# Supplementary material for: Multidimensional evaluation of the TRMM 3B43V7 satellite-based precipitation product in mainland China from 1998–2016
Source: PeerJ. 2020 Feb 20;8:e8615. doi: 10.7717/peerj.8615 (PMC7036276; doi:10.7717/peerj.8615)
Supplement: Supplemental Information 2 [file peerj-08-8615-s002.zip › TRMM_3B43 data/TRMM 3B43 data-Year-Month/2004-04.txt]

ncols         249
nrows         175
xllcorner     73.250
yllcorner     6.500
cellsize      0.25000
        0.0000        0.0000        0.0000        0.0000        0.0000        0.0000        0.0000        0.0000        0.0000        0.0000        0.0000        0.0000        0.0000        0.0000        0.0000        0.0000        0.0000        0.0000        0.0000        0.0000        0.0000        0.0000        0.0000        0.0000        0.0000        0.0000        0.0000        0.0000        0.0000        0.0000        0.0000        0.0000        0.0000        0.0000        0.0000        0.0000        0.0000        0.0000        0.0000        0.0000        0.0000        0.0000        0.0000        0.0000        0.0000        0.0000        0.0000        0.0000        0.0000        0.0000        0.0000        0.0000        0.0000        0.0000        0.0000        0.0000        0.0000        0.0000        0.0000        0.0000        0.0000        0.0000        0.0000        0.0000        0.0000        0.0000        0.0000        0.0000        0.0000        0.0000        0.0000        0.0000        0.0000        0.0000        0.0000        0.0000        0.0000        0.0000        0.0000        0.0000        0.0000        0.0000        0.0000        0.0000        0.0000        0.0000        0.0000        0.0000        0.0000        0.0000        0.0000        0.0000        0.0000        0.0000        0.0000        0.0000        0.0000        0.0000        0.0000        0.0000        0.0000        0.0000        0.0000        0.0000        0.0000        0.0000        0.0000        0.0000        0.0000        0.0000        0.0000        0.0000        0.0000        0.0000        0.0000        0.0000        0.0000        0.0000        0.0000        0.0000        0.0000        0.0000        0.0000        0.0000        0.0000        0.0000        0.0000        0.0000        0.0000        0.0000        0.0000        0.0000        0.0000        0.0000        0.0000        0.0000        0.0000        0.0000        0.0000        0.0000        0.0000        0.0000        0.0000        0.0000        0.0000        0.0000        0.0000        0.0000        0.0000        0.0000        0.0000        0.0000        0.0000        0.0000        0.0000        0.0000        0.0000        0.0000        0.0000        0.0000        0.0000        0.0000        0.0000        0.0000        0.0000        0.0000        0.0000        0.0000        0.0000        0.0000        0.0000        0.0000        0.0000       10.8471       12.1500       12.8137        0.0000        0.0000        0.0000       18.0750       19.0616       20.6893       21.4426       22.4226       21.6132       21.7329       25.0943       25.7228       27.2320       30.1039       33.2863       35.7340       35.9658       32.2875       30.6681       37.6482       28.3751       27.1928       24.4059       16.4598       15.4824       19.0161       16.5452       16.9353       13.6680       18.1714       23.2401       20.7899       24.4224       22.8416       24.7883       20.3251       14.4909       13.4736       13.4896       14.1753       12.9686       13.1199       13.1366        0.0000        0.0000        0.0000        0.0000        0.0000        0.0000        0.0000        0.0000        0.0000        0.0000        0.0000        0.0000        0.0000        0.0000        0.0000        0.0000        0.0000        0.0000        0.0000        0.0000        0.0000        0.0000        0.0000        0.0000        0.0000        0.0000        0.0000        0.0000        0.0000        0.0000
        0.0000        0.0000        0.0000        0.0000        0.0000        0.0000        0.0000        0.0000        0.0000        0.0000        0.0000        0.0000        0.0000        0.0000        0.0000        0.0000        0.0000        0.0000        0.0000        0.0000        0.0000        0.0000        0.0000        0.0000        0.0000        0.0000        0.0000        0.0000        0.0000        0.0000        0.0000        0.0000        0.0000        0.0000        0.0000        0.0000        0.0000        0.0000        0.0000        0.0000        0.0000        0.0000        0.0000        0.0000        0.0000        0.0000        0.0000        0.0000        0.0000        0.0000        0.0000        0.0000        0.0000        0.0000        0.0000        0.0000        0.0000        0.0000        0.0000        0.0000        0.0000        0.0000        0.0000        0.0000        0.0000        0.0000        0.0000        0.0000        0.0000        0.0000        0.0000        0.0000        0.0000        0.0000        0.0000        0.0000        0.0000        0.0000        0.0000        0.0000        0.0000        0.0000        0.0000        0.0000        0.0000        0.0000        0.0000        0.0000        0.0000        0.0000        0.0000        0.0000        0.0000        0.0000        0.0000        0.0000        0.0000        0.0000        0.0000        0.0000        0.0000        0.0000        0.0000        0.0000        0.0000        0.0000        0.0000        0.0000        0.0000        0.0000        0.0000        0.0000        0.0000        0.0000        0.0000        0.0000        0.0000        0.0000        0.0000        0.0000        0.0000        0.0000        0.0000        0.0000        0.0000        0.0000        0.0000        0.0000        0.0000        0.0000        0.0000        0.0000        0.0000        0.0000        0.0000        0.0000        0.0000        0.0000        0.0000        0.0000        0.0000        0.0000        0.0000        0.0000        0.0000        0.0000        0.0000        0.0000        0.0000        0.0000        0.0000        0.0000        0.0000        0.0000        0.0000        0.0000        0.0000        0.0000        0.0000        0.0000        0.0000        0.0000        0.0000        0.0000        0.0000        0.0000        0.0000        0.0000        0.0000        0.0000        0.0000        0.0000        9.4782       10.5284       12.0952       12.0298       12.0587       12.8390       13.2410       16.0204       17.3175       20.0443       19.0609       19.0694       19.8435       21.4581       25.2330       26.1813       29.4171       32.5900       38.3115       44.8209       40.4350       30.7383       26.4475       28.0525       25.5339       22.1284       23.9563       19.9454       15.4802       13.5301       18.2306       17.8203       19.1508       17.9463       20.5688       20.1130       23.2107       19.5349       20.8711       16.2605       14.6069       12.9146       14.0020       16.8142       16.5509       15.6059       14.8852       14.2380       15.0605       16.3584       15.4442       15.8892       17.3703       20.0688        0.0000        0.0000        0.0000        0.0000        0.0000        0.0000        0.0000        0.0000        0.0000        0.0000        0.0000        0.0000        0.0000        0.0000        0.0000        0.0000        0.0000        0.0000        0.0000        0.0000        0.0000        0.0000        0.0000
        0.0000        0.0000        0.0000        0.0000        0.0000        0.0000        0.0000        0.0000        0.0000        0.0000        0.0000        0.0000        0.0000        0.0000        0.0000        0.0000        0.0000        0.0000        0.0000        0.0000        0.0000        0.0000        0.0000        0.0000        0.0000        0.0000        0.0000        0.0000        0.0000        0.0000        0.0000        0.0000        0.0000        0.0000        0.0000        0.0000        0.0000        0.0000        0.0000        0.0000        0.0000        0.0000        0.0000        0.0000        0.0000        0.0000        0.0000        0.0000        0.0000        0.0000        0.0000        0.0000        0.0000        0.0000        0.0000       34.4533        0.0000       21.9135       18.8185        0.0000        0.0000        0.0000        0.0000        0.0000        0.0000        0.0000        0.0000        0.0000        0.0000        0.0000        0.0000        0.0000        0.0000        0.0000        0.0000        0.0000        0.0000        0.0000        0.0000        0.0000        0.0000        0.0000        0.0000        0.0000        0.0000        0.0000        0.0000        0.0000        0.0000        0.0000        0.0000        0.0000        0.0000        0.0000        0.0000        0.0000        0.0000        0.0000        0.0000        0.0000        0.0000        0.0000        0.0000        0.0000        0.0000        0.0000        0.0000        0.0000        0.0000        0.0000        0.0000        0.0000        0.0000        0.0000        0.0000        0.0000        0.0000        0.0000        0.0000        0.0000        0.0000        0.0000        0.0000        0.0000        0.0000        0.0000        0.0000        0.0000        0.0000        0.0000        0.0000        0.0000        0.0000        0.0000        0.0000        0.0000        0.0000        0.0000        0.0000        0.0000        0.0000        0.0000        0.0000        0.0000        0.0000        0.0000        0.0000        0.0000        0.0000        0.0000        0.0000        0.0000        0.0000        0.0000        0.0000        0.0000        0.0000        0.0000        0.0000        0.0000        0.0000        0.0000        0.0000        0.0000        0.0000        0.0000        0.0000        0.0000        0.0000        0.0000        0.0000        8.9122        9.1321        9.3727       10.7852       11.3937       20.7319       32.3731       26.6571       15.2118       14.2448       15.1727       17.5332       20.9479       21.5856       23.5394       23.1022       24.0914       24.9952       27.0483       29.9927       29.6049       32.1896       32.5117       24.8518       27.0074       26.8666       24.7186       19.8199       17.8131       14.4755       18.6468       22.2724       19.5592       14.6634       17.7726       22.0010       23.1143       19.4215       15.1571       10.6886       13.3378       15.1943       14.6165       13.2718       12.5300       12.6158       14.1873       16.4631       18.0269       16.9834       16.6671       16.3209       15.2662       18.9267       20.4453       22.7371        0.0000        0.0000        0.0000        0.0000        0.0000        0.0000        0.0000        0.0000        0.0000        0.0000        0.0000        0.0000        0.0000        0.0000        0.0000        0.0000        0.0000        0.0000        0.0000        0.0000        0.0000        0.0000
        0.0000        0.0000        0.0000        0.0000        0.0000        0.0000        0.0000        0.0000        0.0000        0.0000        0.0000        0.0000        0.0000        0.0000        0.0000        0.0000        0.0000        0.0000        0.0000        0.0000        0.0000        0.0000        0.0000        0.0000        0.0000        0.0000        0.0000        0.0000        0.0000        0.0000        0.0000        0.0000        0.0000        0.0000        0.0000        0.0000        0.0000        0.0000        0.0000        0.0000        0.0000        0.0000        0.0000        0.0000        0.0000        0.0000        0.0000        0.0000        0.0000        0.0000        0.0000        0.0000        0.0000       46.5251       41.6354       29.7378       25.5563       23.1520       17.9025        4.3112        0.0000        0.0000        0.0000        0.0000        0.0000        0.0000        0.0000        0.0000        0.0000        0.0000        0.0000        0.0000        0.0000        0.0000        0.0000        0.0000        0.0000        0.0000        0.0000        0.0000        0.0000        0.0000        0.0000        0.0000        0.0000        0.0000        0.0000        0.0000        0.0000        0.0000        0.0000        0.0000        0.0000        0.0000        0.0000        0.0000        0.0000        0.0000        0.0000        0.0000        0.0000        0.0000        0.0000        0.0000        0.0000        0.0000        0.0000        0.0000        0.0000        0.0000        0.0000        0.0000        0.0000        0.0000        0.0000        0.0000        0.0000        0.0000        0.0000        0.0000        0.0000        0.0000        0.0000        0.0000        0.0000        0.0000        0.0000        0.0000        0.0000        0.0000        0.0000        0.0000        0.0000        0.0000        0.0000        0.0000        0.0000        0.0000        0.0000        0.0000        0.0000        0.0000        0.0000        0.0000        0.0000        0.0000        0.0000        0.0000        0.0000        0.0000        0.0000        0.0000        0.0000        0.0000        0.0000        0.0000        0.0000        0.0000        0.0000        0.0000        0.0000        0.0000        0.0000        0.0000        0.0000        0.0000        0.0000        0.0000        0.0000        0.0000        7.2307        8.2609        8.9513        9.4941       16.1690       30.8831       47.4287       57.3351       42.6475       18.6979       14.7543       15.7664       18.1179       20.5547       26.7244       24.3683       23.2053       22.7763       23.0816       24.0102       26.1984       27.6437       27.8428       34.0345       33.8487       25.5619       29.0207       26.3274       23.3312       32.5387       35.8940       25.5519       27.4397       21.6868       21.1861       16.1322       18.4318       24.8821       27.0071       18.3274       13.4288       14.3378       14.7081       14.1341       13.4748       13.6900       13.1043       12.8011       14.2213       17.1322       14.0645       14.8428       15.3246       13.6876       20.4313       22.3539       24.5561       25.4287       22.4598        0.0000        0.0000        0.0000        0.0000        0.0000        0.0000        0.0000        0.0000        0.0000        0.0000        0.0000        0.0000        0.0000        0.0000        0.0000        0.0000        0.0000        0.0000        0.0000        0.0000
        0.0000        0.0000        0.0000        0.0000        0.0000        0.0000        0.0000        0.0000        0.0000        0.0000        0.0000        0.0000        0.0000        0.0000        0.0000        0.0000        0.0000        0.0000        0.0000        0.0000        0.0000        0.0000        0.0000        0.0000        0.0000        0.0000        0.0000        0.0000        0.0000        0.0000        0.0000        0.0000        0.0000        0.0000        0.0000        0.0000        0.0000        0.0000        0.0000        0.0000        0.0000        0.0000        0.0000        0.0000        0.0000        0.0000        0.0000        0.0000        0.0000        0.0000        0.0000        0.0000        0.0000       35.9475       33.4049       32.9761       31.7619       26.5701       20.5546       12.8119        0.0000        0.0000        0.0000        0.0000        0.0000        0.0000        0.0000        0.0000        0.0000        0.0000        0.0000        0.0000        0.0000        0.0000        0.0000        0.0000        0.0000        0.0000        0.0000        0.0000        0.0000        0.0000        0.0000        0.0000        0.0000        0.0000        0.0000        0.0000        0.0000        0.0000        0.0000        0.0000        0.0000        0.0000        0.0000        0.0000        0.0000        0.0000        0.0000        0.0000        0.0000        0.0000        0.0000        0.0000        0.0000        0.0000        0.0000        0.0000        0.0000        0.0000        0.0000        0.0000        0.0000        0.0000        0.0000        0.0000        0.0000        0.0000        0.0000        0.0000        0.0000        0.0000        0.0000        0.0000        0.0000        0.0000        0.0000        0.0000        0.0000        0.0000        0.0000        0.0000        0.0000        0.0000        0.0000        0.0000        0.0000        0.0000        0.0000        0.0000        0.0000        0.0000        0.0000        0.0000        0.0000        0.0000        0.0000        0.0000        0.0000        0.0000        0.0000        0.0000        0.0000        0.0000        0.0000        0.0000        0.0000        0.0000        0.0000        0.0000        0.0000        0.0000        0.0000        0.0000        0.0000        0.0000        0.0000        0.0000        0.0000        0.0000        8.0860        9.3906        9.0018       11.3910       48.4596       53.2353       65.6105       28.5544       18.5633       13.8523       14.6772       16.3612       15.2177       18.5500       23.3122       23.7176       24.5803       23.2918       23.9748       26.8106       27.7742       28.8180       29.5529       34.7763       35.8859       31.0901       28.6597       24.5353       26.2544       27.0130       18.4295       14.8993       14.5527       17.2277       17.7492       16.1219       19.8076       19.6797       24.6346       24.0979       14.1587       15.3773       14.5652       14.2185       12.9786       12.4212       13.0209       12.5755       15.4080       19.6287       11.8792       13.5644       18.0306       13.7167       18.6605       19.2455       20.3611       20.7932       20.6371       17.2709       19.0611        0.0000        0.0000        0.0000        0.0000        0.0000        0.0000        0.0000        0.0000        0.0000        0.0000        0.0000        0.0000        0.0000        0.0000        0.0000        0.0000        0.0000        0.0000
        0.0000        0.0000        0.0000        0.0000        0.0000        0.0000        0.0000        0.0000        0.0000        0.0000        0.0000        0.0000        0.0000        0.0000        0.0000        0.0000        0.0000        0.0000        0.0000        0.0000        0.0000        0.0000        0.0000        0.0000        0.0000        0.0000        0.0000        0.0000        0.0000        0.0000        0.0000        0.0000        0.0000        0.0000        0.0000        0.0000        0.0000        0.0000        0.0000        0.0000        0.0000        0.0000        0.0000        0.0000        0.0000        0.0000        0.0000        0.0000        0.0000        0.0000       40.5903       35.6363       37.1434       33.2008       34.1324       33.1950       31.7406       26.6363       20.4697       14.2332        9.7656        7.0273        0.0000        0.0000        0.0000        0.0000        0.0000        0.0000        0.0000        0.0000        0.0000        0.0000        0.0000        0.0000        0.0000        0.0000        0.0000        0.0000        0.0000        0.0000        0.0000        0.0000        0.0000        0.0000        0.0000        0.0000        0.0000        0.0000        0.0000        0.0000        0.0000        0.0000        0.0000        0.0000        0.0000        0.0000        0.0000        0.0000        0.0000        0.0000        0.0000        0.0000        0.0000        0.0000        0.0000        0.0000        0.0000        0.0000        0.0000        0.0000        0.0000        0.0000        0.0000        0.0000        0.0000        0.0000        0.0000        0.0000        0.0000        0.0000        0.0000        0.0000        0.0000        0.0000        0.0000        0.0000        0.0000        0.0000        0.0000        0.0000        0.0000        0.0000        0.0000        0.0000        0.0000        0.0000        0.0000        0.0000        0.0000        0.0000        0.0000        0.0000        0.0000        0.0000        0.0000        0.0000        0.0000        0.0000        0.0000        0.0000        0.0000        0.0000        0.0000        0.0000        0.0000        0.0000        0.0000        0.0000        0.0000        0.0000        0.0000        0.0000        0.0000        0.0000        0.0000        0.0000        0.0000        0.0000        0.0000        6.1767        7.3023        7.5856        7.8182       11.6930       40.9456       57.7023       18.2797       13.4462       12.3258       12.1793       13.6488       13.9282       15.1886       19.1117       20.6729       23.6259       24.6997       23.9108       24.2197       29.3462       30.1737       30.1718       34.6645       32.3777       37.5064       33.4318       31.7303       30.6679       25.2464       21.8334       18.3996       11.9579       11.0139       14.2253       14.5167       14.0812       15.2954       15.9659       17.6643       15.0240       16.1221       16.0229       15.9376       14.4079       15.6281       15.6829       14.3928       13.0883       13.7775       12.9251       13.1807       16.2853       20.6328       16.9941       14.5668       17.1443       19.7523       23.9083       26.7534       25.3988       21.1717        0.0000        0.0000        0.0000        0.0000        0.0000        0.0000        0.0000        0.0000        0.0000        0.0000        0.0000        0.0000        0.0000        0.0000       27.8601       31.9315       33.7340        0.0000
        0.0000        0.0000        0.0000        0.0000        0.0000        0.0000        0.0000        0.0000        0.0000        0.0000        0.0000        0.0000        0.0000        0.0000        0.0000        0.0000        0.0000        0.0000        0.0000        0.0000        0.0000        0.0000        0.0000        0.0000        0.0000        0.0000        0.0000        0.0000        0.0000        0.0000        0.0000        0.0000        0.0000        0.0000        0.0000        0.0000        0.0000        0.0000        0.0000        0.0000        0.0000        0.0000        0.0000        0.0000        0.0000        0.0000        0.0000        0.0000       34.2975       34.6797       34.0727       29.5193       30.8107       29.6591       30.0667       32.1648       30.9289       26.7436       23.4632       16.8226       12.1227        8.3441        6.7993        0.0000        0.0000        0.0000        0.0000        0.0000        0.0000        0.0000        0.0000        0.0000        0.0000        0.0000        0.0000        0.0000        0.0000        0.0000        0.0000        0.0000        0.0000        0.0000        0.0000        0.0000        0.0000        0.0000        0.0000        0.0000        0.0000        0.0000        0.0000        0.0000        0.0000        0.0000        0.0000        0.0000        0.0000        0.0000        0.0000        0.0000        0.0000        0.0000        0.0000        0.0000        0.0000        0.0000        0.0000        0.0000        0.0000        0.0000        0.0000        0.0000        0.0000        0.0000        0.0000        0.0000        0.0000        0.0000        0.0000        0.0000        0.0000        0.0000        0.0000        0.0000        0.0000        0.0000        0.0000        0.0000        0.0000        0.0000        0.0000        0.0000        0.0000        0.0000        0.0000        0.0000        0.0000        0.0000        0.0000        0.0000        0.0000        0.0000        0.0000        0.0000        0.0000        0.0000        0.0000        0.0000        0.0000        0.0000        0.0000        0.0000        0.0000        0.0000        0.0000        0.0000        0.0000        0.0000        0.0000        0.0000        0.0000        0.0000        0.0000        0.0000        0.0000        0.0000        0.0000        0.0000        5.5886        6.1478        6.6925        7.2316        8.5769        8.9454       10.8870       12.6814       13.4719       11.4450       10.2171       10.9883       12.4095       11.7393       17.2468       19.3065       21.2809       23.0847       24.0611       23.7962       24.9918       25.6339       28.5340       25.2350       29.6744       27.2759       33.8965       36.0095       26.0082       23.0764       21.5579       17.5114       17.4652       11.5716       10.9381       11.8143       13.3626       13.3539       13.6589       12.1586       13.2800       15.1568       13.6301       16.3330       15.5655       14.9663       15.0312       14.6296       14.8399       14.1395       14.1816       12.7482       13.3944       13.5773       14.3584       15.3951       15.2055       15.8113       16.9020       13.8538       13.4709       15.0194       18.6636       19.8047        0.0000        0.0000        0.0000        0.0000        0.0000        0.0000        0.0000        0.0000        0.0000       34.4157       33.7582       28.9715       28.3739       32.9152       34.6726       33.8036       32.3775
        0.0000        0.0000        0.0000        0.0000        0.0000        0.0000        0.0000        0.0000        0.0000        0.0000        0.0000        0.0000        0.0000        0.0000        0.0000        0.0000        0.0000        0.0000        0.0000        0.0000        0.0000        0.0000        0.0000        0.0000        0.0000        0.0000        0.0000        0.0000        0.0000        0.0000        0.0000        0.0000        0.0000        0.0000        0.0000        0.0000        0.0000        0.0000        0.0000        0.0000        0.0000        0.0000        0.0000        0.0000        0.0000        0.0000        0.0000        0.0000       30.1028       31.5665       30.1109       26.5289       26.8765       26.0229       26.0204       24.5826       27.1381       29.1782       23.0190       18.1063       14.5558       11.7431        9.3997        6.3441        3.3770        2.4470        3.2291        0.0000        0.0000        0.0000        0.0000        0.0000        0.0000        0.0000        0.0000        0.0000        0.0000        0.0000        0.0000        0.0000        0.0000        0.0000        0.0000        0.0000        0.0000        0.0000        0.0000        0.0000        0.0000        0.0000        0.0000        0.0000        0.0000        0.0000        0.0000        0.0000        0.0000        0.0000        0.0000        0.0000        0.0000        0.0000        0.0000        0.0000        0.0000        0.0000        0.0000        0.0000        0.0000        0.0000        0.0000        0.0000        0.0000        0.0000        0.0000        0.0000        0.0000        0.0000        0.0000        0.0000        0.0000        0.0000        0.0000        0.0000        0.0000        0.0000        0.0000        0.0000        0.0000        0.0000        0.0000        0.0000        0.0000        0.0000        0.0000        0.0000        0.0000        0.0000        0.0000        0.0000        0.0000        0.0000        0.0000        0.0000        0.0000        0.0000        0.0000        0.0000        0.0000        0.0000        0.0000        0.0000        0.0000        0.0000        0.0000        0.0000        0.0000        0.0000        0.0000        0.0000        0.0000        0.0000        0.0000        0.0000        0.0000        0.0000        0.0000        0.0000        6.3601        6.3434        6.9606        7.2479        7.4722        7.8466        8.1255        9.3379       12.4509       21.7538       16.0058       10.3767        9.8490       11.3068       13.4906       16.4658       17.5654       19.8134       21.1904       21.1548       23.3199       25.7585       25.3472       22.7137       27.5202       29.6849       33.3269       25.1825       22.0098       19.5117       24.4542       21.9979       10.8564        7.6809       10.3510       15.6081       14.1461       13.2081       15.1315       11.1799       11.2253       12.5138       12.2895       14.4025       14.4277       14.9660       16.9230       18.3537       19.0866       20.2809       13.3231       13.1337       12.9261       14.3969       19.7628       23.9370       24.7276       24.3722       20.2624       15.3472       15.8621       12.8545       21.8557        0.0000        0.0000        0.0000        0.0000        0.0000        0.0000       26.7978       30.4735       30.4188       29.6987       26.6936       27.6722       26.0054       26.7638       32.1852       44.6299        0.0000        0.0000
        0.0000        0.0000        0.0000        0.0000        0.0000        0.0000        0.0000        0.0000        0.0000        0.0000        0.0000        0.0000        0.0000        0.0000        0.0000        0.0000        0.0000        0.0000        0.0000        0.0000        0.0000        0.0000        0.0000        0.0000        0.0000        0.0000        0.0000        0.0000        0.0000        0.0000        0.0000        0.0000        0.0000        0.0000        0.0000        0.0000        0.0000        0.0000        0.0000        0.0000        0.0000        0.0000        0.0000        0.0000        0.0000        0.0000        0.0000        0.0000       25.5191       27.0307       26.6524       19.1012       22.9181       24.1368       23.9868       21.6236       22.1729       22.0869       19.9352       20.2175       18.6524       16.8658       13.2764        8.5150        7.5736        6.1977        6.9221        2.9739        2.2895        0.0000        0.0000        0.0000        0.0000        0.0000        0.0000        0.0000        0.0000        0.0000        0.0000        0.0000        0.0000        0.0000        0.0000        0.0000        0.0000        0.0000        0.0000        0.0000        0.0000        0.0000        0.0000        0.0000        0.0000        0.0000        0.0000        0.0000        0.0000        0.0000        0.0000        0.0000        0.0000        0.0000        0.0000        0.0000        0.0000        0.0000        0.0000        0.0000        0.0000        0.0000        0.0000        0.0000        0.0000        0.0000        0.0000        0.0000        0.0000        0.0000        0.0000        0.0000        0.0000        0.0000        0.0000        0.0000        0.0000        0.0000        0.0000        0.0000        0.0000        0.0000        0.0000        0.0000        0.0000        0.0000        0.0000        0.0000        0.0000        0.0000        0.0000        0.0000        0.0000        0.0000        0.0000        0.0000        0.0000        0.0000        0.0000        0.0000        0.0000        0.0000        0.0000        0.0000        0.0000        0.0000        0.0000        0.0000        0.0000        0.0000        0.0000        0.0000        0.0000        0.0000        0.0000        0.0000        0.0000        0.0000        0.0000        0.0000        4.1318        4.5114        5.0988        6.0967        7.1936        8.4152       11.1602       17.0270      107.2597      131.6045       56.0571       24.5282        7.9839        9.0259        8.5224       11.9388       13.1305       16.5229       15.8809       18.9381       20.3714       19.6188       21.3438       18.6740       24.1431       26.9433       27.1116       23.0049       24.1255       21.4152       23.4502       16.7712       11.6684        9.4815        9.2391       14.8225       14.1953       15.1874       17.8152       17.4586       12.3010       14.2328       23.1448       21.7070       15.0699       14.7726       16.6432       16.7720       18.0559       18.9276       20.4611        9.8052       14.1459       18.5060       22.8280       23.7586       26.3767       27.2289       24.5722       13.6973        9.3158        8.5167       15.3491       10.9149       10.7968       13.3254       11.9949       11.1934       12.2301       12.5641       14.8260       19.6389       20.9405       22.3535       23.5840       31.0139       31.9296       34.1927       41.8720        0.0000        0.0000
        0.0000        0.0000        0.0000        0.0000        0.0000        0.0000        0.0000        0.0000        0.0000        0.0000        0.0000        0.0000        0.0000        0.0000        0.0000        0.0000        0.0000        0.0000        0.0000        0.0000        0.0000        0.0000        0.0000        0.0000        0.0000        0.0000        0.0000        0.0000        0.0000        0.0000        0.0000        0.0000        0.0000        0.0000        0.0000        0.0000        0.0000        0.0000        0.0000        0.0000        0.0000        0.0000        0.0000        0.0000        0.0000        0.0000        0.0000        0.0000       30.5954       31.4347       26.0243       16.7959       16.3529       19.7159       18.3272       17.1038       16.7988       16.5931       16.2537       18.4254       19.9963       17.4370       12.8126        9.6223        7.9333        8.2713       12.7655        4.8769        2.2659        1.4949        0.0000        0.0000        0.0000        0.0000        0.0000        0.0000        0.0000        0.0000        0.0000        0.0000        0.0000        0.0000        0.0000        0.0000        0.0000        0.0000        0.0000        0.0000        0.0000        0.0000        0.0000        0.0000        0.0000        0.0000        0.0000        0.0000        0.0000        0.0000        0.0000        0.0000        0.0000        0.0000        0.0000        0.0000        0.0000        0.0000        0.0000        0.0000        0.0000        0.0000        0.0000        0.0000        0.0000        0.0000        0.0000        0.0000        0.0000        0.0000        0.0000        0.0000        0.0000        0.0000        0.0000        0.0000        0.0000        0.0000        0.0000        0.0000        0.0000        0.0000        0.0000        0.0000        0.0000        0.0000        0.0000        0.0000        0.0000        0.0000        0.0000        0.0000        0.0000        0.0000        0.0000        0.0000        0.0000        0.0000        0.0000        0.0000        0.0000        0.0000        0.0000        0.0000        0.0000        0.0000        0.0000        0.0000        0.0000        0.0000        0.0000        0.0000        0.0000        0.0000        0.0000        0.0000        0.0000        0.0000        0.0000        0.0000        0.0000        6.4072        6.2050        8.5220       13.1462       14.9349        0.0000       19.7665       84.2409       78.8025        0.0000        0.0000        0.0000        7.7891        8.5021       11.4936       12.4254       14.8238       14.8499       18.5057       19.4526       21.3571       21.7242       16.9954       17.6800       23.1983       26.4843       22.2812       30.2998       25.8671       17.5246       12.7968       10.6467        8.7001        8.9042       12.3269       12.7047       12.7193       12.5861       12.3429       12.9514       18.3008       18.6244       16.6399       16.6082       15.9174       15.7641       15.9214       17.3250       18.5634       22.0184       27.0334       19.6515       21.4144       31.1273       25.6926       20.7588       19.7307       18.5519       14.5026       12.8745       12.3126       12.8105        9.9510        8.9339        8.9227        9.0276        8.2379        9.0646        9.5356       12.0077       17.4421       20.1950       22.1440       23.8942       29.8297       30.8343       32.4106       36.4974        0.0000        0.0000
        0.0000        0.0000        0.0000        0.0000        0.0000        0.0000        0.0000        0.0000        0.0000        0.0000        0.0000        0.0000        0.0000        0.0000        0.0000        0.0000        0.0000        0.0000        0.0000        0.0000        0.0000        0.0000        0.0000        0.0000        0.0000        0.0000        0.0000        0.0000        0.0000        0.0000        0.0000        0.0000        0.0000        0.0000        0.0000        0.0000        0.0000        0.0000       24.8421       20.3441       15.2868        0.0000        0.0000        0.0000        0.0000        0.0000        0.0000        0.0000       25.9618       24.0125       23.0791       14.0323       14.0541       16.4631       34.6861       55.6045       43.2357       17.6699       16.8488       17.5079       15.7790       14.0864       11.9455        8.8195        7.2475        5.7716        7.1255        4.7260        2.4407        2.1252        0.0000        0.0000        0.0000        0.0000        0.0000        0.0000        0.0000        0.0000        0.0000        0.0000        0.0000        0.0000        0.0000        0.0000        0.0000        0.0000        0.0000        0.0000        0.0000        0.0000        0.0000        0.0000        0.0000        0.0000        0.0000        0.0000        0.0000        0.0000        0.0000        0.0000        0.0000        0.0000        0.0000        0.0000        0.0000        0.0000        0.0000        0.0000        0.0000        0.0000        0.0000        0.0000        0.0000        0.0000        0.0000        0.0000        0.0000        0.0000        0.0000        0.0000        0.0000        0.0000        0.0000        0.0000        0.0000        0.0000        0.0000        0.0000        0.0000        0.0000        0.0000        0.0000        0.0000        0.0000        0.0000        0.0000        0.0000        0.0000        0.0000        0.0000        0.0000        0.0000        0.0000        0.0000        0.0000        0.0000        0.0000        0.0000        0.0000        0.0000        0.0000        0.0000        0.0000        0.0000        0.0000        0.0000        0.0000        0.0000        0.0000        0.0000        0.0000        0.0000        0.0000        0.0000        0.0000        0.0000        0.0000        0.0000        0.0000        0.0000        0.0000        0.0000        0.0000        0.0000        0.0000        0.0000        0.0000        0.0000        0.0000        0.0000        0.0000        0.0000        0.0000       10.8752       11.8909       13.9405       14.5641       17.5579       21.2641       24.4243       25.2744       21.4132       22.8361       22.8545       33.4461       29.6817       29.9517       20.7977       11.8609       11.2380       10.4037       10.5111        9.3919       12.2260       12.9020       13.1191       11.8617       11.7802       15.2423       14.9872       16.0714       13.9251       15.1411       15.5235       16.4601       16.5720       13.6006       14.6235       17.3470       26.0937       25.8937       42.5644       39.5619       23.3595       21.2339       17.1091       12.5763       10.9267       11.1039       12.3922       13.4047       12.1694       11.6311       11.6468       11.8072        9.9182        8.8966        9.6324       11.0661       16.6652       19.5606       22.5425       25.1660       32.3513       30.4955       33.9660        0.0000        0.0000        0.0000
        0.0000        0.0000        0.0000        0.0000        0.0000        0.0000        0.0000        0.0000        0.0000        0.0000        0.0000        0.0000        0.0000        0.0000        0.0000        0.0000        0.0000        0.0000        0.0000        0.0000        0.0000        0.0000        0.0000        0.0000        0.0000        0.0000        0.0000        0.0000        0.0000        0.0000        0.0000        0.0000        0.0000        0.0000        0.0000        0.0000        0.0000        0.0000       50.8105       61.9134       71.1131       37.4867       22.1222       26.3255       23.9375       23.3568       30.8138       33.1953       31.5899       26.1291       18.9620       12.5902       10.7516       12.7148       37.4726       44.1478       26.9546       39.3950       18.9836       12.9787       12.3853        9.5825       10.8767        7.4843        5.8318        3.5521        2.7281        2.8546        2.8135        2.2491        1.4513        1.3959        0.0000        0.0000        0.0000        0.0000        0.0000        0.0000        0.0000        0.0000        0.0000        0.0000        0.0000        0.0000        0.0000        0.0000        0.0000        0.0000        0.0000        0.0000        0.0000        0.0000        0.0000        0.0000        0.0000        0.0000        0.0000        0.0000        0.0000        0.0000        0.0000        0.0000        0.0000        0.0000        0.0000        0.0000        0.0000        0.0000        0.0000        0.0000        0.0000        0.0000        0.0000        0.0000        0.0000        0.0000        0.0000        0.0000        0.0000        0.0000        0.0000        0.0000        0.0000        0.0000        0.0000        0.0000        0.0000        0.0000        0.0000        0.0000        0.0000        0.0000        0.0000        0.0000        0.0000        0.0000        0.0000        0.0000        0.0000        0.0000        0.0000        0.0000        0.0000        0.0000        0.0000        0.0000        0.0000        0.0000        0.0000        0.0000        0.0000        0.0000        0.0000        0.0000        0.0000        0.0000        0.0000        0.0000        0.0000        0.0000        0.0000        0.0000        0.0000        0.0000        0.0000        0.0000        0.0000        0.0000        0.0000        0.0000        0.0000        0.0000        0.0000        0.0000        0.0000        0.0000        0.0000        0.0000        0.0000        0.0000        0.0000        0.0000        0.0000        0.0000       17.9305       17.7751       17.6491       17.4107       17.2794       22.1397       21.9912       18.9662       17.5377       24.1819       51.8045       33.3118       20.8391       16.7711       15.9547       11.4876        6.7559       10.8080        7.3953        9.7755        9.9688       12.0361       11.4884       12.4493       11.6208       11.6814       12.2414       15.5714       16.9455       19.6359       17.8764       16.8098       14.2942       13.1228       12.7228       14.0338       28.9220       28.5025       27.3712       23.0322       20.9152       15.2435       14.6398       13.8424       10.5873       10.4693       15.1038       16.2284       16.6548       19.4264       18.7188       14.8859       13.8307       12.4431       12.7154       17.6575       19.5767       21.9603       24.2239       29.8925       30.4313        0.0000        0.0000        0.0000        0.0000
        0.0000        0.0000        0.0000        0.0000        0.0000        0.0000        0.0000        0.0000        0.0000        0.0000        0.0000        0.0000        0.0000        0.0000        0.0000        0.0000        0.0000        0.0000        0.0000        0.0000        0.0000        0.0000        0.0000        0.0000        0.0000        0.0000        0.0000        0.0000        0.0000        0.0000        0.0000        0.0000        0.0000        0.0000        0.0000        0.0000        0.0000       15.7684       15.8411       15.9476       24.1402       23.0630       17.6543       14.6959       24.1048       23.6073       19.0200       19.1742       17.9359       16.2386       14.4504        5.0067        3.6550        6.4861        7.4079       21.8982       39.8419       10.4467        6.3177        4.6250        4.3236        3.7836        3.8979        4.3363        3.6356        2.6114        2.0237        2.3215        2.0769        2.2191        1.9357        0.8439        0.0000        0.0000        0.0000        0.0000        0.0000        0.0000        0.0000        0.0000        0.0000        0.0000        0.0000        0.0000        0.0000        0.0000        0.0000        0.0000        0.0000        0.0000        0.0000        0.0000        0.0000        0.0000        0.0000        0.0000        0.0000        0.0000        0.0000        0.0000        0.0000        0.0000        0.0000        0.0000        0.0000        0.0000        0.0000        0.0000        0.0000        0.0000        0.0000        0.0000        0.0000        0.0000        0.0000        0.0000        0.0000        0.0000        0.0000        0.0000        0.0000        0.0000        0.0000        0.0000        0.0000        0.0000        0.0000        0.0000        0.0000        0.0000        0.0000        0.0000        0.0000        0.0000        0.0000        0.0000        0.0000        0.0000        0.0000        0.0000        0.0000        0.0000        0.0000        0.0000        0.0000        0.0000        0.0000        0.0000        0.0000        0.0000        0.0000        0.0000        0.0000        0.0000        0.0000        0.0000        0.0000        0.0000        0.0000        0.0000        0.0000        0.0000        0.0000        0.0000        0.0000        0.0000        0.0000        0.0000        0.0000        0.0000        0.0000        0.0000        0.0000        0.0000        0.0000        0.0000        0.0000        0.0000        0.0000       10.1313       10.2827        9.8322       11.0818       16.4610        0.0000       23.0683       20.8416       15.9804       16.4498       17.3517       18.0396       19.6235       20.8329       21.1925       20.1566        6.7205        5.5371        8.1494        8.4029        5.9456        5.2370        4.7807        4.9369        6.1652        7.3435       10.6713        7.8816       11.5278       12.4641       12.9775       10.9480       14.0959       16.8947       21.3542       19.7968       15.9762       13.3519       11.4649       11.7922       10.2975       11.6242       15.3153       17.5211       16.2573       15.6454       15.5092       15.2682       16.1453       12.7011       12.9826       15.1098       16.8266       19.6089       22.6310       22.6236       21.8693       20.2080       18.7648       19.9101       21.4234       22.4621       26.5465       26.9793       27.8303       30.6215        0.0000        0.0000        0.0000        0.0000
        0.0000        0.0000        0.0000        0.0000        0.0000        0.0000        0.0000        0.0000        0.0000        0.0000        0.0000        0.0000        0.0000        0.0000        0.0000        0.0000        0.0000        0.0000        0.0000        0.0000        0.0000        0.0000        0.0000        0.0000        0.0000        0.0000        0.0000        0.0000        0.0000        0.0000        0.0000        0.0000        0.0000        0.0000        0.0000        0.0000        0.0000       16.0022       13.6567       15.2283       13.5967       13.3337       14.8051       31.3745       20.5411       14.2002       16.1109       14.3106       14.5649       13.8744       12.1970        9.3456        5.0533        6.0571        4.8011        5.1540        4.8863        5.2092        3.4275        3.2001        2.8679        2.5412        2.2123        2.7168        1.8090        1.5840        1.4696        1.9866        2.2230        2.5389        1.8479        1.1453        0.8382        0.0000        0.0000        0.0000        0.0000        0.0000        0.0000        0.0000        0.0000        0.0000        0.0000        0.0000        0.0000        0.0000        0.0000        0.0000        0.0000        0.0000        0.0000        0.0000        0.0000        0.0000        0.0000        0.0000        0.0000        0.0000        0.0000        0.0000        0.0000        0.0000        0.0000        0.0000        0.0000        0.0000        0.0000        0.0000        0.0000        0.0000        0.0000        0.0000        0.0000        0.0000        0.0000        0.0000        0.0000        0.0000        0.0000        0.0000        0.0000        0.0000        0.0000        0.0000        0.0000        0.0000        0.0000        0.0000        0.0000        0.0000        0.0000        0.0000        0.0000        0.0000        0.0000        0.0000        0.0000        0.0000        0.0000        0.0000        0.0000        0.0000        0.0000        0.0000        0.0000        0.0000        0.0000        0.0000        0.0000        0.0000        0.0000        0.0000        0.0000        0.0000        0.0000        0.0000        0.0000        0.0000        0.0000        0.0000        0.0000        0.0000        0.0000        0.0000        0.0000        0.0000        0.0000        0.0000        0.0000        0.0000        0.0000        0.0000        0.0000        0.0000        0.0000        5.6479        4.7290        5.2207        6.6634        7.2884        8.1018        9.1005       11.2073       16.3248       21.4099       23.6370       21.9848       24.8205       27.1113       24.3495       20.3839       19.6406       28.2702       17.4134        8.7416        4.7787        3.1358        2.9133        2.8346        3.2728        3.3086        3.4128        3.5432        7.5042        4.6251        5.6417       11.0199        7.4081        9.1368       12.5903       17.9345       19.5449       17.0788       16.4440       14.5833       13.0128       10.1480        9.4821       10.0409        9.7077        9.4383       11.8920       20.9835       16.8677       15.1338       14.7140       16.8549       21.4990       17.5894       18.8283       23.5792       24.5359       26.0147       25.8182       24.6190       23.2625       21.3545       22.2596       24.3915       27.8567       34.9024       35.7953       30.6404       30.4558        0.0000        0.0000        0.0000        0.0000        0.0000
        0.0000        0.0000        0.0000        0.0000        0.0000        0.0000        0.0000        0.0000        0.0000        0.0000        0.0000        0.0000        0.0000        0.0000        0.0000        0.0000        0.0000        0.0000        0.0000        0.0000        0.0000        0.0000        0.0000        0.0000        0.0000        0.0000        0.0000        0.0000        0.0000        0.0000        0.0000        0.0000        0.0000        0.0000        0.0000        0.0000       18.1645       14.5280       11.9256       13.4895       13.9894       13.4329       17.6012       33.2811       13.0767       11.0128       11.7269       10.8920       11.9935       10.6191       10.4084        7.5684        4.5720        2.1469        2.1419        3.2978        3.2176        3.1266        2.7642        2.5418        2.3061        1.9882        1.7203        2.1554        1.5893        1.4778        1.6906        2.2118        2.2799        2.5497        2.4500        0.9835        0.0000        0.0000        0.0000        0.0000        0.0000        0.0000        0.0000        0.0000        0.0000        0.0000        0.0000        0.0000        0.0000        0.0000        0.0000        0.0000        0.0000        0.0000        0.0000        0.0000        0.0000        0.0000        0.0000        0.0000        0.0000        0.0000        0.0000        0.0000        0.0000        0.0000        0.0000        0.0000        0.0000        0.0000        0.0000        0.0000        0.0000        0.0000        0.0000        0.0000        0.0000        0.0000        0.0000        0.0000        0.0000        0.0000        0.0000        0.0000        0.0000        0.0000        0.0000        0.0000        0.0000        0.0000        0.0000        0.0000        0.0000        0.0000        0.0000        0.0000        0.0000        0.0000        0.0000        0.0000        0.0000        0.0000        0.0000        0.0000        0.0000        0.0000        0.0000        0.0000        0.0000        0.0000        0.0000        0.0000        0.0000        0.0000        0.0000        0.0000        0.0000        0.0000        0.0000        0.0000        0.0000        0.0000        0.0000        0.0000        0.0000        0.0000        0.0000        0.0000        0.0000        0.0000        0.0000        0.0000        0.0000        0.0000        0.0000        0.0000        7.9117        7.2396        7.0237        7.2538        8.0516        7.5729        7.9691        8.1140       10.0046       13.2762       15.5204       18.2279       21.6587       20.5940       22.1066       21.1976       25.0898       34.6694       28.9360       33.7379       26.3588       17.0632       11.2052        5.5570        3.1305        1.6709        1.7889        2.5358        2.5969        2.7004        3.2199       10.9492       13.1491        6.1877       12.1700        7.0303       10.6452        9.4957       12.8942       12.5037       14.8252       15.2350       10.0005        8.7167        8.4640        8.3095        8.0775        7.1056        6.8530        9.9976       11.5555       13.3152       12.9642        8.0098       10.4532       14.2010       16.6405       20.4138       21.7533       23.7536       25.6673       26.8795       26.7147       24.9791       24.7441       24.7347       24.5826       29.6491       37.2633       28.5202       27.8012       28.5050        0.0000        0.0000        0.0000        0.0000        0.0000
        0.0000        0.0000        0.0000        0.0000        0.0000        0.0000        0.0000        0.0000        0.0000        0.0000        0.0000        0.0000        0.0000        0.0000        0.0000        0.0000        0.0000        0.0000        0.0000        0.0000        0.0000        0.0000        0.0000        0.0000        0.0000        0.0000        0.0000        0.0000        0.0000        0.0000        0.0000        0.0000        0.0000        0.0000        0.0000       18.0785       15.8128       13.4747       10.7096       12.9069       12.2377       10.6555        9.7914       10.3472       10.1017        9.7697       10.2916        8.8140        7.2683        7.5398       16.8123       17.1079        4.0111        2.9231        3.5582        3.4814        3.0534        3.5444        2.5226        2.4424        2.2256        1.9889        1.8250        1.9158        1.5194        1.9098        1.9249        2.1330        2.3195        2.2863        2.2839        1.0206        0.0000        0.0000        0.0000        0.0000        0.0000        0.0000        0.0000        0.0000        0.0000        0.0000        0.0000        0.0000        0.0000        0.0000        0.0000        0.0000        0.0000        0.0000        0.0000        0.0000        0.0000        0.0000        0.0000        0.0000        0.0000        0.0000        0.0000        0.0000        0.0000        0.0000        0.0000        0.0000        0.0000        0.0000        0.0000        0.0000        0.0000        0.0000        0.0000        0.0000        0.0000        0.0000        0.0000        0.0000        0.0000        0.0000        0.0000        0.0000        0.0000        0.0000        0.0000        0.0000        0.0000        0.0000        0.0000        0.0000        0.0000        0.0000        0.0000        0.0000        0.0000        0.0000        0.0000        0.0000        0.0000        0.0000        0.0000        0.0000        0.0000        0.0000        0.0000        0.0000        0.0000        0.0000        0.0000        0.0000        0.0000        0.0000        0.0000        0.0000        0.0000        0.0000        0.0000        0.0000        0.0000        0.0000        0.0000        0.0000        0.0000        0.0000        0.0000        0.0000        0.0000        0.0000        0.0000        0.0000        0.0000        0.0000        0.0000        9.1601        6.5776        6.2410        5.9848        7.3074        7.9593        8.5460        8.8682       10.3412       11.8828       14.2376       14.2309       14.4722       13.2358       13.8514       13.6374       12.5347       19.2079       15.0085       19.4896       23.9316       21.1774        8.9670        5.1817        2.8963        2.1005        1.8554        2.8066        2.8395        3.6130        4.6646        5.9751        8.5069        6.1992        5.6755        4.4284        5.7754        5.9729        8.0017        8.5509       10.9395       12.2471       13.6443       12.9763        9.7529        8.4530        8.1033        7.9967        7.6822        7.1532        8.3510       12.0953        9.5911        8.7345        9.1112       15.9884       12.9263       14.9010       16.4832       17.7938       19.7906       22.6728       23.6057       22.0050       19.2892       21.8496       25.3644       27.2941       24.3474       25.1592       26.1244       27.8934       25.0122        0.0000        0.0000        0.0000        0.0000        0.0000
        0.0000        0.0000        0.0000        0.0000        0.0000        0.0000        0.0000        0.0000        0.0000        0.0000        0.0000        0.0000        0.0000        0.0000        0.0000        0.0000        0.0000        0.0000        0.0000        0.0000        0.0000        0.0000        0.0000        0.0000        0.0000        0.0000        0.0000        0.0000        0.0000        0.0000        0.0000        0.0000        0.0000        0.0000        0.0000       11.9483       10.9898       35.5816       29.4625       17.1158       10.3824        8.0744        8.6529        8.4710        8.4244        8.4216        9.1985        7.7682        8.0733       69.4355      120.9750       56.3178       51.7137        4.9307        4.7911        1.3355        1.7271        1.6059        1.0528        2.5096        2.2188        2.0173        1.9381        1.9798        1.8098        1.7058        1.6829        1.9424        1.8582        1.6968        1.4218        0.7653        0.0000        0.0000        0.0000        0.0000        0.0000        0.0000        0.0000        0.0000        0.0000        0.0000        0.0000        0.0000        0.0000        0.0000        0.0000        0.0000        0.0000        0.0000        0.0000        0.0000        0.0000        0.0000        0.0000        0.0000        0.0000        0.0000        0.0000        0.0000        0.0000        0.0000        0.0000        0.0000        0.0000        0.0000        0.0000        0.0000        0.0000        0.0000        0.0000        0.0000        0.0000        0.0000        0.0000        0.0000        0.0000        0.0000        0.0000        0.0000        0.0000        0.0000        0.0000        0.0000        0.0000        0.0000        0.0000        0.0000        0.0000        0.0000        0.0000        0.0000        0.0000        0.0000        0.0000        0.0000        0.0000        0.0000        0.0000        0.0000        0.0000        0.0000        0.0000        0.0000        0.0000        0.0000        0.0000        0.0000        0.0000        0.0000        0.0000        0.0000        0.0000        0.0000        0.0000        0.0000        0.0000        0.0000        0.0000        0.0000        0.0000        0.0000        0.0000        0.0000        0.0000        0.0000        0.0000        0.0000        0.0000        0.0000       10.0340        7.9126        7.5164        5.1442        5.1305        6.2601        7.1429        8.7804        9.2091        9.1649        9.7410        9.3167        8.4707        6.8529        6.2564        6.3231        6.4878        6.8045       10.2265       12.9367       14.0067       11.3231        9.3506        7.2731        7.9744        5.6361        5.4028        5.0768        5.0910        3.4208        2.0864        1.5795        5.9890        2.3411        2.2189        2.4550        2.2037        2.7073        3.9516        6.1839        8.9421        6.4614        6.4569        7.2000        7.1334        8.8014        7.3175        7.0275        6.9468       10.6561        8.5345        8.6375        9.0846        9.6885       10.8921       10.4703       11.9168       17.7835       18.8321       15.5045       14.5882       14.2228       16.1835       15.2077       15.4123       13.5650       13.9721       19.9323       22.0029       20.0233       20.7360       25.4658       33.1036        0.0000        0.0000        0.0000        0.0000        0.0000        0.0000
        0.0000        0.0000        0.0000        0.0000        0.0000        0.0000        0.0000        0.0000        0.0000        0.0000        0.0000        0.0000        0.0000        0.0000        0.0000        0.0000        0.0000        0.0000        0.0000        0.0000        0.0000        0.0000        0.0000        0.0000        0.0000        0.0000        0.0000        0.0000        0.0000        0.0000        0.0000        0.0000        0.0000        0.0000        0.0000       12.6993        7.3045       17.4226       12.1980       10.6354       10.0365       16.8732       15.2354        9.9675        8.6664        7.6842        8.2412        7.3815        6.3116       24.1391       33.0537       32.5644       12.2689        6.1192        5.9619        1.8238        2.1753        1.0768        0.9749        2.4867        2.2467        2.8736        2.3416        2.1991        1.9600        1.9780        1.8251        2.0956        2.0006        1.7996        1.4971        0.0000        0.0000        0.0000        0.0000        0.0000        0.0000        0.0000        0.0000        0.0000        0.0000        0.0000        0.0000        0.0000        0.0000        0.0000        0.0000        0.0000        0.0000        0.0000        0.0000        0.0000        0.0000        0.0000        0.0000        0.0000        0.0000        0.0000        0.0000        0.0000        0.0000        0.0000        0.0000        0.0000        0.0000        0.0000        0.0000        0.0000        0.0000        0.0000        0.0000        0.0000        0.0000        0.0000        0.0000        0.0000        0.0000        0.0000        0.0000        0.0000        0.0000        0.0000        0.0000        0.0000        0.0000        0.0000        0.0000        0.0000        0.0000        0.0000        0.0000        0.0000        0.0000        0.0000        0.0000        0.0000        0.0000        0.0000        0.0000        0.0000        0.0000        0.0000        0.0000        0.0000        0.0000        0.0000        0.0000        0.0000        0.0000        0.0000        0.0000        0.0000        0.0000        0.0000        0.0000        0.0000        0.0000        0.0000        0.0000        0.0000        0.0000        0.0000        0.0000        0.0000        0.0000        5.2446        8.2368        0.0000       14.2802        8.5383        6.0015        6.4024        7.6430        5.9752        5.9581       15.8065       69.2194       59.6255       21.1384        6.8632        7.4284        6.7135        7.9518        7.5024        5.9335        6.5538        6.0224        4.7734        4.9707        5.0962        5.4057        6.5113        5.7274        7.1449        7.5496        4.3656        3.8006        2.1556        2.0841        1.2789        0.9783        0.6394        1.0305        1.4911        1.6330        1.9700        1.7386        2.4659        3.1276        5.3959        7.2798        6.3239        5.6594        6.6910        8.4017        7.3731        3.8954        4.3952        5.1870        7.4416        7.7442        9.6769       10.4739       11.4866        9.2715        8.6736       12.5479       16.8330       17.1619       16.2721       14.4957       11.4535       10.7293       11.0574       11.5214       16.2772       16.4336       17.9476       19.8068       16.4166       18.7954       24.2726        0.0000        0.0000        0.0000        0.0000        0.0000        0.0000        0.0000
        0.0000        0.0000        0.0000        0.0000        0.0000        0.0000        0.0000        0.0000        0.0000        0.0000        0.0000        0.0000        0.0000        0.0000        0.0000        0.0000        0.0000        0.0000        0.0000        0.0000        0.0000        0.0000        0.0000        0.0000        0.0000        0.0000        0.0000        0.0000        0.0000       51.2043       45.9960       37.5831       34.3767       27.8977       15.9898        7.0402        5.7431        3.8717        3.6242        6.1193        7.4286        8.8911        8.6247        9.7122        9.4208        9.6537       10.2198        8.0545        6.6330        7.4367        7.3356        5.9361        6.4302        6.1566        5.0773        1.4460        1.6278        1.1197        1.1156        2.9341        2.6234        2.3264        2.2925        3.0881        3.4939        2.6017        2.3393        2.6677        2.5113        2.2937        1.9851        1.0602        0.8357        0.0000        0.0000        0.0000        0.0000        0.0000        0.0000        0.0000        0.0000        0.0000        0.0000        0.0000        0.0000        0.0000        0.0000        0.0000        0.0000        0.0000        0.0000        0.0000        0.0000        0.0000        0.0000        0.0000        0.0000        0.0000        0.0000        0.0000        0.0000        0.0000        0.0000        0.0000        0.0000        0.0000        0.0000        0.0000        0.0000        0.0000        0.0000        0.0000        0.0000        0.0000        0.0000        0.0000        0.0000        0.0000        0.0000        0.0000        0.0000        0.0000        0.0000        0.0000        0.0000        0.0000        0.0000        0.0000        0.0000        0.0000        0.0000        0.0000        0.0000        0.0000        0.0000        0.0000        0.0000        0.0000        0.0000        0.0000        0.0000        0.0000        0.0000        0.0000        0.0000        0.0000        0.0000        0.0000        0.0000        0.0000        0.0000        0.0000        0.0000        0.0000        0.0000        0.0000        0.0000        0.0000        0.0000        0.0000        0.0000        0.0000        0.0000        0.0000        4.1577        5.2007        6.1544        6.2512        5.0311        4.3256        4.3794        4.9967        5.6093        4.9755        4.9262       26.1599       70.3001       53.4697       29.1797        5.2823        5.4813        6.8762        7.7761        7.6616        5.6060        5.3317        4.2822        2.7129        2.8923        3.7849        5.5169        6.8198        7.6372        3.9881       13.5091        2.7819        2.5248        2.0734        2.0285        1.0210        0.1931        0.1866        2.6503       13.4155        8.0595        6.3022        3.0862        4.4124        5.3022        4.6610        6.1677        4.3179        5.3155        6.4295        5.6509        5.4167        5.4579        5.0248        5.0066        6.2881        8.8662       10.7774       12.7372       13.5745       10.7555       11.0731       13.3497       19.0707       15.3226       11.8161       10.9852       10.0680       12.5663       11.3716       10.9760       15.8860       16.2464       18.2613       18.8890       18.7752       17.2874        0.0000        0.0000        0.0000        0.0000        0.0000        0.0000        0.0000        0.0000
        0.0000        0.0000        0.0000        0.0000        0.0000        0.0000        0.0000        0.0000        0.0000        0.0000        0.0000        0.0000        0.0000        0.0000        0.0000        0.0000        0.0000        0.0000        0.0000        0.0000        0.0000        0.0000        0.0000        0.0000        0.0000        0.0000       45.9379       48.4133       42.1639       39.0178       33.7243       21.5863       21.7402       17.2396       13.4554        5.8769        4.2370        6.2174        4.3876        6.6719        8.6252        9.9136       11.4246       10.9345        9.7319       10.3468       11.6967        9.2080        8.1579        7.2670        7.3695        7.2985        6.8563        7.0910        6.7868        1.4835        1.3706        1.3283        1.2280        3.2179        3.2104        2.9972        3.1285        3.7931        3.5515        3.4628        3.2412        3.6567        3.3754        3.4449        2.9733        1.4965        1.2024        1.1483        1.3151        0.3619        0.3420        0.5149        0.5840        0.6158        0.6116        0.7952        0.0000        0.0000        0.0000        0.0000        0.0000        0.0000        0.0000        0.0000        0.0000        0.0000        0.0000        0.0000        0.0000        0.0000        0.0000        0.0000        0.0000        0.0000        0.0000        0.0000        0.0000        0.0000        0.0000        0.0000        0.0000        0.0000        0.0000        0.0000        0.0000        0.0000        0.0000        0.0000        0.0000        0.0000        0.0000        0.0000        0.0000        0.0000        0.0000        0.0000        0.0000        0.0000        0.0000        0.0000        0.0000        0.0000        0.0000        0.0000        0.0000        0.0000        0.0000        0.0000        0.0000        0.0000        0.0000        0.0000        0.0000        0.0000        0.0000        0.0000        0.0000        0.0000        0.0000        0.0000        0.0000        0.0000        0.0000        0.0000        0.0000        0.0000        0.0000        0.2327        0.6007        0.7824        1.6280        2.3173        0.0000        0.0000        0.0000        0.0000        3.2351        3.8443        4.0747        4.8075        5.6385        4.7570        4.4424        4.6021        5.0817        4.9327        4.8140        5.0973        5.6235        4.9910       11.3232       14.5686        5.7511        5.8597        6.4908        6.6920        6.2404        6.4298        4.1976        3.9929        3.6960        3.8904        2.4610        2.7343        4.4534        2.8130        2.0440        1.9835       17.2894        1.8869        1.8068        1.6434        2.1871        2.0844        2.2329        1.1494        2.1080       20.3602        6.8820        2.3802        2.8169        3.0531        4.0589        7.5925        6.7474        5.4430        4.1685        7.1500        6.6541        5.7637        6.3168        6.1424        5.4152        5.2879        8.6137        8.8312        6.3513       10.3916        9.3001       12.8227       15.2291       14.1136       13.1900       11.4065       12.5433       12.1475       12.0693       11.4648       11.8552       17.0739       17.3784       19.1423       18.9479       19.6529       15.6471        0.0000        0.0000        0.0000        0.0000        0.0000        0.0000        0.0000        0.0000
        0.0000        0.0000        0.0000        0.0000        0.0000        0.0000        0.0000        0.0000        0.0000        0.0000        0.0000        0.0000        0.0000        0.0000        0.0000        0.0000        0.0000        0.0000        0.0000        0.0000        0.0000        0.0000        0.0000        0.0000        0.0000       46.0650       42.9146       25.3333       17.3917       12.9266        9.4425       13.5555       22.4231        9.1754        6.5042        6.9423        5.4600        6.0526        6.4384        7.9245        9.5710        8.6708        8.9847        9.5232       11.1549       12.2130       11.3146       10.9801       10.3213       10.3174       10.5605        7.7916        7.4394        7.1326        6.3133        3.7898        3.3327        3.2611        3.5420        5.1728        5.1818        5.0320        6.0286        5.8614        5.9506        5.9912        6.9243        5.8185        5.2985        4.9996        4.5616        2.2904        1.9761        2.3480        3.2699        2.7387        3.1801        3.8646        3.8135        1.8478        1.7639        1.3838        1.0126        0.7735        0.0000        0.0000        0.0000        0.0000        0.0000        0.0000        0.0000        0.0000        0.0000        0.0000        0.0000        0.0000        0.0000        0.0000        0.0000        0.0000        0.0000        0.0000        0.0000        0.0000        0.0000        0.0000        0.0000        0.0000        0.0000        0.0000        0.0000        0.0000        0.0000        0.0000        0.0000        0.0000        0.0000        0.0000        0.0000        0.0000        0.0000        0.0000        0.0000        0.0000        0.0000        0.0000        0.0000        0.0000        0.0000        0.0000        0.0000        0.0000        0.0000        0.0000        0.0000        0.0000        0.0000        0.0000        0.0000        0.0000        0.0000        0.0000        0.0000        0.0000        0.0000        0.0000        0.0000        0.0000        0.0000        0.0000        0.0000        0.0000        2.3636        2.7610        3.2300        3.9045        5.0854        5.3905        4.0920        4.1618        4.6290        3.7958        3.3378        3.3748        3.4184        3.6324        4.0192        4.7606        4.7668        4.6959        4.8801        5.0134        4.8998        5.7177        6.4057        6.6868        5.9931        5.7272        5.8490        5.2597        4.8148        4.7248        5.4529        5.8568        4.0483        2.9279        2.0523        1.6211        1.7387        1.5345        1.5253        1.0010        0.7555        0.8136        0.9361        1.0214        1.4883        2.0604       18.2518        2.8759        3.3028       13.2553        7.3945        1.9636        2.3790        3.1051        5.0224        4.2348        3.6735        3.8027        5.0303        5.5885        5.7996        6.2599        7.2636        7.5722        8.6940        8.3109       12.2908        9.9234        5.7979        7.4152        4.6358        4.7621        7.9586       18.4407        7.6071        9.6889       11.3237       12.4606       15.3808       10.4817        8.0823       12.6493        0.0000        0.0000       16.5802       17.7545       18.4660       15.5881        0.0000        0.0000        0.0000        0.0000        0.0000        0.0000        0.0000        0.0000        0.0000
        0.0000        0.0000        0.0000        0.0000        0.0000        0.0000        0.0000        0.0000        0.0000        0.0000        0.0000        0.0000        0.0000        0.0000        0.0000        0.0000        0.0000        0.0000        0.0000        0.0000        0.0000        0.0000        0.0000        0.0000        0.0000        0.0000       32.1223       20.3629       16.2878       12.3521       10.5079       20.0403       16.9509        7.6317        9.8071        7.5272        6.3569        7.7079        9.2818        9.7062       10.3575        9.6714        9.9506       10.4227       12.8554       11.5639       10.8127       11.4739       11.2088       11.9925       11.1739        7.6276        7.4654        6.9574        5.7479        4.0997        3.7199        3.8855        3.8593        5.8872        5.8984        6.9433        7.1949        7.3021        7.7644        7.0216        7.7337        6.7005        6.6008        6.1916        5.9837        3.1640        2.9553        3.1642        4.0928        4.6105        5.7008        5.9612        5.3934        1.8384        1.8094        1.4711        1.4280        1.0822        0.7740        0.6502        0.0000        0.0000        0.0000        0.0000        0.0000        0.0000        0.0000        0.0000        0.0000        0.0000        0.0000        0.0000        0.0000        0.0000        0.0000        0.0000        0.0000        0.0000        0.0000        0.0000        0.0000        0.0000        0.0000        0.0000        0.0000        0.0000        0.0000        0.0000        0.0000        0.0000        0.0000        0.0000        0.0000        0.0000        0.0000        0.0000        0.0000        0.0000        0.0000        0.0000        0.0000        0.0000        0.0000        0.0000        0.0000        0.0000        0.0000        0.0000        0.0000        0.0000        0.0000        0.0000        0.0000        0.0000        0.0000        0.0000        0.0000        0.0000        0.0000        0.0000        0.0000        0.0000        0.0000        0.0000        0.0000        0.0000        3.8346        4.7557        4.8167        4.9386        5.7587        5.9248        4.4694        3.9362        3.5671        3.3404        3.4187        3.4406        3.3477        3.4521        3.0727        4.3814        4.7350        4.7866        4.9401        4.6304        5.2496        5.4700        5.8462        6.4679        6.6088        5.8588        5.4529        4.7380        4.9842        5.1779        6.9752        8.0656        3.5872        1.9219        1.8099        1.2197        0.8389        0.9434        1.5830        1.2627        1.4583       20.1600        0.9745        0.9947        1.5648        1.7057        2.6134        3.6495        3.5423        2.5658        2.2833        2.7131        2.9404        3.1176        3.8307        3.7946        2.8893        3.2839        4.8603        4.1084        4.3593        5.3810        5.5762        5.7433        5.6940        5.9507        7.1630       12.9096        7.4824        7.2654        7.3824        6.8804       11.1944        6.1838        4.3251        9.9724       13.1171       19.1854       16.5733        6.2864        7.2490        0.0000        0.0000        0.0000        0.0000        0.0000        0.0000        0.0000        0.0000        0.0000        0.0000        0.0000        0.0000        0.0000        0.0000        0.0000        0.0000
        0.0000        0.0000        0.0000        0.0000        0.0000        0.0000        0.0000        0.0000        0.0000        0.0000        0.0000        0.0000        0.0000        0.0000        0.0000        0.0000        0.0000        0.0000        0.0000        0.0000        0.0000        0.0000        0.0000        0.0000        0.0000        0.0000        0.0000       11.7685        8.1013        6.9838        8.8117       16.6926       24.0447       22.1071       33.0268       13.3389       11.3911        9.9750       13.0533       12.5451       13.4771       12.2094       12.5343       13.2079       10.9937       10.4357       10.8561       11.6336       11.1883       10.7714       10.3828        7.1716        6.7014        6.5826        6.0697        4.4297        3.9769        3.6830        5.4863        7.9182        7.1538        8.4336        7.3180        7.3354        7.1500        6.6304        6.8073        6.6687        7.4106        7.3329        8.2666        4.0428        3.5320        3.9505        5.1400        5.0219        5.6363        5.9241        5.4595        2.1026        1.8998        1.7345        1.5228        1.3938        0.7082        0.4944        0.4315        0.2556        0.0000        0.0000        0.0000        0.0000        0.0000        0.0000        0.0000        0.0000        0.0000        0.0000        0.0000        0.0000        0.0000        0.0000        0.0000        0.0000        0.0000        0.0000        0.0000        0.0000        0.0000        0.0000        0.0000        0.0000        0.0000        0.0000        0.0000        0.0000        0.0000        0.0000        0.0000        0.0000        0.0000        0.0000        0.0000        0.0000        0.0000        0.0000        0.0000        0.0000        0.0000        0.0000        0.0000        0.0000        0.0000        0.0000        0.0000        0.0000        0.0000        0.0000        0.0000        0.0000        0.0000        0.0000        0.0000        0.0000        0.0000        0.0000        0.0000        0.0000        0.0000        0.0000        0.0000        3.5908        4.4376        4.8459        4.7234        4.5809        5.0680        5.0413        4.5526        4.0708        3.5528        3.6605        3.6307        3.4021        3.6408        4.9258        3.8695        4.6867        5.1394        5.4622        5.2706        5.5194        5.7838        6.0321        5.9878        5.8260        6.7984        7.2038        6.4561        5.0814        5.3594        6.2027        7.5756        5.6951        2.7450        1.4839        1.0425        1.2195        1.4258        1.4584        2.0460        6.9078       25.8464        4.4934        2.6531        1.4916        1.7739        2.2634        1.5862        1.2490        1.1296        0.9459        0.9922        1.0145        0.7718        8.2954        8.1953        2.2355        2.8869        3.6498        4.7289        3.7258        4.1938        5.3031        5.3112        6.2473        6.7743        8.0011       12.0254       16.6548        7.8537        6.7401        6.9176        6.1586        4.8690        4.0118        7.4061        9.4523       12.3111       12.9461        7.9596        6.6883        6.3632        0.0000        0.0000        0.0000        0.0000        0.0000        0.0000        0.0000        0.0000        0.0000        0.0000        0.0000        0.0000        0.0000        0.0000        0.0000        0.0000
        0.0000        0.0000        0.0000        0.0000        0.0000        0.0000        0.0000        0.0000        0.0000        0.0000        0.0000        0.0000        0.0000        0.0000        0.0000        0.0000        0.0000        0.0000        0.0000        0.0000        0.0000        0.0000        0.0000        0.0000        0.0000        0.0000        0.0000       13.4537        8.9991        9.3033        8.2110       11.3264       14.0105       24.5222       52.2304       55.4173       47.3783       31.7170       21.8465       19.1180       25.1183       18.0459       15.1956       14.6539       12.2001       12.5704       11.9924       12.3411       10.0577        9.7996       10.6680        7.5856        7.7097        7.2013        6.6054        4.8072        4.8430        5.2648        4.9001        6.7638        6.7269        8.0042        8.9809       10.4827        9.1648        9.3210        8.9965        7.8606        7.5575        7.6850        6.6122        3.8334        2.8331        3.6306        4.8823        4.2862        4.9337        4.8278        4.6869        1.5769        1.7396        1.6151        1.2660        0.8684        0.5862        0.5178        0.8250        0.0915        0.0000        0.0883        0.0000        0.0000        0.0000        0.0000        0.0000        0.0000        0.0000        0.0000        0.0000        0.0000        0.0000        0.0000        0.0000        0.0000        0.0000        0.0000        0.0000        0.0000        0.0000        0.0000        0.0000        0.0000        0.0000        0.0000        0.0000        0.0000        0.0000        0.0000        0.0000        0.0000        0.0000        0.0000        0.0000        0.0000        0.0000        0.0000        0.0000        0.0000        0.0000        0.0000        0.0000        0.0000        0.0000        0.0000        0.0000        0.0000        0.0000        0.0000        0.0000        0.0000        0.0000        0.0000        0.0000        0.0000        0.0000        0.0000        0.0000        0.0000        0.0000        0.0000        0.0000        0.0000        5.4856        5.3320        5.4225        5.2625        5.1432        4.8887        4.5785        4.5182        4.2627        4.6661        4.2752        4.5121        4.0058        3.6389        3.9949        5.4595        5.6801        5.8443        5.7720        6.4312        6.0930        6.5057        6.2998        5.7192        6.3260        7.2909        6.7340        5.8917        5.8166        5.2182        5.0402        3.2695        2.7973        1.9280        1.2929        1.5188        1.5266        1.1573        3.9194        9.3039       13.2761        4.4445        2.1794        1.5347        1.2291        1.3115        1.1625        0.7251        0.6545        0.4340        0.3118        0.5745        0.9595        1.2093        7.9796        2.9005        3.7355        4.7381        4.7552        4.7852        4.6419        9.5856       10.8163        7.4335        7.8975       10.0431       20.2576       12.1117        6.9599        8.2285       10.5056        6.7310        6.4087        4.8851        6.1619        8.4588        7.3005        6.6275        6.7856        6.7483        8.4759        0.0000        0.0000        0.0000        0.0000        0.0000        0.0000        0.0000        0.0000        0.0000        0.0000        0.0000        0.0000        0.0000        0.0000        0.0000        0.0000
        0.0000        0.0000        0.0000        0.0000        0.0000        0.0000        0.0000        0.0000        0.0000        0.0000        0.0000        0.0000        0.0000        0.0000        0.0000        0.0000        0.0000        0.0000        0.0000        0.0000        0.0000        0.0000        0.0000        0.0000        0.0000        0.0000        0.0000        0.0000       19.7306       18.0344       16.7774       15.0552       16.2942       15.7219       15.6379       17.8256       18.1266       16.5911       10.7486        9.2664       19.2692       20.1744       13.8833       11.0373       10.6229        9.1127        8.5903        8.9989        8.4004        8.0578        8.1681        9.3564        9.2323        9.1684        7.9658        9.2927        9.2955        8.8412       10.8368       41.9794       34.4026       22.0504        8.7700        9.4148        7.7660        9.3252        8.8372        7.4850        7.0785        6.4830        5.2893        2.1033        1.7186        2.7773        3.0112        5.7484        6.4368        6.4037        6.0425        4.8043        4.4873        4.0995        3.5197        2.4484        1.9261        1.5192        1.2806        0.4953        0.9714        0.8952        0.7985        0.0000        0.0000        0.0000        0.0000        0.0000        0.0000        0.0000        0.0000        0.0000        0.0000        0.0000        0.0000        0.0000        0.0000        0.0000        0.0000        0.0000        0.0000        0.0000        0.0000        0.0000        0.0000        0.0000        0.0000        0.0000        0.0000        0.0000        0.0000        0.0000        0.0000        0.0000        0.0000        0.0000        0.0000        0.0000        0.0000        0.0000        0.0000        0.0000        0.0000        0.0000        0.0000        0.0000        0.0000        0.0000        0.0000        0.0000        0.0000        0.0000        0.0000        0.0000        0.0000        0.0000        0.0000        0.0000        0.0000        0.0000        0.0000        0.0000        0.0000        0.0000        0.0000        6.3881        6.4049        5.7193        5.7051        5.6919        5.4108        5.5623        5.2515        4.9206        4.8368        3.7446        3.1041        3.3144        3.7734        5.4180        5.8671        6.9245        8.0909        9.5099        8.2958        7.4229        7.4005        7.2541        8.4097        6.9204        4.8404        3.9192        4.6584        4.9457        3.0815        2.6408        2.5145        2.3405        2.1170        1.3265        1.0729        0.8335        0.5598        4.1753        4.6720        4.5655        3.6323        3.0255        1.5721        0.7544        0.9446        0.7706        0.5548        0.3444        0.2563        1.4583        1.6108        1.7465        1.8136        3.9355        4.8666        8.2544        7.8307        5.3374        5.7314        7.2523        6.6608        7.7682        8.1573        9.9816        9.4500       10.7174        9.6742        9.4676        9.1035        8.6200        7.8617        7.6210       10.2045        7.9152        6.7356        6.1303        6.4543        7.6064        8.2532        0.0000        0.0000        0.0000        0.0000        0.0000        0.0000        0.0000        0.0000        0.0000        0.0000        0.0000        0.0000        0.0000        0.0000        0.0000        0.0000
        0.0000        0.0000        0.0000        0.0000        0.0000        0.0000        0.0000        0.0000        0.0000        0.0000        0.0000        0.0000        0.0000        0.0000        0.0000        0.0000        0.0000        0.0000        0.0000        0.0000        0.0000        0.0000        0.0000        0.0000        0.0000        0.0000        0.0000        0.0000       24.6671       23.7116       24.2182       22.8645       20.2299       19.5333       18.2443       14.8655       11.2900        9.1546        7.3706        8.1234        7.2283        7.8458       11.6694       12.5620       10.9694       13.2006       11.4237        9.2444        9.4902       10.4655       12.7865       12.9272       11.4907        9.3121        9.5057       10.8988       10.4612        9.8630        8.9754        9.6328       11.8941       25.9971       28.1222       24.6655       14.7678       12.6513       19.3414       15.9420        7.9434        6.0711        4.1959        1.1810        1.4327        1.7024        1.9126        5.6537        6.0676        5.8412        6.5242        5.0978        4.0762        4.0218        3.3945        2.4551        1.9785        1.6304        1.4889        0.3534        0.3018        2.2344        2.6644        0.0000        0.0000        0.0000        0.0000        0.0000        0.0000        0.0000        0.0000        0.0000        0.0000        0.0000        0.0000        0.0000        0.0000        0.0000        0.0000        0.0000        0.0000        0.0000        0.0000        0.0000        0.0000        0.0000        0.0000        0.0000        0.0000        0.0000        0.0000        0.0000        0.0000        0.0000        0.0000        0.0000        0.0000        0.0000        0.0000        0.0000        0.0000        0.0000        0.0000        0.0000        0.0000        0.0000        0.0000        0.0000        0.0000        0.0000        0.0000        0.0000        0.0000        0.0000        0.0000        0.0000        0.0000        0.0000        0.0000        0.0000        0.0000        0.0000        0.0000        6.0006        6.5374        6.9418        6.9008        6.1393        6.3684        6.7776        6.9441        6.6367        6.0753        5.7357        5.4930        5.9683        4.4093        3.7632        6.3751        7.2574        8.1702        9.0814        9.9523        9.4513        8.9374        8.8125       10.0413        9.6119       12.0283        6.3175        4.1994        3.4206        2.9216        3.0452        3.0816        3.1779        2.8898        2.3382        1.9288        1.5760        1.4360        2.7845        1.8068        2.9030        4.8574       10.6150       15.6501        4.6341        2.3891        0.7602        0.5197        0.7560        0.4351        0.7655        1.4613        3.6554        3.1715        3.6632        4.3191        7.2820        8.0311        6.7159        7.1104        5.2533        7.9349        8.3648       15.7302       20.4366       10.8278       13.1420       12.8881       13.0241       13.4986       13.0660       10.1708       10.5722       10.6412       11.6610        9.3307        7.3002        6.4489        5.3646        7.2809        8.9830        8.1644        0.0000        0.0000        0.0000        0.0000        0.0000        0.0000        0.0000        0.0000        0.0000        0.0000        0.0000        0.0000        0.0000        0.0000        0.0000        0.0000
        0.0000        0.0000        0.0000        0.0000        0.0000        0.0000        0.0000        0.0000        0.0000        0.0000        0.0000        0.0000        0.0000        0.0000        0.0000        0.0000        0.0000        0.0000        0.0000        0.0000        0.0000        0.0000        0.0000        0.0000        0.0000        0.0000        0.0000        0.0000      160.7237       84.3110       63.8067       59.0066       33.6632       22.9129       20.2665       18.7274       14.9540       11.6278        9.1180        9.9754        8.7667        7.5429        4.7710        5.9414        5.2453        7.3499        9.9634        9.2629       10.7837        9.7769       13.0071       12.5744       12.5002        9.5946       10.9551       10.8674       10.5857       10.1431        9.0438        5.8658        6.1701        6.8043        8.8040       14.0857       22.6113       23.5758       16.8018        9.3677        6.6841        4.4890        3.4418        0.7358        0.5908        0.6309        0.9080        3.4852        4.4320        4.9319        5.7315        7.9976        8.0292        4.8504        5.8215        5.9349        3.1942        2.0891        2.1645        2.4085        3.7939        7.1673        5.7926        0.3276        0.0000        0.0000        0.0000        0.0000        0.0000        0.0000        0.0000        0.0000        0.0000        0.0000        0.0000        0.0000        0.0000        0.0000        0.0000        0.0000        0.0000        0.0000        0.0000        0.0000        0.0000        0.0000        0.0000        0.0000        0.0000        0.0000        0.0000        0.0000        0.0000        0.0000        0.0000        0.0000        0.0000        0.0000        0.0000        0.0000        0.0000        0.0000        0.0000        0.0000        0.0000        0.0000        0.0000        0.0000        0.0000        0.0000        0.0000        0.0000        0.0000        0.0000        0.0000        0.0000        0.0000        0.0000        0.0000        0.0000        0.0000        0.0000        3.8341        5.7107        6.7740        7.4303        7.1165        6.3850        6.9814        6.9769        6.7813        6.5869        6.5426        7.6256        6.6587       11.9659        4.9744        9.4807       20.3207        9.8638       11.9561       11.2674       13.5309       13.0548       68.5272       64.7794       19.7467       10.0910       10.1300        6.8433        4.2069        3.7865        3.0874        3.0106        8.5013        5.0953        6.3051        9.0926        3.9103        3.0405        3.1303        7.3908       17.9971        4.1155        4.3547        3.8143        4.0754        5.3389        4.5897        2.9651        1.0531        0.6402        0.8247        0.7868        1.8446        5.6159        8.3054       13.4624       10.3671       10.1714        9.8605        8.1472        8.1897       12.6335       12.2218        8.2539       22.2266       13.1763       14.3964       14.7882       13.4467       15.3437       16.8249       14.2872       13.0899       15.3526       14.1276       14.1253       10.8746        8.0392        6.7790        6.7249        8.8634        9.2869        9.1629        8.6904        0.0000        0.0000        0.0000        0.0000        0.0000        0.0000        0.0000        0.0000        0.0000        0.0000        0.0000        0.0000        0.0000        0.0000        0.0000
        0.0000        0.0000        0.0000        0.0000        0.0000        0.0000        0.0000        0.0000        0.0000        0.0000        0.0000        0.0000        0.0000        0.0000        0.0000        0.0000        0.0000        0.0000        0.0000        0.0000        0.0000        0.0000        0.0000        0.0000        0.0000        0.0000        0.0000       42.0513       49.5623       37.7343       30.2766       27.7571       25.9232       23.7021       20.9600       18.3564       17.1704       14.2606       14.6041       12.7133       25.6917       31.9682       18.8349       16.4442       10.1238       12.1668        9.9157        9.8262        8.5254        8.0780        7.8307        8.8096        9.0474        9.1259        9.4341       10.2462        9.8271       10.2499        7.9783        4.4460        4.5072        3.9818        3.8586        4.9463        4.6488        5.1602        5.0245        3.6575        3.6518        3.1750        2.3696        0.3660        0.3275        0.4159        0.6234        2.6264        3.4375        3.8445        3.8189        2.6672        3.0262        5.1688        3.9288       12.3460        6.0133        3.0247        2.9358        6.8373        5.8455        6.3206        3.9117        0.0838        0.0951        0.0000        0.0000        0.0000        0.0000        0.0000        0.0000        0.0000        0.0000        0.0000        0.0000        0.0000        0.0000        0.0000        0.0000        0.0000        0.0000        0.0000        0.0000        0.0000        0.0000        0.0000        0.0000        0.0000        0.0000        0.0000        0.0000        0.0000        0.0000        0.0000        0.0000        0.0000        0.0000        0.0000        0.0000        0.0000        0.0000        0.0000        0.0000        0.0000        0.0000        0.0000        0.0000        0.0000        0.0000        0.0000        0.0000        0.0000        0.0000        0.0000        0.0000        0.0000        0.0000        0.0000        0.0000        0.0000        0.0000        2.4133        3.7108        5.6495        6.7790        7.4778        7.6880        6.8970        7.3785        7.6167        8.0266        8.1703        8.3513        8.1112        8.6609       13.7038        6.4574        5.6115        5.2064        7.8658        9.6186       12.3820       12.3107       11.3730       50.4042       47.2327       39.0016        9.9386        8.6303        8.7882       11.6854       10.2137        5.6102        3.4387        8.1385        8.9903        6.9482        9.0796        6.0449        5.8528        5.3100        4.0139        2.7494        4.6446        4.7611        3.6875        3.8628        4.4317        3.6125        2.5202        1.9828        1.2773        2.3846        2.9978        4.5369        9.4760       14.4776       20.2989       16.3935       12.4983       11.3464       14.1599       16.8025       14.0397       15.9827       12.8337       17.3405       19.5412       21.8866       18.3400       18.1759       16.7911       17.7089       17.9289       17.9899       19.2445       14.5013       13.7949       11.9196        9.7955       10.1483        9.5513        9.3371       10.1091       10.3951        0.0000        0.0000        0.0000        0.0000        0.0000        0.0000        0.0000        0.0000        0.0000        0.0000        0.0000        0.0000        0.0000        0.0000        0.0000        0.0000
        0.0000        0.0000        0.0000        0.0000        0.0000        0.0000        0.0000        0.0000        0.0000        0.0000        0.0000        0.0000        0.0000        0.0000        0.0000        0.0000        0.0000        0.0000        0.0000        0.0000        0.0000        0.0000        0.0000        0.0000        0.0000        0.0000        0.0000       37.8409       37.3718       34.0658       31.1967       25.9035       24.7026       22.5586       19.3318       29.7304       27.1846       12.3361        8.2958        3.9743        2.2235        2.4553        2.6660        4.7204        4.0205        6.7979        7.5262        5.3086        4.8046        4.7820        4.2527        5.6230        6.3146        6.9212        6.3197        5.6802        5.1328        3.5792        3.1986        4.5725        2.8504        2.3014        3.5564        2.9754        2.8454        3.2680        3.7391        0.3276        0.1803        0.0537        0.1326        0.0364        0.1259        0.8996        1.3392        1.8429        1.6959        1.8605        1.8155        0.5546        0.5575        0.5562        0.5963        2.3055        3.7971        1.6059        2.5680        2.0752        4.6069        3.8471        0.9552        0.0925        0.0495        0.0596        0.0177        0.0000        0.0000        0.0114        0.0000        0.0000        0.0000        0.0000        0.0000        0.0000        0.0000        0.0000        0.0000        0.3342        0.2974        0.2702        0.2536        0.0000        0.0000        0.0000        0.0000        0.0000        0.0000        0.0000        0.0000        0.0000        0.0000        0.0000        0.0000        0.0000        0.0000        0.0000        0.0000        0.0000        0.0000        0.0000        0.0000        0.0000        0.0000        0.0000        0.0000        0.0000        0.0000        0.0000        0.0000        0.0000        0.0000        0.0000        0.0000        0.0000        0.0000        0.0000        0.0000        0.9234        1.3011        1.9210        3.3116        5.3118        6.0475        6.9396        7.8872        7.5273        7.7442        8.5414        9.6416       10.1082       10.3414        9.9558       11.1391       10.3989        7.8603        7.4817        7.5662        9.8885       11.0857       11.8160       13.6626       13.5097       13.3735       14.3332       14.6124       14.9740       17.3268       14.7200       14.4684       13.0209        7.8976        5.1995        8.0437       10.5381       11.6426       12.3866        9.7078        4.5930        4.0460        3.2834        3.1318        3.2902        2.8115        2.3730        2.9787        3.4643        2.9804        3.1723        3.7392        7.0440       10.2044        8.3065        9.3466       11.4557       13.0983       14.5957       14.1829       15.8777       17.2101       14.0760       13.3805       11.5017       13.3892       13.1353       16.7738       22.7306       26.3307       29.1330       28.8401       31.0386       33.0706       32.6207       29.6023       20.6451       16.1685       13.5940       14.7618       15.6337       13.0793       11.8256       12.0174       11.5020       12.6665        0.0000        0.0000        0.0000        0.0000        0.0000        0.0000        0.0000        0.0000        0.0000        0.0000        0.0000        0.0000        0.0000        0.0000        0.0000        0.0000
        0.0000        0.0000        0.0000        0.0000        0.0000        0.0000        0.0000        0.0000        0.0000        0.0000        0.0000        0.0000        0.0000        0.0000        0.0000        0.0000        0.0000        0.0000        0.0000        0.0000        0.0000        0.0000        0.0000        0.0000        0.0000        0.0000       44.0373       41.2577       40.5237       38.6243       34.5784       30.7314       32.0992       32.2655       22.2395       13.5776       11.0136        6.4834        7.7572        4.5438        6.3081       13.4074       12.5533        8.7584        5.6538        3.2583        5.3476        5.7253        5.1580        4.4941        4.6810        4.7851        4.0413        3.2952        3.6571        3.3912        3.3513        3.7251        2.7161        1.2990        0.9470        0.4585        0.7824        1.0916        0.8898        0.6570        0.8933        0.2268        0.0597        0.1193        0.3090        0.0312        0.1678        0.8879        1.0633        1.3609        1.1204        1.1290        0.9843        0.2769        0.2629        0.2422        0.2450        0.5849        1.0934        1.8184        1.9669        1.7087        2.1723        1.4588        0.3147        0.0630        0.0312        0.0133        0.0745        0.0000        0.0220        0.0166        0.0000        0.0000        0.0000        0.0000        0.0000        1.3214        0.0432        0.0453        0.0425        0.2700        0.2539        0.2333        0.2091        0.2115        0.2364        0.2641        0.3287        0.0000        0.0000        0.0000        0.0000        0.0000        0.0000        0.0000        0.0000        0.0000        0.0000        0.0000        0.0000        0.0000        0.0000        0.0000        0.0000        0.0000        0.0000        0.0000        0.0000        0.0000        1.7446        2.3118        1.8418        1.3184        1.1773        1.1070        1.0824        0.8483        0.9595        0.6468        0.8159        1.1517        1.5480        2.4239        3.2844        5.3102        6.2807        7.1741        7.5563        7.8868        9.0059        9.1950       10.7468       11.1112       10.1464       10.1444       10.7383        9.5416        9.0534        9.1582        9.3358       11.6911       19.8152       14.4538       15.4172       15.4831       15.9667       18.0909       17.5547       16.7785       16.0206       17.5145       17.9226       18.7741       16.9131       13.3816       16.8060       16.1947        9.9499       14.5858       11.2065        6.3946        5.2578        4.8005        4.5448        3.8748        3.5438        2.6316        3.6678        7.1416        8.6109        3.6602        4.1325        7.5190       12.2604       10.4679       11.0411       16.2269       18.4554       17.4293       17.6272       18.3326       16.0983       14.2464       13.6592       12.8896       12.7773       14.1809       19.6385       27.2833       28.2620       32.3428       33.9755       36.4440       39.8019       37.9602       32.5810       21.9432       17.3764       15.2555       16.8559       16.0908       13.6726       14.7245       13.4091        0.0000        0.0000        0.0000        0.0000        0.0000        0.0000        0.0000        0.0000        0.0000        0.0000        0.0000        0.0000        0.0000        0.0000        0.0000        0.0000        0.0000        0.0000
        0.0000        0.0000        0.0000        0.0000        0.0000        0.0000        0.0000        0.0000        0.0000        0.0000        0.0000        0.0000        0.0000        0.0000        0.0000        0.0000        0.0000        0.0000        0.0000        0.0000        0.0000        0.0000        0.0000        0.0000        0.0000        0.0000       44.0024       39.6124       37.4582       36.1620       35.0618       35.9026       32.2187       24.4995       18.8162       10.3130        7.9599        6.9478        3.9885        2.2537        3.2263        8.1703        8.5973       21.1299        4.7523        3.3295        1.6492        6.6341        5.1091        3.6655        2.7062        2.3228        2.2336        1.9308        1.2387        2.2225        3.0779        2.1936        1.0438        1.1258        0.8838        0.5164        1.1315        0.5965        0.5399        0.2191        0.1659        0.0000        0.1169        0.3021        0.2181        0.0000        0.0000        0.0000        0.0000        0.4170        0.5821        0.6285        0.5258        0.1333        0.0928        0.0868        0.1074        0.3135        0.3525        0.3619        0.3332        0.2359        0.0499        0.0419        0.1878        0.1095        0.0520        0.0720        0.1902        0.0000        0.0000        0.0000        0.0000        0.0000        0.0000        0.0126        0.0599        0.0272        0.0379        0.0421        0.0404        0.2616        0.2518        0.2293        0.1927        0.2035        0.2053        0.1930        0.4223        0.3559        0.5964        0.0248        0.0000        0.0000        0.0000        0.0000        0.0000        0.0000        0.0000        0.0000        0.0000        0.0000        0.0000        0.0000        2.8076        2.0508        1.7269        1.9661        2.0187        2.3120        2.1040        1.4462        1.3398        1.1794        1.5093        1.6439        1.7045        1.1777        1.3031        1.9326        2.4501        2.6171        2.6181        3.7051        4.6932        6.7897        7.4116        7.2105        8.4930       10.8027       11.0547       10.0720       11.1429       11.1504       11.0137       11.1501       11.0221       10.1961        9.4895        9.6568        9.9474       13.1386       14.1259       15.1692       16.0027       16.9641       17.7636       21.1042       20.2957       18.8344       16.5675       15.5051       15.3446       17.2936       20.0069       18.9114       16.6659       13.3201       10.8833        8.4474        6.8290        6.6602        8.6086        7.8137        7.6361        6.5453        5.7128        4.3687        4.6506        3.7434        4.0388        5.1449        7.0591       11.5715       12.1133       14.5272       14.9440       17.5427       18.2384       21.3471       19.4782       16.7112       17.8502       16.8219       15.6571       13.1557       12.8878       14.4742       24.4783       28.4230       30.5749       33.4114       35.9990       39.6352       42.3695       41.0306       35.7798       23.7243       19.6414       17.7136       16.1613        0.0000       15.5737       14.2473       15.1852        0.0000        0.0000        0.0000        0.0000        0.0000        0.0000        0.0000        0.0000        0.0000        0.0000        0.0000        0.0000        0.0000        0.0000        0.0000        0.0000        0.0000        0.0000
        0.0000        0.0000        0.0000        0.0000        0.0000        0.0000        0.0000        0.0000        0.0000        0.0000        0.0000        0.0000        0.0000        0.0000        0.0000        0.0000        0.0000        0.0000        0.0000        0.0000        0.0000        0.0000        0.0000        0.0000        0.0000       40.0919       38.8328       33.7835       34.9937       33.5429       31.0884       29.3301       24.6867       17.7795       14.0852        8.1304        6.2015        3.5525        4.0275        4.0067        3.4261        3.5489        2.0855        2.2307        1.2933        0.6027        0.6827        3.6181        4.1085        2.6680        2.1876        2.1227        1.3103        0.9234        1.0236        1.0496        1.3474        5.1850        0.1241        0.8176        0.8662        0.9533        1.0611        0.4449        0.3833        0.3323        0.2658        0.1111        0.2902        0.1019        0.1146        0.0000        0.0000        0.0000        0.0000        0.3136        0.4381        0.4660        0.3855        0.1244        0.0791        0.0622        0.0764        0.2626        0.2508        0.2576        0.2386        0.0394        0.0361        0.0304        0.0227        0.6723        0.0751        0.0720        0.7005        0.0000        0.5821        0.0000        0.0000        0.8553        1.5444        0.0201        0.0353        0.0333        0.0466        0.0512        0.1108        0.3739        0.2934        0.2600        0.2494        0.3751        0.5626        0.4655        0.9862        1.1497        0.4014        0.2083        0.4654        0.5098        0.2025        0.0000        0.0000        0.0000        0.0000        0.0000        0.0000        0.0000        0.0000        0.6393        0.6811        0.9418        1.3441        1.8037        2.6234        2.7752        1.3072        1.3063        1.3803        1.3396        1.6403        1.8337        2.9701        2.0062        2.2826        2.2564        2.0583        2.7776        2.9509        6.9492        8.3362        8.3475        6.8668        6.8653        7.9785        9.4370       10.2025       12.5107       11.9730       12.2251       12.0215       12.8778       12.7290       11.0838       11.6351       11.8264       11.6892       14.5854       14.9684       15.4323       16.8151       19.6673       18.9265       20.8532       23.0433       24.7937       22.8504       22.3057       20.5649       17.9723       17.6520       17.8782       19.5077       13.9486       17.8650       20.2012       20.0403       17.6014       16.3718       14.8929       12.2590        9.9884        8.4121        7.7519        7.0150        5.3163        6.3079       10.3761        8.9145       14.7508       16.5516       18.5594       18.9047       20.8678       22.5176       18.5622       19.7214       18.6104       17.2217       17.8480       18.8052       17.5034       19.0309       23.3457       21.9245       29.8890       32.8484       40.8493       92.6287       60.0657       45.6829       45.7842       40.1292       28.9996       24.0205        0.0000        0.0000        0.0000        0.0000        0.0000        0.0000        0.0000        0.0000        0.0000        0.0000        0.0000        0.0000        0.0000        0.0000        0.0000        0.0000        0.0000        0.0000        0.0000        0.0000        0.0000        0.0000        0.0000        0.0000
        0.0000        0.0000        0.0000        0.0000        0.0000        0.0000        0.0000        0.0000        0.0000        0.0000        0.0000        0.0000        0.0000        0.0000        0.0000        0.0000        0.0000        0.0000        0.0000        0.0000        0.0000        0.0000       36.8799       36.5727       34.5679       34.9331       35.0016       20.3738       19.0841       18.4838       12.0213       10.5934        9.0007        7.3764        6.2552        4.7760        3.6998        2.6565        3.5124        5.2177        5.2573        5.0432        4.4698        3.6665        1.9514        1.5778        1.4893        2.4532        3.0690        3.1590        3.7896        1.7526        1.4097        1.5410        1.5967        2.0550        2.3017       12.6236        2.3216        2.3660        1.9962        1.9848        1.8611        1.1570        1.0567        0.9224        0.7573        1.1681        0.9998        1.2738        0.9049        1.0776        0.9899        0.7219        0.8651        0.1162        0.1621        0.1694        0.1384        0.0229        0.1945        0.0000        0.0000        0.0089        0.0031        0.0000        0.0000        0.0000        0.0000        0.0000        0.0000        0.0092        0.0000        0.5424        0.0851        0.0000        0.5191        0.3017        0.0000        0.4710        0.0000        0.0000        0.2619        1.0896        0.0975        0.1883        3.8567        3.3269        3.5696        0.2246        0.2467        0.5043        0.7808        1.1847        0.1481        0.2431        0.4864        0.1041        0.2006        0.2826        0.2785        0.9499        1.3920        2.3139        1.9775        2.1661        1.3487        1.8056        1.7571        1.6097        1.4310        0.7963        0.7426        0.7412        0.8526        1.9261        0.9388        1.1971        1.4961        1.6875        1.5457        1.3197        1.8638        7.7773       10.0089        7.4642        7.3066        6.2230        5.1879        7.7861        8.3291        8.9890        7.2512        6.3698        7.8607        9.5323        9.7750       10.4872       10.9983       12.8408       13.1387       14.4326       14.4317       14.1776       14.9540       15.2611       15.4531       14.9192       15.5034       17.0363       18.8652       19.9894       19.4696       23.3707       21.8751       21.7176       19.0782       19.2480       20.3529       28.6920       21.7858       31.9116       31.6338       22.5676       23.7928       33.8372       41.4809       49.6268       33.4378       28.0817       24.6679       20.9811       19.6523       16.3872       15.1805       13.6140       18.0512       20.1979       17.6115       18.0833       19.6411       21.4539       21.9190       26.5137       27.3787       29.3401       24.8507       21.8052       21.3482       22.5560       21.4122       24.4888       28.9290       29.6378       25.5975       30.8166       34.6612       43.2341      142.7209      104.4035       52.8322       50.0367       45.4019       38.1536        0.0000        0.0000        0.0000        0.0000        0.0000        0.0000        0.0000        0.0000        0.0000        0.0000        0.0000        0.0000        0.0000        0.0000        0.0000        0.0000        0.0000        0.0000        0.0000        0.0000        0.0000        0.0000        0.0000        0.0000        0.0000
        0.0000        0.0000        0.0000        0.0000        0.0000        0.0000        0.0000        0.0000        0.0000        0.0000        0.0000        0.0000        0.0000        0.0000        0.0000        0.0000        0.0000        0.0000       47.9343       49.9823       48.9268       42.4643       39.1260       33.5478       30.4196       29.3000       26.2766       11.3791        8.8527        7.4773        6.8047        6.9000        5.6363        4.6409        3.8978        3.0425        2.2673        2.6603        2.9205        5.4781        5.0365        3.2316        1.3520        0.1364        0.1880        0.6186        1.1890        1.2172        2.2745        3.4062        2.4964        2.0745        2.3713        2.9733        4.1750        4.0227        3.5351        3.2990        3.0514        2.7645        3.0155        2.5985        2.3618        1.7691        2.5697        1.8069        1.2624        1.6639        1.3208        1.0212        0.9648        0.9184        0.8020        0.5611        0.6516        0.0574        0.0802        0.0827        0.5357        0.0000        0.0000        0.0000        0.0000        0.0029        0.0247        0.0517        0.0000        0.0000        0.0000        0.0246        0.5630        0.5908        1.2667        1.8357        2.1189        1.3986        1.7776        0.5731        0.5931        1.4462        1.4768        0.5459        0.0000        0.0812        0.2121        2.0014        2.6661        2.8282        2.9339        0.2691        0.4549        0.6016        0.5022        0.3200        0.3197        0.1667        0.2101        0.8610        1.2254        1.6924        1.5967        1.8707        1.5145        1.6152        1.2466        0.9461        1.4162        1.0244        1.3880        1.8856        1.7225        0.7496        0.7273        0.6050        0.7401        0.8083        0.8156        0.9537        1.1712        1.1397        1.2720        1.4450        1.8225        4.2753        5.1134        3.9917        4.2653        4.4904        5.1406        6.3038        8.7402        7.8022        5.2222        5.4647        7.1238        8.1663        9.3280       10.3963       11.5207       12.2656       12.7051       14.2374       14.5933       15.5254       16.3730       17.1821       17.2585       17.6597       17.4107       18.6704       20.7980       27.1675       25.3001       22.2997       19.8876       20.3582       18.4296       20.9591       24.2931       25.6514       28.4424       26.9445       25.8496       27.6036       24.5719       26.6616       23.9418       23.8519       24.3898       24.4748       25.4268       22.5045       20.5216       20.9873       19.3769       18.3684       22.7395       21.3532       17.8069       19.2063       21.0786       25.2674       26.2287       32.0115       38.8757       35.4619       31.3649       27.6817       26.8726       26.9329       24.7781       26.0562       20.2877       21.8365       27.9381       31.9884       34.6993       37.7737       42.7303       49.4344       52.9439        0.0000        0.0000        0.0000        0.0000        0.0000        0.0000        0.0000        0.0000        0.0000        0.0000        0.0000        0.0000        0.0000        0.0000        0.0000        0.0000        0.0000        0.0000        0.0000        0.0000        0.0000        0.0000        0.0000        0.0000        0.0000        0.0000        0.0000        0.0000
        0.0000        0.0000        0.0000        0.0000        0.0000        0.0000        0.0000        0.0000        0.0000        0.0000        0.0000        0.0000        0.0000        0.0000        0.0000       31.9968       38.8680       43.4099       45.5584       46.8122       40.6868       34.2575       30.9603       28.8540       27.3689       26.5309       20.2977        7.9090        5.8985        4.7140        4.1686        4.0627        3.5145        2.7761        2.4204        1.8916        1.6590        1.6824        1.4352        3.7522        0.4857        0.4028        0.3486        0.2462        0.3828        0.3260        0.2629        1.0096        1.3118        1.5915        1.4361        2.0697        2.4032        2.8378        3.7570        4.8384        4.2047        3.1943        3.0604        2.7310        2.7957        2.7576        2.5820        1.7032        1.7994        1.5018        2.2877        2.0888        1.2763        1.2628        1.1132        1.3296        1.0534        0.7049        1.6079        0.0282        0.0353        0.0341        0.0243        0.0000        0.3129        0.0000        0.0000        0.0000        0.1431        0.1797        0.0871        0.0000        0.5957        0.7843        1.1395        1.2968        1.8291        2.5603        2.4263        0.5317        0.2666        0.8761        0.9098        1.7690        1.1384        0.0000        0.0000        0.0795        0.1386        0.1686        1.2733        1.7192        1.5091        1.3918        0.2723        0.6238        1.5825        1.9267        1.2027        1.4711        1.3704        1.3659        0.1613        1.1556        2.0849        1.3026        2.4545        1.4694        1.7380        2.0405        2.2112        1.9567        1.8319        1.6725        0.8007        0.5665        0.9154        1.6417        0.8283        0.7338        0.8352        0.8303        1.4757        1.5501        2.8853        2.4360        1.8632        3.0199        3.6416        4.3866        5.5031        5.2756        7.3784        4.9824        4.6875        5.2774        5.0613        5.0505        7.3820        9.8665        9.3191        9.3746        9.6068       11.1862       12.6006       13.6151       14.3960       15.4885       15.8011       17.8121       18.3263       21.4425       25.7502       28.0288       29.0350       24.6607       23.1390       29.2882       29.0173       28.5492       31.2203       28.1458       25.5082       25.3379       26.6344       22.7621       19.8792       21.4132       17.9172       17.3564       16.6519       19.6916       23.7474       26.3912       17.7360       21.5974       24.0918       23.8536       22.1963       26.0401       31.6326       27.9045       26.1794       26.7397       27.8888       33.3806       32.0938       39.6331       39.3413       40.2638       39.1543       36.9262       33.3964       28.8643       27.9471       26.8823       24.8769       28.0381        0.0000       32.0722       36.1150       37.5791       40.6539       47.8982       61.2473        0.0000        0.0000        0.0000        0.0000        0.0000        0.0000        0.0000        0.0000        0.0000        0.0000        0.0000        0.0000        0.0000        0.0000        0.0000        0.0000        0.0000        0.0000        0.0000        0.0000        0.0000        0.0000        0.0000        0.0000        0.0000        0.0000        0.0000        0.0000
        0.0000        0.0000        0.0000        0.0000        0.0000        0.0000        0.0000        0.0000        0.0000        0.0000        0.0000        0.0000        0.0000       22.4606       26.1795       33.7311       37.6596       40.4101       39.8984       36.0625       30.7860       29.8020       24.5715       23.7704       20.7417       16.5424       13.3873        5.8305        4.2863        3.3281        2.9001        2.9991        2.5631        2.1698        1.9215        1.5918        1.3907        1.2345        1.0489        0.5763        0.4502        0.4008        0.3396        0.1691        0.1683        0.1787        0.1619        1.0396        1.1949        1.3460        1.4835        1.9404        2.0494        2.1732        2.3125        2.8057        3.0215        3.2769        3.1882        2.7746        2.8401        2.7851        2.6169        1.8964        2.1057        2.2331        2.5061        2.2340        2.5445        2.0223        1.3038        1.2828        1.5460        1.7034        1.5619        0.0289        0.0282        0.0244        0.5302        0.6129        0.8694        0.3107        0.0223        0.1163        0.1319        0.0978        0.0097        0.6130        1.0336        2.0754        2.8138        2.4303        2.0324        2.0523        1.4034        1.1110        1.1691        0.5688        0.2842        1.4427        1.4879        1.5268        0.5765        0.0659        1.8408        1.1006        3.9789        1.5874        1.7561        2.3609        0.4677        0.5274        0.9534        1.7300        1.8490        1.2986        1.3889        0.9694        0.2703        1.4062        2.0372        1.6854        1.4926        1.9025        1.8597        2.2246        2.3147        2.0838        2.1132        1.2299        0.7073        0.6523        0.6066        0.7264        0.6717        0.7749        1.3656        1.6237        0.9013        0.9398        1.1196        1.8089        2.5251        3.3131        4.9760        7.1696       12.7006       17.4766       10.2437        7.7670        7.2264        6.5523        8.1168        7.5826       11.0795       17.2822       13.5968        8.4413        8.7425       10.8494       11.6811       12.6002       13.2382       14.4176       15.8914       16.9371       22.3737       34.1533       38.4357       35.9212       26.2099       22.1814       24.7295       30.4372       36.7726       40.0460       32.7104       29.6401       24.2614       23.4192       23.5534       21.6410       21.3228       15.7955       16.5900       17.7545       21.3085       19.6023       17.8432       17.1776       24.4944       27.9555       27.7767       29.0859       27.1890       31.3428       31.9913       35.6802       40.2862       42.4979       40.8708       36.7806       37.8875       43.2332       44.4407       46.7203       48.6293       43.7306       38.5849       38.8603       35.8645       34.0332       35.8183        0.0000        0.0000        0.0000        0.0000        0.0000        0.0000        0.0000        0.0000        0.0000        0.0000        0.0000        0.0000        0.0000        0.0000        0.0000        0.0000        0.0000        0.0000        0.0000        0.0000        0.0000        0.0000        0.0000        0.0000        0.0000        0.0000        0.0000        0.0000        0.0000        0.0000        0.0000        0.0000        0.0000        0.0000        0.0000        0.0000
        0.0000        0.0000        0.0000        0.0000        0.0000        0.0000        0.0000        0.0000        0.0000       27.0436        0.0000        0.0000       27.9328       34.6323       40.3468       35.0537       36.9964       41.4884       39.6665       23.7043       20.8843       18.5771       16.7629       18.7740       13.5408       10.6920        8.7364        3.5384        3.1257        1.9600        1.8225        1.6409        1.3104        1.1891        1.1653        1.5381        1.4306        1.2899        0.8956        0.5460        0.4399        0.3933        0.4069        0.1188        0.1219        0.1396        0.1719        0.8299        0.9599        1.0873        1.3081        2.0446        2.0957        2.2442        2.4032        3.0338        3.1331        3.2346        3.2699        2.7666        2.7612        2.7139        2.5836        3.2210        3.3073        3.1508        6.3977       26.5454       23.7001        5.7224        3.0890        3.3844        2.8786        3.2461        3.8420        0.0000        0.0000        0.8466        0.5496        0.0000        0.0000        0.0000        0.0000        0.0000        0.0000        0.0000        0.0000        1.4350        1.8939        1.8431        1.7341        1.6963        1.1296        1.4125        1.6246        0.3476        0.3541        0.3130        0.2237        0.5888        0.3404        0.0269        0.0336        0.1804        0.2804        1.0519        0.9234        1.7725        1.4932        1.8250        1.4671        1.1420        1.7793        2.4559        1.8866        1.8772        1.4984        0.5380        1.1339        1.7817        2.4342        2.8347        2.9566        2.4009        2.6967        2.1988        2.0261        1.4082        0.9690        1.1010        1.0684        1.2926        0.9922        0.9867        0.6033        0.3271        0.2574        0.3267        0.4593        1.1617        1.4504        2.2415        2.9459        6.3849        8.6896        5.0586        4.5100        4.9353        3.3213        5.2659        4.6175        4.6427        5.4252        7.0245        9.5918       17.1903       18.6665        9.6693        9.8266       16.3277       13.6790       11.5537       13.0089       14.9611       14.7097       15.5194       19.5770       33.1725       36.7420       27.2390       24.8010       26.8622       32.4767       37.6966       35.4335       31.1452       29.0518       27.4335       24.2365       25.0063       25.3835       23.4267       20.4866       21.1412       21.0963       20.0655       19.8351       19.2879       17.5730       19.5031       23.7053       25.1256       29.1055       30.9447       32.4348       35.6220       34.5904       37.7297       42.0986       48.2077       50.7000       50.2915       49.6250       58.6152       59.9005       60.8480       60.5600       54.3018       49.6387       51.8065       46.5030       39.8374        0.0000        0.0000        0.0000        0.0000        0.0000        0.0000        0.0000        0.0000        0.0000        0.0000        0.0000        0.0000        0.0000        0.0000        0.0000        0.0000        0.0000        0.0000        0.0000        0.0000        0.0000        0.0000        0.0000        0.0000        0.0000        0.0000        0.0000        0.0000        0.0000        0.0000        0.0000        0.0000        0.0000        0.0000        0.0000        0.0000        0.0000
        0.0000        0.0000        0.0000        0.0000        0.0000       26.0459       23.0124       18.3642       16.8603       28.3757       22.8419       20.9522       31.0350       28.5090       39.4899       27.7733       31.0259       36.6029       22.8749       16.7003       15.7897       14.7746       12.9441       10.9128        9.7823        8.1983        6.6624        3.1396        2.8785        1.7381        1.2484        1.1337        1.0587        1.0209        1.1325        1.1196        1.0122        0.9062        0.7717        0.8767        0.4414        0.8437        0.3973        0.1181        0.1236        0.1437        0.1783        0.8919        1.1854        1.5169        1.7027        2.4327        2.3627        2.4624        2.5886        3.2001        3.3013        3.3788        3.3765        2.7989        3.1351        2.9263        2.7872        2.8199        2.4342        2.5437       12.6315       22.5391       22.5278       20.3094        4.3042        3.6653        3.0071        2.4167        2.7032        0.0000        0.0000        0.0000        0.0000        0.0000        0.0000        0.0000        0.0000        0.0000        0.0000        0.0000        0.0000        1.5259        2.0628        2.6160        3.2241        2.2229        1.5776        1.0776        1.1312        0.4930        0.4932        0.4360        0.3115        0.0163        0.0508        0.0465        1.0875        1.1080        0.7644        0.3743        0.5266        0.8701        1.0314        1.0658        1.3917        1.3568        1.7243        2.3132        3.2829        2.6229        1.3901        1.5153        2.4231        2.5097        2.1887        2.4053        1.8827        1.3840        1.8245        1.2019        1.0471        0.8249        0.9402        0.9664        0.8234        0.8527        0.8396        0.5432        0.4763        0.2079        0.1980        0.2372        0.3949        1.3264        1.6303        1.7039        1.9956        1.6829        1.5510        2.2228        3.5083        3.6370        2.5778        3.9101        4.1071        3.7653        3.9731        4.4714        6.5918       13.6784       18.5206       20.9653       23.6440       19.2814       11.5286       12.3755       13.3826       15.2519       16.0667       17.2432       17.6945       21.2590       25.2378       23.6647       26.8174       31.1400       31.6229       34.5342       37.8170       32.8318       28.7200       24.6432       24.1903       23.3937       21.9837       22.1253       28.6767       26.7570       27.1525       26.6400       25.1195       24.4411       26.1995       30.5322       32.0943       41.2037        0.0000        0.0000       30.1163       35.3125       36.1176       36.1768       40.3879       49.6203       50.7079       54.0966       55.5578       65.5258       68.9385       70.0758       68.3370       62.6195       59.8270       58.6233       53.2652        0.0000        0.0000        0.0000        0.0000        0.0000        0.0000        0.0000        0.0000        0.0000        0.0000        0.0000        0.0000        0.0000        0.0000        0.0000        0.0000        0.0000        0.0000        0.0000        0.0000        0.0000        0.0000        0.0000        0.0000        0.0000        0.0000        0.0000        0.0000        0.0000        0.0000        0.0000        0.0000        0.0000        0.0000        0.0000        0.0000        0.0000        0.0000
        0.0000        0.0000        0.0000        0.0000       32.2475       33.6442       24.1085       15.8230       14.4889       20.4216       21.3376       19.4041       13.5153       15.8198       24.0989       23.9312       25.0124       23.1805       17.2360       13.1316       12.5045       11.6138       10.4802        8.8490        8.0274        6.6240        5.2956        3.2428        1.7251        1.2994        0.9540        0.8911        0.5472        0.5979        0.5164        0.6953        0.6263        0.6033        0.5535        0.4334        0.3905        0.3770        0.3442        0.1034        0.1094        0.1288        1.0585        0.9040        1.0902        1.2917        1.6378        2.2952        2.3831        2.5908        2.6765        3.2443        3.4203        3.5269        3.2009        2.6996        2.6704        2.6608        2.6571        3.2329        3.3508        2.9836        5.0895       30.8517       18.2637       20.3965        4.4256        4.6678        2.1611        2.3424        1.1830        0.0384        0.0549        0.1153        0.0878        0.0000        0.0000        0.0000        0.0000        0.0000        0.0000        0.0000        0.0000        2.4231        1.8056        1.5589        1.9221        0.9196        0.6835        1.0407        1.0193        0.6688        0.6888        0.6325        0.5302        0.0000        0.0062        0.1026        0.5427        0.7789        0.8227        0.6831        0.6357        1.4723        1.6390        1.3911        1.7261        1.7938        1.9914        1.6236        1.1579        0.6773        0.4886        0.5797        0.7154        2.6862        0.9582        1.0883        1.5483        2.2599        2.7099        1.9129        1.5593        1.0342        0.9761        0.9819        0.6436        0.7443        0.5089        0.4766        0.4006        0.1649        0.1379        0.2181        0.3681        1.1308        2.0210        1.9433        1.5349        1.1013        1.1134        1.3832        2.6902        2.8087        2.3733        2.2676        2.7961        3.7880        4.0222        5.3554        6.6016       11.0075       11.4132       11.5372       10.5359       11.4163       11.6711       12.3918       13.3532       17.5102       26.6962       26.6456       19.5994       18.1655       21.9624       37.6399       29.1765       27.5975       28.1880       31.2411       38.9618       30.8706       30.3509       24.9171       25.5691       23.0018       19.9287       20.9470       24.0678       31.4228       31.0574       27.8862       26.4313       33.7917       30.9747       32.9168       29.5345        0.0000        0.0000        0.0000       39.3326       36.9547       39.3955       42.5546       48.2499       53.0035       54.2451       54.3192       57.3595       69.6813       74.3494       76.5890       75.0982       69.7120        0.0000        0.0000        0.0000        0.0000        0.0000        0.0000        0.0000        0.0000        0.0000        0.0000        0.0000        0.0000        0.0000        0.0000        0.0000        0.0000        0.0000        0.0000        0.0000        0.0000        0.0000        0.0000        0.0000        0.0000        0.0000        0.0000        0.0000        0.0000        0.0000        0.0000        0.0000        0.0000        0.0000        0.0000        0.0000        0.0000        0.0000        0.0000        0.0000        0.0000        0.0000
        0.0000        0.0000       46.7826       38.5005       37.7629       39.0051       37.1688       19.0322       18.4445       21.9179       16.5418       14.6600       13.6333       15.0974       14.6440       15.9182       16.8512       15.8019       13.5570       10.6618       10.2291        9.6177        8.7414        8.3349        7.4678        6.0727        6.1127        5.1888        4.0888        2.3230        4.0501        1.2247        2.8335        1.6162        1.2329        0.8155        0.4897        0.4884        0.3961        0.2629        0.2368        0.2315        0.2470        3.8899        3.6443        0.5138        0.1750        0.6343        0.7277        0.8682        1.0283        1.7092        1.9513        2.2824        2.3818        2.9001        2.7680        2.6939        2.6324        2.2835        2.3622        2.5679        2.4655        3.5735        3.3650        3.5757        4.3413       20.4601       10.8925       10.3994        5.7035        5.5294        2.3488        1.9082        1.4616        0.0658        0.1208        0.0110        0.0110        0.0000        0.0000        0.0000        0.1832        0.3170        0.0330        0.0256        0.0145        1.3042        1.7604        1.4821        1.0408        1.2911        1.5442        1.0716        0.9211        0.8759        0.9397        0.9265        0.8754        0.2919        0.0263        0.1243        0.2675        2.9649        2.0516        0.7188        0.7077        1.4016        1.5350        1.6183        1.6960        1.4291        1.3713        4.1123        5.3382        1.5400        1.0613        0.5783        0.3308        2.3336        0.8529        1.0636        1.0924        1.2277        1.5694        1.4298        1.3177        1.0152        0.7539        0.6568        0.4788        0.5160        0.3967        0.3707        0.7640        0.6338        0.1527        0.2346        0.3897        1.0551        1.2942        1.7036        1.9808        1.1165        1.0212        1.1788        2.0635        2.3100        2.5699        3.9932        4.5858        8.8588        6.5471        6.9296       10.2083       13.9663       13.0865       11.5570       11.3917       12.1574       12.7547       13.1860       14.3616       17.6656       21.6552       21.4460       22.3544       24.3497       21.5277       23.1448       25.7695       29.5097       29.6814       28.3407       28.0283       28.3248       27.2570       26.4830       23.7038       20.7515       19.2651       18.3930       20.9303       25.5580       24.6768       24.0410       28.8348       31.0501       30.3473       31.8259        0.0000        0.0000        0.0000       36.4741       36.3859       37.7530       39.6719       43.1042       45.2239       50.3767       53.8733       55.7098       58.1059       68.7920       73.7284       76.5776       73.0897        0.0000        0.0000        0.0000        0.0000        0.0000        0.0000        0.0000        0.0000        0.0000        0.0000        0.0000        0.0000        0.0000        0.0000        0.0000        0.0000        0.0000        0.0000        0.0000        0.0000        0.0000        0.0000        0.0000        0.0000        0.0000        0.0000        0.0000        0.0000        0.0000        0.0000        0.0000        0.0000        0.0000        0.0000        0.0000        0.0000        0.0000        0.0000        0.0000        0.0000        0.0000        0.0000
        0.0000       28.0607       21.3461       25.0454       30.3503       34.2858       27.0129       17.0721       14.7465       15.1597       13.4157       17.8617       12.8500        9.7929        6.8898        6.5019        7.2936        7.2995        6.9845        6.3823        6.1373        5.7966        5.2733        5.5949        6.2594        3.9832        3.2667        3.1339        2.1831        1.7259        1.4183        0.4418        4.6610        5.9023        3.9118        0.5804        0.2193        0.0366        0.0000        0.0000        2.7848        2.0174        1.1075        0.0000        0.0000        0.0211        0.5401        0.1850        0.0682        0.0860        0.0866        0.9895        1.1070        1.1895        1.2329        1.6691        1.5450        1.5159        1.4690        1.3847        1.3057        1.2882        1.2781        3.0130        3.1063        3.5206        5.4331        4.5103        5.1481        2.9982        0.9632        2.7854        2.2700        2.4474        0.1401        0.0446        0.1295        0.3079        0.1337        0.4452        0.2135        1.0538        1.0554        1.2964        0.9935        1.4323        1.6789        1.9179        1.9750        1.6678        1.4353        1.8467        2.7289        2.0866        2.4677        2.4251        1.5249        1.4154        2.8559        1.4864        1.8788        4.0756        4.6678        1.2320        1.3114        1.3910        1.6330        1.5463        1.7156        1.7373        1.6781        1.8994        3.0703        3.3643        1.8370        0.7494        0.8986        0.4063        2.3040        1.2682        0.9438        1.2897        0.9621        1.4821        1.6350        1.6181        1.4187        1.2552        0.9271        1.4224        0.8352        0.0000        0.0132        1.6034        0.9332        0.2150        0.2158        0.3956        0.6616        0.8969        1.1137        1.2050        1.2580        0.6982        0.7025        0.9487        1.3801        3.2240        6.5341        6.5875        6.5156        8.3697        9.5461       14.5057       22.1351       23.5624       18.2098       15.0070       14.0740       14.6161       15.8183       16.9978       18.6707       19.1029       20.6494       24.4068       30.2006       22.1155       23.3390       25.8598       27.3928       28.3702       30.3768       34.2787       33.7936       26.2148       30.2570       29.2788       25.1123       16.5510       19.8502       16.1457       17.4254       27.6147       29.5984       30.3983       38.2035       48.5052        0.0000        0.0000        0.0000        0.0000       33.2439       39.7397       39.7551       40.2673       42.4902       41.4275       45.7683       53.6074       50.9344       52.7650       55.9553       69.2186       73.2692       74.1502        0.0000        0.0000        0.0000        0.0000        0.0000        0.0000        0.0000        0.0000        0.0000        0.0000        0.0000        0.0000        0.0000        0.0000        0.0000        0.0000        0.0000        0.0000        0.0000        0.0000        0.0000        0.0000        0.0000        0.0000        0.0000        0.0000        0.0000        0.0000        0.0000        0.0000        0.0000        0.0000        0.0000        0.0000        0.0000        0.0000        0.0000        0.0000        0.0000        0.0000        0.0000        0.0000        0.0000
        0.0000       16.2311       13.7050       19.8458       31.0216       32.9069       27.9704       10.9182        7.7616        5.1246        7.7434       10.6252        8.8183        5.1392        5.0651        4.8789        5.3042        5.3121        5.1693        4.5876        4.3109        4.1829        3.9020        5.1069        4.5725        3.5871        3.6873        3.2876        1.4116        0.7695        1.2596        3.8091        3.3459        6.2788        5.9028        0.0579        0.0000        0.0000        0.8056        0.9794        0.0000        0.0000        0.0000        0.0000        0.0218        0.0188        0.0325        0.2290        0.2606        0.0623        0.0698        0.7499        0.9138        0.9956        1.0951        1.2046        1.1842        1.1619        1.1003        1.0795        0.9441        0.8594        0.8258        1.9926        3.2996        3.2481        2.5002        1.9313        0.7421        2.1054        2.2756        4.7944        6.5352        6.0167        4.9971        1.0941        0.9568        0.2496        1.5703        1.1313        0.9570        1.2120        0.5694        0.6212        1.6295        2.0286        2.3640        2.1740        2.0449        1.8129        1.4941        2.3337        4.1739        5.4160        5.8762        3.4409        3.6200        3.9637        3.9182        3.4638        5.0996        3.9857        3.8824        1.5847        1.6059        1.7759        1.8733        1.9185        2.2404        2.5582        2.8006        2.2612        1.5826        1.4211        1.9577        2.0291        2.0790        0.7964        4.4385        1.8211        0.6774        1.2408        2.3203        2.8167        2.5060        9.7402        2.8604        1.5284        1.2805        1.3891        0.9220        0.0000        0.0066        0.8537        0.5612        0.2018        0.1851        0.3923        0.4962        0.9354        1.1824        1.5101        1.7055        1.0859        0.8294        0.8246        1.1516        2.3093        3.0994        4.8069        5.3740        8.7933       14.7312       18.8177       23.2827       22.4522       16.3199       14.5957       14.9253       16.4255       21.2640       29.2907       30.0229       23.6709       30.1315       28.5780       25.6587       25.3310       27.4493       29.6225       32.6300       30.5750       27.9497       29.0464       27.5945       27.0835       26.0759       24.5979       21.4593       15.5040       18.5043       19.2812       21.2011       28.4535       29.8753       32.0735        0.0000        0.0000        0.0000        0.0000        0.0000       28.2007       34.4318       41.3468       40.9400       41.4334       44.7793       43.2140       42.6616       51.1815       51.1642       50.4821       56.1954       68.1720        0.0000        0.0000        0.0000        0.0000        0.0000        0.0000        0.0000        0.0000        0.0000        0.0000        0.0000        0.0000        0.0000        0.0000        0.0000        0.0000        0.0000        0.0000        0.0000        0.0000        0.0000        0.0000        0.0000        0.0000        0.0000        0.0000        0.0000        0.0000        0.0000        0.0000        0.0000        0.0000        0.0000        0.0000        0.0000        0.0000        0.0000        0.0000        0.0000        0.0000        0.0000        0.0000        0.0000        0.0000        0.0000
       13.4044        7.0939        7.2228       11.6078       17.6188       21.5574       24.9584       12.2958       11.6025        6.5225        8.6522        7.3226        2.2365        2.6082        2.5697        4.6414        5.2814        4.5128        4.2773        3.8378        3.7606        3.5438        3.2163        2.9820        2.9026        2.6722        2.7321        6.9556        7.1350        3.4564        1.6713        1.2332        0.6309        1.9101        2.7832        0.7155        0.0361        0.0326        0.0881        0.0583        0.0622        0.0367        0.3099        0.0000        0.0000        0.0000        0.0049        0.0194        0.0241        0.0464        0.0746        0.5993        0.7632        0.9862        0.8094        1.0513        1.1641        1.2722        1.5312        1.0839        0.9371        0.7095        0.5986        2.8818        4.4715        4.5448        2.8821        2.1709        2.3021        7.4681       10.8557       15.1817       14.1705        9.2022       10.1647        2.6600        1.2582        1.5298        1.1796        1.5453        2.5054        1.5500        1.1299        1.4541        1.1067        1.5749        1.6604        2.6042        2.2831        2.1859        1.7866        1.5064        2.6606        4.0686        3.0601        3.0301        5.2341        5.3803        7.5347        6.9808        5.3741        3.7460        3.5117        2.2239        3.2097        4.9433        4.3175        4.5041        6.9928        2.8316        2.5014        2.4289        2.1136        1.8987        2.3247        1.8438        2.9911        3.3766        2.9833        2.9150        1.1977        0.7989        0.9424        1.5069        1.7011        1.6799        1.4597        1.5794        1.5114        0.7002        0.5019        0.0178        0.0177        0.9125        0.6475        0.2204        0.3680        0.3438        0.7702        1.4263        7.9515        1.5909        1.9489        2.1764        0.8307        0.8738        1.3019        2.5068        3.3116        6.4200        6.4286       10.4297       13.8398       17.8860       24.9998       20.4159       15.7107       15.5563       17.3890       20.7036       29.7664       34.7922       27.1140       27.2276       27.1602       31.5842       36.0267       36.3112       35.3937       35.6937       37.2628       37.3353       32.0769       28.6931       28.1954       26.1814       25.5758       24.0943       21.5156       16.7489       25.8540       22.5952       21.3134       24.6108       29.6975        0.0000        0.0000        0.0000        0.0000        0.0000        0.0000       33.7473       33.5497       36.6650       40.2591       36.7909       36.5279       39.1786       44.5928       58.3955       58.0368        0.0000        0.0000        0.0000        0.0000        0.0000        0.0000        0.0000        0.0000        0.0000        0.0000        0.0000        0.0000        0.0000        0.0000        0.0000        0.0000        0.0000        0.0000        0.0000        0.0000        0.0000        0.0000        0.0000        0.0000        0.0000        0.0000        0.0000        0.0000        0.0000        0.0000        0.0000        0.0000        0.0000        0.0000        0.0000        0.0000        0.0000        0.0000        0.0000        0.0000        0.0000        0.0000        0.0000        0.0000        0.0000        0.0000        0.0000        0.0000
        8.0056        8.1035        8.8145       18.8178       12.4378       19.2126       23.2587       14.2731       10.8700        8.2538        7.7907        5.4993        2.1327        2.9609        3.6883        5.1035        5.0544        4.8901        4.6133        4.5307        4.6852        4.6311        3.2457        3.0645        3.5302        2.7940        3.2123       11.4406       10.1277        3.9736        2.2886        0.8072        0.3941        0.3109        0.2425        0.0417        0.0292        0.0353        0.2728        0.4328        0.8764        1.7396        1.2774        0.0000        0.0170        0.0101        0.0045        0.0152        0.0132        0.0213        0.0450        0.7087        0.5324        0.5779        0.5671        0.6849        0.6746        1.2046        0.6136        1.0694        0.8586        0.7179        0.6517        4.0608        4.0885        2.7509        4.7949        7.6059        7.9399        8.9276       11.7211       16.9752       14.6513       18.4885       13.7230        6.8707        4.7926        2.8027        1.2300        0.7435        1.2998        1.9030        1.7057        1.0885        0.8067        1.1655        1.7643        2.8388        2.6263        1.5258        1.7486        2.8574        2.0537        3.7471        6.2238        4.9745        4.6833        5.3585        5.8548        7.1522        9.9640        8.9324        6.9558        6.5423        8.3322       11.7286        6.4728        4.0804        5.8813        6.5220        2.9321        3.1037        4.5986        5.3296        3.7368        2.8572        2.8604        0.8594        0.5386        1.0976        0.7307       14.6591        3.5035        1.4203        1.6259        1.6257        1.3832        4.5675        3.8757        0.6334        0.4433        0.0000        0.0039        0.1003        0.2127        0.1308        0.2495        0.6402        0.6317        1.3801        3.0889        1.8190        1.8596        1.0167        1.0262        1.3413        1.6398        3.3354        4.2432        9.6775        9.9570       13.4665       17.4131       18.1001       21.6110       19.9640       17.0993       18.5117       18.7800       23.2669       32.1116       29.1705       26.2328       33.3148       34.0976       33.9762       32.2351       35.6649       36.6942       34.8669       36.3116       39.3814       39.1240       32.5518       42.3190       34.5476       29.5461       27.2801       26.3349       23.3862       24.9614       22.5657       20.5852       17.8656        0.0000        0.0000        0.0000        0.0000        0.0000        0.0000       19.7100       25.9996       24.0302       30.1380       30.6720       32.7108       32.6926       34.7459       35.8697       50.6473       54.5078        0.0000        0.0000        0.0000        0.0000        0.0000        0.0000        0.0000        0.0000        0.0000        0.0000        0.0000        0.0000        0.0000        0.0000        0.0000        0.0000        0.0000        0.0000        0.0000        0.0000        0.0000        0.0000        0.0000        0.0000        0.0000        0.0000        0.0000        0.0000        0.0000        0.0000        0.0000        0.0000        0.0000        0.0000        0.0000        0.0000        0.0000        0.0000        0.0000        0.0000        0.0000        0.0000        0.0000        0.0000        0.0000        0.0000        0.0000        0.0000
       16.2335       22.7340       20.9355       16.8669       15.2006       16.7475       23.8746       17.5742       11.6052        9.3759        8.8266        9.7623        8.0703        5.5497        5.3452        7.2058        7.5873        7.5160        6.8567        6.1052        5.4763        4.9514        4.8851        5.0258        3.6303        3.2141        2.9711        1.8129        1.7306        2.0246        2.1587        0.3847        0.2745        0.5317        0.5056        0.1513        0.0873        0.2015        0.3890        0.4798        0.5821        0.5200        0.4021        0.1443        0.0206        0.0519        0.0215        0.0057        0.0000        0.0452        0.2259        0.3435        0.0324        0.0280        0.0221        0.1342        0.1480        0.1622        0.1506        2.9560        1.7660        1.2517        1.4985        2.3952        1.5971        1.7147        1.5160        1.9733        2.3488        2.4470        4.4868        5.3096        5.1378        5.3238        1.5108        1.6921        2.0488        1.8562        1.6175        2.5525        2.1987        2.2642        2.8134        1.9140        1.8798        2.1436        1.8151        2.2264        2.4718        3.2442        4.2231        3.8217        4.5976        6.8737        7.4704        7.0636        8.6980        9.4522       10.4680        9.8799        7.7597        7.6955        8.1933       10.6438       10.4269        9.3819        7.8791        6.1004       11.5166        7.9678        6.1930        8.7259        6.9599        6.3120        4.4104        2.2125        0.9679        1.4409        3.1285        2.1684        1.4500        0.5194        0.5445        1.8782        2.4896        2.6810        2.2272        1.0656        0.6080        0.4493        0.3867        0.0691        0.0648        0.5212        0.7456        0.2044        0.1993        0.3526        0.5860        1.7729        2.2473        2.6202        3.0765        4.2251        3.1253        3.4426        5.2492        6.0865        7.0764       13.6918       14.0777       16.8677       20.3391       21.1775       18.8417       16.9001       13.9175       15.2156       17.7500       23.6406       25.9737       30.1087       27.8889       44.2135       55.3260       36.8459       33.1658       33.5059       35.2633       33.2843       34.4452       38.1362       41.6925       36.4775       40.2868       38.0472       37.3183       34.8321       32.8215       33.7826       31.0986       27.7013        0.0000        0.0000        0.0000        0.0000        0.0000        0.0000        0.0000        0.0000        8.7300       23.3001       26.9733       26.2797       26.6734       21.9300        0.0000       28.6200       20.6700       35.4300       35.1600        0.0000        0.0000        0.0000        0.0000        0.0000        0.0000        0.0000        0.0000        0.0000        0.0000        0.0000        0.0000        0.0000        0.0000        0.0000        0.0000        0.0000        0.0000        0.0000        0.0000        0.0000        0.0000        0.0000        0.0000        0.0000        0.0000        0.0000        0.0000        0.0000        0.0000        0.0000        0.0000        0.0000        0.0000        0.0000        0.0000        0.0000        0.0000        0.0000        0.0000        0.0000        0.0000        0.0000        0.0000        0.0000        0.0000        0.0000        0.0000
       20.3066       22.3638       27.5265       20.0250       21.2333       23.4699       26.0760       21.1349       15.5618       17.8354       16.8700       14.0651        7.3877        6.1534        6.0009        8.1306        8.6516        8.3978        7.7091        6.4423        5.6535        5.1033        4.8451        5.8260        3.8159        3.1723        3.1046        2.2043        1.9308        1.9805        1.8560        1.0195        1.2645        1.3122        1.5524        0.8327        0.9373        1.5778        1.3296        1.1611        0.8691        0.4562        0.1525        0.0682        0.0556        0.0995        0.0201        0.0169        0.0226        0.0791        0.0508        0.0278        0.0122        0.0301        0.0130        0.0670        0.3097        0.0883        0.0782        1.5279        2.6539        1.3919        1.3709        0.9275        1.0200        2.3275        2.1015        2.8793        3.6260        5.1561        3.7732        6.4015        7.2028        5.7869        2.2131        2.6776        3.7596        3.9727        2.3634        2.5275        5.0607        4.1401        2.1073        1.9082        1.3925        1.8133        3.5052        3.6907        4.3134        6.2966        4.2792        4.4579        7.0119        8.8924        8.8433        8.4066        8.0485        8.2958       10.1728        9.6657        9.5386        8.4583        9.1244        7.6310        8.7768       10.3776        8.5281        9.4047        7.2274        6.0727        6.6510        6.4496        8.5699        5.2755        4.2152        2.7944        2.7559        1.8771        1.3619        0.4495        0.3223        0.3899        0.4418        1.4002        1.7711        1.6796        1.6079        2.0721        1.4057        1.2765        0.4984        0.1814        0.1049        0.3741        0.0813        0.3280        0.3656        0.4124        0.6043        2.0497        2.9776        3.8544        3.5919        3.6699        3.9048        4.1740        4.7371        7.2673        9.9042       14.4169       13.0856       16.2964       19.9084       19.4528       19.2923       22.2595       16.5688       14.2823       18.5075       23.8908       29.0903       30.5856       32.0023       44.6662       42.0425       34.9468       44.3943       49.5498       42.6553       40.7687       39.7486       40.9245       43.7968       44.2224       39.7131       42.2186       43.9054       40.9900       48.2792        0.0000        0.0000        0.0000        0.0000        0.0000        0.0000        0.0000        0.0000        0.0000        0.0000        0.0000       27.7800       25.3210       21.6821       22.6217        0.0000        0.0000        0.0000        0.0000        0.0000        0.0000        0.0000        0.0000        0.0000        0.0000        0.0000        0.0000        0.0000        0.0000        0.0000        0.0000        0.0000        0.0000        0.0000        0.0000        0.0000        0.0000        0.0000        0.0000        0.0000        0.0000        0.0000        0.0000        0.0000        0.0000        0.0000        0.0000        0.0000        0.0000        0.0000        0.0000        0.0000        0.0000        0.0000        0.0000        0.0000        0.0000        0.0000        0.0000        0.0000        0.0000        0.0000        0.0000        0.0000        0.0000        0.0000        0.0000        0.0000        0.0000        0.0000
        0.0000        0.0000       29.9021       35.6199        0.0000       26.2206       28.9997       27.0022       23.4499       29.1990       22.9778       24.6780       12.4620        8.4093        7.0671        8.4121        9.4163        8.7456        7.5483        6.7275        5.5128        4.9661        4.6370        4.0726        3.4768        3.3296        3.2268        2.4607        4.2190        2.9378        1.9757        0.9484        0.9529        1.1732        1.1935        0.8932        0.9641        1.3335        1.7091        1.1175        0.6827        0.4148        0.6816        1.3089        1.2960        0.0742        0.0270        0.0000        0.0000        0.0000        0.0000        0.0070        1.2093        0.3885        0.1102        0.4731        0.3049        0.3541        0.1421        0.6781        1.0436        2.3726        2.5623        1.6546        1.2998        1.9504        2.1871        2.7100        3.5230        5.8116        7.0316        7.1607        3.6013        1.9443        1.5335        2.1776        2.9408        2.9593        2.9059        1.7389        0.9776        2.0379        1.0817        1.2271        2.3854        2.5665        2.6899        4.6300        4.3785        4.2722        4.3589        5.0391        6.4492        7.6520        8.1764        8.8887        9.0235       10.2597       12.8290       10.0039       10.8744       10.5211       12.4322        9.3767        9.4021        9.2694        9.4389       18.1496       23.0735        8.5468        6.8230        8.4251        6.8672        8.5942        5.9136        3.9136        2.0276        2.6719        1.2790        0.9697        0.5361        0.4265        0.4696        1.3877        2.5015        2.6462        2.3985        0.9923        1.1958        1.4901        1.2726        0.7036        1.0158        0.4746        0.9309        2.2917        2.4090        2.6556        2.0972        2.9695        3.4393        4.2427        4.5908        3.7947        4.1158        4.4355        5.3099        8.3351       12.3542       14.8762       15.3367       15.1668       15.9386       15.9316       17.2182       18.0834       13.6746       19.3210       26.2120       31.4094       29.2648       29.5373       32.2691       37.7712       34.0246       35.1744       61.2270       54.5762       44.9276       43.8583       43.9393       51.2991       50.6812       44.5282       43.5494       42.0186       40.1938       42.8704       45.0048       45.8835        0.0000        0.0000       35.6703        0.0000        0.0000        0.0000        0.0000        0.0000        0.0000       70.2600       73.8600       34.2071        0.0000        0.0000        0.0000        0.0000        0.0000        0.0000        0.0000        0.0000        0.0000        0.0000        0.0000        0.0000        0.0000        0.0000        0.0000        0.0000        0.0000        0.0000        0.0000        0.0000        0.0000        0.0000        0.0000        0.0000        0.0000        0.0000        0.0000        0.0000        0.0000        0.0000        0.0000        0.0000        0.0000        0.0000        0.0000        0.0000        0.0000        0.0000        0.0000        0.0000        0.0000        0.0000        0.0000        0.0000        0.0000        0.0000        0.0000        0.0000        0.0000        0.0000        0.0000        0.0000        0.0000        0.0000        0.0000        0.0000        0.0000
        0.0000        0.0000        0.0000        0.0000        0.0000       30.7744       30.5274       32.2448       23.4657       27.0093       20.6094       24.0764       22.4933       11.9884       12.9345        8.9353        8.1078        7.6687        6.7779        5.7452        4.9224        4.4883        4.3929        4.0279        3.8414        3.3218        3.3001        2.9065        2.2699        2.1365        2.2251        2.0222        1.5985        0.8736        0.3694        0.4340        0.4829        0.6881        1.5222        0.0962        0.0385        0.0217        0.2752        0.5731        1.7764        0.0077        0.0000        0.0000        0.0000        0.0000        0.1125        1.4127        2.4023        0.8410        0.7150        0.4291        0.3132        0.1919        0.3644        1.4209        1.8766        3.5786        4.3377        2.6299        3.0080        3.2921        2.5592        2.5885        2.3334        8.3685        5.2732        4.2768        1.2881        0.5194        2.7903        1.1536        1.0384        1.7993        1.3259        1.9645        1.9640        2.2544        1.9044        1.6466        3.3342        4.1140        3.3325        4.5080        3.1075        3.5763        3.7051        4.7196        4.8503        5.6899        7.4368        7.7636       10.6006       11.9171        9.9459       11.4587       12.3387       14.9094       14.2406        9.1537       10.9337        9.2238        9.2540        9.7579       11.8912       14.1579        7.9269        8.8771        9.4386       10.1769       10.6611        8.7386        5.7377        3.2886        1.8504        1.0809        0.7765        0.6498        0.5729        1.3452        1.1970        1.2668        3.4078        2.3481        3.3729        5.1452        4.1049        2.3769        1.7172        0.8543        0.7292        1.9736        2.3537        2.8594        3.3952        5.2947        5.7260        6.9904        6.8549        4.3765        4.3604        4.8287        7.1366       12.0138       13.7899       13.5415       13.9134       12.7447       13.4604       15.9122       16.0177       12.2484       12.9384       22.4149       32.1198       32.9711       25.1043       26.1490       30.3701       36.7585       40.9192       43.9937       44.5603       44.5627       39.2348       36.9183       45.1414       54.9586       45.5518       38.8372       37.3962       40.1548       40.8121       38.9693       38.3672       34.0984       36.1402       30.1150       28.6484       29.7231        0.0000        0.0000        0.0000        0.0000       60.5700       72.7800       64.1400       29.6446        0.0000        0.0000        0.0000        0.0000        0.0000        0.0000        0.0000        0.0000        0.0000        0.0000        0.0000        0.0000        0.0000        0.0000        0.0000        0.0000        0.0000        0.0000        0.0000        0.0000        0.0000        0.0000        0.0000        0.0000        0.0000        0.0000        0.0000        0.0000        0.0000        0.0000        0.0000        0.0000        0.0000        0.0000        0.0000        0.0000        0.0000        0.0000        0.0000        0.0000        0.0000        0.0000        0.0000        0.0000        0.0000        0.0000        0.0000        0.0000        0.0000        0.0000        0.0000        0.0000        0.0000        0.0000        0.0000        0.0000        0.0000
        0.0000        0.0000        0.0000        0.0000        0.0000       40.0838       42.3014       35.0944       22.0239       24.5885       22.9724       38.3108       21.5611       16.0266       10.0491        6.2030        5.5443        4.6683        4.2044        3.8532        3.2697        3.2499        3.2013        2.9583        2.7715        2.7793        2.8238        2.2549        2.2120        2.6414        3.0715        1.9032        1.4846        1.0727        0.6710        1.2014        0.9545        0.7104        0.4508        0.1677        0.0747        0.1025        0.2790        0.1178        0.0942        0.0470        0.0392        0.0000        0.0000        2.2212        2.2447        5.4027        5.3061        6.7307        4.9138        4.5858        2.7807        2.8317        2.3618        2.2527        5.0084        6.5312        3.4748        3.3795        5.6750        3.8612        1.8253        1.9648        1.8744        2.8684        3.7969        1.9409        1.3843        0.8488        2.1711        2.2930        1.9779        1.9209        1.4604        1.7218        1.4649        1.7263        1.4709        2.4276        2.9287        3.1700        3.1578        3.8720        3.8639        4.0069        5.3448        6.6754        5.9070        5.7209        8.4026       10.3797       11.2343       10.5246       10.9376       12.3425       13.3088       14.4539       15.9834       10.7857        9.6633       10.5513       10.3140       10.5294        9.5223       11.9782       14.1211       21.1720       21.6475       15.5725       14.2831       12.2000        8.6225        8.1140        7.9372        6.2047        2.4510        1.5818        1.4311        0.7078        0.8760        0.7804        0.7392        0.9703        1.4163        1.3473        2.4063        4.1301        5.7375        4.7823        3.6993        3.8840        4.3152        5.8738        8.1332        8.1688        8.5344        7.4888        7.3432        5.6503        5.0197        6.7531       11.2715       10.9791       10.2487        8.3167        9.2368        7.8418        7.4539       12.8850       10.1846        8.1694       10.4046       12.4275       14.7673       18.7874       19.1546       21.3796       23.2330       28.3958       51.5423       72.5801       48.2313       34.6361       33.1717       32.2996       35.1998       31.7386       30.4483       31.6506       32.7019       41.1050       40.9338       39.6667       37.1526       33.9695       32.6321       29.5449       25.8564       19.4038        0.0000        0.0000        0.0000       24.5066       30.2728       25.9698       28.3974       23.5386       23.1746        0.0000        0.0000        0.0000        0.0000        0.0000        0.0000        0.0000        0.0000        0.0000        0.0000        0.0000        0.0000        0.0000        0.0000        0.0000        0.0000        0.0000        0.0000        0.0000        0.0000        0.0000        0.0000        0.0000        0.0000        0.0000        0.0000        0.0000        0.0000        0.0000        0.0000        0.0000        0.0000        0.0000        0.0000        0.0000        0.0000        0.0000        0.0000        0.0000        0.0000        0.0000        0.0000        0.0000        0.0000        0.0000        0.0000        0.0000        0.0000        0.0000        0.0000        0.0000        0.0000        0.0000        0.0000        0.0000        0.0000
        0.0000        0.0000        0.0000        0.0000        0.0000       50.9111       55.9291       40.4249       25.2984       33.7975       40.8938       29.6854       33.1551       22.0627       21.2782        6.7600        4.7814        4.4285        3.5404        3.2145        2.8719        3.1615        2.7404        2.8086        2.7365        2.7920        2.9251        2.2290        2.2985        2.3190        2.3021        0.5487        0.4956        0.4854        0.3656        1.3158        1.1008        0.9009        0.6866        0.2843        0.2126        0.1003        0.1576        0.4566        0.1837        0.0154        0.0076        0.5292        2.1468        0.0114        2.3240        3.1726        1.7037        3.2106        2.8945        3.3089        0.4987        1.3802        1.4500        5.4601        6.0290        7.6173        3.8523        4.9558        5.0753        5.3969        4.2826        4.5415        3.9246        2.5047        2.8400        3.5677        2.7579        1.7602        4.7211        3.9872        2.1173        3.3388        6.0526        4.4742        2.8230        3.2893        2.0692        3.2998        3.2338        2.8048        2.9024        2.5412        3.1291        4.4766        5.7635        7.2121        6.4358        6.2183        8.0812        8.3280        9.7974        9.7397       13.6448       14.9861       12.8537       14.4697       14.7025        9.2670       10.1789       10.9091        9.2552       11.8129       11.8548       11.8508       10.9842       16.8884       35.7966       39.8698       41.7955       27.7788       14.8678        8.4167        7.0493        7.5672        7.8054        4.9000        3.4804        2.5350        2.2662        1.2129        0.3367        0.7249        0.5496        2.3804        1.9248        2.5939        3.1945        3.6570        3.8870        6.1591        6.2595        6.5069        6.7649        7.6153        9.0854        5.5734        4.8010       11.4286       15.0559       11.8308       10.1730        9.9554       11.7257        9.6489        9.0033        8.2326        9.5996       14.2632       12.5101        7.8372        8.5691       10.5393       12.8837       17.4511       17.1142       19.1139       22.7454       31.2714       43.4407       48.4486       36.0186       31.5234       29.7630       29.6098       29.4789       28.1460       31.9733       29.7927       31.2860       37.0855       42.2514       40.2400       37.0534       33.2624       31.3495       27.4387       26.5848       24.0724        0.0000        0.0000       20.0190       25.1650       21.5872       25.3322       25.1795       24.5383       25.1266       29.3896       30.9719       32.4144       36.4073       36.3080        0.0000        0.0000        0.0000        0.0000        0.0000        0.0000        0.0000        0.0000        0.0000        0.0000        0.0000        0.0000        0.0000        0.0000        0.0000        0.0000        0.0000        0.0000        0.0000        0.0000        0.0000        0.0000        0.0000        0.0000        0.0000        0.0000        0.0000        0.0000        0.0000        0.0000        0.0000        0.0000        0.0000        0.0000        0.0000        0.0000        0.0000        0.0000        0.0000        0.0000        0.0000        0.0000        0.0000        0.0000        0.0000        0.0000        0.0000        0.0000        0.0000        0.0000        0.0000
        0.0000        0.0000        0.0000        0.0000       61.3602       61.4231       59.4131       50.1883       39.3952       40.8907       33.2690       29.1892       33.2074       21.8809       17.2354        7.3759        5.2676        4.1834        3.8670        3.2593        2.6705        2.7613        3.0341        3.8217        4.3603        3.1756        2.9910        2.3023        2.4052        2.4459        2.4472        0.4869        0.4567        0.4482        0.5186        1.5701        1.3182        1.1256        0.9324        0.4467        0.2834        0.1680        0.3128        0.4020        0.9292        0.4259        0.4188        4.6020        0.7935        1.3007        2.6991        5.3682        3.2998        3.2780        2.6714        1.7957        0.7547        1.7280        1.9708        3.5902        4.0012        2.0645        4.4810        6.8823        7.9574        6.2928        4.7837        5.2496        4.6328        5.4844        6.6891        7.0400        3.5905        3.6431        3.3454        2.0156        2.0493        2.5159        1.8227        2.2734        3.2002        3.4676        3.6093        2.5283        2.3428        2.3139        2.9093        1.9253        1.6030        2.6207        4.0430        4.4410        5.5778        5.8621        8.5096        8.2879        8.5984       10.8601       13.6003       11.9929       11.3604       12.5187       12.2252        9.5429        8.0960        7.8563        9.5786        8.7779        9.6956       10.6934       11.3841       19.8965       20.5744       23.3540       22.9337       18.4062       14.4387       14.0163       12.2278       15.3580        9.0272        5.8898        2.1741        0.2396        0.3492        1.2336        3.0768        3.8544        1.6458        0.7613        0.6239        2.4190        2.6478        3.0214        4.0512        4.5753        5.4129        6.2280        5.9227        6.0737        6.3362        7.5581        8.4445       14.8291       13.3763       11.2363       10.9760        8.6001        8.3302       10.5861       12.4919       10.6969        8.7058        8.2921        8.6248        7.7777        8.0911        9.1890       10.5844       15.5788       15.9010       24.3205       21.8034       27.7271       31.7586       33.4418       33.5271       28.8006       28.4092       28.3196       27.9061       26.2942       25.9874       27.6405       31.3994       38.0543       39.0362       37.8255       34.9359       30.9497       33.5336       29.6242       30.3928       30.5989        0.0000       20.1211       22.2202       23.6283       26.2764       28.9718       23.1687       26.8985       27.7800       30.9635       32.8677       36.2136       42.1603       40.1550       41.5671        0.0000        0.0000        0.0000        0.0000        0.0000        0.0000        0.0000        0.0000        0.0000        0.0000        0.0000        0.0000        0.0000        0.0000        0.0000        0.0000        0.0000        0.0000        0.0000        0.0000        0.0000        0.0000        0.0000        0.0000        0.0000        0.0000        0.0000        0.0000        0.0000        0.0000        0.0000        0.0000        0.0000        0.0000        0.0000        0.0000        0.0000        0.0000        0.0000        0.0000        0.0000        0.0000        0.0000        0.0000        0.0000        0.0000        0.0000        0.0000        0.0000        0.0000
        0.0000        0.0000        0.0000        0.0000       68.2167       65.8738       58.8072       58.0229       46.3118       38.3614       33.7334       28.3367       21.8897       16.4390       14.7862        8.8350        6.5340        5.0574        4.9541        3.8383        3.2645        4.0717        5.5159        3.9553        5.0104        3.7867        3.3596        2.4878        2.5175        2.5803        2.5408        0.5872        0.5628        0.6471        0.6906        2.0706        1.6858        1.4749        1.1752        0.4653        0.2626        0.1765        0.9779        1.0932        0.3432        0.5630        1.2237        5.0250        1.5298        0.8497        0.3247        1.4941        3.1272        3.0683        5.3628        5.4695        2.9593        1.3763        1.8876        5.8535        6.3918        4.5391        8.6152        6.8495        4.1855        5.7115        4.7998        5.0699        6.4323        7.7323        8.8422        8.4702        5.7919        4.2557        3.7119        3.0366        2.5049        3.3507        4.1617        2.3337        1.6486        2.4958        2.2563        2.0405        2.4403        2.6142        2.5249        2.5695        2.6062        2.5339        3.7201        4.6398        6.7132        8.9692       14.5349       12.3691       10.2801       12.1934       12.7598       12.4566       13.3029       13.2348       11.6815        9.7888       10.6349       13.9824       11.0831       10.4640       10.9844       11.7520       13.1293       18.3605       19.5490       19.5649       19.5855       15.4556       13.5131       19.3966       14.3618       14.8052       11.5100        8.2647        3.7557        1.1627        4.4508        1.9479        0.5415        1.2834        0.9216        0.7298        1.0044        2.1381        2.2264        2.7869        5.3701       11.7513       13.4552       13.0903       13.7806       15.6954       15.9406       12.3847       10.8028       11.4193       11.8877       10.8773       11.6538        8.4173        7.6454        8.2572        9.7009        8.3357        8.5501        8.1956        8.5391        7.4854        8.1462       10.1856       11.6702       15.9555       15.0700       20.1190       21.3491       23.9872       29.6758       36.4870       29.2944       25.7303       29.1085       29.0856       28.3498       26.1317       26.8402       27.3448       29.3991       34.3028       35.3632       33.4456       31.5615       34.7807       35.1019       31.4085       29.3584       31.5315       30.5194       27.5000       23.0752       29.0164       36.1688       37.7100       29.2308       32.8848       35.5906       36.1386       36.5612       32.3798       35.7902       35.7957       35.8615        0.0000        0.0000        0.0000        0.0000        0.0000        0.0000        0.0000        0.0000        0.0000        0.0000        0.0000        0.0000        0.0000        0.0000        0.0000        0.0000        0.0000        0.0000        0.0000        0.0000        0.0000        0.0000        0.0000        0.0000        0.0000        0.0000        0.0000        0.0000        0.0000        0.0000        0.0000        0.0000        0.0000        0.0000        0.0000        0.0000        0.0000        0.0000        0.0000        0.0000        0.0000        0.0000        0.0000        0.0000        0.0000        0.0000        0.0000        0.0000        0.0000        0.0000
        0.0000        0.0000        0.0000        0.0000       60.5444       54.1809       47.6416       53.4426       48.7621       41.5969       31.9416       27.3444       18.3185       14.3354       17.2174       15.2502       17.2932       14.0946       15.2530       11.5529       12.1243       10.3357       10.9143        7.5819        8.8420        4.8641        4.8994        4.2252        3.6413        2.9247        3.3688        1.7785        2.2746        2.1646        2.1253        1.4658        1.2877        0.6495        3.3405        0.4345        0.3132        0.4301        3.2257        2.8475        1.5854        5.3306        9.5165        6.7665        1.3984        1.6480        2.7350        3.5487        4.9109        7.5885       11.3287       12.8035        3.4743        3.7955        6.4540       14.6409       13.8725       13.8965       16.2881       12.0205        7.1521        6.7989        5.5057        4.8806       11.4591       14.3263       13.8025       15.4670        7.0441        7.6310       10.2823        5.8561        2.7406        2.8485        7.6038        4.2280        3.8225        1.9416        1.2243        2.1371        3.4865        3.5011        3.5318        1.7998        1.5830        1.4673        1.9072        4.7330        6.0851        7.3043       12.0277       14.9248       15.7496       16.5309       15.6531       15.6734       15.4271       15.6237       14.4093       12.9323       12.6302       12.5746       13.6172       14.9649       15.3024       15.1630       15.6154       18.2730       17.6721       17.5382       18.2001       23.1243       22.1975       15.6880       15.8605       12.7881       20.4045       16.0596        6.3298        4.0245        3.9550        2.0466        0.9987        0.9159        1.0838        1.2076        1.3472        2.3320        4.1764        4.1251        7.9011       13.9480       11.8805       10.8120        7.5458        9.9014       12.1459       12.6057       11.8550       11.0655       12.1325       12.3970        9.2377        7.3618        9.5217       10.2843       10.4092       12.8884       11.6663       10.9634       12.0518       12.2903       14.9944       17.4309       15.0034       14.9825       14.3593       15.5668       17.4516       19.8109       35.3617       34.2395       25.9536       21.6597       24.9241       22.8346       24.3967       25.2664       24.9356       26.4085       27.0154       28.1178       29.9908       28.0601       25.3695       26.4478       30.2723       25.1297       26.4457       38.4498       36.2142       28.7737       28.4855       35.3772       49.4191       44.7833       45.9810       37.3885       36.4274       37.1141       35.2301       41.4072       33.0998       26.9811       30.5642        0.0000        0.0000        0.0000        0.0000        0.0000        0.0000        0.0000        0.0000        0.0000        0.0000        0.0000        0.0000        0.0000        0.0000        0.0000        0.0000        0.0000        0.0000        0.0000        0.0000        0.0000        0.0000        0.0000        0.0000        0.0000        0.0000        0.0000        0.0000        0.0000        0.0000        0.0000        0.0000        0.0000        0.0000        0.0000        0.0000        0.0000        0.0000        0.0000        0.0000        0.0000        0.0000        0.0000        0.0000        0.0000        0.0000        0.0000        0.0000        0.0000        0.0000
        0.0000        0.0000        0.0000        0.0000        0.0000        0.0000        0.0000        0.0000       50.5231       41.5717       33.5976       28.5983       19.3550       14.4240       13.3277       12.6073        9.2445        8.2093       19.2543       17.9268        8.7032        5.2883       10.2631       19.2668       14.9670       11.0757       14.6369       10.6092       10.5460        5.0471        3.8564        0.7434        0.6397        0.7788        0.5265        0.6999        6.4909        5.5180        5.2575        2.8662        1.1431        2.7937        2.3966        4.6573        6.1741        7.0053       10.1514        6.3856        3.0264        0.9852        1.8970       14.6699       14.3339        3.9886        7.6693        8.2120        5.4055        5.7281        4.1846        6.4751        6.3978        8.6489        7.5762        7.0183        3.0900        7.3220        5.3003        4.3090       10.7946       14.1140        5.8164       12.3303        9.6609        5.6926        8.4761        4.6990        3.5059        4.0164        5.9268        4.4665        2.8469        3.2921        4.6147        3.5077        4.9060        3.8440        3.5983        2.7537        1.7109        1.7559        2.7032        5.1233        6.1101        8.0983       12.2407       16.7441       18.0627       23.3695       25.2027       22.2831       21.0193       18.0944       16.1200       14.6253       14.2124       14.8861       17.0378       16.3914       18.9292       17.7658       19.5759       20.1078       19.6418       19.7612       22.5288       22.7735       26.4230       19.4816       22.2157       14.0042       15.2799       10.2375        8.7105        4.7850        2.5121        0.7678        5.0653        4.8894        3.1967        3.0197        2.7855        6.0896        9.5664        8.6396        7.9144       11.8475       13.9115       12.0430       10.7898       11.4301        8.9309        8.9541        8.9481        9.1583       10.7130        9.1396        8.4903        8.0309       12.9095       14.0148       17.4126       11.9399       12.6630       12.7217       12.4689       15.0697       23.4331       22.4771       16.9559       14.1840       15.6804       18.8026       20.3785       17.3990       19.0730       20.5623       18.8722       20.8738       23.5156       22.3900       21.7456       22.1063       22.8082       25.4278       26.9429       28.1655       25.5800       25.7030       21.9840       28.3077       39.6781       31.6585       25.5035       35.7764       29.1220       37.5302       38.5195       36.5545       44.7959       39.4126       44.9705       37.1757       36.5229       40.1716       40.3497       35.6168       27.3871        0.0000        0.0000        0.0000        0.0000        0.0000        0.0000        0.0000        0.0000        0.0000        0.0000        0.0000        0.0000        0.0000        0.0000        0.0000        0.0000        0.0000        0.0000        0.0000        0.0000        0.0000        0.0000        0.0000        0.0000        0.0000        0.0000        0.0000        0.0000        0.0000        0.0000        0.0000        0.0000        0.0000        0.0000        0.0000        0.0000        0.0000        0.0000        0.0000        0.0000        0.0000        0.0000        0.0000        0.0000        0.0000        0.0000        0.0000        0.0000        0.0000        0.0000        0.0000        0.0000
        0.0000        0.0000        0.0000        0.0000        0.0000        0.0000        0.0000        0.0000        0.0000        0.0000       35.4443       24.1268       16.6345       15.7151       18.2956       23.2578       23.1242       17.2816       23.0148       15.7106       15.3569       22.1907       22.4045       28.2761       24.2460       14.3567       14.7097       11.8779       11.5935        9.3418        5.4324        7.3724        5.4070        8.9943        1.7137        8.2274        4.5061        1.6107        2.0357        5.0765        4.6585       11.9979       18.9995       14.1573       12.0075        8.1723        6.5908        6.8159        1.7701        0.8985        2.2172       19.9961       14.5703        2.2836        5.6710        5.7024        8.9352        4.1919        4.8841        3.2797        3.3549        5.1186        9.2649       10.2687        5.9363       10.3894        8.9538        4.5052        2.9159        8.1349        4.2791        7.9677       12.5555        9.5354        8.7676        6.0132        5.0327        5.7821        6.9259        5.5753        5.2874        2.7315        3.2016        5.2318        5.1759        5.3250        5.3689        6.4298        5.8984        6.1722        7.4209        7.8989        7.3329        7.6779       12.6282       16.2572       16.2330       19.6932       24.1440       24.6104       25.3332       20.0145       18.2902       16.3141       18.8501       18.6614       21.5608       19.7676       19.3667       19.6480       19.2198       38.2267       29.5524       23.8774       25.3863       30.8851       19.6177       16.9963       14.2206        9.9462        7.0742        8.6909        8.9646        3.9787        2.9405        2.4548        6.2892        5.5471        5.7455        4.5873        3.0451        6.1749        9.2392        9.4235        7.4180       10.5997       12.7558       12.2225       11.3173       11.4386        7.9495        7.4509        7.9423        7.9998        6.3892        6.0320        7.4385        9.7267       10.7818       12.4440        9.2704       10.9365       12.1293       13.9959       14.2077       16.0485       18.0200       17.2527       15.6532       14.6503       14.1568       17.1361       15.7017       17.0653       18.4223       16.9356       17.5953       19.4528       20.6197       19.9482       19.2959       19.8983       20.3325       22.6969       22.1878       24.5710       27.2530       29.0261       23.2651       27.0094       39.8306       40.5900       31.3412       49.1276      115.7282       54.3205       39.6535       38.1830       45.1261       38.0835       43.3922       38.2943       34.6975       32.4925        0.0000        0.0000        0.0000        0.0000        0.0000        0.0000        0.0000        0.0000        0.0000        0.0000        0.0000        0.0000        0.0000        0.0000        0.0000        0.0000        0.0000        0.0000        0.0000        0.0000        0.0000        0.0000        0.0000        0.0000        0.0000        0.0000        0.0000        0.0000        0.0000        0.0000        0.0000        0.0000        0.0000        0.0000        0.0000        0.0000        0.0000        0.0000        0.0000        0.0000        0.0000        0.0000        0.0000        0.0000        0.0000        0.0000        0.0000        0.0000        0.0000        0.0000        0.0000        0.0000        0.0000        0.0000        0.0000
        0.0000        0.0000        0.0000        0.0000        0.0000        0.0000        0.0000        0.0000        0.0000        0.0000       39.7970       35.6748       29.7157       26.2955       27.2409       32.1870       35.6098       34.9884       31.8729       23.3062       25.5991       34.4604       32.2867       27.2462       21.6790       13.7977        8.0096        9.0754       18.1463       17.6621       10.1513        5.8676        8.4100        8.2842        4.0625        4.0544        1.2599        0.1941        1.1749        0.9574        0.1392        7.6281       16.9958       10.0256        6.4538        4.0486        2.2731        4.4825        2.6170        3.0829        2.3548        3.0995        9.3303        4.7547        4.0578        3.7611        2.6956        2.3527        1.2883        1.6260        0.5092        7.4896        9.3509        9.5646       10.2728        8.2606        6.1374        3.5858        4.5054        6.1672        5.7320       13.9807       13.5736       12.7273       17.8464       10.2044        8.2557        7.4983        7.5346        6.1517        8.2870        7.9424        4.8009        4.7523        4.9879        3.6650        5.1820        6.5703        7.9406       10.9843       12.2531       12.8639       11.4426        9.8145        9.5225       15.0927       16.3248       19.9403       22.2208       22.8801       25.8296       26.6614       27.6986       20.9673       19.0945       20.7715       24.2949       21.4925       22.9539       22.4164       22.5814       26.1718       26.4817       23.5600       26.9736       46.7349       46.4920       22.1524       19.7859        8.9924        6.9273        5.7061        6.5004        8.3468       12.0655        5.0731        3.2499        4.7691        5.1342        4.1128        3.8457        8.1198        6.3488        8.6120        6.5238       10.8189       10.5583       10.0141        9.6316        9.5704        8.9165        8.4938        9.7406        8.4656        6.7350        8.9815        7.3050        7.4296        6.8277       13.1873       10.1201       21.4417       16.7295       17.2469       19.3393       19.9562       17.5088       16.4634       16.2221       14.2609       13.5715       13.8526       13.8737       14.3387       15.1452       16.3538       16.8486       17.6716       18.7606       17.8932       17.9397       20.9597       20.0711       19.8834       18.9881       19.5529       23.2763       23.6778       23.8160       20.8855       25.5571       34.2267       27.5074       35.7408       37.6002       40.3279       49.9411       53.5809       56.9834       44.3307       51.1015       35.6204       35.1646        0.0000        0.0000        0.0000        0.0000        0.0000        0.0000        0.0000        0.0000        0.0000        0.0000        0.0000        0.0000        0.0000        0.0000        0.0000        0.0000        0.0000        0.0000        0.0000        0.0000        0.0000        0.0000        0.0000        0.0000        0.0000        0.0000        0.0000        0.0000        0.0000        0.0000        0.0000        0.0000        0.0000        0.0000        0.0000        0.0000        0.0000        0.0000        0.0000        0.0000        0.0000        0.0000        0.0000        0.0000        0.0000        0.0000        0.0000        0.0000        0.0000        0.0000        0.0000        0.0000        0.0000        0.0000        0.0000        0.0000
        0.0000        0.0000        0.0000        0.0000        0.0000        0.0000        0.0000        0.0000        0.0000        0.0000       39.7795       50.8754       42.3198       37.0968       38.8066       64.5876       55.6417       42.0599       40.0223       38.8592       42.6733       45.3434       27.7427       27.4673       39.3352       44.8825       27.3335       13.3582       36.4178       24.6924       24.6496       23.8493       18.2635       13.7215        9.5442        5.0135        3.4863        2.1388        1.9063        0.6541        0.5121        0.1761        7.1137        2.6267        3.7422        7.8458        9.9088        4.2152        4.1320        3.2849        2.7054        2.0728       10.3458        8.4608       12.5382        3.1600        4.4330        3.6169        1.5033        4.7251        4.5367       10.2497       13.2831       14.2676        7.3572        7.7678        8.9523        5.4987        8.1482       11.7618       14.8291       14.8749       12.4303       13.7542       13.2017        7.8069        7.5602        7.4884        6.3242        4.7103        4.5656        4.4920        5.1719        4.8545        4.0750        4.4732        4.4514        6.7106        7.7232       10.5546       12.7939       11.6040       12.3568       12.4200       15.2753       17.9034       17.3050       19.9030       18.1607       17.6687       17.7454       17.2110       18.6070       23.7342       24.6237       25.0649       25.4872       28.5305       30.2734       28.6391       28.5917       27.7743       27.3650       27.5950       27.1681       29.1878       33.1175       29.1146       20.3036       13.9004       11.0204       14.9764        9.5891        6.7046        9.0747        7.9387        3.9226        4.2135        3.1761        2.6481        2.8578        8.4072        2.8889        3.6005        3.0771        5.8534        8.5474        9.2993        9.2877        9.2007        9.6808        9.7271        9.1784        7.7183        7.1677        6.2684        5.8551        7.3209        8.2347       11.3379       14.3326       17.0766       21.2146       24.7562       35.1583       38.8303       41.5455       29.4596       18.8076       12.5899       11.0596       10.6623       11.0460       12.7236       13.8143       15.2883       16.1638       18.5298       16.9654       16.5658       17.3644       25.6942       18.7544       20.8993       20.3367       16.4324       17.0586       18.9734       20.5689       20.0814       22.0187       28.2353       27.9263       28.9087       31.8785       34.9182       39.5422       40.9762       39.9175       41.3846        0.0000        0.0000        0.0000        0.0000        0.0000        0.0000        0.0000        0.0000        0.0000        0.0000        0.0000        0.0000        0.0000        0.0000        0.0000        0.0000        0.0000        0.0000        0.0000        0.0000        0.0000        0.0000        0.0000        0.0000        0.0000        0.0000        0.0000        0.0000        0.0000        0.0000        0.0000        0.0000        0.0000        0.0000        0.0000        0.0000        0.0000        0.0000        0.0000        0.0000        0.0000        0.0000        0.0000        0.0000        0.0000        0.0000        0.0000        0.0000        0.0000        0.0000        0.0000        0.0000        0.0000        0.0000        0.0000        0.0000        0.0000        0.0000        0.0000
        0.0000        0.0000        0.0000        0.0000        0.0000        0.0000        0.0000        0.0000        0.0000        0.0000        0.0000       39.7275       43.9587       41.0852       48.0573       51.2246       31.7327       25.0185       46.7286       27.0933       28.1860       28.7552       36.7017       10.7292       39.4469       27.9694       25.4314       25.8033       46.5013       43.6701       44.5841       32.2015       36.0145       21.8605       22.4318        9.0353        8.7143        3.8395        4.0058        0.7539        0.2792        0.6926        0.4138        0.7298        0.5563        3.3506        8.5681        2.4946        1.1106        1.1868        1.7423        1.2638        0.9390        3.4226        4.3161        3.7715        5.4296        4.0874        3.3564        3.3998        4.4791        9.4269       11.5364       11.2401        9.5957        7.0835        6.0929        7.1233       13.7126       13.6066       17.2069       15.5964       11.5494       11.0699       13.1083        6.2540        5.9211        7.6766        6.2665        5.3471        4.8865        4.5766        4.4364        5.1283        5.3045        3.9266        4.1072        5.5225        4.9365        8.0647       12.1851       13.3804       12.7947       15.5744       19.3382       16.0105       16.0485       19.1633       18.8106       13.9927       15.8772       19.3203       21.7650       25.7403       28.8485       28.1919       27.8425       31.7719       34.1683       37.0057       35.5989       33.9734       50.9718       40.2446       32.1698       28.5349       38.4528       37.3321       21.8433       20.8007       13.6327       15.4035       14.3299        7.8416        6.2093        5.2371        4.2254        3.5987        2.5752        1.8694        3.2032       10.0964        2.0680        2.0317        3.3088        7.8466        8.6345       11.6283       10.8251       12.1633       11.8031       11.4436       10.0622        8.2559        8.6754        7.8926        7.0926        7.4958        8.1877        8.6472       12.4218       17.6055       20.3508       25.1508       23.3858       28.7565       28.6260       25.4204       20.1481       13.3446       16.7096       15.6701       10.9448       12.9868       13.4644       13.3386       14.7477       16.9340       15.2563       15.8933       15.6073       17.3353       17.7160       21.0278       19.3781       14.3330       15.6183       16.3543       22.7061       25.5224       27.6521       30.8655       32.6784       28.7624       30.3913       36.7031       34.4520       41.4886       48.1176        0.0000        0.0000        0.0000        0.0000        0.0000        0.0000        0.0000        0.0000        0.0000        0.0000        0.0000        0.0000        0.0000        0.0000        0.0000        0.0000        0.0000        0.0000        0.0000        0.0000        0.0000        0.0000        0.0000        0.0000        0.0000        0.0000        0.0000        0.0000        0.0000        0.0000        0.0000        0.0000        0.0000        0.0000        0.0000        0.0000        0.0000        0.0000        0.0000        0.0000        0.0000        0.0000        0.0000        0.0000        0.0000        0.0000        0.0000        0.0000        0.0000        0.0000        0.0000        0.0000        0.0000        0.0000        0.0000        0.0000        0.0000        0.0000        0.0000        0.0000
        0.0000        0.0000        0.0000        0.0000        0.0000        0.0000        0.0000        0.0000        0.0000        0.0000        0.0000        0.0000        0.0000        0.0000       39.6807       28.8697       16.3345       20.5348       18.3391       11.8468       13.3895       11.3216       11.3358       13.5255       23.2529        8.5863       10.4771       11.8343       21.1714       25.1851       32.6930       32.7445       29.4502       16.3725       12.8177        7.2655        6.0800        6.4934        1.9245        2.4339        1.9950        1.8994        0.4494        1.4601        0.5495        0.9755        1.3295        0.9408        1.8496        3.4516        5.2505        5.8666        1.4766        0.8996        1.1074        5.7125        5.2631        2.9503        1.4387        1.2646        3.7324        5.6567        5.1157       11.7568       12.6675       10.2379        3.9164        4.8012        8.8647       12.7254       12.0811        7.9138        9.0383        9.2701        6.7497        4.8636        5.4647        5.6133        5.5268        4.4119        5.0903        6.5943        5.8482        5.3623        4.4508        3.9253        4.2451        7.5071        7.8237        7.4168        8.0599        7.6242        8.1352        9.5660        9.9678       12.4995       15.6417       15.7829       17.8351       18.1677       21.9330       28.0249       24.6553       27.4409       30.3947       30.3392       31.1094       32.9306       36.6143       37.7037       35.8944       32.7478       47.8927       36.2462       31.2560       27.6207       30.5493       29.9684       22.1126       16.3831       15.9433       15.2617       13.5430        8.7904        7.2246        6.0945        5.4770        3.8569        2.5451        1.5023        1.3860        2.2378        6.6599        6.3409        2.9282       10.1704       11.2101       14.0515       14.6787       15.0298       14.5337       14.0901       13.8946       12.3229       11.9603       10.2700       11.7506       10.2534        9.8824        9.5341       12.2037       16.0036       18.4139       25.7838       27.3962       28.0900       28.5816       23.1345       22.4733       14.6096       16.2639       11.3928       10.8704       12.7583       12.4565       12.7817       14.2225       15.3310       14.1808       14.6229       14.6878       15.8637       16.1849       15.8990       15.2480       14.3915       14.7201       16.0982       18.5977       25.7440       27.8444       27.9634       29.9281       31.8413       35.0596       34.4728        0.0000        0.0000        0.0000        0.0000        0.0000        0.0000        0.0000        0.0000        0.0000        0.0000        0.0000        0.0000        0.0000        0.0000        0.0000        0.0000        0.0000        0.0000        0.0000        0.0000        0.0000        0.0000        0.0000        0.0000        0.0000        0.0000        0.0000        0.0000        0.0000        0.0000        0.0000        0.0000        0.0000        0.0000        0.0000        0.0000        0.0000        0.0000        0.0000        0.0000        0.0000        0.0000        0.0000        0.0000        0.0000        0.0000        0.0000        0.0000        0.0000        0.0000        0.0000        0.0000        0.0000        0.0000        0.0000        0.0000        0.0000        0.0000        0.0000        0.0000        0.0000        0.0000        0.0000
        0.0000        0.0000        0.0000        0.0000        0.0000        0.0000        0.0000        0.0000        0.0000        0.0000        0.0000        0.0000        0.0000        0.0000        0.0000        0.0000        0.0000        0.0000       27.8183       24.2232       11.7651        7.6714       13.3981       17.9030       30.1400       15.5767       12.2630       12.8070       16.8687       38.4965       30.6595       28.0295       23.6139       15.1808       17.5360        3.6203        4.6882        6.2964        9.3806        4.2177        1.5051        4.4603        0.3438        1.1960        0.7361        0.4297        2.1736        0.5925        3.8362        3.9591        0.4722        3.3022        1.9962        0.8674        1.1532        4.0955        2.8073        3.4361        6.7255        4.5052        1.9248        4.2537        3.6587        6.6844        8.5220        7.9978        8.0880        7.0529       10.5772       16.1056        8.3439       10.5400       12.8102        9.8681        7.2280        7.4359        7.1871        5.3363        4.3902        4.0961        5.1613        6.9064        7.7387        7.2186        7.2114        5.3915        5.8535        7.4275        9.8352        9.7955        9.9103        6.2925        7.7130        8.4135       10.8828       17.2732       21.4372       24.5991       21.9361       21.5074       28.6687       31.8381       26.5807       27.5089       31.6729       32.8991       33.7573       33.3249       34.9203       37.1089       34.5612       33.5766       29.6641       26.8106       28.1759       30.3675       32.3023       27.3834       22.9789       22.4170       18.3978       18.0155       16.7377        9.8811        7.9814        7.1718        6.9893        7.3366        2.9436        2.4258        5.8693        8.5119        6.5939        6.6287       11.0013       15.7905       13.6870       14.8781       18.7058       17.1636       18.6708       16.6083       14.8010       12.6164       12.4484       12.3267       10.9836       12.6456       11.6697       12.4337       12.5768       16.5007       22.6436       21.9664       22.7878       24.8739       19.7700       18.4840       18.7240       11.0800       10.7832       11.0533       13.6935       14.3586       13.4674       12.2345       13.3439       13.4302       13.6152       14.2458       13.6880       15.0744       14.2572       19.7369       13.7920       13.0124       12.7956       14.6500       16.3371       21.9438       28.1048       26.1758       27.5747       28.3027       34.5743       34.9749        0.0000        0.0000        0.0000        0.0000        0.0000        0.0000        0.0000        0.0000        0.0000        0.0000        0.0000        0.0000        0.0000        0.0000        0.0000        0.0000        0.0000        0.0000        0.0000        0.0000        0.0000        0.0000        0.0000        0.0000        0.0000        0.0000        0.0000        0.0000        0.0000        0.0000        0.0000        0.0000        0.0000        0.0000        0.0000        0.0000        0.0000        0.0000        0.0000        0.0000        0.0000        0.0000        0.0000        0.0000        0.0000        0.0000        0.0000        0.0000        0.0000        0.0000        0.0000        0.0000        0.0000        0.0000        0.0000        0.0000        0.0000        0.0000        0.0000        0.0000        0.0000        0.0000        0.0000
        0.0000        0.0000        0.0000        0.0000        0.0000        0.0000        0.0000        0.0000        0.0000        0.0000        0.0000        0.0000        0.0000        0.0000        0.0000        0.0000        0.0000        0.0000        0.0000       70.8253       22.4576        8.3030       24.6781       29.0431       20.2566       12.1649       12.6162       16.6422       38.7438       16.9738       19.6665       14.6738       22.9365       20.6208       10.0909       18.6887       16.2022       14.0398       19.7687        6.5878        4.1782        5.9218        3.0014        3.2880        2.4360        1.8540        3.4500        3.7740        5.3220        2.6760        3.1800        3.5040        1.9740        1.8780        2.3220        7.0345        4.6766        3.1919        2.3202        6.8981       10.2798       13.0876        9.8097       10.3978        9.0976       11.1452       13.4839       12.2015       12.5252       18.0408       22.5097       17.3096        9.8230        7.4741        6.4460        8.6114        6.1612        5.3170        5.6040        4.6076        5.5699        6.0329        5.9479        8.0282        6.4119        6.2388        7.5883        9.8300        9.5561       11.6765        9.6451        9.6877       10.1774       10.7024       14.7997       16.8710       21.2612       27.2185       23.1113       21.0002       23.9413       24.5747       25.0691       24.8316       27.4236       30.0482       28.1714       23.4614       25.0252       26.7442       26.9394       27.0892       21.8376       22.2557       22.8365       33.2106       35.2322       31.2339       25.1588       26.6760       25.7471       24.1668       21.6840       16.1672       13.3480       11.9944        9.8234        9.0327        7.3005        6.5348       10.5686        8.3721        5.7003        4.9858        5.6295        8.9631        9.1336       10.0788       12.1220       16.1150       13.6648       12.4197       11.4062       10.7216       12.6870        9.9367        8.7500       10.6062       11.6970       13.4167       14.8997       16.5479       18.2008       18.3693       17.7658       16.4782       14.3620       12.9444       12.1100       12.2089       12.6846       15.2228       14.7757       11.0446       11.7370       10.6922        9.5543       11.8210       13.4651       16.1414       14.3249       13.1795       12.2221       11.9217       11.4234       12.5105       11.1356       13.3400       14.9918       20.7901       25.4804       28.9860       27.2731       26.6355       24.1564       29.4039        0.0000        0.0000        0.0000        0.0000        0.0000        0.0000        0.0000        0.0000        0.0000        0.0000        0.0000        0.0000        0.0000        0.0000        0.0000        0.0000        0.0000        0.0000        0.0000        0.0000        0.0000        0.0000        0.0000        0.0000        0.0000        0.0000        0.0000        0.0000        0.0000        0.0000        0.0000        0.0000        0.0000        0.0000        0.0000        0.0000        0.0000        0.0000        0.0000        0.0000        0.0000        0.0000        0.0000        0.0000        0.0000        0.0000        0.0000        0.0000        0.0000        0.0000        0.0000        0.0000        0.0000        0.0000        0.0000        0.0000        0.0000        0.0000        0.0000        0.0000        0.0000        0.0000        0.0000
        0.0000        0.0000        0.0000        0.0000        0.0000        0.0000        0.0000        0.0000        0.0000        0.0000        0.0000        0.0000        0.0000        0.0000        0.0000        0.0000        0.0000        0.0000        0.0000       22.5043        4.3831        2.7126        7.2652        7.9397       10.4002       11.8200        7.1125        9.6513       16.6863       10.3740       17.6747       26.5708       26.9128        8.9776        3.7281       14.4060       18.3301        8.8949       14.2925       13.3630        8.8519        6.5015        3.8653        5.3040        5.4180        4.5120        4.7820        4.7760        6.9840        8.5560        5.7420        6.4980        5.0160        7.1520        5.5620       11.1892       10.2376        7.8924        3.2507        5.9909        6.6915        2.1360        3.9220       10.1297       12.8497       15.8079       19.9262       18.4610       15.9195       14.8655       19.2548       13.6980        8.7911        7.1326       10.1617        7.1497        7.0023        6.3492        7.0677        4.6245        4.6783        5.8275        6.6852        6.8342        6.6435        8.4012        8.1986        9.8721       10.9228       11.4128       12.4141       13.8671       14.3865       14.2474       20.2454       22.9168       24.2898       25.7451       27.1361       23.0691       25.1780       24.9649       26.1978       24.2919       21.7113       22.6209       21.6456       20.6096       23.0733       21.2674       19.2114       21.0234       24.2402       22.4878       23.6864       29.5228       33.6724       36.2389       30.6478       29.4912       29.5454       27.9524       25.2249       18.7132       15.5911       13.1398       11.6654       10.7516        9.2788        7.9018        7.1508        5.1309        4.4904        6.7945        7.3792        8.3429        6.3836        7.3471       10.3171       12.4871       13.9004       13.5255       13.2705       11.5793       12.1067       12.2286       11.4609       14.3652       14.3316       14.1166       13.3505       14.0058       15.3686       17.1729       17.7797       15.9327       14.2750       12.0605       12.1845       12.5307       12.5839       11.4693       10.0242        8.7804       11.6702        9.4978       11.7138       16.2199       19.8583       19.3852       17.0586       13.5655       15.0127       10.2620       13.4477       54.8840       10.6156       12.8582       15.7223       20.5645       24.5616       28.0853       25.1361       23.6216       21.4293       23.3168       26.0303       28.8522        0.0000        0.0000        0.0000        0.0000        0.0000        0.0000        0.0000        0.0000        0.0000        0.0000        0.0000        0.0000        0.0000        0.0000        0.0000        0.0000        0.0000        0.0000        0.0000        0.0000        0.0000        0.0000        0.0000        0.0000        0.0000        0.0000        0.0000        0.0000        0.0000        0.0000        0.0000        0.0000        0.0000        0.0000        0.0000        0.0000        0.0000        0.0000        0.0000        0.0000        0.0000        0.0000        0.0000        0.0000        0.0000        0.0000        0.0000        0.0000        0.0000        0.0000        0.0000        0.0000        0.0000        0.0000        0.0000        0.0000        0.0000        0.0000        0.0000        0.0000        0.0000
        0.0000        0.0000        0.0000        0.0000        0.0000        0.0000        0.0000        0.0000        0.0000        0.0000        0.0000        0.0000        0.0000        0.0000        0.0000        0.0000        0.0000        0.0000        0.0000        0.0000       11.0159        4.2973        1.0806        4.1081        9.2397       12.5088       15.1446       14.9335       18.9989       17.5801       11.2388        8.2637       24.3753       22.0777       20.9201       20.2472       18.5694       18.1249       18.7180       18.4248        5.6228        6.7985        9.2182       10.5454        2.5500        6.2520        7.3740        5.5260        3.2520        2.6820        4.3800        7.5360        6.9780        4.3500        4.9260        5.6847        8.1269       16.0208       10.6808       17.1584       13.1570        6.9432        6.6821        9.5515       11.1810       10.6544       17.3769       17.3210       16.5467       15.8613       17.7037       13.1973       11.3526        8.3488        9.8960        7.5115        8.6113        8.3421        6.1256        6.6619        5.1168        6.8007        6.2308        7.6927        8.1407        8.8582       11.2618       16.0764       13.8456       15.3524       22.1420       18.0273       20.2735       20.9933       23.4783       23.0055       24.1641       25.7906       26.9187       24.6935       24.7455       23.7680       23.1939       21.4211       19.1933       18.6611       19.6533       22.2055       21.3262       22.8890       19.2359       19.3555       19.6010       21.9844       22.4766       24.2750       25.1952       29.2673       30.4619       32.3211       32.6694       29.8101       25.4642       20.0867       17.7472       15.5006       13.5333       13.3536       12.0501       10.7131        9.3563        6.3775        5.3308        5.9529        8.1400       12.3947       11.7262       10.5592       10.5360       13.1850       14.9437       14.8240       13.9935       13.9204       13.4787       12.7964       11.0286       11.4610       11.9102       14.5857       13.8112       12.7299       13.2933       13.1783       13.3001       15.0489       13.8797       14.0413       15.2305       13.1562       12.7393       13.2594       12.2330        9.3462       10.8049       14.7508       19.3578       20.5462       20.8321       19.0912       16.9648       14.1710       18.2029       16.5618       14.2214       21.9420       13.6265       14.2188       16.3449       21.1245       23.9100       25.0890       24.8893       24.5972       24.8942       28.2584       28.4752       31.4178       34.0527        0.0000        0.0000        0.0000        0.0000        0.0000        0.0000        0.0000        0.0000        0.0000        0.0000        0.0000        0.0000        0.0000        0.0000        0.0000        0.0000        0.0000        0.0000        0.0000        0.0000        0.0000        0.0000        0.0000        0.0000        0.0000        0.0000        0.0000        0.0000        0.0000        0.0000        0.0000        0.0000        0.0000        0.0000        0.0000        0.0000        0.0000        0.0000        0.0000        0.0000        0.0000        0.0000        0.0000        0.0000        0.0000        0.0000        0.0000        0.0000        0.0000        0.0000        0.0000        0.0000        0.0000        0.0000        0.0000        0.0000        0.0000        0.0000        0.0000        0.0000
        0.0000        0.0000        0.0000        0.0000        0.0000        0.0000        0.0000        0.0000        0.0000        0.0000        0.0000        0.0000        0.0000        0.0000        0.0000        0.0000        0.0000        0.0000        0.0000        0.0000        0.0000        7.5937        2.2973        9.6849        8.4758        6.3775        4.2284        7.4072        9.8128       12.7281       12.5856       27.1024       26.2693       21.4305       21.1845       13.4699       26.3864       60.9519       41.8668       29.9180       38.8485       27.4844       16.6307       13.6686        6.6003        8.0839        7.0260        8.6880        9.5640        5.5680        3.8280        5.1660        3.8160        7.9800        8.8320       12.0319       11.0197       14.7081       17.9436       15.1088        8.0482        9.7425        8.6749        7.9615       14.0639       11.8150       11.6902        8.9956       13.5828       12.7920       11.8208       13.3292       10.2129       10.1397        8.4409        8.5040        8.4170        7.5068       11.9790        9.0871        7.6100        9.2495        9.6295        9.7854       11.3955       11.8838       15.0158       15.8941       16.5339       17.7618       23.0078       23.8714       23.5006       23.8096       28.6644       25.5261       25.7792       27.1623       26.0654       23.8973       22.8076       24.9045       24.1874       21.8588       19.9350       18.8031       20.7047       22.3891       23.9568       23.3328       21.8665       26.0934       24.1579       22.8039       22.8684       24.0914       26.3789       31.8816       30.2823       31.1105       33.5153       29.1770       26.7508       19.1681       17.2738       15.8085       15.5995       17.1087       14.4937       12.6163       12.6659        8.3489        6.9718        6.7079        6.6721       10.0775       10.1372       10.7027       13.2249       14.8489       16.1664       14.4246       14.7698       13.8581       14.3692       15.1032       13.3985       12.7244       12.1977       13.8524       13.5213       13.8663       13.3039       12.8532       12.5598       13.1307       12.9333       11.8510       12.1483       11.4279       10.6640       10.5443       14.4008       18.3936       20.4083       19.4768       16.8317       15.0964       12.4317       13.3447       13.3723       15.0605       17.3226       18.3299       15.0964       14.9211       15.6615       16.2749       19.3562       39.7272       23.3415       26.2316       27.2311       29.7525       29.9446       35.6372       33.8972       35.9709       34.8386       36.0305        0.0000        0.0000        0.0000        0.0000        0.0000        0.0000        0.0000        0.0000        0.0000        0.0000        0.0000        0.0000        0.0000        0.0000        0.0000        0.0000        0.0000        0.0000        0.0000        0.0000        0.0000        0.0000        0.0000        0.0000        0.0000        0.0000        0.0000        0.0000        0.0000        0.0000        0.0000        0.0000        0.0000        0.0000        0.0000        0.0000        0.0000        0.0000        0.0000        0.0000        0.0000        0.0000        0.0000        0.0000        0.0000        0.0000        0.0000        0.0000        0.0000        0.0000        0.0000        0.0000        0.0000        0.0000        0.0000        0.0000        0.0000        0.0000        0.0000
        0.0000        0.0000        0.0000        0.0000        0.0000        0.0000        0.0000        0.0000        0.0000        0.0000        0.0000        0.0000        0.0000        0.0000        0.0000        0.0000        0.0000        0.0000        0.0000        0.0000        0.0000        5.4249        7.1389        9.4391        4.3098        2.1575        2.9037        3.2301       12.9943       19.1479       16.1103       18.6866       19.4641       17.6733       35.7531       20.5233       32.1805       45.1773       24.8122       30.5128       40.3514       30.0151       25.2846       24.7910       17.7336       14.4180       15.5253       11.3651       19.9199       11.8976       14.8568       10.3740        6.8115        4.2397        3.2481        4.7171       12.5450       11.9256       14.3885       15.2890       10.4727       11.7260        8.4831        8.8393        9.8826        9.4627       10.2235        8.4814        9.9139        8.8529       12.4486       12.6070        9.9974       10.7977       10.4372       10.9212       11.4308       12.3982       10.4560       12.8374       11.3515       12.3974       11.2885       11.1469       13.2865       16.1375       15.5859       12.6185       13.9089       16.6834       21.4607       22.4449       23.1820       23.6480       27.1047       26.7551       30.7728       31.0203       29.7439       30.0609       32.6626       31.2212       28.7376       23.8321       21.7103       20.7463       20.1114       19.7544       21.6535       20.7045       20.6723       26.3743       27.6767       24.8907       25.0605       23.5669       24.9110       26.0577       27.6493       27.0680       26.5844       24.7352       22.9320       17.9898       19.2512       15.7237       14.4855       20.6272       20.1873       17.9305       18.7135       16.9031       11.8337        9.7670       12.3370       15.4358       16.7957       18.2915       17.1082       17.6366       17.8030       18.2287       18.3671       20.7660       19.6677       20.1350       19.1504       19.1153       18.1182       18.3772       17.0613       18.7732       18.9884       19.7115       18.3099       14.2407       11.1235        9.2912        8.4104        6.2087        6.1998        6.0881        8.7801       12.5428       12.8560       12.3903       12.8141       13.3352       12.1328       12.4915       12.6494       18.0522       15.5309       16.3608       15.5840       14.5955       15.0049       19.8284       29.2754       29.0356       22.2238       22.3968       25.8795       32.7981       38.1608       40.6182       34.1253       37.1229       37.4751       41.7322        0.0000        0.0000        0.0000        0.0000        0.0000        0.0000        0.0000        0.0000        0.0000        0.0000        0.0000        0.0000        0.0000        0.0000        0.0000        0.0000        0.0000        0.0000        0.0000        0.0000        0.0000        0.0000        0.0000        0.0000        0.0000        0.0000        0.0000        0.0000        0.0000        0.0000        0.0000        0.0000        0.0000        0.0000        0.0000        0.0000        0.0000        0.0000        0.0000        0.0000        0.0000        0.0000        0.0000        0.0000        0.0000        0.0000        0.0000        0.0000        0.0000        0.0000        0.0000        0.0000        0.0000        0.0000        0.0000        0.0000        0.0000        0.0000        0.0000
        0.0000        0.0000        0.0000        0.0000        0.0000        0.0000        0.0000        0.0000        0.0000        0.0000        0.0000        0.0000        0.0000        0.0000        0.0000        0.0000        0.0000        0.0000        0.0000        0.0000        0.0000       13.2185        3.3605        3.8578        2.8386        3.4449        3.3330        1.7161        1.0577       18.4154       20.9209       17.9064       13.5013       20.0753       10.9295       21.3791       23.3066       16.1571       19.7840       25.2613        7.7254        9.7731        2.9034        4.8033       11.1619       18.5058       17.1317       12.6955       11.9622        8.7859        9.8517       12.9419        9.9520        7.9508        5.0229        6.2413        8.2767       13.9081       13.3996       10.8734       13.7002       11.0479        8.2064        7.2024        9.7636       16.4869       12.6294       10.3308       11.2928       11.5358       14.8419        9.0247        7.3155        9.4639       10.5394       10.5509       10.3811       10.9727       14.1085       15.3885       14.9001       14.2055       13.3322       13.9320       17.6452       18.8221       18.3614       16.1349       17.1031       18.5691       21.4609       21.9088       23.0461       26.9563       28.4130       29.4145       33.2519       32.3154       31.8504       32.0811       33.0359       31.2029       28.5450       22.2580       20.2731       18.5797       18.7867       19.3663       21.3546       21.0417       21.3169       26.4851       26.2006       25.0840       25.5180       23.4977       24.8754       25.9591       24.9519       27.3724       28.6189       25.4016       24.3300       22.2914       17.7378       15.2235       18.9763       21.0741       23.9803       19.3986       18.1430       13.9569       12.6854       17.2788       16.2046       18.5486       18.7822       18.8400       19.4907       22.8169       22.2900       20.7889       20.7583       21.0766       21.0113       16.9809       15.8613       16.2100       19.1307       17.6884       15.8647       19.3824       19.4918       19.2794       18.1614       13.2699       10.6292        9.0495        8.3221        6.7581        7.2796        7.5220        7.4506        9.3320       11.7309       11.6232       13.0659       13.0368       13.8747       13.3161       13.5406       13.8995       15.3269       18.5362       21.7658       22.2853       20.9123       24.2056       24.9629       26.3330       30.5199       30.9630       37.4601       38.3835       39.9572       35.1177       33.5916       36.7643       40.9943       41.1250        0.0000        0.0000        0.0000        0.0000        0.0000        0.0000        0.0000        0.0000        0.0000        0.0000        0.0000        0.0000        0.0000        0.0000        0.0000        0.0000        0.0000        0.0000        0.0000        0.0000        0.0000        0.0000        0.0000        0.0000        0.0000        0.0000        0.0000        0.0000        0.0000        0.0000        0.0000        0.0000        0.0000        0.0000        0.0000        0.0000        0.0000        0.0000        0.0000        0.0000        0.0000        0.0000        0.0000        0.0000        0.0000        0.0000        0.0000        0.0000        0.0000        0.0000        0.0000        0.0000        0.0000        0.0000        0.0000        0.0000        0.0000        0.0000        0.0000
        0.0000        0.0000        0.0000        0.0000        0.0000        0.0000        0.0000        0.0000        0.0000        0.0000        0.0000        0.0000        0.0000        0.0000        0.0000        0.0000        0.0000        0.0000        0.0000        0.0000        0.0000        9.3290        5.9968        3.0091        2.9818        2.4794        3.9850        4.6921        7.1726        9.9975        4.1380        1.4379        3.1292        5.1186        5.1659       30.4420       21.2892       19.5666       11.3082        3.4946        2.2657        0.8588        0.2487        5.9845       16.8054       14.4581        6.1036        4.3955        7.4358        9.9520       10.4762        9.8601        3.1249       10.7936        6.6190        5.1568       10.1822       15.1876       10.7632        6.7932        6.3852        6.8138        7.0630       10.9967        9.6354       12.8855        6.8925       14.8456       14.4963       12.3544       12.9512        7.5927        7.7443       13.1427       15.8704       12.1847        9.8308       10.4811       15.0412       11.9133       12.2074       13.9488       14.1036       16.5293       18.9356       18.5966       19.4789       20.0521       18.0303       16.9514       18.8030       20.0092       22.2874       25.9109       29.8671       30.6578       30.7550       30.1000       30.2585       32.4024       31.1449       28.4270       26.2084       21.4033       17.8761       16.8683       18.0342       17.7078       18.6897       20.0039       20.8963       27.7738       27.6485       28.4893       29.6794       26.6749       26.3604       25.8583       25.7419       28.7469       29.5853       28.1060       25.7195       20.3985       22.5598       18.7955       23.1847       29.1444       30.1943       26.1704       25.7683       19.2685       20.3355       24.2792       23.4847       21.7273       20.6636       19.9955       19.9203       21.9069       23.1075       22.0864       21.7343       22.7470       23.2925       19.6026       16.0940       16.4479       17.7960       15.2590       13.9464       17.3509       18.6693       17.8945       15.8985       10.1518        8.9936        8.2048        6.6493        5.4182        7.3109        7.4845        7.8093       10.1766        9.9053       11.9036       12.9550       12.7632       14.4149       14.6572       15.0418       16.2631       18.0706       22.5325       33.1059       35.2837       25.9159       26.5147       26.4001       29.3892       37.7498       44.1539       35.9581       44.6895       38.1960       36.4207       38.3457       40.5755       42.5150       43.9069       47.5559        0.0000        0.0000        0.0000        0.0000        0.0000        0.0000        0.0000        0.0000        0.0000        0.0000        0.0000        0.0000        0.0000        0.0000        0.0000        0.0000        0.0000        0.0000        0.0000        0.0000        0.0000        0.0000        0.0000        0.0000        0.0000        0.0000        0.0000        0.0000        0.0000        0.0000        0.0000        0.0000        0.0000        0.0000        0.0000        0.0000        0.0000        0.0000        0.0000        0.0000        0.0000        0.0000        0.0000        0.0000        0.0000        0.0000        0.0000        0.0000        0.0000        0.0000        0.0000        0.0000        0.0000        0.0000        0.0000        0.0000        0.0000        0.0000
        0.0000        0.0000        0.0000        0.0000        0.0000        0.0000        0.0000        0.0000        0.0000        0.0000        0.0000        0.0000        0.0000        0.0000        0.0000        0.0000        0.0000        0.0000        0.0000        0.0000        0.0000        0.0000        7.7554        4.4622       11.9928        6.4061       11.3330        9.9849        6.1993       13.9661        5.3050        2.7846        3.2817        3.2825        3.1043        3.7639        5.5828       10.0274        3.4989       14.4452        4.1585        5.0366        0.5080        3.4725        1.9460        2.8928        4.9266        5.4111        1.5918        1.1305        6.3889        5.5395        5.4553        9.1378        8.7796       11.7643        8.4328        6.6309       10.5053       10.9719       10.4969       10.3529       14.0963       18.3027       10.1648        5.7112        5.8562       17.1232       16.1290       10.1341       10.9569        7.9857        9.2713       14.2145       15.5566       12.5620       11.9638       16.6820       20.8005       18.4356       16.3509       17.4318       15.8547       17.1358       21.2859       19.7699       23.3103       20.6480       18.9357       18.9386       20.6104       24.0936       25.1621       27.2744       30.5592       32.7404       33.7829       31.4994       27.3466       29.0834       23.3748       23.1372       24.3672       19.2736       17.0168       17.0305       19.3532       19.2070       18.9205       20.2706       23.2022       31.5389       31.8444       31.6623       31.6115       29.4571       29.6947       28.7976       28.2226       31.0054       30.1372       29.9627       30.6449       29.1829       29.8719       24.2932       27.5678       29.7804       34.4685       36.2042       30.4638       26.2396       27.6540       27.0797       25.9680       25.8830       22.7896       22.1212       20.6202       21.8262       20.0292       19.4322       19.2418       19.7541       21.3338       18.0549       18.6970       19.6010       16.6790       14.6203       13.9325       16.6586       15.8211       15.6269       14.5060        9.5329        8.1578        7.8457        8.4626        6.4730        6.0544        6.8473        7.9392       10.6197       11.2035       12.3746       15.0748       19.3888       17.2377       19.5517       20.5352       19.8937       23.3184       28.6250       33.6005       36.7415       27.5853       28.5900       28.3832       33.6251       38.1712       39.6021       39.3192       39.2170       42.1779       42.2420       38.9439       45.1662       46.7894       51.8814       51.8808        0.0000        0.0000        0.0000        0.0000        0.0000        0.0000        0.0000        0.0000        0.0000        0.0000        0.0000        0.0000        0.0000        0.0000        0.0000        0.0000        0.0000        0.0000        0.0000        0.0000        0.0000        0.0000        0.0000        0.0000        0.0000        0.0000        0.0000        0.0000        0.0000        0.0000        0.0000        0.0000        0.0000        0.0000        0.0000        0.0000        0.0000        0.0000        0.0000        0.0000        0.0000        0.0000        0.0000        0.0000        0.0000        0.0000        0.0000        0.0000        0.0000        0.0000        0.0000        0.0000        0.0000        0.0000        0.0000        0.0000        0.0000        0.0000
        0.0000        0.0000        0.0000        0.0000        0.0000        0.0000        0.0000        0.0000        0.0000        0.0000        0.0000        0.0000        0.0000        0.0000        0.0000        0.0000        0.0000        0.0000        0.0000        0.0000        0.0000       16.8726       12.6132        9.5992       11.1101       12.6446       14.8935        6.4466        4.5264        8.9551       13.3198        7.1138        8.8639       12.3994       20.7377       12.6554       11.3372       12.5128        7.2318        9.7534        6.2562        4.6736        8.6489        6.9488       10.2847        8.2296        9.8291        9.0261        7.0482        4.8645        3.4073        3.5108       10.5667        5.4969        8.8390        8.9608       10.2731        7.1551        7.4872       13.3238       13.2426       12.2156        6.2609       14.4500       12.2676        9.7083       12.0895       19.3313       18.5404       11.1945       18.1594       11.7731        9.1335       11.2091       13.7862       13.2861       16.0272       23.8568       22.5699       22.9090       21.4544       22.2922       19.1248       18.8305       21.0686       22.5693       26.0141       22.4075       20.6430       23.0116       26.0238       25.6479       30.6307       33.8151       35.2648       34.4318       32.5804       28.3990       27.8979       23.2709       19.2640       19.2007       20.7414       23.9379       21.6804       21.4687       23.7626       29.9920       28.0483       27.6982       30.8409       47.0555       49.1418       50.9775       46.5682       47.8548       44.8281       41.8769       40.0685       39.9991       41.3750       47.2893       49.3670       44.3623       42.5016       38.5579       38.4621       44.3490       49.2152       49.4022       44.7640       43.3438       43.9656       40.6152       37.4473       30.2673       31.5867       27.7299       21.7545       22.0822       20.7928       18.9482       18.5824       19.0677       19.2522       18.9090       17.6347       16.6710       19.1946       13.8778       12.6593        9.7234        9.8278        8.5605        8.8726        9.5426       10.4471        8.9167       10.2242        7.8206        8.1102        8.8650        9.9547       11.7004       11.9433       12.8380       14.6862       18.5073       24.7232       25.5382       26.3687       41.5266       46.9780       46.4475       46.4418       48.6684       42.8455       42.9441       46.3619       60.1393       63.5888       60.3026       60.8912       66.5114       62.6038       63.0224       59.4384       49.8609       53.1082       57.4940       57.2404       58.7851        0.0000        0.0000        0.0000        0.0000        0.0000        0.0000        0.0000        0.0000        0.0000        0.0000        0.0000        0.0000        0.0000        0.0000        0.0000        0.0000        0.0000        0.0000        0.0000        0.0000        0.0000        0.0000        0.0000        0.0000        0.0000        0.0000        0.0000        0.0000        0.0000        0.0000        0.0000        0.0000        0.0000        0.0000        0.0000        0.0000        0.0000        0.0000        0.0000        0.0000        0.0000        0.0000        0.0000        0.0000        0.0000        0.0000        0.0000        0.0000        0.0000        0.0000        0.0000        0.0000        0.0000        0.0000        0.0000        0.0000        0.0000
        0.0000        0.0000        0.0000        0.0000        0.0000        0.0000        0.0000        0.0000        0.0000        0.0000        0.0000        0.0000        0.0000        0.0000        0.0000        0.0000        0.0000        0.0000        0.0000        0.0000       32.2069       19.9693       18.4424       20.0140       19.8561       18.6537        9.3342        2.3164        1.3285        0.7615        1.9501        1.4576        2.3142        6.8257       10.9402       14.3800        9.9099       12.2270        6.9633       10.3791        8.6209        8.2500        8.5572        6.7545        7.7594        6.4906        5.8155        5.6290        6.4345        9.1392        9.3757        6.0177        7.3439        1.4464        3.9895        6.6067        8.3140        9.4216        8.9069       12.4646       16.2910       17.4822       11.8034       14.6391        7.4401        9.7811       10.0715       13.4146       10.0593        8.6100       14.2057       11.2358        9.7876       12.5943       14.3983       13.7754       17.7364       21.4735       19.4169       20.5792       21.3213       23.5061       24.2225       22.1725       25.0141       21.4902       27.1114       25.5843       24.5421       28.5178       31.8047       30.3545       33.4207       34.6061       37.0516       32.8093       28.6359       23.3654       23.7667       20.9186       16.4354       16.5348       18.4195       20.0309       20.8723       23.0162       26.9092       34.2108       31.1275       31.5028       32.0722       47.2355       48.8496       48.0143       48.9474       51.5949       46.4712       49.7741       45.9210       43.3035       44.2294       57.1265       54.9854       45.0373       44.8019       45.4890       46.6268       55.3307       59.1649       60.9970       57.8597       54.0331       58.9605       53.4320       50.3315       42.7138       43.3111       37.8970       27.5696       26.9882       30.3945       22.7167       19.2453       18.0837       20.9641       19.1647       21.6488       19.4775       18.9087       12.3543       11.9333        8.5177       10.1756        7.7277        7.6149        8.7248        8.9590        8.4785        7.6754       10.0342        8.5411        9.9319       12.4845       13.8441       14.8426       17.1867       18.9035       22.4272       24.9673       28.7575       29.8757       34.7703       40.0980       41.0361       44.9522       52.3484       51.4379       46.3271       59.5696       67.3962       71.5354       81.2448       83.8695       72.8830       72.7493       70.4349       68.8697       61.7689       62.7229       63.5680       63.0728       63.1736       64.8640        0.0000        0.0000        0.0000        0.0000        0.0000        0.0000        0.0000        0.0000        0.0000        0.0000        0.0000        0.0000        0.0000        0.0000        0.0000        0.0000        0.0000        0.0000        0.0000        0.0000        0.0000        0.0000        0.0000        0.0000        0.0000        0.0000        0.0000        0.0000        0.0000        0.0000        0.0000        0.0000        0.0000        0.0000        0.0000        0.0000        0.0000        0.0000        0.0000        0.0000        0.0000        0.0000        0.0000        0.0000        0.0000        0.0000        0.0000        0.0000        0.0000        0.0000        0.0000        0.0000        0.0000        0.0000        0.0000        0.0000
        0.0000        0.0000        0.0000        0.0000        0.0000        0.0000        0.0000        0.0000        0.0000        0.0000        0.0000        0.0000        0.0000        0.0000        0.0000        0.0000        0.0000        0.0000        0.0000        0.0000       40.5685       32.9587       29.6431       19.1425       19.7849        9.7011        9.1559        5.0111        1.7162        0.9222        5.6075        7.0784        9.5701        7.1799        8.6540        8.2243        7.1110        5.9550        6.4597        5.8865       11.2657       11.3431        9.0830       10.8455        6.1210        6.2073        8.0683        7.6056       12.7025       10.3517       12.8829       14.1447       12.1707        8.4517        8.2488        5.7456        5.6030        4.8650        8.6395       14.9075        7.4862       11.9553       14.2444       14.8465       13.5882       12.4706        7.9468        8.2443        9.6077        7.9046       14.4296       10.0785        9.3057       14.2422       14.6732       13.6256       14.8785       17.6348       22.3756       24.7305       23.4468       25.0101       27.0887       24.4233       21.3390       22.6149       27.6540       25.5919       31.4510       34.4628       35.9260       32.2959       32.2368       34.5094       33.5952       32.6097       29.3946       26.3072       26.2117       22.4965       17.8335       17.4228       15.7132       15.3459       17.6285       19.3320       24.4148       33.4508       35.6497       33.7998       34.2602       47.4089       53.5537       55.0513       47.4175       49.8298       57.0717       57.1976       52.7977       51.2062       49.8268       52.5690       50.1190       51.6197       58.0802       59.7300       66.2796       71.7733       75.1637       72.9461       70.6353       68.0464       70.0269       67.2277       55.0853       45.3090       34.7535       32.9346       34.0186       32.0909       28.0372       26.2779       24.5500       21.8442       22.2503       21.0347       18.9822       16.5107       12.1191        9.8665       10.0675        8.0972        8.4705        8.5761        7.8861        9.7084       11.0651       12.2250       14.4729       13.8697       14.9351       14.9196       18.5569       21.5369       26.5278       29.0958       30.0273       34.3146       34.7062       33.4824       32.4139       38.4984       43.7334       39.6097       50.6140       63.6877       57.1193       73.4437       89.5540       93.9674       85.8822      102.0440       97.1795       79.6764       76.7375       80.4249       81.7025       68.9555       69.0471       70.1255       68.1556       66.4208       69.4546       72.0113        0.0000        0.0000        0.0000        0.0000        0.0000        0.0000        0.0000        0.0000        0.0000        0.0000        0.0000        0.0000        0.0000        0.0000        0.0000        0.0000        0.0000        0.0000        0.0000        0.0000        0.0000        0.0000        0.0000        0.0000        0.0000        0.0000        0.0000        0.0000        0.0000        0.0000        0.0000        0.0000        0.0000        0.0000        0.0000        0.0000        0.0000        0.0000        0.0000        0.0000        0.0000        0.0000        0.0000        0.0000        0.0000        0.0000        0.0000        0.0000        0.0000        0.0000        0.0000        0.0000        0.0000        0.0000        0.0000
        0.0000        0.0000        0.0000        0.0000        0.0000        0.0000        0.0000        0.0000        0.0000        0.0000        0.0000        0.0000        0.0000        0.0000        0.0000        0.0000        0.0000        0.0000        0.0000        0.0000       37.0547       24.0278       18.7357       19.2363       14.3188        9.2384        6.6068        2.1234        1.2816        2.8794       13.1358       13.3538       10.8645        9.3850        7.9639        7.2102        5.8188        5.9429        4.3640        9.0069       10.2475       10.7632       13.9573       10.8682        5.9855        4.6703        5.1477        2.9818       11.1994       10.9511        9.1042        7.2273       10.4424       12.8345        8.0322        4.9424        2.9886        3.9631        8.8243       13.1742       14.4379       13.9709       12.7594       15.1631       11.4609        7.4099        6.5971        9.5756        8.6545        8.6898       11.7668       12.0624       18.2697       17.1175       15.9002       15.7858       17.0308       20.1634       25.9831       23.0498       21.9076       25.6753       25.0532       24.3370       24.9949       27.4840       32.7709       31.8906       37.4425       41.5312       46.1147       38.7699       39.8630       36.5947       37.2765       34.1663       31.9332       29.9793       32.7088       28.4430       21.0080       17.3287       15.5788       16.8758       17.5046       21.4603       25.8569       28.8486       28.8393       39.1610       39.3026       56.6570       58.8751       55.2828       50.2313       55.2878       52.7373       48.2140       52.7018       52.3699       56.8551       58.1951       57.8140       64.0897       71.2825       74.4471       84.9285       93.3524      102.3612       94.8375       79.6625       74.9344       85.7196       75.7085       72.7840       46.5593       36.5694       34.3306       34.0723       32.9726       34.8735       33.4101       32.5299       30.3372       29.0974       27.4137       23.5090       17.4102       13.7578       12.3872       11.1382       10.0897        8.2702        8.3940        7.4667       10.5896       11.9570       15.8692       19.4303       19.8958       20.9887       25.9088       27.7928       30.0335       33.5956       35.3003       35.7008       44.1116       49.9404       45.1543       42.2146       47.5018       46.2176       46.1276       47.7666       46.6956       59.5448       89.3265      105.4020      101.5767       85.7769       88.5280       84.8665       79.3383       80.3023       85.6257       91.6171       70.8504       72.6925       71.6258       77.8467       76.7057       74.5008       69.4274       74.1637        0.0000        0.0000        0.0000        0.0000        0.0000        0.0000        0.0000        0.0000        0.0000        0.0000        0.0000        0.0000        0.0000        0.0000        0.0000        0.0000        0.0000        0.0000        0.0000        0.0000        0.0000        0.0000        0.0000        0.0000        0.0000        0.0000        0.0000        0.0000        0.0000        0.0000        0.0000        0.0000        0.0000        0.0000        0.0000        0.0000        0.0000        0.0000        0.0000        0.0000        0.0000        0.0000        0.0000        0.0000        0.0000        0.0000        0.0000        0.0000        0.0000        0.0000        0.0000        0.0000        0.0000        0.0000
        0.0000        0.0000        0.0000        0.0000        0.0000        0.0000        0.0000        0.0000        0.0000        0.0000        0.0000        0.0000        0.0000        0.0000        0.0000        0.0000        0.0000        0.0000        0.0000        0.0000        0.0000       49.2778       42.4541       45.1910       39.9647       36.4305       29.1290       24.1150       21.0631       23.9792       22.0000       18.8854       11.8408       10.2057       10.9167       12.2712       12.6137       13.0154       13.2469       12.3986       12.5644       18.1243       22.1958       25.6826       22.2644       15.7143       15.3334       11.4093        9.4107        8.2050        8.6580        7.1170        9.1746       22.2166       22.7236       15.6228       11.8322       11.8855       13.4150       16.9194       16.3442       10.6921       10.8815        9.9590       11.0362        8.6668        5.5254       10.3117       10.6117       10.4959       11.7346       16.0476       19.4513       20.2834       17.4728       18.0534       25.8939       32.7787       30.7209       22.3838       27.8344       28.8945       31.0390       29.9923       31.5522       36.1093       41.6326       43.9246       43.7986       47.6779       44.6427       37.1914       48.7057       47.2532       40.9632       37.1111       42.0709       41.3354       39.8901       35.7262       32.2709       36.7483       43.2819       31.2621       23.9736       26.0807       32.5736       34.3295       31.8040       31.8240       34.6043       60.7117       67.7967       65.7169       69.1425       68.0760       82.4308       88.7773       92.9828       79.7004       80.6688       89.4442       91.6483       93.9465       92.2739      103.1017      120.5193      112.1875      109.0241      107.9598      116.8505       94.8542      110.7550       96.9616       80.8619       59.5444       47.2969       42.5081       38.3694       43.0732       45.3696       42.8978       43.5193       45.9764       43.3450       42.1160       37.7636       28.1631       22.1806       18.1760       16.4483       14.2183       13.7433       13.1589       14.5498       16.5196       16.8787       17.9760       21.1209       40.5182       49.5662       51.3284       64.8411       68.0418       74.8448       80.2572       89.1838       83.8634       81.5451       82.4879       74.3465       65.0262       67.5693       67.3344       63.5670       66.9626       78.3024       90.0885      102.9933       97.2673       92.8947       92.2487       91.0272       85.6634       87.3866       89.3695       92.8720       93.6254       95.2032      115.5082      107.9365       96.1183       90.3262       94.0924       95.2142       68.3400        0.0000        0.0000        0.0000        0.0000        0.0000        0.0000        0.0000        0.0000        0.0000        0.0000        0.0000        0.0000        0.0000        0.0000        0.0000        0.0000        0.0000        0.0000        0.0000        0.0000        0.0000        0.0000        0.0000        0.0000        0.0000        0.0000        0.0000        0.0000        0.0000        0.0000        0.0000        0.0000        0.0000        0.0000        0.0000        0.0000        0.0000        0.0000        0.0000        0.0000        0.0000        0.0000        0.0000        0.0000        0.0000        0.0000        0.0000        0.0000        0.0000        0.0000        0.0000        0.0000        0.0000
        0.0000        0.0000        0.0000        0.0000        0.0000        0.0000        0.0000        0.0000        0.0000        0.0000        0.0000        0.0000        0.0000        0.0000        0.0000        0.0000        0.0000        0.0000        0.0000        0.0000        0.0000       52.4335       46.8013       54.2945       50.6878       48.8632       43.5572       38.3826       33.9653       30.2055       25.8991       19.6340       15.0441       12.0739       14.2312       20.8644       21.8848       20.9458       23.2244       17.8843       19.9065       20.6972       23.2693       29.7805       28.5042       25.8688       20.4313       13.7142       10.4384        9.1262       15.3365       20.5543       22.7823       19.5465       21.0868       23.4769       22.7220       22.3089       16.0437       19.1193       15.5051       10.4137       11.8975       11.0307       13.6269        9.2698        9.0446       13.1634       10.1721       11.2947       19.8826       16.8130       17.7775       21.3220       20.3993       22.0763       34.0810       37.5232       31.1897       26.7471       31.9175       32.7012       36.3688       33.5003       33.5018       39.8962       42.0843       44.6193       48.4934       49.4216       44.2973       36.9970       37.8563       39.1310       35.4697       34.4190       39.4297       42.9728       42.1392       36.0073       28.0723       26.3263       34.2420       32.8855       30.2046       28.9708       34.6123       31.4867       30.0750       29.7485       30.5756       52.7976       66.7938       65.0639       54.9459       82.6081       89.0722       83.7792       83.3193       77.3571       86.9201       98.8649      107.4415      101.5784      111.2372      140.1694      137.4963      129.7897      120.0760      132.6155      131.8324      107.2061      104.7847       95.8282       81.4610       55.8491       47.6149       41.6816       40.0985       43.7152       42.8060       46.6642       49.2296       54.9453       49.5240       49.6265       46.3274       35.8719       31.4957       26.6073       22.4045       18.7704       18.8035       18.4330       18.2843       18.8072       18.7546       29.0529       36.5467       52.6981       55.9604       72.1452       78.2473       82.7311       93.2612       97.3455       99.1176       98.9026      102.8086      106.5163       90.9989       88.4071       80.4561       75.9064       71.4964       78.1762       96.2155      115.0247      124.9642      115.7251      104.4016      108.3951      106.8228       99.8295      111.4720      104.2960      100.8736       97.4807      100.5257      113.3352      126.1113      117.3862      114.7784      104.6457      100.6540      100.7700        0.0000        0.0000        0.0000        0.0000        0.0000        0.0000        0.0000        0.0000        0.0000        0.0000        0.0000        0.0000        0.0000        0.0000        0.0000        0.0000        0.0000        0.0000        0.0000        0.0000        0.0000        0.0000        0.0000        0.0000        0.0000        0.0000        0.0000        0.0000        0.0000        0.0000        0.0000        0.0000        0.0000        0.0000        0.0000        0.0000        0.0000        0.0000        0.0000        0.0000        0.0000        0.0000        0.0000        0.0000        0.0000        0.0000        0.0000        0.0000        0.0000        0.0000        0.0000        0.0000        0.0000
        0.0000        0.0000        0.0000        0.0000        0.0000        0.0000        0.0000        0.0000        0.0000        0.0000        0.0000        0.0000        0.0000        0.0000        0.0000        0.0000        0.0000        0.0000        0.0000        0.0000        0.0000       53.0784       50.5344       62.6604       58.2531       52.9891       50.2177       44.6396       39.8963       34.8735       29.9409       20.5249       15.3798       14.2571       17.4688       24.7526       28.1161       23.8690       28.1479       24.3808       24.5333       24.1052       26.8458       29.7894       27.7243       23.1713       26.5618       25.3930       22.0028        8.6234       13.6268       22.8332       27.2650       24.0237       24.2800       35.1126       27.9825       19.8886       15.5903       29.0186       20.0091       13.5620       15.6741        9.6234        8.6683        9.3876       13.1823       15.2866       17.6371       20.8758       24.8746       16.2966       15.5309       18.7798       23.0511       30.2811       32.2016       34.3786       40.9463       34.8549       42.2885       42.6504       41.5375       40.3810       40.4466       43.4523       49.2781       53.5605       53.7679       53.8048       49.7091       39.0386       36.7651       36.4259       37.6524       37.1587       34.1144       32.1642       34.7175       32.3686       26.0824       25.7666       31.2111       29.0749       27.5539       27.6534       31.7990       35.2872       39.1068       30.9661       33.9694       56.3108       60.3543       56.2268       52.8132       72.4239       72.9073       86.0834       86.3636       92.3597       96.1983      105.1290      116.5383      102.7033      125.6487      132.4324      149.0395      117.4058      121.5940      123.4316      103.0711       98.3026       99.3661       79.5936       69.6223       53.3814       48.5195       44.0106       41.5287       48.6121       48.9202       48.8790       53.3626       57.9179       57.5489       57.7327       56.1233       49.7313       44.7360       38.2438       32.9903       32.8702       24.8039       20.4597       22.2022       21.1039       21.8900       25.7313       37.3571       54.6691       63.1544       72.2926       93.8731      108.2271      114.4303      112.7590      112.7071      115.6368      120.7461      134.0605      112.3381      108.2055      103.9874      100.9985       96.3750      107.1536      135.4461      134.8771      118.4635      119.8748      106.1874      122.5546      110.5749      116.7942       97.5410      113.4888      105.0149      109.8121      112.0985      140.2206      103.5740      102.9222      113.2503      111.4012      108.3687       89.2800        0.0000        0.0000        0.0000        0.0000        0.0000        0.0000        0.0000        0.0000        0.0000        0.0000        0.0000        0.0000        0.0000        0.0000        0.0000        0.0000        0.0000        0.0000        0.0000        0.0000        0.0000        0.0000        0.0000        0.0000        0.0000        0.0000        0.0000        0.0000        0.0000        0.0000        0.0000        0.0000        0.0000        0.0000        0.0000        0.0000        0.0000        0.0000        0.0000        0.0000        0.0000        0.0000        0.0000        0.0000        0.0000        0.0000        0.0000        0.0000        0.0000        0.0000        0.0000        0.0000        0.0000
        0.0000        0.0000        0.0000        0.0000        0.0000        0.0000        0.0000        0.0000        0.0000        0.0000        0.0000        0.0000        0.0000        0.0000        0.0000        0.0000        0.0000        0.0000        0.0000        0.0000        0.0000       55.1269       52.2336       62.5317       54.5198       49.0258       48.7219       45.2754       44.8892       39.5010       31.3058       24.3658       22.4140       19.8486       20.1148       26.1831       28.2405       22.7680       21.1020       17.0498       21.0733       24.7356       24.7603       24.0311       23.9401       26.8385       22.0175       23.4856       25.0001       26.4825       21.7839       28.6053       29.9942       22.3555       24.5386       17.9089       27.2798       23.0774       23.4496       27.8468       29.0010       27.2711       21.3189       18.6008       17.3537       17.3336       14.8811       20.4099       20.4397       22.5836       18.5185       23.6627       19.9098       21.5700       26.3665       27.9889       29.1251       47.0139       38.8616       43.2252       46.3080       47.1407       43.5599       44.2336       49.8931       55.2071       55.8195       55.2743       55.9112       51.3225       48.6714       47.7095       47.3640       45.5472       38.9121       29.9685       25.7942       25.4820       24.2787       26.2958       27.1208       27.5629       30.0957       28.3763       31.5430       30.0988       30.9114       31.5317       36.8569       38.6195       34.7872       61.1602       53.2835       57.7411       55.9639       58.4487       58.1488       86.7411       88.3707       82.4251       88.2599       86.8069       92.2956      109.3051      125.1409      139.0666      122.4919      111.3297      112.3049       96.9302       81.1865       81.7820       80.1225       75.0025       68.6022       57.5615       53.7876       45.4447       45.1544       54.3247       56.2115       59.2470       62.2236       65.8446       66.0299       74.0862       71.0943       64.5245       63.0518       53.9425       39.1697       35.8756       38.3402       24.5880       25.4601       27.5467       31.7431       40.0917       45.9805       55.0254       65.4725       77.6629       94.4151      121.2443      126.7024      123.7257      126.4066      132.0545      138.5698      141.6083      125.8416      115.6719      114.3970      130.1088      121.4406      128.0621      115.3587      104.3062       93.5633       97.8982       98.5720      114.5614      128.8347      137.1404      115.2161      118.6195      114.9022      122.9698      115.5315      141.5542      122.9637       94.6709      108.0853      114.3756      106.0572        0.0000        0.0000        0.0000        0.0000        0.0000        0.0000        0.0000        0.0000        0.0000        0.0000        0.0000        0.0000        0.0000        0.0000        0.0000        0.0000        0.0000        0.0000        0.0000        0.0000        0.0000        0.0000        0.0000        0.0000        0.0000        0.0000        0.0000        0.0000        0.0000        0.0000        0.0000        0.0000        0.0000        0.0000        0.0000        0.0000        0.0000        0.0000        0.0000        0.0000        0.0000        0.0000        0.0000        0.0000        0.0000        0.0000        0.0000        0.0000        0.0000        0.0000        0.0000        0.0000        0.0000        0.0000
        0.0000        0.0000        0.0000        0.0000        0.0000        0.0000        0.0000        0.0000        0.0000        0.0000        0.0000        0.0000        0.0000        0.0000        0.0000        0.0000        0.0000        0.0000        0.0000        0.0000        0.0000        0.0000       63.0096       74.6453       69.6373       67.6844       66.2063       73.0654       71.3689       65.2613       56.0783       36.9760       30.6983       28.0066       30.2685       40.3454       42.7357       42.5039       40.0941       33.1115       31.2227       28.7096       26.0315       19.6914       18.0833       18.8641       17.2046       13.1456       15.4696       16.3454       17.2761       17.8377       17.1595       19.5655       18.1225       20.1044       20.2049       17.3852       19.6752       19.9101       23.9250       21.7558       22.7764       26.5631       30.0344       26.1919       26.0336       34.6023       28.3349       31.5325       37.5102       31.2404       35.8196       36.6217       39.0445       41.4896       48.2106       43.3017       40.1359       46.5505       53.1551       54.7865       60.6919       59.6790       63.3584       60.9901       58.7049       68.2074       72.8806       78.0466       85.0811       83.7310       74.4259       54.7671       53.0490       43.1325       33.9517       33.6444       32.4254       29.5334       30.0360       33.5167       32.8672       30.9257       33.5768       32.9883       33.4620       36.5194       41.2235       41.6984       40.0995       65.1918       77.3485       72.9178       73.8703      103.8837       85.0356       83.0691       90.7150       73.6503       79.2536       83.5949       96.1240      110.1980      119.7479      124.6872      113.6031      103.0803       92.8372       76.1700       65.1053       64.9871       63.2289       69.3976       70.2855       67.0697       68.0369       55.0759       55.7990       78.1899       72.0508       72.2796       79.6409       70.0965       83.2716      101.7712      102.3818       87.3117       85.5201       76.8790       54.5688       31.1479       30.2734       24.6661       30.4798       42.1252       52.9276       57.6518       53.3700       73.3181       86.3015      103.4053      115.5701      135.7513      143.9818      143.5138      145.2395      139.9996      139.3159      134.5614      122.3287      111.1580      131.6730      131.1589      142.9913      132.4864      126.8943      115.6061      112.5446      127.1344      142.9088      145.7514      156.6539      148.7503      143.2153      124.8617      119.0991      105.6212      109.1481       96.7069       82.1067       82.5472       95.7927      105.3320      102.8073       87.8272       94.7924      110.5894      126.9793        0.0000        0.0000        0.0000        0.0000        0.0000        0.0000        0.0000        0.0000        0.0000        0.0000        0.0000        0.0000        0.0000        0.0000        0.0000        0.0000        0.0000        0.0000        0.0000        0.0000        0.0000        0.0000        0.0000        0.0000        0.0000        0.0000        0.0000        0.0000        0.0000        0.0000        0.0000        0.0000        0.0000        0.0000        0.0000        0.0000        0.0000        0.0000        0.0000        0.0000        0.0000        0.0000        0.0000        0.0000        0.0000        0.0000        0.0000        0.0000        0.0000        0.0000
        0.0000        0.0000        0.0000        0.0000        0.0000        0.0000        0.0000        0.0000        0.0000        0.0000        0.0000        0.0000        0.0000        0.0000        0.0000        0.0000        0.0000        0.0000        0.0000        0.0000        0.0000        0.0000        0.0000        0.0000        0.0000        0.0000       70.8317       79.5648       79.7684       74.8917       64.6525       42.6432       34.9216       32.5735       34.5721       45.8013       49.0628       49.1050       45.9495       37.9010       35.4320       31.4440       27.3012       19.1011       15.6478       13.5125       12.6280       11.9528       13.3966        6.0651        6.8645        8.9455       13.3772       13.8959       13.9633       19.4354       22.1348       20.0207       18.1169       19.4578       19.1972       16.5903       16.1332       18.1665       19.0944       27.9736       28.4130       32.4899       30.4651       32.2523       37.3242       34.6044       35.3008       44.1464       42.1355       40.9907       41.5165       47.8955       48.8875       53.4750       59.6847       59.1924       62.7653       60.5538       63.1778       64.4753       67.4329       75.8437       76.1489       83.2730       85.2544       74.1456       65.5067       60.7878       67.6102       48.4494       43.2872       29.1297       29.4750       28.5989       32.3458       36.2355       30.5301       32.2584       36.7976       31.1804       29.0640       30.1311       38.2568       36.5994       41.5220       62.3797       67.7796       86.3125       81.4333      119.9753       75.0068       68.4665       69.9106       63.9430       64.8806       69.5282       90.4697      108.0823      118.8235      126.3632      113.8258       92.5026       75.2340       64.3668       61.6070       63.5557       62.7803       61.2010       55.9994       60.9081       58.8082       60.0400       60.1324       71.0915       88.3598       80.3198       82.9499       79.6014       96.1407       88.5102       94.6506      107.2732       92.1636       79.4372       57.0492       35.0801       30.6189       33.9110       39.1094       51.6954       49.4139       55.1421       72.5511      108.4208      108.0783      124.1668      131.6981      159.3859      206.7436      179.3365      161.6726      155.0216      158.6522      171.0060      145.3495      131.4332      146.4942      151.7935      144.3641      152.6875      151.1214      127.5233      133.3599      158.6260      179.2503      175.3852      160.3606      148.2081      135.3539      126.2329      116.7715      105.0620       92.6945       78.5821       72.0260       90.5139       89.0842      100.9635      125.3105       86.6930       90.5411       98.8840      104.2182        0.0000        0.0000        0.0000        0.0000        0.0000        0.0000        0.0000        0.0000        0.0000        0.0000        0.0000        0.0000        0.0000        0.0000        0.0000        0.0000        0.0000        0.0000        0.0000        0.0000        0.0000        0.0000        0.0000        0.0000        0.0000        0.0000        0.0000        0.0000        0.0000        0.0000        0.0000        0.0000        0.0000        0.0000        0.0000        0.0000        0.0000        0.0000        0.0000        0.0000        0.0000        0.0000        0.0000        0.0000        0.0000        0.0000        0.0000        0.0000        0.0000        0.0000
        0.0000        0.0000        0.0000        0.0000        0.0000        0.0000        0.0000        0.0000        0.0000        0.0000        0.0000        0.0000        0.0000        0.0000        0.0000        0.0000        0.0000        0.0000        0.0000        0.0000        0.0000        0.0000        0.0000        0.0000        0.0000        0.0000        0.0000       80.9982       85.1692       81.8518       70.3881       47.0708       39.4952       37.1031       38.6662       49.9338       52.8894       52.3255       48.4140       39.6484       36.6224       32.6900       26.9027       17.4462       14.2456       11.8605        9.6836        4.3001        9.2794        5.9756        3.5624        4.7336        6.8879        8.1458       14.9760       19.0737       23.5627       23.2030       23.2395       23.9734       18.4092       15.0465       14.5076       17.5978       25.0091       34.9985       37.5385       43.6247       36.7009       37.1592       39.8844       39.0983       42.2079       45.2760       55.7405       54.0620       52.1486       55.2874       53.6346       66.8166       76.6246       74.7054       60.8679       58.7294       57.5865       63.8815       72.2836       78.8471       74.5321       80.5865       82.5920       73.9683       65.8615       66.2330       69.7497       41.6168       36.5950       38.3388       26.3877       27.4163       29.7438       35.8934       30.1594       31.7112       31.7891       31.3748       30.8721       31.5367       34.4779       38.4635       44.5891       82.3928       74.7260       92.9187       70.7433       68.9477       70.0031       63.0834       65.3022       60.4162       55.9163       58.9726       75.3207       91.5519       96.5357      118.6294       88.7236       74.2722       63.5254       57.8786       55.0073       65.9256       69.1461       61.3265       60.6114       65.4707       67.6230       85.8307       70.0913       78.9769       94.1989       86.2512       80.5535      104.5622      116.7477      115.2244       99.9418      100.5295       94.1583       81.3788       62.0764       43.7023       46.9117       46.7384       45.6598       57.8119       69.5527       87.7948       97.3518      117.8287      132.1024      132.9784      140.7720      193.0322      193.6141      167.2807      170.2684      165.8428      159.9144      161.6179      153.6145      127.9336      133.6206      152.5782      167.4188      165.1944      148.2227      146.6636      153.9412      164.2527      177.8643      170.3466      158.0722      147.6700      147.4970      129.9236      115.5819      102.9915       93.3351       86.8248       91.3170       97.6227      117.7803      127.1711      123.7733       88.6967       90.4093       96.8357       97.0364      122.9400        0.0000        0.0000        0.0000        0.0000        0.0000        0.0000        0.0000        0.0000        0.0000        0.0000        0.0000        0.0000        0.0000        0.0000        0.0000        0.0000        0.0000        0.0000        0.0000        0.0000        0.0000        0.0000        0.0000        0.0000        0.0000        0.0000        0.0000        0.0000        0.0000        0.0000        0.0000        0.0000        0.0000        0.0000        0.0000        0.0000        0.0000        0.0000        0.0000        0.0000        0.0000        0.0000        0.0000        0.0000        0.0000        0.0000        0.0000        0.0000        0.0000
        0.0000        0.0000        0.0000        0.0000        0.0000        0.0000        0.0000        0.0000        0.0000        0.0000        0.0000        0.0000        0.0000        0.0000        0.0000        0.0000        0.0000        0.0000        0.0000        0.0000        0.0000        0.0000        0.0000        0.0000        0.0000        0.0000        0.0000        0.0000        0.0000        0.0000       73.0019       49.1142       42.1307       39.3120       40.8438       52.4182       53.7655       52.1154       47.2506       38.2735       34.7083       29.9490       24.3350       15.3380       10.0826        8.8844       10.9461        5.2356        8.2105        7.9599        9.0367       10.9072        7.8242       14.0777       15.1165       21.2207       23.0674       25.5336       24.3653       28.1449       25.0948       20.5734       18.4103       20.0198       38.5970       35.7257       40.1763       55.9026       44.2031       47.5788       49.1809       36.7811       43.3659       53.3016       64.5802       65.1183       64.8109       67.1300       72.7757       82.0556       72.0903       69.3167       58.7042       55.9121       61.2626       65.6655       73.1453       77.4748       74.2530       79.2931       85.4379       73.4178       72.8141       66.9602       56.3923       33.5606       31.7866       39.6318       28.5716       25.6757       24.9606       29.8897       31.9856       30.0140       33.5974       37.5244       32.9266       32.5357       33.6920       37.1417       42.9895       69.0645       79.5209       89.8195       81.9865       75.2320       64.0177       64.1520       64.2926       55.6851       64.6450       65.4451       66.3003       83.9063      100.0622       88.8126       77.9960       61.2691       56.7454       61.5708       65.8176       72.2524       61.5869       74.1833       85.7161       65.2368       83.2275      118.5595       83.7861       91.5070       87.0631       93.9230       74.7604      109.1279      111.9368      109.1952      109.7847      108.1829      113.7967       81.2725       73.5343       48.3562       44.9817       59.2588       54.5544       79.4632       82.0870       99.2414      111.6097      137.3412      157.0296      160.8539      172.8332      201.1530      178.5373      169.4269      188.1892      221.2534      184.7612      166.0533      157.0109      143.5408      144.1256      144.7723      166.7630      168.1496      167.8818      162.6754      160.1748      166.3389      180.8846      165.3656      150.8491      158.9657      148.5844      118.1319      131.7562      109.5554      101.5791       95.4495      117.3575      104.2790      111.4290      119.5732      100.7288       80.3080       88.0400       87.7371       98.6945      130.2600        0.0000        0.0000        0.0000        0.0000        0.0000        0.0000        0.0000        0.0000        0.0000        0.0000        0.0000        0.0000        0.0000        0.0000        0.0000        0.0000        0.0000        0.0000        0.0000        0.0000        0.0000        0.0000        0.0000        0.0000        0.0000        0.0000        0.0000        0.0000        0.0000        0.0000        0.0000        0.0000        0.0000        0.0000        0.0000        0.0000        0.0000        0.0000        0.0000        0.0000        0.0000        0.0000        0.0000        0.0000        0.0000        0.0000        0.0000        0.0000        0.0000
        0.0000        0.0000        0.0000        0.0000        0.0000        0.0000        0.0000        0.0000        0.0000        0.0000        0.0000        0.0000        0.0000        0.0000        0.0000        0.0000        0.0000        0.0000        0.0000        0.0000        0.0000        0.0000        0.0000        0.0000        0.0000        0.0000        0.0000        0.0000        0.0000        0.0000        0.0000       60.5930       52.0033        0.0000        0.0000       52.1237       53.4211       51.2052       45.8438       28.4350       24.6138       20.5973       15.9646        1.7569        0.9961        0.9765        1.2513       14.8517       18.3856       18.9293       14.5409        8.6908        7.6753        8.9230        9.5973       15.4477       17.3937       15.4993       19.5784       23.9403       26.3625       34.0504       28.4606       34.3611       34.1915       38.5671       43.7676       55.4520       63.3977       69.4083       60.4163       62.6533       40.5207       62.0971       72.0585       76.8402       71.3771       87.2249       92.5748       81.7717       79.4895       72.6618       67.8047       76.6932       77.2523       79.4378      107.9669       96.0512       93.3723       96.4255      102.4463       95.4291       83.8692       71.0290      101.4560       51.6292       38.3236       46.4126       55.5090       31.8905       28.3015       36.3666       43.8179       29.9238       26.3641       24.6079       22.1869       27.7628       33.3484       35.8277       38.2499      101.8748      103.7570      123.4321      120.2685       83.5079       75.2247       74.9189       61.8255       69.9171       71.8706       76.5932       85.1651       85.1233      114.6928       92.8702       76.6885       57.8182       54.7139       62.6733       70.1029       98.2022       94.6320       79.7327       72.3599       77.6006       76.5020       92.6311       80.9881       76.0207       84.2451       92.0087       97.8238      134.6231      135.3654      145.4701      133.1851      124.9351      112.1466      101.3356       87.6589       81.3200       81.2720       72.7352       76.2399      109.6849      128.0569      160.5010      178.9977      222.1026      213.1104      219.2988      233.1837      197.9091      176.2355      169.3875      190.0115      207.6007      186.9098      189.7518      200.2968      166.3533      177.2408      165.9747      210.8536      213.2439      194.3350      192.6763      173.0117      154.8754      159.4893      157.0568      145.6987      143.9138      124.4869      110.0017      142.7622      114.4205      104.5494       90.3684       80.5551       74.0574       66.6769       73.0224       70.4339       80.0655       88.1802       87.7429        0.0000        0.0000        0.0000        0.0000        0.0000        0.0000        0.0000        0.0000        0.0000        0.0000        0.0000        0.0000        0.0000        0.0000        0.0000        0.0000        0.0000        0.0000        0.0000        0.0000        0.0000        0.0000        0.0000        0.0000        0.0000        0.0000        0.0000        0.0000        0.0000        0.0000        0.0000        0.0000        0.0000        0.0000        0.0000        0.0000        0.0000        0.0000        0.0000        0.0000        0.0000        0.0000        0.0000        0.0000        0.0000        0.0000        0.0000        0.0000        0.0000        0.0000        0.0000
        0.0000        0.0000        0.0000        0.0000        0.0000        0.0000        0.0000        0.0000        0.0000        0.0000        0.0000        0.0000        0.0000        0.0000        0.0000        0.0000        0.0000        0.0000        0.0000        0.0000        0.0000        0.0000        0.0000        0.0000        0.0000        0.0000        0.0000        0.0000        0.0000        0.0000        0.0000        0.0000        0.0000        0.0000        0.0000        0.0000        0.0000       50.7961       44.6563       26.9456       22.5898       18.2021       13.7939        1.4561        0.8345        0.8825        1.3631       17.6627       23.4027       23.6381       18.6547        6.2664        4.6705        4.2497        6.1507        9.5993       10.6279       10.3358       12.5068       21.0993       23.7868       29.9216       30.7793       43.1340       43.9583       35.4288       38.2847       34.6395       58.0817       54.9011       54.9315       52.4694       47.5743       57.3624       68.7264       85.4987       64.9131       60.6701       63.4896       62.6476       72.1527       76.4267       74.2296       80.8541       68.5058       79.6973      101.6841      101.6320       90.1598      104.3172       97.5523       85.9401       83.3183       98.3465      110.0677       83.9532       61.2630       50.8133       53.9274       38.3495       34.7534       40.8157       37.2663       24.0126       20.1856       18.9609       18.8699       25.1412       27.5704       33.2920       39.9482      117.4067      111.0120      116.9362      128.7211       88.7391       79.1982       74.3110       69.4152       75.2322       79.7578       91.3154       85.7523       87.0234      109.6101       76.0809       69.6004       61.9946       71.8102       87.5311       72.3668       90.5442      104.5535       79.3741       60.6765       63.7424       70.2128       77.5105       94.8719       90.3857       91.0307      101.5151       88.6390      149.9044      136.5414      127.4034      140.7059      145.5385      135.6534      122.4587      108.3512       93.9915       89.4281       96.7776      100.8542      130.2703      167.6376      199.2301      225.5532      227.0291      244.8091      242.0237      233.0867      193.4786      175.9296      159.3977      160.3706      185.2824      170.3113      168.0572      161.4943      156.9573      161.9597      184.0780      191.6947      214.9174      195.5073      191.0948      180.6076      169.4776      164.2658      158.7173      148.5199      117.6572      105.0625       96.5879      114.1363       89.5505       79.2600       81.6027       74.4647       61.9598       58.5974       61.0358       67.3497       73.9926       76.2578        0.0000        0.0000        0.0000        0.0000        0.0000        0.0000        0.0000        0.0000        0.0000        0.0000        0.0000        0.0000        0.0000        0.0000        0.0000        0.0000        0.0000        0.0000        0.0000        0.0000        0.0000        0.0000        0.0000        0.0000        0.0000        0.0000        0.0000        0.0000        0.0000        0.0000        0.0000        0.0000        0.0000        0.0000        0.0000        0.0000        0.0000        0.0000        0.0000        0.0000        0.0000        0.0000        0.0000        0.0000        0.0000        0.0000        0.0000        0.0000        0.0000        0.0000        0.0000        0.0000
        0.0000        0.0000        0.0000        0.0000        0.0000        0.0000        0.0000        0.0000        0.0000        0.0000        0.0000        0.0000        0.0000        0.0000        0.0000        0.0000        0.0000        0.0000        0.0000        0.0000        0.0000        0.0000        0.0000        0.0000        0.0000        0.0000        0.0000        0.0000        0.0000        0.0000        0.0000        0.0000        0.0000        0.0000        0.0000        0.0000        0.0000        0.0000        0.0000       30.3106       27.1194       23.9614       20.8765        2.7654        2.2160        2.2089        2.5403       28.0775       32.2741       31.4747       25.6307        7.1912        5.5315        4.4682        5.4625        7.3539        9.3973       12.6988       12.5442       23.0279       24.1241       25.3564       31.3666       35.1478       30.3719       37.2241       39.7837       32.8893       60.5934       42.4830       41.3963       53.5317       49.0242       51.1889       40.7071       57.6254       58.2337       57.4040       62.2892       60.7706       66.5321       76.2478       71.7279       59.8158       67.0522       83.3734       89.3536      106.0948      102.9915       96.8734      104.5707       92.3074      103.4702      132.7041      107.1656       75.7116       67.8016       79.5718       62.4780       53.1720       40.5763       38.1500       41.2082       23.2316       20.0293       18.6929       20.3229       27.2711       28.3302       33.5345       41.8884      110.6455      111.8844      106.5713       94.7771       84.1984       80.5188       76.3500       76.5385       83.1295       78.4456       89.0907       82.6681       67.8457       62.2308       51.6213       64.5383       63.2018       67.6513       68.9910       62.1176       72.6491       90.2857      113.5561       70.2285       66.1770       68.1623       79.2014      103.2565      114.8006      100.0507       98.9387       88.7010      123.8005      121.7236      112.5076      129.1853      148.9658      133.9202      138.5058      130.4328      103.7319       92.9850       92.2295      103.2103      125.1408      138.7148      188.1237      237.8051      247.8387      272.5285      255.7517      231.4931      186.3239      170.5742      178.8114      171.3941      171.2612      158.5018      163.8174      169.9446      151.0852      181.8869      150.1093      165.6311      182.8317      193.6842      209.8857      194.1721      178.0143      164.9348      158.1274      141.8615      118.2387      101.8405      104.9494       82.3339       73.3551       80.2531       68.2611       62.0729       60.9255       64.8219       58.4310       63.1304       71.4281       80.9485        0.0000        0.0000        0.0000        0.0000        0.0000        0.0000        0.0000        0.0000        0.0000        0.0000        0.0000        0.0000        0.0000        0.0000        0.0000        0.0000        0.0000        0.0000        0.0000        0.0000        0.0000        0.0000        0.0000        0.0000        0.0000        0.0000        0.0000        0.0000        0.0000        0.0000        0.0000        0.0000        0.0000        0.0000        0.0000        0.0000        0.0000        0.0000        0.0000        0.0000        0.0000        0.0000        0.0000        0.0000        0.0000        0.0000        0.0000        0.0000        0.0000        0.0000        0.0000        0.0000
        0.0000        0.0000        0.0000        0.0000        0.0000        0.0000        0.0000        0.0000        0.0000        0.0000        0.0000        0.0000        0.0000        0.0000        0.0000        0.0000        0.0000        0.0000        0.0000        0.0000        0.0000        0.0000        0.0000        0.0000        0.0000        0.0000        0.0000        0.0000        0.0000        0.0000        0.0000        0.0000        0.0000        0.0000        0.0000        0.0000        0.0000        0.0000        0.0000        0.0000       38.2138       37.7308       37.1272        5.5487        5.1673        4.8646        4.9240       45.8674       44.5141       41.4587       35.9374       10.0761        8.6576        7.7709        8.3980       10.2380       12.1748       13.3442       12.6583       21.8232       27.0105       26.2006       26.7726       31.1046       24.6604       30.1511       32.8864       33.1497       70.2202       51.5017       40.5980       41.8386       59.3458       49.0973       47.6190       58.5366       61.5919       64.6259       77.6782       55.4305       50.1543       60.1768       79.2855       75.1509       80.8270       90.2697       76.9476       93.8868      107.7852      104.3297      102.4741       88.1482      121.4621      141.6960      107.6914       73.9604       76.1221       89.4803       76.7131       57.6306       62.5683       47.6265       42.7088       25.0935       21.4223       20.0586       21.0487       26.5436       27.3200       32.2346       37.2873       94.1562       96.1369      112.7242       94.5620       77.1485       88.7186       98.5809       83.4568       80.5866       90.5990       88.6592       94.3375       67.7587       67.3387       55.5402       61.2909       61.1133       66.7283       63.3672       70.0368       78.1243       81.9031       78.2056       65.4640       66.1965       72.9338       77.9680       83.8330       87.1455      110.8111      114.0604      110.2027      122.4859      130.1506      145.0877      140.9995      146.6421      149.1817      150.6283      133.4102      113.8334      104.4633       99.2360      113.3341      138.1209      179.9321      177.9167      218.1677      249.1229      247.3098      216.5383      212.7807      166.9630      157.2717      160.1103      155.7133      156.5478      168.3384      156.7266      140.5172      135.3008      128.8772      130.2503      161.4382      191.0508      233.5623      227.9665      206.4235      190.1628      174.3438      171.5110      145.7523      111.2664       95.0419       89.6691       76.2006       73.0566       76.6628       65.9240       64.1546       65.6414       66.7006       60.0486       65.9641       81.5339        0.0000        0.0000        0.0000        0.0000        0.0000        0.0000        0.0000        0.0000        0.0000        0.0000        0.0000        0.0000        0.0000        0.0000        0.0000        0.0000        0.0000        0.0000        0.0000        0.0000        0.0000        0.0000        0.0000        0.0000        0.0000        0.0000        0.0000        0.0000        0.0000        0.0000        0.0000        0.0000        0.0000        0.0000        0.0000        0.0000        0.0000        0.0000        0.0000        0.0000        0.0000        0.0000        0.0000        0.0000        0.0000        0.0000        0.0000        0.0000        0.0000        0.0000        0.0000        0.0000        0.0000
        0.0000        0.0000        0.0000        0.0000        0.0000        0.0000        0.0000        0.0000        0.0000        0.0000        0.0000        0.0000        0.0000        0.0000        0.0000        0.0000        0.0000        0.0000        0.0000        0.0000        0.0000        0.0000        0.0000        0.0000        0.0000        0.0000        0.0000        0.0000        0.0000        0.0000        0.0000        0.0000        0.0000        0.0000        0.0000        0.0000        0.0000        0.0000        0.0000        0.0000        0.0000        0.0000        0.0000       94.1099       97.0860       94.5660       86.6709       61.8007       55.8226       50.3851       45.8621       36.7887       32.6971       31.2949       33.2768       36.3647       38.2243       37.6393       34.8603       26.8587       24.7700       22.4991       20.4069       17.5679       15.2126       14.7474       19.7250       50.5744       62.9971       64.2915       63.7297       57.7256       57.9334       59.3201       57.1965       36.3866       45.9921       50.9189       59.1551      113.1335      107.3771      110.8580      126.8154      158.9272      178.4303      166.4439      177.7054      158.6090      144.6050      137.4949      155.8204      141.3360      171.7735      180.0315      172.2227      150.2323      149.4594      150.2410      152.6531       98.2417       99.8954      112.5321      110.4558       39.9763       33.9045       34.9622       30.0207       25.3260       24.7025       27.3762       28.2882       46.6385       53.1714       59.1196       56.7872       75.0919       96.2743       86.7826      105.2616       88.9909       89.4915       99.4276       91.0013       84.4015       73.0343       69.2331       75.3230       78.0562       78.3958       81.4266       76.8352       94.1648       88.2128       73.8660       89.9843       77.7795       78.0726       84.2445       87.3362       92.4442      113.1496      121.7160      143.3994      185.9054      185.1272      159.7362      159.0072      160.5408      156.2196      150.0349      132.6718      137.4854      138.4886      127.0069      138.1939      168.3885      186.9384      206.0697      201.5659      207.0402      219.3936      211.3990      197.2523      179.7440      176.7788      165.7114      154.3964      142.6577      137.2478      142.4886      122.1286      132.0471      132.1700      134.2903      196.9881      226.4983      223.6010      215.1737      186.5985      172.7054      165.6025      157.7539      131.4284      111.6719       94.8651       80.6464       74.7828       75.6052       77.2746       75.8880       70.6366       70.4779       78.2968       78.1563       77.8300       69.2100        0.0000        0.0000        0.0000        0.0000        0.0000        0.0000        0.0000        0.0000        0.0000        0.0000        0.0000        0.0000        0.0000        0.0000        0.0000        0.0000        0.0000        0.0000        0.0000        0.0000        0.0000        0.0000        0.0000        0.0000        0.0000        0.0000        0.0000        0.0000        0.0000        0.0000        0.0000        0.0000        0.0000        0.0000        0.0000        0.0000        0.0000        0.0000        0.0000        0.0000        0.0000        0.0000        0.0000        0.0000        0.0000        0.0000        0.0000        0.0000        0.0000        0.0000        0.0000        0.0000        0.0000
        0.0000        0.0000        0.0000        0.0000        0.0000        0.0000        0.0000        0.0000        0.0000        0.0000        0.0000        0.0000        0.0000        0.0000        0.0000        0.0000        0.0000        0.0000        0.0000        0.0000        0.0000        0.0000        0.0000        0.0000        0.0000        0.0000        0.0000        0.0000        0.0000        0.0000        0.0000        0.0000        0.0000        0.0000        0.0000        0.0000        0.0000        0.0000        0.0000        0.0000        0.0000        0.0000        0.0000        0.0000      133.4353      130.2765      116.0551       79.8626       68.3895       60.5014       56.2732       46.4721       42.7527       42.2020       44.8552       48.6267       50.9214       49.8755       45.0324       33.5506       29.7604       25.1522       21.7583       16.3700       14.0707       14.3085       21.1940       54.0224       64.8899       71.2046       73.2625       70.6063       68.1038       66.2525       61.0544       30.5697       33.4306       36.4793       45.0028       94.2976      112.4659      113.9080      132.0565      181.0842      204.2332      210.4002      203.9234      195.4157      194.5250      155.2330      161.3852      136.0970      148.4293      157.7763      157.7728      160.8958      161.8759      179.9182      166.7809      118.4016      106.1012      115.0250      125.7917       46.6912       41.2142       32.9979       34.3575       25.2738       27.5189       28.9870       31.3026       47.3248       55.3184       54.4965       57.1191       75.9856       88.8459       93.8803      104.6703       99.5190       92.9996       87.9219       90.6197       80.7961       71.5434       74.4969       83.6375      100.6432       91.1752      103.1610       93.5127      101.1854      114.5800       87.2021       69.8534       79.6378       80.3157       85.5475       93.3428      101.7702      122.1691      107.5713      137.7260      154.7128      191.7393      175.3428      169.0482      181.6782      181.7377      175.0770      155.9764      156.2692      151.8775      139.7269      143.8973      168.9346      204.9707      225.7025      215.8815      213.8365      218.0979      227.6407      208.4630      202.2880      185.7965      194.6376      180.3144      165.7538      134.0727      142.6676      131.5665      183.9665      165.2024      149.0585      156.2026      176.9804      182.4156      179.3963      168.0545      163.6609      152.2751      148.0494      132.6013      131.2984       86.1198       78.6655       77.3510       71.9156       71.4171       73.2588       73.7667       79.2255       74.1769       82.3658       81.5455       69.3900        0.0000        0.0000        0.0000        0.0000        0.0000        0.0000        0.0000        0.0000        0.0000        0.0000        0.0000        0.0000        0.0000        0.0000        0.0000        0.0000        0.0000        0.0000        0.0000        0.0000        0.0000        0.0000        0.0000        0.0000        0.0000        0.0000        0.0000        0.0000        0.0000        0.0000        0.0000        0.0000        0.0000        0.0000        0.0000        0.0000        0.0000        0.0000        0.0000        0.0000        0.0000        0.0000        0.0000        0.0000        0.0000        0.0000        0.0000        0.0000        0.0000        0.0000        0.0000        0.0000        0.0000
        0.0000        0.0000        0.0000        0.0000        0.0000        0.0000        0.0000        0.0000        0.0000        0.0000        0.0000        0.0000        0.0000        0.0000        0.0000        0.0000        0.0000        0.0000        0.0000        0.0000        0.0000        0.0000        0.0000        0.0000        0.0000        0.0000        0.0000        0.0000        0.0000        0.0000        0.0000        0.0000        0.0000        0.0000        0.0000        0.0000        0.0000        0.0000        0.0000        0.0000        0.0000        0.0000        0.0000        0.0000        0.0000        0.0000      133.4327       92.1028       78.0530       69.6280       66.7748       57.6983       55.7694       57.1421       62.3323       69.1567       74.6306       73.5567       66.6232       50.0509       43.1022       36.7765       30.7043       17.7446       15.2823       16.2087       23.9693       66.2865       79.1520       86.7364       86.5823       80.3450       78.1128       73.2069       66.0961       34.3749       32.0504       37.0263       46.3680       84.6273      102.9960      112.1416      137.5510      195.9430      227.4011      234.6056      242.3648      213.0826      213.4441      207.1226      213.7976      206.2153      188.9495      197.8532      184.5856      192.3675      221.7035      178.4736      171.7544      126.4729      120.6782      145.5193      147.7710       43.9063       36.0180       31.3237       42.7623       32.7394       31.9787       26.1408       30.1014       44.9980       50.8678       49.8348       55.7312       76.3948       86.4007       82.2770       83.5536       88.1432       86.7547       88.1135       81.2558       74.6436       67.0149       68.3904       76.5518       95.0898       99.0844       79.1063       76.8707      114.2121      121.6833      107.9251       82.6394       83.9980       85.7252       88.0659       99.0905      106.4618      127.2096      127.6437      129.2025      136.4242      150.1629      168.7720      166.0527      195.4953      206.1618      191.8475      206.7867      179.1855      162.3352      156.3838      169.6473      185.4229      200.6422      201.5331      196.4609      214.1852      234.2023      230.3004      201.2398      188.4759      187.9153      190.6566      174.4914      156.6368      139.1080      137.8204      132.0309      143.4048      150.8995      146.1958      141.3306      151.2579      161.6140      156.6493      153.1391      148.3518      145.4984      147.5018      137.0318      102.5157       88.4192       84.2696       78.5695       73.8124       75.0634       69.1349       69.9846       78.7522       81.8517       87.7299       84.4487       67.3200        0.0000        0.0000        0.0000        0.0000        0.0000        0.0000        0.0000        0.0000        0.0000        0.0000        0.0000        0.0000        0.0000        0.0000        0.0000        0.0000        0.0000        0.0000        0.0000        0.0000        0.0000        0.0000        0.0000        0.0000        0.0000        0.0000        0.0000        0.0000        0.0000        0.0000        0.0000        0.0000        0.0000        0.0000        0.0000        0.0000        0.0000        0.0000        0.0000        0.0000        0.0000        0.0000        0.0000        0.0000        0.0000        0.0000        0.0000        0.0000        0.0000        0.0000        0.0000        0.0000        0.0000
        0.0000        0.0000        0.0000        0.0000        0.0000        0.0000        0.0000        0.0000        0.0000        0.0000        0.0000        0.0000        0.0000        0.0000        0.0000        0.0000        0.0000        0.0000        0.0000        0.0000        0.0000        0.0000        0.0000        0.0000        0.0000        0.0000        0.0000        0.0000        0.0000        0.0000        0.0000        0.0000        0.0000        0.0000        0.0000        0.0000        0.0000        0.0000        0.0000        0.0000        0.0000        0.0000        0.0000        0.0000        0.0000        0.0000        0.0000       96.4427       83.7770       77.8939       78.3418       70.2831       71.2972       76.4852       86.1225       98.2693      108.7477      109.1788       99.3699       74.2587       65.1636       56.3412       48.0998       27.2957       21.8471       23.7293       35.3473       85.0102      103.2285      109.3161      111.1619      101.4524      106.7113      103.3933       97.7241       58.2485       52.1746       58.3507       65.9656      108.2108      126.4267      149.2398      168.6866      214.7437      249.0967      247.7460      248.6638      214.0877      210.3757      207.9603      226.7003      230.2891      225.5330      270.1334      234.0424      267.6533      235.3694      188.2019      170.1703      155.9099      131.4490      129.7000      116.0710       51.8159       40.5806       37.3828       48.6464       38.9093       38.2400       29.6584       31.1451       45.1546       47.8936       52.4882       64.4174       85.0772       83.9493       74.7887       78.3680       88.2833       80.9417       80.4984       84.1965       71.9126       65.1013       64.2735       64.2972       79.2806       66.8369       74.5490       91.6918      158.6450      139.0184      105.6473       70.8791       72.0311       93.4240       88.0798       84.5992      109.0949      127.0126      115.3998      115.8528      132.3568      135.8909      140.7688      162.2883      184.3729      181.9514      167.0970      153.4904      160.0102      163.9626      160.2364      175.9134      192.5685      199.9852      196.8277      192.4245      201.7588      208.5374      197.6577      190.3512      185.9680      181.5730      201.4083      185.8997      160.6209      164.5117      164.9587      153.0325      146.0335      164.3033      162.5579      135.5973      152.6021      159.2406      156.3532      154.5828      154.7510      153.9700      151.0234      135.3143      103.2445       95.3888       87.5286       82.1607       82.9902       85.5335       78.1073       83.7943       94.3976       89.7465       85.3978       85.8043        0.0000        0.0000        0.0000        0.0000        0.0000        0.0000        0.0000        0.0000        0.0000        0.0000        0.0000        0.0000        0.0000        0.0000        0.0000        0.0000        0.0000        0.0000        0.0000        0.0000        0.0000        0.0000        0.0000        0.0000        0.0000        0.0000        0.0000        0.0000        0.0000        0.0000        0.0000        0.0000        0.0000        0.0000        0.0000        0.0000        0.0000        0.0000        0.0000        0.0000        0.0000        0.0000        0.0000        0.0000        0.0000        0.0000        0.0000        0.0000        0.0000        0.0000        0.0000        0.0000        0.0000        0.0000
        0.0000        0.0000        0.0000        0.0000        0.0000        0.0000        0.0000        0.0000        0.0000        0.0000        0.0000        0.0000        0.0000        0.0000        0.0000        0.0000        0.0000        0.0000        0.0000        0.0000        0.0000        0.0000        0.0000        0.0000        0.0000        0.0000        0.0000        0.0000        0.0000        0.0000        0.0000        0.0000        0.0000        0.0000        0.0000        0.0000        0.0000        0.0000        0.0000        0.0000        0.0000        0.0000        0.0000        0.0000        0.0000        0.0000        0.0000        0.0000        0.0000        0.0000       92.1244      104.4092      109.3081      120.8664      138.6339      181.7949      202.8301      205.0163      186.6298      142.4109      126.4038      110.7671       95.9380       55.2639       46.2610       44.5127        0.0000        0.0000      113.1566      118.0854      121.9545      122.9296      129.9495      134.6798      131.6809      138.3164      137.3757      142.5222      152.5235      169.7285      177.5458      215.5816      218.2321      207.0247      215.7696      252.2875      238.7146      188.6902      170.6370        0.0000        0.0000        0.0000        0.0000      303.0860      279.4469      272.9800      261.4413      229.7325        0.0000      176.3667      160.4439      148.7394      122.6436       69.7362       80.5731       46.4121       47.8702       46.5086       44.9245       30.7829       32.2312       41.8826       45.0844       52.3935       59.2459       69.7590       81.3639       63.5554       59.9836       76.2736       73.3376       65.5110       66.2268       63.5010       57.9632       52.5912       56.2293       76.1500       92.1767       93.0163      109.8129      106.4740      109.9626       75.6019       48.7078       62.7027       67.3243       70.0260       77.3491       89.9108      103.1225      104.5409      105.7933      136.3027      145.3403      163.7834      181.8680      165.3699      159.7338      143.4368      133.3215      100.5872       96.9290      103.0600      117.4453      155.6693      173.4693      188.0275      190.9659      192.0242      181.5912      172.0378      184.1995      211.7867      217.5352      227.6383      245.1926      203.3113      198.4214      203.7645      198.8497      190.3295      181.6591      206.3767      204.3041      176.1719      187.5636      204.1520      202.0756      172.3287      160.1546      159.7068      141.2098      136.3185      111.6429      111.4637      110.8779      105.0356       90.3277       87.6273       92.4172       84.9935       79.1536        0.0000        0.0000        0.0000        0.0000        0.0000        0.0000        0.0000        0.0000        0.0000        0.0000        0.0000        0.0000        0.0000        0.0000        0.0000        0.0000        0.0000        0.0000        0.0000        0.0000        0.0000        0.0000        0.0000        0.0000        0.0000        0.0000        0.0000        0.0000        0.0000        0.0000        0.0000        0.0000        0.0000        0.0000        0.0000        0.0000        0.0000        0.0000        0.0000        0.0000        0.0000        0.0000        0.0000        0.0000        0.0000        0.0000        0.0000        0.0000        0.0000        0.0000        0.0000        0.0000        0.0000        0.0000        0.0000        0.0000
        0.0000        0.0000        0.0000        0.0000        0.0000        0.0000        0.0000        0.0000        0.0000        0.0000        0.0000        0.0000        0.0000        0.0000        0.0000        0.0000        0.0000        0.0000        0.0000        0.0000        0.0000        0.0000        0.0000        0.0000        0.0000        0.0000        0.0000        0.0000        0.0000        0.0000        0.0000        0.0000        0.0000        0.0000        0.0000        0.0000        0.0000        0.0000        0.0000        0.0000        0.0000        0.0000        0.0000        0.0000        0.0000        0.0000        0.0000        0.0000        0.0000        0.0000        0.0000        0.0000        0.0000        0.0000        0.0000      224.8709      252.8168      255.5435        0.0000        0.0000        0.0000      139.3940      120.7412       69.7917       58.7498        0.0000        0.0000        0.0000        0.0000        0.0000        0.0000        0.0000      147.8901      151.7036      155.7160      162.4671      164.9773      167.0258      180.9259      191.2422      217.2322      212.4688      216.8211      186.3001      212.9313      202.8067      185.2237      162.2243        0.0000        0.0000        0.0000        0.0000        0.0000        0.0000      314.5037      243.0868        0.0000        0.0000        0.0000      219.4973      211.1337      172.7620      131.0063       87.5124       76.1050       60.6439       57.7271       43.9105       38.5615       33.5876       34.0357       42.8618       41.9976       45.9249       57.2549       74.6572       72.3830       67.8757       57.6438       63.3835       61.1361       60.8928       56.6556       56.8640       52.5736       50.9414       59.8142       64.9866       76.4174       75.6344       79.8271       82.5679       93.4604       75.1008       57.6533       73.0119       74.9462       71.9008       72.7136       86.4350       97.3553       95.9534       98.3251      134.4202      150.0513      157.3889      163.1823      166.7039      158.3764      144.3340      138.2112      104.6415       87.4117       89.0540      100.0272      138.5281      153.9088      168.5751      159.5923      170.7178      175.4041      198.7820      200.3261      249.6834      237.5038      267.6252      263.8710      218.4758      212.7968      210.9798      202.4580      191.6262      207.5015      229.1827      212.4204      220.2593      214.4407      202.1196      197.2187      171.8908      173.2312      163.4512      154.6640      137.6754      134.5876      123.2632      112.7037      101.4464       91.7394       86.9491       88.9362       85.3993       78.5459        0.0000        0.0000        0.0000        0.0000        0.0000        0.0000        0.0000        0.0000        0.0000        0.0000        0.0000        0.0000        0.0000        0.0000        0.0000        0.0000        0.0000        0.0000        0.0000        0.0000        0.0000        0.0000        0.0000        0.0000        0.0000        0.0000        0.0000        0.0000        0.0000        0.0000        0.0000        0.0000        0.0000        0.0000        0.0000        0.0000        0.0000        0.0000        0.0000        0.0000        0.0000        0.0000        0.0000        0.0000        0.0000        0.0000        0.0000        0.0000        0.0000        0.0000        0.0000        0.0000        0.0000        0.0000        0.0000        0.0000
        0.0000        0.0000        0.0000        0.0000        0.0000        0.0000        0.0000        0.0000        0.0000        0.0000        0.0000        0.0000        0.0000        0.0000        0.0000        0.0000        0.0000        0.0000        0.0000        0.0000        0.0000        0.0000        0.0000        0.0000        0.0000        0.0000        0.0000        0.0000        0.0000        0.0000        0.0000        0.0000        0.0000        0.0000        0.0000        0.0000        0.0000        0.0000        0.0000        0.0000        0.0000        0.0000        0.0000        0.0000        0.0000        0.0000        0.0000        0.0000        0.0000        0.0000        0.0000        0.0000        0.0000        0.0000        0.0000        0.0000        0.0000        0.0000        0.0000        0.0000        0.0000      162.1754      144.4733       91.5866       78.8506        0.0000        0.0000        0.0000        0.0000        0.0000        0.0000        0.0000        0.0000      186.1491      194.4284      200.3147      198.2489      203.8611      214.6983      236.8423      233.4524      228.1560      228.8383      180.1851      194.5939        0.0000        0.0000        0.0000        0.0000        0.0000        0.0000        0.0000        0.0000        0.0000        0.0000        0.0000        0.0000        0.0000        0.0000        0.0000      197.7196      179.4682      114.5151       76.6309       67.6942       58.0354       51.8975       57.2546       37.6809       34.1835       31.0221       41.0660       42.7241       45.1779       49.0242       60.9603       72.1002       64.8663       58.2966       57.6414       55.2521       56.3399       57.3829       57.1840       55.8122       51.6222       68.5490       64.2342       65.7746      125.4065      116.4334      125.7226      108.2388       87.5696       58.3097       74.3142       76.6792       78.1627       76.3515       76.5921       88.3708       87.3910      102.0470      152.5298      144.8394      167.1956      156.4425      153.3219      157.4691      145.0618      127.0191       96.1879       79.0717       75.9173       96.9618      135.7544      155.9539      160.0667      151.3991      156.6802      171.6472      209.5941      212.4501      278.6647      298.6301      292.0136      265.5528      211.7319      200.0426      215.2328      216.5685      188.6463      219.5647      229.0674      219.3423      211.6155      209.7685      193.8588      190.5413      172.1761      193.1404      155.5452      139.8325      135.7383      130.3478      116.3051      106.2530       92.4600       90.2757       90.2084       89.4743       94.7120        0.0000        0.0000        0.0000        0.0000        0.0000        0.0000        0.0000        0.0000        0.0000        0.0000        0.0000        0.0000        0.0000        0.0000        0.0000        0.0000        0.0000        0.0000        0.0000        0.0000        0.0000        0.0000        0.0000        0.0000        0.0000        0.0000        0.0000        0.0000        0.0000        0.0000        0.0000        0.0000        0.0000        0.0000        0.0000        0.0000        0.0000        0.0000        0.0000        0.0000        0.0000        0.0000        0.0000        0.0000        0.0000        0.0000        0.0000        0.0000        0.0000        0.0000        0.0000        0.0000        0.0000        0.0000        0.0000        0.0000        0.0000
        0.0000        0.0000        0.0000        0.0000        0.0000        0.0000        0.0000        0.0000        0.0000        0.0000        0.0000        0.0000        0.0000        0.0000        0.0000        0.0000        0.0000        0.0000        0.0000        0.0000        0.0000        0.0000        0.0000        0.0000        0.0000        0.0000        0.0000        0.0000        0.0000        0.0000        0.0000        0.0000        0.0000        0.0000        0.0000        0.0000        0.0000        0.0000        0.0000        0.0000        0.0000        0.0000        0.0000        0.0000        0.0000        0.0000        0.0000        0.0000        0.0000        0.0000        0.0000        0.0000        0.0000        0.0000        0.0000        0.0000        0.0000        0.0000        0.0000        0.0000        0.0000        0.0000      166.7181      124.9843        0.0000        0.0000        0.0000        0.0000        0.0000        0.0000        0.0000        0.0000        0.0000        0.0000      245.4858      245.8692      239.2015      234.4467      254.5174      275.3024      264.3389      271.4070      261.5439      191.2941        0.0000        0.0000        0.0000        0.0000        0.0000        0.0000        0.0000        0.0000        0.0000        0.0000        0.0000        0.0000        0.0000        0.0000        0.0000        0.0000        0.0000      173.0901      138.8884       72.2047       57.8786       50.3757       52.0702       70.0125       36.8360       32.6068       31.5563       42.6142       46.8012       43.7392       47.2506       65.6143       65.4059       63.0212       60.9475       57.3650       60.1303       55.4111       53.5077       52.3013       47.2205       51.0432       60.7736       88.7241       82.4526      113.9038      116.8154      135.4029      112.1755       65.4198       56.7731       77.9314       87.2020      100.9300       98.6448       84.4342       88.9355       96.3028      116.4827      146.1085      138.9214      142.0673      135.7352      131.8260      135.5229      133.8759      121.5416       93.0242       83.2606       88.7062       97.5446      141.8407      164.9383      172.7366      156.1875      181.5279      199.4313      202.0352      215.3755      250.2712      262.2433      257.4341      266.7424      222.0910      214.3253      214.9454      196.6620      213.2772      213.9952      219.6120      222.2346      207.1728      190.0063      175.4620      163.9755      150.6737      143.0920      143.1398      132.7222      136.5017      126.9229      105.0310       97.5717      106.2601      105.1551      109.4741       99.8745        0.0000        0.0000        0.0000        0.0000        0.0000        0.0000        0.0000        0.0000        0.0000        0.0000        0.0000        0.0000        0.0000        0.0000        0.0000        0.0000        0.0000        0.0000        0.0000        0.0000        0.0000        0.0000        0.0000        0.0000        0.0000        0.0000        0.0000        0.0000        0.0000        0.0000        0.0000        0.0000        0.0000        0.0000        0.0000        0.0000        0.0000        0.0000        0.0000        0.0000        0.0000        0.0000        0.0000        0.0000        0.0000        0.0000        0.0000        0.0000        0.0000        0.0000        0.0000        0.0000        0.0000        0.0000        0.0000        0.0000        0.0000        0.0000
        0.0000        0.0000        0.0000        0.0000        0.0000        0.0000        0.0000        0.0000        0.0000        0.0000        0.0000        0.0000        0.0000        0.0000        0.0000        0.0000        0.0000        0.0000        0.0000        0.0000        0.0000        0.0000        0.0000        0.0000        0.0000        0.0000        0.0000        0.0000        0.0000        0.0000        0.0000        0.0000        0.0000        0.0000        0.0000        0.0000        0.0000        0.0000        0.0000        0.0000        0.0000        0.0000        0.0000        0.0000        0.0000        0.0000        0.0000        0.0000        0.0000        0.0000        0.0000        0.0000        0.0000        0.0000        0.0000        0.0000        0.0000        0.0000        0.0000        0.0000        0.0000        0.0000        0.0000        0.0000        0.0000        0.0000        0.0000        0.0000        0.0000        0.0000        0.0000        0.0000        0.0000        0.0000      315.4050      271.1833      256.0580      252.9488      262.9032      268.1811      251.3022      263.7073      240.4381        0.0000        0.0000        0.0000        0.0000        0.0000        0.0000        0.0000        0.0000        0.0000        0.0000        0.0000        0.0000        0.0000        0.0000        0.0000        0.0000        0.0000        0.0000      179.0405      165.3698      107.0939       81.9824       70.9030       62.4037       52.0819       43.5671       38.1459       39.8297       51.5535       54.7972       53.9221       54.7355       65.5047       65.0724       66.3023       66.1351       61.0944       59.4503       54.0374       48.9064       48.8923       56.4751       53.4251       53.6833       65.9356       74.5439       83.7890       84.0653       77.0498       87.1927       71.9450       80.0751       92.5783      101.5902       91.8691       95.6404       85.3036       90.0256      106.5969      120.6715      139.1213      127.0439      106.6677      103.2194       98.8222       97.2829      103.2695      101.3265      108.0140      109.7143      113.9735      120.6056      122.3968      134.5476      131.7845      132.7146      151.4532      185.4706      214.0981      200.3422      217.5087      237.9205      249.6774      240.5501      213.9870      212.9094      204.3929      201.6625      266.6219      258.3561      203.5085      206.0292      208.7866      202.9559      206.0725      182.2509      159.3607      150.7917      162.8003      146.4946      142.7310      113.9212       96.9412      117.3526       99.1770       80.7325      102.3481      111.1819        0.0000        0.0000        0.0000        0.0000        0.0000        0.0000        0.0000        0.0000        0.0000        0.0000        0.0000        0.0000        0.0000        0.0000        0.0000        0.0000        0.0000        0.0000        0.0000        0.0000        0.0000        0.0000        0.0000        0.0000        0.0000        0.0000        0.0000        0.0000        0.0000        0.0000        0.0000        0.0000        0.0000        0.0000        0.0000        0.0000        0.0000        0.0000        0.0000        0.0000        0.0000        0.0000        0.0000        0.0000        0.0000        0.0000        0.0000        0.0000        0.0000        0.0000        0.0000        0.0000        0.0000        0.0000        0.0000        0.0000        0.0000        0.0000
        0.0000        0.0000        0.0000        0.0000        0.0000        0.0000        0.0000        0.0000        0.0000        0.0000        0.0000        0.0000        0.0000        0.0000        0.0000        0.0000        0.0000        0.0000        0.0000        0.0000        0.0000        0.0000        0.0000        0.0000        0.0000        0.0000        0.0000        0.0000        0.0000        0.0000        0.0000        0.0000        0.0000        0.0000        0.0000        0.0000        0.0000        0.0000        0.0000        0.0000        0.0000        0.0000        0.0000        0.0000        0.0000        0.0000        0.0000        0.0000        0.0000        0.0000        0.0000        0.0000        0.0000        0.0000        0.0000        0.0000        0.0000        0.0000        0.0000        0.0000        0.0000        0.0000        0.0000        0.0000        0.0000        0.0000        0.0000        0.0000        0.0000        0.0000        0.0000        0.0000        0.0000        0.0000        0.0000        0.0000        0.0000        0.0000        0.0000        0.0000        0.0000        0.0000        0.0000        0.0000        0.0000        0.0000        0.0000        0.0000        0.0000        0.0000        0.0000        0.0000        0.0000        0.0000        0.0000        0.0000        0.0000        0.0000        0.0000        0.0000        0.0000      177.0166      146.8399      109.5517       89.1494       77.1703       67.5757       54.6701       46.3787       48.2310       45.3011       55.7454       57.9263       53.4867       53.4310       64.4154       67.6154       67.7227       64.1584       63.1345       55.4809       51.4555       49.5494       51.1614       56.7788       60.4355       50.3193       59.1994       63.0698       71.2840       80.8176      105.2061       84.0426       69.1371       78.0067      122.0791      122.3817      111.1238      107.5521       92.2227      117.8818       98.6632      118.3814      113.9802      110.1971      113.3908      105.6337       90.7453       90.1976       78.6699       78.8562       88.3406       97.7958      100.7740      103.5954       86.1916       87.8829       92.2801      110.3303      136.4683      155.6313      174.7597      213.0147      283.9351      199.5867      196.8842      205.6910      220.2282      216.5420      236.5699      266.8271      252.0750      240.3815      232.6690      242.2452      236.5195      218.6855      214.5430      211.7886      177.4751      155.1889      159.6759      152.4461      135.0879      122.0970       89.2072       85.5317       80.7683       83.3507      118.6567        0.0000        0.0000        0.0000        0.0000        0.0000        0.0000        0.0000        0.0000        0.0000        0.0000        0.0000        0.0000        0.0000        0.0000        0.0000        0.0000        0.0000        0.0000        0.0000        0.0000        0.0000        0.0000        0.0000        0.0000        0.0000        0.0000        0.0000        0.0000        0.0000        0.0000        0.0000        0.0000        0.0000        0.0000        0.0000        0.0000        0.0000        0.0000        0.0000        0.0000        0.0000        0.0000        0.0000        0.0000        0.0000        0.0000        0.0000        0.0000        0.0000        0.0000        0.0000        0.0000        0.0000        0.0000        0.0000        0.0000        0.0000        0.0000        0.0000
        0.0000        0.0000        0.0000        0.0000        0.0000        0.0000        0.0000        0.0000        0.0000        0.0000        0.0000        0.0000        0.0000        0.0000        0.0000        0.0000        0.0000        0.0000        0.0000        0.0000        0.0000        0.0000        0.0000        0.0000        0.0000        0.0000        0.0000        0.0000        0.0000        0.0000        0.0000        0.0000        0.0000        0.0000        0.0000        0.0000        0.0000        0.0000        0.0000        0.0000        0.0000        0.0000        0.0000        0.0000        0.0000        0.0000        0.0000        0.0000        0.0000        0.0000        0.0000        0.0000        0.0000        0.0000        0.0000        0.0000        0.0000        0.0000        0.0000        0.0000        0.0000        0.0000        0.0000        0.0000        0.0000        0.0000        0.0000        0.0000        0.0000        0.0000        0.0000        0.0000        0.0000        0.0000        0.0000        0.0000        0.0000        0.0000        0.0000        0.0000        0.0000        0.0000        0.0000        0.0000        0.0000        0.0000        0.0000        0.0000        0.0000        0.0000        0.0000        0.0000        0.0000        0.0000        0.0000        0.0000        0.0000        0.0000        0.0000        0.0000        0.0000      170.2268      130.0564      106.9070       94.4874       82.7931       72.4108       55.2633       46.0749       47.7189       54.9393       60.5093       66.1430       58.9831       60.3153       69.3132       70.9272       71.9146       67.3406       61.0980       53.2317       54.2282       49.0195       50.2074       64.4769       65.5798       56.8833       55.0218       62.3022       72.6421       83.0316       85.0877       83.1443      102.8176       99.0231      115.2311      113.6010      113.1958      127.9655      138.7795      124.8803      108.6204      110.4060      104.2147      108.9208      101.6511      106.4341       94.4856       80.5290       74.8105       82.0183       81.6371       88.5941       99.5490      107.5496      104.8436      110.4488      112.8227      124.4413      156.1364      167.7857      183.1055      187.5735      184.2614      193.9659      192.4697      195.3318      235.3035      280.3375      278.7072      291.7452      240.0996      226.3324      239.9785      252.7317      242.6861      238.6680      229.0354      202.9364      183.5712      163.8249      150.2590      138.7492      102.6069       84.8134       81.1381       87.5060       89.3591       90.1679       90.7717        0.0000        0.0000        0.0000        0.0000        0.0000        0.0000        0.0000        0.0000        0.0000        0.0000        0.0000        0.0000        0.0000        0.0000        0.0000        0.0000        0.0000        0.0000        0.0000        0.0000        0.0000        0.0000        0.0000        0.0000        0.0000        0.0000        0.0000        0.0000        0.0000        0.0000        0.0000        0.0000        0.0000        0.0000        0.0000        0.0000        0.0000        0.0000        0.0000        0.0000        0.0000        0.0000        0.0000        0.0000        0.0000        0.0000        0.0000        0.0000        0.0000        0.0000        0.0000        0.0000        0.0000        0.0000        0.0000        0.0000        0.0000        0.0000        0.0000
        0.0000        0.0000        0.0000        0.0000        0.0000        0.0000        0.0000        0.0000        0.0000        0.0000        0.0000        0.0000        0.0000        0.0000        0.0000        0.0000        0.0000        0.0000        0.0000        0.0000        0.0000        0.0000        0.0000        0.0000        0.0000        0.0000        0.0000        0.0000        0.0000        0.0000        0.0000        0.0000        0.0000        0.0000        0.0000        0.0000        0.0000        0.0000        0.0000        0.0000        0.0000        0.0000        0.0000        0.0000        0.0000        0.0000        0.0000        0.0000        0.0000        0.0000        0.0000        0.0000        0.0000        0.0000        0.0000        0.0000        0.0000        0.0000        0.0000        0.0000        0.0000        0.0000        0.0000        0.0000        0.0000        0.0000        0.0000        0.0000        0.0000        0.0000        0.0000        0.0000        0.0000        0.0000        0.0000        0.0000        0.0000        0.0000        0.0000        0.0000        0.0000        0.0000        0.0000        0.0000        0.0000        0.0000        0.0000        0.0000        0.0000        0.0000        0.0000        0.0000        0.0000        0.0000        0.0000        0.0000        0.0000        0.0000        0.0000        0.0000      162.3967      141.0252      114.9904      109.3944      106.7234       89.5679       77.0368       58.1113       49.3377       43.8429       48.4473       61.2513       68.8155       67.0300       69.8631       76.5509       75.5330       76.6584       78.0507       62.5717       54.8098       52.1844       50.3927       48.6901       63.0301       64.0836       65.9810       60.5585       63.9314       72.6639       82.1192       86.4085       88.8282       88.7790       77.6102       94.4465      108.0857      139.6090      113.7665      109.4503      117.0229      126.6097      152.5552      122.8572      112.5972      102.1118      103.9098      101.2922       88.0513       81.7811       84.8590       88.7716       99.1575      121.3569      120.0982      106.9464      116.3276      142.1697      160.8628      155.3743      185.9456      190.7085      195.5265      195.1069      228.9817      195.5402      229.3542      214.8784      217.2178      280.2129      306.2186      262.8344      249.9017      250.0468      273.2082      262.4072      251.4399      235.0517      190.7093      162.0909      157.9612      132.8508      115.8297       90.2063       87.7239       74.9615       87.0364       84.3887        0.0000        0.0000        0.0000        0.0000        0.0000        0.0000        0.0000        0.0000        0.0000        0.0000        0.0000        0.0000        0.0000      201.4200        0.0000        0.0000        0.0000       92.3400        0.0000        0.0000        0.0000        0.0000        0.0000        0.0000        0.0000        0.0000        0.0000        0.0000        0.0000        0.0000        0.0000        0.0000        0.0000        0.0000        0.0000        0.0000        0.0000        0.0000        0.0000        0.0000        0.0000        0.0000        0.0000        0.0000        0.0000        0.0000        0.0000        0.0000        0.0000        0.0000        0.0000        0.0000        0.0000        0.0000        0.0000        0.0000        0.0000        0.0000        0.0000        0.0000        0.0000
        0.0000        0.0000        0.0000        0.0000        0.0000        0.0000        0.0000        0.0000        0.0000        0.0000        0.0000        0.0000        0.0000        0.0000        0.0000        0.0000        0.0000        0.0000        0.0000        0.0000        0.0000        0.0000        0.0000        0.0000        0.0000        0.0000        0.0000        0.0000        0.0000        0.0000        0.0000        0.0000        0.0000        0.0000        0.0000        0.0000        0.0000        0.0000        0.0000        0.0000        0.0000        0.0000        0.0000        0.0000        0.0000        0.0000        0.0000        0.0000        0.0000        0.0000        0.0000        0.0000        0.0000        0.0000        0.0000        0.0000        0.0000        0.0000        0.0000        0.0000        0.0000        0.0000        0.0000        0.0000        0.0000        0.0000        0.0000        0.0000        0.0000        0.0000        0.0000        0.0000        0.0000        0.0000        0.0000        0.0000        0.0000        0.0000        0.0000        0.0000        0.0000        0.0000        0.0000        0.0000        0.0000        0.0000        0.0000        0.0000        0.0000        0.0000        0.0000        0.0000        0.0000        0.0000        0.0000        0.0000        0.0000        0.0000        0.0000        0.0000      157.1515      149.1313      133.9115      116.2520      108.5785      100.4579       90.4232       97.7906       62.8692       62.3569       63.1889       74.6781       83.2570       91.2972       89.4857       92.3078      103.1802       95.2066       88.9174       74.9552       66.0655       64.7396       58.6486       55.7939       49.2354       51.6588       57.4444       57.8857       55.0628       69.9474       74.8954       94.8732      103.7035      101.9808       97.1286      107.1330      122.9885      147.3172      162.9053      158.1366      192.0992      181.3632      179.3523      140.4853      127.0441      121.8111      128.9537      114.5458       98.2619       90.1980       99.0581      110.0384      117.2008      115.6085      118.2797      119.7381      154.6585      178.9164      158.6515      149.8790      140.8201      142.0886      147.1742      169.9283      186.0068      191.2830      217.3759      211.7912      244.7839      251.1954      257.1562      253.6997      237.5971      232.5023      236.7507      271.1904      221.6244      201.4167      174.5029      158.5233      134.9371      109.4234      102.2480       86.6635      109.2155      105.1558      121.2143      117.8638        0.0000        0.0000        0.0000        0.0000        0.0000        0.0000        0.0000        0.0000        0.0000        0.0000        0.0000        0.0000       99.7500       81.3900      101.0700        0.0000       98.5800       98.0400        0.0000        0.0000        0.0000        0.0000        0.0000        0.0000        0.0000        0.0000        0.0000        0.0000        0.0000        0.0000        0.0000        0.0000        0.0000        0.0000        0.0000        0.0000        0.0000        0.0000        0.0000        0.0000        0.0000        0.0000        0.0000        0.0000        0.0000        0.0000        0.0000        0.0000        0.0000        0.0000        0.0000        0.0000        0.0000        0.0000        0.0000        0.0000        0.0000        0.0000        0.0000        0.0000        0.0000
        0.0000        0.0000        0.0000        0.0000        0.0000        0.0000        0.0000        0.0000        0.0000        0.0000        0.0000        0.0000        0.0000        0.0000        0.0000        0.0000        0.0000        0.0000        0.0000        0.0000        0.0000        0.0000        0.0000        0.0000        0.0000        0.0000        0.0000        0.0000        0.0000        0.0000        0.0000        0.0000        0.0000        0.0000        0.0000        0.0000        0.0000        0.0000        0.0000        0.0000        0.0000        0.0000        0.0000        0.0000        0.0000        0.0000        0.0000        0.0000        0.0000        0.0000        0.0000        0.0000        0.0000        0.0000        0.0000        0.0000        0.0000        0.0000        0.0000        0.0000        0.0000        0.0000        0.0000        0.0000        0.0000        0.0000        0.0000        0.0000        0.0000        0.0000        0.0000        0.0000        0.0000        0.0000        0.0000        0.0000        0.0000        0.0000        0.0000        0.0000        0.0000        0.0000        0.0000        0.0000        0.0000        0.0000        0.0000        0.0000        0.0000        0.0000        0.0000        0.0000        0.0000        0.0000        0.0000        0.0000        0.0000        0.0000        0.0000      163.7201      153.4001      142.8327      131.1478      118.9306      105.2539      100.2448       85.9428       99.1497       75.0802       72.7517       64.3463       75.4432       76.0227       83.1586       79.5253       95.2601      100.9093       95.7571       88.4256       82.4633       72.1365       62.0451       59.2658       59.0632       62.1047       67.4531       51.9791       53.7922       53.0567       59.9619       69.6264       86.3893      103.9742      101.8433       99.2708      126.2045      148.4853      147.4869      143.4949      167.7047      171.7426      172.6892      148.7732      137.3351      134.0933      129.2015      136.3993      118.4439      118.8054      102.7769      105.0564      114.2015      122.4759      123.4854      123.6508      139.7314      163.2497      200.4752      172.3752      152.2523      136.2955      135.4045      146.7622      183.3867      187.7806      204.9776      213.0031      235.5748      270.3405      268.0462      261.1161      249.8411      233.2532      231.0174      212.2698      225.8241      200.5755      178.2490      163.3835      140.2869      139.1781      103.1951       90.3269       98.5506      135.7692      105.6187      114.7916      114.6403        0.0000        0.0000        0.0000        0.0000        0.0000        0.0000      174.5361      148.7700        0.0000        0.0000        0.0000        0.0000       87.7200      102.6000        0.0000        0.0000        0.0000        0.0000        0.0000        0.0000        0.0000        0.0000        0.0000        0.0000        0.0000        0.0000        0.0000        0.0000        0.0000        0.0000        0.0000        0.0000        0.0000        0.0000        0.0000        0.0000        0.0000        0.0000        0.0000        0.0000        0.0000        0.0000        0.0000        0.0000        0.0000        0.0000        0.0000        0.0000        0.0000        0.0000        0.0000        0.0000        0.0000        0.0000        0.0000        0.0000        0.0000        0.0000        0.0000        0.0000        0.0000
        0.0000        0.0000        0.0000        0.0000        0.0000        0.0000        0.0000        0.0000        0.0000        0.0000        0.0000        0.0000        0.0000        0.0000        0.0000        0.0000        0.0000        0.0000        0.0000        0.0000        0.0000        0.0000        0.0000        0.0000        0.0000        0.0000        0.0000        0.0000        0.0000        0.0000        0.0000        0.0000        0.0000        0.0000        0.0000        0.0000        0.0000        0.0000        0.0000        0.0000        0.0000        0.0000        0.0000        0.0000        0.0000        0.0000        0.0000        0.0000        0.0000        0.0000        0.0000        0.0000        0.0000        0.0000        0.0000        0.0000        0.0000        0.0000        0.0000        0.0000        0.0000        0.0000        0.0000        0.0000        0.0000        0.0000        0.0000        0.0000        0.0000        0.0000        0.0000        0.0000        0.0000        0.0000        0.0000        0.0000        0.0000        0.0000        0.0000        0.0000        0.0000        0.0000        0.0000        0.0000        0.0000        0.0000        0.0000        0.0000        0.0000        0.0000        0.0000        0.0000        0.0000        0.0000        0.0000        0.0000        0.0000      192.9494      201.7547      189.7176      154.8525      156.3983      130.9949      125.9224      123.2605      115.2207       91.9882       78.2148       74.5504       72.9396       64.8899       75.6817       79.8520       92.5154       82.3502       90.5221       93.1453       97.7572       90.3828       85.0381       90.6963       69.2888       70.8602       74.5605       73.0043       65.9038       54.6125       58.4666       54.1813       64.2285       74.9932       87.7390       93.6204       96.3606      111.5229      138.3595      148.8565      138.2742      141.1068      164.9296      152.6273      179.4079      154.7633      135.4156      143.2980      132.1210      130.1206      109.5688      105.6157      106.9402      112.4702      124.7707      138.6280      144.5193      148.7655      163.3331      183.0040      192.9547      159.3634      135.6373      134.8678      141.4426      158.4792      185.8910      198.9079      234.5764      240.6776      253.7151      248.3150      260.6399      246.9870      229.2874      206.7186      215.3810      204.1855      187.9009      167.9387      159.7324      145.4509      155.3537      105.4094       89.1323       89.4569       84.9331       80.5620       70.8613       93.2192        0.0000        0.0000        0.0000        0.0000        0.0000      116.2350      112.5514      136.1141      126.8400        0.0000        0.0000        0.0000        0.0000        0.0000        0.0000        0.0000        0.0000        0.0000        0.0000        0.0000        0.0000        0.0000        0.0000        0.0000        0.0000        0.0000        0.0000        0.0000        0.0000        0.0000        0.0000        0.0000        0.0000        0.0000        0.0000        0.0000        0.0000        0.0000        0.0000        0.0000        0.0000        0.0000        0.0000        0.0000        0.0000        0.0000        0.0000        0.0000        0.0000        0.0000        0.0000        0.0000        0.0000        0.0000        0.0000        0.0000        0.0000        0.0000        0.0000        0.0000        0.0000        0.0000
        0.0000        0.0000        0.0000        0.0000        0.0000        0.0000        0.0000        0.0000        0.0000        0.0000        0.0000        0.0000        0.0000        0.0000        0.0000        0.0000        0.0000        0.0000        0.0000        0.0000        0.0000        0.0000        0.0000        0.0000        0.0000        0.0000        0.0000        0.0000        0.0000        0.0000        0.0000        0.0000        0.0000        0.0000        0.0000        0.0000        0.0000        0.0000        0.0000        0.0000        0.0000        0.0000        0.0000        0.0000        0.0000        0.0000        0.0000        0.0000        0.0000        0.0000        0.0000        0.0000        0.0000        0.0000        0.0000        0.0000        0.0000        0.0000        0.0000        0.0000        0.0000        0.0000        0.0000        0.0000        0.0000        0.0000        0.0000        0.0000        0.0000        0.0000        0.0000        0.0000        0.0000        0.0000        0.0000        0.0000        0.0000        0.0000        0.0000        0.0000        0.0000        0.0000        0.0000        0.0000        0.0000        0.0000        0.0000        0.0000        0.0000        0.0000        0.0000        0.0000        0.0000        0.0000        0.0000        0.0000        0.0000      155.5940      160.6594      198.2388      178.5429      170.3360      152.8346      138.0022      124.1255      122.4634      106.7969       93.7062       86.3763       75.5551       71.2676       88.4517       84.0123       94.1724       95.5667      111.1105       94.7890       85.3976       78.9082       73.3704       77.5982       76.3087       84.7375       83.7552       76.1005       60.0960       57.1155       61.7832       68.3521       69.4624       65.2102       78.9937       84.4078      100.1733       95.2853       95.8824      111.7864      127.3195      138.7381      131.2804      109.4740      125.6252      117.1609      119.7402      121.3364      131.8515      138.0021      117.3604      114.5594      115.1211      118.4407      126.2594      134.4439      148.1708      155.9634      170.8844      187.6165      188.0321      170.8217      150.5238      147.1964      163.7269      198.2976      220.1164      221.1018      253.5932      266.4250      252.9988      243.1227      240.8182      224.0002      207.1125      203.9370      199.8774      195.7016      174.4298      159.1420      143.0614      143.5368      141.3324      102.7273       84.3910       79.1668       68.2579       63.7670       71.8451       69.5596        0.0000        0.0000        0.0000       40.5000      135.4038      116.3233      123.0669      141.0080       96.9600        0.0000        0.0000        0.0000        0.0000        0.0000        0.0000        0.0000        0.0000        0.0000        0.0000        0.0000        0.0000        0.0000        0.0000        0.0000        0.0000        0.0000        0.0000        0.0000        0.0000        0.0000        0.0000        0.0000        0.0000        0.0000        0.0000        0.0000        0.0000        0.0000        0.0000        0.0000        0.0000        0.0000        0.0000        0.0000        0.0000        0.0000        0.0000        0.0000        0.0000        0.0000        0.0000        0.0000        0.0000        0.0000        0.0000        0.0000        0.0000        0.0000        0.0000        0.0000        0.0000        0.0000
        0.0000        0.0000        0.0000        0.0000        0.0000        0.0000        0.0000        0.0000        0.0000        0.0000        0.0000        0.0000        0.0000        0.0000        0.0000        0.0000        0.0000        0.0000        0.0000        0.0000        0.0000        0.0000        0.0000        0.0000        0.0000        0.0000        0.0000        0.0000        0.0000        0.0000        0.0000        0.0000        0.0000        0.0000        0.0000        0.0000        0.0000        0.0000        0.0000        0.0000        0.0000        0.0000        0.0000        0.0000        0.0000        0.0000        0.0000        0.0000        0.0000        0.0000        0.0000        0.0000        0.0000        0.0000        0.0000        0.0000        0.0000        0.0000        0.0000        0.0000        0.0000        0.0000        0.0000        0.0000        0.0000        0.0000        0.0000        0.0000        0.0000        0.0000        0.0000        0.0000        0.0000        0.0000        0.0000        0.0000        0.0000        0.0000        0.0000        0.0000        0.0000        0.0000        0.0000        0.0000        0.0000        0.0000        0.0000        0.0000        0.0000        0.0000        0.0000        0.0000        0.0000        0.0000        0.0000        0.0000      156.5614      146.2186      158.3228      190.5025      203.0702      191.2376      180.4278      174.9352      157.3826      169.5461      153.9518      147.3400      129.0091      114.3219      115.4615      119.1308      113.2708      112.1472      116.4988      116.6561      110.8354      148.6053       85.2673       75.4099       59.5883       61.6727       75.2901       79.2480       77.3440       84.1530       93.9919       81.0145       74.3041       82.7727      100.3501       89.5442       85.9552       83.4054       84.9039       80.2911       74.3219       68.6018       71.9036       82.4746       90.2753       98.8383      107.3057      114.5212      118.7810      130.4604      130.4427      149.4211      136.1117      143.3888      128.6594      126.2966      138.5661      161.0836      175.3730      191.0503      223.6692      208.9724      211.9692      195.5051      195.1115      213.5185      238.5863      231.7144      252.0771      266.6551      271.9934      263.9104      259.0078      264.8025      246.5746      242.0003      236.7232      223.1753      200.7671      156.5866      138.2355      123.8032      111.6801       96.3363       91.0779       78.7329       79.9636       74.9358       52.7495       51.6916        0.0000        0.0000        0.0000        0.0000      117.3595       84.6665       87.6387       91.5438       82.4228       52.4700        0.0000        0.0000        0.0000        0.0000        0.0000        0.0000        0.0000        0.0000        0.0000        0.0000        0.0000        0.0000        0.0000        0.0000        0.0000        0.0000        0.0000        0.0000        0.0000        0.0000        0.0000        0.0000        0.0000        0.0000        0.0000        0.0000        0.0000        0.0000        0.0000        0.0000        0.0000        0.0000        0.0000        0.0000        0.0000        0.0000        0.0000        0.0000        0.0000        0.0000        0.0000        0.0000        0.0000        0.0000        0.0000        0.0000        0.0000        0.0000        0.0000        0.0000        0.0000        0.0000        0.0000
        0.0000        0.0000        0.0000        0.0000        0.0000        0.0000        0.0000        0.0000        0.0000        0.0000        0.0000        0.0000        0.0000        0.0000        0.0000        0.0000        0.0000        0.0000        0.0000        0.0000        0.0000        0.0000        0.0000        0.0000        0.0000        0.0000        0.0000        0.0000        0.0000        0.0000        0.0000        0.0000        0.0000        0.0000        0.0000        0.0000        0.0000        0.0000        0.0000        0.0000        0.0000        0.0000        0.0000        0.0000        0.0000        0.0000        0.0000        0.0000        0.0000        0.0000        0.0000        0.0000        0.0000        0.0000        0.0000        0.0000        0.0000        0.0000        0.0000        0.0000        0.0000        0.0000        0.0000        0.0000        0.0000        0.0000        0.0000        0.0000        0.0000        0.0000        0.0000        0.0000        0.0000        0.0000        0.0000        0.0000        0.0000        0.0000        0.0000        0.0000        0.0000        0.0000        0.0000        0.0000        0.0000        0.0000        0.0000        0.0000        0.0000        0.0000        0.0000        0.0000        0.0000        0.0000        0.0000        0.0000      143.8017      143.1921      144.3508      193.1747      206.2545      193.8403      179.1031      183.9052      182.2934      183.0406      163.2929      155.3878      143.4405      130.0684      133.4030      121.3609      129.9693      125.0749      116.4456      111.9016       99.1015      113.9722       92.5184       64.5425       64.2621       61.7578       67.2529       84.6686      102.3000       96.9186       88.6420       88.0624       81.8666       91.9800       99.6104       90.1999       82.1975       73.3633       77.2220       83.6064       62.9926       60.5377       53.8315       69.1116       85.0707      103.6223      100.9884       96.9069       99.1467      106.7885       98.5310      129.4073      129.6032      120.6672      140.0216      131.8467      143.1512      142.9933      163.4050      196.3596      218.4925      207.5420      209.0548      207.3017      217.8691      229.9304      237.6752      240.6166      273.5154      268.6995      274.4227      272.9358      253.4807      241.0680      250.6034      244.2242      235.8974      237.0777      197.6427      153.0577      125.1273      101.6797       95.6312       82.5782       80.9161       71.4234       82.7915        0.0000        0.0000        0.0000        0.0000        0.0000        0.0000      114.9401      112.9564       89.3973       75.4834       81.5957       85.5138        0.0000        0.0000        0.0000        0.0000        0.0000        0.0000        0.0000        0.0000        0.0000        0.0000        0.0000        0.0000        0.0000        0.0000        0.0000        0.0000        0.0000        0.0000        0.0000        0.0000        0.0000        0.0000        0.0000        0.0000        0.0000        0.0000        0.0000        0.0000        0.0000        0.0000        0.0000        0.0000        0.0000        0.0000        0.0000        0.0000        0.0000        0.0000        0.0000        0.0000        0.0000        0.0000        0.0000        0.0000        0.0000        0.0000        0.0000        0.0000        0.0000        0.0000        0.0000        0.0000        0.0000        0.0000
        0.0000        0.0000        0.0000        0.0000        0.0000        0.0000        0.0000        0.0000        0.0000        0.0000        0.0000        0.0000        0.0000        0.0000        0.0000        0.0000        0.0000        0.0000        0.0000        0.0000        0.0000        0.0000        0.0000        0.0000        0.0000        0.0000        0.0000        0.0000        0.0000        0.0000        0.0000        0.0000        0.0000        0.0000        0.0000        0.0000        0.0000        0.0000        0.0000        0.0000        0.0000        0.0000        0.0000        0.0000        0.0000        0.0000        0.0000        0.0000        0.0000        0.0000        0.0000        0.0000        0.0000        0.0000        0.0000        0.0000        0.0000        0.0000        0.0000        0.0000        0.0000        0.0000        0.0000        0.0000        0.0000        0.0000        0.0000        0.0000        0.0000        0.0000        0.0000        0.0000        0.0000        0.0000        0.0000        0.0000        0.0000        0.0000        0.0000        0.0000        0.0000        0.0000        0.0000        0.0000        0.0000        0.0000        0.0000        0.0000        0.0000        0.0000        0.0000        0.0000        0.0000        0.0000        0.0000        0.0000      151.4633      177.3215      165.6661      214.1116      206.4185      212.0145      192.2572      198.6187      198.1075      179.8285      154.4194      147.2499      140.0881      144.2472      135.5891      125.6215      115.0132      125.3978      111.2468      111.0507      101.8269       94.2112       90.9914       70.1190       78.2844       81.7394       86.0770      103.2591      111.8414       95.9637      100.0203       99.2474      104.7229      101.4234       95.6579       95.5620       85.3376       71.6320       74.6707       80.0954       75.9109       57.2526       55.3582       76.4041       98.4535      112.5802      104.0091       93.9400       88.8831       92.4987      103.9147      103.4939       95.9582      107.4928      138.0747      141.3906      151.8816      151.0888      158.5284      214.8437      219.1032      202.9086      204.4287      214.6114      244.3204      249.1101      255.5664      251.8455      276.5334      261.8122      263.9344      265.1520      245.9455      230.8872      220.0944      220.7774      217.2845      210.1200      186.6663      130.3355      103.8365       94.4893       86.6596       80.2093       81.7461       85.7206        0.0000        0.0000        0.0000        0.0000        0.0000        0.0000      114.7892      119.0867      101.6089       91.6837       82.2545       77.8262       70.1664        0.0000        0.0000        0.0000        0.0000        0.0000        0.0000        0.0000        0.0000        0.0000        0.0000        0.0000        0.0000        0.0000        0.0000        0.0000        0.0000        0.0000        0.0000        0.0000        0.0000        0.0000        0.0000        0.0000        0.0000        0.0000        0.0000        0.0000        0.0000        0.0000        0.0000        0.0000        0.0000        0.0000        0.0000        0.0000        0.0000        0.0000        0.0000        0.0000        0.0000        0.0000        0.0000        0.0000        0.0000        0.0000        0.0000        0.0000        0.0000        0.0000        0.0000        0.0000        0.0000        0.0000        0.0000
        0.0000        0.0000        0.0000        0.0000        0.0000        0.0000        0.0000        0.0000        0.0000        0.0000        0.0000        0.0000        0.0000        0.0000        0.0000        0.0000        0.0000        0.0000        0.0000        0.0000        0.0000        0.0000        0.0000        0.0000        0.0000        0.0000        0.0000        0.0000        0.0000        0.0000        0.0000        0.0000        0.0000        0.0000        0.0000        0.0000        0.0000        0.0000        0.0000        0.0000        0.0000        0.0000        0.0000        0.0000        0.0000        0.0000        0.0000        0.0000        0.0000        0.0000        0.0000        0.0000        0.0000        0.0000        0.0000        0.0000        0.0000        0.0000        0.0000        0.0000        0.0000        0.0000        0.0000        0.0000        0.0000        0.0000        0.0000        0.0000        0.0000        0.0000        0.0000        0.0000        0.0000        0.0000        0.0000        0.0000        0.0000        0.0000        0.0000        0.0000        0.0000        0.0000        0.0000        0.0000        0.0000        0.0000        0.0000        0.0000        0.0000        0.0000        0.0000        0.0000        0.0000        0.0000        0.0000        0.0000        0.0000      179.9457      181.4142      227.8758      185.8941      179.6455      202.2322      205.2060      215.2477      206.4257      161.3571      148.7160      140.3942      127.9274      129.5591      148.0043      110.9064       96.2022       99.6899      118.2539      107.1611      103.4909      118.0941      104.9585      107.8447      111.5919      118.4180      115.7737      106.2193       99.5002       99.2710      116.3187      118.5864      109.9120      109.3137      114.4050       83.7049       75.7078       81.9427       88.4011       74.6052       61.0145       77.1976       88.9533       92.4090      109.4409      116.1909       91.9045       99.3641       96.8424       98.7817       98.0925      104.6212      118.2806      144.5031      177.3161      144.5438      140.3561      145.0350      176.6117      198.9583      200.4767      230.5709      247.4723      260.7252      253.4601      245.3577      253.0298      258.1723      258.5463      247.1015      236.2808      230.1306      217.0805      191.2176      172.6165      168.5209      159.8909      136.8978      114.2472       89.5812       80.0015       78.8520       87.5090       86.6854        0.0000        0.0000        0.0000        0.0000        0.0000        0.0000        0.0000      110.5007      104.9402       99.0787       80.5377       72.4463       70.3598       67.8125        0.0000        0.0000        0.0000        0.0000        0.0000        0.0000        0.0000        0.0000        0.0000        0.0000        0.0000        0.0000        0.0000        0.0000        0.0000        0.0000        0.0000        0.0000        0.0000        0.0000        0.0000        0.0000        0.0000        0.0000        0.0000        0.0000        0.0000        0.0000        0.0000        0.0000        0.0000        0.0000        0.0000        0.0000        0.0000        0.0000        0.0000        0.0000        0.0000        0.0000        0.0000        0.0000        0.0000        0.0000        0.0000        0.0000        0.0000        0.0000        0.0000        0.0000        0.0000        0.0000        0.0000        0.0000
        0.0000        0.0000        0.0000        0.0000        0.0000        0.0000        0.0000        0.0000        0.0000        0.0000        0.0000        0.0000        0.0000        0.0000        0.0000        0.0000        0.0000        0.0000        0.0000        0.0000        0.0000        0.0000        0.0000        0.0000        0.0000        0.0000        0.0000        0.0000        0.0000        0.0000        0.0000        0.0000        0.0000        0.0000        0.0000        0.0000        0.0000        0.0000        0.0000        0.0000        0.0000        0.0000        0.0000        0.0000        0.0000        0.0000        0.0000        0.0000        0.0000        0.0000        0.0000        0.0000        0.0000        0.0000        0.0000        0.0000        0.0000        0.0000        0.0000        0.0000        0.0000        0.0000        0.0000        0.0000        0.0000        0.0000        0.0000        0.0000        0.0000        0.0000        0.0000        0.0000        0.0000        0.0000        0.0000        0.0000        0.0000        0.0000        0.0000        0.0000        0.0000        0.0000        0.0000        0.0000        0.0000        0.0000        0.0000        0.0000        0.0000        0.0000        0.0000        0.0000        0.0000        0.0000        0.0000        0.0000      162.8776      193.9804      182.7652      218.8414        0.0000      235.1048      237.6689      231.5291      234.3001      206.0787      167.3786      155.7544      148.0640      133.6893      124.7333      127.1523      109.7012      115.2522      114.8586      118.2533      110.9205       90.8527      107.8490      100.8077      111.2297      136.4471      142.1428      119.7361      125.2411      123.7340      123.2589      120.9345      129.0737      121.8304      125.9872      104.4626       86.9639       86.4603       91.7283       93.1661       75.6817       59.6217       73.9396       88.2087       81.4595      113.4074      138.1306      103.3584       86.4885       95.2110       90.4875      106.0153      113.6310      121.3228      148.5012      135.2769      121.6610      118.7455      138.0065      165.9149      190.6423      211.1128      231.8046      262.9718      270.1870      270.1920      255.0238      245.2162      239.6355      234.1922      216.2324      181.3797      175.9653      168.1902      157.3415      133.1278      141.5464      113.0410      100.4629      101.4602       80.8084      126.7066       92.0980        0.0000        0.0000        0.0000        0.0000        0.0000       58.8600       60.8400        0.0000      105.7576      100.9667       98.0251       94.8600       91.0702       87.3180       87.9155        0.0000        0.0000        0.0000        0.0000        0.0000        0.0000        0.0000        0.0000        0.0000        0.0000        0.0000        0.0000        0.0000        0.0000        0.0000        0.0000        0.0000        0.0000        0.0000        0.0000        0.0000        0.0000        0.0000        0.0000        0.0000        0.0000        0.0000        0.0000        0.0000        0.0000        0.0000        0.0000        0.0000        0.0000        0.0000        0.0000        0.0000        0.0000        0.0000        0.0000        0.0000        0.0000        0.0000        0.0000        0.0000        0.0000        0.0000        0.0000        0.0000        0.0000        0.0000        0.0000        0.0000        0.0000        0.0000
        0.0000        0.0000        0.0000        0.0000        0.0000        0.0000        0.0000        0.0000        0.0000        0.0000        0.0000        0.0000        0.0000        0.0000        0.0000        0.0000        0.0000        0.0000        0.0000        0.0000        0.0000        0.0000        0.0000        0.0000        0.0000        0.0000        0.0000        0.0000        0.0000        0.0000        0.0000        0.0000        0.0000        0.0000        0.0000        0.0000        0.0000        0.0000        0.0000        0.0000        0.0000        0.0000        0.0000        0.0000        0.0000        0.0000        0.0000        0.0000        0.0000        0.0000        0.0000        0.0000        0.0000        0.0000        0.0000        0.0000        0.0000        0.0000        0.0000        0.0000        0.0000        0.0000        0.0000        0.0000        0.0000        0.0000        0.0000        0.0000        0.0000        0.0000        0.0000        0.0000        0.0000        0.0000        0.0000        0.0000        0.0000        0.0000        0.0000        0.0000        0.0000        0.0000        0.0000        0.0000        0.0000        0.0000        0.0000        0.0000        0.0000        0.0000        0.0000        0.0000        0.0000        0.0000        0.0000        0.0000        0.0000      180.1052        0.0000        0.0000        0.0000      263.1364      249.4998      276.5154      247.9380      212.5773      191.1294      164.0730      161.1367      162.7510      133.5869      114.3305      100.2175      108.9924      122.4734      107.2658      104.2407       85.4079      119.7159      126.9866      122.6348      127.4174      143.5747      135.2991      142.5948      132.8515      128.9001      122.2108      127.5573      132.3284      127.7602      129.5900      114.6726      101.7981       89.8045       83.5330       80.9725       64.0687       89.0668      135.3553      134.6489      141.1264      125.9864       97.0847       95.2537       84.9302       78.3696       96.6725      107.6175      111.7490      158.7661      111.4530      112.4709      127.8791      163.3132      190.2539      198.4734      210.8333      216.6301      218.1882      235.9013      239.0319      222.3577      209.4938      205.1040      203.7596      194.0017      170.7763      156.5602      146.2854      134.9372      121.4904       93.2594       86.5114       88.1673       94.1444       88.1903       87.6727       71.1537        0.0000        0.0000        0.0000        0.0000        0.0000       64.2600       43.1700       49.7700       95.6723       93.5298       97.7356       95.7518       91.5188       89.2062       94.3117        0.0000        0.0000        0.0000        0.0000        0.0000        0.0000        0.0000        0.0000        0.0000        0.0000        0.0000        0.0000        0.0000        0.0000        0.0000        0.0000        0.0000        0.0000        0.0000        0.0000        0.0000        0.0000        0.0000        0.0000        0.0000        0.0000        0.0000        0.0000        0.0000        0.0000        0.0000        0.0000        0.0000        0.0000        0.0000        0.0000        0.0000        0.0000        0.0000        0.0000        0.0000        0.0000        0.0000        0.0000        0.0000        0.0000        0.0000        0.0000        0.0000        0.0000        0.0000        0.0000        0.0000        0.0000        0.0000
        0.0000        0.0000        0.0000        0.0000        0.0000        0.0000        0.0000        0.0000        0.0000        0.0000        0.0000        0.0000        0.0000        0.0000        0.0000        0.0000        0.0000        0.0000        0.0000        0.0000        0.0000        0.0000        0.0000        0.0000        0.0000        0.0000        0.0000        0.0000        0.0000        0.0000        0.0000        0.0000        0.0000        0.0000        0.0000        0.0000        0.0000        0.0000        0.0000        0.0000        0.0000        0.0000        0.0000        0.0000        0.0000        0.0000        0.0000        0.0000        0.0000        0.0000        0.0000        0.0000        0.0000        0.0000        0.0000        0.0000        0.0000        0.0000        0.0000        0.0000        0.0000        0.0000        0.0000        0.0000        0.0000        0.0000        0.0000        0.0000        0.0000        0.0000        0.0000        0.0000        0.0000        0.0000        0.0000        0.0000        0.0000        0.0000        0.0000        0.0000        0.0000        0.0000        0.0000        0.0000        0.0000        0.0000        0.0000        0.0000        0.0000        0.0000        0.0000        0.0000        0.0000        0.0000        0.0000        0.0000        0.0000        0.0000        0.0000        0.0000        0.0000      241.1068      223.2214      264.0208      204.4294      185.6984      161.4914      165.8850      157.5937      159.0157      125.8289       98.0453      121.3658      105.5070      105.0690      110.7872      122.7375      126.9557      139.2236      158.4075      163.6643      154.8507      150.2269      153.6091      158.8981      157.7909      144.7251      129.3026      129.4813      127.2193      127.3891      118.6632      115.0589      123.7686      102.7592       85.7001       71.1807       71.0561       80.9948      145.3600      183.8852      151.6337      112.0817      103.9012      110.9604      100.2108       96.4971      114.2788      110.9296      114.7147      136.6078      109.7254      127.7272      137.2057      179.0500      185.1286      185.4504      189.1427      197.6279      197.6863      210.7974      200.9986      199.4611      182.3989      182.3449      180.7602      173.3166      158.2624      137.2840      127.8362      114.1472       92.1824       87.3438      100.3892      106.8022       77.5355       64.8584        0.0000        0.0000        0.0000        0.0000        0.0000        0.0000       82.4700       73.2300       18.1500        8.5200       73.5391       83.2857       94.0103       87.2646       72.8751       72.4651       70.7251        0.0000        0.0000        0.0000        0.0000        0.0000        0.0000        0.0000        0.0000        0.0000        0.0000        0.0000        0.0000        0.0000        0.0000        0.0000        0.0000        0.0000        0.0000        0.0000        0.0000        0.0000        0.0000        0.0000        0.0000        0.0000        0.0000        0.0000        0.0000        0.0000        0.0000        0.0000        0.0000        0.0000        0.0000        0.0000        0.0000        0.0000        0.0000        0.0000        0.0000        0.0000        0.0000        0.0000        0.0000        0.0000        0.0000        0.0000        0.0000        0.0000        0.0000        0.0000        0.0000        0.0000        0.0000        0.0000
        0.0000        0.0000        0.0000        0.0000        0.0000        0.0000        0.0000        0.0000        0.0000        0.0000        0.0000        0.0000        0.0000        0.0000        0.0000        0.0000        0.0000        0.0000        0.0000        0.0000        0.0000        0.0000        0.0000        0.0000        0.0000        0.0000        0.0000        0.0000        0.0000        0.0000        0.0000        0.0000        0.0000        0.0000        0.0000        0.0000        0.0000        0.0000        0.0000        0.0000        0.0000        0.0000        0.0000        0.0000        0.0000        0.0000        0.0000        0.0000        0.0000        0.0000        0.0000        0.0000        0.0000        0.0000        0.0000        0.0000        0.0000        0.0000        0.0000        0.0000        0.0000        0.0000        0.0000        0.0000        0.0000        0.0000        0.0000        0.0000        0.0000        0.0000        0.0000        0.0000        0.0000        0.0000        0.0000        0.0000        0.0000        0.0000        0.0000        0.0000        0.0000        0.0000        0.0000        0.0000        0.0000        0.0000        0.0000        0.0000        0.0000        0.0000        0.0000        0.0000        0.0000        0.0000        0.0000        0.0000        0.0000        0.0000        0.0000        0.0000        0.0000        0.0000      213.5491      208.1004      178.6141      150.1791      132.1587      149.1987      130.0467      130.2785      110.3125       96.6539       90.7918      103.3829      121.2297      133.4726      165.8123      156.3416      168.3523      205.7251      185.9070      167.2120      186.0925      182.1880      166.1268      158.3762      154.2296      152.2155      142.0354      130.6376      134.4312      124.6797      123.2676      135.4909      105.6742       90.5924       81.3966       83.5458       93.5542      137.5446      160.9384      135.0740      120.2832       96.5691       96.2506       98.0440       99.1656      120.6094      120.9767      128.5022      123.3019      112.1350      137.9431      170.3805      153.8790      172.3391      170.5691      167.3631      170.7109      182.8994      182.2581      185.8949      186.9826      167.0749      166.5670      157.4865      153.2010      129.7456      119.9314      108.6156       98.9207       96.5716      109.0764       85.3004       75.7360       46.8068       60.0958        0.0000        0.0000        0.0000        0.0000        0.0000        0.0000        0.0000       65.1900       28.5300       14.5500       69.0801       75.6068       74.5078       63.2405       55.0230       55.4708       52.4112        0.0000        0.0000        0.0000        0.0000        0.0000        0.0000        0.0000        0.0000        0.0000        0.0000        0.0000        0.0000        0.0000        0.0000        0.0000        0.0000        0.0000        0.0000        0.0000        0.0000        0.0000        0.0000        0.0000        0.0000        0.0000        0.0000        0.0000        0.0000        0.0000        0.0000        0.0000        0.0000        0.0000        0.0000        0.0000        0.0000        0.0000        0.0000        0.0000        0.0000        0.0000        0.0000        0.0000        0.0000        0.0000        0.0000        0.0000        0.0000        0.0000        0.0000        0.0000        0.0000        0.0000        0.0000        0.0000
        0.0000        0.0000        0.0000        0.0000        0.0000        0.0000        0.0000        0.0000        0.0000        0.0000        0.0000        0.0000        0.0000        0.0000        0.0000        0.0000        0.0000        0.0000        0.0000        0.0000        0.0000        0.0000        0.0000        0.0000        0.0000        0.0000        0.0000        0.0000        0.0000        0.0000        0.0000        0.0000        0.0000        0.0000        0.0000        0.0000        0.0000        0.0000        0.0000        0.0000        0.0000        0.0000        0.0000        0.0000        0.0000        0.0000        0.0000        0.0000        0.0000        0.0000        0.0000        0.0000        0.0000        0.0000        0.0000        0.0000        0.0000        0.0000        0.0000        0.0000        0.0000        0.0000        0.0000        0.0000        0.0000        0.0000        0.0000        0.0000        0.0000        0.0000        0.0000        0.0000        0.0000        0.0000        0.0000        0.0000        0.0000        0.0000        0.0000        0.0000        0.0000        0.0000        0.0000        0.0000        0.0000        0.0000        0.0000        0.0000        0.0000        0.0000        0.0000        0.0000        0.0000        0.0000        0.0000        0.0000        0.0000        0.0000        0.0000        0.0000        0.0000        0.0000        0.0000      182.5399      155.0706      126.0010      128.4795      117.1514      115.6512      118.1346      104.4886      102.0783       92.9186      113.2638      134.4533      143.3936      146.7441      156.3706      165.3545      202.6129      205.3694      218.3587      222.1617      212.6010      199.8552      188.6553      189.8823        0.0000        0.0000      152.2452      138.6279      124.8212      116.2624      123.2792      108.4775       98.4523       98.7675       99.9190      107.4460      124.9267      122.2905      127.7784      108.4030       96.3482      102.2802      102.6705      125.0412      128.3291      135.2478      137.4674      130.5836      118.9877      144.1203      154.6887      150.9728      169.0433      192.7804      186.9307      176.8498      126.1980      123.4066      123.7290      120.6116      120.1176      124.5527      131.8662      120.6421      107.5098      110.2392       91.1245       98.3698       82.4269      111.1705       69.9450        0.0000        0.0000        0.0000        0.0000        0.0000        0.0000        0.0000        0.0000        0.0000        0.0000        0.0000        0.0000        0.0000       55.9969       49.5364       42.5806       36.5762       21.6871       17.1906        0.0000        0.0000        0.0000        0.0000        0.0000        0.0000        0.0000        0.0000        0.0000        0.0000        0.0000        0.0000        0.0000        0.0000        0.0000        0.0000        0.0000        0.0000        0.0000        0.0000        0.0000        0.0000        0.0000        0.0000        0.0000        0.0000        0.0000        0.0000        0.0000        0.0000        0.0000        0.0000        0.0000        0.0000        0.0000        0.0000        0.0000        0.0000        0.0000        0.0000        0.0000        0.0000        0.0000        0.0000        0.0000        0.0000        0.0000        0.0000        0.0000        0.0000        0.0000        0.0000        0.0000        0.0000        0.0000        0.0000
        0.0000        0.0000        0.0000        0.0000        0.0000        0.0000        0.0000        0.0000        0.0000        0.0000        0.0000        0.0000        0.0000        0.0000        0.0000        0.0000        0.0000        0.0000        0.0000        0.0000        0.0000        0.0000        0.0000        0.0000        0.0000        0.0000        0.0000        0.0000        0.0000        0.0000        0.0000        0.0000        0.0000        0.0000        0.0000        0.0000        0.0000        0.0000        0.0000        0.0000        0.0000        0.0000        0.0000        0.0000        0.0000        0.0000        0.0000        0.0000        0.0000        0.0000        0.0000        0.0000        0.0000        0.0000        0.0000        0.0000        0.0000        0.0000        0.0000        0.0000        0.0000        0.0000        0.0000        0.0000        0.0000        0.0000        0.0000        0.0000        0.0000        0.0000        0.0000        0.0000        0.0000        0.0000        0.0000        0.0000        0.0000        0.0000        0.0000        0.0000        0.0000        0.0000        0.0000        0.0000        0.0000        0.0000        0.0000        0.0000        0.0000        0.0000        0.0000        0.0000        0.0000        0.0000        0.0000        0.0000        0.0000        0.0000        0.0000        0.0000        0.0000        0.0000        0.0000      134.2509      124.7368      112.1075      120.7318      115.8008      115.1231      118.5927      111.7947       99.1555      107.8443      123.7636      152.4006      158.2137      170.7127      174.7394      179.3161      217.3278      230.0906      238.8241      238.5490      228.5963      227.5053      213.7628        0.0000        0.0000        0.0000        0.0000        0.0000        0.0000      126.0881      120.9359      116.6047       99.2693       95.6179      104.9366      110.6409      121.0772      133.4001      136.6195      109.5768      110.0023      122.6241      141.7699      134.7597      135.9072      132.6408      159.0510      151.2787      149.1405      171.2743      203.6862      175.0167      162.8248      159.2645      158.3166      144.3573      117.2893      114.2953      113.9720      103.9334       99.0373      110.9538      117.7975      105.8386      121.5296      122.2024      114.9312       83.9658       78.0893        0.0000        0.0000        0.0000        0.0000        0.0000        0.0000        0.0000        0.0000        0.0000        0.0000        0.0000        0.0000        0.0000        0.0000        0.0000       34.7867       32.5847       32.8570       25.6778       21.5401       16.1733       27.6495        0.0000        0.0000        0.0000        0.0000        0.0000        0.0000        0.0000        0.0000        0.0000        0.0000        0.0000        0.0000        0.0000        0.0000        0.0000        0.0000        0.0000        0.0000        0.0000        0.0000        0.0000        0.0000        0.0000        0.0000        0.0000        0.0000        0.0000        0.0000        0.0000        0.0000        0.0000        0.0000        0.0000        0.0000        0.0000        0.0000        0.0000        0.0000        0.0000        0.0000        0.0000        0.0000        0.0000        0.0000        0.0000        0.0000        0.0000        0.0000        0.0000        0.0000        0.0000        0.0000        0.0000        0.0000        0.0000
        0.0000        0.0000        0.0000        0.0000        0.0000        0.0000        0.0000        0.0000        0.0000        0.0000        0.0000        0.0000        0.0000        0.0000        0.0000        0.0000        0.0000        0.0000        0.0000        0.0000        0.0000        0.0000        0.0000        0.0000        0.0000        0.0000        0.0000        0.0000        0.0000        0.0000        0.0000        0.0000        0.0000        0.0000        0.0000        0.0000        0.0000        0.0000        0.0000        0.0000        0.0000        0.0000        0.0000        0.0000        0.0000        0.0000        0.0000        0.0000        0.0000        0.0000        0.0000        0.0000        0.0000        0.0000        0.0000        0.0000        0.0000        0.0000        0.0000        0.0000        0.0000        0.0000        0.0000        0.0000        0.0000        0.0000        0.0000        0.0000        0.0000        0.0000        0.0000        0.0000        0.0000        0.0000        0.0000        0.0000        0.0000        0.0000        0.0000        0.0000        0.0000        0.0000        0.0000        0.0000        0.0000        0.0000        0.0000        0.0000        0.0000        0.0000        0.0000        0.0000        0.0000        0.0000        0.0000        0.0000        0.0000        0.0000        0.0000        0.0000        0.0000        0.0000        0.0000      117.5201       90.8509       97.9482      106.2578      117.8679      106.3342      125.3883      118.2002      113.0721      127.9734      136.4201      164.7171      163.4642      157.3129        0.0000      194.5566      251.5667        0.0000        0.0000      282.2221      256.4043        0.0000        0.0000        0.0000        0.0000        0.0000        0.0000        0.0000        0.0000      137.1807      126.0097      117.9407      107.6156       99.2709       93.4926       91.3767      104.1470      117.6349      125.3610      121.6614       98.6699       94.8746      128.8250      139.0184      157.6224      158.5631      166.2046      159.8896      154.4148      139.0078      136.3720      166.6298      184.8209      161.4129      161.6379      142.4991      119.3826      107.7641      107.1820      100.8803       98.1698      105.1252      127.8004      138.1754        0.0000        0.0000        0.0000        0.0000        0.0000        0.0000        0.0000        0.0000        0.0000        0.0000        0.0000        0.0000        0.0000        0.0000        0.0000        0.0000        0.0000        0.0000        0.0000        0.0000       21.0257       20.2211       18.3172       23.0306       20.8200        0.0000        0.0000        0.0000        0.0000        0.0000        0.0000        0.0000        0.0000        0.0000        0.0000        0.0000        0.0000        0.0000        0.0000        0.0000        0.0000        0.0000        0.0000        0.0000        0.0000        0.0000        0.0000        0.0000        0.0000        0.0000        0.0000        0.0000        0.0000        0.0000        0.0000        0.0000        0.0000        0.0000        0.0000        0.0000        0.0000        0.0000        0.0000        0.0000        0.0000        0.0000        0.0000        0.0000        0.0000        0.0000        0.0000        0.0000        0.0000        0.0000        0.0000        0.0000        0.0000        0.0000        0.0000        0.0000        0.0000        0.0000
        0.0000        0.0000        0.0000        0.0000        0.0000        0.0000        0.0000        0.0000        0.0000        0.0000        0.0000        0.0000        0.0000        0.0000        0.0000        0.0000        0.0000        0.0000        0.0000        0.0000        0.0000        0.0000        0.0000        0.0000        0.0000        0.0000        0.0000        0.0000        0.0000        0.0000        0.0000        0.0000        0.0000        0.0000        0.0000        0.0000        0.0000        0.0000        0.0000        0.0000        0.0000        0.0000        0.0000        0.0000        0.0000        0.0000        0.0000        0.0000        0.0000        0.0000        0.0000        0.0000        0.0000        0.0000        0.0000        0.0000        0.0000        0.0000        0.0000        0.0000        0.0000        0.0000        0.0000        0.0000        0.0000        0.0000        0.0000        0.0000        0.0000        0.0000        0.0000        0.0000        0.0000        0.0000        0.0000        0.0000        0.0000        0.0000        0.0000        0.0000        0.0000        0.0000        0.0000        0.0000        0.0000        0.0000        0.0000        0.0000        0.0000        0.0000        0.0000        0.0000        0.0000        0.0000        0.0000        0.0000        0.0000        0.0000        0.0000        0.0000        0.0000        0.0000        0.0000       89.9239       88.9499       90.1134      105.4062      101.1698      106.7506      103.4531      107.3749      111.7309      128.0103      124.1886        0.0000        0.0000        0.0000        0.0000        0.0000        0.0000        0.0000        0.0000        0.0000        0.0000        0.0000        0.0000        0.0000        0.0000        0.0000        0.0000        0.0000        0.0000        0.0000      130.8306      113.8325      117.3634      103.8972       97.4991       93.8325      132.8376      129.2359      139.7393      123.7753      103.7437       93.4318      113.2363      136.4773      160.8516      166.9684      153.7584      163.5352      160.7552      130.5890      141.8311      169.4134      168.8513      169.7623      182.6700      160.6073      130.6171      118.0992      121.3626      114.1669      117.4330      113.8228      113.0207        0.0000        0.0000        0.0000        0.0000        0.0000        0.0000        0.0000        0.0000        0.0000        0.0000        0.0000        0.0000        0.0000        0.0000        0.0000        0.0000        0.0000        0.0000        0.0000        0.0000        0.0000        0.0000       21.7814       27.3817       53.7170        0.0000       26.3438       20.5933        0.0000        0.0000        0.0000        0.0000        0.0000        0.0000        0.0000        0.0000        0.0000        0.0000        0.0000        0.0000        0.0000        0.0000        0.0000        0.0000        0.0000        0.0000        0.0000        0.0000        0.0000        0.0000        0.0000        0.0000        0.0000        0.0000        0.0000        0.0000        0.0000        0.0000        0.0000        0.0000        0.0000        0.0000        0.0000        0.0000        0.0000        0.0000        0.0000        0.0000        0.0000        0.0000        0.0000        0.0000        0.0000        0.0000        0.0000        0.0000        0.0000        0.0000        0.0000        0.0000        0.0000        0.0000        0.0000
        0.0000        0.0000        0.0000        0.0000        0.0000        0.0000        0.0000        0.0000        0.0000        0.0000        0.0000        0.0000        0.0000        0.0000        0.0000        0.0000        0.0000        0.0000        0.0000        0.0000        0.0000        0.0000        0.0000        0.0000        0.0000        0.0000        0.0000        0.0000        0.0000        0.0000        0.0000        0.0000        0.0000        0.0000        0.0000        0.0000        0.0000        0.0000        0.0000        0.0000        0.0000        0.0000        0.0000        0.0000        0.0000        0.0000        0.0000        0.0000        0.0000        0.0000        0.0000        0.0000        0.0000        0.0000        0.0000        0.0000        0.0000        0.0000        0.0000        0.0000        0.0000        0.0000        0.0000        0.0000        0.0000        0.0000        0.0000        0.0000        0.0000        0.0000        0.0000        0.0000        0.0000        0.0000        0.0000        0.0000        0.0000        0.0000        0.0000        0.0000        0.0000        0.0000        0.0000        0.0000        0.0000        0.0000        0.0000        0.0000        0.0000        0.0000        0.0000        0.0000        0.0000        0.0000        0.0000        0.0000        0.0000        0.0000        0.0000        0.0000        0.0000        0.0000        0.0000        0.0000        0.0000       89.1626       77.0774       88.4906       91.7336       89.5488      100.7912       96.9007      106.6201       98.6449      132.7959        0.0000        0.0000        0.0000        0.0000        0.0000        0.0000        0.0000        0.0000        0.0000        0.0000        0.0000        0.0000        0.0000        0.0000        0.0000        0.0000        0.0000        0.0000      145.6260      127.8706      111.7567       82.8100       85.1515       78.9181       90.9677      109.8104      105.4866       86.5275       88.9508       85.2313       82.0123       97.7218      146.0292      150.7158      134.5146      162.0110      108.8364      117.4654      182.8750      143.1213      149.0731      177.3540      174.2829      159.5216      148.3083      139.2111      121.3850      109.9411      144.5100      174.5400        0.0000        0.0000        0.0000        0.0000        0.0000        0.0000        0.0000        0.0000        0.0000        0.0000        0.0000        0.0000        0.0000        0.0000        0.0000        0.0000        0.0000        0.0000        0.0000        0.0000        0.0000        0.0000        0.0000        0.0000       40.5017       33.7523        0.0000       41.6700       48.3900        0.0000        0.0000        0.0000        0.0000        0.0000        0.0000        0.0000        0.0000        0.0000        0.0000        0.0000        0.0000        0.0000        0.0000        0.0000        0.0000        0.0000        0.0000        0.0000        0.0000        0.0000        0.0000        0.0000        0.0000        0.0000        0.0000        0.0000        0.0000        0.0000        0.0000        0.0000        0.0000        0.0000        0.0000        0.0000        0.0000        0.0000        0.0000        0.0000        0.0000        0.0000        0.0000        0.0000        0.0000        0.0000        0.0000        0.0000        0.0000        0.0000        0.0000        0.0000        0.0000        0.0000        0.0000        0.0000
        0.0000        0.0000        0.0000        0.0000        0.0000        0.0000        0.0000        0.0000        0.0000        0.0000        0.0000        0.0000        0.0000        0.0000        0.0000        0.0000        0.0000        0.0000        0.0000        0.0000        0.0000        0.0000        0.0000        0.0000        0.0000        0.0000        0.0000        0.0000        0.0000        0.0000        0.0000        0.0000        0.0000        0.0000        0.0000        0.0000        0.0000        0.0000        0.0000        0.0000        0.0000        0.0000        0.0000        0.0000        0.0000        0.0000        0.0000        0.0000        0.0000        0.0000        0.0000        0.0000        0.0000        0.0000        0.0000        0.0000        0.0000        0.0000        0.0000        0.0000        0.0000        0.0000        0.0000        0.0000        0.0000        0.0000        0.0000        0.0000        0.0000        0.0000        0.0000        0.0000        0.0000        0.0000        0.0000        0.0000        0.0000        0.0000        0.0000        0.0000        0.0000        0.0000        0.0000        0.0000        0.0000        0.0000        0.0000        0.0000        0.0000        0.0000        0.0000        0.0000        0.0000        0.0000        0.0000        0.0000        0.0000        0.0000        0.0000        0.0000        0.0000        0.0000        0.0000        0.0000        0.0000        0.0000       90.7793       86.8945       88.2140       91.0848       85.2098       93.4493       91.0629      113.1549      150.0567        0.0000        0.0000        0.0000        0.0000        0.0000        0.0000        0.0000        0.0000        0.0000        0.0000        0.0000        0.0000        0.0000        0.0000        0.0000        0.0000        0.0000        0.0000        0.0000        0.0000      108.4663       75.2211       68.6385       71.6338       95.1894      102.7148       92.0826       78.9673       79.2964       83.5317       90.3768      104.9621      138.7589      167.7917      148.6118      152.9488      110.4905      114.2430      112.3251      149.9818      165.5526      185.7434      189.8935      179.0445      137.1463        0.0000        0.0000      108.3814        0.0000        0.0000        0.0000        0.0000        0.0000        0.0000        0.0000        0.0000        0.0000        0.0000        0.0000        0.0000        0.0000        0.0000        0.0000        0.0000        0.0000        0.0000        0.0000        0.0000        0.0000        0.0000        0.0000        0.0000        0.0000        0.0000       35.8216       34.4049        0.0000        0.0000        0.0000        0.0000        0.0000        0.0000        0.0000        0.0000        0.0000        0.0000        0.0000        0.0000        0.0000        0.0000        0.0000        0.0000        0.0000        0.0000        0.0000        0.0000        0.0000        0.0000        0.0000        0.0000        0.0000        0.0000        0.0000        0.0000        0.0000        0.0000        0.0000        0.0000        0.0000        0.0000        0.0000        0.0000        0.0000        0.0000        0.0000        0.0000        0.0000        0.0000        0.0000        0.0000        0.0000        0.0000        0.0000        0.0000        0.0000        0.0000        0.0000        0.0000        0.0000        0.0000        0.0000        0.0000        0.0000        0.0000
[truncated: 212,709 more chars]
