# Supplementary material for: Multidimensional evaluation of the TRMM 3B43V7 satellite-based precipitation product in mainland China from 1998–2016
Source: PeerJ. 2020 Feb 20;8:e8615. doi: 10.7717/peerj.8615 (PMC7036276; doi:10.7717/peerj.8615)
Supplement: Supplemental Information 2 [file peerj-08-8615-s002.zip › TRMM_3B43 data/TRMM 3B43 data-Year-Month/2004-05.txt]

ncols         249
nrows         175
xllcorner     73.250
yllcorner     6.500
cellsize      0.25000
        0.0000        0.0000        0.0000        0.0000        0.0000        0.0000        0.0000        0.0000        0.0000        0.0000        0.0000        0.0000        0.0000        0.0000        0.0000        0.0000        0.0000        0.0000        0.0000        0.0000        0.0000        0.0000        0.0000        0.0000        0.0000        0.0000        0.0000        0.0000        0.0000        0.0000        0.0000        0.0000        0.0000        0.0000        0.0000        0.0000        0.0000        0.0000        0.0000        0.0000        0.0000        0.0000        0.0000        0.0000        0.0000        0.0000        0.0000        0.0000        0.0000        0.0000        0.0000        0.0000        0.0000        0.0000        0.0000        0.0000        0.0000        0.0000        0.0000        0.0000        0.0000        0.0000        0.0000        0.0000        0.0000        0.0000        0.0000        0.0000        0.0000        0.0000        0.0000        0.0000        0.0000        0.0000        0.0000        0.0000        0.0000        0.0000        0.0000        0.0000        0.0000        0.0000        0.0000        0.0000        0.0000        0.0000        0.0000        0.0000        0.0000        0.0000        0.0000        0.0000        0.0000        0.0000        0.0000        0.0000        0.0000        0.0000        0.0000        0.0000        0.0000        0.0000        0.0000        0.0000        0.0000        0.0000        0.0000        0.0000        0.0000        0.0000        0.0000        0.0000        0.0000        0.0000        0.0000        0.0000        0.0000        0.0000        0.0000        0.0000        0.0000        0.0000        0.0000        0.0000        0.0000        0.0000        0.0000        0.0000        0.0000        0.0000        0.0000        0.0000        0.0000        0.0000        0.0000        0.0000        0.0000        0.0000        0.0000        0.0000        0.0000        0.0000        0.0000        0.0000        0.0000        0.0000        0.0000        0.0000        0.0000        0.0000        0.0000        0.0000        0.0000        0.0000        0.0000        0.0000        0.0000        0.0000        0.0000        0.0000        0.0000        0.0000        0.0000        0.0000        0.0000        0.0000        0.0000        0.0000        0.0000        0.0000        0.0000        0.0000        0.0000       21.7122       25.1978       28.1036        0.0000        0.0000        0.0000       26.2866       37.1268       41.4673       38.7833       44.4907       44.3668       49.9608       51.4963       51.1950       46.2061       53.6339       54.4120       54.4729       58.9400       53.3383       72.3672       71.1697       75.8696       73.9194       78.2110      114.7317      133.6370      140.8952       93.2196       86.3190       78.7087       74.9604       86.0451       97.4241      111.0014      111.1238      112.9056      125.5904      127.8324      128.4258      123.9621      119.8202       96.3697       85.3564       81.9417        0.0000        0.0000        0.0000        0.0000        0.0000        0.0000        0.0000        0.0000        0.0000        0.0000        0.0000        0.0000        0.0000        0.0000        0.0000        0.0000        0.0000        0.0000        0.0000        0.0000        0.0000        0.0000        0.0000        0.0000        0.0000        0.0000        0.0000        0.0000        0.0000        0.0000
        0.0000        0.0000        0.0000        0.0000        0.0000        0.0000        0.0000        0.0000        0.0000        0.0000        0.0000        0.0000        0.0000        0.0000        0.0000        0.0000        0.0000        0.0000        0.0000        0.0000        0.0000        0.0000        0.0000        0.0000        0.0000        0.0000        0.0000        0.0000        0.0000        0.0000        0.0000        0.0000        0.0000        0.0000        0.0000        0.0000        0.0000        0.0000        0.0000        0.0000        0.0000        0.0000        0.0000        0.0000        0.0000        0.0000        0.0000        0.0000        0.0000        0.0000        0.0000        0.0000        0.0000        0.0000        0.0000        0.0000        0.0000        0.0000        0.0000        0.0000        0.0000        0.0000        0.0000        0.0000        0.0000        0.0000        0.0000        0.0000        0.0000        0.0000        0.0000        0.0000        0.0000        0.0000        0.0000        0.0000        0.0000        0.0000        0.0000        0.0000        0.0000        0.0000        0.0000        0.0000        0.0000        0.0000        0.0000        0.0000        0.0000        0.0000        0.0000        0.0000        0.0000        0.0000        0.0000        0.0000        0.0000        0.0000        0.0000        0.0000        0.0000        0.0000        0.0000        0.0000        0.0000        0.0000        0.0000        0.0000        0.0000        0.0000        0.0000        0.0000        0.0000        0.0000        0.0000        0.0000        0.0000        0.0000        0.0000        0.0000        0.0000        0.0000        0.0000        0.0000        0.0000        0.0000        0.0000        0.0000        0.0000        0.0000        0.0000        0.0000        0.0000        0.0000        0.0000        0.0000        0.0000        0.0000        0.0000        0.0000        0.0000        0.0000        0.0000        0.0000        0.0000        0.0000        0.0000        0.0000        0.0000        0.0000        0.0000        0.0000        0.0000        0.0000        0.0000        0.0000        0.0000        0.0000        0.0000        0.0000        0.0000        0.0000        0.0000        0.0000        0.0000        0.0000        0.0000        0.0000        0.0000        0.0000        0.0000        0.0000       19.0884       21.4470       22.1438       20.3820       20.4243       20.5135       22.3906       28.1360       34.7827       34.3317       52.4448       45.9272       45.5331       42.4824       45.3328       47.5033       44.6652       45.2468       44.5348       49.9965       48.4124       44.7966       69.7107       63.7608       51.5052       54.9297       71.5962       98.5908      103.4586      132.9283       94.9784       82.2597       79.6725       88.1324       99.6542      116.3977      117.3002       87.2538      102.1516      123.5727      130.7585      124.4181      114.6089      103.0607       84.0897       77.6968       76.6232       73.8682       76.2803       76.9152       77.0537       84.0057       82.2215       76.1675        0.0000        0.0000        0.0000        0.0000        0.0000        0.0000        0.0000        0.0000        0.0000        0.0000        0.0000        0.0000        0.0000        0.0000        0.0000        0.0000        0.0000        0.0000        0.0000        0.0000        0.0000        0.0000        0.0000
        0.0000        0.0000        0.0000        0.0000        0.0000        0.0000        0.0000        0.0000        0.0000        0.0000        0.0000        0.0000        0.0000        0.0000        0.0000        0.0000        0.0000        0.0000        0.0000        0.0000        0.0000        0.0000        0.0000        0.0000        0.0000        0.0000        0.0000        0.0000        0.0000        0.0000        0.0000        0.0000        0.0000        0.0000        0.0000        0.0000        0.0000        0.0000        0.0000        0.0000        0.0000        0.0000        0.0000        0.0000        0.0000        0.0000        0.0000        0.0000        0.0000        0.0000        0.0000        0.0000        0.0000        0.0000        0.0000       41.1005        0.0000       30.0992       25.7920        0.0000        0.0000        0.0000        0.0000        0.0000        0.0000        0.0000        0.0000        0.0000        0.0000        0.0000        0.0000        0.0000        0.0000        0.0000        0.0000        0.0000        0.0000        0.0000        0.0000        0.0000        0.0000        0.0000        0.0000        0.0000        0.0000        0.0000        0.0000        0.0000        0.0000        0.0000        0.0000        0.0000        0.0000        0.0000        0.0000        0.0000        0.0000        0.0000        0.0000        0.0000        0.0000        0.0000        0.0000        0.0000        0.0000        0.0000        0.0000        0.0000        0.0000        0.0000        0.0000        0.0000        0.0000        0.0000        0.0000        0.0000        0.0000        0.0000        0.0000        0.0000        0.0000        0.0000        0.0000        0.0000        0.0000        0.0000        0.0000        0.0000        0.0000        0.0000        0.0000        0.0000        0.0000        0.0000        0.0000        0.0000        0.0000        0.0000        0.0000        0.0000        0.0000        0.0000        0.0000        0.0000        0.0000        0.0000        0.0000        0.0000        0.0000        0.0000        0.0000        0.0000        0.0000        0.0000        0.0000        0.0000        0.0000        0.0000        0.0000        0.0000        0.0000        0.0000        0.0000        0.0000        0.0000        0.0000        0.0000        0.0000        0.0000        0.0000        0.0000       19.5904       20.1318       20.5646       20.5626       20.1992       18.3792       23.9286       24.4383       19.5769       21.2091       24.7116       31.7492       44.9317       40.5165       39.8526       38.7360       39.5622       56.6318       59.1252       53.2090       60.0335       44.3230       40.6951       58.0925       60.7109       67.4411       72.5829       91.6259      108.4028      105.2311       98.5390       84.1818       80.0967       76.4547       79.7730       83.9498       76.9095       68.6114       78.2412       92.1884      105.7794      102.7130      103.1056       97.7341       89.9060       80.5788       78.6929       80.4149       73.8147       75.6087       75.1086       80.7182       86.2077       86.4551       83.0042       88.5187        0.0000        0.0000        0.0000        0.0000        0.0000        0.0000        0.0000        0.0000        0.0000        0.0000        0.0000        0.0000        0.0000        0.0000        0.0000        0.0000        0.0000        0.0000        0.0000        0.0000        0.0000        0.0000
        0.0000        0.0000        0.0000        0.0000        0.0000        0.0000        0.0000        0.0000        0.0000        0.0000        0.0000        0.0000        0.0000        0.0000        0.0000        0.0000        0.0000        0.0000        0.0000        0.0000        0.0000        0.0000        0.0000        0.0000        0.0000        0.0000        0.0000        0.0000        0.0000        0.0000        0.0000        0.0000        0.0000        0.0000        0.0000        0.0000        0.0000        0.0000        0.0000        0.0000        0.0000        0.0000        0.0000        0.0000        0.0000        0.0000        0.0000        0.0000        0.0000        0.0000        0.0000        0.0000        0.0000       56.5204       55.9401       49.8883       43.8613       51.6378       36.6932       13.1427        0.0000        0.0000        0.0000        0.0000        0.0000        0.0000        0.0000        0.0000        0.0000        0.0000        0.0000        0.0000        0.0000        0.0000        0.0000        0.0000        0.0000        0.0000        0.0000        0.0000        0.0000        0.0000        0.0000        0.0000        0.0000        0.0000        0.0000        0.0000        0.0000        0.0000        0.0000        0.0000        0.0000        0.0000        0.0000        0.0000        0.0000        0.0000        0.0000        0.0000        0.0000        0.0000        0.0000        0.0000        0.0000        0.0000        0.0000        0.0000        0.0000        0.0000        0.0000        0.0000        0.0000        0.0000        0.0000        0.0000        0.0000        0.0000        0.0000        0.0000        0.0000        0.0000        0.0000        0.0000        0.0000        0.0000        0.0000        0.0000        0.0000        0.0000        0.0000        0.0000        0.0000        0.0000        0.0000        0.0000        0.0000        0.0000        0.0000        0.0000        0.0000        0.0000        0.0000        0.0000        0.0000        0.0000        0.0000        0.0000        0.0000        0.0000        0.0000        0.0000        0.0000        0.0000        0.0000        0.0000        0.0000        0.0000        0.0000        0.0000        0.0000        0.0000        0.0000        0.0000        0.0000        0.0000        0.0000        0.0000        0.0000        0.0000       25.5111       21.0285       18.4534       17.9240       20.3596       21.3004       19.3694       22.3114       27.8379       28.5443       21.3486       24.3184       32.8533       39.2100       38.7402       36.0841       39.9603       46.5223       62.1010       53.4936       53.9409       48.0576       48.9276       52.4007       55.3332       55.1371       78.2835       95.7760       95.7912       80.0099       96.8002       95.6336       81.6392       74.8806       69.5256       64.2547       62.9941       66.1137       59.5501       66.5345       73.4878       84.8419       90.8694       93.8154       82.7096       75.3907       74.7833       81.8080       77.6604       71.3117       73.2762       72.6411       79.1085       91.3524       96.6932       99.0047       98.9836      105.0140      106.7126        0.0000        0.0000        0.0000        0.0000        0.0000        0.0000        0.0000        0.0000        0.0000        0.0000        0.0000        0.0000        0.0000        0.0000        0.0000        0.0000        0.0000        0.0000        0.0000        0.0000
        0.0000        0.0000        0.0000        0.0000        0.0000        0.0000        0.0000        0.0000        0.0000        0.0000        0.0000        0.0000        0.0000        0.0000        0.0000        0.0000        0.0000        0.0000        0.0000        0.0000        0.0000        0.0000        0.0000        0.0000        0.0000        0.0000        0.0000        0.0000        0.0000        0.0000        0.0000        0.0000        0.0000        0.0000        0.0000        0.0000        0.0000        0.0000        0.0000        0.0000        0.0000        0.0000        0.0000        0.0000        0.0000        0.0000        0.0000        0.0000        0.0000        0.0000        0.0000        0.0000        0.0000       25.0276       30.5688       35.0748       35.8619       38.5379       28.2578       17.2119        0.0000        0.0000        0.0000        0.0000        0.0000        0.0000        0.0000        0.0000        0.0000        0.0000        0.0000        0.0000        0.0000        0.0000        0.0000        0.0000        0.0000        0.0000        0.0000        0.0000        0.0000        0.0000        0.0000        0.0000        0.0000        0.0000        0.0000        0.0000        0.0000        0.0000        0.0000        0.0000        0.0000        0.0000        0.0000        0.0000        0.0000        0.0000        0.0000        0.0000        0.0000        0.0000        0.0000        0.0000        0.0000        0.0000        0.0000        0.0000        0.0000        0.0000        0.0000        0.0000        0.0000        0.0000        0.0000        0.0000        0.0000        0.0000        0.0000        0.0000        0.0000        0.0000        0.0000        0.0000        0.0000        0.0000        0.0000        0.0000        0.0000        0.0000        0.0000        0.0000        0.0000        0.0000        0.0000        0.0000        0.0000        0.0000        0.0000        0.0000        0.0000        0.0000        0.0000        0.0000        0.0000        0.0000        0.0000        0.0000        0.0000        0.0000        0.0000        0.0000        0.0000        0.0000        0.0000        0.0000        0.0000        0.0000        0.0000        0.0000        0.0000        0.0000        0.0000        0.0000        0.0000        0.0000        0.0000        0.0000        0.0000        0.0000       21.4534       17.4112       15.3762       18.0715       26.2252       26.0827       28.9083       20.3300       20.9969       20.5430       21.2872       24.7431       30.5624       31.4626       33.7511       33.9384       38.5274       43.6376       44.5019       43.5479       45.9787       55.7242       51.2749       61.5362       48.7076       59.8819       83.3922       95.8319       75.6397       72.2541       88.7354       64.1544       56.1425       61.6494       62.0836       62.5559       72.0449       78.7669       80.7609       75.6681       66.0242       66.3630       76.2962       66.0681       62.3125       61.4611       65.9186       65.1209       65.7608       58.3645       55.9130       62.3143       69.2475       81.3505      111.0077      117.8938      112.5040      117.8568      109.4101      118.1171      173.5967        0.0000        0.0000        0.0000        0.0000        0.0000        0.0000        0.0000        0.0000        0.0000        0.0000        0.0000        0.0000        0.0000        0.0000        0.0000        0.0000        0.0000        0.0000
        0.0000        0.0000        0.0000        0.0000        0.0000        0.0000        0.0000        0.0000        0.0000        0.0000        0.0000        0.0000        0.0000        0.0000        0.0000        0.0000        0.0000        0.0000        0.0000        0.0000        0.0000        0.0000        0.0000        0.0000        0.0000        0.0000        0.0000        0.0000        0.0000        0.0000        0.0000        0.0000        0.0000        0.0000        0.0000        0.0000        0.0000        0.0000        0.0000        0.0000        0.0000        0.0000        0.0000        0.0000        0.0000        0.0000        0.0000        0.0000        0.0000        0.0000       25.7982       23.5847       22.5124       23.8965       36.7807       30.2518       20.0002       27.2332       30.9740       16.4700       11.0251       11.6268        0.0000        0.0000        0.0000        0.0000        0.0000        0.0000        0.0000        0.0000        0.0000        0.0000        0.0000        0.0000        0.0000        0.0000        0.0000        0.0000        0.0000        0.0000        0.0000        0.0000        0.0000        0.0000        0.0000        0.0000        0.0000        0.0000        0.0000        0.0000        0.0000        0.0000        0.0000        0.0000        0.0000        0.0000        0.0000        0.0000        0.0000        0.0000        0.0000        0.0000        0.0000        0.0000        0.0000        0.0000        0.0000        0.0000        0.0000        0.0000        0.0000        0.0000        0.0000        0.0000        0.0000        0.0000        0.0000        0.0000        0.0000        0.0000        0.0000        0.0000        0.0000        0.0000        0.0000        0.0000        0.0000        0.0000        0.0000        0.0000        0.0000        0.0000        0.0000        0.0000        0.0000        0.0000        0.0000        0.0000        0.0000        0.0000        0.0000        0.0000        0.0000        0.0000        0.0000        0.0000        0.0000        0.0000        0.0000        0.0000        0.0000        0.0000        0.0000        0.0000        0.0000        0.0000        0.0000        0.0000        0.0000        0.0000        0.0000        0.0000        0.0000        0.0000        0.0000        0.0000        0.0000        0.0000        0.0000       17.8169       16.3532       13.3116       15.6320       18.3088       20.5836       32.9259       21.4041       22.7810       21.6514       20.3730       23.4314       23.8862       28.7239       31.9793       34.3170       32.6769       42.6388       43.0195       39.8585       35.1362       38.1822       42.3360       43.1257       56.0797       58.5215       60.6104       75.4791       80.9729       83.2505       77.2059       66.0022       57.0915       52.3640       55.4278       57.2082       56.0722       52.0624       53.2508       68.2000       73.0378       85.8088       72.4444       62.0329       57.4385       59.1967       62.4405       57.5231       60.8265       59.0467       56.4423       62.2834       62.9984       62.6387       78.6056       94.5817      109.9161      108.2534      113.8148      110.5719      135.9296      150.7879        0.0000        0.0000        0.0000        0.0000        0.0000        0.0000        0.0000        0.0000        0.0000        0.0000        0.0000        0.0000        0.0000        0.0000      106.7610      105.6361      108.4122        0.0000
        0.0000        0.0000        0.0000        0.0000        0.0000        0.0000        0.0000        0.0000        0.0000        0.0000        0.0000        0.0000        0.0000        0.0000        0.0000        0.0000        0.0000        0.0000        0.0000        0.0000        0.0000        0.0000        0.0000        0.0000        0.0000        0.0000        0.0000        0.0000        0.0000        0.0000        0.0000        0.0000        0.0000        0.0000        0.0000        0.0000        0.0000        0.0000        0.0000        0.0000        0.0000        0.0000        0.0000        0.0000        0.0000        0.0000        0.0000        0.0000       20.5469       19.5173       19.6447       19.7733       23.7499       24.2247       23.8976       19.9121       17.0589       18.6662       18.8787       21.5395       23.0810       16.4695       13.8223        0.0000        0.0000        0.0000        0.0000        0.0000        0.0000        0.0000        0.0000        0.0000        0.0000        0.0000        0.0000        0.0000        0.0000        0.0000        0.0000        0.0000        0.0000        0.0000        0.0000        0.0000        0.0000        0.0000        0.0000        0.0000        0.0000        0.0000        0.0000        0.0000        0.0000        0.0000        0.0000        0.0000        0.0000        0.0000        0.0000        0.0000        0.0000        0.0000        0.0000        0.0000        0.0000        0.0000        0.0000        0.0000        0.0000        0.0000        0.0000        0.0000        0.0000        0.0000        0.0000        0.0000        0.0000        0.0000        0.0000        0.0000        0.0000        0.0000        0.0000        0.0000        0.0000        0.0000        0.0000        0.0000        0.0000        0.0000        0.0000        0.0000        0.0000        0.0000        0.0000        0.0000        0.0000        0.0000        0.0000        0.0000        0.0000        0.0000        0.0000        0.0000        0.0000        0.0000        0.0000        0.0000        0.0000        0.0000        0.0000        0.0000        0.0000        0.0000        0.0000        0.0000        0.0000        0.0000        0.0000        0.0000        0.0000        0.0000        0.0000        0.0000        0.0000        0.0000        0.0000        0.0000       14.9905       14.1996       13.3253       10.8222       17.3267       18.1193       18.1625       20.9853       24.7299       21.3578       21.0301       24.4515       23.2638       24.0563       28.1052       34.1283       43.3981       47.3505       44.3020       40.0056       43.4094       39.2765       43.0929       39.7491       40.4827       45.0802       66.3795       90.6144       80.6052       81.5582       90.0713       67.4591       53.9450       49.8245       44.2068       48.3331       49.0794       46.3871       41.3825       40.0023       50.4639       55.0069       66.1465       54.1592       47.2212       49.5716       63.6770       65.8585       57.7746       56.3298       59.4013       57.6362       70.5737       76.3234       71.3024       80.6396       96.7573      110.0855      105.8935      115.9414      117.9899      142.4951      166.5329      171.2038        0.0000        0.0000        0.0000        0.0000        0.0000        0.0000        0.0000        0.0000        0.0000      124.3459      127.9700      117.4381      110.3865      104.4812      108.1970      112.0182      124.2711
        0.0000        0.0000        0.0000        0.0000        0.0000        0.0000        0.0000        0.0000        0.0000        0.0000        0.0000        0.0000        0.0000        0.0000        0.0000        0.0000        0.0000        0.0000        0.0000        0.0000        0.0000        0.0000        0.0000        0.0000        0.0000        0.0000        0.0000        0.0000        0.0000        0.0000        0.0000        0.0000        0.0000        0.0000        0.0000        0.0000        0.0000        0.0000        0.0000        0.0000        0.0000        0.0000        0.0000        0.0000        0.0000        0.0000        0.0000        0.0000       21.2913       22.6719       21.3357       21.0348       22.9306       22.8907       23.9852       20.1715       20.1400       21.4978       24.7619       29.9155       37.0345       20.0102       14.1799       20.4414       16.1307       13.0636       11.2343        0.0000        0.0000        0.0000        0.0000        0.0000        0.0000        0.0000        0.0000        0.0000        0.0000        0.0000        0.0000        0.0000        0.0000        0.0000        0.0000        0.0000        0.0000        0.0000        0.0000        0.0000        0.0000        0.0000        0.0000        0.0000        0.0000        0.0000        0.0000        0.0000        0.0000        0.0000        0.0000        0.0000        0.0000        0.0000        0.0000        0.0000        0.0000        0.0000        0.0000        0.0000        0.0000        0.0000        0.0000        0.0000        0.0000        0.0000        0.0000        0.0000        0.0000        0.0000        0.0000        0.0000        0.0000        0.0000        0.0000        0.0000        0.0000        0.0000        0.0000        0.0000        0.0000        0.0000        0.0000        0.0000        0.0000        0.0000        0.0000        0.0000        0.0000        0.0000        0.0000        0.0000        0.0000        0.0000        0.0000        0.0000        0.0000        0.0000        0.0000        0.0000        0.0000        0.0000        0.0000        0.0000        0.0000        0.0000        0.0000        0.0000        0.0000        0.0000        0.0000        0.0000        0.0000        0.0000        0.0000        0.0000        0.0000        0.0000        0.0000        0.0000       11.5165       11.3787       11.7776        9.7635        9.8123       10.8499       12.1879       15.7536       19.9634       25.5984       20.7016       22.0483       23.8065       26.4594       27.2233       29.2088       28.9549       31.1547       35.5503       42.5368       45.4593       37.3414       41.6611       52.0790       59.1858       68.0627       77.1151       71.4777       60.8011       60.0116       60.6890       39.3136       35.1065       51.7853       39.6522       40.9838       40.4031       39.9235       36.6277       35.8426       34.7531       44.6596       52.2927       46.0745       41.5767       41.5511       52.9249       59.6310       52.9880       58.7557       67.9312       79.9909       85.4718       71.8896       70.8207       88.3174      102.0498      118.5132      124.7761      133.9409      139.6132      158.2131      176.8323        0.0000        0.0000        0.0000        0.0000        0.0000        0.0000      124.3932      121.8678      113.6930      113.3970      123.0779      115.7744      116.3699      106.9941      110.0237      113.6073        0.0000        0.0000
        0.0000        0.0000        0.0000        0.0000        0.0000        0.0000        0.0000        0.0000        0.0000        0.0000        0.0000        0.0000        0.0000        0.0000        0.0000        0.0000        0.0000        0.0000        0.0000        0.0000        0.0000        0.0000        0.0000        0.0000        0.0000        0.0000        0.0000        0.0000        0.0000        0.0000        0.0000        0.0000        0.0000        0.0000        0.0000        0.0000        0.0000        0.0000        0.0000        0.0000        0.0000        0.0000        0.0000        0.0000        0.0000        0.0000        0.0000        0.0000       20.2515       21.3655       20.7329       19.4007       18.7891       17.4351       17.0262       17.3055       18.6162       20.1725       15.2695       18.3484       22.6613       18.5271       17.3859       23.0709       32.3325       32.8149       28.7187       21.9474       16.9692        0.0000        0.0000        0.0000        0.0000        0.0000        0.0000        0.0000        0.0000        0.0000        0.0000        0.0000        0.0000        0.0000        0.0000        0.0000        0.0000        0.0000        0.0000        0.0000        0.0000        0.0000        0.0000        0.0000        0.0000        0.0000        0.0000        0.0000        0.0000        0.0000        0.0000        0.0000        0.0000        0.0000        0.0000        0.0000        0.0000        0.0000        0.0000        0.0000        0.0000        0.0000        0.0000        0.0000        0.0000        0.0000        0.0000        0.0000        0.0000        0.0000        0.0000        0.0000        0.0000        0.0000        0.0000        0.0000        0.0000        0.0000        0.0000        0.0000        0.0000        0.0000        0.0000        0.0000        0.0000        0.0000        0.0000        0.0000        0.0000        0.0000        0.0000        0.0000        0.0000        0.0000        0.0000        0.0000        0.0000        0.0000        0.0000        0.0000        0.0000        0.0000        0.0000        0.0000        0.0000        0.0000        0.0000        0.0000        0.0000        0.0000        0.0000        0.0000        0.0000        0.0000        0.0000        0.0000        0.0000        0.0000        0.0000        0.0000        7.8841        7.5343        7.4556        7.3071        7.9659        9.2368       10.6674       17.0570      168.8698      225.1542       24.5317       21.6583       24.6582       25.8450       27.1544       24.2806       28.0142       30.7602       29.9499       35.6700       33.0174       28.0583       31.1820       38.6450       48.5352       67.5915       60.2843       59.7527       66.8204       50.3807       35.6168       31.2026       30.0858       24.4915       24.2885       29.0465       29.2842       30.3363       31.0301       32.2920       47.4880       45.3457       48.1444       42.9644       32.3075       34.4012       40.1458       42.0656       65.8389       68.4208       68.9236       76.2835       77.7810       82.3321       90.8519       89.2855      102.5990      137.4490      149.0916      155.9441      147.9924      153.7281      167.6182      150.2027      121.3535      116.0367      108.7776      112.4063      109.9865      113.6455      112.9618      108.0944      111.9922      112.4034      116.1637      136.8761      127.4277      120.4668      126.3141        0.0000        0.0000
        0.0000        0.0000        0.0000        0.0000        0.0000        0.0000        0.0000        0.0000        0.0000        0.0000        0.0000        0.0000        0.0000        0.0000        0.0000        0.0000        0.0000        0.0000        0.0000        0.0000        0.0000        0.0000        0.0000        0.0000        0.0000        0.0000        0.0000        0.0000        0.0000        0.0000        0.0000        0.0000        0.0000        0.0000        0.0000        0.0000        0.0000        0.0000        0.0000        0.0000        0.0000        0.0000        0.0000        0.0000        0.0000        0.0000        0.0000        0.0000       21.9312       20.6563       21.1788       20.2861       18.8585       19.3949       20.2794       13.1749       12.9934       15.8582       13.4963       15.7442       17.3188       20.1260       21.8221       24.2323       36.4952       32.4055       43.0364       40.0366       23.7668       22.1742        0.0000        0.0000        0.0000        0.0000        0.0000        0.0000        0.0000        0.0000        0.0000        0.0000        0.0000        0.0000        0.0000        0.0000        0.0000        0.0000        0.0000        0.0000        0.0000        0.0000        0.0000        0.0000        0.0000        0.0000        0.0000        0.0000        0.0000        0.0000        0.0000        0.0000        0.0000        0.0000        0.0000        0.0000        0.0000        0.0000        0.0000        0.0000        0.0000        0.0000        0.0000        0.0000        0.0000        0.0000        0.0000        0.0000        0.0000        0.0000        0.0000        0.0000        0.0000        0.0000        0.0000        0.0000        0.0000        0.0000        0.0000        0.0000        0.0000        0.0000        0.0000        0.0000        0.0000        0.0000        0.0000        0.0000        0.0000        0.0000        0.0000        0.0000        0.0000        0.0000        0.0000        0.0000        0.0000        0.0000        0.0000        0.0000        0.0000        0.0000        0.0000        0.0000        0.0000        0.0000        0.0000        0.0000        0.0000        0.0000        0.0000        0.0000        0.0000        0.0000        0.0000        0.0000        0.0000        0.0000        0.0000        0.0000        0.0000        8.7754        7.5506        8.8653       13.6712       18.4186        0.0000       21.0047      151.5498      102.4640        0.0000        0.0000        0.0000       32.8307       43.5669       46.6546       40.0485       29.9531       41.1035       42.4589       26.5533       23.0939       27.3552       33.4837       47.5974       54.6504       61.0140       56.7715       57.2201       34.9355       29.8836       25.3210       22.8695       22.8435       19.7766       24.2483       23.9725       24.9920       27.3414       25.0299       39.0140       68.7705       51.5140       30.1678       29.6930       39.7416       35.1914       38.1923       50.2345       66.6803       62.1327       76.6596       69.6860       88.6351       89.2176       85.6729      100.0771      146.5719      183.9351      176.7961      158.5810      120.4407      111.6738      106.3526      104.4534      103.3908      103.3693      107.8804      106.5688      107.5576      118.8750      110.2790      102.9805      104.9619      106.9571      125.7574      124.2615      131.6623      139.9531        0.0000        0.0000
        0.0000        0.0000        0.0000        0.0000        0.0000        0.0000        0.0000        0.0000        0.0000        0.0000        0.0000        0.0000        0.0000        0.0000        0.0000        0.0000        0.0000        0.0000        0.0000        0.0000        0.0000        0.0000        0.0000        0.0000        0.0000        0.0000        0.0000        0.0000        0.0000        0.0000        0.0000        0.0000        0.0000        0.0000        0.0000        0.0000        0.0000        0.0000       22.8436       27.0670       29.3010        0.0000        0.0000        0.0000        0.0000        0.0000        0.0000        0.0000       22.1887       21.6603       22.0043       21.7817       20.6082       21.6206       25.1585       26.2257       21.2295       15.3110       14.5464       16.6604       15.8536       18.4405       25.4788       22.1654       26.5712       26.4240       30.9898       47.5589       50.6955       27.8234        0.0000        0.0000        0.0000        0.0000        0.0000        0.0000        0.0000        0.0000        0.0000        0.0000        0.0000        0.0000        0.0000        0.0000        0.0000        0.0000        0.0000        0.0000        0.0000        0.0000        0.0000        0.0000        0.0000        0.0000        0.0000        0.0000        0.0000        0.0000        0.0000        0.0000        0.0000        0.0000        0.0000        0.0000        0.0000        0.0000        0.0000        0.0000        0.0000        0.0000        0.0000        0.0000        0.0000        0.0000        0.0000        0.0000        0.0000        0.0000        0.0000        0.0000        0.0000        0.0000        0.0000        0.0000        0.0000        0.0000        0.0000        0.0000        0.0000        0.0000        0.0000        0.0000        0.0000        0.0000        0.0000        0.0000        0.0000        0.0000        0.0000        0.0000        0.0000        0.0000        0.0000        0.0000        0.0000        0.0000        0.0000        0.0000        0.0000        0.0000        0.0000        0.0000        0.0000        0.0000        0.0000        0.0000        0.0000        0.0000        0.0000        0.0000        0.0000        0.0000        0.0000        0.0000        0.0000        0.0000        0.0000        0.0000        0.0000        0.0000        0.0000        0.0000        0.0000        0.0000        0.0000        0.0000        0.0000        0.0000        0.0000        0.0000        0.0000        0.0000        0.0000       29.8111       40.2879       30.3090       20.4942       24.7278       22.6992       22.7210       24.5790       28.0654       39.5889       48.5871       66.4347       54.6205       51.5596       37.1005       32.4137       18.5650       23.3530       16.5097       16.0862       21.5226       26.7217       31.0932       29.8942       30.3270       32.4934       46.5609       46.2428       30.7634       35.3902       60.3452       40.1755       27.9357       34.3192       50.1567       56.7419       79.1247       75.4766       79.6500       94.7021       94.0004       97.5916      148.8845      169.4857      143.5684      126.6625      105.8236      103.3482       96.7352       96.3849      101.0517      105.4692       99.7653       95.8255       93.9626      103.9501      111.0083      121.8612      100.4421      109.6618      128.0507      127.2209      145.6896        0.0000        0.0000        0.0000
        0.0000        0.0000        0.0000        0.0000        0.0000        0.0000        0.0000        0.0000        0.0000        0.0000        0.0000        0.0000        0.0000        0.0000        0.0000        0.0000        0.0000        0.0000        0.0000        0.0000        0.0000        0.0000        0.0000        0.0000        0.0000        0.0000        0.0000        0.0000        0.0000        0.0000        0.0000        0.0000        0.0000        0.0000        0.0000        0.0000        0.0000        0.0000       32.4620       42.2503       53.2361       37.2541       29.0446       26.3506       24.7391       26.5033       50.2704       58.6447       54.2788       37.4083       27.5925       27.3826       28.7772       26.6254       25.2961       27.9763       14.8645       13.9249       17.2836       16.3451       17.8908       18.0400       19.2356       24.8783       25.4947       29.6590       27.9605       42.5342       60.3275       34.7303       22.0654       19.2655        0.0000        0.0000        0.0000        0.0000        0.0000        0.0000        0.0000        0.0000        0.0000        0.0000        0.0000        0.0000        0.0000        0.0000        0.0000        0.0000        0.0000        0.0000        0.0000        0.0000        0.0000        0.0000        0.0000        0.0000        0.0000        0.0000        0.0000        0.0000        0.0000        0.0000        0.0000        0.0000        0.0000        0.0000        0.0000        0.0000        0.0000        0.0000        0.0000        0.0000        0.0000        0.0000        0.0000        0.0000        0.0000        0.0000        0.0000        0.0000        0.0000        0.0000        0.0000        0.0000        0.0000        0.0000        0.0000        0.0000        0.0000        0.0000        0.0000        0.0000        0.0000        0.0000        0.0000        0.0000        0.0000        0.0000        0.0000        0.0000        0.0000        0.0000        0.0000        0.0000        0.0000        0.0000        0.0000        0.0000        0.0000        0.0000        0.0000        0.0000        0.0000        0.0000        0.0000        0.0000        0.0000        0.0000        0.0000        0.0000        0.0000        0.0000        0.0000        0.0000        0.0000        0.0000        0.0000        0.0000        0.0000        0.0000        0.0000        0.0000        0.0000        0.0000        0.0000        0.0000        0.0000        0.0000        0.0000        0.0000        0.0000        0.0000        0.0000        0.0000       25.9225       30.0934       28.9729       22.8717       18.3725       21.0948       29.2595       35.7480       34.9915       45.7260       69.7068       71.1528       51.8121       33.0193       24.1413       14.5908       14.1373       16.5870       17.3802       21.3454       24.1776       27.9682       37.7578       49.6188       46.8737       46.4632       43.3198       30.4500       18.8963       32.7777       26.9756       22.3355       26.3402       37.2018       47.5069       73.0366       84.1831       88.0931      110.7073      102.9815      113.1448      158.1372      169.8302      157.2935      141.0885      123.8340      112.6001       98.9531       95.9529      100.8773      103.6873       95.0259       87.4328       97.5267      102.7256      103.3912      107.6213      104.7245      107.3926      116.7726      133.7474        0.0000        0.0000        0.0000        0.0000
        0.0000        0.0000        0.0000        0.0000        0.0000        0.0000        0.0000        0.0000        0.0000        0.0000        0.0000        0.0000        0.0000        0.0000        0.0000        0.0000        0.0000        0.0000        0.0000        0.0000        0.0000        0.0000        0.0000        0.0000        0.0000        0.0000        0.0000        0.0000        0.0000        0.0000        0.0000        0.0000        0.0000        0.0000        0.0000        0.0000        0.0000       19.2045       19.3502       19.6731       25.7686       28.4742       23.0606       25.1811       27.2019       28.5582       31.6063       38.3666       36.7384       27.8111       25.0715       21.6326       22.0376       20.9638       17.7430       14.9107       25.6114       11.3505       12.4696       14.2314       14.5474       14.4423       14.8565       18.6843       20.2759       22.5640       21.0705       20.5475       23.1203       27.3587       23.3487       11.7956        0.0000        0.0000        0.0000        0.0000        0.0000        0.0000        0.0000        0.0000        0.0000        0.0000        0.0000        0.0000        0.0000        0.0000        0.0000        0.0000        0.0000        0.0000        0.0000        0.0000        0.0000        0.0000        0.0000        0.0000        0.0000        0.0000        0.0000        0.0000        0.0000        0.0000        0.0000        0.0000        0.0000        0.0000        0.0000        0.0000        0.0000        0.0000        0.0000        0.0000        0.0000        0.0000        0.0000        0.0000        0.0000        0.0000        0.0000        0.0000        0.0000        0.0000        0.0000        0.0000        0.0000        0.0000        0.0000        0.0000        0.0000        0.0000        0.0000        0.0000        0.0000        0.0000        0.0000        0.0000        0.0000        0.0000        0.0000        0.0000        0.0000        0.0000        0.0000        0.0000        0.0000        0.0000        0.0000        0.0000        0.0000        0.0000        0.0000        0.0000        0.0000        0.0000        0.0000        0.0000        0.0000        0.0000        0.0000        0.0000        0.0000        0.0000        0.0000        0.0000        0.0000        0.0000        0.0000        0.0000        0.0000        0.0000        0.0000        0.0000        0.0000        0.0000        0.0000        0.0000        0.0000        0.0000        0.0000       16.8753       21.5729       21.3108       24.0632       30.7987        0.0000       26.0180       22.0983       18.7420       21.9373       22.9544       32.1168       47.6760       54.2879       51.0378       55.2843       50.8617       36.8569       22.5507       19.4670       22.0859       19.1925       18.7106       21.3908       25.4551       29.5221       34.5549       41.8993       57.1263       69.3455       63.9145       48.4498       33.2704       31.0642       33.6970       35.6876       42.1175       40.9652       46.3709       56.2455       75.5109       93.9436      108.1033      115.3430      120.1282      113.6567      141.1580      144.3054      122.0340      116.9003      116.4840      114.8335       94.7937       88.2634       90.5683       89.7096       85.5200       80.5914       86.4094       89.6860       95.6155      108.1460      106.0533      101.5303      102.9323      123.7068        0.0000        0.0000        0.0000        0.0000
        0.0000        0.0000        0.0000        0.0000        0.0000        0.0000        0.0000        0.0000        0.0000        0.0000        0.0000        0.0000        0.0000        0.0000        0.0000        0.0000        0.0000        0.0000        0.0000        0.0000        0.0000        0.0000        0.0000        0.0000        0.0000        0.0000        0.0000        0.0000        0.0000        0.0000        0.0000        0.0000        0.0000        0.0000        0.0000        0.0000        0.0000       19.3941       19.3367       19.3726       19.3370       19.9736       21.5812       27.1987       27.0030       23.3479       24.8668       24.3566       23.6072       24.1090       26.2473       21.9059       23.1900       23.0848       22.7432       17.8207       15.8976       11.0430       10.3522       13.2864       13.5344       14.4761       15.1831       18.8654       18.7437       20.9470       20.0882       17.8991       16.4920       16.8498       16.1608       10.3081       11.3098        0.0000        0.0000        0.0000        0.0000        0.0000        0.0000        0.0000        0.0000        0.0000        0.0000        0.0000        0.0000        0.0000        0.0000        0.0000        0.0000        0.0000        0.0000        0.0000        0.0000        0.0000        0.0000        0.0000        0.0000        0.0000        0.0000        0.0000        0.0000        0.0000        0.0000        0.0000        0.0000        0.0000        0.0000        0.0000        0.0000        0.0000        0.0000        0.0000        0.0000        0.0000        0.0000        0.0000        0.0000        0.0000        0.0000        0.0000        0.0000        0.0000        0.0000        0.0000        0.0000        0.0000        0.0000        0.0000        0.0000        0.0000        0.0000        0.0000        0.0000        0.0000        0.0000        0.0000        0.0000        0.0000        0.0000        0.0000        0.0000        0.0000        0.0000        0.0000        0.0000        0.0000        0.0000        0.0000        0.0000        0.0000        0.0000        0.0000        0.0000        0.0000        0.0000        0.0000        0.0000        0.0000        0.0000        0.0000        0.0000        0.0000        0.0000        0.0000        0.0000        0.0000        0.0000        0.0000        0.0000        0.0000        0.0000        0.0000        0.0000        0.0000        0.0000       14.0737       17.0058       15.0165       11.6237       12.2117       17.4386       19.9469       34.3616       40.4514       29.8443       29.7863       30.8892       36.4823       38.4492       33.1970       35.6108       49.9062       53.3669       40.6162       41.6209       42.5629       23.3980       17.1044       16.1210       16.3017       15.2720       15.5888       19.1738       32.5094       44.2023       55.3401       46.7599       49.9815       61.8971       48.6005       38.1679       34.3761       40.7883       38.9212       46.4089       59.7575       57.0855       56.9040       64.7687       81.3023       95.3575       96.3865      106.4296      109.7164      102.8979      122.2305      120.1556      112.6938      117.8653      117.7283      107.7723       92.1988       94.3003       94.1556       94.4058       87.9793       83.7810       81.7531       88.4943       93.7235      102.7669       95.7070       91.3272      105.8278        0.0000        0.0000        0.0000        0.0000        0.0000
        0.0000        0.0000        0.0000        0.0000        0.0000        0.0000        0.0000        0.0000        0.0000        0.0000        0.0000        0.0000        0.0000        0.0000        0.0000        0.0000        0.0000        0.0000        0.0000        0.0000        0.0000        0.0000        0.0000        0.0000        0.0000        0.0000        0.0000        0.0000        0.0000        0.0000        0.0000        0.0000        0.0000        0.0000        0.0000        0.0000       16.9766       17.2117       17.6053       17.7397       18.2758       19.3463       23.2923       35.9538       21.9894       20.7030       20.9146       20.2678       20.6963       21.6203       22.4570       18.8741       20.9322       19.9968       27.6150       23.6359       15.7443       11.8143       12.7712       15.2887       14.6025       15.4317       16.4538       19.1024       19.3249       19.8984       18.5198       19.3795       16.5875       15.2438       12.2815        6.6488        0.0000        0.0000        0.0000        0.0000        0.0000        0.0000        0.0000        0.0000        0.0000        0.0000        0.0000        0.0000        0.0000        0.0000        0.0000        0.0000        0.0000        0.0000        0.0000        0.0000        0.0000        0.0000        0.0000        0.0000        0.0000        0.0000        0.0000        0.0000        0.0000        0.0000        0.0000        0.0000        0.0000        0.0000        0.0000        0.0000        0.0000        0.0000        0.0000        0.0000        0.0000        0.0000        0.0000        0.0000        0.0000        0.0000        0.0000        0.0000        0.0000        0.0000        0.0000        0.0000        0.0000        0.0000        0.0000        0.0000        0.0000        0.0000        0.0000        0.0000        0.0000        0.0000        0.0000        0.0000        0.0000        0.0000        0.0000        0.0000        0.0000        0.0000        0.0000        0.0000        0.0000        0.0000        0.0000        0.0000        0.0000        0.0000        0.0000        0.0000        0.0000        0.0000        0.0000        0.0000        0.0000        0.0000        0.0000        0.0000        0.0000        0.0000        0.0000        0.0000        0.0000        0.0000        0.0000        0.0000        0.0000        0.0000        0.0000        0.0000        5.6353        7.0242        8.2415       10.2702       10.2322        9.3219        8.8896       12.3556       13.8878       19.2118       27.8529       34.4579       34.0483       26.3182       39.4102       35.3444       38.8577       50.4222       43.5079       52.8342       59.0001       33.3635       27.9837       18.4978       13.1612       13.8919       16.0061       14.9018       15.2967       15.7939       19.5458       35.2332       65.8398       62.1419       48.3879       49.4961       58.0245       42.2302       36.5871       55.2219       39.6460       37.7042       44.3024       55.4010       57.7489       61.3766       67.1061       85.5708       98.8738       96.1930       98.2484      100.6222      122.7106       93.7076       86.1053      103.5728      110.5808      127.0975      114.8854      115.9091      109.6860       97.9013       93.8826       85.5122       79.7365       80.8025       82.1262       96.4362      105.2001      103.3789      102.3781      112.7280        0.0000        0.0000        0.0000        0.0000        0.0000
        0.0000        0.0000        0.0000        0.0000        0.0000        0.0000        0.0000        0.0000        0.0000        0.0000        0.0000        0.0000        0.0000        0.0000        0.0000        0.0000        0.0000        0.0000        0.0000        0.0000        0.0000        0.0000        0.0000        0.0000        0.0000        0.0000        0.0000        0.0000        0.0000        0.0000        0.0000        0.0000        0.0000        0.0000        0.0000       16.5803       15.4644       16.2354       17.0048       17.5660       19.3589       18.5050       18.5518       19.3456       18.0779       17.8218       18.4548       16.9676       17.7664       18.7861       21.3877       17.5432       17.1759       17.9370       15.8036       14.9101       15.5948       12.9908       12.7514       16.9800       16.2940       15.8358       15.8983       19.0320       19.5057       19.2902       18.6536       18.2907       17.9733       15.6374       12.6233        7.4072        0.0000        0.0000        0.0000        0.0000        0.0000        0.0000        0.0000        0.0000        0.0000        0.0000        0.0000        0.0000        0.0000        0.0000        0.0000        0.0000        0.0000        0.0000        0.0000        0.0000        0.0000        0.0000        0.0000        0.0000        0.0000        0.0000        0.0000        0.0000        0.0000        0.0000        0.0000        0.0000        0.0000        0.0000        0.0000        0.0000        0.0000        0.0000        0.0000        0.0000        0.0000        0.0000        0.0000        0.0000        0.0000        0.0000        0.0000        0.0000        0.0000        0.0000        0.0000        0.0000        0.0000        0.0000        0.0000        0.0000        0.0000        0.0000        0.0000        0.0000        0.0000        0.0000        0.0000        0.0000        0.0000        0.0000        0.0000        0.0000        0.0000        0.0000        0.0000        0.0000        0.0000        0.0000        0.0000        0.0000        0.0000        0.0000        0.0000        0.0000        0.0000        0.0000        0.0000        0.0000        0.0000        0.0000        0.0000        0.0000        0.0000        0.0000        0.0000        0.0000        0.0000        0.0000        0.0000        0.0000        0.0000        0.0000        0.0000        6.4502        6.4343        7.7594        7.7965       11.5082       12.3401       14.5700       15.6612       11.8161       12.5837       17.0644       16.2415       15.7118       16.2761       15.9801       18.7249       17.3893       31.1210       34.8282       33.6081       56.8338       61.4063       36.8625       31.8108       17.7488       13.5713       14.1644       15.3279       15.4406       15.2493       17.7243       24.6064       36.0705       36.8275       56.5709       47.7645       57.0759       54.5231       43.7173       39.4257       40.1206       32.6336       36.5051       44.0653       49.3490       53.3850       55.1150       66.6471       79.6443       96.4215       99.5748       99.1153      104.7012      119.3950       94.7710       87.1605      110.0178      110.2613      119.7210      118.8611      111.6892      103.7376      100.3300       81.2401       77.6552       79.5795       82.2854       85.0130       97.6240      106.6389      115.9499      119.2053      118.8228        0.0000        0.0000        0.0000        0.0000        0.0000
        0.0000        0.0000        0.0000        0.0000        0.0000        0.0000        0.0000        0.0000        0.0000        0.0000        0.0000        0.0000        0.0000        0.0000        0.0000        0.0000        0.0000        0.0000        0.0000        0.0000        0.0000        0.0000        0.0000        0.0000        0.0000        0.0000        0.0000        0.0000        0.0000        0.0000        0.0000        0.0000        0.0000        0.0000        0.0000       11.4988       14.4781       23.4364       15.9623       21.6113       21.2344       19.5347       18.8162       14.0506       12.4058       11.2571       12.2521        9.6860        9.0317       45.2291       52.7972       21.1038       21.9456       12.3416       12.4105        7.1662        8.7677        7.6086        6.9950       16.1656       17.9947       15.5623       15.2997       18.4901       19.0319       18.7846       18.3001       21.9186       21.2057       19.0230       16.4312       10.7678        0.0000        0.0000        0.0000        0.0000        0.0000        0.0000        0.0000        0.0000        0.0000        0.0000        0.0000        0.0000        0.0000        0.0000        0.0000        0.0000        0.0000        0.0000        0.0000        0.0000        0.0000        0.0000        0.0000        0.0000        0.0000        0.0000        0.0000        0.0000        0.0000        0.0000        0.0000        0.0000        0.0000        0.0000        0.0000        0.0000        0.0000        0.0000        0.0000        0.0000        0.0000        0.0000        0.0000        0.0000        0.0000        0.0000        0.0000        0.0000        0.0000        0.0000        0.0000        0.0000        0.0000        0.0000        0.0000        0.0000        0.0000        0.0000        0.0000        0.0000        0.0000        0.0000        0.0000        0.0000        0.0000        0.0000        0.0000        0.0000        0.0000        0.0000        0.0000        0.0000        0.0000        0.0000        0.0000        0.0000        0.0000        0.0000        0.0000        0.0000        0.0000        0.0000        0.0000        0.0000        0.0000        0.0000        0.0000        0.0000        0.0000        0.0000        0.0000        0.0000        0.0000        0.0000        0.0000        0.0000        0.0000        0.0000        4.4804        5.7176        6.6499        7.1672        9.4226       11.5847       13.6732       16.6027       15.6235        9.0894        9.2449       10.4563       10.2221        8.3905        8.4648        8.9810       11.9474       13.1842       18.8496       33.4162       49.5283       71.9045       53.4438       29.0005       27.8573       20.1585       15.6714       26.6185       13.9752       14.3032       16.4800       24.4119       38.0544       40.6881       46.5374       37.5065       39.2154       52.4143       35.5883       29.5757       37.4082       32.9710       32.0990       38.0560       41.2795       50.3335       58.1756       60.5166       79.3734       82.4060       93.7955      108.1255      120.2505      126.2337      123.9679      113.4111      117.9452      126.4004      119.7085      124.1544      127.6166      119.9571      106.2891       95.2692       84.8911       89.2154       89.8045       98.5378      110.7373      132.3773      143.6017      146.3427      149.6863        0.0000        0.0000        0.0000        0.0000        0.0000        0.0000
        0.0000        0.0000        0.0000        0.0000        0.0000        0.0000        0.0000        0.0000        0.0000        0.0000        0.0000        0.0000        0.0000        0.0000        0.0000        0.0000        0.0000        0.0000        0.0000        0.0000        0.0000        0.0000        0.0000        0.0000        0.0000        0.0000        0.0000        0.0000        0.0000        0.0000        0.0000        0.0000        0.0000        0.0000        0.0000       13.6856       13.8442       20.0803       18.1228       21.8455       22.0611       30.6514       27.4105       16.0864       12.5572       10.1645       10.1296        7.5891        7.4282       20.2502       14.9491       18.2099       11.4819       10.1682       10.7468        5.4061        4.1513        5.5177        6.4113       15.4649       15.7760       15.1865       16.0664       18.8379       19.8258       19.7845       19.0138       23.2143       22.3537       20.7885       18.3588        0.0000        0.0000        0.0000        0.0000        0.0000        0.0000        0.0000        0.0000        0.0000        0.0000        0.0000        0.0000        0.0000        0.0000        0.0000        0.0000        0.0000        0.0000        0.0000        0.0000        0.0000        0.0000        0.0000        0.0000        0.0000        0.0000        0.0000        0.0000        0.0000        0.0000        0.0000        0.0000        0.0000        0.0000        0.0000        0.0000        0.0000        0.0000        0.0000        0.0000        0.0000        0.0000        0.0000        0.0000        0.0000        0.0000        0.0000        0.0000        0.0000        0.0000        0.0000        0.0000        0.0000        0.0000        0.0000        0.0000        0.0000        0.0000        0.0000        0.0000        0.0000        0.0000        0.0000        0.0000        0.0000        0.0000        0.0000        0.0000        0.0000        0.0000        0.0000        0.0000        0.0000        0.0000        0.0000        0.0000        0.0000        0.0000        0.0000        0.0000        0.0000        0.0000        0.0000        0.0000        0.0000        0.0000        0.0000        0.0000        0.0000        0.0000        0.0000        0.0000        0.0000        0.0000       13.1977       17.5938        0.0000       10.1941        4.3813        4.4436        6.0104        6.9719        7.0249        8.8393       18.0344       61.0280       47.4268       19.2084       10.1223       10.6963        9.3894        8.0252        8.0599        8.6699       11.0894        9.3907       11.2083       15.6554       25.9159       33.5759       31.8634       27.4434       13.7729       12.6795       14.7461       14.0385       37.2758       17.4521       13.0129       14.6795       20.2604       31.9114       33.0829       27.7423       21.2523       26.5118       35.5265       22.0544       25.0410       35.7606       35.7132       34.8522       41.3332       42.2458       56.0873       56.9818       65.7021       87.7232       98.4704      105.8964      115.3580      127.7342      129.8594      125.5727      128.4692      132.4328      122.9138      131.0899      126.1648      128.5865      105.8663       98.4495      100.8441       99.0124       92.7221       91.6646      100.5244      111.0022      138.0435      155.8383      154.8278        0.0000        0.0000        0.0000        0.0000        0.0000        0.0000        0.0000
        0.0000        0.0000        0.0000        0.0000        0.0000        0.0000        0.0000        0.0000        0.0000        0.0000        0.0000        0.0000        0.0000        0.0000        0.0000        0.0000        0.0000        0.0000        0.0000        0.0000        0.0000        0.0000        0.0000        0.0000        0.0000        0.0000        0.0000        0.0000        0.0000       50.9488       49.9871       51.0004       45.0832       33.9929       20.5121       12.6141       12.2425       11.7534       13.3911       20.2216       20.7818       23.8599       20.4762       15.2515       11.3080        9.5765        9.4711        7.2324        6.9927        7.4303        8.1266       10.0258        9.5007        9.4527       10.0510        5.5276        3.4788        4.3176        4.6324       14.5912       14.5960       15.2141       15.9529       18.8201       19.8346       21.1100       20.7366       24.4227       23.8024       22.0724       20.1595       13.5119       11.1895        0.0000        0.0000        0.0000        0.0000        0.0000        0.0000        0.0000        0.0000        0.0000        0.0000        0.0000        0.0000        0.0000        0.0000        0.0000        0.0000        0.0000        0.0000        0.0000        0.0000        0.0000        0.0000        0.0000        0.0000        0.0000        0.0000        0.0000        0.0000        0.0000        0.0000        0.0000        0.0000        0.0000        0.0000        0.0000        0.0000        0.0000        0.0000        0.0000        0.0000        0.0000        0.0000        0.0000        0.0000        0.0000        0.0000        0.0000        0.0000        0.0000        0.0000        0.0000        0.0000        0.0000        0.0000        0.0000        0.0000        0.0000        0.0000        0.0000        0.0000        0.0000        0.0000        0.0000        0.0000        0.0000        0.0000        0.0000        0.0000        0.0000        0.0000        0.0000        0.0000        0.0000        0.0000        0.0000        0.0000        0.0000        0.0000        0.0000        0.0000        0.0000        0.0000        0.0000        0.0000        0.0000        0.0000        0.0000        0.0000        0.0000        0.0000        0.0000        8.6119        9.1794        9.6279        5.9256        3.9095        4.1997        4.8076        6.3435        6.5979        8.4132       10.4002       25.8142       82.0400       44.9527       19.1451       13.0873       12.8816       14.6676       14.0692       12.0575       13.5353       13.1960       13.8009       14.4828       17.4353       15.2383       14.2906       16.6193       14.4652        8.2764       17.0731        9.1335       20.1181       16.4084        9.5879       11.4106       18.4146       29.4635       34.1925       73.6873       44.1717       25.9869       22.2928       24.3780       24.5936       31.4676       38.9625       41.6771       44.3515       43.8893       48.8673       59.6099       68.1228       86.8782       80.6056       88.5960       94.7227      106.3566      117.1646      122.0625      129.6912      129.3250      117.5829      125.8481      133.2575      135.2890      122.9693       99.7339       89.2663       96.7210       90.8129       96.9482      100.0987      106.0108      124.0699      143.1195      157.1220        0.0000        0.0000        0.0000        0.0000        0.0000        0.0000        0.0000        0.0000
        0.0000        0.0000        0.0000        0.0000        0.0000        0.0000        0.0000        0.0000        0.0000        0.0000        0.0000        0.0000        0.0000        0.0000        0.0000        0.0000        0.0000        0.0000        0.0000        0.0000        0.0000        0.0000        0.0000        0.0000        0.0000        0.0000       47.6238       58.0965       50.3439       43.4735       41.5864       28.3739       28.9473       23.6392       19.8447       13.4411       14.3012       16.8768       13.5382       19.7795       19.9639       19.3564       18.5052       12.7222       10.0005        9.0756        9.4686        8.9476        8.7293        8.4679        8.5224        8.0747        9.4406        9.4987        9.0226        3.6922        3.5401        4.4457        4.8318       14.1638       14.2584       14.9347       15.1344       18.3755       19.2106       20.0902       19.5512       23.9542       23.6530       22.2770       20.1037       13.4422       11.5985       10.6033       10.8053       11.4037        9.2915        9.1537       10.2908        8.9788        9.0031        9.1736        0.0000        0.0000        0.0000        0.0000        0.0000        0.0000        0.0000        0.0000        0.0000        0.0000        0.0000        0.0000        0.0000        0.0000        0.0000        0.0000        0.0000        0.0000        0.0000        0.0000        0.0000        0.0000        0.0000        0.0000        0.0000        0.0000        0.0000        0.0000        0.0000        0.0000        0.0000        0.0000        0.0000        0.0000        0.0000        0.0000        0.0000        0.0000        0.0000        0.0000        0.0000        0.0000        0.0000        0.0000        0.0000        0.0000        0.0000        0.0000        0.0000        0.0000        0.0000        0.0000        0.0000        0.0000        0.0000        0.0000        0.0000        0.0000        0.0000        0.0000        0.0000        0.0000        0.0000        0.0000        0.0000        0.0000        0.0000        0.0000        0.0000        0.0000        0.0000        3.5574        3.6659        3.4047        4.4705        4.9504        0.0000        0.0000        0.0000        0.0000        9.0358        8.6183        7.0565        6.5185        5.5206        4.8094        5.1661        5.7984        6.5753        7.6596        7.9028        8.9551       11.1279       13.8944       12.4716       15.1088       15.4572       16.7699       18.5637       19.2596       17.0752       12.1876       12.1278       15.9741       20.5120       14.6445       12.6688       12.9060       10.9289       10.0056        8.8323        8.2958       30.9181        7.7594       12.8248       14.0457        9.7907       15.3171       26.4777       29.5742       24.5363       95.0261       29.1052       26.1301       20.9496       21.4632       24.8280       37.3212       43.5007       45.8033       48.5247       44.3797       47.0818       59.8096       72.0207       70.7623       67.6692       77.0371       87.2582      110.4977      118.8170      117.6846      104.5896      112.4439      114.5426      123.3338      125.5764      153.4965      133.3063      114.5123      110.1534      110.6297      102.5770      108.9604      121.4306      121.9502      123.5549      143.8493      165.7029        0.0000        0.0000        0.0000        0.0000        0.0000        0.0000        0.0000        0.0000
        0.0000        0.0000        0.0000        0.0000        0.0000        0.0000        0.0000        0.0000        0.0000        0.0000        0.0000        0.0000        0.0000        0.0000        0.0000        0.0000        0.0000        0.0000        0.0000        0.0000        0.0000        0.0000        0.0000        0.0000        0.0000       53.6364       50.5347       35.9019       27.8790       24.3848       25.3514       27.1986       25.7934       23.6869       22.6607       22.1851       22.5514       32.5019       25.5362       19.0552       19.1077       19.1020       17.4510       15.0192       14.3704       12.1307       13.1789       12.2439       12.9540       12.1010       12.5788       10.0274       11.5578       13.5730       15.9313       14.6488        9.3206        8.9065        8.8922       13.5711       13.8590       14.2383       16.0967       18.5637       18.8400       20.1705       23.7984       20.9629       21.9180       21.4563       19.7409       12.8511       11.4882       10.5396       10.3400        6.4593        6.0016        5.9476        6.4985        3.8464        2.7185        1.9185        1.8856        2.6813        0.0000        0.0000        0.0000        0.0000        0.0000        0.0000        0.0000        0.0000        0.0000        0.0000        0.0000        0.0000        0.0000        0.0000        0.0000        0.0000        0.0000        0.0000        0.0000        0.0000        0.0000        0.0000        0.0000        0.0000        0.0000        0.0000        0.0000        0.0000        0.0000        0.0000        0.0000        0.0000        0.0000        0.0000        0.0000        0.0000        0.0000        0.0000        0.0000        0.0000        0.0000        0.0000        0.0000        0.0000        0.0000        0.0000        0.0000        0.0000        0.0000        0.0000        0.0000        0.0000        0.0000        0.0000        0.0000        0.0000        0.0000        0.0000        0.0000        0.0000        0.0000        0.0000        0.0000        0.0000        0.0000        0.0000        0.0000        0.0000        2.4907        2.4582        2.6460        3.0568        3.8275        5.4725        6.0559        7.6314        8.0923        8.4249        8.8095        7.6509        6.0470        5.9886        6.1178        7.4717        7.5947        8.3346        9.6494       10.0102       10.1818       10.6083       10.3608       10.5709       11.5806       13.0300       14.9684       16.3493       16.0353       14.1679       15.4405       14.5571       10.5731       10.3457       12.5544       10.3552       11.3542       11.5132        6.5085        4.8135        5.2065        4.9640        4.1484        3.5147        3.8383       12.0933       21.8459       12.3047       14.5822       35.3261       34.1445       17.1505       16.3043       20.1085       28.4718       40.9940       45.9828       56.0683       55.9802       37.7289       37.6263       42.1959       47.5464       57.1311       67.0201       76.9383       80.2426       81.5726       82.4115      100.0811      116.5083      122.0440      109.4800      109.3244      103.2766      126.9938      142.2741      164.4902      157.3051      160.1276      149.1528      135.2692        0.0000        0.0000      141.2271      132.0596      133.0591      128.7701        0.0000        0.0000        0.0000        0.0000        0.0000        0.0000        0.0000        0.0000        0.0000
        0.0000        0.0000        0.0000        0.0000        0.0000        0.0000        0.0000        0.0000        0.0000        0.0000        0.0000        0.0000        0.0000        0.0000        0.0000        0.0000        0.0000        0.0000        0.0000        0.0000        0.0000        0.0000        0.0000        0.0000        0.0000        0.0000       42.9462       38.7335       32.5165       28.7511       33.5291       37.0154       27.0591       25.1702       25.4798       24.5034       23.0902       23.1695       25.4603       23.0803       19.7315       20.6136       20.1408       16.7943       16.4663       14.5742       15.2057       13.1966       14.1516       13.7671       13.7230        9.9142       10.6091       12.1997       13.7521        8.6970        9.0791        8.1543       10.6028       13.1848       13.4782       14.8117       15.0431       17.0190       17.1272       18.1239       18.5178       21.9334       23.4773       23.3170       21.0528       13.4123       11.9540       11.1541       13.0853        6.8363        6.6653        6.4007        6.6865        3.8907        5.1388        7.8603        1.9037        1.4934        1.5260        2.1379        0.0000        0.0000        0.0000        0.0000        0.0000        0.0000        0.0000        0.0000        0.0000        0.0000        0.0000        0.0000        0.0000        0.0000        0.0000        0.0000        0.0000        0.0000        0.0000        0.0000        0.0000        0.0000        0.0000        0.0000        0.0000        0.0000        0.0000        0.0000        0.0000        0.0000        0.0000        0.0000        0.0000        0.0000        0.0000        0.0000        0.0000        0.0000        0.0000        0.0000        0.0000        0.0000        0.0000        0.0000        0.0000        0.0000        0.0000        0.0000        0.0000        0.0000        0.0000        0.0000        0.0000        0.0000        0.0000        0.0000        0.0000        0.0000        0.0000        0.0000        0.0000        0.0000        0.0000        0.0000        0.0000        0.0000        2.7624        2.6911        2.4575        2.8580        3.5945        5.2248        6.4873        8.7083        8.1201        9.1864        9.3460        8.1262        8.3521        8.4835        7.2260        8.8091        9.6257       10.9248       12.3282       11.9692       11.8520       11.6678       11.6199       16.4257       13.8596       12.9783       11.9850       13.0237       15.3846       15.8313       17.7662       13.9588        7.4543        6.6090        9.8078       10.5208        9.2508       10.5809        6.1734        4.5772        4.2457       15.0079        3.4924        3.0622        4.2234       11.2865       12.7678       12.2696       12.2481       12.8928       14.1177       16.1075       16.5039       22.7005       31.9108       40.5687       47.6784       56.2005       47.2684       36.0040       38.1471       46.1077       50.3123       64.5768       74.6274       89.8692       87.7449       88.6249       90.5538      102.1536       98.8161      103.5661      105.5586      109.0946      118.9862      144.3090      152.7461      164.9646      170.0786      182.6609      168.1770        0.0000        0.0000        0.0000        0.0000        0.0000        0.0000        0.0000        0.0000        0.0000        0.0000        0.0000        0.0000        0.0000        0.0000        0.0000        0.0000
        0.0000        0.0000        0.0000        0.0000        0.0000        0.0000        0.0000        0.0000        0.0000        0.0000        0.0000        0.0000        0.0000        0.0000        0.0000        0.0000        0.0000        0.0000        0.0000        0.0000        0.0000        0.0000        0.0000        0.0000        0.0000        0.0000        0.0000       27.3197       28.5554       28.9314       30.2555       35.4637       30.2509       34.6802       39.6933       30.8792       27.3988       25.2375       25.7413       37.5673       28.0530       20.2118       20.2176       21.1965       21.2293       18.7341       20.3275       19.1409       19.6102       15.4132       14.5388       10.4746       11.2107        9.9084        9.8003        8.6234        8.8297       16.2451       19.5473       13.8146       13.1420       13.6827       14.5206       15.4667       15.2979       16.0545       15.9680       20.1170       19.1404       18.2148       16.1328       12.1942       11.1781       10.4574       11.7966        6.5820        6.3420        6.2548        6.3222        2.7105        1.9751        1.7530        1.6285        1.9415        5.0463        3.4842        1.4998        0.4860        1.1070        1.2794        0.0000        0.0000        0.0000        0.0000        0.0000        0.0000        0.0000        0.0000        0.0000        0.0000        0.0000        0.0000        0.0000        0.0000        0.0000        0.0000        0.0000        0.0000        0.0000        0.0000        0.0000        0.0000        0.0000        0.0000        0.0000        0.0000        0.0000        0.0000        0.0000        0.0000        0.0000        0.0000        0.0000        0.0000        0.0000        0.0000        0.0000        0.0000        0.0000        0.0000        0.0000        0.0000        0.0000        0.0000        0.0000        0.0000        0.0000        0.0000        0.0000        0.0000        0.0000        0.0000        0.0000        0.0000        0.0000        0.0000        0.0000        0.0000        0.0000        0.0000        0.0000        2.1246        1.8556        1.6128        1.9229        2.7157        3.3882        3.9630        4.7158        7.4564        9.8627       11.9227       11.1878        9.0676        8.4365        8.8897        9.7887       11.2907       13.0401       14.2469       14.1800       12.0801       11.2489       11.0968       12.3019       15.1079       15.3490       12.3883       13.5940       15.7021       13.4851       11.6148       14.1855       11.6611       12.1104        6.5830        5.4713        6.3691        5.0125        3.9756        3.5674        7.4771       22.6228        4.9070        4.3637        4.4317        4.5207       10.5910        7.8180        8.6839        9.7441       10.7617       12.6507       16.6462       17.5549       31.1668       41.9898       37.5412       49.6615       48.4560       48.9073       44.3794       43.9232       47.4640       56.0508       76.8818       84.1187      103.0764      107.3099      108.1991      109.5944      112.9707      103.4893      103.2793      105.1885      115.0487      130.0520      146.7848      156.8255      161.7021      173.8359      181.2538      169.5995        0.0000        0.0000        0.0000        0.0000        0.0000        0.0000        0.0000        0.0000        0.0000        0.0000        0.0000        0.0000        0.0000        0.0000        0.0000        0.0000
        0.0000        0.0000        0.0000        0.0000        0.0000        0.0000        0.0000        0.0000        0.0000        0.0000        0.0000        0.0000        0.0000        0.0000        0.0000        0.0000        0.0000        0.0000        0.0000        0.0000        0.0000        0.0000        0.0000        0.0000        0.0000        0.0000        0.0000       29.0060       31.7293       31.2333       31.7610       35.6334       35.6853       38.2327       39.2145       40.0032       48.8199       44.8102       44.9842       80.0154       74.0872       43.2383       39.1263       24.4816       20.2787       20.8136       23.9698       19.1138       18.5249       19.2950       17.3802       12.2434       13.5698       13.5143       11.9104       10.0892       12.2005       15.8214       20.4226       22.4212       19.5241       18.2946       19.4447       22.8183       21.6447       18.6104       17.0440       18.4648       15.8766       15.6237       14.0776        9.9032        9.0795        8.3265        8.2180        5.7100        5.6329        5.5717        5.7787        4.9848       13.7094        7.4854        3.6792        3.0383        4.4512        3.4511        3.9453        1.8617        0.9179        0.9923        0.0000        0.0000        0.0000        0.0000        0.0000        0.0000        0.0000        0.0000        0.0000        0.0000        0.0000        0.0000        0.0000        0.0000        0.0000        0.0000        0.0000        0.0000        0.0000        0.0000        0.0000        0.0000        0.0000        0.0000        0.0000        0.0000        0.0000        0.0000        0.0000        0.0000        0.0000        0.0000        0.0000        0.0000        0.0000        0.0000        0.0000        0.0000        0.0000        0.0000        0.0000        0.0000        0.0000        0.0000        0.0000        0.0000        0.0000        0.0000        0.0000        0.0000        0.0000        0.0000        0.0000        0.0000        0.0000        0.0000        0.0000        0.0000        0.0000        0.0000        0.0000        0.0000        1.6168        2.4470        2.8168        2.6358        3.1329        4.5749        6.2433       11.8696       13.2366       12.9747       11.7355       11.0929       11.2094        9.9481       10.6116       13.8318       12.8260       12.6952       13.3004       14.0844       16.4005       17.6853       18.6680       18.5442       16.1676       12.0481       11.7107       10.4040       10.9502       10.2025       11.8450       13.5156       16.2613        9.3316        5.3298        8.0645        8.8986        5.9177        4.5592        8.2817        9.7734        3.0525        3.9460        3.3892        4.5317        4.6673        5.8279        8.6450       11.4916       13.7826       17.8071       24.7368       27.8329       25.4569       32.9645       30.3601       39.2687       43.4240       46.2953       46.7233       41.4862       49.6814       68.9694       84.2295       88.1637       97.2090      107.2175      106.8835      114.4439      108.9077       93.5286       89.2069       97.2373       95.1329      100.0031      130.5369      149.4461      159.4097      156.7487      158.3028      169.5300        0.0000        0.0000        0.0000        0.0000        0.0000        0.0000        0.0000        0.0000        0.0000        0.0000        0.0000        0.0000        0.0000        0.0000        0.0000        0.0000
        0.0000        0.0000        0.0000        0.0000        0.0000        0.0000        0.0000        0.0000        0.0000        0.0000        0.0000        0.0000        0.0000        0.0000        0.0000        0.0000        0.0000        0.0000        0.0000        0.0000        0.0000        0.0000        0.0000        0.0000        0.0000        0.0000        0.0000        0.0000       40.4817       40.6832       42.2608       44.3083       46.6414       43.0869       41.1202       40.9398       40.3160       35.6029       38.0982       50.4562       81.8443       93.0885       64.7352       35.5133       31.3463       33.1991       29.8534       24.2502       25.4511       27.0633       23.2228       21.8285       20.8657       24.0571       22.6471       17.3487       16.8963       19.4271       35.4497      108.4341      103.3248       46.7816       25.9407       29.8663       29.8699       21.8441       15.4465       14.2931       15.4942       16.1055       11.9425        3.4553        3.3047        2.6630        2.1434        6.4682        6.5600        7.1215       12.0921        8.2809        7.2249        7.9819        7.7446        5.9779        3.6150        3.1979        2.7405        0.6295        0.5084        0.4044        0.4785        0.0000        0.0000        0.0000        0.0000        0.0000        0.0000        0.0000        0.0000        0.0000        0.0000        0.0000        0.0000        0.0000        0.0000        0.0000        0.0000        0.0000        0.0000        0.0000        0.0000        0.0000        0.0000        0.0000        0.0000        0.0000        0.0000        0.0000        0.0000        0.0000        0.0000        0.0000        0.0000        0.0000        0.0000        0.0000        0.0000        0.0000        0.0000        0.0000        0.0000        0.0000        0.0000        0.0000        0.0000        0.0000        0.0000        0.0000        0.0000        0.0000        0.0000        0.0000        0.0000        0.0000        0.0000        0.0000        0.0000        0.0000        0.0000        0.0000        0.0000        0.0000        0.0000        1.1061        1.5791        2.9887        4.2661        7.2928       10.1662       12.0672       13.1606       12.2327       11.9128       10.8431        9.9787        9.8174       14.0232       13.8319       11.8067       13.1474       14.6570       22.5756       16.6626       14.3311       22.0895       18.7530       15.6267       13.1266       10.7283       12.0272       10.8304        9.1470       12.1893       11.0918        7.5190        6.9839        6.7261        8.7721       12.0450        9.4360        4.9411        4.4593        4.3747        4.0680       14.4704        4.8742        5.1898        6.2812       11.6132       12.0710       19.5166       26.2169       29.5197       32.4448       29.2291       34.7898       38.1664       42.5700       50.7113       58.5591       51.1515       42.8138       59.0454       60.3992       60.3695       84.7514      100.1776       92.9259       93.5249       97.7235      100.5605      110.2104      114.4484       97.0049      103.8509      102.9935      105.6100      118.5789      131.9317      135.7347      130.9355      137.1518      170.0019        0.0000        0.0000        0.0000        0.0000        0.0000        0.0000        0.0000        0.0000        0.0000        0.0000        0.0000        0.0000        0.0000        0.0000        0.0000        0.0000
        0.0000        0.0000        0.0000        0.0000        0.0000        0.0000        0.0000        0.0000        0.0000        0.0000        0.0000        0.0000        0.0000        0.0000        0.0000        0.0000        0.0000        0.0000        0.0000        0.0000        0.0000        0.0000        0.0000        0.0000        0.0000        0.0000        0.0000        0.0000       49.5526       50.3266       48.2737       48.4005       48.3581       48.1166       50.4989       42.4894       36.9443       36.2035       34.4172       30.3745       27.6092       27.5049       42.1634       34.3142       33.7952       32.2078       36.2732       32.4922       26.8687       28.0963       37.0199       28.1767       23.7041       25.6106       23.8033       21.6255       23.3288       25.0875       28.2728       61.0141       55.0706       89.8006       92.6816      101.4081       59.0512       39.3160       55.9819       41.8559       27.9709       16.8447       11.3815        3.9948        2.2392        2.5642        1.8995        5.6974        6.8856       11.0029       27.5930       25.7646       18.1264       16.9435        8.1407        8.4654        5.8519        4.5940        2.7782        0.6417        0.5707        0.4858        0.3872        0.0000        0.0000        0.0000        0.0000        0.0000        0.0000        0.0000        0.0000        0.0000        0.0000        0.0000        0.0000        0.0000        0.0000        0.0000        0.0000        0.0000        0.0000        0.0000        0.0000        0.0000        0.0000        0.0000        0.0000        0.0000        0.0000        0.0000        0.0000        0.0000        0.0000        0.0000        0.0000        0.0000        0.0000        0.0000        0.0000        0.0000        0.0000        0.0000        0.0000        0.0000        0.0000        0.0000        0.0000        0.0000        0.0000        0.0000        0.0000        0.0000        0.0000        0.0000        0.0000        0.0000        0.0000        0.0000        0.0000        0.0000        0.0000        0.0000        0.0000        1.6132        1.4081        1.9638        2.8510        4.6794        5.0391        5.6226        6.4177       10.3582       12.9239       13.1977       11.1512       12.2442       14.4936       16.7787       20.8770       15.0004       16.6181       16.8505       16.5470       20.2134       14.4062       16.7742       18.9616       20.9698       18.2596       12.7934       11.0560       10.8899        9.9748       11.7896       16.1556        9.6739        8.4138        7.4514        6.9735        8.4980        9.1280        6.0371        5.2448        6.4603        8.2018       25.8094       22.5573        6.1517        6.2467       11.0812       15.0142       13.4208       21.9470       25.9183       25.3356       27.3728       27.9438       35.8444       32.3724       40.2065       54.9990       49.8153       52.9413       60.5688       72.1746       75.2629       79.4168      107.2703      105.4175      105.0658      102.9894       97.5648      102.3977      133.2623      122.7927      118.2664      125.5700      117.4165      110.8461      117.2693      130.8464      131.1233      145.4671      166.1252      163.9297        0.0000        0.0000        0.0000        0.0000        0.0000        0.0000        0.0000        0.0000        0.0000        0.0000        0.0000        0.0000        0.0000        0.0000        0.0000        0.0000
        0.0000        0.0000        0.0000        0.0000        0.0000        0.0000        0.0000        0.0000        0.0000        0.0000        0.0000        0.0000        0.0000        0.0000        0.0000        0.0000        0.0000        0.0000        0.0000        0.0000        0.0000        0.0000        0.0000        0.0000        0.0000        0.0000        0.0000        0.0000      100.3853       84.9096       76.1558       76.7233       60.6749       49.2757       51.6087       50.1942       39.2854       34.9587       37.4860       30.9720       30.4262       25.6414       29.4714       31.5320       30.5675       32.8154       35.0372       23.7088       26.6203       26.8416       32.6011       27.0741       24.7156       24.2082       22.7933       21.9701       25.1179       26.4809       27.5238       21.7463       16.8914       16.3293       28.1803       93.3787      149.7218      132.9334       94.6845       44.0826       20.9302       11.8804        7.7201        1.6992        0.9108        0.9114        1.0328        3.6282        5.0654       12.9716       16.2921       54.1628       43.5728       12.2180       14.1702       33.1545       21.2378        6.4281        5.5503        1.3170        0.7571        0.4950        0.3971        0.2077        0.0000        0.0000        0.0000        0.0000        0.0000        0.0000        0.0000        0.0000        0.0000        0.0000        0.0000        0.0000        0.0000        0.0000        0.0000        0.0000        0.0000        0.0000        0.0000        0.0000        0.0000        0.0000        0.0000        0.0000        0.0000        0.0000        0.0000        0.0000        0.0000        0.0000        0.0000        0.0000        0.0000        0.0000        0.0000        0.0000        0.0000        0.0000        0.0000        0.0000        0.0000        0.0000        0.0000        0.0000        0.0000        0.0000        0.0000        0.0000        0.0000        0.0000        0.0000        0.0000        0.0000        0.0000        0.0000        0.0000        0.0000        0.0000        4.4943        2.6929        2.6679        2.9531        4.4353        8.1106        9.1941        9.0360        9.2328       16.1243       16.3827       23.1666       21.9192       32.4397       26.1129       20.8897       26.8681       12.0466       13.7414       14.6929       16.8484       18.4311       95.7436      112.4390       23.3568       17.6060       17.8899       18.9625       12.8910       11.0880       12.9979       15.8690       20.3734       12.1958       11.9596       13.5479        8.7767        8.1610        8.1030        9.8808       20.7675        7.2370       12.7179       29.2559       22.8883        9.5467        9.4021       13.9266       31.2392       18.4601       16.3041       22.9667       27.9315       30.8680       30.4890       31.0447       33.9345       36.5934       41.7352       49.6666       56.9782       65.7707       74.4901       65.1913       79.3433       81.6651      103.6456      110.4016       99.4749      100.0681      109.1020      136.4079      139.4562      118.9669      114.0470      106.1479      115.7810      129.9849      131.1504      142.3893      162.3583      146.9880      148.3301      152.9402        0.0000        0.0000        0.0000        0.0000        0.0000        0.0000        0.0000        0.0000        0.0000        0.0000        0.0000        0.0000        0.0000        0.0000        0.0000
        0.0000        0.0000        0.0000        0.0000        0.0000        0.0000        0.0000        0.0000        0.0000        0.0000        0.0000        0.0000        0.0000        0.0000        0.0000        0.0000        0.0000        0.0000        0.0000        0.0000        0.0000        0.0000        0.0000        0.0000        0.0000        0.0000        0.0000       69.2057       78.3483       61.5969       55.5211       54.9869       53.3943       49.5996       45.9480       40.3426       34.7100       34.7220       41.7674       38.8594       48.9936       58.3755       41.9985       35.8261       31.0819       31.8070       29.5419       19.5712       21.9108       21.5443       25.6912       27.3564       31.8423       43.0106       41.8727       36.5289       20.5133       20.9826       25.4773       20.1012       18.1398       15.3645       14.2187       12.3287       12.1801       10.4759        9.1423        7.6078        8.0177        6.3535        5.3649        1.2237        1.0213        0.6918        0.8406        2.9267        4.2021        5.3019        7.3597        7.0250        5.6966        5.9730       10.9285      151.6099      100.8431       12.4198       11.1980        5.7628        1.3168        0.4272        0.3490        0.1877        0.1284        0.0000        0.0000        0.0000        0.0000        0.0000        0.0000        0.0000        0.0000        0.0000        0.0000        0.0000        0.0000        0.0000        0.0000        0.0000        0.0000        0.0000        0.0000        0.0000        0.0000        0.0000        0.0000        0.0000        0.0000        0.0000        0.0000        0.0000        0.0000        0.0000        0.0000        0.0000        0.0000        0.0000        0.0000        0.0000        0.0000        0.0000        0.0000        0.0000        0.0000        0.0000        0.0000        0.0000        0.0000        0.0000        0.0000        0.0000        0.0000        0.0000        0.0000        0.0000        0.0000        0.0000        0.0000        0.0000        0.0000        7.8584        8.2941        5.1827        3.7732        4.9352        8.7001       19.2445       21.7002       19.4899       15.7774       23.5920       22.1416       22.0185       21.7378       27.7056       20.3259       13.7330       11.9250       14.8618       14.0793       13.2984       14.9567       17.6287       68.9060       41.7823       21.9160       16.9334       21.5503       19.0611       15.6877       17.6851       19.4736       19.9234       19.1594       17.5062       16.8189       14.3480       11.8710        9.8405        9.4561        9.8531       10.3552        9.6870       10.3224       11.0832       12.5511       12.9654       12.2420       12.4178       18.8717       17.7814       17.7075       22.4123       26.3566       31.3561       32.6723       35.5157       40.9914       38.4362       40.3993       42.0447       53.9590       76.6686       84.8250       78.9413       88.9919      112.5592      146.3795      134.7932      109.8432      112.6274      126.8972      138.2163      134.6953      114.3005      104.2398      113.7859      103.5975      123.9227      129.5588      144.9683      140.9176      137.3117      144.4623        0.0000        0.0000        0.0000        0.0000        0.0000        0.0000        0.0000        0.0000        0.0000        0.0000        0.0000        0.0000        0.0000        0.0000        0.0000        0.0000
        0.0000        0.0000        0.0000        0.0000        0.0000        0.0000        0.0000        0.0000        0.0000        0.0000        0.0000        0.0000        0.0000        0.0000        0.0000        0.0000        0.0000        0.0000        0.0000        0.0000        0.0000        0.0000        0.0000        0.0000        0.0000        0.0000        0.0000       50.1304       50.3539       44.8873       40.6280       41.6407       43.4056       45.9922       42.6670       48.7703       46.4697       37.6353       39.5829       34.8711       31.5892       31.5176       28.8403       30.3002       30.8227       29.2096       29.8981       19.1637       19.4175       19.4412       24.9794       21.3190       23.5432       27.1701       32.8219       29.7787       21.1700       16.8033       13.7479       13.9971       12.9747        9.3303        7.6596        6.4441        6.0035        5.6640        3.5283        2.8165        2.3216        1.9261        2.4945        0.9030        0.9181        0.6618        0.8414        1.8585        4.4373        3.1556        7.5442        4.9543        5.4835        5.7014        5.1712       46.0764       64.5767       12.8566       13.6771        4.6742        0.9181        0.1772        0.1486        0.7600        0.6342        0.4275        0.3734        0.3597        0.2981        4.6001        1.3241        0.0541        0.0538        0.0000        0.0000        0.0000        0.0000        0.0000        0.0000        2.5893        2.7352        2.8291        2.9040        0.0000        0.0000        0.0000        0.0000        0.0000        0.0000        0.0000        0.0000        0.0000        0.0000        0.0000        0.0000        0.0000        0.0000        0.0000        0.0000        0.0000        0.0000        0.0000        0.0000        0.0000        0.0000        0.0000        0.0000        0.0000        0.0000        0.0000        0.0000        0.0000        0.0000        0.0000        0.0000        0.0000        0.0000        0.0000        0.0000       11.2392       14.4579       13.6066       11.3351       16.5078       13.5228       15.9921       20.2934       24.4920       30.5473       27.3989       26.2350       35.4850       35.9162       34.9492       30.9081       28.8088       29.9472       28.4999       25.0017       21.7884       18.0372       21.1848       19.4722       21.7460       22.5052       26.7097       21.3435       21.2678       25.2538       21.8342       24.6143       32.7782       31.5513       25.1903       21.8253       18.9595       18.2877       18.8034       18.9935       13.6786       27.4744       39.3350       16.0801       16.3276       17.2075       17.6663       20.3199       25.4138       22.1684       21.2491       22.4099       22.2294       23.4232       23.1174       25.8503       25.9125       30.4887       32.9239       36.4573       43.3917       48.6522       60.1061       72.7483       91.1830       94.2976      109.8444      113.4435      125.1841      136.7775      148.5545      133.8163      137.7778      136.7254      130.6168      114.1175       99.7145       95.0069      103.3491      106.4315      117.2437      115.8219      121.2934      124.4231      137.0497      133.5406        0.0000        0.0000        0.0000        0.0000        0.0000        0.0000        0.0000        0.0000        0.0000        0.0000        0.0000        0.0000        0.0000        0.0000        0.0000        0.0000
        0.0000        0.0000        0.0000        0.0000        0.0000        0.0000        0.0000        0.0000        0.0000        0.0000        0.0000        0.0000        0.0000        0.0000        0.0000        0.0000        0.0000        0.0000        0.0000        0.0000        0.0000        0.0000        0.0000        0.0000        0.0000        0.0000       55.3003       48.1361       45.7533       44.0180       43.1466       43.5931       43.6816       46.5594       41.5800       37.8871       38.9100       43.6771       45.4738       46.9269       44.4570       45.9597       39.3724       41.9761       31.6283       31.9975       44.7160       40.3332       41.0108       33.4822       26.6393       20.7541       24.0220       21.3280       24.1172       21.3428       22.8783       16.3397       12.7231        9.8439        5.8040        7.4397        5.3696        4.7394        5.5787        5.7146        2.8425        1.2582        0.8456        0.8589        1.1203        0.4916        0.5358        2.1994        3.7106        3.6065        3.1235        2.0209        1.8135        1.4342        2.9611        5.5748        6.2210        5.9051        5.3555       17.0585        8.9652       12.2789        0.1575        2.9042        1.8269        0.6652        0.5374        0.4550        0.4198        0.4333        0.3933        3.7905        0.5883        0.4814        0.0312        0.0230        0.0196        0.0000        0.0000        0.0000        0.0000        0.0558        0.3814        1.5389        2.2760        1.5519        0.1899        0.3467        0.7309        0.0000        0.0000        0.0000        0.0000        0.0000        0.0000        0.0000        0.0000        0.0000        0.0000        0.0000        0.0000        0.0000        0.0000        0.0000        0.0000        0.0000        0.0000        0.0000        0.0000        0.0000        5.1450        5.9486        7.6845        6.9678        6.7090        7.7914        8.6708       11.1942       11.5212       11.0064       11.5942       13.4183       16.3080       16.6430       15.6958       16.7991       19.9952       23.4576       31.0289       32.9737       37.8953       29.4939       29.5349       34.4197       36.9057       39.2187       39.1939       35.0975       36.7055       36.4335       34.5320       30.7422       32.2564       29.4459       30.1584       27.5699       25.9961       28.6717       26.1259       27.6981       26.4376       23.9507       26.4766       32.6351       33.9498       26.7542       23.0432       22.9361       20.0793       26.9404       29.1779       23.4886       25.9873       19.7890       16.9140       18.6924       27.4854       32.4397       31.8379       24.4193       27.4736       25.5068       25.0320       24.3810       26.1972       25.1741       26.9780       36.2581       40.1188       39.0496       41.8248       49.3738       58.7050       61.8781       66.2454       89.9022       98.8977      103.1171      119.6045      118.2139      127.8723      149.0487      145.6677      140.2256      131.2135      121.2108      124.2043      101.3011       96.7492       97.4446      106.3409      108.9480      103.3869      118.2030      126.1474        0.0000        0.0000        0.0000        0.0000        0.0000        0.0000        0.0000        0.0000        0.0000        0.0000        0.0000        0.0000        0.0000        0.0000        0.0000        0.0000        0.0000        0.0000
        0.0000        0.0000        0.0000        0.0000        0.0000        0.0000        0.0000        0.0000        0.0000        0.0000        0.0000        0.0000        0.0000        0.0000        0.0000        0.0000        0.0000        0.0000        0.0000        0.0000        0.0000        0.0000        0.0000        0.0000        0.0000        0.0000       51.0931       44.6860       42.3279       41.4295       41.6003       43.9473       39.9322       44.6438       41.2945       37.4200       31.6147       28.9026       26.3381       27.5604       34.0313       42.6365       45.8112       77.7390       48.0624       43.6833       35.8011       24.9938       24.0384       24.5852       22.2432       15.0962       17.5373       16.5908       16.6953       14.4325       13.0203        9.3288        8.4028       11.6907        9.0666        4.9754        4.5322        4.5243        1.1726        1.3220        1.2728        0.7181        0.4010        0.4798        2.1823        1.9117        2.3924        2.6551        0.7713        3.2125        2.0950        1.3180        1.7984        2.0755        1.0157        3.3640        3.8014        3.0398        2.3268        2.6124        2.5065        1.0037        1.6534        3.0383        2.8127        0.6938        0.5007        0.4501        0.5039        0.5544        4.2360        1.4931        0.3294        0.0525        0.0363        0.0265        0.0229        0.0000        0.0000        0.0000        0.0000        0.2591        0.1769        0.0140        0.0792        0.2616        0.3923        0.4648        0.6597        1.6716        2.2547        3.0114        0.0000        0.0000        0.0000        0.0000        0.0000        0.0000        0.0000        0.0000        0.0000        0.0000        0.0000        0.0000        7.3248       11.4166        7.3140        4.6808        4.2087        4.8518        6.2616        6.1825        7.8843        7.3904        7.6775        9.1779        9.6182       11.9065       11.5433       16.7863       14.1393       14.9715       17.6348       19.5279       17.8109       17.9511       26.2443       31.6742       34.1454       36.1937       38.7106       35.3755       29.7655       39.9098       37.3329       43.8610       42.2978       45.7565       46.8969       38.8886       33.2880       30.8471       31.9072       32.3774       35.3525       34.8532       30.0479       26.7795       26.3535       28.7401       23.0139       22.7999       25.5017       29.9390       30.0182       31.8818       35.4840       37.9127       32.7217       31.3627       32.8384       29.5808       25.7977       17.3715       22.9623       43.0655       46.3770       29.8267       26.9183       24.4231       26.5826       26.4041       25.7576       24.7635       25.3706       26.8450       31.6102       36.2551       43.9320       47.6399       48.8232       51.0421       70.5132       75.7005       88.5361      111.2914      124.0683      123.5512      106.6008      104.1999      110.1909      124.5604      122.7509      116.7516      117.4820      115.8557      110.3509      101.5451       96.1158       97.1451      102.1661        0.0000      110.1693      114.3824      119.2386        0.0000        0.0000        0.0000        0.0000        0.0000        0.0000        0.0000        0.0000        0.0000        0.0000        0.0000        0.0000        0.0000        0.0000        0.0000        0.0000        0.0000        0.0000
        0.0000        0.0000        0.0000        0.0000        0.0000        0.0000        0.0000        0.0000        0.0000        0.0000        0.0000        0.0000        0.0000        0.0000        0.0000        0.0000        0.0000        0.0000        0.0000        0.0000        0.0000        0.0000        0.0000        0.0000        0.0000       42.9812       44.6364       41.1136       37.9628       34.2459       33.1015       36.6068       29.0218       30.4115       27.9265       25.7644       24.6755       21.3232       20.7288       21.9772       22.0207       24.0612       24.9791       33.1961       27.2874       31.3650       26.8695       18.9641       21.0244       21.2737       17.7114       14.1954       13.7586       14.5792       13.8497       10.0627        9.4263       12.7553        4.9484        3.5011        2.6972        5.3912        2.9355        1.0347        0.4786        0.3381        0.9651        0.7513        2.0316        1.3481        1.2984        0.3619        0.7992        2.9082        2.7607        0.7189        0.8408        0.8952        0.8838        0.5245        0.9707        6.3802        4.8707        1.0114        1.2512        1.6120        1.1591        0.3600        1.1269        2.5768        3.1034        1.7776        0.7226        0.4161        0.4224        3.1947        0.4909        0.4690        0.4223        0.0787        0.0689        0.0614        0.0557        0.0000        0.0000        0.0000        0.0000        0.0745        0.1945        0.1383        0.1022        0.6287        0.5899        1.1403        1.3506        2.8110        3.0314        3.3039        3.8558        3.9115        4.0394        0.0000        0.0000        0.0000        0.0000        0.0000        0.0000        0.0000        0.0000        9.1838        4.2669        6.5174        3.6935        3.3990        5.2863        7.8497        5.8529        5.2919        6.0998        6.8949        7.7497        8.5912        9.3470       11.1622       12.6817       15.1414       17.6458       18.6408       21.2888       21.1568       19.9023       29.6373       35.0055       42.6914       42.1967       42.3962       43.8140       47.7918       41.3381       50.6834       46.1296       41.7348       44.4648       42.2617       40.4212       39.1008       32.9639       33.6966       33.8460       35.9126       37.0387       33.2481       30.7139       24.9055       21.0155       23.6859       23.2424       23.9605       28.9680       48.3653       35.2374       36.0314       36.7740       44.3713       38.1123       42.1259       44.3502       37.9233       31.2225       29.5944       39.8645       48.3758       43.3235       32.4458       24.3548       23.5561       24.2025       25.0741       24.8310       23.7076       24.3637       27.1445       41.2765       41.2602       56.3113       65.7473       54.6550       61.5270       64.1301       71.0145       84.2661      102.0879      129.4317      129.0287      110.3901      108.8158      109.2134      116.0911      130.6535      110.9287      104.2472      104.0659       93.9398       89.5403       94.1060        0.0000        0.0000        0.0000        0.0000        0.0000        0.0000        0.0000        0.0000        0.0000        0.0000        0.0000        0.0000        0.0000        0.0000        0.0000        0.0000        0.0000        0.0000        0.0000        0.0000        0.0000        0.0000        0.0000        0.0000
        0.0000        0.0000        0.0000        0.0000        0.0000        0.0000        0.0000        0.0000        0.0000        0.0000        0.0000        0.0000        0.0000        0.0000        0.0000        0.0000        0.0000        0.0000        0.0000        0.0000        0.0000        0.0000       21.2372       23.9581       22.4116       24.7022       27.9567       32.2379       22.3625       17.7127       15.7079       19.7120       16.7586       15.9971       15.6194       15.9121       14.2787       12.2363       12.8450       12.0043       11.0136       14.7005       15.0145       13.7844       14.9721       14.9852       14.8833       11.7309       11.0987        9.8730       11.2363       12.1889       11.4981       12.2367       10.9802       12.9311        7.9034       23.9885        4.5377        3.5577        2.8586        6.3083        4.3940        2.0909        1.4769        1.8403        6.3479        4.5353        4.1422        2.4878        1.5259        2.1331        1.5593        0.1754        0.3642        0.4746        0.5512        0.6031        0.6363        1.1794        1.2134        1.4099        1.4982        1.9554        2.0368        1.6905        1.4992        0.9011        0.5602        0.5880        0.5906        0.4856        0.4144        0.3938        0.4236        0.6356        0.6751        0.6822        0.6607        0.7207        0.6985        0.6620        0.7216        0.0870        0.0783        0.0732        0.0709        0.1962        0.8118        1.6084        1.0697        0.9941        1.2260        3.3890        5.6465        4.2833        4.2413        5.3471        5.6054        5.1659        4.7156        6.7648        7.0589        6.3584        6.0796        4.0174        3.1613        4.2148        6.4126        7.1822        6.0110        4.6907        3.3698        2.6644        3.2364        4.3855        5.7901        4.8236        4.8065        5.8227        6.5086        7.8124        9.2075       13.6298       17.2069       19.0106       19.0561       19.2208       21.1982       25.6455       23.6304       42.5572       48.0754       53.6170       58.6341       56.1507       58.1815       56.2363       49.4990       51.3369       48.0420       41.4179       42.5753       43.9934       43.2944       41.9737       40.1627       41.3730       41.3670       45.9355       47.5068       39.6050       27.5391       26.1888       20.0367       19.8309       23.7856       23.1134       26.2865       42.0354       36.1447       35.4070       39.9156       41.2661       35.7970       43.5342       64.7904       53.4445       37.1998       32.8018       33.5734       28.3379       32.5508       28.7481       24.8800       23.5684       21.2166       20.6976       19.8394       21.8579       22.7903       26.6664       32.6824       39.2502       52.1515       60.3058       59.2335       69.5032       82.3898       91.2399       97.0987      107.7541      117.0120      106.4079      107.0162       97.6932      102.1270      107.9841      137.5411      119.4031       94.5463       88.8996       89.5043       90.1839        0.0000        0.0000        0.0000        0.0000        0.0000        0.0000        0.0000        0.0000        0.0000        0.0000        0.0000        0.0000        0.0000        0.0000        0.0000        0.0000        0.0000        0.0000        0.0000        0.0000        0.0000        0.0000        0.0000        0.0000        0.0000
        0.0000        0.0000        0.0000        0.0000        0.0000        0.0000        0.0000        0.0000        0.0000        0.0000        0.0000        0.0000        0.0000        0.0000        0.0000        0.0000        0.0000        0.0000       27.2975       17.4634       13.6233       15.3370       16.8132       18.5768       17.6386       15.2772       15.3169       15.8958       17.1425        8.9332        8.2942       14.3762       12.4095       11.8518       10.7109       11.7311       10.2118       10.9733        9.6858        7.7926        7.3313        9.4510       10.0950       10.2762       11.1543       10.3501        9.9263        9.3849        9.0824       11.2532       11.6781        9.2309        9.2780        9.3491        8.6405        8.7204        7.2997        7.7625        6.9900        5.4304        5.3626        6.8288        2.2917       11.9668        2.7774        2.7974        5.1741        5.3187        3.5814        1.5365        2.6184        7.7626        7.2064        1.0104        0.1726        0.4128        0.4745        0.5396        0.6118        1.1576        1.3352        1.3619        1.4685        1.6323        1.7391        1.6772        1.4538        0.6143        0.5022        0.4213        0.3770        0.4231        0.3626        0.4174        1.2379        1.2713        0.7208        0.8557        0.8996        0.8972        0.9184        0.8972        0.8281        0.1184        0.1083        0.1014        0.0981        0.4533        0.4466        0.8700        2.6047        1.4104        1.7403        2.2984        3.0677        4.6410        6.4431        6.6571        4.8767        4.5879        5.2756        7.0477        6.3921        5.7614        5.6584        4.2504        3.7424        4.6051        6.4836        6.6395        5.8548        4.1905        2.9148        3.2576        4.2844        5.6190        7.3855        6.9160        7.0479        7.0882        8.6151        8.8850       10.0959       14.9272       20.8083       18.5983       15.6469       21.1274       23.4913       30.7483       37.9284       56.1031       54.2848       53.8391       57.8385       58.3553       51.4469       51.3063       51.0522       54.4070       48.9048       42.2635       41.9468       51.8897       50.5944       44.0979       44.7197       48.4083       49.5480       49.3223       52.7270       38.9892       27.0806       22.1824       20.2273       22.9685       22.9628       24.6973       28.3147       41.2939       45.4088       44.6125       45.0211       51.4568       53.8532       56.7219       55.9554       36.2559       32.2471       32.5355       24.7108       25.4812       26.4683       26.7273       23.6166       18.9073       17.0516       17.6809       18.5358       21.1469       23.9359       26.4428       38.9066       54.0431       60.1048       67.4397       70.1621       88.4865       96.8074      100.2521       97.8270      110.1771      119.6233      125.3926      128.4970      110.5695      105.7267      103.4182       91.8113       91.8949       82.3461        0.0000        0.0000        0.0000        0.0000        0.0000        0.0000        0.0000        0.0000        0.0000        0.0000        0.0000        0.0000        0.0000        0.0000        0.0000        0.0000        0.0000        0.0000        0.0000        0.0000        0.0000        0.0000        0.0000        0.0000        0.0000        0.0000        0.0000        0.0000
        0.0000        0.0000        0.0000        0.0000        0.0000        0.0000        0.0000        0.0000        0.0000        0.0000        0.0000        0.0000        0.0000        0.0000        0.0000       29.0181       24.6164       22.1418       20.7037       13.3899       14.9791       14.5801       11.3356       13.3063       12.7090       11.3122       11.1238        8.2718        7.6921        6.3631        7.0917       10.9059       10.0195        9.7972        9.1962        8.8465       10.8761       11.5935       10.5576        7.1272        5.4589        6.1402        6.3711        5.3572        5.4169        6.2846        6.6820        7.8610        8.6539        7.9007        7.8325        8.1394        7.2832        6.4463        6.0742        5.7512        5.2983        4.1109        5.9445        4.1081        9.1096        3.6303        2.2842        4.0372        3.7882        3.6525        4.3248        4.5091        2.9894        3.6786        7.9635       11.9241       12.1354        3.7880        0.4497        0.3993        0.4543        0.5274        1.8693        1.2011        1.3294        1.4594        1.5531        1.7060        1.8005        1.7376        1.5159        0.6474        0.7877        0.4568        0.4095        0.4604        0.3951        0.3950        0.5354        0.8396        1.0116        1.2618        1.0441        1.0749        1.1181        1.0998        1.0253        0.1465        0.1352        0.1308        0.1345        0.4715        0.5197        1.3419        1.5832        2.4303        2.3612        3.2608        5.5515        4.8581        4.9399        5.8061        4.5014        4.5600        4.8232        4.8533        5.0002        5.0195        6.3625        5.3503        5.0707        7.6076        7.2155        7.7852        8.9680        2.7840        2.5417        4.0284        4.3837       10.2209        8.7415       12.1884       12.5604       22.7357       15.7385       14.0476       16.3489       16.3154       24.4584       24.6774       34.7964       31.2659       36.0129       39.3815       42.0384       61.6936       60.2262       61.3296       63.5685       67.1403       61.6380       53.6446       55.4256       48.5767       45.3917       41.7893       41.2221       48.4262       48.7678       45.6878       51.1147       58.0617       55.8537       51.4638       48.4122       29.6512       22.3096       21.5461       26.9815       30.7888       31.6609       34.8152       33.5210       42.1250       53.5489       40.8817       36.6252       35.7962       36.3125       41.8860       37.1962       33.7676       34.7636       30.0240       20.8892       24.8062       25.4732       25.8970       19.8087       17.0708       17.0323       17.5710       20.4631       24.1307       29.9867       39.3597       48.3899       57.9616       59.4142       70.1222       79.8294       99.9898       97.2024       99.2078      100.3802      119.4553      125.2136      140.7341        0.0000      115.3596      102.3509       94.0709       86.7701       76.5005       83.3551        0.0000        0.0000        0.0000        0.0000        0.0000        0.0000        0.0000        0.0000        0.0000        0.0000        0.0000        0.0000        0.0000        0.0000        0.0000        0.0000        0.0000        0.0000        0.0000        0.0000        0.0000        0.0000        0.0000        0.0000        0.0000        0.0000        0.0000        0.0000
        0.0000        0.0000        0.0000        0.0000        0.0000        0.0000        0.0000        0.0000        0.0000        0.0000        0.0000        0.0000        0.0000       59.7892       54.2428       32.7294       27.2047       23.4800       23.7518       14.5404       12.3545       10.6767       12.9504       12.5936       12.7780        8.7576        6.9948        4.5037        4.8767        6.7013        5.0144        8.9839        9.1422        8.5252        8.4800        8.5096        8.8085        9.2391        8.1575        6.2475        5.3028        4.8449        4.4911        2.9283        4.2350        4.1569        4.4169        6.9027        7.9060        6.9816        7.4273        7.1325        6.2322        5.6502        5.0598        4.1644        3.7351        3.5308        3.3992        2.6817        2.3982        3.2830        3.6279        2.7119        3.1885        2.9612        3.1420        1.8611        1.4159        1.8461        3.2400        4.1064        5.4420        4.2491        0.1714        0.4322        0.4900        1.0443        1.2682        1.4995        1.3950        1.5275        1.6326        1.7999        1.9746        1.8689        1.6882        0.7560        0.6671        0.5915        0.6188        1.0813        2.5703        3.0656        2.6545        2.6202        2.6271        2.2552        1.2150        1.2545        1.2940        1.3527        1.2749        0.1708        0.1587        0.2923        0.1801        3.3746        4.0563        2.8990        1.4522        2.8015        3.2374        5.0613        7.5148        8.7575        8.3646        4.9789        4.9911        5.6805        5.5550        8.3196        7.7877        7.9080        6.4532        4.1748        4.6082        5.9385        5.5356        5.2373        2.7512        2.4116        3.0655       17.9288       28.5759       20.1012       18.7956       23.9199       27.3267       38.5868       24.8681       24.2446       38.3229       28.7112       23.0564       22.6342       27.8561       38.4005       43.1576       51.9337       65.3029       68.6330       64.7751       63.8386       64.5006       65.9887       75.8155       64.4188       55.7373       43.8213       41.3068       40.9368       39.1509       45.1431       46.8603       50.4987       57.8160       53.7406       48.6107       41.7109       37.9211       29.5266       23.4446       23.1551       25.7044       31.7394       36.4083       38.6036       37.1477       38.5137       51.6104       40.5768       35.0052       34.8695       43.9434       49.0247       40.5483       35.0592       32.1023       28.0911       22.9702       26.6430       21.8041       24.6538       19.5405       16.7531       16.9668       23.3591       25.7738       34.1264       48.4389       62.8811       66.0010       66.7917       72.8612       83.7274       96.1145      107.1223      106.4290      113.0075      109.6819      124.6927      141.4003        0.0000        0.0000        0.0000        0.0000        0.0000        0.0000        0.0000        0.0000        0.0000        0.0000        0.0000        0.0000        0.0000        0.0000        0.0000        0.0000        0.0000        0.0000        0.0000        0.0000        0.0000        0.0000        0.0000        0.0000        0.0000        0.0000        0.0000        0.0000        0.0000        0.0000        0.0000        0.0000        0.0000        0.0000        0.0000        0.0000
        0.0000        0.0000        0.0000        0.0000        0.0000        0.0000        0.0000        0.0000        0.0000       61.2252        0.0000        0.0000       59.4402       60.3623       50.0060       21.9828       17.2446       14.1354       12.5219       16.5332       20.8917       13.2986       13.0703       11.2200        6.0938        4.8849        5.1438        5.2892        5.5080        5.7618        6.1208        8.1753        8.8699        9.4588        9.2937        9.3350        8.3379        7.3010        6.3523        3.5754        3.0976        2.9235        2.9076        0.7967        0.7958        0.9757        2.8913        5.7453        4.6479        4.0359        3.7991        4.4467        4.1218        3.8557        3.4447        3.4861        3.4548        3.1046        2.7411        2.3524        2.3971        2.9258        2.5042        2.3334        1.8537        1.5874       11.4276       61.4429       57.5475       11.5859        1.1582        1.5191        0.7462        0.4315        0.0829        0.1709        0.3282        0.2375        0.1900        0.9827        1.1278        1.2183        1.3299        1.4015        1.4848        1.4766        1.3766        1.2945        1.6843        1.7338        1.7654        2.5138        0.9853        0.8326        0.8627        1.3154        2.3133        2.4924        2.1466        1.3685        1.2714        1.5999        2.2566        2.3338        0.9431        0.8102        0.9625        6.4864        6.1818        4.3493        1.9422        3.6779        4.9128        5.1009        5.7441        6.0444        9.8766        6.7535        6.5617        6.3547        5.4548        7.4425        7.7915       10.0443        9.5697        6.5305        6.5429        6.2471        5.0549        4.7937        4.2703        3.4343        3.4054       26.3216       35.4963       28.6172       22.9581       22.2327       19.2862       21.1821       18.4239       22.0196       20.3751       24.8461       29.9592       31.5606       36.6851       55.8050       55.4218       54.2811       61.5818       67.5750       61.4026       64.6510       57.1131       58.3007       67.0342       55.4264       53.7531       45.3887       41.2238       38.3094       39.5688       40.9403       42.9266       44.0957       42.4459       45.8984       41.4115       37.7596       34.4055       30.5888       30.5052       27.9769       31.2600       37.7656       40.3148       38.5647       38.9652       40.0263       47.1792       39.6158       37.4938       40.6134       45.6757       40.9766       32.7253       32.9303       24.6684       21.6438       17.5780       16.4843       15.3450       15.3677       14.9963       15.4216       19.0116       19.3955       33.9382       51.3681       63.6233       82.1445       77.1047       82.3561       89.8505      106.4703      107.4659      102.6057      108.4322      112.7164      123.2617      124.2889        0.0000        0.0000        0.0000        0.0000        0.0000        0.0000        0.0000        0.0000        0.0000        0.0000        0.0000        0.0000        0.0000        0.0000        0.0000        0.0000        0.0000        0.0000        0.0000        0.0000        0.0000        0.0000        0.0000        0.0000        0.0000        0.0000        0.0000        0.0000        0.0000        0.0000        0.0000        0.0000        0.0000        0.0000        0.0000        0.0000        0.0000
        0.0000        0.0000        0.0000        0.0000        0.0000       59.5147       55.6737       53.0785       55.9502       54.8387       55.2617       51.4044       51.5636       49.4353       49.3611       22.0380       16.6591       13.5859       12.3861       14.8927       12.3413        7.1412        7.7671        5.6430        6.3754        5.5588        4.9405        5.2474        5.8096        6.7034        7.8779       11.1080       11.4301       10.6876       10.3406       10.5079        7.1738        6.1941        5.6386        3.2396        2.8880        2.7069        2.8104        0.7456        0.7456        0.7643        0.9436        4.8533        5.2542        4.8703        3.5266        3.9836        3.6618        3.3516        3.0336        3.0949        2.7899        2.5629        2.5878        2.2098        2.2486        2.1547        2.2360        2.4249        1.8612        1.6877       16.2594       45.8660       54.9766       39.4751        0.5864        0.2328        0.0827        0.1398        0.8980        0.2296        0.2039        0.1750        0.2000        1.0256        1.2169        1.3625        1.5124        1.4838        1.5609        1.5712        1.5007        1.3066        1.2448        1.1572        1.1255        1.1146        0.9797        1.0010        1.1634        2.0686        2.1657        2.2390        2.9503        2.6498        2.5855        2.0113        1.6802        0.7483        0.7272        0.8302        1.2436        1.6943        1.5614        2.0556        2.2298        3.9929        4.9493        6.6670        7.1290        8.4657        7.6015        5.3880        5.0297        6.4474        7.5266       11.8032        9.2730        9.5634       11.4606       10.3319        7.1246        5.8886        5.4424        6.7197        6.1499        4.7786       26.9447       32.6993       36.1830       37.4606       38.5548       35.9497       25.2723       26.7890       20.0431       22.5407       17.1683       25.8493       30.7774       35.5015       38.0417       54.7838       50.7114       55.2847       62.3992       56.2111       55.7026       53.1480       54.6305       58.4718       58.3801       65.2837       50.7530       42.5008       39.3152       43.1198       40.4732       36.7175       41.5786       38.7367       37.7090       39.6920       37.6273       37.3740       36.6348       33.1805       30.8421       29.7016       33.4962       41.5657       44.6419       42.2849       44.1974       51.3092       54.9528       50.6597       48.9621       45.2618       46.0975       37.3377       33.8275       24.7916       25.2456       18.2823       18.5515       18.8086        0.0000        0.0000       16.4194       16.0552       16.2802       21.9965       37.4482       62.3178       64.6547       81.5468       88.5737       93.0121      103.1898      109.2361      110.5781      105.2495      110.2236      115.7185      119.1845        0.0000        0.0000        0.0000        0.0000        0.0000        0.0000        0.0000        0.0000        0.0000        0.0000        0.0000        0.0000        0.0000        0.0000        0.0000        0.0000        0.0000        0.0000        0.0000        0.0000        0.0000        0.0000        0.0000        0.0000        0.0000        0.0000        0.0000        0.0000        0.0000        0.0000        0.0000        0.0000        0.0000        0.0000        0.0000        0.0000        0.0000        0.0000
        0.0000        0.0000        0.0000        0.0000       58.4283       63.9539       53.2292       46.3881       49.6860       47.9523       49.4327       46.4279       46.2019       40.7687       30.8665       19.7999       15.8484       12.7059       10.7127        9.1556        7.3039        4.8520        4.4073        4.5576        3.6059        6.4770        6.9916        9.8544       12.8264       12.8705       11.6787       11.4372        9.3181        8.8602        8.5456        6.7307        6.1540        5.6557        5.1020        3.0141        2.6553        2.3529        2.4503        0.6478        0.6453        0.6622        0.8431        3.0421        3.3220        3.4323        3.0368        3.5762        3.1723        2.8702        3.2855        2.7790        2.3802        2.2069        2.1024        1.8224        1.8074        2.1179        2.1402        2.3576        2.5903        1.7068        5.7416       48.0897       29.4467       27.0512        0.7654        0.4243        0.1907        0.0781        0.7818        0.2917        0.8935        1.1513        0.6686        0.9642        1.0715        1.1862        1.3398        1.5381        2.5543        2.4822        2.5497        2.5256        1.9347        1.6272        2.2618        2.0272        1.7082        2.8787        4.9424        3.0767        2.2863        2.1029        2.6537        2.2563        2.1148        2.1274        2.0183        1.3001        1.4937        2.3874        2.5155        3.4260        3.8708        4.4561        6.0367        5.9836        5.7160        7.8116        7.9187        8.1401        5.4776        5.2139        5.0615        8.0485       12.2261       14.8013        9.2855        8.8506       10.4004       11.5526       11.4174       11.5222       14.0333       17.7423       14.7718       11.5719       31.0077       37.4360       35.1031       35.1157       39.7673       34.3253       29.4704       25.2644       20.8455       14.1409       18.6119       27.8813       31.7323       34.0047       40.5688       55.6476       52.8023       55.3315       61.1556       57.0155       51.4380       50.8027       56.9474       55.9328       50.1835       48.3329       48.2332       42.7361       41.1502       43.5951       39.3669       40.3024       42.4185       40.5547       38.3657       39.1572       49.9615       48.6965       45.0418       36.3075       35.7791       37.0131       40.8079       45.1370       47.7044       49.3367       54.7776       57.3619       60.2808       53.0306       45.0794       46.6738       42.3158       35.9689       29.7151       23.3973       20.8514       20.0227       20.5202        0.0000        0.0000        0.0000       21.0583       18.3289       17.9466       26.5983       43.6436       59.0005       72.2802       87.1930       96.8807       95.1499      101.5065      108.0053      106.3358      110.2296        0.0000        0.0000        0.0000        0.0000        0.0000        0.0000        0.0000        0.0000        0.0000        0.0000        0.0000        0.0000        0.0000        0.0000        0.0000        0.0000        0.0000        0.0000        0.0000        0.0000        0.0000        0.0000        0.0000        0.0000        0.0000        0.0000        0.0000        0.0000        0.0000        0.0000        0.0000        0.0000        0.0000        0.0000        0.0000        0.0000        0.0000        0.0000        0.0000        0.0000        0.0000
        0.0000        0.0000       62.5638       49.4860       50.8693       55.1834       49.5706       43.0913       44.7330       42.5644       40.3073       39.7841       34.3822       31.6638       28.9214       18.8759       15.7089       12.7940       11.0454       11.7266        6.4905        5.4773        5.1873        5.2230        3.6396        4.1428        8.2367       13.2476       13.1258       12.2763        9.8268        8.5530        8.2876        8.5927        6.9379        5.9227        5.3558        4.8039        4.4044        2.5207        2.0511        1.9632        1.8074        0.4955        0.4848        0.4935        0.5195        2.2578        2.4259        2.4994        2.7610        3.5846        2.9009        2.6559        2.5576        2.4820        2.4432        1.9993        1.9939        1.9245        2.1034        2.0686        1.9509        2.3478        2.2029        2.1183        1.9232       22.6972        6.8906        7.6091        1.4027        1.4249        0.8043        0.4226        0.3970        0.6337        0.7102        0.8074        0.5148        0.8315        3.3940        1.0077        1.2587        1.3886        1.5206        1.8472        3.0846        4.5912        4.3525        3.6947        2.4314        1.8772        1.8030        2.6599        3.6779        3.6658        3.1088        3.0863        3.1086        3.1194        3.1716        3.5175        3.6606        3.6564        3.5438        3.3291        4.4508        6.8510        5.6474        5.4206        3.4002        5.2732        6.3053        5.4322        6.7222        5.2989        4.9725        5.8231        7.6393        8.6972        9.3814        9.3653        7.5795        7.4746       10.6328       12.3528       13.3089       13.3069       20.4924       20.4051       21.2802       17.8716       23.7444       28.2810       27.2793       25.8372       24.3398       20.2241       12.3314       17.6644       20.7894       16.2771       20.0535       29.1269       34.4590       37.0266       38.3041       49.0810       55.2384       56.0017       54.5752       55.8424       54.8383       51.6596       48.9706       50.1468       47.4323       47.2318       48.3087       39.3044       38.6252       38.4115       35.8061       34.5606       38.6219       38.3116       39.4761       45.8408       56.3834       46.2451       49.4372       44.3916       41.0307       42.6709       45.1592       51.0113       55.1658       59.5692       66.4532       66.9509       63.1851       55.1054       49.7788       47.4711       38.8592       32.6669       28.9614       23.2365       21.4613       21.0278        0.0000        0.0000        0.0000       17.9555       24.6845       23.5402       26.2309       37.1024       52.4305       67.2153       70.7705       92.5720       96.2773       96.4866      101.0472      107.3615      110.3296        0.0000        0.0000        0.0000        0.0000        0.0000        0.0000        0.0000        0.0000        0.0000        0.0000        0.0000        0.0000        0.0000        0.0000        0.0000        0.0000        0.0000        0.0000        0.0000        0.0000        0.0000        0.0000        0.0000        0.0000        0.0000        0.0000        0.0000        0.0000        0.0000        0.0000        0.0000        0.0000        0.0000        0.0000        0.0000        0.0000        0.0000        0.0000        0.0000        0.0000        0.0000        0.0000
        0.0000       40.7393       39.8461       40.6573       45.6280       41.6268       38.7617       39.8026       36.2817       31.3144       35.3207       32.8603       28.6989       25.4524       27.8682       16.4336       13.7807       11.7218        8.8782        5.3543        6.1826        3.9972        3.4294        2.6520        3.0269        4.0340        9.0168       13.0444        9.6709        7.2895        5.1568        4.6788        4.7405        6.0295        8.0632        5.5225        5.6758        3.5135        2.9573        1.4642        1.2656        0.9763        0.7963        0.1329        0.1243        0.1239        0.1314        0.1706        0.1627        0.6536        2.1825        2.7543        1.8795        1.5856        1.5395        2.0714        2.0291        1.8030        1.8584        1.8322        1.7598        1.7143        1.5087        2.7027        2.7309        2.5102        2.4917        2.4105        2.0906        2.3215        2.7952        1.7539        1.6084        1.8176        2.9218        0.4734        0.4099        0.4334        0.4183        0.7498        1.1305        1.6549        1.6339        1.3992        1.5555        1.9603        2.6571        3.1310        1.9829        3.3083        5.4035        8.0030       15.5945       11.9254        9.7039        6.4097        7.9278        6.5174        7.3523        8.7713        9.7833        9.1484        6.6674        5.5300        5.4616        6.5167        8.4802        8.8574       10.1586       10.3849       10.6932       11.2045        8.9945        9.2059        9.7377        6.0116        4.7242       11.2960       15.4670        6.8338        3.5603        4.2952        6.3759        9.5488       11.8428       13.1955       14.7000       16.2006       20.2317       26.2751       22.2166       20.5681       20.7872       45.0139       33.2251       24.1108       20.8964       19.4087       18.7346       20.9337       18.3797       21.3412       26.6407       29.3594       34.0250       42.3379       51.0262       61.7127       65.1666       70.1846       62.8652       63.6870       58.8749       53.0687       61.3444       60.9157       52.9088       58.9300       47.2156       45.3778       41.9058       42.4576       40.9860       43.9752       47.3670       43.6057       41.8088       48.2426       62.6868       56.6335       52.7666       44.3664       47.2731       49.8705       52.1930       62.9002       65.0669       70.2172       64.5334       76.6653       78.0392       65.0374       56.8800       47.4019       39.7512       32.5431       30.7275       23.9484        0.0000        0.0000        0.0000        0.0000       20.5367       23.9198       31.6155       27.5181       29.2866       34.1464       50.4327       62.6774       75.3549       83.1060       90.5099       97.0410       99.4116      103.8820        0.0000        0.0000        0.0000        0.0000        0.0000        0.0000        0.0000        0.0000        0.0000        0.0000        0.0000        0.0000        0.0000        0.0000        0.0000        0.0000        0.0000        0.0000        0.0000        0.0000        0.0000        0.0000        0.0000        0.0000        0.0000        0.0000        0.0000        0.0000        0.0000        0.0000        0.0000        0.0000        0.0000        0.0000        0.0000        0.0000        0.0000        0.0000        0.0000        0.0000        0.0000        0.0000        0.0000
        0.0000       34.0290       37.4960       40.2177       42.1961       43.1805       42.1382       34.2262       37.1500       35.0257       31.8746       26.4137       27.5620       25.1040       25.4496       16.2808       16.3015       11.5040        8.8939        7.0065        6.5930        5.2846        4.6769        2.0719        3.5664        3.0049        7.2685       11.5584       10.2877        6.6207        5.2726        7.5131        5.3133        4.4724        3.9319        4.5545        4.5916        2.8472        2.1404        0.9353        0.6342        0.6159        0.5410        0.1724        0.0499        0.1423        0.2837        0.9782        0.7937        0.5067        0.1538        2.0946        1.4832        1.0934        1.0325        1.6206        1.9748        1.7886        1.4576        1.1713        1.0306        1.0782        1.1426        2.8702        2.8983        2.5203        2.4913        2.8724        2.2681        2.1084        2.4056        2.0977        2.5030        2.4630        3.5397        0.8300        1.2639        1.2137        0.4600        0.6764        2.6514        3.8214        3.4612        2.8931        3.0579        2.9286        9.8969       11.0578       12.5176        8.0598        9.8770       16.6186       25.7656       12.5318       17.4404       16.6059       15.6376       13.4165       15.4557       12.7739       12.5586       17.6721       17.6620       10.8712        7.9250        7.8353        9.3568       12.4308       13.4544       12.1552       11.5623       14.2419       12.1357       13.9653       10.9241       12.3865       10.7295        6.3026        5.4338        6.3167        5.0862        4.7769       10.9457       18.5640       23.2271       49.2065       27.1105       13.3026       14.2644       25.6086       23.2378       20.3103       19.3753       26.9022       26.8133       17.1447       17.2429       18.6631       20.8161       23.4519       20.5131       27.6578       30.6444       30.4867       37.7603       54.8595       50.4185       61.4737       60.3371       62.9365       60.2512       52.7577       51.9967       56.9054       67.0230       60.0615       54.8226       50.9629       44.3484       53.9258       46.3712       45.0590       45.2891       44.4756       46.8264       47.2826       53.1906       59.6571       63.9930       59.9543       51.2673       42.3178       45.7142       50.5024       56.9726       64.7042       63.1020       62.0903       65.9889       69.5053       70.4403       66.5755       61.2132       39.5299       36.3024       37.5511        0.0000        0.0000        0.0000        0.0000        0.0000       30.0354       34.5703       38.5092       36.8800       38.8321       38.8592       33.8171       49.6361       66.1038       77.0395       78.6636       85.3470       97.8937        0.0000        0.0000        0.0000        0.0000        0.0000        0.0000        0.0000        0.0000        0.0000        0.0000        0.0000        0.0000        0.0000        0.0000        0.0000        0.0000        0.0000        0.0000        0.0000        0.0000        0.0000        0.0000        0.0000        0.0000        0.0000        0.0000        0.0000        0.0000        0.0000        0.0000        0.0000        0.0000        0.0000        0.0000        0.0000        0.0000        0.0000        0.0000        0.0000        0.0000        0.0000        0.0000        0.0000        0.0000        0.0000
       27.8339       29.6324       36.3550       40.9905       43.2889       41.7872       44.1566       37.7268       43.1960       31.4133       22.6938       25.7507       24.1380       23.4571       20.5768       15.8632       13.5660       11.5302        9.5900        7.2543        6.1853        5.3278        4.1079        2.9237        9.7986       11.5529       15.4632       13.9761        9.4269        6.4572        5.4805        5.5368        4.8960        4.0952        3.3681        3.2611        2.4261        2.0996        1.7444        0.9001        0.5447        0.3958        0.5984        0.6366        0.6381        0.7240        0.4919        0.7634        0.8470        0.7772        0.8121        2.0820        2.1405        1.7170        1.0250        1.7747        2.3621        2.4006        2.1999        1.9048        2.6856        1.0490        0.9424        2.6849        2.1158        1.9385        2.0645        2.8479        3.5554        4.0109        4.7852        5.2316        5.0914        5.4133        5.3825        2.5425        2.0077        1.1439        1.6939        2.6402        5.4249        5.4059        7.8306        6.0684        3.1822        6.0712       11.1978       24.3384       17.3472       12.9141        7.2903       12.5517       46.3624       23.9381       13.2585       25.6453       37.8265       28.2892       37.2470       42.4037       37.5369       39.1955       30.5134       18.7351       14.1824       13.4846       13.3911       17.6799       31.5891       14.9885       15.5866       17.7565       17.7268       13.5333       11.8678       11.3290        8.3273        6.7392        7.3082        7.9027        7.1945        9.4375       12.2121       13.9568       17.6556       12.0728       12.3967       16.4724       21.1352       17.6184       17.2453       16.3185       15.4870       25.5257       33.5368       19.8094       18.6123       18.9159       18.7969       19.8935       47.3867       26.3177       35.6847       33.2585       35.9786       43.4880       46.9479       56.9544       58.9656       55.0831       51.1860       44.7912       48.8742       54.3489       54.5912       46.3555       45.0555       43.2985       40.9282       49.3301       49.7577       48.3302       47.0731       44.1568       43.8796       55.1012       58.7688       57.2176       70.4166       62.6199       50.6811       49.4124       46.1199       45.3874       46.7264       56.8821       58.3379       62.6153       67.8961       65.7112       67.4474       64.0974       59.5940       41.5121       42.0490        0.0000        0.0000        0.0000        0.0000        0.0000        0.0000       33.7136       34.0266       34.7935       36.8483       32.7151       28.9445       37.4871       52.7428       68.3662       76.8122        0.0000        0.0000        0.0000        0.0000        0.0000        0.0000        0.0000        0.0000        0.0000        0.0000        0.0000        0.0000        0.0000        0.0000        0.0000        0.0000        0.0000        0.0000        0.0000        0.0000        0.0000        0.0000        0.0000        0.0000        0.0000        0.0000        0.0000        0.0000        0.0000        0.0000        0.0000        0.0000        0.0000        0.0000        0.0000        0.0000        0.0000        0.0000        0.0000        0.0000        0.0000        0.0000        0.0000        0.0000        0.0000        0.0000        0.0000        0.0000
       26.5056       30.0887       34.1850       46.6701       47.0160       58.1089       56.8918       41.6308       42.2455       36.0493       27.9333       25.1544       24.9245       22.2683       18.8673       16.5626       14.7794       13.2125       12.2141       10.4928        9.2708        7.1037        7.6421        9.5737       17.3119       16.8750       18.4520       12.7369        9.3216        6.2463        5.8308        4.5567        4.2207        3.8718        3.2659        3.0275        2.5183        2.8705        2.0619        0.8720        1.7071        2.3668        3.2775        2.7138        1.7975        0.9006        0.6754        1.0616        0.6064        0.5933        1.1408        0.4615        0.5767        0.6603        0.7094        1.2479        1.0113        0.9825        0.9631        1.0398        0.9465        0.9418        1.4528        3.3313        3.5149        2.8433        3.2802        5.3047        7.6453        7.6789        9.1328        8.3662        6.8434        7.7236       10.4250        3.9868        4.2720        1.8884        2.2331        1.1757        2.6856        4.0099        2.6439        3.5517        4.0274        3.6008        6.1651       27.1871       26.8089       11.9744       12.2499       13.3828       13.6212       17.6636       21.9314       23.1953       20.9968       19.0217       29.1711       34.8628       55.2434       52.5685       51.8461       32.9490       21.4336       21.6563       19.8931       19.8116       27.2118       25.2596       27.6579       31.5304       25.6836       18.0761       12.1972        6.3058        7.4784        6.8819        8.4710        8.2236        7.8029       32.7675       18.1629       12.8759        9.5851        9.6545       14.6940       33.2833       35.7864       17.3801       21.4829       17.3483       18.0996       20.6705       24.6836       24.5121       26.6970       21.2777       21.0404       23.2721       30.6057       26.2887       32.4860       31.8072       40.2573       43.4866       44.8851       53.9167       58.4021       58.7179       54.0430       52.4281       52.6965       52.2409       43.6924       41.3020       44.4945       43.0877       40.4307       44.1977       49.8885       45.5452       48.0836       44.8460       49.8453       53.5644       62.1408       60.4270       58.8257       63.1802       53.6050       50.7455       44.6217       43.0171       42.5519       56.0011       61.4554       65.7310       64.7702       62.8772       67.3572       60.2727       56.0586       50.0117        0.0000        0.0000        0.0000        0.0000        0.0000        0.0000       22.2000       26.4961       25.4953       29.5482       34.6292       29.0011       28.4868       40.0120       46.4367       64.8084       73.7172        0.0000        0.0000        0.0000        0.0000        0.0000        0.0000        0.0000        0.0000        0.0000        0.0000        0.0000        0.0000        0.0000        0.0000        0.0000        0.0000        0.0000        0.0000        0.0000        0.0000        0.0000        0.0000        0.0000        0.0000        0.0000        0.0000        0.0000        0.0000        0.0000        0.0000        0.0000        0.0000        0.0000        0.0000        0.0000        0.0000        0.0000        0.0000        0.0000        0.0000        0.0000        0.0000        0.0000        0.0000        0.0000        0.0000        0.0000        0.0000
       37.5187       44.7971       42.4608       44.9772       39.8415       48.2766       52.5975       48.9892       45.9448       33.9767       33.7236       25.2310       23.4031       20.6941       20.3806       20.3956       19.5549       18.4662       16.1430       17.2975       15.3102       13.2637       11.7614       13.2312       16.8762       18.9735       14.7835       10.2896        8.5307        6.1911        4.8723        1.1206        1.0482        0.9424        0.8745        1.1700        0.9874        1.2430        0.9043        0.4581        0.6976        0.4329        0.3674        0.8273        1.0402        1.5236        4.8511        4.1621        0.2490        1.0592        0.1422        0.4191        0.6468        0.3146        0.4162        2.0703        0.7458        0.6327        0.7044        0.6964        0.7971        1.0861        1.7328        2.0312        1.9342        1.6780        1.5618        1.5012        1.8060        1.9852        1.3474        1.4962        2.2557        2.6663        1.8871        0.9831        1.2098        0.6756        1.0310        0.9580        0.7285        0.7785        1.1495        3.6913        6.7047        8.5341        9.1709       11.9133       19.5926       15.9839       22.3214       23.3719       25.5715       33.0025       31.4922       40.1540       32.9609       30.1651       27.8998       29.0809       29.2510       33.7948       37.8891       56.0698       40.5428       39.4443       34.4194       34.3498       35.8191       38.4893       34.0096       26.3979       24.9597       23.8037       20.8526       21.4684       18.4202       16.0805       10.9307        8.4113        8.4974        7.8346       10.0015       12.6646        9.9722        9.5815       10.4862       15.0073       20.3482       23.6410       27.3818       22.0481       21.3801       21.7962       27.0246       19.3929       23.9447       20.0380       18.1692       23.2771       24.8576       26.8919       32.3173       32.7865       41.0815       46.5145       44.3569       53.4251       58.7241       57.5380       51.3345       55.8248       57.6954       50.1409       44.8793       36.1269       33.6208       35.5554       42.1929       44.9134       47.0610       47.9219       43.4451       52.8542       55.5450       60.2126       64.3596       62.4848       62.7456       57.4385       57.7314       62.1201       62.2524       51.0854       51.0748       48.8649       51.2469       54.7795       54.1362       59.2396       66.3924       62.8313        0.0000        0.0000        0.0000        0.0000        0.0000        0.0000        0.0000        0.0000       11.6100       29.2963       31.4298       34.0803       32.7406       23.0400        0.0000       42.6000       32.1600       51.8400       55.2900        0.0000        0.0000        0.0000        0.0000        0.0000        0.0000        0.0000        0.0000        0.0000        0.0000        0.0000        0.0000        0.0000        0.0000        0.0000        0.0000        0.0000        0.0000        0.0000        0.0000        0.0000        0.0000        0.0000        0.0000        0.0000        0.0000        0.0000        0.0000        0.0000        0.0000        0.0000        0.0000        0.0000        0.0000        0.0000        0.0000        0.0000        0.0000        0.0000        0.0000        0.0000        0.0000        0.0000        0.0000        0.0000        0.0000        0.0000        0.0000
       50.4140       44.8409       46.9673       43.7998       40.6185       47.8640       43.0635       43.8861       55.0134       42.4208       32.9348       29.6654       22.6641       21.6292       20.8935       21.8539       21.8438       20.8965       18.8969       19.1084       17.4022       16.6597       15.7530       13.5012       13.9176       13.2454       12.4304        9.3977        9.0241        4.7886        4.9515        2.3104        3.0833        1.8192        5.4912        4.1223        2.4873        2.1446        1.1089        0.7705        0.3706        1.0449        0.7596        0.2668        0.2664        0.5470        4.6014        0.1722        0.0000        0.1294        0.3336        0.1743        0.1471        0.4416        0.8483        0.7917        0.6207        0.6308        0.8417        0.8796        1.1794        2.0046        2.9418        2.2239        1.6784        1.2597        1.2266        1.6476        1.7838        2.2786        2.5434        1.7084        1.5981        1.3025        1.1699        1.1541        0.8186        0.8121        2.0045        0.9990        0.8876        1.0424        1.5776        4.5664        9.0265       11.5979       10.9544       21.2576       26.9370       27.0736       23.5010       29.3107       34.3603       31.4505       25.7237       28.8203       26.8344       30.6566       32.1663       33.2031       33.7507       35.7952       34.7571       48.1000       47.1454       50.1213       43.1947       44.0065       49.4970       52.3945       46.0742       34.1353       30.2476       24.8784       20.0810       24.0956       22.4899       16.7684       14.6918        7.0053        4.8912        6.4626        8.3773       10.2351       10.1080       10.7266       14.3860       21.2743       22.8857       22.7318       23.2957       25.2425       21.4088       21.4734       15.9990       13.0716       16.7105       14.8509       16.4949       24.8065       24.3534       27.9913       35.5655       37.7976       46.5733       46.4225       37.7391       48.3402       53.9356       56.0971       53.3593       52.7886       55.3342       50.9996       46.5902       40.3018       36.1703       30.7594       32.3132       41.0488       51.6274       50.8623       46.7714       46.5408       44.2244       47.6838       59.6691       53.2894       49.8890       46.5056       43.1657       50.4690       58.1103       57.9168       56.7917       51.3528       50.5574       48.7684       53.0178        0.0000        0.0000        0.0000        0.0000        0.0000        0.0000        0.0000        0.0000        0.0000        0.0000        0.0000       27.3000       35.7112       42.6545       39.2257        0.0000        0.0000        0.0000        0.0000        0.0000        0.0000        0.0000        0.0000        0.0000        0.0000        0.0000        0.0000        0.0000        0.0000        0.0000        0.0000        0.0000        0.0000        0.0000        0.0000        0.0000        0.0000        0.0000        0.0000        0.0000        0.0000        0.0000        0.0000        0.0000        0.0000        0.0000        0.0000        0.0000        0.0000        0.0000        0.0000        0.0000        0.0000        0.0000        0.0000        0.0000        0.0000        0.0000        0.0000        0.0000        0.0000        0.0000        0.0000        0.0000        0.0000        0.0000        0.0000        0.0000        0.0000        0.0000
        0.0000        0.0000       46.0189       39.7123        0.0000       42.0356       43.9717       42.5232       52.7697       35.8391       36.1008       31.4185       24.4657       22.9464       23.4114       23.0338       21.3977       20.2027       18.8358       22.4261       21.4753       20.9990       18.7251       14.7516       13.8414       12.1355       11.1517        6.1353        6.0839        5.9033        5.2486        2.8492        2.9118        1.8484        1.2237        1.3595        0.7241        0.6584        0.7283        1.1431        0.7785        0.1652        0.2713        0.4573        0.7261        0.7356        0.1532        0.3019        0.2887        0.4523        0.9958        0.3200        0.8580        0.5438        1.2852        1.1217        0.8075        0.8828        1.5303        2.0493        2.3678        3.7575        4.3125        2.7428        2.2751        1.4433        1.3828        1.5844        1.6982        2.5320        5.6642        3.1251        1.6963        1.0873        1.0027        1.0060        2.5585        0.7799        0.9992        1.1694        2.6086        2.5396        2.0711        5.2730        7.1403        9.0779       14.0760       23.6123       22.2298       29.8244       30.6563       29.0458       31.9269       31.5260       30.4122       29.2235       34.0032       47.1489       41.3920       34.4071       34.0197       35.0967       37.3848       58.0807       57.0138       57.2927       53.0484       99.8525      115.9255       80.4980       60.7162       48.5156       44.6509       42.3735       35.7114       32.3858       15.3450       14.4920       10.2018       11.4038       12.3153       12.8803        7.5077       11.2958       12.5547       12.8933       16.7387       20.6488       25.9059       23.7341       24.5590       26.5871       27.0618       22.0091       17.7904       14.0912       14.1336       15.6760       18.7346       24.7625       25.0396       26.9017       33.2455       37.8643       35.2451       38.5491       39.6225       52.3944       53.5083       53.8295       52.3258       58.7202       50.2184       46.0040       44.5176       37.8934       31.7200       29.2799       31.5514       39.6501       45.0107       44.1984       47.9946       39.1051       39.8486       49.9943       65.1888       50.7168       41.8735       46.5786       42.1119       44.3897       54.3335       61.6411       63.7832       53.0431       52.0470       55.2775       56.0207       68.5297        0.0000        0.0000       67.5220        0.0000        0.0000        0.0000        0.0000        0.0000        0.0000       76.4700       65.9700       59.8144        0.0000        0.0000        0.0000        0.0000        0.0000        0.0000        0.0000        0.0000        0.0000        0.0000        0.0000        0.0000        0.0000        0.0000        0.0000        0.0000        0.0000        0.0000        0.0000        0.0000        0.0000        0.0000        0.0000        0.0000        0.0000        0.0000        0.0000        0.0000        0.0000        0.0000        0.0000        0.0000        0.0000        0.0000        0.0000        0.0000        0.0000        0.0000        0.0000        0.0000        0.0000        0.0000        0.0000        0.0000        0.0000        0.0000        0.0000        0.0000        0.0000        0.0000        0.0000        0.0000        0.0000        0.0000        0.0000        0.0000        0.0000
        0.0000        0.0000        0.0000        0.0000        0.0000       40.1330       33.1194       34.7635       36.6176       29.3797       31.3815       30.6949       35.2657       28.4416       23.1674       22.7210       20.8840       20.0194       19.0495       22.2075       21.4820       20.9260       18.2008       12.1022       10.6896        9.5396        8.9150        5.2177        5.6215        5.3350        7.0697        2.0100        1.8422        1.4102        0.8434        1.1967        1.0208        1.2014        1.3005        0.7762        0.5764        0.1915        0.1413        0.5207        0.6821        0.6395        0.3696        0.7994        0.5373        0.1275        0.3626        0.9744        0.5824        0.9490        1.5678        1.9532        2.0243        1.8122        3.1885        3.2046        1.6053        2.1778        2.5470        1.8352        2.3137        1.6867        1.8357        2.0749        1.6744       22.0806       13.7087       17.3773        1.7610        1.8204        2.0707        1.5495        1.6332        0.7866        0.8376        2.1857        2.7898        2.5158        2.4393        5.4787        7.0360       10.1985       17.3417       27.7527       32.8572       27.6902       31.3541       27.3988       35.5845       30.3280       26.7033       30.9459       36.6776       39.1000       38.3854       31.5683       31.5138       39.2715       39.0720       51.5585       46.9006       53.8270       60.9903       79.1658      110.2397      101.0140       97.7443       69.6119       63.6535       48.9517       41.9080       34.3418       25.0630       14.1307       10.6082       10.0138        9.7794        9.1906        8.8422       11.6402       13.0658       14.5973       16.4934       21.2016       30.7944       32.1438       32.6052       30.3675       25.8304       23.1555       20.0178       16.5785       16.4296       16.3381       17.0189       23.0595       29.0795       26.3178       30.5144       31.2201       35.2157       37.6504       40.6857       47.9182       48.0220       48.7911       54.3402       60.2377       41.4867       40.8520       39.8183       31.6455       27.8345       26.8066       28.2673       34.4765       36.5900       36.4800       42.5598       44.6585       47.6311       48.9180       55.2286       49.3100       45.8941       42.6585       42.6329       47.1788       55.9038       68.3089       69.6691       66.5839       61.5468       55.8493       61.3046       61.6321       54.0986       62.6282       58.5366       41.6304        0.0000        0.0000        0.0000        0.0000       79.9500       78.6900       74.2800       59.1404        0.0000        0.0000        0.0000        0.0000        0.0000        0.0000        0.0000        0.0000        0.0000        0.0000        0.0000        0.0000        0.0000        0.0000        0.0000        0.0000        0.0000        0.0000        0.0000        0.0000        0.0000        0.0000        0.0000        0.0000        0.0000        0.0000        0.0000        0.0000        0.0000        0.0000        0.0000        0.0000        0.0000        0.0000        0.0000        0.0000        0.0000        0.0000        0.0000        0.0000        0.0000        0.0000        0.0000        0.0000        0.0000        0.0000        0.0000        0.0000        0.0000        0.0000        0.0000        0.0000        0.0000        0.0000        0.0000        0.0000        0.0000
        0.0000        0.0000        0.0000        0.0000        0.0000       35.6954       33.6640       25.4874       34.1988       20.3846       16.3755       42.3007       43.3609       23.1703       23.0127       20.0564       20.7779       16.6041       14.4133       16.4328       16.9389       14.9398       13.3683        9.8378        8.5948        7.9755        7.5015        4.8318        4.7196        4.6621        4.4449        1.0008        1.2879        1.3951        1.2525        2.8074        2.1377        1.7813        1.4575        0.7354        0.4836        0.5051        0.3355        0.3907        0.3676        0.8772        0.7148        0.8024        0.6237        0.9107        0.4744        1.2800        4.4466       13.4493       14.2163       11.9989       15.0926        5.1830        4.5682        5.2076        9.9059       12.5239       13.1273        6.4726        9.7367        7.5803        9.5502        9.2839        9.7771       15.5513       23.8595       18.1406        6.6364        8.1895        5.2662        3.6795        3.7057        3.1715        3.4258        3.0238        5.4442        6.2774        6.2665       10.4535       14.5980       20.7052       25.4429       25.1223       24.6687       28.6321       25.3719       24.9035       30.8032       33.1151       31.6598       32.8516       33.5962       37.0648       42.1734       39.5955       39.8478       38.1932       39.0115       40.9349       37.6941       40.9010       49.6800       69.7073       66.5136       72.9099       75.3741       90.5227       94.9872       63.4025       49.0471       37.9042       29.7571       26.8322       23.7867       23.8879       23.4157       15.8484       15.0020       19.5240       19.2998       15.1300       18.2763       23.8985       27.7413       28.5722       32.6804       27.6026       24.3545       19.3715       20.1903       17.9913       16.0681       15.6755       14.7907       19.9938       21.6461       25.5414       27.6000       35.4147       41.8074       42.0411       39.5749       42.7762       42.0072       42.4632       50.0785       41.3885       38.2393       31.6172       32.4399       29.5186       29.6601       27.3180       27.7999       32.2569       35.8357       35.8603       48.1414       49.4860       48.9472       54.4355       63.2601       55.1729       38.6148       33.8111       42.7201       51.3928       53.4898       66.0548       68.1806       69.8891       72.2671       63.0535       62.5370       64.7899       64.8233       56.8630       58.7755       60.0631        0.0000        0.0000        0.0000      100.9216      101.9927       80.3840       80.5034       64.0248       59.0263        0.0000        0.0000        0.0000        0.0000        0.0000        0.0000        0.0000        0.0000        0.0000        0.0000        0.0000        0.0000        0.0000        0.0000        0.0000        0.0000        0.0000        0.0000        0.0000        0.0000        0.0000        0.0000        0.0000        0.0000        0.0000        0.0000        0.0000        0.0000        0.0000        0.0000        0.0000        0.0000        0.0000        0.0000        0.0000        0.0000        0.0000        0.0000        0.0000        0.0000        0.0000        0.0000        0.0000        0.0000        0.0000        0.0000        0.0000        0.0000        0.0000        0.0000        0.0000        0.0000        0.0000        0.0000        0.0000        0.0000
        0.0000        0.0000        0.0000        0.0000        0.0000       35.0127       34.8939       33.5365       33.6937       31.0257       27.1112       31.3206       39.0761       20.5939       19.2244       16.8536       17.8221       16.7131       14.8140       18.0830       18.3750       15.6494       13.6386        9.8932        8.8254        8.2414        8.0210        5.3785        5.0022        4.7361        4.6717        1.6984        1.9821        1.3014        1.0656        2.7342        2.3226        1.9143        2.3447        1.2625        0.5075        0.3754        0.4982        0.8656        0.8013        0.2267        0.3859        1.3704        1.4986        1.6769        1.3564        2.2987        4.9660       11.9848       10.9977        7.7605        9.7446       10.0642        9.7585       10.0828       17.1639       12.3243        9.6824       13.3555       11.3602       12.6507       12.3857        9.6116       12.3464       11.1630       11.5173       10.5926        8.8290        9.1693        6.4633        2.7709        2.2235        3.2959        2.8847        3.4714        4.9254       24.3375        6.9114       12.2112       13.0570       16.2766       22.4304       20.5352       14.3682       18.1383       28.9658       27.2200       32.7119       29.4425       32.0347       37.4701       34.6584       35.9390       42.8965       44.5081       42.4236       39.8273       37.4094       37.1713       35.8180       39.0542       41.0297       50.2898       62.0438       73.0050       68.5314       80.8980      147.8152      132.5406      122.9473      108.9036       53.5176       44.8290       30.9022       26.4728       25.4999       23.5421       21.4571       24.0252       23.5839       18.7354       21.7904       21.8054       24.8688       41.8974       37.7084       25.3998       22.3724       22.6053       21.7514       19.1589       17.4776       14.7699       15.9296       23.2903       24.4286       24.2834       27.4566       40.5493       43.4670       36.8882       37.5957       44.9046       39.4448       37.1318       51.4219       37.3566       33.4133       29.9227       32.3851       25.8936       27.0497       26.5283       34.5159       45.4950       41.8395       41.7997       42.1669       47.6163       54.4598       48.6490       51.8067       45.8422       30.4461       28.9451       35.3592       47.5105       52.9709       58.0668       67.3992       83.8086       76.6510       72.2132       77.3682       61.0815       63.9440       46.6678       48.7222       64.8361        0.0000        0.0000       74.9739       90.2896       86.4256       84.1030       80.8735       67.4083       61.8826       59.4550       60.2215       49.0834       51.4049       55.4206        0.0000        0.0000        0.0000        0.0000        0.0000        0.0000        0.0000        0.0000        0.0000        0.0000        0.0000        0.0000        0.0000        0.0000        0.0000        0.0000        0.0000        0.0000        0.0000        0.0000        0.0000        0.0000        0.0000        0.0000        0.0000        0.0000        0.0000        0.0000        0.0000        0.0000        0.0000        0.0000        0.0000        0.0000        0.0000        0.0000        0.0000        0.0000        0.0000        0.0000        0.0000        0.0000        0.0000        0.0000        0.0000        0.0000        0.0000        0.0000        0.0000        0.0000        0.0000
        0.0000        0.0000        0.0000        0.0000       34.5107       33.4190       35.9428       39.5972       30.2939       39.4742       26.7841       18.4117       28.3596       29.4611       23.3430       17.9033       20.2934       19.1320       16.7599       16.9177       15.9206       14.5817       13.4236       10.4109       10.3880       10.3725        8.7826        5.5535        5.1478        5.2134        4.5507        1.7899        1.3207        0.9934        1.0364        3.0609        2.6004        2.2326        1.9311        1.0359        1.2086        0.9333        1.4071        1.7782        1.0696        1.8126        1.1757        1.2129        2.1661        6.9127       12.4520        7.9743        6.9265        8.9191       11.0759       10.0121       12.4346       16.2312       13.4074       10.8882       10.1704       11.6207       12.1272        8.6584        9.6874       11.7197       10.0027        7.2077        8.7910        9.6259       12.6238        9.2148        6.9288        8.3014        8.9467        4.5091        4.9417        4.5619        5.9862        5.3913        7.8728       11.5834        8.0926        9.7866       10.5284       11.8139       13.1669       16.2450       15.0619       17.7695       24.6755       21.1518       26.5426       30.1504       40.9009       35.4371       35.6265       38.2850       39.9126       39.2173       36.8526       34.5889       31.6027       35.1578       32.7287       36.8519       34.1062       41.5792       54.0889       65.8283       79.5805       81.6121       86.0651      102.4981       93.5934       92.4829       87.4196       75.9805       47.8893       43.8086       36.3667       23.8402       22.9452       23.3577       23.8094       19.8204       28.2718       26.1300       26.0013       27.8846       25.9731       26.6376       23.2472       23.6769       22.3948       20.1199       21.0950       25.0884       29.3030       28.5466       30.7504       34.8793       37.1291       39.9119       35.5627       34.9137       33.9283       35.4456       36.5002       35.9582       38.1851       35.5940       35.1773       35.4171       31.8515       29.9050       31.5795       36.3959       41.1012       45.8740       41.3060       40.5716       40.1420       45.8530       49.3369       39.3711       35.7887       32.4585       28.8389       32.0857       36.1419       46.1825       54.9060       56.5435       65.0381       77.6649       75.5620       76.1302       73.6891       63.4872       80.8905       62.0556       56.1134       64.1035        0.0000       92.3272       70.8657       86.4064       95.4197       92.5701       82.1501       70.0171       66.2725       63.5139       62.4509       51.1314       50.1228       46.6151       53.1311        0.0000        0.0000        0.0000        0.0000        0.0000        0.0000        0.0000        0.0000        0.0000        0.0000        0.0000        0.0000        0.0000        0.0000        0.0000        0.0000        0.0000        0.0000        0.0000        0.0000        0.0000        0.0000        0.0000        0.0000        0.0000        0.0000        0.0000        0.0000        0.0000        0.0000        0.0000        0.0000        0.0000        0.0000        0.0000        0.0000        0.0000        0.0000        0.0000        0.0000        0.0000        0.0000        0.0000        0.0000        0.0000        0.0000        0.0000        0.0000        0.0000        0.0000
        0.0000        0.0000        0.0000        0.0000       32.6459       37.7734       39.0551       44.7150       30.4336       35.3273       27.3962       20.9578       20.9292       21.8745       21.8459       21.9301       20.8474       25.5740       22.4710       20.1731       18.2490       15.6863       13.4506       10.1449       10.1134        9.5077       10.6504        5.5329        5.0808        4.8885        4.7310        1.0386        0.8148        0.7731        0.9070        3.1635        2.9343        2.5037        1.9765        0.6319        0.6612        1.1278        1.1842        2.1736        2.0262        3.8431        4.4753        8.5244        7.8153       12.0895       11.2987        2.5123        4.3832        7.7712        7.5828        8.2927       12.0746        8.6859        5.3910        8.2003        7.9831        4.3821        4.0040        6.8411        8.7877       11.9045        7.1930        6.6870        5.8547        6.0416        6.8475        6.0406        8.3325        9.7191        6.9978        3.6369        3.5050        3.9753        7.2818        7.8521       10.1590        9.3359        7.1411        8.9738        9.1095        9.2527       13.7753       21.3869       17.4100       17.6732       19.0164       19.9812       27.0649      100.2821      151.4203       74.5191       36.0294       36.4921       36.7961       33.8778       30.6701       31.6845       30.3608       33.1568       34.8380       39.8247       36.6987       40.1940       48.2607       49.1915       54.5135       74.0320       67.8598       67.7735       72.6473       73.8104       89.0064       97.4738       65.6518       81.4773       57.1529       41.8573       24.9390       30.2682       27.7586       20.0327       19.4594       24.6586       25.1400       30.4225       29.5582       27.8611       26.9703       27.0550       30.4979       47.8205       46.1388       36.6284       32.5394       34.8386       36.5772       39.5148       29.2831       36.3307       35.2408       29.9361       27.8182       31.1653       35.2291       30.5754       34.2827       36.4795       34.1212       34.8422       40.1662       37.3603       40.4865       47.7511       40.4243       39.9249       39.2568       41.7997       44.5848       50.3686       49.3420       51.7579       54.5213       48.1673       43.8772       43.6418       44.0468       54.5220       64.3483       64.5071       66.3665       75.5628       78.5110       77.6532       80.6405       80.7800       83.1573       69.8790       69.1884       75.6117       73.0530      107.5556       91.4819      104.0081      103.1866       94.0256       78.7727       73.1217       68.5335       59.1539       61.0133       50.4728       50.9230       55.9274       63.2388        0.0000        0.0000        0.0000        0.0000        0.0000        0.0000        0.0000        0.0000        0.0000        0.0000        0.0000        0.0000        0.0000        0.0000        0.0000        0.0000        0.0000        0.0000        0.0000        0.0000        0.0000        0.0000        0.0000        0.0000        0.0000        0.0000        0.0000        0.0000        0.0000        0.0000        0.0000        0.0000        0.0000        0.0000        0.0000        0.0000        0.0000        0.0000        0.0000        0.0000        0.0000        0.0000        0.0000        0.0000        0.0000        0.0000        0.0000        0.0000        0.0000        0.0000
        0.0000        0.0000        0.0000        0.0000       28.3526       26.5649       23.6615       20.7942       16.0934       14.6153       11.3877       15.9052       17.7901       13.6168       11.4298       18.9662       35.0718       42.3686       50.8694       36.2232       27.7806       28.6725       31.3408       26.4814       22.7776       10.3794        8.6047        7.8925        7.8046        4.6642        4.5566        0.9071        0.7877        3.1150        2.7511        0.9281        1.9930        2.2380        1.2669        2.3444        3.5342        5.8733        8.5930       11.3536       16.1297       14.1117       12.8845       15.8584       11.8752        6.4913        2.2668        3.6436        5.7621       10.3329       14.2014       11.7105        9.0124        5.4371        9.7748       12.8816       11.1612       11.2151       12.5365       18.2101       27.7022       25.1163       13.6109       10.8430       11.1314       11.8495       11.0195       13.3866       17.1745       20.7858       17.8822       13.1850       11.4882       11.6023       17.5161       16.5544       11.1947        9.4090        7.6858        7.0189        9.7889       13.9067       21.9258       22.6418       14.7543       17.1850       27.1529       20.8138       24.7449       30.6649       91.1164       37.0526       29.7538       32.4015       36.7010       29.9905       28.2622       27.3233       27.6742       29.3919       29.0881       29.5913       27.6746       37.5658       37.4986       39.0187       40.9382       52.2614       52.4508       55.6230       59.9435      145.7279       95.4064       75.7208       75.8183       69.0186       90.5490       73.0493       37.4059       28.2964       30.2175       26.8755       25.0365       30.2208       31.0361       31.9594       31.9995       37.2597       38.2387       33.3802       38.4652       46.8770       50.0381       48.0478       43.7837       40.5399       37.3882       33.9828       34.2596       37.8190       28.7419       37.5381       25.0608       27.1977       32.8512       31.0803       33.0338       35.0945       31.3702       34.4770       39.7581       38.8632       47.7953       51.8490       40.7067       47.9636       50.2008       52.3166       50.8777       43.9649       58.9018       51.3005       65.0554       67.2179       77.2948       60.5747       61.8433       73.8292       79.9678       81.3974       84.1554       95.0582       98.0457      104.9696      107.2524       92.3173       85.8861       81.5268       84.1615       84.7838       92.9032       83.8050      111.0159       86.1938       80.4499       75.6404       75.4654       65.2674       59.4958       54.4296       58.9347       46.3145       50.2163       59.8076       71.7929        0.0000        0.0000        0.0000        0.0000        0.0000        0.0000        0.0000        0.0000        0.0000        0.0000        0.0000        0.0000        0.0000        0.0000        0.0000        0.0000        0.0000        0.0000        0.0000        0.0000        0.0000        0.0000        0.0000        0.0000        0.0000        0.0000        0.0000        0.0000        0.0000        0.0000        0.0000        0.0000        0.0000        0.0000        0.0000        0.0000        0.0000        0.0000        0.0000        0.0000        0.0000        0.0000        0.0000        0.0000        0.0000        0.0000        0.0000        0.0000        0.0000        0.0000
        0.0000        0.0000        0.0000        0.0000        0.0000        0.0000        0.0000        0.0000       15.6189       13.9936        9.6809       15.0712       17.4608       15.6391       10.7895       20.9428       30.9172       27.1951       32.3945       24.8575       30.6680       47.0025       56.1167       53.7669       34.6333       27.6548       18.3776       16.5906       18.2751        6.5157        5.4356        4.8205       11.0894       15.6069       13.4746       13.0202        3.4742        8.0034        3.6270        7.6090       10.2712       11.4460       10.3412       12.0383       13.3939        7.5181        6.0621        4.0772        2.1403        2.3366        0.7842        4.5255        5.0162        7.7456       11.4786       14.5666       14.2228       18.9477       11.9262       12.5966       11.7536       12.9546       14.9185       26.2400       20.2995       14.5469        9.4802       14.3937       17.1515       16.2692       18.7311       14.6926       18.9828       19.5910       27.1692       21.1154       16.1634       14.6711       15.4960       16.8101       15.6910       13.1801       11.6196       10.8761       23.2641       18.5704       23.4700       19.3898       16.3718       13.2448       18.7435       21.8878       23.0823       22.4909       23.2113       26.6261       28.0057       35.4257       33.0330       30.1223       34.5890       32.8468       32.1069       32.3786       31.7754       31.2614       30.5678       40.0964       42.7161       50.7932       45.0054       58.4741       62.5786       59.8516       58.7749      103.5139      102.7683       86.5996       67.7668       60.1775       71.6181       55.8192       49.5891       35.2385       37.7998       31.0232       37.5561       57.2432       42.6151       40.5134       38.3823       42.3370       45.9759       42.8334       35.9181       43.5399       41.5788       44.4863       37.4011       34.4197       34.4260       30.0490       30.9615       37.3608       28.4372       36.3239       26.9835       30.7915       30.4980       27.2518       26.5728       32.9349       31.3746       35.9833       46.6166       43.0607       42.3126       40.8561       46.8623       60.4794       56.2339       53.8487       51.1886       53.8748       53.3304       53.2646       51.3035       63.9194       75.7860       71.7559       74.0693       87.1201       94.1521       96.4714      106.2805      112.7781      106.2314      110.2297      110.9983      100.9960       90.4659       80.9658       90.9368      118.7122       76.8721       90.1793       77.0520       64.3979       67.2059       68.6517       69.7288       58.2906       61.4933       60.5838       64.4931       50.5654       67.1078        0.0000        0.0000        0.0000        0.0000        0.0000        0.0000        0.0000        0.0000        0.0000        0.0000        0.0000        0.0000        0.0000        0.0000        0.0000        0.0000        0.0000        0.0000        0.0000        0.0000        0.0000        0.0000        0.0000        0.0000        0.0000        0.0000        0.0000        0.0000        0.0000        0.0000        0.0000        0.0000        0.0000        0.0000        0.0000        0.0000        0.0000        0.0000        0.0000        0.0000        0.0000        0.0000        0.0000        0.0000        0.0000        0.0000        0.0000        0.0000        0.0000        0.0000        0.0000        0.0000
        0.0000        0.0000        0.0000        0.0000        0.0000        0.0000        0.0000        0.0000        0.0000        0.0000       11.6802       11.4375       12.7822       14.4853       13.0066       28.3069       33.0348       35.1170       33.2517       20.5767       24.3239       35.1482       50.2276       50.9495       46.3049       30.8825       16.9644       17.2878       18.0473       15.4197       12.0401       15.6618       13.7264       14.9925       13.5449       16.1478       10.8608       14.6084       14.6534       15.5104        7.3547        9.1009       12.5283       11.4564        8.8819        6.4376       10.4548        6.3741        6.4389        6.5308        5.0574        4.9512        6.8205        6.5725       11.4510       15.0515       16.6022       18.3579       15.7288        9.4961       10.4139       11.5970       12.4514       17.3758       12.6148        9.5896        6.0539       10.4937       12.7123       10.5098       16.1463       14.6482       16.6763       23.2836       33.1998       25.2492       21.7640       18.1416       17.0471       20.1347       17.9829       13.4807       11.5609       14.5955       13.1597       11.2976       15.4907       18.5444       16.6754       23.5836       35.8086       34.6522       31.0813       19.4971       21.7586       31.9101       35.0193       40.7112       37.7062       39.0844       43.9992       43.7676       39.4880       36.2688       34.8352       34.7809       34.0820       42.5730       44.4167       53.9126       58.2279       85.1982       72.4014       57.5890       57.5317       93.8120       68.4632       62.8770       64.0596       49.2027       54.1015       57.0203       63.9500       42.1801       45.0400       34.6707       40.5512       47.0538       45.3821       41.7668       34.9311       36.2440       42.4511       38.8653       38.9067       44.7024       43.7302       44.1387       36.4299       37.0059       34.6637       30.2160       30.1566       27.5090       29.5658       42.9463       40.5925       33.0080       29.3309       29.8178       30.2404       39.3309       39.5242       46.9386       49.4816       41.9154       50.3419       56.1785       55.7510       66.0488       54.1874       47.8760       50.3303       56.5550       52.8670       53.2554       51.1302       58.1575       71.0487       74.4007       81.9928       98.1783      119.9222      127.7484      118.8131      114.7987      106.3277      108.0807      104.3328       79.0067       72.3278       84.1693       74.5051      112.5487      107.1307       99.4632       99.4991       61.9391       72.1264       71.8029       65.3449       59.0479       62.3056       69.4896        0.0000        0.0000        0.0000        0.0000        0.0000        0.0000        0.0000        0.0000        0.0000        0.0000        0.0000        0.0000        0.0000        0.0000        0.0000        0.0000        0.0000        0.0000        0.0000        0.0000        0.0000        0.0000        0.0000        0.0000        0.0000        0.0000        0.0000        0.0000        0.0000        0.0000        0.0000        0.0000        0.0000        0.0000        0.0000        0.0000        0.0000        0.0000        0.0000        0.0000        0.0000        0.0000        0.0000        0.0000        0.0000        0.0000        0.0000        0.0000        0.0000        0.0000        0.0000        0.0000        0.0000        0.0000        0.0000
        0.0000        0.0000        0.0000        0.0000        0.0000        0.0000        0.0000        0.0000        0.0000        0.0000       12.0869       15.1870        7.5253       11.5001       11.2727       31.9435       34.2037       36.5989       35.3720       26.5909       26.6308       23.3790       17.2572       19.5156       22.9586       18.5700       15.6956       21.0317       17.9481       10.8279        9.5765       23.0966       24.1873       21.5562       23.9376       16.9662       18.0637       14.2209       12.1591        9.3533        5.0924        8.0295       19.6300       13.8970       14.8576       12.8399        5.3101        8.0430        5.9637        5.8908        4.7280        8.8626        4.5261        5.5905        6.7529       11.1157       17.4242       14.1928       13.3499       14.3804       14.7147        7.7969        4.5157        7.4497        8.4438        7.9284        4.4987        8.0092       10.7544        7.9670        9.4017       10.0675        8.9272       14.3825       18.3949       25.9592       21.1036       16.2928       15.1672       17.1851       18.8035       17.2277       15.9559       23.1832       22.7649       22.7062       15.3638       23.8403       37.4308       41.8812       49.9461       58.9759       45.8552       34.9458       39.1611       32.4733       40.0441       44.9876       47.4643       39.4956       39.0270       40.0039       45.6434       43.5349       38.5970       34.6999       38.6573       45.4061       50.2437       49.7360       58.5815       68.9599       67.6845       63.7102       54.2450       97.5574       80.9119       62.9090       58.3606       52.8349       55.7001       63.2762       65.7672       52.0574       48.0549       35.0987       36.3595       40.6477       43.3803       38.3614       39.4611       37.5669       39.4827       39.1058       35.7102       43.0817       41.5841       38.6875       36.7177       37.9088       37.1765       31.0192       32.7513       37.8952       39.3585       35.8481       26.9851       37.4211       35.2697       36.6331       52.8111       49.9040       47.1061       53.3251       53.9391       51.4067       61.2088       61.4061       65.5572       62.5056       52.1008       50.0789       51.8292       54.4882       52.8630       54.4806       54.7634       64.9793       75.3822       80.9608       98.8781      102.9346      104.5632      101.8895      100.6858       93.3792       89.8828       90.9984       91.8142       72.2752       73.6018       75.4105       67.0420       95.1248      104.5143       94.0153      110.0686       87.9176       67.5763       61.7016       67.8761       67.9305       74.4575        0.0000        0.0000        0.0000        0.0000        0.0000        0.0000        0.0000        0.0000        0.0000        0.0000        0.0000        0.0000        0.0000        0.0000        0.0000        0.0000        0.0000        0.0000        0.0000        0.0000        0.0000        0.0000        0.0000        0.0000        0.0000        0.0000        0.0000        0.0000        0.0000        0.0000        0.0000        0.0000        0.0000        0.0000        0.0000        0.0000        0.0000        0.0000        0.0000        0.0000        0.0000        0.0000        0.0000        0.0000        0.0000        0.0000        0.0000        0.0000        0.0000        0.0000        0.0000        0.0000        0.0000        0.0000        0.0000        0.0000
        0.0000        0.0000        0.0000        0.0000        0.0000        0.0000        0.0000        0.0000        0.0000        0.0000       16.2995       21.1035       29.4570       32.4531       21.4713       44.9822       19.7111       28.4725       37.3494       43.0297       57.8734       48.4554       32.6385       15.7761       31.4267       28.0988       23.1321       14.3168       10.5186       20.5948       23.0305       25.2053       25.3776       23.1808       21.9291       21.1631       20.8059       22.8934       11.8193        7.1210        8.3318       13.0181       16.3196       27.4731       23.4629       12.4973       11.7507       13.7568       14.1977       16.1296       22.1271        9.8494       10.3456       12.0255       27.7226       24.1106       29.4114       42.8762       13.7450        8.5369        3.3071        8.7606        7.5185       18.1062        7.2858        4.5737        5.6919        6.4033        6.7465       12.6117       14.4387       12.5360       12.4692       22.8080       25.1527       22.0520       25.0411       21.6261       28.3674       31.3514       30.7544       31.6990       28.1637       36.1534       30.7652       36.2277       43.8713       32.7045       30.5705       33.9357       33.9733       28.7012       33.3154       42.8891       42.7195       37.4408       39.9086       48.7769       44.9738       51.1060       55.0326       45.4235       53.8983       67.4104       53.8134       44.7166       44.7599       47.7881       44.1578       44.4832       49.2985       48.5693       58.3488       57.5147       52.5124       47.5745       43.2629       42.7407       43.8654       47.5717       46.4177       57.1440       67.1761       45.0536       45.1981       39.6794       33.1811       44.2906       41.7058       36.6950       40.0142       41.6369       33.8055       31.6345       33.9043       41.7080       44.1112       41.8933       40.3528       42.7063       47.6386       38.1000       36.0283       30.6723       37.1760       42.4068       47.4255       54.2466       50.8341       51.5331       64.2763       56.3467       62.1303       65.9240       66.5279       63.7024       67.5765       66.1745       63.2322       60.3234       64.4682       62.7246       67.1585       73.9820       72.6696       68.2315       68.6188       75.4710       91.9127       89.7623       99.9577       95.8034       82.1335       71.2756       71.3524       70.7692       74.7242       74.2269       73.9749       72.7955       74.3714       76.9384       74.1848       71.1080       86.0387       72.3443       78.4492       66.1588       78.1979       79.3107        0.0000        0.0000        0.0000        0.0000        0.0000        0.0000        0.0000        0.0000        0.0000        0.0000        0.0000        0.0000        0.0000        0.0000        0.0000        0.0000        0.0000        0.0000        0.0000        0.0000        0.0000        0.0000        0.0000        0.0000        0.0000        0.0000        0.0000        0.0000        0.0000        0.0000        0.0000        0.0000        0.0000        0.0000        0.0000        0.0000        0.0000        0.0000        0.0000        0.0000        0.0000        0.0000        0.0000        0.0000        0.0000        0.0000        0.0000        0.0000        0.0000        0.0000        0.0000        0.0000        0.0000        0.0000        0.0000        0.0000        0.0000        0.0000        0.0000
        0.0000        0.0000        0.0000        0.0000        0.0000        0.0000        0.0000        0.0000        0.0000        0.0000        0.0000       19.9225       27.0412       24.1284       22.5296       26.6615        9.8682       17.7738       27.6541       20.4964       23.0752       29.3390       37.9292       24.0506       26.8249       15.6082       33.5647       22.7095       28.7942       23.8190       11.3269       18.4109       13.3923       14.6228       18.7165       16.2494       22.3217       20.7095        9.3804        6.3478        5.0519        8.9563       14.2677       15.4255       11.2913       11.7676       11.5576       12.5116       15.2518       16.7138       13.4601        8.2933        6.3930       10.8134       15.8086       18.6703       19.1547        7.4287        6.4868        2.7651        6.3497       11.7113       16.7106        9.3024        7.2569       11.8653       20.5841       20.1680       14.6588        9.6563        7.0914       15.8676       12.4521       21.5115       24.5872       20.5002       28.0591       36.8651       35.4189       34.1595       31.1063       28.4944       31.2390       29.1195       46.0142       37.7749       36.9753       28.3511       36.1012       31.6058       38.2461       23.6692       22.6458       26.1493       27.3120       33.7731       40.8303       47.9772       46.8787       51.6026       54.2248       54.0898       62.7017       65.4201       57.6014       51.5557       46.7690       48.7487       48.0271       45.3997       49.2349       49.6395       69.6767       57.3216       45.0499       50.6843       67.7135       64.7201       48.9668       54.6465       74.9923       63.1591       58.2084       50.0993       42.8526       36.8709       36.3677       44.4039       40.0919       38.8152       39.7617       39.8843       32.4110       36.6390       35.2741       46.2466       46.4288       44.4168       50.1501       51.0850       49.5935       40.8300       37.8322       36.1301       59.5364       72.4360       68.0001       55.6023       61.5028       63.2242       64.5831       61.7360       71.6944       71.9039       68.7192       68.4998       67.3146       64.9744       69.0590       89.1743       91.2070       82.9635       84.4375       79.1028       73.9246       75.5518       78.0901       84.4725       80.0611       70.9352       59.0323       62.4491       63.2501       66.3582       66.9467       67.8824       73.3104       71.8586       70.6896       72.9406       75.0641       76.7458       79.0195       76.1254       79.3673       87.1823       77.9523       74.3592      103.3629        0.0000        0.0000        0.0000        0.0000        0.0000        0.0000        0.0000        0.0000        0.0000        0.0000        0.0000        0.0000        0.0000        0.0000        0.0000        0.0000        0.0000        0.0000        0.0000        0.0000        0.0000        0.0000        0.0000        0.0000        0.0000        0.0000        0.0000        0.0000        0.0000        0.0000        0.0000        0.0000        0.0000        0.0000        0.0000        0.0000        0.0000        0.0000        0.0000        0.0000        0.0000        0.0000        0.0000        0.0000        0.0000        0.0000        0.0000        0.0000        0.0000        0.0000        0.0000        0.0000        0.0000        0.0000        0.0000        0.0000        0.0000        0.0000        0.0000        0.0000
        0.0000        0.0000        0.0000        0.0000        0.0000        0.0000        0.0000        0.0000        0.0000        0.0000        0.0000        0.0000        0.0000        0.0000       12.6887       26.7783       28.1004       19.4558       23.2565       15.3478       22.0940       25.7656       14.0787       14.4795       23.2097       24.5540       44.3737       34.7892       35.5329       49.2848       38.8461       29.0830       21.0699       12.3335       20.1763       18.0258       20.5592       12.8779        6.3595       13.3502        5.4508       10.3411       11.4636        8.7347        7.5037        8.1085       11.0444       10.3582       19.5193       14.6101       11.9758        8.0795       11.8579        6.3532        8.5825       13.0957       17.8712       13.1925       12.3719        4.7178        6.1423        8.3256       10.4966        8.3034        9.4278        9.5883        9.1192       10.7145       13.7380       11.2829       13.1603       14.1530       14.4306       16.8990       20.3123       20.6290       26.5802       33.2239       35.3673       34.9093       34.4608       31.5663       34.0124       21.1313       33.7391       31.4090       31.1432       35.7882       36.3395       52.3394       54.2326       37.2810       39.0242       34.0009       34.2627       40.0509       45.9491       41.9928       40.6653       50.8932       49.1544       50.6680       51.2797       60.3790       58.1239       58.9103       59.6957       59.0321       54.2953       54.0019       56.7930       50.9660       52.0910       51.4037       44.0561       56.7522       63.8386       60.3335       53.5849       60.4826       73.6204       59.3542       49.6974       45.2136       45.1819       40.8101       42.6529       46.4297       40.2165       44.4466       35.1760       34.9126       36.3458       46.3925       43.1123       46.6272       45.9167       46.7889       61.1989       56.1975       47.2060       43.6487       39.6896       43.7458       56.7280       65.4049       56.1773       56.0458       68.5259       60.8563       69.8757       68.5753       70.0241       73.0451       72.0542       67.8389       75.0531       73.8894       81.8951       88.9745       88.9369       90.3457       86.7225       81.3390       81.9020       88.1754       80.0103       84.9000       78.3611       76.5239       57.5704       56.0612       60.4871       60.2963       62.1909       65.7456       74.1236       77.5015       71.8955       78.1807       82.3750       84.0762       83.0782       82.6167       85.1169      113.4812        0.0000        0.0000        0.0000        0.0000        0.0000        0.0000        0.0000        0.0000        0.0000        0.0000        0.0000        0.0000        0.0000        0.0000        0.0000        0.0000        0.0000        0.0000        0.0000        0.0000        0.0000        0.0000        0.0000        0.0000        0.0000        0.0000        0.0000        0.0000        0.0000        0.0000        0.0000        0.0000        0.0000        0.0000        0.0000        0.0000        0.0000        0.0000        0.0000        0.0000        0.0000        0.0000        0.0000        0.0000        0.0000        0.0000        0.0000        0.0000        0.0000        0.0000        0.0000        0.0000        0.0000        0.0000        0.0000        0.0000        0.0000        0.0000        0.0000        0.0000        0.0000        0.0000        0.0000
        0.0000        0.0000        0.0000        0.0000        0.0000        0.0000        0.0000        0.0000        0.0000        0.0000        0.0000        0.0000        0.0000        0.0000        0.0000        0.0000        0.0000        0.0000       22.3960       10.1569        7.8468        4.2532       15.8524       14.6613       19.4244       13.4737       28.2483       24.7155       24.3274       42.0385       23.0151       31.0055       22.4438       17.4501       21.9608       17.2255       12.3425       19.0687        4.2141        8.3684        7.1431        5.6173        5.1607        8.6690        8.3272       12.1632       18.6311       12.9601       20.8701       19.6632        7.3167        5.6483        3.9977        1.3246        4.0005        0.0411        1.7761        7.8489        7.2514        2.4897        5.7224        7.6559        7.5236        4.5566        6.9800        8.1145       11.9769        8.3018       10.5100       12.2103       12.8638       13.3732       15.7475       14.1132       14.7607       22.5376       22.8608       25.8689       33.0800       35.4254       32.0258       34.6565       39.7317       32.7758       31.8928       39.7224       43.4130       43.1808       39.4214       49.8298       47.8464       38.2698       41.8850       31.6310       32.1758       38.2194       38.6904       40.1374       40.4067       48.0062       51.1917       51.1781       49.5401       57.7866       64.3480       63.4874       64.1582       66.9467       50.0473       50.8781       51.7600       48.7104       43.2759       44.9563       45.2527       48.3312       62.9333       73.5031       69.9721       70.1879       65.3502       64.4060       58.7929       46.5170       44.1725       42.2537       43.1840       47.0927       42.1179       45.0643       39.3070       38.2263       44.6882       45.6470       48.6201       50.1592       48.0425       49.4292       51.7474       47.4216       52.0671       48.5589       44.4042       57.2114       49.6447       66.8169       68.9681       58.2058       62.2345       67.4499       73.0214       70.9878       72.3365       66.2322       65.9169       64.1430       65.9828       71.3161       75.0534       75.7341       82.8588       94.6839       92.9898       96.3768       89.2313       84.9524       79.5613       78.5927       72.3359       60.4459       57.5270       56.8922       56.6650       61.2660       57.9955       61.3389       71.4651       74.9542       79.1103       80.8502       90.2388       94.1901       92.8928       84.1858       88.3030      103.8075        0.0000        0.0000        0.0000        0.0000        0.0000        0.0000        0.0000        0.0000        0.0000        0.0000        0.0000        0.0000        0.0000        0.0000        0.0000        0.0000        0.0000        0.0000        0.0000        0.0000        0.0000        0.0000        0.0000        0.0000        0.0000        0.0000        0.0000        0.0000        0.0000        0.0000        0.0000        0.0000        0.0000        0.0000        0.0000        0.0000        0.0000        0.0000        0.0000        0.0000        0.0000        0.0000        0.0000        0.0000        0.0000        0.0000        0.0000        0.0000        0.0000        0.0000        0.0000        0.0000        0.0000        0.0000        0.0000        0.0000        0.0000        0.0000        0.0000        0.0000        0.0000        0.0000        0.0000
        0.0000        0.0000        0.0000        0.0000        0.0000        0.0000        0.0000        0.0000        0.0000        0.0000        0.0000        0.0000        0.0000        0.0000        0.0000        0.0000        0.0000        0.0000        0.0000       33.7761       14.3900       17.7555       15.7750       12.1169       23.6965       35.5948       29.8555       57.5895       55.2636       48.7201       40.3559       39.7815       35.1298       37.3301       38.7388       28.9803       19.7943       17.5865       21.6481       12.9102        7.7544        5.9291        4.6917        7.0279       13.7394       13.3771        6.5763       14.2978       19.1725       13.4359       14.2467       11.0001        7.0113        5.3108        6.3280       15.1497       13.0598       12.8848       17.2013       20.6864       21.6439       20.1022       14.7947       12.4094       20.0548       22.1864       21.7353       20.5362       18.3706       18.9131       26.2817       26.0096       23.3965       21.4409       18.6528       17.9522       25.5824       30.0515       31.0354       16.1211       32.1443       42.3627       38.4715       38.6485       38.2176       30.0937       41.7182       41.9818       55.0361       52.4041       71.4953       45.0951       45.8525       47.3365       50.6990       39.6181       43.9083       41.4911       40.7618       54.5728       50.1726       56.5459       60.5386       65.8025       76.3968       75.0293       78.2534       70.2219       60.2977       60.2979       61.3848       51.9575       47.3413       46.4353       42.8870       52.0716       69.6452       82.4761       74.5318       58.9016       54.2649       60.4933       65.9536       66.5455       59.8251       56.2702       58.3022       52.6492       43.7754       43.3500       42.6186       41.2637       40.7755       42.2569       49.4206       51.2391       45.9591       44.3765       47.8059       45.1879       40.2475       37.4174       37.7855       44.0286       43.2797       53.6075       59.9772       62.7704       68.5778       71.9259       73.9270       70.6925       60.6742       59.9455       63.2398       67.4057       65.5080       64.7079       69.2517       67.6623       71.5280       74.0757       74.7961       77.4388       68.1509       77.8106       77.2571       73.9121       68.4109       71.4882       70.1828       54.7442       53.5443       56.9260       52.0896       47.9774       65.4763       74.4050       76.2639       76.1662       79.0981       93.8740       98.9667      100.8931      112.2319      105.1815        0.0000        0.0000        0.0000        0.0000        0.0000        0.0000        0.0000        0.0000        0.0000        0.0000        0.0000        0.0000        0.0000        0.0000        0.0000        0.0000        0.0000        0.0000        0.0000        0.0000        0.0000        0.0000        0.0000        0.0000        0.0000        0.0000        0.0000        0.0000        0.0000        0.0000        0.0000        0.0000        0.0000        0.0000        0.0000        0.0000        0.0000        0.0000        0.0000        0.0000        0.0000        0.0000        0.0000        0.0000        0.0000        0.0000        0.0000        0.0000        0.0000        0.0000        0.0000        0.0000        0.0000        0.0000        0.0000        0.0000        0.0000        0.0000        0.0000        0.0000        0.0000        0.0000        0.0000
        0.0000        0.0000        0.0000        0.0000        0.0000        0.0000        0.0000        0.0000        0.0000        0.0000        0.0000        0.0000        0.0000        0.0000        0.0000        0.0000        0.0000        0.0000        0.0000       28.5771       16.4699        7.7078       12.5519       17.4207       10.8293       16.7464       40.6780       35.0950       39.3789       31.6711       24.0618       17.7014       21.7079       21.8882       11.5620       10.8290       14.4429        7.9449        8.8947       10.0235       11.7266        4.1212        2.4486        4.1015        9.9289       11.3160        6.1502       12.0113        8.8408        9.3990        9.9721       10.4459       11.8951       14.0605       16.2575       14.5157        8.8109        6.3499       14.5913        9.7535        7.5780        7.3740       10.2577        9.3963       18.5120       16.9550       20.9185       13.6225       27.6650       28.4601       27.1558       17.8569       13.7666       17.7576       18.8171       19.6418       19.7410       17.8709       15.3413       15.3940       26.5238       34.6729       33.8711       41.8819       43.5146       54.2262       56.3208       51.0989       45.6994       42.4169       60.6778       46.8675       54.9315       54.5727       48.2146       48.6866       48.6587       48.6375       46.4020       54.3063       50.0994       52.4805       55.7752       67.1524       83.3575       71.6800       74.6816       77.9166       65.2741       53.4120       60.9868       56.0247       47.8311       45.7419       39.1306       42.5686       55.1632       77.9424       70.2241       59.2426       54.6619       66.9009       64.7100       70.6804       63.9098       55.1033       49.4824       50.3946       49.9766       46.5481       46.3839       41.9127       39.0723       41.7932       47.5603       51.4176       48.7644       51.1623       50.0138       43.8396       41.3471       37.6075       39.2603       41.2917       41.8842       51.6271       50.2940       65.7806       61.9325       60.9541       64.1010       66.4513       60.3756       60.6539       63.3865       67.4166       65.7098       65.4257       64.4287       65.2006       68.8463       73.9333       68.6989       65.1718       65.7072       68.4964       67.0283       64.2559       75.3441       77.3246       66.7411       54.2822       57.7575       54.3656       69.0097      148.0111       67.8611       77.0812       76.9786       72.8506       79.4580       85.0557       88.5891      110.0000      131.8876       94.1680      109.2900       89.5582        0.0000        0.0000        0.0000        0.0000        0.0000        0.0000        0.0000        0.0000        0.0000        0.0000        0.0000        0.0000        0.0000        0.0000        0.0000        0.0000        0.0000        0.0000        0.0000        0.0000        0.0000        0.0000        0.0000        0.0000        0.0000        0.0000        0.0000        0.0000        0.0000        0.0000        0.0000        0.0000        0.0000        0.0000        0.0000        0.0000        0.0000        0.0000        0.0000        0.0000        0.0000        0.0000        0.0000        0.0000        0.0000        0.0000        0.0000        0.0000        0.0000        0.0000        0.0000        0.0000        0.0000        0.0000        0.0000        0.0000        0.0000        0.0000        0.0000        0.0000        0.0000
        0.0000        0.0000        0.0000        0.0000        0.0000        0.0000        0.0000        0.0000        0.0000        0.0000        0.0000        0.0000        0.0000        0.0000        0.0000        0.0000        0.0000        0.0000        0.0000        0.0000       27.0216        9.9227        7.5744        6.6733       17.7270       24.2526       34.9650       17.2864       16.3784        9.1922       20.0724       18.6535        7.9188        6.9060        7.7772        5.1225        9.4432       12.8374        6.1779       12.7358        5.8965       10.3125        5.1331        4.6505        9.3244        7.3264       10.6562       11.0437       10.3076       11.1101        7.8454        8.7382       13.8497       13.0158       13.6777       15.4224       17.2781       20.2054       11.3824        7.9316       12.9399       11.1632       17.2485       16.8224       20.5296       22.5241       30.6199       32.8695       32.6381       24.9765       16.5782       15.6407       16.3790       23.1827       12.5695       16.1497       13.0869       12.9259       14.4779       17.8153       28.0706       38.8107       38.1470       45.8621       59.6818       64.6922       71.7171       51.4797       35.5667       36.1285       53.3195       47.0308       51.9483       49.0821       45.3862       42.5569       47.3129       53.5608       50.5535       53.4665       53.2112       57.9569       57.5631       70.5640       74.2195       86.4662       87.0404       90.9211       65.4060       57.2367       52.9759       46.8702       51.6347       41.7682       40.5528       44.8697       52.6783       69.0833       75.8261       59.4885       58.3099       61.6123       64.1429       62.5336       63.5095       55.8887       50.1870       48.5757       54.2439       50.0285       49.2926       43.5475       38.8408       46.6261       45.4082       51.6339       57.6506       58.8769       52.7734       58.4945       50.4715       41.7664       38.5813       38.7915       44.2245       51.1426       72.9289       74.9335       64.6748       60.0569       57.6623       63.7816       61.8002       67.1119       65.4248       69.4998       70.4377       65.5319       66.1990       65.7163       69.3861       71.6288       72.5074       73.5012       67.2403       68.3541       64.8463       61.4167       69.7495       66.8042       60.3425       64.6341       63.1073       55.0853       61.6800       68.0820       71.8201       62.3086       66.2659       67.3510       82.3935       77.9604       87.0679      104.9941      114.2019      118.3152      118.9267      123.7966      102.8660        0.0000        0.0000        0.0000        0.0000        0.0000        0.0000        0.0000        0.0000        0.0000        0.0000        0.0000        0.0000        0.0000        0.0000        0.0000        0.0000        0.0000        0.0000        0.0000        0.0000        0.0000        0.0000        0.0000        0.0000        0.0000        0.0000        0.0000        0.0000        0.0000        0.0000        0.0000        0.0000        0.0000        0.0000        0.0000        0.0000        0.0000        0.0000        0.0000        0.0000        0.0000        0.0000        0.0000        0.0000        0.0000        0.0000        0.0000        0.0000        0.0000        0.0000        0.0000        0.0000        0.0000        0.0000        0.0000        0.0000        0.0000        0.0000        0.0000        0.0000
        0.0000        0.0000        0.0000        0.0000        0.0000        0.0000        0.0000        0.0000        0.0000        0.0000        0.0000        0.0000        0.0000        0.0000        0.0000        0.0000        0.0000        0.0000        0.0000        0.0000        0.0000        0.9481        3.0107       15.6357       15.2748       23.1363       11.0699        9.1574       11.1035       16.8258        9.3069        5.4677        1.2371        1.9575        4.3043        7.5149        5.2937        4.3014        2.2124        5.9742        2.3531        6.3787        2.7396        4.7001        6.6805        7.2838        6.3476       11.0149        9.7119        4.1692        5.0890        3.0050        3.7230        4.6464        8.6829       11.8392       11.7360       14.6027       12.6800        6.1575        8.6726        8.4128       12.1134       12.7387       12.6856       29.9948       34.9771       38.0288       33.7214       15.0062       10.5631       18.4981       20.4084       26.0227       20.6572       17.0810       15.5375       14.3489       15.3026       14.6396       20.8729       28.1225       33.7032       53.5066       71.2591       72.6046       62.5673       50.5269       42.0020       33.8569       69.2199       48.0304       50.4412       46.5736       41.5307       41.5982       46.5588       51.2761       50.4297       56.2140       55.1588       54.9027       61.9948       62.0734       65.0626       78.0000       88.0402       88.3138       88.7394       95.3759       60.0914       50.3718       50.8281       42.4993       51.0760       58.7790       49.0840       53.3958       76.5533       62.4580       72.4818       68.6670       58.8931       57.4321       68.2046       62.8191       61.5086       51.7763       48.6201       47.6372       44.3864       42.7580       40.9025       42.3912       42.6389       54.1088       57.7388       58.1924       52.0092       51.6349       48.6840       43.5951       40.5685       44.0370       44.1911       51.8838       47.4304       54.8303       62.1526       58.8156       59.8767       63.0891       63.6848       66.4542       63.5072       69.7254       67.2121       63.6980       66.3025       65.7858       68.8840       70.4816       73.3976       82.9456       84.3729       78.5814       71.8423       63.1073       64.7218       65.1937       74.1559       68.8949       60.4944       54.6844       64.2041       64.9613       64.0653       58.7593       70.4813       80.1712       86.8112       83.7395       84.8638      119.1293      106.1633       96.2580      104.6421       97.3891      102.3554       61.2272        0.0000        0.0000        0.0000        0.0000        0.0000        0.0000        0.0000        0.0000        0.0000        0.0000        0.0000        0.0000        0.0000        0.0000        0.0000        0.0000        0.0000        0.0000        0.0000        0.0000        0.0000        0.0000        0.0000        0.0000        0.0000        0.0000        0.0000        0.0000        0.0000        0.0000        0.0000        0.0000        0.0000        0.0000        0.0000        0.0000        0.0000        0.0000        0.0000        0.0000        0.0000        0.0000        0.0000        0.0000        0.0000        0.0000        0.0000        0.0000        0.0000        0.0000        0.0000        0.0000        0.0000        0.0000        0.0000        0.0000        0.0000        0.0000        0.0000
        0.0000        0.0000        0.0000        0.0000        0.0000        0.0000        0.0000        0.0000        0.0000        0.0000        0.0000        0.0000        0.0000        0.0000        0.0000        0.0000        0.0000        0.0000        0.0000        0.0000        0.0000        1.8012       11.6185        9.2222       23.3495       31.4526       20.7888       13.5235       14.4168        8.3872       12.0580        6.2794        7.6430       12.4918        4.7889       19.2402       17.4759        9.9385        4.6858       10.9700       11.6861       21.4718       10.3964       14.5199        8.6619        8.3099       13.0874       10.2567       10.9070        8.4452        4.4676        5.3905        2.9349        6.4009       16.0085       16.9674       15.6798       18.5224       11.5621       17.9181       18.5192       27.5377       14.9021       17.5819       42.8037       64.4563       55.7932       53.0623       38.2779       26.2204       32.8662       39.9121       42.0709       33.8501       29.0273       25.2106       35.5529       31.6397       14.3632       19.6467       21.2490       20.0644       26.2922       54.6082       64.1913       73.5966       78.1122       62.3739       52.7643       45.0682       56.0899       42.4476       46.2661       45.3347       43.8402       38.3194       38.8719       41.5900       41.8422       53.8221       54.3816       60.2415       64.3581       65.5875       71.8347       81.0583       77.6945       73.0023       91.8033       81.9656       65.9607       59.1669       60.6697       59.8779       69.5549       52.6379       55.2697       67.0350       66.5139       63.4769       68.6634       62.7139       62.2018       54.0368       65.2943       69.0840       64.2328       59.7166       44.4797       38.0499       31.8713       35.1348       44.9801       43.0491       41.2204       46.3233       51.2494       58.8636       60.9137       68.1000       57.7537       54.4530       52.2605       50.7822       64.1916       64.8622       53.8204       56.7239       61.3909       59.0588       57.2486       66.4190       67.7676       69.4763       70.4760       70.1459       65.7558       63.5382       63.7688       62.0952       70.0708       75.0383       74.5559       83.8922      102.0347      118.2275       95.4421       82.5402       74.0178       64.8390       74.8177       76.0553       70.0934       72.1256       78.0155       62.0164       67.2956       73.9715       75.4403       72.3554       75.0041       79.3796       81.0324       76.7796       76.2381       75.5462       77.3301       95.5998       94.5516       61.9289        0.0000        0.0000        0.0000        0.0000        0.0000        0.0000        0.0000        0.0000        0.0000        0.0000        0.0000        0.0000        0.0000        0.0000        0.0000        0.0000        0.0000        0.0000        0.0000        0.0000        0.0000        0.0000        0.0000        0.0000        0.0000        0.0000        0.0000        0.0000        0.0000        0.0000        0.0000        0.0000        0.0000        0.0000        0.0000        0.0000        0.0000        0.0000        0.0000        0.0000        0.0000        0.0000        0.0000        0.0000        0.0000        0.0000        0.0000        0.0000        0.0000        0.0000        0.0000        0.0000        0.0000        0.0000        0.0000        0.0000        0.0000        0.0000        0.0000
        0.0000        0.0000        0.0000        0.0000        0.0000        0.0000        0.0000        0.0000        0.0000        0.0000        0.0000        0.0000        0.0000        0.0000        0.0000        0.0000        0.0000        0.0000        0.0000        0.0000        0.0000        5.5613        5.2141        3.0216       12.1246        4.7212        7.6269        2.6781        6.3671        3.4790        7.2434        7.0986        1.3560        5.0788        4.3878       10.3102        9.6973        6.2290        7.5916        7.8359       13.0777       14.6630       12.7209        8.2953        7.8090        5.0378        7.4948        6.1886       10.2612        5.8939       12.3152        8.5985        7.1338        8.0728       10.6213       14.4744       24.9905       21.0784       14.1879       18.2300       19.4510       14.2696       18.7111       29.6850       46.6734       45.1411       52.2391       37.0346       33.0159       25.0849       25.5352       24.5387       32.4727       26.6471       32.7229       38.5878       38.2458       31.7431       27.0302       22.3176       25.7531       25.2554       30.4398       41.8230       62.3710       76.3778       79.1206       53.7666       60.6896       52.1497       51.3484       36.1824       37.1690       37.2039       39.2064       38.4689       38.9211       38.2016       43.2450       58.6921       65.1345       66.0191       64.8168       70.0188       80.7717       75.2011       72.3310       73.2141       78.4959       77.2686       71.2029       67.0081       70.6282       65.8956       63.9099       59.0409       64.5175       81.5827       76.0104       70.6657       89.5876       71.0517       74.5919       68.5625       72.8174       69.3902       72.1982       65.6284       45.5780       42.5972       38.5760       43.5019       45.8479       50.4310       49.7685       50.8855       50.8225       68.6525       74.9822       66.8659       57.1939       61.3488       66.0739       69.5568       68.4302       61.4390       56.4919       54.0800       63.9162       71.0093       68.1394       70.2286       67.5993       75.1462       72.2650       70.0429       70.2949       74.3462       82.7751       73.0050       74.2314       83.3539       80.5049       82.4295       96.4604      100.0420       97.7502       81.1121       74.3575       68.4194       89.4441       96.8487       78.6697       63.0296       62.2511       57.9741       57.6172       57.2674       66.7463       67.6597       69.3598       70.0701       67.9335       63.9994       61.7593       64.3325       68.6515       98.3952       59.6778       66.8700        0.0000        0.0000        0.0000        0.0000        0.0000        0.0000        0.0000        0.0000        0.0000        0.0000        0.0000        0.0000        0.0000        0.0000        0.0000        0.0000        0.0000        0.0000        0.0000        0.0000        0.0000        0.0000        0.0000        0.0000        0.0000        0.0000        0.0000        0.0000        0.0000        0.0000        0.0000        0.0000        0.0000        0.0000        0.0000        0.0000        0.0000        0.0000        0.0000        0.0000        0.0000        0.0000        0.0000        0.0000        0.0000        0.0000        0.0000        0.0000        0.0000        0.0000        0.0000        0.0000        0.0000        0.0000        0.0000        0.0000        0.0000        0.0000        0.0000
        0.0000        0.0000        0.0000        0.0000        0.0000        0.0000        0.0000        0.0000        0.0000        0.0000        0.0000        0.0000        0.0000        0.0000        0.0000        0.0000        0.0000        0.0000        0.0000        0.0000        0.0000       14.4094       23.2836        6.6732       11.3312        5.0180        6.1564        2.1406        2.5680        1.1186        3.5005        0.3588        2.2503        0.8481        2.5147       10.5735        5.0551        8.7794       10.7446       23.8072       16.8139       11.9808       12.5575        8.6192        5.5489        7.1955        7.0274        7.1230       10.1759       11.8049       10.6250       15.6000        7.5310        5.2495        3.8032       17.4731       17.1714       13.0920       11.3239       16.4351       14.2532       24.6342       32.4170       41.9763       41.0799       33.3147       46.1592       25.2978       31.2807       20.7857       22.6831       32.0271       37.1984       43.1532       36.0594       34.8120       26.8785       29.4004       36.0196       19.5834       22.4573       26.1345       33.0920       42.3990       62.4885       58.8018       62.2073       48.4359       52.9529       51.5220       47.2042       34.1802       33.5669       34.8834       38.5037       36.1990       35.1437       36.5116       41.7882       61.6310       62.9457       66.1864       67.0843       67.1176       74.7286       80.8718       85.5458       78.7400       80.1663       80.6854       76.1218       79.7959       79.6654       72.1626       63.9251       59.3628       80.5329       81.9762       77.4251       93.3903       83.5611       76.4928       91.4249       72.8952       79.0713       79.4725       79.0880       83.7612       88.6707       54.2496       46.4426       43.2569       42.6862       57.7651       57.5532       50.1908       55.3879       57.0025       63.5164       62.8543       67.8032       70.4414       63.2518       59.2820       63.6794       62.4910       59.0053       55.4440       61.6734       65.1640       59.2535       66.1167       70.2153       75.5401       72.0984       69.1382       67.6170       66.0229       78.3779       77.9234       81.8038       83.4993       79.4743       90.5275       88.1172       95.4758       96.9220       73.5632       74.5497       74.5164       88.0093       94.2450       76.7838       65.4232       66.0857       55.4884       56.3885       58.9732       66.3569       66.0695       65.5866       65.7640       66.8909       66.0553       62.6151       73.9491       77.8632       68.6899       64.8567       68.6415       83.9036        0.0000        0.0000        0.0000        0.0000        0.0000        0.0000        0.0000        0.0000        0.0000        0.0000        0.0000        0.0000        0.0000        0.0000        0.0000        0.0000        0.0000        0.0000        0.0000        0.0000        0.0000        0.0000        0.0000        0.0000        0.0000        0.0000        0.0000        0.0000        0.0000        0.0000        0.0000        0.0000        0.0000        0.0000        0.0000        0.0000        0.0000        0.0000        0.0000        0.0000        0.0000        0.0000        0.0000        0.0000        0.0000        0.0000        0.0000        0.0000        0.0000        0.0000        0.0000        0.0000        0.0000        0.0000        0.0000        0.0000        0.0000        0.0000
        0.0000        0.0000        0.0000        0.0000        0.0000        0.0000        0.0000        0.0000        0.0000        0.0000        0.0000        0.0000        0.0000        0.0000        0.0000        0.0000        0.0000        0.0000        0.0000        0.0000        0.0000        0.0000       13.5685       10.5137        8.7918        8.3370       11.2335        7.6853        2.9484        3.6719        2.7432        2.3978        1.2238        3.0725        3.0160        8.3084        5.6573        5.2403        5.6997       16.1213       15.7909        9.0929       12.8240        8.0980        6.2298        9.0184        6.7695        6.9948       18.1008       17.3107        8.1398        8.2573       16.7922        3.1968        7.7059       18.6681       18.6215       10.1279       16.0256       13.1709       16.1645       19.2114       29.9241       29.3290       25.0750       24.4842       28.5366       37.4452       40.8221       29.5856       24.5953       30.5563       30.9969       35.3216       35.3969       48.6554       41.5224       36.1403       39.7440       32.7560       31.7336       33.0310       38.1370       47.7351       61.4809       69.4273       62.0858       48.6699       45.1955       46.1806       49.1619       35.4493       35.0412       37.5683       37.6108       35.3862       39.5633       38.8436       42.8679       69.5169       73.3354       72.7406       64.5292       64.4910       68.6403       69.2883       81.9503       75.9360       82.5864       74.2882       86.4724      106.5008      100.2609       83.0397       74.8043       78.0791       84.4538       90.2532       84.2034       77.3875       80.0335       94.2671       82.6027       65.0424       72.1312       67.7443       64.7523       75.4559       79.1155       58.6460       49.9849       41.7388       41.2940       52.2930       53.2528       56.8143       60.6632       65.8712       63.5525       74.7261       76.3168       77.5341       68.9696       64.0435       64.2058       65.1349       71.1430       63.7724       64.5535       63.8130       74.1823       72.2272       76.0455       82.4442       75.0268       73.4161       71.2602       74.2815       80.0807       84.3714       83.8336       82.0683       84.7400       96.6760       93.5553       91.0870       92.1496       89.5072      106.8507      113.9078      104.6073       82.4772       78.4348       68.1423       59.6579       49.2887       54.1188       57.7852       78.8180       70.6934       64.5379       65.3662       70.0090       73.4493       86.4132       87.6402       75.9905       74.9600       77.0835       71.8976       75.8907        0.0000        0.0000        0.0000        0.0000        0.0000        0.0000        0.0000        0.0000        0.0000        0.0000        0.0000        0.0000        0.0000        0.0000        0.0000        0.0000        0.0000        0.0000        0.0000        0.0000        0.0000        0.0000        0.0000        0.0000        0.0000        0.0000        0.0000        0.0000        0.0000        0.0000        0.0000        0.0000        0.0000        0.0000        0.0000        0.0000        0.0000        0.0000        0.0000        0.0000        0.0000        0.0000        0.0000        0.0000        0.0000        0.0000        0.0000        0.0000        0.0000        0.0000        0.0000        0.0000        0.0000        0.0000        0.0000        0.0000        0.0000        0.0000
        0.0000        0.0000        0.0000        0.0000        0.0000        0.0000        0.0000        0.0000        0.0000        0.0000        0.0000        0.0000        0.0000        0.0000        0.0000        0.0000        0.0000        0.0000        0.0000        0.0000        0.0000       16.9864       14.5682       20.2643        7.1164        7.5985       13.7141       17.9037       20.7986       37.0246       50.5979       21.6185       15.7167        5.7823        5.9869        7.5121       13.8258       16.5161       11.6226        2.6130       18.8484       18.7621       13.0359       15.5579       10.9168       11.8359       17.3368       19.8913       19.7852       13.9712       10.5570       18.1469       14.2805       20.2987       18.2556       17.7150       23.3820       20.9419       25.4638       28.7299       28.7432       33.2609       37.6052       41.9584       40.7221       34.6626       39.6207       47.5816       40.0763       32.1200       46.9746       41.5146       40.2153       45.4008       44.6650       34.9453       44.5554       56.8581       50.0277       42.8523       45.7581       59.8651       62.5107       58.0476       70.1160       72.2100       68.3127       50.2739       45.1847       45.6609       49.4659       37.8552       38.7848       39.5817       41.8372       39.5846       44.3707       49.2930       49.7016       55.0426       59.8055       60.7940       65.6373       63.6900       65.0050       66.6012       70.4176       72.8111       90.7937       79.7194       77.7132       90.2834      104.0140       83.4359       80.2425       89.2522       95.0404       92.2616       89.0460       89.3157      103.7665      121.0288      113.3268       76.2989       70.3059       61.7728       61.7692       71.2953       69.9882       66.7040       53.4216       53.8915       58.5770       63.2239       75.0489      110.1626      100.9822       97.3980      108.7252      104.0377       89.1494       86.4370       88.1355       78.2464       70.0596       64.1689       65.4599       70.8652       71.5983       76.3731       76.6726       80.9257       90.8764       88.8319       86.7683       76.9409       72.5605       73.0633       84.6528       88.5969       88.1310       89.9822       93.7279       87.9716       96.1439      106.1726      103.3420       90.8702       97.4986      108.2373      113.6175       88.2474       75.7001       72.2911       65.3355       63.1462       72.8136       77.0708       76.8608       84.2934       91.9756       83.8084       96.3756      102.8523       96.2248       92.7392       80.0286       82.4299       73.2258       80.0018       91.2144      108.0974        0.0000        0.0000        0.0000        0.0000        0.0000        0.0000        0.0000        0.0000        0.0000        0.0000        0.0000        0.0000        0.0000        0.0000        0.0000        0.0000        0.0000        0.0000        0.0000        0.0000        0.0000        0.0000        0.0000        0.0000        0.0000        0.0000        0.0000        0.0000        0.0000        0.0000        0.0000        0.0000        0.0000        0.0000        0.0000        0.0000        0.0000        0.0000        0.0000        0.0000        0.0000        0.0000        0.0000        0.0000        0.0000        0.0000        0.0000        0.0000        0.0000        0.0000        0.0000        0.0000        0.0000        0.0000        0.0000        0.0000        0.0000
        0.0000        0.0000        0.0000        0.0000        0.0000        0.0000        0.0000        0.0000        0.0000        0.0000        0.0000        0.0000        0.0000        0.0000        0.0000        0.0000        0.0000        0.0000        0.0000        0.0000       27.4358       15.2226       14.5528       15.5854       21.5116        5.7975        7.5257       11.2157       19.7294       13.9046       17.6671        7.7224        3.0010        8.3460        1.8114        5.5153        3.5641        4.1255       14.8036       10.7139       10.7762       15.1841       22.3726       20.3737       13.2265       14.6387       19.3787       27.9077       21.5710       14.0041       18.1766       35.1492       24.9184       26.2210       15.9342       15.6536       19.0555       30.7664       38.1560       26.8094       37.7993       23.2843       23.5301       27.5612       50.3282       37.5550       35.9584       28.3735       22.3490       25.4541       35.4899       32.5086       35.0688       35.6864       44.0138       45.6265       41.3629       48.5233       45.2325       45.8744       53.2565       52.9095       55.1820       62.1871       67.4958       73.2938       69.4155       59.8232       49.7279       46.1896       50.3817       42.6670       42.2876       45.6819       50.2965       45.4527       44.1866       46.5496       49.0503       51.4134       59.4365       65.7957       65.4895       65.4721       61.8058       62.8244       69.8205       75.2619       67.9299       77.5921       73.0095       77.9209       89.3693       86.2934       92.8797       94.2315      107.2172       95.4981       84.0323      106.6574      123.5164      138.6984      109.5014       73.7762       70.6279       73.8427       59.1473       63.6299       67.1434       74.7954       61.9654       59.1239       60.7286       83.7350       87.7262      111.3546      115.8736      116.7219      117.3700      112.6744      110.6012       96.2362       96.6112       91.1010       85.5732       73.0832       67.7403       81.1768       86.4271       84.4792       85.8752      110.7037      112.9590      104.6378       94.6516       90.3460       84.0385       80.8017       84.6249       83.6114       87.2270       90.8672       91.0243      106.3249       98.9169       96.6611       94.2926       95.0926       90.5048       98.0226      100.0491       86.3251       84.2460       78.1330       71.7228       74.0507       84.7667       83.3072       75.5419       72.9597       79.3819       82.7280       89.8928      105.7214      101.0546       93.4377       89.5614       91.5293       85.7346       83.8020      100.8909      106.1793      165.5015        0.0000        0.0000        0.0000        0.0000        0.0000        0.0000        0.0000        0.0000        0.0000        0.0000        0.0000        0.0000        0.0000        0.0000        0.0000        0.0000        0.0000        0.0000        0.0000        0.0000        0.0000        0.0000        0.0000        0.0000        0.0000        0.0000        0.0000        0.0000        0.0000        0.0000        0.0000        0.0000        0.0000        0.0000        0.0000        0.0000        0.0000        0.0000        0.0000        0.0000        0.0000        0.0000        0.0000        0.0000        0.0000        0.0000        0.0000        0.0000        0.0000        0.0000        0.0000        0.0000        0.0000        0.0000        0.0000        0.0000
        0.0000        0.0000        0.0000        0.0000        0.0000        0.0000        0.0000        0.0000        0.0000        0.0000        0.0000        0.0000        0.0000        0.0000        0.0000        0.0000        0.0000        0.0000        0.0000        0.0000       29.9654       18.0735       20.0723       36.2651       19.0528       19.8158        7.5390        7.6516       10.0202        9.7820        8.3991        2.2369        5.7851        6.6393        2.7626        2.8016       10.1069       16.5261       17.4103       12.6041        7.6407       12.6592        3.3481        5.8839        5.2739        4.3881        9.1747       21.1420       12.2329       27.4810       32.9563       22.3970       24.0328       20.1167       17.7215       34.2545       28.6963       37.2634       32.8334       31.8379       37.8667       32.3334       41.6951       32.0735       38.5762       29.3203       33.2412       21.7964       22.3789       23.5942       25.7556       31.1539       35.5497       37.4002       52.2311       51.6048       41.1731       41.7618       46.5390       50.6537       54.2359       50.5973       58.1372       72.5965       66.5209       63.1619       62.7351       51.6258       47.7387       42.6835       47.3072       40.1556       43.7041       40.0374       38.4551       41.5210       42.6394       43.1842       44.5979       50.7225       58.4772       67.3332       73.2406       67.7204       66.5574       67.6519       65.9964       70.8892       75.1301       74.8151       70.2733       69.1633       79.6376       98.3741       97.8962       85.4432       93.8902      112.2956       97.6724      122.6777      122.9583      116.9638      111.3906       90.3550       70.1282       66.2641       60.3558       65.8213       63.6488       64.6397       69.6656       74.1451       71.3850       76.2609       89.5180      132.2204      123.2706      117.9918      132.4496      130.1377      130.2322      118.9212      117.6543      101.0180       94.6623       87.8647       82.7096       91.1474       91.2237       99.0276       94.3460      107.5275      101.8475      108.2770      106.2675       98.4218      103.7412       97.1050       83.7056       96.5674       97.1818      110.7243      111.1392      125.6573      123.5756      111.7196      114.2050       96.0346       94.8793       84.5364       81.6992       82.4692       87.2860       80.5189       93.2674       89.7850       97.6998      101.4973       86.7960       94.3276       92.0570       92.7519       96.2595       99.4536       93.4723      104.9403       97.5304       98.3862      112.8659      101.8646      110.4149       98.7604      105.3997      103.6380        0.0000        0.0000        0.0000        0.0000        0.0000        0.0000        0.0000        0.0000        0.0000        0.0000        0.0000        0.0000        0.0000        0.0000        0.0000        0.0000        0.0000        0.0000        0.0000        0.0000        0.0000        0.0000        0.0000        0.0000        0.0000        0.0000        0.0000        0.0000        0.0000        0.0000        0.0000        0.0000        0.0000        0.0000        0.0000        0.0000        0.0000        0.0000        0.0000        0.0000        0.0000        0.0000        0.0000        0.0000        0.0000        0.0000        0.0000        0.0000        0.0000        0.0000        0.0000        0.0000        0.0000        0.0000        0.0000
        0.0000        0.0000        0.0000        0.0000        0.0000        0.0000        0.0000        0.0000        0.0000        0.0000        0.0000        0.0000        0.0000        0.0000        0.0000        0.0000        0.0000        0.0000        0.0000        0.0000       38.4610       22.8564       22.2851       16.0780       11.5580       31.2567       40.1244        9.9341       10.8141        7.4578        5.5258        3.3310        3.6858        1.5022        0.8649        5.6128       10.3010        4.4317        3.9220        4.4247        4.4243        3.3604       11.0873       13.2671       14.4267       13.3459        9.6117        8.9948       27.6783       34.8826       15.1634       15.7405       17.6125       24.6161       31.5496       33.6846       48.5814       40.9350       24.4348       17.6105       25.5773       31.8136       32.0378       22.0995       30.7664       18.8873       18.4685       22.5030       20.3924       29.2563       36.2857       33.3289       37.6556       37.4544       40.6881       44.1468       40.6830       53.6840       62.2132       65.4736       57.5550       58.4160       69.8145       63.8957       64.4310       63.4169       62.6835       46.4295       42.3651       40.9409       40.3898       37.7408       39.3390       37.2945       38.7415       43.7117       42.6099       43.4417       52.3864       56.0158       59.4292       77.2091       74.0594       69.6578       75.0209       79.2132       72.9533       71.1372       69.6521       88.3868       70.3408       80.4858       85.1878       95.8272       95.7672      107.4799      112.6207       99.2914      100.3447      116.1292      118.7904      110.8962      102.0786       90.3908       77.0805       80.3233       71.4736       75.7999       71.0174       71.3321       75.6085       80.5158       85.0739       88.3774       92.8018      119.4531      128.3464      138.0780      132.1359      143.3981      139.5130      139.5267      138.8241      124.2530      109.7881      111.0674      101.9692       97.6254       94.3672      101.3585      100.7457      114.2649      112.8222      113.1859      117.5843      110.4839      106.7320       93.7608       90.9554      116.5186      111.2834      146.4091      142.7274      139.4422      152.0251      163.1662      131.0654      102.7900       94.9923       92.7437       94.4768       94.5581      102.3544      108.6838      108.3471      103.4922       99.3275      112.8719      115.3635      105.5172      109.3000      102.7344      109.3487      115.0714      111.7033      135.0024      142.8262      130.3166      127.2047      136.5698      113.0805      100.3829      104.9957      149.4161      129.7488        0.0000        0.0000        0.0000        0.0000        0.0000        0.0000        0.0000        0.0000        0.0000        0.0000        0.0000        0.0000        0.0000        0.0000        0.0000        0.0000        0.0000        0.0000        0.0000        0.0000        0.0000        0.0000        0.0000        0.0000        0.0000        0.0000        0.0000        0.0000        0.0000        0.0000        0.0000        0.0000        0.0000        0.0000        0.0000        0.0000        0.0000        0.0000        0.0000        0.0000        0.0000        0.0000        0.0000        0.0000        0.0000        0.0000        0.0000        0.0000        0.0000        0.0000        0.0000        0.0000        0.0000        0.0000
        0.0000        0.0000        0.0000        0.0000        0.0000        0.0000        0.0000        0.0000        0.0000        0.0000        0.0000        0.0000        0.0000        0.0000        0.0000        0.0000        0.0000        0.0000        0.0000        0.0000        0.0000       50.8247       39.7006       40.9453       37.3915       32.6926       42.9075       24.0468       23.9347       26.1426       16.1146        4.7991        2.5027        2.2517        3.9676        5.8504        6.1733        8.7764       13.4823        7.0888        7.1679        6.6660       12.1173       24.7385       23.7510       12.5590       16.5698       20.7107       35.1713       30.8546       27.0315       33.7776       37.2291       42.4566       38.5932       43.6076       52.6327       44.8762       32.7994       31.6160       32.1651       39.2331       30.6228       26.6207       26.4872       35.5478       27.9924       18.5632       27.0786       29.5173       39.5021       37.1146       51.4745       48.1530       49.1141       43.3763       45.5156       66.4487      106.4460       91.3677       87.6182       82.6281       78.6312       67.2856       69.4174       80.1586       77.5365       72.1318       67.8808       54.5579       50.7474       37.6501       37.3763       40.5122       42.4534       52.4887       55.2165       52.8572       54.0499       65.5631       62.4094       78.3817      107.9799       83.9883       75.7541       80.5479       86.2340       83.2652       79.8243       71.9662       70.2602       82.5227       84.0524       94.7514       91.4307      100.3975      116.0882      117.3692      124.4640      132.4309      106.1779      107.1275      107.5051      108.9769      119.6284      118.5891      109.9530      102.4741       99.4548       90.6391      101.9569      102.3358       99.2019      103.0002      100.5446      133.9289      159.1080      171.6948      164.1484      165.0113      152.5482      152.0062      164.2876      164.9521      151.6411      156.2257      137.0584      114.6528      110.4298      114.6028      115.5745      111.0967      112.6406      108.2029      105.5504      118.7125      122.2066      112.2670      102.6265      121.1758      125.0281      133.9004      147.0038      154.2336      152.9663      146.4493      136.5121      117.5097      120.7443      130.4049      127.1252      131.7671      140.4878      152.1844      140.6717      122.9085      123.3381      118.3553      129.9914      140.0770      147.5882      147.7898      156.1579      147.5980      157.5903      162.6885      156.2325      164.5538      139.7629      138.4426      144.8055      106.4965      108.7818      108.3752      117.7387      106.5300        0.0000        0.0000        0.0000        0.0000        0.0000        0.0000        0.0000        0.0000        0.0000        0.0000        0.0000        0.0000        0.0000        0.0000        0.0000        0.0000        0.0000        0.0000        0.0000        0.0000        0.0000        0.0000        0.0000        0.0000        0.0000        0.0000        0.0000        0.0000        0.0000        0.0000        0.0000        0.0000        0.0000        0.0000        0.0000        0.0000        0.0000        0.0000        0.0000        0.0000        0.0000        0.0000        0.0000        0.0000        0.0000        0.0000        0.0000        0.0000        0.0000        0.0000        0.0000        0.0000        0.0000
        0.0000        0.0000        0.0000        0.0000        0.0000        0.0000        0.0000        0.0000        0.0000        0.0000        0.0000        0.0000        0.0000        0.0000        0.0000        0.0000        0.0000        0.0000        0.0000        0.0000        0.0000       66.5860       49.4375       52.3203       42.7191       37.4775       39.3826       35.3615       26.5904       28.0957       22.5263        5.2518        3.5742        2.3610       12.2212        3.3441        2.3404        4.1690        6.1803        4.8834       10.9009       12.2118       24.9884       20.4094       12.4372        8.3644       15.9504       27.1423       41.8523       31.0211       21.6263       23.3098       35.2101       46.8610       52.9003       33.6209       39.8868       34.7203       49.0993       40.6021       40.6816       58.9117       42.5017       41.6414       28.5985       26.2405       34.9930       30.1599       37.0603       40.3237       44.1184       57.1891       58.4240       65.6226       61.1909       51.4388       70.8639       91.1244      104.6620       87.1554       72.8193       79.4468       80.0796       63.2904       65.4132       85.0492       80.7391       63.2423       62.5327       47.7812       51.3298       37.7810       41.3783       40.2169       43.6699       55.3771       64.1805       59.0160       46.9799       60.9319       73.6411       72.8231       85.7411       84.3462       91.6606       89.7487       82.9573       82.3314       73.6797       82.4214       84.1344       89.4603       93.9664      105.9361       95.5938      137.2296      140.6187      125.4296      130.8182      130.1274      121.1249      111.5337      110.2730      120.9997      133.7372      156.3846      146.0494      127.9473      108.2296      102.7542       94.5257       94.9107      102.4563      115.1153      107.7564      146.6154      165.3085      179.3158      187.9114      182.8054      173.1271      192.0824      219.0527      198.6701      180.2880      175.1027      167.1491      131.0286      124.0850      134.7595      136.1446      121.8234      116.1983      105.3535       99.9047      111.5803      103.6640      113.7891       96.2476      115.4573      126.4217      128.8180      134.3112      141.3695      155.1979      153.3233      149.3041      150.7136      168.1961      176.1738      177.4719      183.7364      180.2645      176.1190      164.4836      136.4666      138.5395      129.6036      145.4873      160.7139      170.4441      172.9990      179.3295      161.2950      167.6253      210.5495      178.0273      143.6054      158.2272      135.3948      124.5936      120.3163      107.6199      100.1218      128.9336      144.4200        0.0000        0.0000        0.0000        0.0000        0.0000        0.0000        0.0000        0.0000        0.0000        0.0000        0.0000        0.0000        0.0000        0.0000        0.0000        0.0000        0.0000        0.0000        0.0000        0.0000        0.0000        0.0000        0.0000        0.0000        0.0000        0.0000        0.0000        0.0000        0.0000        0.0000        0.0000        0.0000        0.0000        0.0000        0.0000        0.0000        0.0000        0.0000        0.0000        0.0000        0.0000        0.0000        0.0000        0.0000        0.0000        0.0000        0.0000        0.0000        0.0000        0.0000        0.0000        0.0000        0.0000
        0.0000        0.0000        0.0000        0.0000        0.0000        0.0000        0.0000        0.0000        0.0000        0.0000        0.0000        0.0000        0.0000        0.0000        0.0000        0.0000        0.0000        0.0000        0.0000        0.0000        0.0000       94.3547       90.3554       67.1527       50.9886       44.0405       43.5213       36.3310       37.4662       32.3283       33.1272       13.3698        7.3733        6.4376        6.3594        2.7802        7.1806        3.4816        8.1824        9.8411        4.1855        4.7479        6.8908       11.5168        6.0766        9.5768        8.0281       15.8611       21.1649       23.4107       21.2661       19.1212       29.4405       45.0468       56.2567       37.4224       38.5480       45.7049       53.9407       50.9438       46.7592       43.3300       48.7043       36.7776       35.6906       34.4684       41.6409       42.4639       43.1366       52.3030       57.2613       56.5039       66.0736       69.2754       60.8074       57.8269       76.0370       71.7037       59.9358       66.8130       77.8207       83.4274       84.2667       66.0768       66.2308       68.9896       71.1197       65.6224       52.6904       51.8887       58.0876       35.1095       34.5793       35.9418       38.3409       41.4891       47.3800       54.3143       51.5170       72.7890       70.8795       67.4954       84.2136       87.8630       85.5254       90.4517       95.7695       88.0553       96.1620       84.5659       91.8755       97.9607       98.2160      103.2422       98.1464      116.5324      121.8357      139.6053      121.4993      130.1969      114.0678      123.1605      120.1625      119.7559      134.3912      136.6290      137.7547      128.0292      116.0981      113.8733      100.6710       86.8832      103.5511      129.2453      144.2637      187.7918      203.5395      200.1801      205.5890      200.4052      220.2377      218.8900      225.4552      204.8606      186.6179      185.9969      183.7190      163.1250      155.1339      151.0955      147.9107      160.6996      123.5654      108.5968      105.4077      114.9010      108.5863       88.7761       88.7849      109.0533      121.0511      123.9721      139.3800      162.6302      172.4751      171.4473      179.8522      189.2844      212.3796      216.4523      219.6385      231.1339      221.6766      203.9845      184.3926      152.2769      173.8744      155.1357      159.1098      179.0072      182.4455      203.5290      204.6131      182.1402      172.5708      202.9464      194.6666      144.0503      145.3979      140.6417      108.6680      112.3228      111.9969      104.6659      133.0903      111.0900        0.0000        0.0000        0.0000        0.0000        0.0000        0.0000        0.0000        0.0000        0.0000        0.0000        0.0000        0.0000        0.0000        0.0000        0.0000        0.0000        0.0000        0.0000        0.0000        0.0000        0.0000        0.0000        0.0000        0.0000        0.0000        0.0000        0.0000        0.0000        0.0000        0.0000        0.0000        0.0000        0.0000        0.0000        0.0000        0.0000        0.0000        0.0000        0.0000        0.0000        0.0000        0.0000        0.0000        0.0000        0.0000        0.0000        0.0000        0.0000        0.0000        0.0000        0.0000        0.0000        0.0000
        0.0000        0.0000        0.0000        0.0000        0.0000        0.0000        0.0000        0.0000        0.0000        0.0000        0.0000        0.0000        0.0000        0.0000        0.0000        0.0000        0.0000        0.0000        0.0000        0.0000        0.0000       86.1944       80.3030       83.5490       90.6094       58.3121       49.5628       45.0049       45.7407       41.6431       32.3363        9.2383        9.0688       10.0992        6.3527        3.7280       11.1424        5.3298        8.9952        8.9774        2.5229        3.7270        1.2383        5.3968        3.0489        5.0414        5.9646       13.0969       14.1163       15.6344       14.7583       23.5597       33.1148       34.5193       39.8443       54.6566       38.7014       37.4658       49.9567       49.1059       51.9748       54.5879       51.6418       51.9622       49.8715       32.7588       36.7588       35.1244       42.8269       50.0396       61.1448       66.0890       56.8033       68.7507       60.7807       60.8408       67.8383       63.7583       63.8202       79.0425       91.3631       90.9324      105.9847       75.7459       64.3755       69.4628       82.2324       66.8593       70.9733       86.6936       88.1851       46.5960       39.8985       37.0875       36.7994       42.9361       51.4232       53.1167       47.6745       61.2483       62.8202       72.4866       82.7897       81.7851       79.8377       84.5727      101.4990       90.7315       95.8945       89.7956       82.9224      129.6412      113.7884      114.2088      103.1765      105.1358      107.8081      135.9273      159.4029      137.8891      111.4139      106.0382      103.6280      120.6641      129.1883      139.5262      132.5702      123.2240      108.8926      111.1278       93.5564       93.8550      111.0183      157.7833      208.4473      247.4846      249.5993      232.5476      225.3977      232.6473      234.4967      254.6114      238.6652      222.3384      226.8148      210.1429      201.6057      196.0702      185.3193      173.2411      141.9310      160.9422      138.0632      117.9240      120.3513      108.3048       99.3324       82.9631       85.2374      111.2010      131.7406      126.4180      131.8559      167.0979      169.8997      170.8011      200.2038      210.7364      228.5708      226.0400      234.6263      251.5882      248.3398      235.3255      192.4821      164.3120      165.7895      174.8261      188.9206      205.2172      208.7478      218.7393      244.5745      214.9735      194.1051      189.0935      187.1705      175.5486      146.9634      159.2926      150.4010      110.5855      115.3210      141.5133      152.2089        0.0000        0.0000        0.0000        0.0000        0.0000        0.0000        0.0000        0.0000        0.0000        0.0000        0.0000        0.0000        0.0000        0.0000        0.0000        0.0000        0.0000        0.0000        0.0000        0.0000        0.0000        0.0000        0.0000        0.0000        0.0000        0.0000        0.0000        0.0000        0.0000        0.0000        0.0000        0.0000        0.0000        0.0000        0.0000        0.0000        0.0000        0.0000        0.0000        0.0000        0.0000        0.0000        0.0000        0.0000        0.0000        0.0000        0.0000        0.0000        0.0000        0.0000        0.0000        0.0000        0.0000        0.0000
        0.0000        0.0000        0.0000        0.0000        0.0000        0.0000        0.0000        0.0000        0.0000        0.0000        0.0000        0.0000        0.0000        0.0000        0.0000        0.0000        0.0000        0.0000        0.0000        0.0000        0.0000        0.0000      105.1952       89.9391       86.8410       85.7016       84.1638      115.7749      120.8744      111.9114       85.9585       25.7332       14.5293        9.6727       11.2949       24.2391       26.2643       30.5812       26.2857       28.6384       30.8164       24.2351       17.6130        4.8515        2.1942        7.6495        5.7146       11.4899        5.1725        9.6354       20.1054       34.9430       42.0188       43.2671       42.7678       41.6850       51.4444       41.1520       49.7529       47.6986       47.5087       44.6547       52.7794       51.7329       48.7059       45.5690       49.3404       51.1289       61.6020       63.8863       62.5669       68.1958       80.8781       78.3293       84.2254       92.2218       93.7610      123.2596      147.9635      134.3448      137.3754      141.9340      130.0062      121.8342      108.4663      107.3171      105.6301      124.3911      131.2324      141.1721      128.5630       95.7292      106.9245       97.7564      103.8170       50.6159       48.0947       51.3540       60.0753       66.6836       85.1667       83.5858       78.4972       85.2486       93.6837       90.8271       92.9477       91.7948       92.4792       99.3588      103.1947      130.8601      145.8486      133.0832      120.1977      133.1645      136.8185      131.1267      130.3823      110.8757      104.0394       91.5920      110.8565      143.3219      146.6415      135.6158      129.2002      118.2212      104.9107      104.6950      102.3154      106.3042      136.1291      199.6762      231.0548      265.6990      275.4984      250.5196      242.6530      264.1021      308.8346      308.3240      305.9742      260.8951      247.4681      213.9720      216.4090      217.4072      206.3745      186.3586      169.7891      135.6976      130.4635      127.7647      116.9245      115.2167       94.0419      100.1189      104.0203      133.4213      137.0467      138.3029      136.1361      150.7030      159.7850      184.1635      192.1362      214.2719      223.4375      230.1645      225.6024      233.1346      218.7579      216.9836      196.3847      214.6843      208.2726      205.2385      214.3429      219.1738      229.4333      240.9641      242.2693      256.7668      244.2276      222.9180      218.0798      216.9001      185.5348      175.7567      149.6985      141.0269      145.6484      161.6395      154.8456      166.7596      169.6748      197.5916      206.8088        0.0000        0.0000        0.0000        0.0000        0.0000        0.0000        0.0000        0.0000        0.0000        0.0000        0.0000        0.0000        0.0000        0.0000        0.0000        0.0000        0.0000        0.0000        0.0000        0.0000        0.0000        0.0000        0.0000        0.0000        0.0000        0.0000        0.0000        0.0000        0.0000        0.0000        0.0000        0.0000        0.0000        0.0000        0.0000        0.0000        0.0000        0.0000        0.0000        0.0000        0.0000        0.0000        0.0000        0.0000        0.0000        0.0000        0.0000        0.0000        0.0000        0.0000
        0.0000        0.0000        0.0000        0.0000        0.0000        0.0000        0.0000        0.0000        0.0000        0.0000        0.0000        0.0000        0.0000        0.0000        0.0000        0.0000        0.0000        0.0000        0.0000        0.0000        0.0000        0.0000        0.0000        0.0000        0.0000        0.0000       98.5777      136.7670      147.1620      136.6658      104.4379       31.5304       19.1010       12.8075       14.6172       31.3465       36.1465       35.9026       35.5397       37.0554       35.1106       28.5964       25.9405       13.1501        8.7460        6.4625        4.0643        6.5337        3.1597        7.7793       28.3874       38.1158       39.0625       42.1313       46.4569       40.6761       49.8742       39.4487       44.7254       37.8477       35.3063       50.0299       54.4329       47.1571       42.6781       52.5036       59.4776       70.4796       73.5768       64.0976       60.6340       66.8930       62.5993       78.4924       85.2099      103.1427      133.1670      144.9468      140.4971      127.8794      151.8981      152.4250      137.1447      139.2157      132.7465      138.5128      133.4386      165.0410      163.2221      148.6304      147.0392       98.3263       98.6512       97.0641      104.5388       63.4662       58.6757       47.6129       47.9477       65.7512       71.2281       84.5619       90.8303      102.9123      122.0036       98.7649       91.1852       89.2751       96.8224       98.9356      121.7551      138.3831      141.8142      154.0218      146.3707      158.0632      132.4465      118.3528      110.8093       98.5037       93.0006       89.2525      117.2980      146.0711      136.3357      132.0185      125.2193      118.1737      109.8048      107.8420      105.8064      124.4454      158.4814      232.2901      235.3486      266.7097      242.0090      240.4562      281.9129      302.6178      310.7079      291.7686      259.8864      243.3265      237.0352      233.4086      222.5773      206.8104      193.0169      197.1804      162.4207      133.4309      139.0025      129.1132      122.1075      102.1088       88.0621       95.3693      129.4577      137.8676      136.1266      132.8482      139.0561      154.1699      219.4965      220.4038      212.2015      230.3419      244.1171      236.5733      215.7913      208.3469      217.3923      213.2887      222.5394      228.8679      217.2627      229.8992      236.6185      244.8889      256.9198      262.1360      266.8776      253.1017      251.5683      251.8256      222.0623      190.5689      181.7227      175.6962      173.5735      162.0337      174.7846      173.2578      170.3733      166.4867      190.9907      203.4416      212.9806        0.0000        0.0000        0.0000        0.0000        0.0000        0.0000        0.0000        0.0000        0.0000        0.0000        0.0000        0.0000        0.0000        0.0000        0.0000        0.0000        0.0000        0.0000        0.0000        0.0000        0.0000        0.0000        0.0000        0.0000        0.0000        0.0000        0.0000        0.0000        0.0000        0.0000        0.0000        0.0000        0.0000        0.0000        0.0000        0.0000        0.0000        0.0000        0.0000        0.0000        0.0000        0.0000        0.0000        0.0000        0.0000        0.0000        0.0000        0.0000        0.0000        0.0000
        0.0000        0.0000        0.0000        0.0000        0.0000        0.0000        0.0000        0.0000        0.0000        0.0000        0.0000        0.0000        0.0000        0.0000        0.0000        0.0000        0.0000        0.0000        0.0000        0.0000        0.0000        0.0000        0.0000        0.0000        0.0000        0.0000        0.0000      140.9400      158.6343      148.6668      113.9447       35.5693       24.8838       17.4154       20.4363       41.7620       45.3324       43.2838       40.1748       39.5332       34.5586       30.4593       28.8484       16.7152       10.4896       13.1435       16.4666       17.0913        6.5819        6.8373       24.2250       39.0811       41.1962       41.6338       43.1748       45.2078       56.6688       60.7522       48.9114       41.9632       49.9967       47.9197       42.7090       42.8269       44.1033       56.0944       71.8581       89.2826       88.9894       83.0353       70.6629       59.2486       60.0706       79.6324       87.2695      108.2367      131.1878      131.6434      138.5004      160.8070      154.6767      145.0532      148.6771      132.6703      115.6877      119.8053      123.0139      118.9455      135.4197      151.3759      178.7092       99.5497       97.8820       81.4866      105.7723       58.8022       61.1470       55.4414       49.6320       61.1736       79.5485       84.3550       83.8989       85.7298      106.3469      104.3727       94.0014       90.9395       92.1931       96.6372      119.4337      128.7136      131.6546      150.0237      137.7572      137.1205      135.1346      112.3798      102.4157       94.0487       88.0808       88.4069      111.9509      141.1555      131.8444      131.9632      135.9505      117.4916      137.6408      146.3498      142.6067      148.1902      169.5363      213.7056      244.3046      249.7906      233.0161      262.7824      290.3398      276.0896      277.1658      257.5573      260.9459      265.0075      268.8380      252.9176      225.5940      211.5157      205.8270      203.3821      172.8366      145.9254      133.3769      141.6707      129.3183      109.4291       98.1642      114.9835      134.1174      152.0183      149.3537      149.9162      177.6832      222.7655      244.4689      232.6845      234.6528      258.4837      255.6259      249.6109      241.9204      222.1725      233.4588      237.6374      238.1001      245.7047      233.9672      258.4286      273.9293      280.3175      298.7774      296.0025      284.1824      276.9907      290.0494      244.6921      233.4984      217.8008      203.8571      212.3531      197.3658      192.6811      185.2421      174.9479      163.2438      189.3697      192.3058      215.1377      230.6747      290.7000        0.0000        0.0000        0.0000        0.0000        0.0000        0.0000        0.0000        0.0000        0.0000        0.0000        0.0000        0.0000        0.0000        0.0000        0.0000        0.0000        0.0000        0.0000        0.0000        0.0000        0.0000        0.0000        0.0000        0.0000        0.0000        0.0000        0.0000        0.0000        0.0000        0.0000        0.0000        0.0000        0.0000        0.0000        0.0000        0.0000        0.0000        0.0000        0.0000        0.0000        0.0000        0.0000        0.0000        0.0000        0.0000        0.0000        0.0000        0.0000        0.0000
        0.0000        0.0000        0.0000        0.0000        0.0000        0.0000        0.0000        0.0000        0.0000        0.0000        0.0000        0.0000        0.0000        0.0000        0.0000        0.0000        0.0000        0.0000        0.0000        0.0000        0.0000        0.0000        0.0000        0.0000        0.0000        0.0000        0.0000        0.0000        0.0000        0.0000      115.6931       40.8932       29.4811       24.4888       26.6793       55.0470       57.6933       52.2836       44.0282       37.1188       30.8235       24.8821       19.0593        3.9280        7.4410       14.6349       21.8024       20.0494       15.7139       22.5268       35.7668       39.2619       29.8075       33.5242       35.1074       42.1849       51.1442       49.4612       51.4347       42.8343       51.4763       49.2420       49.3955       49.1442       58.6123       66.6760       75.2477      101.2503       85.9773       80.7909       75.3170       64.7769       70.1628       94.5052      107.0301      143.9463      145.0415      133.8076      152.9119      151.1428      154.5842      140.5279      116.8676      111.9411      121.5980      120.9241      135.1341      140.4869      149.3067      124.7078      157.7345      108.1514      109.2058       99.5763       94.6629       50.7818       56.6902       83.5835       54.5836       67.7154       71.1538       74.8163       75.1265       86.6950      118.9074      112.7512       95.2226       94.7297       91.4750       94.8821       97.3956      117.6642      123.4598      133.9717      144.0313      136.6714      126.4764      112.8173      106.1584      102.9022      104.2953       99.3534      109.2440      134.2200      137.2132      140.3756      146.9185      137.0791      136.5257      146.5765      146.5172      153.5261      190.3666      217.7531      232.0036      255.9012      263.2061      282.1830      283.3046      272.3148      277.2904      282.5463      282.8988      290.9670      267.5425      284.5522      265.0571      252.3138      222.0211      200.8871      189.0770      152.5163      133.1903      125.9796      131.1277      129.6506      149.5802      156.1226      141.2440      174.6539      194.1824      185.4625      212.1376      226.9726      272.3101      248.6764      289.3313      283.1470      271.9176      246.8038      247.5846      249.0389      240.8828      243.1413      265.0793      258.7335      282.1101      305.1425      319.3807      310.5483      316.6458      331.0588      299.8140      327.8729      298.1371      287.9529      255.0268      224.3684      206.2957      215.0309      212.6915      195.3856      232.4646      192.2958      184.8477      162.4904      173.4870      211.3549      234.0082      350.3699        0.0000        0.0000        0.0000        0.0000        0.0000        0.0000        0.0000        0.0000        0.0000        0.0000        0.0000        0.0000        0.0000        0.0000        0.0000        0.0000        0.0000        0.0000        0.0000        0.0000        0.0000        0.0000        0.0000        0.0000        0.0000        0.0000        0.0000        0.0000        0.0000        0.0000        0.0000        0.0000        0.0000        0.0000        0.0000        0.0000        0.0000        0.0000        0.0000        0.0000        0.0000        0.0000        0.0000        0.0000        0.0000        0.0000        0.0000        0.0000        0.0000
        0.0000        0.0000        0.0000        0.0000        0.0000        0.0000        0.0000        0.0000        0.0000        0.0000        0.0000        0.0000        0.0000        0.0000        0.0000        0.0000        0.0000        0.0000        0.0000        0.0000        0.0000        0.0000        0.0000        0.0000        0.0000        0.0000        0.0000        0.0000        0.0000        0.0000        0.0000       77.3976       61.2729        0.0000        0.0000       63.3118       66.6596       62.6450       50.9925       20.0089       14.6269       11.1770        9.2028        4.0381        3.3473        6.1911        8.4819       29.2106       38.0731       36.0998       35.0118       27.0001       25.3235       30.6648       28.4145       20.2020       22.2423       23.3076       26.0270       44.2171       49.4482       46.1104       44.2592       50.4599       49.8473       57.0465       65.4215       71.3885       59.2795       59.6183       63.8067       74.8852       88.7315       94.3060       92.4429      150.2960      153.9174      148.0176      186.2514      195.2369      180.1868      189.5619      198.2589      263.3632      275.5204      309.9548      357.2635      354.9735      306.5035      317.8290      433.4532      445.8995      518.1255      518.1415      548.0456      270.2039      213.0945      169.0851      153.5567       71.8466       70.5272       71.6968       81.7636       82.3977      106.6012      100.6781       89.0757       84.6892       81.8351       99.9717      100.9693      139.7749      144.7519      170.8668      177.4541      144.7023      132.1636      131.3675      117.9445      128.8002      114.0236      123.4971      135.5458      144.6920      147.6531      147.9275      162.5780      173.4367      186.9053      190.3492      168.6290      182.0535      206.3542      245.2909      243.0339      237.2550      256.0875      289.3339      280.6207      283.7804      299.2216      296.9134      273.1012      278.8575      277.3804      263.3423      270.1102      250.7819      237.1915      202.0307      178.8505      169.5622      160.2307      148.1543      148.3078      148.8455      153.9719      136.7914      146.9798      170.4552      171.8692      219.1176      238.2131      235.5282      252.3750      270.2288      282.9272      272.1234      266.2882      256.2788      283.7341      263.6822      265.4919      271.8723      284.7809      279.1841      305.2732      327.3520      353.7361      335.7017      342.7213      322.0418      328.2296      331.8553      278.2523      270.3629      242.1036      232.5088      213.0751      197.0645      213.1097      227.7063      233.7145      217.5217      184.8164      169.2894      178.7466      216.9247        0.0000        0.0000        0.0000        0.0000        0.0000        0.0000        0.0000        0.0000        0.0000        0.0000        0.0000        0.0000        0.0000        0.0000        0.0000        0.0000        0.0000        0.0000        0.0000        0.0000        0.0000        0.0000        0.0000        0.0000        0.0000        0.0000        0.0000        0.0000        0.0000        0.0000        0.0000        0.0000        0.0000        0.0000        0.0000        0.0000        0.0000        0.0000        0.0000        0.0000        0.0000        0.0000        0.0000        0.0000        0.0000        0.0000        0.0000        0.0000        0.0000        0.0000        0.0000
        0.0000        0.0000        0.0000        0.0000        0.0000        0.0000        0.0000        0.0000        0.0000        0.0000        0.0000        0.0000        0.0000        0.0000        0.0000        0.0000        0.0000        0.0000        0.0000        0.0000        0.0000        0.0000        0.0000        0.0000        0.0000        0.0000        0.0000        0.0000        0.0000        0.0000        0.0000        0.0000        0.0000        0.0000        0.0000        0.0000        0.0000       69.7689       56.0182       19.7768       14.1478       10.3544        8.0009        3.3136        2.3169        4.1461        6.6483       32.2465       42.1733       40.6515       38.4974       28.4409       26.6136       26.9727       23.5572       18.8140       21.7330       21.1807       26.2936       43.3856       46.0663       46.4253       51.4446       50.4774       49.6265       53.7520       49.0320       51.0967       56.4321       56.6470       58.5629       60.2024       86.1160       88.4246       90.3028      129.1234      147.9263      166.9364      192.7161      202.8653      181.2047      165.0432      206.5920      222.8986      214.1592      234.9730      534.6155      422.0078      307.7815      344.8706      402.3816      407.6274      540.2271      550.8033      516.4200      237.0611      198.5429      144.3609      139.2653       71.1247       62.8792       62.2520       61.3744       61.6308       62.4647       62.3329       67.3547       67.1371       72.1217       84.6504       95.9514      139.9722      134.2536      179.1250      190.2985      131.5274      119.1034      114.7848      116.0686      144.2809      131.7285      134.2107      149.7138      144.6309      141.4928      156.4119      151.7626      168.6665      182.8472      193.4035      185.1883      198.6857      228.0075      258.2890      260.4766      238.3225      228.0260      242.4893      281.6521      298.0870      308.2465      317.9610      291.4706      254.3565      256.1960      266.4399      237.2655      229.0364      215.4073      189.6067      181.4481      177.9227      164.5639      155.7025      167.5260      171.5534      169.0973      142.4841      161.2617      174.4033      180.4959      206.7350      228.6052      240.6232      253.0981      283.4251      314.4231      296.7686      299.0164      283.7260      275.8965      271.3873      290.3272      288.7747      304.1913      296.1645      326.2312      357.1078      365.9236      337.5275      332.1379      315.6458      331.0345      319.6122      300.4139      261.3927      245.8899      231.4927      216.9738      200.3504      213.9530      234.3584      226.8966      215.3247      213.9970      200.5433      174.7949        0.0000        0.0000        0.0000        0.0000        0.0000        0.0000        0.0000        0.0000        0.0000        0.0000        0.0000        0.0000        0.0000        0.0000        0.0000        0.0000        0.0000        0.0000        0.0000        0.0000        0.0000        0.0000        0.0000        0.0000        0.0000        0.0000        0.0000        0.0000        0.0000        0.0000        0.0000        0.0000        0.0000        0.0000        0.0000        0.0000        0.0000        0.0000        0.0000        0.0000        0.0000        0.0000        0.0000        0.0000        0.0000        0.0000        0.0000        0.0000        0.0000        0.0000        0.0000        0.0000
        0.0000        0.0000        0.0000        0.0000        0.0000        0.0000        0.0000        0.0000        0.0000        0.0000        0.0000        0.0000        0.0000        0.0000        0.0000        0.0000        0.0000        0.0000        0.0000        0.0000        0.0000        0.0000        0.0000        0.0000        0.0000        0.0000        0.0000        0.0000        0.0000        0.0000        0.0000        0.0000        0.0000        0.0000        0.0000        0.0000        0.0000        0.0000        0.0000       25.4735       18.9832       16.0570       16.1357        7.9631        6.9743        7.5332        8.8129       41.5886       49.3212       53.7611       50.1257       31.9777       24.2236       23.3581       19.7562       21.5184       24.3673       24.9850       26.9703       39.8714       42.4940       47.4035       48.0682       44.8080       44.1544       54.3962       56.0915       53.8764       48.7796       54.3516       57.6859       68.2908       78.7864       74.5082       67.9019      112.2065      136.8232      135.3144      152.6075      192.4356      189.4026      186.8377      174.5150      235.0769      285.0568      238.4697      288.1729      287.5755      342.2428      308.5385      354.6902      427.6385      520.5587      582.0437      501.5912      180.7819      197.0919      135.9454      142.7166       88.1520       68.4738       67.2597       60.6460       60.8372       60.4195       60.3438       63.4632       65.9381       68.4217       73.6046       83.0950      122.7693      130.2188      161.9386      151.7260      131.3075      119.6341      115.6784      126.1623      153.1575      148.3763      147.1228      139.9248      146.2951      143.7211      143.6351      140.6475      167.8835      178.7291      186.3332      206.0004      225.4297      225.5457      250.9080      282.2194      256.6694      222.8516      239.5406      257.5820      284.6591      304.9422      320.8436      297.3763      273.5195      257.2381      247.2506      248.1104      231.4197      208.1414      196.7977      189.6070      180.8284      181.3459      168.9300      175.4546      200.6529      179.2240      193.1945      223.2380      183.6066      203.1642      248.5379      251.3567      254.0554      272.9398      295.6457      307.4358      312.8915      306.8762      286.9775      284.6952      281.8792      288.2720      270.2881      285.6569      361.1856      396.9410      366.1606      356.1296      344.4331      314.0909      299.9989      305.3236      288.9757      244.9455      219.5600      224.4283      223.7758      231.9471      203.5848      206.1622      224.1441      263.2498      236.3517      230.4476      199.2226      190.9015        0.0000        0.0000        0.0000        0.0000        0.0000        0.0000        0.0000        0.0000        0.0000        0.0000        0.0000        0.0000        0.0000        0.0000        0.0000        0.0000        0.0000        0.0000        0.0000        0.0000        0.0000        0.0000        0.0000        0.0000        0.0000        0.0000        0.0000        0.0000        0.0000        0.0000        0.0000        0.0000        0.0000        0.0000        0.0000        0.0000        0.0000        0.0000        0.0000        0.0000        0.0000        0.0000        0.0000        0.0000        0.0000        0.0000        0.0000        0.0000        0.0000        0.0000        0.0000        0.0000
        0.0000        0.0000        0.0000        0.0000        0.0000        0.0000        0.0000        0.0000        0.0000        0.0000        0.0000        0.0000        0.0000        0.0000        0.0000        0.0000        0.0000        0.0000        0.0000        0.0000        0.0000        0.0000        0.0000        0.0000        0.0000        0.0000        0.0000        0.0000        0.0000        0.0000        0.0000        0.0000        0.0000        0.0000        0.0000        0.0000        0.0000        0.0000        0.0000        0.0000       31.5725       29.9669       29.5549       16.2440       14.9457       15.7978       15.7289       64.1496       66.5224       66.1816       62.5676       38.3094       33.4875       30.7173       33.1889       31.2667       33.8279       33.3712       32.0566       40.5138       41.0005       43.4798       45.3551       40.2271       45.1077       49.9744       51.7922       52.0924       48.0770       54.5327       48.9391       57.3152       55.2900       52.3300       58.1828      103.0355      108.7280      106.4653      117.6593      135.5140      141.6860      130.1512      160.0617      203.1727      200.9710      211.7807      220.4289      244.8791      290.0563      240.6401      322.0814      332.4344      357.5549      385.3177      297.3172      136.4947      125.1610      109.6716       81.6571       91.2885       90.4053       71.2810       59.7686       60.7175       56.3005       56.7495       54.7447       56.7660       57.1456       60.2219       68.8824      104.5670      105.3304      131.5742      120.5150      115.4551      117.3351      129.7191      133.2248      165.3423      141.9573      137.5940      135.0255      150.7636      158.0813      154.1954      162.4248      175.0426      176.5639      188.8820      243.0696      272.0887      248.9008      255.4952      269.8474      237.8311      213.8262      243.3760      245.1739      257.8198      283.1844      264.4472      275.6713      253.4180      246.7496      238.7559      255.9832      222.1705      218.3062      232.0373      213.9642      213.0368      204.2989      202.7130      191.8387      230.6171      249.5528      229.4857      218.5085      207.7665      213.7012      241.8801      268.3013      276.2008      301.3307      310.3471      300.2981      311.3883      299.9642      301.4300      283.0241      274.5573      253.4651      252.6158      277.6653      328.5538      350.3725      363.6015      362.2981      348.7387      304.9434      287.8798      266.5227      234.7017      218.8681      213.0554      223.3389      236.1188      253.3623      220.7106      221.2942      253.8485      250.7249      251.8354      221.6581      200.5979        0.0000        0.0000        0.0000        0.0000        0.0000        0.0000        0.0000        0.0000        0.0000        0.0000        0.0000        0.0000        0.0000        0.0000        0.0000        0.0000        0.0000        0.0000        0.0000        0.0000        0.0000        0.0000        0.0000        0.0000        0.0000        0.0000        0.0000        0.0000        0.0000        0.0000        0.0000        0.0000        0.0000        0.0000        0.0000        0.0000        0.0000        0.0000        0.0000        0.0000        0.0000        0.0000        0.0000        0.0000        0.0000        0.0000        0.0000        0.0000        0.0000        0.0000        0.0000        0.0000        0.0000
        0.0000        0.0000        0.0000        0.0000        0.0000        0.0000        0.0000        0.0000        0.0000        0.0000        0.0000        0.0000        0.0000        0.0000        0.0000        0.0000        0.0000        0.0000        0.0000        0.0000        0.0000        0.0000        0.0000        0.0000        0.0000        0.0000        0.0000        0.0000        0.0000        0.0000        0.0000        0.0000        0.0000        0.0000        0.0000        0.0000        0.0000        0.0000        0.0000        0.0000        0.0000        0.0000        0.0000      107.8765      113.6080      113.2899      109.8805       90.6359       87.5337       83.8328       74.3882       61.0378       53.6558       51.7926       55.0475       62.1949       65.0613       64.0475       60.6948       52.5794       51.1777       48.9713       45.7165       40.9113       44.6894       42.3002       41.7739       50.3407       48.5592       50.9759       46.8461       28.3972       29.2181       28.8501       32.6337       42.8895       46.8203       51.2370       70.6829      203.6615      239.8747      200.9923      213.3983      285.1654      312.2932      340.9612      343.5636      329.1811      352.2526      358.7332      337.1341      374.2556      365.7149      358.7129      331.4590      238.9160      211.1774      295.4808      333.2706      209.0893      151.6164      222.3896      224.4360       74.2880       67.7217       65.8681       64.7011       51.5824       47.9956       50.5519       60.3842       83.0998       92.6799       99.0405      110.6979      130.6627      129.5676      149.7371      149.0734      163.8985      154.1167      148.0073      147.9816      171.2542      173.8157      174.5498      184.3125      161.5911      181.4841      198.6621      202.5306      212.4875      179.3401      219.9747      249.1892      238.1077      230.2078      241.7791      239.8271      235.9587      256.9444      287.0524      282.4511      273.8393      265.1271      236.0286      227.5283      231.3571      246.5352      223.8024      214.1955      214.3839      212.1546      212.8815      229.2093      275.7886      255.9203      263.5594      236.8430      216.7866      252.5476      255.4044      285.5173      302.3274      329.0047      294.0935      292.7529      285.5465      278.2464      294.6394      287.6145      277.6826      253.9759      261.3916      284.1724      303.0998      300.3990      313.4231      346.6997      337.7651      345.1898      298.6434      268.6499      235.3719      223.6670      225.9375      264.9689      276.8151      244.9406      237.5271      247.9803      297.3897      274.4255      276.1464      262.5527      247.0500        0.0000        0.0000        0.0000        0.0000        0.0000        0.0000        0.0000        0.0000        0.0000        0.0000        0.0000        0.0000        0.0000        0.0000        0.0000        0.0000        0.0000        0.0000        0.0000        0.0000        0.0000        0.0000        0.0000        0.0000        0.0000        0.0000        0.0000        0.0000        0.0000        0.0000        0.0000        0.0000        0.0000        0.0000        0.0000        0.0000        0.0000        0.0000        0.0000        0.0000        0.0000        0.0000        0.0000        0.0000        0.0000        0.0000        0.0000        0.0000        0.0000        0.0000        0.0000        0.0000        0.0000
        0.0000        0.0000        0.0000        0.0000        0.0000        0.0000        0.0000        0.0000        0.0000        0.0000        0.0000        0.0000        0.0000        0.0000        0.0000        0.0000        0.0000        0.0000        0.0000        0.0000        0.0000        0.0000        0.0000        0.0000        0.0000        0.0000        0.0000        0.0000        0.0000        0.0000        0.0000        0.0000        0.0000        0.0000        0.0000        0.0000        0.0000        0.0000        0.0000        0.0000        0.0000        0.0000        0.0000        0.0000      153.2837      153.9986      143.5348      115.0732      107.8857       98.7269       89.4035       72.7981       65.8671       63.8409       67.7055       74.6338       78.8196       78.0594       71.4056       58.1674       53.9391       51.7341       47.4082       37.1945       34.4124       34.9709       37.6531       42.8839       54.9199       45.1391       42.0957       26.7172       27.6556       21.6549       20.8869       32.5161       34.0965       41.3880       64.7789      178.1118      210.8260      200.5352      206.7714      303.8025      385.8852      402.6442      438.1031      367.1534      406.2428      437.7501      430.6223      375.2191      330.3069      360.0081      293.6030      226.1707      247.0918      381.4929      446.0572      267.6847      186.1037      257.2767      276.5850       87.0603       77.2316       66.4277       79.6587       53.9152       48.2743       46.6808       48.6447       79.5832       90.7762       86.4915       97.0896      122.1955      126.3585      124.7547      133.5367      156.1057      149.3571      158.6652      154.6923      184.3113      174.7777      165.8063      161.5052      163.1447      166.5385      179.6019      190.8174      198.8181      155.9577      179.7319      211.6439      220.8901      266.3533      248.2693      227.7132      235.9925      279.0773      293.2504      257.2754      249.2177      242.0365      264.2315      241.8925      226.8397      233.9364      195.4571      203.9821      219.7247      226.6535      264.3803      251.3222      236.4673      255.5145      247.1720      225.4648      236.5663      270.3297      276.6196      287.1588      304.2746      299.8456      299.9915      306.7894      291.1356      279.0977      276.4571      286.6853      322.0585      287.9438      252.8969      265.5736      325.7259      318.3474      312.1116      304.7697      310.2428      321.2253      296.0805      276.1462      239.3194      222.8214      219.0650      228.0565      277.4173      267.7032      296.7214      304.3359      306.4666      256.4721      265.1498      225.4985      167.7299        0.0000        0.0000        0.0000        0.0000        0.0000        0.0000        0.0000        0.0000        0.0000        0.0000        0.0000        0.0000        0.0000        0.0000        0.0000        0.0000        0.0000        0.0000        0.0000        0.0000        0.0000        0.0000        0.0000        0.0000        0.0000        0.0000        0.0000        0.0000        0.0000        0.0000        0.0000        0.0000        0.0000        0.0000        0.0000        0.0000        0.0000        0.0000        0.0000        0.0000        0.0000        0.0000        0.0000        0.0000        0.0000        0.0000        0.0000        0.0000        0.0000        0.0000        0.0000        0.0000        0.0000
        0.0000        0.0000        0.0000        0.0000        0.0000        0.0000        0.0000        0.0000        0.0000        0.0000        0.0000        0.0000        0.0000        0.0000        0.0000        0.0000        0.0000        0.0000        0.0000        0.0000        0.0000        0.0000        0.0000        0.0000        0.0000        0.0000        0.0000        0.0000        0.0000        0.0000        0.0000        0.0000        0.0000        0.0000        0.0000        0.0000        0.0000        0.0000        0.0000        0.0000        0.0000        0.0000        0.0000        0.0000        0.0000        0.0000      168.8093      138.1381      127.1454      119.9016      109.8435       88.8923       83.1017       80.2385       85.9169       97.1075      102.7092       98.7611       87.6935       72.6550       62.6321       55.9861       52.1404       39.8389       37.1554       37.9468       39.6918       50.8758       55.1549       58.1641       47.0885       33.1581       24.9007       26.9263       27.1141       21.9741       29.9628       46.2099       59.9609      146.8589      160.9302      239.6764      267.2727      334.2906      397.8791      457.9446      481.3384      415.0508      462.5565      537.5305      523.0840      592.0093      507.3727      506.4404      439.6788      364.4860      438.7172      291.8132      260.5248      179.9274      172.0704      329.2623      280.4786      101.6747       81.3732       66.9120       72.5547       63.3929       66.4835       50.1893       53.4863       67.2964       68.9275       81.1122       92.5709      100.9339       98.0541      112.4181      121.7198      136.7396      129.5761      118.9103      129.8269      143.1016      150.3078      150.4308      150.9198      134.4867      139.9219      159.9856      175.8460      155.4243      143.8616      163.5011      183.8425      185.3640      203.6688      205.7353      216.3081      248.8198      279.8629      257.4566      240.3095      232.0387      249.8632      255.0587      228.0270      197.0245      192.2567      201.7959      217.8162      254.3278      260.0824      289.5197      290.3481      252.4668      218.9718      220.4459      228.1588      265.6289      295.6107      291.2461      274.3805      284.2654      304.0056      316.9530      319.6828      313.7007      274.1183      253.0178      273.7548      302.4918      276.8842      254.4808      257.3223      301.5738      298.7360      307.0831      293.3055      297.9491      342.4462      304.9793      287.8714      249.0013      230.5883      219.7099      230.3662      300.1037      275.9120      255.8645      289.7051      290.8009      231.4036      201.2116      192.0458      127.1400        0.0000        0.0000        0.0000        0.0000        0.0000        0.0000        0.0000        0.0000        0.0000        0.0000        0.0000        0.0000        0.0000        0.0000        0.0000        0.0000        0.0000        0.0000        0.0000        0.0000        0.0000        0.0000        0.0000        0.0000        0.0000        0.0000        0.0000        0.0000        0.0000        0.0000        0.0000        0.0000        0.0000        0.0000        0.0000        0.0000        0.0000        0.0000        0.0000        0.0000        0.0000        0.0000        0.0000        0.0000        0.0000        0.0000        0.0000        0.0000        0.0000        0.0000        0.0000        0.0000        0.0000
        0.0000        0.0000        0.0000        0.0000        0.0000        0.0000        0.0000        0.0000        0.0000        0.0000        0.0000        0.0000        0.0000        0.0000        0.0000        0.0000        0.0000        0.0000        0.0000        0.0000        0.0000        0.0000        0.0000        0.0000        0.0000        0.0000        0.0000        0.0000        0.0000        0.0000        0.0000        0.0000        0.0000        0.0000        0.0000        0.0000        0.0000        0.0000        0.0000        0.0000        0.0000        0.0000        0.0000        0.0000        0.0000        0.0000        0.0000      155.7651      148.0886      140.3657      130.1588      109.9777      102.6482      103.8359      112.2552      129.4147      136.3706      131.7593      115.0125       89.3964       75.7434       69.1314       64.0808       50.9467       46.3305       51.1866       59.2295       71.0356       80.2047       76.5083       70.5603       43.6770       48.5002       40.0872       46.0378       39.8498       53.9831       95.3945       67.2966      154.0021      212.0447      220.9522      219.0215      383.6378      422.4261      442.9204      462.6328      423.6099      508.4593      570.6937      633.8588      692.8823      715.6704      686.2841      608.7162      496.6953      352.9004      236.4301      186.2561      178.5596      154.6830      175.6134      182.1996       97.0986       83.2193       76.4005       86.0198       59.0576       61.3037       53.3029       55.3326       63.2930       69.4498       72.4334       78.2416       79.3477       82.5787       95.6765      104.6575      112.3822      109.7627      108.4669      113.2251      121.9041      128.3009      132.1773      140.4585      127.1899      130.5890      159.6821      168.0242      155.7268      137.2797      129.2026      149.1902      192.7614      188.7010      195.0514      205.0038      243.0571      235.6444      230.8673      212.3380      211.1868      214.7383      196.3389      201.7836      192.9538      212.6616      225.8812      229.6926      250.3237      254.2127      294.5365      278.6458      239.2167      228.6812      225.5371      242.0444      267.8519      296.1595      270.6991      283.0480      280.5976      291.7717      307.3564      320.1163      280.6450      255.3993      247.6458      254.4622      257.2451      258.8027      271.2965      278.2049      294.8297      301.9574      303.4992      298.7429      288.7071      294.2920      295.5075      287.8127      254.5762      229.7711      237.9450      243.3798      300.5548      250.8408      202.6543      228.9849      243.5404      194.7736      188.2858      196.4394        0.0000        0.0000        0.0000        0.0000        0.0000        0.0000        0.0000        0.0000        0.0000        0.0000        0.0000        0.0000        0.0000        0.0000        0.0000        0.0000        0.0000        0.0000        0.0000        0.0000        0.0000        0.0000        0.0000        0.0000        0.0000        0.0000        0.0000        0.0000        0.0000        0.0000        0.0000        0.0000        0.0000        0.0000        0.0000        0.0000        0.0000        0.0000        0.0000        0.0000        0.0000        0.0000        0.0000        0.0000        0.0000        0.0000        0.0000        0.0000        0.0000        0.0000        0.0000        0.0000        0.0000        0.0000
        0.0000        0.0000        0.0000        0.0000        0.0000        0.0000        0.0000        0.0000        0.0000        0.0000        0.0000        0.0000        0.0000        0.0000        0.0000        0.0000        0.0000        0.0000        0.0000        0.0000        0.0000        0.0000        0.0000        0.0000        0.0000        0.0000        0.0000        0.0000        0.0000        0.0000        0.0000        0.0000        0.0000        0.0000        0.0000        0.0000        0.0000        0.0000        0.0000        0.0000        0.0000        0.0000        0.0000        0.0000        0.0000        0.0000        0.0000        0.0000        0.0000        0.0000      168.4941      142.9542      135.3395      138.6233      153.6116      204.9535      222.0333      217.0854      191.2096      105.4118       85.1180       80.0283       77.1692       60.0841       57.7489       58.2405        0.0000        0.0000       90.2402       90.6302       88.3398       85.8799       89.7917       88.0893       99.4402      136.4672      169.4937      192.9140      216.8723      258.4511      295.8332      338.1218      386.0604      304.6289      326.6554      371.9809      458.5116      392.6085      448.8705        0.0000        0.0000        0.0000        0.0000      622.3553      561.8025      448.5109      368.1103      253.2621        0.0000      220.5411      166.1070      175.8133      171.0569      118.1211      104.6493       93.2093       86.0923       70.1137       64.2426       62.5002       57.4012       51.6109       57.8526       63.0905       67.8542       69.9724       75.8628       85.7571       85.8729       93.9103       87.7128       91.9698       96.3756       86.7120       92.2109       98.8774       98.7316       96.7410      100.0753      126.9915      112.2225      157.1043      122.4648      121.5688      124.1285      164.8324      165.4035      160.7589      186.1045      194.7607      185.3395      179.3278      169.5042      166.1139      182.7138      173.4855      172.0510      189.5155      205.7049      220.3376      233.7935      226.2878      202.9314      205.3492      202.7529      219.1289      250.2512      275.8787      247.8523      248.4481      285.5846      250.1161      273.4617      283.9735      321.5450      294.9288      330.0302      299.7951      264.3594      261.6013      313.1263      321.5992      326.1320      319.3067      297.5645      281.5869      279.9708      292.6266      278.9276      301.5466      313.7796      331.1332      292.8364      264.0503      269.4625      290.7687      352.9321      414.1789      273.2623      205.2071      242.8823      207.0447      179.0335        0.0000        0.0000        0.0000        0.0000        0.0000        0.0000        0.0000        0.0000        0.0000        0.0000        0.0000        0.0000        0.0000        0.0000        0.0000        0.0000        0.0000        0.0000        0.0000        0.0000        0.0000        0.0000        0.0000        0.0000        0.0000        0.0000        0.0000        0.0000        0.0000        0.0000        0.0000        0.0000        0.0000        0.0000        0.0000        0.0000        0.0000        0.0000        0.0000        0.0000        0.0000        0.0000        0.0000        0.0000        0.0000        0.0000        0.0000        0.0000        0.0000        0.0000        0.0000        0.0000        0.0000        0.0000        0.0000        0.0000
        0.0000        0.0000        0.0000        0.0000        0.0000        0.0000        0.0000        0.0000        0.0000        0.0000        0.0000        0.0000        0.0000        0.0000        0.0000        0.0000        0.0000        0.0000        0.0000        0.0000        0.0000        0.0000        0.0000        0.0000        0.0000        0.0000        0.0000        0.0000        0.0000        0.0000        0.0000        0.0000        0.0000        0.0000        0.0000        0.0000        0.0000        0.0000        0.0000        0.0000        0.0000        0.0000        0.0000        0.0000        0.0000        0.0000        0.0000        0.0000        0.0000        0.0000        0.0000        0.0000        0.0000        0.0000        0.0000      243.8329      267.2320      261.9672        0.0000        0.0000        0.0000       87.8257       85.8083       71.4725       71.2298        0.0000        0.0000        0.0000        0.0000        0.0000        0.0000        0.0000      111.1800      117.0784      131.8325      174.3001      194.3560      217.5771      272.6322      295.6344      312.0358      360.9796      421.4106      394.8206      466.7997      499.3238      492.3625      504.3814        0.0000        0.0000        0.0000        0.0000        0.0000        0.0000      680.4756      331.4855        0.0000        0.0000        0.0000      246.6401      192.6768      187.3856      185.7429      122.1035      105.5234       90.3591       99.6820       81.1524       75.6866       63.9561       57.4005       50.5978       48.6051       51.8205       58.2515       67.5944       71.6898       77.7497       84.0864       80.8130       74.6437       77.5615       82.7702       72.8091       74.0530       81.1241       83.7333       83.8925       92.7602       99.3304      104.6096      147.5549      155.2898      139.2003      135.3012      152.6672      169.8583      170.4749      187.1422      181.4754      173.6843      176.6937      174.8171      164.8287      182.6568      163.4871      169.8666      210.7673      212.0844      233.7919      210.2099      207.0640      191.8156      192.4027      202.5209      250.8654      253.8963      280.4772      304.3583      270.2349      253.4033      233.6353      284.7708      313.3642      344.9785      326.1314      352.2906      323.1407      261.9069      256.2806      277.6103      305.0461      331.3914      319.0270      294.6717      285.1201      284.1118      278.3397      267.1580      292.1127      337.4394      329.6934      288.9923      272.6893      284.6878      312.2307      324.6238      357.6189      247.8017      220.9271      214.3597      215.8147      236.0706        0.0000        0.0000        0.0000        0.0000        0.0000        0.0000        0.0000        0.0000        0.0000        0.0000        0.0000        0.0000        0.0000        0.0000        0.0000        0.0000        0.0000        0.0000        0.0000        0.0000        0.0000        0.0000        0.0000        0.0000        0.0000        0.0000        0.0000        0.0000        0.0000        0.0000        0.0000        0.0000        0.0000        0.0000        0.0000        0.0000        0.0000        0.0000        0.0000        0.0000        0.0000        0.0000        0.0000        0.0000        0.0000        0.0000        0.0000        0.0000        0.0000        0.0000        0.0000        0.0000        0.0000        0.0000        0.0000        0.0000
        0.0000        0.0000        0.0000        0.0000        0.0000        0.0000        0.0000        0.0000        0.0000        0.0000        0.0000        0.0000        0.0000        0.0000        0.0000        0.0000        0.0000        0.0000        0.0000        0.0000        0.0000        0.0000        0.0000        0.0000        0.0000        0.0000        0.0000        0.0000        0.0000        0.0000        0.0000        0.0000        0.0000        0.0000        0.0000        0.0000        0.0000        0.0000        0.0000        0.0000        0.0000        0.0000        0.0000        0.0000        0.0000        0.0000        0.0000        0.0000        0.0000        0.0000        0.0000        0.0000        0.0000        0.0000        0.0000        0.0000        0.0000        0.0000        0.0000        0.0000        0.0000      118.6798      121.1500      102.8759      107.3343        0.0000        0.0000        0.0000        0.0000        0.0000        0.0000        0.0000        0.0000      158.3032      167.0502      199.4576      212.5247      242.4233      300.9473      310.6349      367.2444      444.4607      531.1053      631.7935      557.0760        0.0000        0.0000        0.0000        0.0000        0.0000        0.0000        0.0000        0.0000        0.0000        0.0000        0.0000        0.0000        0.0000        0.0000        0.0000      299.8027      248.7653      224.2351      126.7643      122.7337      113.6159      111.6919      108.4460       75.8611       69.7985       64.2937       71.1452       58.7093       58.7292       54.8421       65.8352       78.4251       87.8549       81.2070       74.6471       79.0256       75.2400       81.8550       70.6105       66.9313       72.8664       81.3387       82.8511       88.1100      100.7659      114.5100      172.8439      159.8178      152.7288      143.8582      155.1185      173.4801      184.7065      180.4224      178.3579      194.8144      189.2444      180.3386      164.1233      177.1112      168.6913      168.5681      215.1576      213.7928      222.3331      205.2484      194.1133      190.8533      211.9464      217.4355      249.5385      261.3330      279.0976      299.1585      268.1162      253.2851      255.5154      310.5765      322.9440      300.1628      278.2127      305.7961      292.7573      269.5474      282.6935      273.9883      289.2491      284.1952      256.6366      235.8411      264.7466      253.9297      253.6007      259.2279      302.5718      311.5900      305.8833      285.0265      310.9811      360.3260      348.8364      320.5205      247.6253      240.3250      227.9166      224.8807      189.4420        0.0000        0.0000        0.0000        0.0000        0.0000        0.0000        0.0000        0.0000        0.0000        0.0000        0.0000        0.0000        0.0000        0.0000        0.0000        0.0000        0.0000        0.0000        0.0000        0.0000        0.0000        0.0000        0.0000        0.0000        0.0000        0.0000        0.0000        0.0000        0.0000        0.0000        0.0000        0.0000        0.0000        0.0000        0.0000        0.0000        0.0000        0.0000        0.0000        0.0000        0.0000        0.0000        0.0000        0.0000        0.0000        0.0000        0.0000        0.0000        0.0000        0.0000        0.0000        0.0000        0.0000        0.0000        0.0000        0.0000        0.0000
        0.0000        0.0000        0.0000        0.0000        0.0000        0.0000        0.0000        0.0000        0.0000        0.0000        0.0000        0.0000        0.0000        0.0000        0.0000        0.0000        0.0000        0.0000        0.0000        0.0000        0.0000        0.0000        0.0000        0.0000        0.0000        0.0000        0.0000        0.0000        0.0000        0.0000        0.0000        0.0000        0.0000        0.0000        0.0000        0.0000        0.0000        0.0000        0.0000        0.0000        0.0000        0.0000        0.0000        0.0000        0.0000        0.0000        0.0000        0.0000        0.0000        0.0000        0.0000        0.0000        0.0000        0.0000        0.0000        0.0000        0.0000        0.0000        0.0000        0.0000        0.0000        0.0000      183.5964      173.6367        0.0000        0.0000        0.0000        0.0000        0.0000        0.0000        0.0000        0.0000        0.0000        0.0000      207.3539      241.0413      245.4716      272.6942      335.3460      443.5055      466.8710      534.2720      566.8143      609.1030        0.0000        0.0000        0.0000        0.0000        0.0000        0.0000        0.0000        0.0000        0.0000        0.0000        0.0000        0.0000        0.0000        0.0000        0.0000        0.0000        0.0000      296.1015      272.2457      151.8779      148.7339      137.1248      130.6773      164.5871       93.0265       79.2445       76.7862       70.6089       69.0482       66.7812       57.8002       68.6015       81.0352       80.5739       80.4060       79.4549       77.5353       80.6526       78.8899       69.2084       79.0864       90.4116       90.6875       93.2197      110.3852      128.1601      144.2584      196.0213      170.6438      167.9749      170.6194      190.4660      176.8559      190.8012      181.1757      178.6876      187.4693      190.0019      184.0636      173.9212      177.1698      196.1915      197.5294      210.3546      228.5963      214.7786      202.8372      213.0976      213.8309      212.5380      225.7711      268.6443      256.7864      278.2351      274.1759      262.4117      287.9907      304.9138      300.6380      260.2133      252.7885      224.7266      237.2354      273.9727      300.2353      301.7655      299.3537      294.0673      236.6304      225.8275      228.5004      261.8038      266.5779      265.4607      280.7145      298.6482      300.3968      292.9476      273.1966      281.0694      302.6870      319.5973      291.4232      254.3913      236.0873      269.5285      224.1982        0.0000        0.0000        0.0000        0.0000        0.0000        0.0000        0.0000        0.0000        0.0000        0.0000        0.0000        0.0000        0.0000        0.0000        0.0000        0.0000        0.0000        0.0000        0.0000        0.0000        0.0000        0.0000        0.0000        0.0000        0.0000        0.0000        0.0000        0.0000        0.0000        0.0000        0.0000        0.0000        0.0000        0.0000        0.0000        0.0000        0.0000        0.0000        0.0000        0.0000        0.0000        0.0000        0.0000        0.0000        0.0000        0.0000        0.0000        0.0000        0.0000        0.0000        0.0000        0.0000        0.0000        0.0000        0.0000        0.0000        0.0000        0.0000
        0.0000        0.0000        0.0000        0.0000        0.0000        0.0000        0.0000        0.0000        0.0000        0.0000        0.0000        0.0000        0.0000        0.0000        0.0000        0.0000        0.0000        0.0000        0.0000        0.0000        0.0000        0.0000        0.0000        0.0000        0.0000        0.0000        0.0000        0.0000        0.0000        0.0000        0.0000        0.0000        0.0000        0.0000        0.0000        0.0000        0.0000        0.0000        0.0000        0.0000        0.0000        0.0000        0.0000        0.0000        0.0000        0.0000        0.0000        0.0000        0.0000        0.0000        0.0000        0.0000        0.0000        0.0000        0.0000        0.0000        0.0000        0.0000        0.0000        0.0000        0.0000        0.0000        0.0000        0.0000        0.0000        0.0000        0.0000        0.0000        0.0000        0.0000        0.0000        0.0000        0.0000        0.0000      328.3985      308.8123      306.1397      314.7382      330.1833      377.3678      385.9518      423.5830      421.5233        0.0000        0.0000        0.0000        0.0000        0.0000        0.0000        0.0000        0.0000        0.0000        0.0000        0.0000        0.0000        0.0000        0.0000        0.0000        0.0000        0.0000        0.0000      322.9310      286.3792      207.9817      164.3699      150.6895      152.4855      157.2916      147.5719      128.7294      111.8245       97.5056       97.9124       88.1199       84.1785       82.7697       81.4274       83.0575       81.8606       76.9003       74.3026       70.3947       73.2095       72.6922       79.9911       91.7118      109.4041      174.7855      154.6703      161.7808      175.2314      221.4313      216.1894      215.4906      220.5087      222.4116      196.9270      201.5943      215.0457      208.6434      195.8877      180.1036      183.2094      214.1488      202.5653      216.9143      219.0054      215.5345      216.9137      205.2411      220.3684      250.1021      233.2076      235.7496      235.8077      233.3354      230.7302      237.8178      239.9000      251.7192      255.4721      308.5350      315.9516      256.3373      222.4623      182.6111      202.5401      268.4560      252.7265      272.6584      270.1977      269.5674      232.0283      251.0331      274.6346      271.4141      284.7514      282.4780      291.0520      311.8513      281.0337      268.4717      277.4672      282.1333      245.3839      246.3309      219.3934      217.6081      226.5266      198.6860      182.8694        0.0000        0.0000        0.0000        0.0000        0.0000        0.0000        0.0000        0.0000        0.0000        0.0000        0.0000        0.0000        0.0000        0.0000        0.0000        0.0000        0.0000        0.0000        0.0000        0.0000        0.0000        0.0000        0.0000        0.0000        0.0000        0.0000        0.0000        0.0000        0.0000        0.0000        0.0000        0.0000        0.0000        0.0000        0.0000        0.0000        0.0000        0.0000        0.0000        0.0000        0.0000        0.0000        0.0000        0.0000        0.0000        0.0000        0.0000        0.0000        0.0000        0.0000        0.0000        0.0000        0.0000        0.0000        0.0000        0.0000        0.0000        0.0000
        0.0000        0.0000        0.0000        0.0000        0.0000        0.0000        0.0000        0.0000        0.0000        0.0000        0.0000        0.0000        0.0000        0.0000        0.0000        0.0000        0.0000        0.0000        0.0000        0.0000        0.0000        0.0000        0.0000        0.0000        0.0000        0.0000        0.0000        0.0000        0.0000        0.0000        0.0000        0.0000        0.0000        0.0000        0.0000        0.0000        0.0000        0.0000        0.0000        0.0000        0.0000        0.0000        0.0000        0.0000        0.0000        0.0000        0.0000        0.0000        0.0000        0.0000        0.0000        0.0000        0.0000        0.0000        0.0000        0.0000        0.0000        0.0000        0.0000        0.0000        0.0000        0.0000        0.0000        0.0000        0.0000        0.0000        0.0000        0.0000        0.0000        0.0000        0.0000        0.0000        0.0000        0.0000        0.0000        0.0000        0.0000        0.0000        0.0000        0.0000        0.0000        0.0000        0.0000        0.0000        0.0000        0.0000        0.0000        0.0000        0.0000        0.0000        0.0000        0.0000        0.0000        0.0000        0.0000        0.0000        0.0000        0.0000        0.0000        0.0000        0.0000      333.4201      271.4986      204.2760      180.6182      159.2024      162.3604      153.1722      150.0004      130.3687      122.8978       99.0798       99.4604       93.8607       81.6056       80.8927       81.6108       82.3911       82.3762       74.2881       66.8196       72.7098       81.2364       81.5084       89.0044       93.0081      128.6252      178.7518      196.7569      182.7735      177.3373      221.0121      252.5194      237.9848      284.5057      252.4339      200.6711      227.1958      220.8686      200.1315      187.8812      182.3918      193.9646      206.2036      217.9203      234.6426      219.2780      208.0076      229.0830      231.9769      216.5903      225.4271      246.4974      254.9647      267.9781      236.8309      236.1842      238.6476      232.3513      243.4545      235.7127      256.5755      238.6983      232.9990      205.3470      168.4621      198.2881      221.3456      223.4421      228.1561      263.9578      239.9418      249.9969      246.7728      259.2797      281.9578      282.7747      287.2531      303.1150      335.2356      340.0257      300.1751      294.7632      281.7347      218.8453      270.5938      231.1004      200.9529      192.8903      170.2413        0.0000        0.0000        0.0000        0.0000        0.0000        0.0000        0.0000        0.0000        0.0000        0.0000        0.0000        0.0000        0.0000        0.0000        0.0000        0.0000        0.0000        0.0000        0.0000        0.0000        0.0000        0.0000        0.0000        0.0000        0.0000        0.0000        0.0000        0.0000        0.0000        0.0000        0.0000        0.0000        0.0000        0.0000        0.0000        0.0000        0.0000        0.0000        0.0000        0.0000        0.0000        0.0000        0.0000        0.0000        0.0000        0.0000        0.0000        0.0000        0.0000        0.0000        0.0000        0.0000        0.0000        0.0000        0.0000        0.0000        0.0000        0.0000        0.0000
        0.0000        0.0000        0.0000        0.0000        0.0000        0.0000        0.0000        0.0000        0.0000        0.0000        0.0000        0.0000        0.0000        0.0000        0.0000        0.0000        0.0000        0.0000        0.0000        0.0000        0.0000        0.0000        0.0000        0.0000        0.0000        0.0000        0.0000        0.0000        0.0000        0.0000        0.0000        0.0000        0.0000        0.0000        0.0000        0.0000        0.0000        0.0000        0.0000        0.0000        0.0000        0.0000        0.0000        0.0000        0.0000        0.0000        0.0000        0.0000        0.0000        0.0000        0.0000        0.0000        0.0000        0.0000        0.0000        0.0000        0.0000        0.0000        0.0000        0.0000        0.0000        0.0000        0.0000        0.0000        0.0000        0.0000        0.0000        0.0000        0.0000        0.0000        0.0000        0.0000        0.0000        0.0000        0.0000        0.0000        0.0000        0.0000        0.0000        0.0000        0.0000        0.0000        0.0000        0.0000        0.0000        0.0000        0.0000        0.0000        0.0000        0.0000        0.0000        0.0000        0.0000        0.0000        0.0000        0.0000        0.0000        0.0000        0.0000        0.0000        0.0000      324.2779      242.4621      199.2034      188.0179      150.2867      149.4162      162.0105      147.8020      135.8964      127.1961      106.1939      102.3660       92.7074       85.9088       82.9087       79.8752       81.9336       78.8620       72.1347       70.6806       74.5800       80.4510       78.8126       87.4725      103.0831      127.6375      159.4373      164.5651      183.2915      198.2685      251.8228      277.8780      278.8924      286.8971      238.9495      229.5214      257.4991      222.4823      185.0036      168.7442      189.6757      193.8331      214.2691      218.7571      217.9604      222.9669      243.1724      244.5907      243.3743      229.1517      257.4594      265.6211      275.2439      281.9356      259.1517      235.6875      236.9696      239.2078      236.6889      247.9156      239.7643      224.3838      227.9062      210.6490      170.6475      186.6954      206.3240      215.0123      201.9355      230.5419      249.2593      260.8797      271.6065      299.4886      285.8235      292.7354      283.0756      287.9955      320.6358      320.7456      321.8612      262.8748      209.7880      185.9551      217.0339      181.8648      170.1003      162.4142      170.5676        0.0000        0.0000        0.0000        0.0000        0.0000        0.0000        0.0000        0.0000        0.0000        0.0000        0.0000        0.0000        0.0000        0.0000        0.0000        0.0000        0.0000        0.0000        0.0000        0.0000        0.0000        0.0000        0.0000        0.0000        0.0000        0.0000        0.0000        0.0000        0.0000        0.0000        0.0000        0.0000        0.0000        0.0000        0.0000        0.0000        0.0000        0.0000        0.0000        0.0000        0.0000        0.0000        0.0000        0.0000        0.0000        0.0000        0.0000        0.0000        0.0000        0.0000        0.0000        0.0000        0.0000        0.0000        0.0000        0.0000        0.0000        0.0000        0.0000
        0.0000        0.0000        0.0000        0.0000        0.0000        0.0000        0.0000        0.0000        0.0000        0.0000        0.0000        0.0000        0.0000        0.0000        0.0000        0.0000        0.0000        0.0000        0.0000        0.0000        0.0000        0.0000        0.0000        0.0000        0.0000        0.0000        0.0000        0.0000        0.0000        0.0000        0.0000        0.0000        0.0000        0.0000        0.0000        0.0000        0.0000        0.0000        0.0000        0.0000        0.0000        0.0000        0.0000        0.0000        0.0000        0.0000        0.0000        0.0000        0.0000        0.0000        0.0000        0.0000        0.0000        0.0000        0.0000        0.0000        0.0000        0.0000        0.0000        0.0000        0.0000        0.0000        0.0000        0.0000        0.0000        0.0000        0.0000        0.0000        0.0000        0.0000        0.0000        0.0000        0.0000        0.0000        0.0000        0.0000        0.0000        0.0000        0.0000        0.0000        0.0000        0.0000        0.0000        0.0000        0.0000        0.0000        0.0000        0.0000        0.0000        0.0000        0.0000        0.0000        0.0000        0.0000        0.0000        0.0000        0.0000        0.0000        0.0000        0.0000      411.1508      344.7945      249.2611      223.9389      213.6976      187.9712      168.2982      169.2064      169.7175      144.0470      143.1168      137.6442      115.7273       97.4430       94.3341       88.0618       94.2039       97.1011       95.3465       82.8221       83.0273       81.2960       81.3223       83.5333       95.5954      114.1073      133.8126      153.6320      193.6403      176.5719      214.4075      287.7111      314.4661      274.4266      251.3116      262.1602      269.5589      245.3372      203.7014      202.4910      203.2122      206.0448      208.4520      221.4492      237.8190      249.0182      261.8122      258.1324      246.2699      253.2085      265.8438      292.6443      278.9687      285.3780      300.6481      280.5745      298.1796      284.8503      242.4598      256.8700      246.9336      217.7499      207.2932      233.4521      193.5945      189.1602      173.3719      180.3783      210.3525      193.5695      224.6525      253.1096      310.1432      323.4738      359.1413      297.8697      289.9707      270.0060      271.5645      262.1103      258.9546      278.8701      267.9286      271.4384      182.1516      161.1765      155.6720      154.6895        0.0000        0.0000        0.0000        0.0000        0.0000        0.0000        0.0000        0.0000        0.0000        0.0000        0.0000        0.0000        0.0000      497.3100        0.0000        0.0000        0.0000      281.9999        0.0000        0.0000        0.0000        0.0000        0.0000        0.0000        0.0000        0.0000        0.0000        0.0000        0.0000        0.0000        0.0000        0.0000        0.0000        0.0000        0.0000        0.0000        0.0000        0.0000        0.0000        0.0000        0.0000        0.0000        0.0000        0.0000        0.0000        0.0000        0.0000        0.0000        0.0000        0.0000        0.0000        0.0000        0.0000        0.0000        0.0000        0.0000        0.0000        0.0000        0.0000        0.0000        0.0000
        0.0000        0.0000        0.0000        0.0000        0.0000        0.0000        0.0000        0.0000        0.0000        0.0000        0.0000        0.0000        0.0000        0.0000        0.0000        0.0000        0.0000        0.0000        0.0000        0.0000        0.0000        0.0000        0.0000        0.0000        0.0000        0.0000        0.0000        0.0000        0.0000        0.0000        0.0000        0.0000        0.0000        0.0000        0.0000        0.0000        0.0000        0.0000        0.0000        0.0000        0.0000        0.0000        0.0000        0.0000        0.0000        0.0000        0.0000        0.0000        0.0000        0.0000        0.0000        0.0000        0.0000        0.0000        0.0000        0.0000        0.0000        0.0000        0.0000        0.0000        0.0000        0.0000        0.0000        0.0000        0.0000        0.0000        0.0000        0.0000        0.0000        0.0000        0.0000        0.0000        0.0000        0.0000        0.0000        0.0000        0.0000        0.0000        0.0000        0.0000        0.0000        0.0000        0.0000        0.0000        0.0000        0.0000        0.0000        0.0000        0.0000        0.0000        0.0000        0.0000        0.0000        0.0000        0.0000        0.0000        0.0000        0.0000        0.0000        0.0000      376.4918      300.2020      255.4278      239.0188      232.1671      213.4289      218.3637      234.2979      172.2299      163.7414      163.7677      151.2786      131.1102      115.3990      101.6550      115.2418      127.3145      128.2663      121.6648       99.3453       99.2981       92.8378      101.3378      101.1569      120.9280      151.8100      165.5086      183.3147      224.4843      201.6987      255.8220      273.6608      282.2065      257.4749      239.1002      246.1765      209.2241      197.1484      203.3802      217.3178      227.6557      209.7539      224.7761      245.6493      259.1335      274.0638      277.6453      273.8909      272.5935      292.6023      303.1753      299.9767      308.1161      295.5081      318.8311      290.4705      335.7908      284.2473      250.8591      248.3070      225.5232      231.2226      209.5237      204.0915      197.8337      172.3424      166.0555      190.8911      216.4309      221.7296      244.9753      343.2608      345.8329      331.7747      306.2190      267.9452      268.5815      246.5358      233.2965      257.1724      216.3810      203.1905      190.6978      148.8047      120.7876      113.8338      128.7693      125.7140        0.0000        0.0000        0.0000        0.0000        0.0000        0.0000        0.0000        0.0000        0.0000        0.0000        0.0000        0.0000      196.9200      186.3900      197.7000        0.0000      213.8400      226.9500        0.0000        0.0000        0.0000        0.0000        0.0000        0.0000        0.0000        0.0000        0.0000        0.0000        0.0000        0.0000        0.0000        0.0000        0.0000        0.0000        0.0000        0.0000        0.0000        0.0000        0.0000        0.0000        0.0000        0.0000        0.0000        0.0000        0.0000        0.0000        0.0000        0.0000        0.0000        0.0000        0.0000        0.0000        0.0000        0.0000        0.0000        0.0000        0.0000        0.0000        0.0000        0.0000        0.0000
        0.0000        0.0000        0.0000        0.0000        0.0000        0.0000        0.0000        0.0000        0.0000        0.0000        0.0000        0.0000        0.0000        0.0000        0.0000        0.0000        0.0000        0.0000        0.0000        0.0000        0.0000        0.0000        0.0000        0.0000        0.0000        0.0000        0.0000        0.0000        0.0000        0.0000        0.0000        0.0000        0.0000        0.0000        0.0000        0.0000        0.0000        0.0000        0.0000        0.0000        0.0000        0.0000        0.0000        0.0000        0.0000        0.0000        0.0000        0.0000        0.0000        0.0000        0.0000        0.0000        0.0000        0.0000        0.0000        0.0000        0.0000        0.0000        0.0000        0.0000        0.0000        0.0000        0.0000        0.0000        0.0000        0.0000        0.0000        0.0000        0.0000        0.0000        0.0000        0.0000        0.0000        0.0000        0.0000        0.0000        0.0000        0.0000        0.0000        0.0000        0.0000        0.0000        0.0000        0.0000        0.0000        0.0000        0.0000        0.0000        0.0000        0.0000        0.0000        0.0000        0.0000        0.0000        0.0000        0.0000        0.0000        0.0000        0.0000      366.9533      328.7599      297.5828      270.1282      226.4102      209.3600      214.2862      201.1535      239.3905      186.5623      170.1539      157.6445      138.9603      134.8007      117.0258      110.5442      126.5547      124.9710      123.0957      120.1335      105.4162      100.6975      101.2384      107.6442      118.9226      118.2672      139.5693      169.3058      153.0073      222.1169      214.8631      235.4829      263.4688      257.3064      275.7712      193.9362      179.2440      180.9056      164.6992      162.9784      192.6575      206.0037      212.0194      229.4600      256.0259      281.3563      302.0983      312.5490      307.4268      334.8162      311.6319      339.3681      350.4429      321.7423      306.2600      291.8581      330.5187      329.6830      310.1124      246.4285      249.2422      223.2944      210.6610      200.0709      215.7772      213.3638      194.9184      186.6730      211.5825      209.8292      206.2686      247.8312      312.4408      345.2407      278.4415      249.6416      250.1968      244.0756      261.6419      262.2826      295.8984      224.6492      204.0173      154.5505      111.7227      100.6804       96.6785      117.3592      116.6232        0.0000        0.0000        0.0000        0.0000        0.0000        0.0000      177.6315       55.3500        0.0000        0.0000        0.0000        0.0000      123.3900      154.3500        0.0000        0.0000        0.0000        0.0000        0.0000        0.0000        0.0000        0.0000        0.0000        0.0000        0.0000        0.0000        0.0000        0.0000        0.0000        0.0000        0.0000        0.0000        0.0000        0.0000        0.0000        0.0000        0.0000        0.0000        0.0000        0.0000        0.0000        0.0000        0.0000        0.0000        0.0000        0.0000        0.0000        0.0000        0.0000        0.0000        0.0000        0.0000        0.0000        0.0000        0.0000        0.0000        0.0000        0.0000        0.0000        0.0000        0.0000
        0.0000        0.0000        0.0000        0.0000        0.0000        0.0000        0.0000        0.0000        0.0000        0.0000        0.0000        0.0000        0.0000        0.0000        0.0000        0.0000        0.0000        0.0000        0.0000        0.0000        0.0000        0.0000        0.0000        0.0000        0.0000        0.0000        0.0000        0.0000        0.0000        0.0000        0.0000        0.0000        0.0000        0.0000        0.0000        0.0000        0.0000        0.0000        0.0000        0.0000        0.0000        0.0000        0.0000        0.0000        0.0000        0.0000        0.0000        0.0000        0.0000        0.0000        0.0000        0.0000        0.0000        0.0000        0.0000        0.0000        0.0000        0.0000        0.0000        0.0000        0.0000        0.0000        0.0000        0.0000        0.0000        0.0000        0.0000        0.0000        0.0000        0.0000        0.0000        0.0000        0.0000        0.0000        0.0000        0.0000        0.0000        0.0000        0.0000        0.0000        0.0000        0.0000        0.0000        0.0000        0.0000        0.0000        0.0000        0.0000        0.0000        0.0000        0.0000        0.0000        0.0000        0.0000        0.0000        0.0000        0.0000      416.5113      452.5890      396.2066      334.4464      303.8101      265.0128      224.9337      206.8440      196.5821      191.6509      189.5216      183.9060      170.5384      160.3701      140.0804      127.6385      117.5709      118.3436      128.2566      115.1918      121.5001      114.4222      115.9003      123.2778      127.6834      125.6806      118.1158      127.6679      137.8598      163.2511      174.8269      167.8322      203.0521      217.4443      208.9098      187.8470      223.5245      173.8535      162.9507      154.5877      152.5572      160.0222      195.0794      198.4663      213.2928      246.5757      284.3642      314.8243      341.3427      331.6550      325.5028      324.5689      311.4939      316.7020      381.4963      349.6451      319.1578      305.0299      308.0717      303.7703      309.3866      266.3457      257.0251      236.9481      216.9309      208.6050      220.7156      221.9117      237.2299      208.6177      235.2000      261.7781      247.2722      269.9720      274.6558      302.6933      233.9564      236.1026      222.9213      276.5577      287.7245      263.8401      309.4378      196.9636      149.2171      121.0988       94.6324       96.5758       99.2709      118.7228        0.0000        0.0000        0.0000        0.0000        0.0000      163.8021      166.6907      155.8619       58.7400        0.0000        0.0000        0.0000        0.0000        0.0000        0.0000        0.0000        0.0000        0.0000        0.0000        0.0000        0.0000        0.0000        0.0000        0.0000        0.0000        0.0000        0.0000        0.0000        0.0000        0.0000        0.0000        0.0000        0.0000        0.0000        0.0000        0.0000        0.0000        0.0000        0.0000        0.0000        0.0000        0.0000        0.0000        0.0000        0.0000        0.0000        0.0000        0.0000        0.0000        0.0000        0.0000        0.0000        0.0000        0.0000        0.0000        0.0000        0.0000        0.0000        0.0000        0.0000        0.0000        0.0000
        0.0000        0.0000        0.0000        0.0000        0.0000        0.0000        0.0000        0.0000        0.0000        0.0000        0.0000        0.0000        0.0000        0.0000        0.0000        0.0000        0.0000        0.0000        0.0000        0.0000        0.0000        0.0000        0.0000        0.0000        0.0000        0.0000        0.0000        0.0000        0.0000        0.0000        0.0000        0.0000        0.0000        0.0000        0.0000        0.0000        0.0000        0.0000        0.0000        0.0000        0.0000        0.0000        0.0000        0.0000        0.0000        0.0000        0.0000        0.0000        0.0000        0.0000        0.0000        0.0000        0.0000        0.0000        0.0000        0.0000        0.0000        0.0000        0.0000        0.0000        0.0000        0.0000        0.0000        0.0000        0.0000        0.0000        0.0000        0.0000        0.0000        0.0000        0.0000        0.0000        0.0000        0.0000        0.0000        0.0000        0.0000        0.0000        0.0000        0.0000        0.0000        0.0000        0.0000        0.0000        0.0000        0.0000        0.0000        0.0000        0.0000        0.0000        0.0000        0.0000        0.0000        0.0000        0.0000        0.0000        0.0000      460.3110      436.0474      340.6693      301.6623      280.6720      268.3505      242.2406      227.1154      209.9348      197.0251      205.7164      198.2278      174.1979      170.0709      142.0143      128.9616      126.9060      120.6092      117.7997      114.8291      119.6747      129.1727      125.1417      147.6973      144.9568      138.0534      145.3898      138.5732      133.2327      141.9254      129.4025      127.1054      134.8639      159.2500      175.7913      189.6994      199.8677      189.4858      188.3432      189.6601      167.4583      175.7563      190.8752      210.5671      227.4874      242.9441      304.5872      341.2478      356.5550      358.0789      343.0353      318.5349      312.3391      318.9715      362.9758      346.9622      333.5465      314.6267      286.7299      291.6104      264.7159      273.1973      255.0185      259.0030      244.9492      230.8387      219.0526      228.5815      247.6085      240.5501      251.5101      248.5959      246.2969      243.9999      253.3371      261.3828      221.8609      231.1637      251.6289      263.1740      240.4724      218.0317      176.1681      143.5644      128.1069      119.4739      103.5025      103.2622      118.7011      113.1798        0.0000        0.0000        0.0000       83.1300      162.1376      170.1762      217.3525      197.6155       88.7100        0.0000        0.0000        0.0000        0.0000        0.0000        0.0000        0.0000        0.0000        0.0000        0.0000        0.0000        0.0000        0.0000        0.0000        0.0000        0.0000        0.0000        0.0000        0.0000        0.0000        0.0000        0.0000        0.0000        0.0000        0.0000        0.0000        0.0000        0.0000        0.0000        0.0000        0.0000        0.0000        0.0000        0.0000        0.0000        0.0000        0.0000        0.0000        0.0000        0.0000        0.0000        0.0000        0.0000        0.0000        0.0000        0.0000        0.0000        0.0000        0.0000        0.0000        0.0000        0.0000        0.0000
        0.0000        0.0000        0.0000        0.0000        0.0000        0.0000        0.0000        0.0000        0.0000        0.0000        0.0000        0.0000        0.0000        0.0000        0.0000        0.0000        0.0000        0.0000        0.0000        0.0000        0.0000        0.0000        0.0000        0.0000        0.0000        0.0000        0.0000        0.0000        0.0000        0.0000        0.0000        0.0000        0.0000        0.0000        0.0000        0.0000        0.0000        0.0000        0.0000        0.0000        0.0000        0.0000        0.0000        0.0000        0.0000        0.0000        0.0000        0.0000        0.0000        0.0000        0.0000        0.0000        0.0000        0.0000        0.0000        0.0000        0.0000        0.0000        0.0000        0.0000        0.0000        0.0000        0.0000        0.0000        0.0000        0.0000        0.0000        0.0000        0.0000        0.0000        0.0000        0.0000        0.0000        0.0000        0.0000        0.0000        0.0000        0.0000        0.0000        0.0000        0.0000        0.0000        0.0000        0.0000        0.0000        0.0000        0.0000        0.0000        0.0000        0.0000        0.0000        0.0000        0.0000        0.0000        0.0000        0.0000      342.1707      406.2364      346.6302      317.0612      305.9294      282.0289      274.9673      239.8322      233.7060      225.7545      213.0205      206.0906      202.9633      188.2501      167.9477      140.1013      130.5330      132.4185      140.6776      138.7621      134.6801      169.5049      121.5449      135.4117      166.6385      151.5768      158.0909      145.0245      121.0676      115.9418      128.5838      106.2864      104.1051      108.1773      144.2342      147.5318      153.4837      150.0420      146.3354      150.6442      176.6426      215.9019      197.7397      201.0060      237.4656      259.5243      306.8710      335.4746      344.3862      371.0699      364.3600      357.6382      374.9535      349.1614      349.9248      359.7846      364.6714      381.3890      358.6624      349.9529      347.1929      314.1776      323.9849      307.7222      300.6573      277.0936      263.8833      255.5972      264.3332      273.7590      263.7405      236.1220      260.3152      216.9922      207.9212      227.3799      195.1394      206.2775      253.1608      285.7277      253.9407      200.6095      184.6627      166.3184      121.9394      106.8554      110.7694       77.6222      101.2138      144.9528        0.0000        0.0000        0.0000        0.0000      163.2554      162.6987      204.5920      275.3283      321.1168       50.5500        0.0000        0.0000        0.0000        0.0000        0.0000        0.0000        0.0000        0.0000        0.0000        0.0000        0.0000        0.0000        0.0000        0.0000        0.0000        0.0000        0.0000        0.0000        0.0000        0.0000        0.0000        0.0000        0.0000        0.0000        0.0000        0.0000        0.0000        0.0000        0.0000        0.0000        0.0000        0.0000        0.0000        0.0000        0.0000        0.0000        0.0000        0.0000        0.0000        0.0000        0.0000        0.0000        0.0000        0.0000        0.0000        0.0000        0.0000        0.0000        0.0000        0.0000        0.0000        0.0000        0.0000
        0.0000        0.0000        0.0000        0.0000        0.0000        0.0000        0.0000        0.0000        0.0000        0.0000        0.0000        0.0000        0.0000        0.0000        0.0000        0.0000        0.0000        0.0000        0.0000        0.0000        0.0000        0.0000        0.0000        0.0000        0.0000        0.0000        0.0000        0.0000        0.0000        0.0000        0.0000        0.0000        0.0000        0.0000        0.0000        0.0000        0.0000        0.0000        0.0000        0.0000        0.0000        0.0000        0.0000        0.0000        0.0000        0.0000        0.0000        0.0000        0.0000        0.0000        0.0000        0.0000        0.0000        0.0000        0.0000        0.0000        0.0000        0.0000        0.0000        0.0000        0.0000        0.0000        0.0000        0.0000        0.0000        0.0000        0.0000        0.0000        0.0000        0.0000        0.0000        0.0000        0.0000        0.0000        0.0000        0.0000        0.0000        0.0000        0.0000        0.0000        0.0000        0.0000        0.0000        0.0000        0.0000        0.0000        0.0000        0.0000        0.0000        0.0000        0.0000        0.0000        0.0000        0.0000        0.0000        0.0000      363.9224      368.2506      322.1761      307.5466      304.0768      287.8668      263.5216      246.5797      225.0631      218.9681      218.2950      231.7755      214.8276      199.9876      173.2191      145.1389      143.6507      133.8360      127.7409      136.9269      139.9255      151.9473      136.1567      122.8633      139.7676      154.7651      149.8410      130.1593      115.5858      119.4752      110.5889      100.8176      101.9840      105.5370      107.2687      120.4460      189.9686      167.1762      133.2750      154.7433      165.5828      179.2818      165.5398      187.6236      229.7766      249.2688      303.9177      321.7205      334.1234      346.0167      368.0395      380.7486      372.1400      365.5970      362.7804      407.6576      420.4294      389.4716      407.1743      380.8335      344.3847      331.9988      333.0728      308.9362      304.1707      288.7313      273.6288      276.3061      283.5715      279.6042      259.0059      236.5162      213.2521      199.1671      193.7375      195.4107      184.7962      202.0897      236.3573      258.8709      251.6822      199.8371      192.1789      140.9988      113.7949      103.3197      115.2421        0.0000        0.0000        0.0000        0.0000        0.0000        0.0000      157.1752      154.3243      144.4965      173.7102      185.9983      161.2556        0.0000        0.0000        0.0000        0.0000        0.0000        0.0000        0.0000        0.0000        0.0000        0.0000        0.0000        0.0000        0.0000        0.0000        0.0000        0.0000        0.0000        0.0000        0.0000        0.0000        0.0000        0.0000        0.0000        0.0000        0.0000        0.0000        0.0000        0.0000        0.0000        0.0000        0.0000        0.0000        0.0000        0.0000        0.0000        0.0000        0.0000        0.0000        0.0000        0.0000        0.0000        0.0000        0.0000        0.0000        0.0000        0.0000        0.0000        0.0000        0.0000        0.0000        0.0000        0.0000        0.0000        0.0000
        0.0000        0.0000        0.0000        0.0000        0.0000        0.0000        0.0000        0.0000        0.0000        0.0000        0.0000        0.0000        0.0000        0.0000        0.0000        0.0000        0.0000        0.0000        0.0000        0.0000        0.0000        0.0000        0.0000        0.0000        0.0000        0.0000        0.0000        0.0000        0.0000        0.0000        0.0000        0.0000        0.0000        0.0000        0.0000        0.0000        0.0000        0.0000        0.0000        0.0000        0.0000        0.0000        0.0000        0.0000        0.0000        0.0000        0.0000        0.0000        0.0000        0.0000        0.0000        0.0000        0.0000        0.0000        0.0000        0.0000        0.0000        0.0000        0.0000        0.0000        0.0000        0.0000        0.0000        0.0000        0.0000        0.0000        0.0000        0.0000        0.0000        0.0000        0.0000        0.0000        0.0000        0.0000        0.0000        0.0000        0.0000        0.0000        0.0000        0.0000        0.0000        0.0000        0.0000        0.0000        0.0000        0.0000        0.0000        0.0000        0.0000        0.0000        0.0000        0.0000        0.0000        0.0000        0.0000        0.0000      325.1591      362.2245      298.9354      288.6362      273.9730      268.5242      257.4692      238.6105      236.2475      222.0277      215.3770      228.8051      222.0672      207.1548      195.3056      171.9832      163.6111      147.2660      137.1082      140.5141      138.1625      136.1079      139.1675      139.1853      134.5749      141.2023      151.7641      133.4210      124.7391      122.6144      112.2711      101.4443      103.8312      112.6327      112.8461      118.4175      133.7222      134.0944      122.1490      143.0762      143.1493      151.1501      172.2963      189.3765      213.0587      240.4226      299.4843      351.6881      364.6151      375.0348      387.9947      396.0951      373.9222      421.4785      402.1729      449.7896      462.3156      405.6994      416.8097      393.0280      336.0937      341.3891      332.0501      308.9670      283.6723      283.7979      287.0428      290.2070      268.1401      253.4675      245.2370      214.3586      204.8862      191.9373      187.3235      181.5986      186.2139      224.0548      214.5613      184.2393      179.6664      173.8430      184.7605      153.9308      117.9765      104.2567        0.0000        0.0000        0.0000        0.0000        0.0000        0.0000      143.8945      138.5798      147.6272      147.0047      139.0958      158.7955      174.0399        0.0000        0.0000        0.0000        0.0000        0.0000        0.0000        0.0000        0.0000        0.0000        0.0000        0.0000        0.0000        0.0000        0.0000        0.0000        0.0000        0.0000        0.0000        0.0000        0.0000        0.0000        0.0000        0.0000        0.0000        0.0000        0.0000        0.0000        0.0000        0.0000        0.0000        0.0000        0.0000        0.0000        0.0000        0.0000        0.0000        0.0000        0.0000        0.0000        0.0000        0.0000        0.0000        0.0000        0.0000        0.0000        0.0000        0.0000        0.0000        0.0000        0.0000        0.0000        0.0000        0.0000        0.0000
        0.0000        0.0000        0.0000        0.0000        0.0000        0.0000        0.0000        0.0000        0.0000        0.0000        0.0000        0.0000        0.0000        0.0000        0.0000        0.0000        0.0000        0.0000        0.0000        0.0000        0.0000        0.0000        0.0000        0.0000        0.0000        0.0000        0.0000        0.0000        0.0000        0.0000        0.0000        0.0000        0.0000        0.0000        0.0000        0.0000        0.0000        0.0000        0.0000        0.0000        0.0000        0.0000        0.0000        0.0000        0.0000        0.0000        0.0000        0.0000        0.0000        0.0000        0.0000        0.0000        0.0000        0.0000        0.0000        0.0000        0.0000        0.0000        0.0000        0.0000        0.0000        0.0000        0.0000        0.0000        0.0000        0.0000        0.0000        0.0000        0.0000        0.0000        0.0000        0.0000        0.0000        0.0000        0.0000        0.0000        0.0000        0.0000        0.0000        0.0000        0.0000        0.0000        0.0000        0.0000        0.0000        0.0000        0.0000        0.0000        0.0000        0.0000        0.0000        0.0000        0.0000        0.0000        0.0000        0.0000        0.0000      276.7013      233.5938      251.4813      257.5076      262.7793      270.2495      259.7100      263.7329      224.6599      204.9309      221.9843      215.6496      221.4937      216.6297      187.6335      195.3535      178.5141      168.3777      161.6383      151.4860      148.0210      143.6456      138.2276      141.1097      149.6289      173.1373      161.9378      162.0270      154.1335      149.0013      131.7494      118.8403      127.9769      120.5994      125.4729      136.5763      130.7809      128.8800      143.4270      163.9889      171.4133      186.5988      250.4380      256.6310      262.7397      319.9046      328.7320      320.6511      332.8280      364.0219      388.2468      416.1007      454.8462      469.1953      460.9908      470.7583      442.3410      433.5805      384.9811      335.2225      338.7230      349.7309      305.6744      285.9636      274.6931      273.4208      300.0991      276.6227      243.8097      239.0329      215.8714      226.2063      191.4687      194.0086      195.2163      186.3559      162.5081      152.5879      140.1059      157.6241      157.7978      148.3611      124.1739      111.0761        0.0000        0.0000        0.0000        0.0000        0.0000        0.0000        0.0000      141.6504      143.4553      163.3552      172.6980      154.3437      205.3710      255.2056        0.0000        0.0000        0.0000        0.0000        0.0000        0.0000        0.0000        0.0000        0.0000        0.0000        0.0000        0.0000        0.0000        0.0000        0.0000        0.0000        0.0000        0.0000        0.0000        0.0000        0.0000        0.0000        0.0000        0.0000        0.0000        0.0000        0.0000        0.0000        0.0000        0.0000        0.0000        0.0000        0.0000        0.0000        0.0000        0.0000        0.0000        0.0000        0.0000        0.0000        0.0000        0.0000        0.0000        0.0000        0.0000        0.0000        0.0000        0.0000        0.0000        0.0000        0.0000        0.0000        0.0000        0.0000
        0.0000        0.0000        0.0000        0.0000        0.0000        0.0000        0.0000        0.0000        0.0000        0.0000        0.0000        0.0000        0.0000        0.0000        0.0000        0.0000        0.0000        0.0000        0.0000        0.0000        0.0000        0.0000        0.0000        0.0000        0.0000        0.0000        0.0000        0.0000        0.0000        0.0000        0.0000        0.0000        0.0000        0.0000        0.0000        0.0000        0.0000        0.0000        0.0000        0.0000        0.0000        0.0000        0.0000        0.0000        0.0000        0.0000        0.0000        0.0000        0.0000        0.0000        0.0000        0.0000        0.0000        0.0000        0.0000        0.0000        0.0000        0.0000        0.0000        0.0000        0.0000        0.0000        0.0000        0.0000        0.0000        0.0000        0.0000        0.0000        0.0000        0.0000        0.0000        0.0000        0.0000        0.0000        0.0000        0.0000        0.0000        0.0000        0.0000        0.0000        0.0000        0.0000        0.0000        0.0000        0.0000        0.0000        0.0000        0.0000        0.0000        0.0000        0.0000        0.0000        0.0000        0.0000        0.0000        0.0000      244.4536      205.0949      179.8933      213.7135        0.0000      222.4836      223.1849      227.7700      195.6434      205.2707      201.9567      203.4567      198.4306      208.9982      216.4318      200.8183      209.0886      228.0538      224.8857      185.0547      178.1724      161.2483      153.1907      143.4218      139.1228      138.0243      149.9994      158.4110      156.7495      159.2433      158.5647      147.5729      143.6488      140.9283      138.8920      139.4815      148.1271      138.5958      133.5441      150.5025      181.4141      180.1040      163.2885      184.6088      217.5112      226.4961      267.7979      246.1098      245.4647      282.8064      277.8538      306.8333      335.4656      377.9116      402.5273      438.9752      443.1368      398.2202      397.2521      363.5386      329.1196      332.1662      314.8776      307.6502      312.4451      295.9447      306.2992      270.1429      231.0949      205.3064      198.9991      209.9503      198.7930      187.2743      186.3311      182.7510      187.8368      134.4834      103.7611       82.6686      109.5083      108.0089      113.5570        0.0000        0.0000        0.0000        0.0000        0.0000      129.6900      111.1500        0.0000      168.2901      161.1122      180.8210      206.7808      206.8868      194.5114      206.7212        0.0000        0.0000        0.0000        0.0000        0.0000        0.0000        0.0000        0.0000        0.0000        0.0000        0.0000        0.0000        0.0000        0.0000        0.0000        0.0000        0.0000        0.0000        0.0000        0.0000        0.0000        0.0000        0.0000        0.0000        0.0000        0.0000        0.0000        0.0000        0.0000        0.0000        0.0000        0.0000        0.0000        0.0000        0.0000        0.0000        0.0000        0.0000        0.0000        0.0000        0.0000        0.0000        0.0000        0.0000        0.0000        0.0000        0.0000        0.0000        0.0000        0.0000        0.0000        0.0000        0.0000        0.0000        0.0000
        0.0000        0.0000        0.0000        0.0000        0.0000        0.0000        0.0000        0.0000        0.0000        0.0000        0.0000        0.0000        0.0000        0.0000        0.0000        0.0000        0.0000        0.0000        0.0000        0.0000        0.0000        0.0000        0.0000        0.0000        0.0000        0.0000        0.0000        0.0000        0.0000        0.0000        0.0000        0.0000        0.0000        0.0000        0.0000        0.0000        0.0000        0.0000        0.0000        0.0000        0.0000        0.0000        0.0000        0.0000        0.0000        0.0000        0.0000        0.0000        0.0000        0.0000        0.0000        0.0000        0.0000        0.0000        0.0000        0.0000        0.0000        0.0000        0.0000        0.0000        0.0000        0.0000        0.0000        0.0000        0.0000        0.0000        0.0000        0.0000        0.0000        0.0000        0.0000        0.0000        0.0000        0.0000        0.0000        0.0000        0.0000        0.0000        0.0000        0.0000        0.0000        0.0000        0.0000        0.0000        0.0000        0.0000        0.0000        0.0000        0.0000        0.0000        0.0000        0.0000        0.0000        0.0000        0.0000        0.0000        0.0000      198.2092        0.0000        0.0000        0.0000      216.4209      214.8011      227.4399      212.8731      206.3865      198.0589      205.9913      214.4075      224.7415      225.3115      212.1926      209.5582      235.6853      248.0079      205.9277      209.7252      184.2472      175.6896      150.5667      146.3505      145.5939      155.7165      161.8630      169.6004      168.9620      179.0711      169.4203      170.2058      172.7248      161.4151      155.7008      180.3100      174.7944      151.0193      144.4151      142.7950      133.5447      133.9786      151.2119      174.6811      195.7487      223.4136      208.5313      217.5226      238.5473      241.3111      259.1530      302.0383      334.6798      389.9637      357.3381      369.1164      366.7722      337.6702      365.9019      363.1196      356.6321      341.4193      334.0289      339.9386      340.2736      345.8307      271.0547      231.9968      206.7274      211.8795      217.5028      178.4612      182.9916      161.0725      171.2151      128.3266       92.7740      114.7929       79.8271       99.0363       98.5552       71.2614        0.0000        0.0000        0.0000        0.0000        0.0000      101.4900      135.9300       81.8100      160.5247      166.0299      195.3984      208.4512      197.0064      204.1183      205.3895        0.0000        0.0000        0.0000        0.0000        0.0000        0.0000        0.0000        0.0000        0.0000        0.0000        0.0000        0.0000        0.0000        0.0000        0.0000        0.0000        0.0000        0.0000        0.0000        0.0000        0.0000        0.0000        0.0000        0.0000        0.0000        0.0000        0.0000        0.0000        0.0000        0.0000        0.0000        0.0000        0.0000        0.0000        0.0000        0.0000        0.0000        0.0000        0.0000        0.0000        0.0000        0.0000        0.0000        0.0000        0.0000        0.0000        0.0000        0.0000        0.0000        0.0000        0.0000        0.0000        0.0000        0.0000        0.0000
        0.0000        0.0000        0.0000        0.0000        0.0000        0.0000        0.0000        0.0000        0.0000        0.0000        0.0000        0.0000        0.0000        0.0000        0.0000        0.0000        0.0000        0.0000        0.0000        0.0000        0.0000        0.0000        0.0000        0.0000        0.0000        0.0000        0.0000        0.0000        0.0000        0.0000        0.0000        0.0000        0.0000        0.0000        0.0000        0.0000        0.0000        0.0000        0.0000        0.0000        0.0000        0.0000        0.0000        0.0000        0.0000        0.0000        0.0000        0.0000        0.0000        0.0000        0.0000        0.0000        0.0000        0.0000        0.0000        0.0000        0.0000        0.0000        0.0000        0.0000        0.0000        0.0000        0.0000        0.0000        0.0000        0.0000        0.0000        0.0000        0.0000        0.0000        0.0000        0.0000        0.0000        0.0000        0.0000        0.0000        0.0000        0.0000        0.0000        0.0000        0.0000        0.0000        0.0000        0.0000        0.0000        0.0000        0.0000        0.0000        0.0000        0.0000        0.0000        0.0000        0.0000        0.0000        0.0000        0.0000        0.0000        0.0000        0.0000        0.0000        0.0000      213.8266      214.3223      233.5468      214.7257      203.5478      192.0776      210.4917      234.1513      230.0002      234.2999      250.6799      234.5636      258.1009      263.6337      231.0748      223.3733      212.6721      201.1315      167.0476      163.0932      167.4288      177.2213      191.8439      193.2929      206.1614      216.0120      195.9646      196.1139      185.4239      168.2897      165.3946      176.6244      170.3995      159.0778      141.9371      133.4239      127.5444      132.2197      175.8702      183.4733      192.1812      171.1078      178.5762      200.3991      228.9203      259.6129      290.8371      330.0513      334.9552      377.2567      372.0643      366.0670      345.5083      344.7631      368.8514      377.9190      366.6049      328.8889      335.0197      338.1046      352.6689      347.4339      251.8813      222.8170      203.9859      206.7903      210.2524      179.7804      150.2706      142.3537      126.5032      102.5525      111.8710       95.2931       74.3950      104.8418        0.0000        0.0000        0.0000        0.0000        0.0000        0.0000      156.6000       77.1000       40.5600       40.4400      140.9003      149.0163      189.0110      225.4066      201.5195      201.6044      206.0336        0.0000        0.0000        0.0000        0.0000        0.0000        0.0000        0.0000        0.0000        0.0000        0.0000        0.0000        0.0000        0.0000        0.0000        0.0000        0.0000        0.0000        0.0000        0.0000        0.0000        0.0000        0.0000        0.0000        0.0000        0.0000        0.0000        0.0000        0.0000        0.0000        0.0000        0.0000        0.0000        0.0000        0.0000        0.0000        0.0000        0.0000        0.0000        0.0000        0.0000        0.0000        0.0000        0.0000        0.0000        0.0000        0.0000        0.0000        0.0000        0.0000        0.0000        0.0000        0.0000        0.0000        0.0000        0.0000
        0.0000        0.0000        0.0000        0.0000        0.0000        0.0000        0.0000        0.0000        0.0000        0.0000        0.0000        0.0000        0.0000        0.0000        0.0000        0.0000        0.0000        0.0000        0.0000        0.0000        0.0000        0.0000        0.0000        0.0000        0.0000        0.0000        0.0000        0.0000        0.0000        0.0000        0.0000        0.0000        0.0000        0.0000        0.0000        0.0000        0.0000        0.0000        0.0000        0.0000        0.0000        0.0000        0.0000        0.0000        0.0000        0.0000        0.0000        0.0000        0.0000        0.0000        0.0000        0.0000        0.0000        0.0000        0.0000        0.0000        0.0000        0.0000        0.0000        0.0000        0.0000        0.0000        0.0000        0.0000        0.0000        0.0000        0.0000        0.0000        0.0000        0.0000        0.0000        0.0000        0.0000        0.0000        0.0000        0.0000        0.0000        0.0000        0.0000        0.0000        0.0000        0.0000        0.0000        0.0000        0.0000        0.0000        0.0000        0.0000        0.0000        0.0000        0.0000        0.0000        0.0000        0.0000        0.0000        0.0000        0.0000        0.0000        0.0000        0.0000        0.0000        0.0000      202.6999      216.0348      210.4364      204.2217      191.3138      205.1022      219.5706      236.2835      264.5565      262.6212      247.3799      268.0226      272.4357      254.4227      268.5655      284.2128      258.2294      223.5606      222.9475      225.4950      224.4683      227.0415      230.7753      238.0018      244.0139      217.6351      215.8952      206.6844      191.1533      205.2490      188.5562      171.6512      159.7141      142.4923      130.0031      128.6544      141.5942      152.1853      169.2569      187.1618      169.4527      218.3218      227.5146      255.5670      264.9413      264.5626      355.5261      358.1198      384.0303      406.2620      402.1635      411.2132      373.4680      376.8996      383.6917      378.9716      360.3969      348.1580      353.4637      354.9717      320.4496      251.6339      212.7233      182.7975      170.2514      172.8180      146.1992      144.3260      144.8118      128.1737      111.1872      108.0270      102.4459       77.2190       96.4741        0.0000        0.0000        0.0000        0.0000        0.0000        0.0000        0.0000       46.5900       43.8300       51.6000      146.1033      179.1028      220.6877      241.2525      247.6390      191.8830      190.1488        0.0000        0.0000        0.0000        0.0000        0.0000        0.0000        0.0000        0.0000        0.0000        0.0000        0.0000        0.0000        0.0000        0.0000        0.0000        0.0000        0.0000        0.0000        0.0000        0.0000        0.0000        0.0000        0.0000        0.0000        0.0000        0.0000        0.0000        0.0000        0.0000        0.0000        0.0000        0.0000        0.0000        0.0000        0.0000        0.0000        0.0000        0.0000        0.0000        0.0000        0.0000        0.0000        0.0000        0.0000        0.0000        0.0000        0.0000        0.0000        0.0000        0.0000        0.0000        0.0000        0.0000        0.0000        0.0000
        0.0000        0.0000        0.0000        0.0000        0.0000        0.0000        0.0000        0.0000        0.0000        0.0000        0.0000        0.0000        0.0000        0.0000        0.0000        0.0000        0.0000        0.0000        0.0000        0.0000        0.0000        0.0000        0.0000        0.0000        0.0000        0.0000        0.0000        0.0000        0.0000        0.0000        0.0000        0.0000        0.0000        0.0000        0.0000        0.0000        0.0000        0.0000        0.0000        0.0000        0.0000        0.0000        0.0000        0.0000        0.0000        0.0000        0.0000        0.0000        0.0000        0.0000        0.0000        0.0000        0.0000        0.0000        0.0000        0.0000        0.0000        0.0000        0.0000        0.0000        0.0000        0.0000        0.0000        0.0000        0.0000        0.0000        0.0000        0.0000        0.0000        0.0000        0.0000        0.0000        0.0000        0.0000        0.0000        0.0000        0.0000        0.0000        0.0000        0.0000        0.0000        0.0000        0.0000        0.0000        0.0000        0.0000        0.0000        0.0000        0.0000        0.0000        0.0000        0.0000        0.0000        0.0000        0.0000        0.0000        0.0000        0.0000        0.0000        0.0000        0.0000        0.0000        0.0000      233.3449      233.9296      227.9400      212.8148      223.3382      232.9791      239.3620      240.6499      261.5773      286.5016      312.2975      359.0247      369.5059      385.6973      362.7645      349.9800      314.7727      299.4442      294.4487      287.4223      337.3857      347.0140      360.8086      348.6674        0.0000        0.0000      247.9023      228.1610      215.9256      209.0619      184.6575      160.3262      143.6979      135.0303      134.2184      125.3103      137.3267      125.6616      151.3890      194.3059      204.5111      189.4755      206.4153      254.1302      298.8020      325.1535      346.4769      388.7903      405.6833      405.3429      396.6510      393.0281      410.1175      370.2646      354.8094      346.8911      323.0547      321.8981      301.1289      260.7628      232.6886      208.8461      182.4050      184.2265      182.5039      136.2829      122.5248      147.6167      143.0223      130.4557      114.4268        0.0000        0.0000        0.0000        0.0000        0.0000        0.0000        0.0000        0.0000        0.0000        0.0000        0.0000        0.0000        0.0000      155.2566      166.0191      179.8067      190.4987      187.4955      169.3806        0.0000        0.0000        0.0000        0.0000        0.0000        0.0000        0.0000        0.0000        0.0000        0.0000        0.0000        0.0000        0.0000        0.0000        0.0000        0.0000        0.0000        0.0000        0.0000        0.0000        0.0000        0.0000        0.0000        0.0000        0.0000        0.0000        0.0000        0.0000        0.0000        0.0000        0.0000        0.0000        0.0000        0.0000        0.0000        0.0000        0.0000        0.0000        0.0000        0.0000        0.0000        0.0000        0.0000        0.0000        0.0000        0.0000        0.0000        0.0000        0.0000        0.0000        0.0000        0.0000        0.0000        0.0000        0.0000        0.0000
        0.0000        0.0000        0.0000        0.0000        0.0000        0.0000        0.0000        0.0000        0.0000        0.0000        0.0000        0.0000        0.0000        0.0000        0.0000        0.0000        0.0000        0.0000        0.0000        0.0000        0.0000        0.0000        0.0000        0.0000        0.0000        0.0000        0.0000        0.0000        0.0000        0.0000        0.0000        0.0000        0.0000        0.0000        0.0000        0.0000        0.0000        0.0000        0.0000        0.0000        0.0000        0.0000        0.0000        0.0000        0.0000        0.0000        0.0000        0.0000        0.0000        0.0000        0.0000        0.0000        0.0000        0.0000        0.0000        0.0000        0.0000        0.0000        0.0000        0.0000        0.0000        0.0000        0.0000        0.0000        0.0000        0.0000        0.0000        0.0000        0.0000        0.0000        0.0000        0.0000        0.0000        0.0000        0.0000        0.0000        0.0000        0.0000        0.0000        0.0000        0.0000        0.0000        0.0000        0.0000        0.0000        0.0000        0.0000        0.0000        0.0000        0.0000        0.0000        0.0000        0.0000        0.0000        0.0000        0.0000        0.0000        0.0000        0.0000        0.0000        0.0000        0.0000        0.0000      241.0791      239.1328      227.2059      222.0616      221.4762      223.4577      236.3894      264.0618      286.0094      315.2181      357.9570      406.4775      415.9016      429.4251      420.5430      399.9282      341.9046      343.9300      344.0855      350.7047      402.2903      409.4150      412.8408        0.0000        0.0000        0.0000        0.0000        0.0000        0.0000      220.3925      180.1531      165.3415      152.0830      146.7784      137.7354      144.7477      148.4556      120.7728      124.0386      188.7664      186.6764      191.5746      195.4012      250.6284      279.2295      322.4485      346.4645      415.4001      401.1329      431.3093      444.1299      404.0534      409.5038      432.2068      399.3948      343.1574      319.5401      322.1152      307.2414      260.3706      216.5616      196.7805      188.3967      185.3620      174.3835      145.3518      131.0903      153.3645      154.6664        0.0000        0.0000        0.0000        0.0000        0.0000        0.0000        0.0000        0.0000        0.0000        0.0000        0.0000        0.0000        0.0000        0.0000        0.0000       94.4822       93.7168      107.0138      115.5998      147.8549      141.7480      156.0446        0.0000        0.0000        0.0000        0.0000        0.0000        0.0000        0.0000        0.0000        0.0000        0.0000        0.0000        0.0000        0.0000        0.0000        0.0000        0.0000        0.0000        0.0000        0.0000        0.0000        0.0000        0.0000        0.0000        0.0000        0.0000        0.0000        0.0000        0.0000        0.0000        0.0000        0.0000        0.0000        0.0000        0.0000        0.0000        0.0000        0.0000        0.0000        0.0000        0.0000        0.0000        0.0000        0.0000        0.0000        0.0000        0.0000        0.0000        0.0000        0.0000        0.0000        0.0000        0.0000        0.0000        0.0000        0.0000
        0.0000        0.0000        0.0000        0.0000        0.0000        0.0000        0.0000        0.0000        0.0000        0.0000        0.0000        0.0000        0.0000        0.0000        0.0000        0.0000        0.0000        0.0000        0.0000        0.0000        0.0000        0.0000        0.0000        0.0000        0.0000        0.0000        0.0000        0.0000        0.0000        0.0000        0.0000        0.0000        0.0000        0.0000        0.0000        0.0000        0.0000        0.0000        0.0000        0.0000        0.0000        0.0000        0.0000        0.0000        0.0000        0.0000        0.0000        0.0000        0.0000        0.0000        0.0000        0.0000        0.0000        0.0000        0.0000        0.0000        0.0000        0.0000        0.0000        0.0000        0.0000        0.0000        0.0000        0.0000        0.0000        0.0000        0.0000        0.0000        0.0000        0.0000        0.0000        0.0000        0.0000        0.0000        0.0000        0.0000        0.0000        0.0000        0.0000        0.0000        0.0000        0.0000        0.0000        0.0000        0.0000        0.0000        0.0000        0.0000        0.0000        0.0000        0.0000        0.0000        0.0000        0.0000        0.0000        0.0000        0.0000        0.0000        0.0000        0.0000        0.0000        0.0000        0.0000      236.9024      257.3710      253.7220      247.6413      234.3037      239.6465      251.6987      272.0746      292.9500      328.0260      357.0549      393.8802      432.2798      421.5734        0.0000      415.5267      366.7219        0.0000        0.0000      372.5210      418.7644        0.0000        0.0000        0.0000        0.0000        0.0000        0.0000        0.0000        0.0000      204.1570      177.2077      167.5800      168.5743      164.7151      171.4468      169.7562      138.8389      127.6118      133.1597      173.7005      199.8753      183.4731      196.2780      221.2234      273.4560      302.6736      366.7785      408.6088      408.0907      423.3734      421.1394      428.3428      415.4580      405.3549      379.7780      370.9137      356.1984      323.0022      292.0613      261.7344      231.8754      213.8036      185.2811      177.1821        0.0000        0.0000        0.0000        0.0000        0.0000        0.0000        0.0000        0.0000        0.0000        0.0000        0.0000        0.0000        0.0000        0.0000        0.0000        0.0000        0.0000        0.0000        0.0000        0.0000      154.4301      146.6384       96.8847      142.5820      118.9394        0.0000        0.0000        0.0000        0.0000        0.0000        0.0000        0.0000        0.0000        0.0000        0.0000        0.0000        0.0000        0.0000        0.0000        0.0000        0.0000        0.0000        0.0000        0.0000        0.0000        0.0000        0.0000        0.0000        0.0000        0.0000        0.0000        0.0000        0.0000        0.0000        0.0000        0.0000        0.0000        0.0000        0.0000        0.0000        0.0000        0.0000        0.0000        0.0000        0.0000        0.0000        0.0000        0.0000        0.0000        0.0000        0.0000        0.0000        0.0000        0.0000        0.0000        0.0000        0.0000        0.0000        0.0000        0.0000        0.0000        0.0000
        0.0000        0.0000        0.0000        0.0000        0.0000        0.0000        0.0000        0.0000        0.0000        0.0000        0.0000        0.0000        0.0000        0.0000        0.0000        0.0000        0.0000        0.0000        0.0000        0.0000        0.0000        0.0000        0.0000        0.0000        0.0000        0.0000        0.0000        0.0000        0.0000        0.0000        0.0000        0.0000        0.0000        0.0000        0.0000        0.0000        0.0000        0.0000        0.0000        0.0000        0.0000        0.0000        0.0000        0.0000        0.0000        0.0000        0.0000        0.0000        0.0000        0.0000        0.0000        0.0000        0.0000        0.0000        0.0000        0.0000        0.0000        0.0000        0.0000        0.0000        0.0000        0.0000        0.0000        0.0000        0.0000        0.0000        0.0000        0.0000        0.0000        0.0000        0.0000        0.0000        0.0000        0.0000        0.0000        0.0000        0.0000        0.0000        0.0000        0.0000        0.0000        0.0000        0.0000        0.0000        0.0000        0.0000        0.0000        0.0000        0.0000        0.0000        0.0000        0.0000        0.0000        0.0000        0.0000        0.0000        0.0000        0.0000        0.0000        0.0000        0.0000        0.0000        0.0000      251.1057      279.5075      260.0291      254.0676      249.7067      246.5426      261.2805      240.1019      270.4339      311.4927      317.1839        0.0000        0.0000        0.0000        0.0000        0.0000        0.0000        0.0000        0.0000        0.0000        0.0000        0.0000        0.0000        0.0000        0.0000        0.0000        0.0000        0.0000        0.0000        0.0000      191.2118      188.8214      190.8298      180.1021      179.9409      180.1218      155.9274      145.0177      147.4569      161.5540      180.3326      168.8034      173.9196      226.4396      268.0379      281.3496      359.9281      355.9641      401.8480      445.8366      456.0244      526.6539      485.2707      452.7747      411.1555      415.4105      376.4650      327.8404      288.1896      285.8451      237.7291      214.8508      170.1611        0.0000        0.0000        0.0000        0.0000        0.0000        0.0000        0.0000        0.0000        0.0000        0.0000        0.0000        0.0000        0.0000        0.0000        0.0000        0.0000        0.0000        0.0000        0.0000        0.0000        0.0000        0.0000       86.4343       79.2023       93.7503        0.0000      124.5924      175.2674        0.0000        0.0000        0.0000        0.0000        0.0000        0.0000        0.0000        0.0000        0.0000        0.0000        0.0000        0.0000        0.0000        0.0000        0.0000        0.0000        0.0000        0.0000        0.0000        0.0000        0.0000        0.0000        0.0000        0.0000        0.0000        0.0000        0.0000        0.0000        0.0000        0.0000        0.0000        0.0000        0.0000        0.0000        0.0000        0.0000        0.0000        0.0000        0.0000        0.0000        0.0000        0.0000        0.0000        0.0000        0.0000        0.0000        0.0000        0.0000        0.0000        0.0000        0.0000        0.0000        0.0000        0.0000        0.0000
        0.0000        0.0000        0.0000        0.0000        0.0000        0.0000        0.0000        0.0000        0.0000        0.0000        0.0000        0.0000        0.0000        0.0000        0.0000        0.0000        0.0000        0.0000        0.0000        0.0000        0.0000        0.0000        0.0000        0.0000        0.0000        0.0000        0.0000        0.0000        0.0000        0.0000        0.0000        0.0000        0.0000        0.0000        0.0000        0.0000        0.0000        0.0000        0.0000        0.0000        0.0000        0.0000        0.0000        0.0000        0.0000        0.0000        0.0000        0.0000        0.0000        0.0000        0.0000        0.0000        0.0000        0.0000        0.0000        0.0000        0.0000        0.0000        0.0000        0.0000        0.0000        0.0000        0.0000        0.0000        0.0000        0.0000        0.0000        0.0000        0.0000        0.0000        0.0000        0.0000        0.0000        0.0000        0.0000        0.0000        0.0000        0.0000        0.0000        0.0000        0.0000        0.0000        0.0000        0.0000        0.0000        0.0000        0.0000        0.0000        0.0000        0.0000        0.0000        0.0000        0.0000        0.0000        0.0000        0.0000        0.0000        0.0000        0.0000        0.0000        0.0000        0.0000        0.0000        0.0000        0.0000      263.9329      270.9819      246.1741      234.9169      235.8147      230.6959      241.3944      229.7969      250.9180      276.0242        0.0000        0.0000        0.0000        0.0000        0.0000        0.0000        0.0000        0.0000        0.0000        0.0000        0.0000        0.0000        0.0000        0.0000        0.0000        0.0000        0.0000        0.0000      228.5828      223.4158      218.1010      203.9036      187.2445      195.8032      193.1926      187.8238      198.4720      180.3929      121.1315      117.6068      136.8335      147.2475      169.9888      235.6114      299.7582      279.5672      415.5641      488.8261      582.2167      582.6658      517.5579      471.9771      437.0643      426.6768      328.0015      281.7453      244.0654      216.4324      111.8700      156.0900        0.0000        0.0000        0.0000        0.0000        0.0000        0.0000        0.0000        0.0000        0.0000        0.0000        0.0000        0.0000        0.0000        0.0000        0.0000        0.0000        0.0000        0.0000        0.0000        0.0000        0.0000        0.0000        0.0000        0.0000      106.2776      109.6981        0.0000      160.9200      251.7300        0.0000        0.0000        0.0000        0.0000        0.0000        0.0000        0.0000        0.0000        0.0000        0.0000        0.0000        0.0000        0.0000        0.0000        0.0000        0.0000        0.0000        0.0000        0.0000        0.0000        0.0000        0.0000        0.0000        0.0000        0.0000        0.0000        0.0000        0.0000        0.0000        0.0000        0.0000        0.0000        0.0000        0.0000        0.0000        0.0000        0.0000        0.0000        0.0000        0.0000        0.0000        0.0000        0.0000        0.0000        0.0000        0.0000        0.0000        0.0000        0.0000        0.0000        0.0000        0.0000        0.0000        0.0000        0.0000
        0.0000        0.0000        0.0000        0.0000        0.0000        0.0000        0.0000        0.0000        0.0000        0.0000        0.0000        0.0000        0.0000        0.0000        0.0000        0.0000        0.0000        0.0000        0.0000        0.0000        0.0000        0.0000        0.0000        0.0000        0.0000        0.0000        0.0000        0.0000        0.0000        0.0000        0.0000        0.0000        0.0000        0.0000        0.0000        0.0000        0.0000        0.0000        0.0000        0.0000        0.0000        0.0000        0.0000        0.0000        0.0000        0.0000        0.0000        0.0000        0.0000        0.0000        0.0000        0.0000        0.0000        0.0000        0.0000        0.0000        0.0000        0.0000        0.0000        0.0000        0.0000        0.0000        0.0000        0.0000        0.0000        0.0000        0.0000        0.0000        0.0000        0.0000        0.0000        0.0000        0.0000        0.0000        0.0000        0.0000        0.0000        0.0000        0.0000        0.0000        0.0000        0.0000        0.0000        0.0000        0.0000        0.0000        0.0000        0.0000        0.0000        0.0000        0.0000        0.0000        0.0000        0.0000        0.0000        0.0000        0.0000        0.0000        0.0000        0.0000        0.0000        0.0000        0.0000        0.0000        0.0000        0.0000      320.0218      247.8340      216.9765      210.9282      220.4844      228.3025      226.3526      239.3117      249.3330        0.0000        0.0000        0.0000        0.0000        0.0000        0.0000        0.0000        0.0000        0.0000        0.0000        0.0000        0.0000        0.0000        0.0000        0.0000        0.0000        0.0000        0.0000        0.0000        0.0000      223.6664      197.5135      207.2137      204.1187      229.8443      222.2035      197.0204      162.2164      105.3448       93.1775       98.8201      132.4377      173.9729      226.2954      279.9581      257.1496      427.7997      547.2754      604.2972      632.7534      575.8232      499.1612      443.6135      426.1401      287.4193        0.0000        0.0000      210.9651        0.0000        0.0000        0.0000        0.0000        0.0000        0.0000        0.0000        0.0000        0.0000        0.0000        0.0000        0.0000        0.0000        0.0000        0.0000        0.0000        0.0000        0.0000        0.0000        0.0000        0.0000        0.0000        0.0000        0.0000        0.0000        0.0000      130.6319      128.2388        0.0000        0.0000        0.0000        0.0000        0.0000        0.0000        0.0000        0.0000        0.0000        0.0000        0.0000        0.0000        0.0000        0.0000        0.0000        0.0000        0.0000        0.0000        0.0000        0.0000        0.0000        0.0000        0.0000        0.0000        0.0000        0.0000        0.0000        0.0000        0.0000        0.0000        0.0000        0.0000        0.0000        0.0000        0.0000        0.0000        0.0000        0.0000        0.0000        0.0000        0.0000        0.0000        0.0000        0.0000        0.0000        0.0000        0.0000        0.0000        0.0000        0.0000        0.0000        0.0000        0.0000        0.0000        0.0000        0.0000        0.0000        0.0000
[truncated: 212,709 more chars]
