# Supplementary material for: Multidimensional evaluation of the TRMM 3B43V7 satellite-based precipitation product in mainland China from 1998–2016
Source: PeerJ. 2020 Feb 20;8:e8615. doi: 10.7717/peerj.8615 (PMC7036276; doi:10.7717/peerj.8615)
Supplement: Supplemental Information 2 [file peerj-08-8615-s002.zip › TRMM_3B43 data/TRMM 3B43 data-Year-Month/2004-06.txt]

ncols         249
nrows         175
xllcorner     73.250
yllcorner     6.500
cellsize      0.25000
        0.0000        0.0000        0.0000        0.0000        0.0000        0.0000        0.0000        0.0000        0.0000        0.0000        0.0000        0.0000        0.0000        0.0000        0.0000        0.0000        0.0000        0.0000        0.0000        0.0000        0.0000        0.0000        0.0000        0.0000        0.0000        0.0000        0.0000        0.0000        0.0000        0.0000        0.0000        0.0000        0.0000        0.0000        0.0000        0.0000        0.0000        0.0000        0.0000        0.0000        0.0000        0.0000        0.0000        0.0000        0.0000        0.0000        0.0000        0.0000        0.0000        0.0000        0.0000        0.0000        0.0000        0.0000        0.0000        0.0000        0.0000        0.0000        0.0000        0.0000        0.0000        0.0000        0.0000        0.0000        0.0000        0.0000        0.0000        0.0000        0.0000        0.0000        0.0000        0.0000        0.0000        0.0000        0.0000        0.0000        0.0000        0.0000        0.0000        0.0000        0.0000        0.0000        0.0000        0.0000        0.0000        0.0000        0.0000        0.0000        0.0000        0.0000        0.0000        0.0000        0.0000        0.0000        0.0000        0.0000        0.0000        0.0000        0.0000        0.0000        0.0000        0.0000        0.0000        0.0000        0.0000        0.0000        0.0000        0.0000        0.0000        0.0000        0.0000        0.0000        0.0000        0.0000        0.0000        0.0000        0.0000        0.0000        0.0000        0.0000        0.0000        0.0000        0.0000        0.0000        0.0000        0.0000        0.0000        0.0000        0.0000        0.0000        0.0000        0.0000        0.0000        0.0000        0.0000        0.0000        0.0000        0.0000        0.0000        0.0000        0.0000        0.0000        0.0000        0.0000        0.0000        0.0000        0.0000        0.0000        0.0000        0.0000        0.0000        0.0000        0.0000        0.0000        0.0000        0.0000        0.0000        0.0000        0.0000        0.0000        0.0000        0.0000        0.0000        0.0000        0.0000        0.0000        0.0000        0.0000        0.0000        0.0000        0.0000        0.0000        0.0000       10.2925        9.7433        8.6082        0.0000        0.0000        0.0000       16.3805       13.8343       16.4686       17.4827       20.5074       11.3050       11.9932       15.0025       12.3544        7.1591        7.9681        8.2971        9.5936       11.0255       13.4272       10.6983       10.5117        9.7934       16.7486       20.9009       13.7153       27.5216       57.4757       29.7400       15.0592       13.8461       12.3134       12.6272        8.1701        5.9185       10.9905       10.9651       15.3288       14.6575       12.5455       14.7828       18.3946       16.7521       13.1122       14.6912        0.0000        0.0000        0.0000        0.0000        0.0000        0.0000        0.0000        0.0000        0.0000        0.0000        0.0000        0.0000        0.0000        0.0000        0.0000        0.0000        0.0000        0.0000        0.0000        0.0000        0.0000        0.0000        0.0000        0.0000        0.0000        0.0000        0.0000        0.0000        0.0000        0.0000
        0.0000        0.0000        0.0000        0.0000        0.0000        0.0000        0.0000        0.0000        0.0000        0.0000        0.0000        0.0000        0.0000        0.0000        0.0000        0.0000        0.0000        0.0000        0.0000        0.0000        0.0000        0.0000        0.0000        0.0000        0.0000        0.0000        0.0000        0.0000        0.0000        0.0000        0.0000        0.0000        0.0000        0.0000        0.0000        0.0000        0.0000        0.0000        0.0000        0.0000        0.0000        0.0000        0.0000        0.0000        0.0000        0.0000        0.0000        0.0000        0.0000        0.0000        0.0000        0.0000        0.0000        0.0000        0.0000        0.0000        0.0000        0.0000        0.0000        0.0000        0.0000        0.0000        0.0000        0.0000        0.0000        0.0000        0.0000        0.0000        0.0000        0.0000        0.0000        0.0000        0.0000        0.0000        0.0000        0.0000        0.0000        0.0000        0.0000        0.0000        0.0000        0.0000        0.0000        0.0000        0.0000        0.0000        0.0000        0.0000        0.0000        0.0000        0.0000        0.0000        0.0000        0.0000        0.0000        0.0000        0.0000        0.0000        0.0000        0.0000        0.0000        0.0000        0.0000        0.0000        0.0000        0.0000        0.0000        0.0000        0.0000        0.0000        0.0000        0.0000        0.0000        0.0000        0.0000        0.0000        0.0000        0.0000        0.0000        0.0000        0.0000        0.0000        0.0000        0.0000        0.0000        0.0000        0.0000        0.0000        0.0000        0.0000        0.0000        0.0000        0.0000        0.0000        0.0000        0.0000        0.0000        0.0000        0.0000        0.0000        0.0000        0.0000        0.0000        0.0000        0.0000        0.0000        0.0000        0.0000        0.0000        0.0000        0.0000        0.0000        0.0000        0.0000        0.0000        0.0000        0.0000        0.0000        0.0000        0.0000        0.0000        0.0000        0.0000        0.0000        0.0000        0.0000        0.0000        0.0000        0.0000        0.0000        0.0000        0.0000        9.8557        8.3418        8.2507        6.2118        7.9621        9.2852       14.6785       14.0985       11.3927       15.4836       16.2986       12.7073       12.2503       11.6931        8.9326        7.6634        9.0221       12.5546        8.5079       10.6188       13.5428       13.0041       16.2467       16.1123       10.2697       10.4779       10.1504       11.1915       31.2138       40.2267       19.6170       13.8181       13.9838       17.5531        9.9083        7.9575        6.1350        7.6170        9.9996       22.3002       17.0477       13.4547       15.1065       17.9324       15.2665       15.3974       16.3839       17.1382       18.2223       23.2794       23.2481       21.7178       24.3636       24.5199        0.0000        0.0000        0.0000        0.0000        0.0000        0.0000        0.0000        0.0000        0.0000        0.0000        0.0000        0.0000        0.0000        0.0000        0.0000        0.0000        0.0000        0.0000        0.0000        0.0000        0.0000        0.0000        0.0000
        0.0000        0.0000        0.0000        0.0000        0.0000        0.0000        0.0000        0.0000        0.0000        0.0000        0.0000        0.0000        0.0000        0.0000        0.0000        0.0000        0.0000        0.0000        0.0000        0.0000        0.0000        0.0000        0.0000        0.0000        0.0000        0.0000        0.0000        0.0000        0.0000        0.0000        0.0000        0.0000        0.0000        0.0000        0.0000        0.0000        0.0000        0.0000        0.0000        0.0000        0.0000        0.0000        0.0000        0.0000        0.0000        0.0000        0.0000        0.0000        0.0000        0.0000        0.0000        0.0000        0.0000        0.0000        0.0000       36.7632        0.0000       32.6522       27.2603        0.0000        0.0000        0.0000        0.0000        0.0000        0.0000        0.0000        0.0000        0.0000        0.0000        0.0000        0.0000        0.0000        0.0000        0.0000        0.0000        0.0000        0.0000        0.0000        0.0000        0.0000        0.0000        0.0000        0.0000        0.0000        0.0000        0.0000        0.0000        0.0000        0.0000        0.0000        0.0000        0.0000        0.0000        0.0000        0.0000        0.0000        0.0000        0.0000        0.0000        0.0000        0.0000        0.0000        0.0000        0.0000        0.0000        0.0000        0.0000        0.0000        0.0000        0.0000        0.0000        0.0000        0.0000        0.0000        0.0000        0.0000        0.0000        0.0000        0.0000        0.0000        0.0000        0.0000        0.0000        0.0000        0.0000        0.0000        0.0000        0.0000        0.0000        0.0000        0.0000        0.0000        0.0000        0.0000        0.0000        0.0000        0.0000        0.0000        0.0000        0.0000        0.0000        0.0000        0.0000        0.0000        0.0000        0.0000        0.0000        0.0000        0.0000        0.0000        0.0000        0.0000        0.0000        0.0000        0.0000        0.0000        0.0000        0.0000        0.0000        0.0000        0.0000        0.0000        0.0000        0.0000        0.0000        0.0000        0.0000        0.0000        0.0000        0.0000        0.0000        9.1849        9.0958        7.4843        8.0672        7.9433        8.0934        9.8373        6.1641        9.9844       10.5814       15.7158       16.7888       15.6088       11.7839        8.7003        6.8371        6.2974        7.8693        7.9055        7.8229       10.2762       13.7563       17.7517       18.0735       15.0111       11.6323       10.9597        8.3332        7.5322       12.1856       12.2055       12.6991       13.8081       19.0581       16.6428       11.2782        7.3901        5.7850        5.9846       17.1172       17.6330       19.4462       17.7589       14.3323       14.9443       12.8838       14.3005       13.9423       16.0276       20.6341       24.1756       22.9012       21.2395       31.2182       25.2873       26.2954        0.0000        0.0000        0.0000        0.0000        0.0000        0.0000        0.0000        0.0000        0.0000        0.0000        0.0000        0.0000        0.0000        0.0000        0.0000        0.0000        0.0000        0.0000        0.0000        0.0000        0.0000        0.0000
        0.0000        0.0000        0.0000        0.0000        0.0000        0.0000        0.0000        0.0000        0.0000        0.0000        0.0000        0.0000        0.0000        0.0000        0.0000        0.0000        0.0000        0.0000        0.0000        0.0000        0.0000        0.0000        0.0000        0.0000        0.0000        0.0000        0.0000        0.0000        0.0000        0.0000        0.0000        0.0000        0.0000        0.0000        0.0000        0.0000        0.0000        0.0000        0.0000        0.0000        0.0000        0.0000        0.0000        0.0000        0.0000        0.0000        0.0000        0.0000        0.0000        0.0000        0.0000        0.0000        0.0000       54.6184       50.6946       48.6172       44.0885       72.9782       54.1894       20.0989        0.0000        0.0000        0.0000        0.0000        0.0000        0.0000        0.0000        0.0000        0.0000        0.0000        0.0000        0.0000        0.0000        0.0000        0.0000        0.0000        0.0000        0.0000        0.0000        0.0000        0.0000        0.0000        0.0000        0.0000        0.0000        0.0000        0.0000        0.0000        0.0000        0.0000        0.0000        0.0000        0.0000        0.0000        0.0000        0.0000        0.0000        0.0000        0.0000        0.0000        0.0000        0.0000        0.0000        0.0000        0.0000        0.0000        0.0000        0.0000        0.0000        0.0000        0.0000        0.0000        0.0000        0.0000        0.0000        0.0000        0.0000        0.0000        0.0000        0.0000        0.0000        0.0000        0.0000        0.0000        0.0000        0.0000        0.0000        0.0000        0.0000        0.0000        0.0000        0.0000        0.0000        0.0000        0.0000        0.0000        0.0000        0.0000        0.0000        0.0000        0.0000        0.0000        0.0000        0.0000        0.0000        0.0000        0.0000        0.0000        0.0000        0.0000        0.0000        0.0000        0.0000        0.0000        0.0000        0.0000        0.0000        0.0000        0.0000        0.0000        0.0000        0.0000        0.0000        0.0000        0.0000        0.0000        0.0000        0.0000        0.0000        0.0000        8.6300        9.0953        6.2336        5.8935        7.4294        9.1574       33.8358        9.8326        6.8267        6.1572        7.3735       13.3233       12.1273       13.6764       12.7052        9.0757        8.1273        7.1959        8.9735        9.1749        7.2837        8.3952        9.1106       11.7406       18.2119       18.0079       14.0573       11.6143       11.2915        8.7310        8.9747       12.5505       19.6992       18.0874       14.9496       14.5549       13.7548        8.2363        7.1120        9.7740       22.0119       26.3842       26.3510       21.0893       13.1271       13.0147       15.1720       12.6850       12.3177       15.9458       18.0660       19.9866       20.4246       25.8683       41.6736       30.1115       33.7169       40.1980       44.8624        0.0000        0.0000        0.0000        0.0000        0.0000        0.0000        0.0000        0.0000        0.0000        0.0000        0.0000        0.0000        0.0000        0.0000        0.0000        0.0000        0.0000        0.0000        0.0000        0.0000
        0.0000        0.0000        0.0000        0.0000        0.0000        0.0000        0.0000        0.0000        0.0000        0.0000        0.0000        0.0000        0.0000        0.0000        0.0000        0.0000        0.0000        0.0000        0.0000        0.0000        0.0000        0.0000        0.0000        0.0000        0.0000        0.0000        0.0000        0.0000        0.0000        0.0000        0.0000        0.0000        0.0000        0.0000        0.0000        0.0000        0.0000        0.0000        0.0000        0.0000        0.0000        0.0000        0.0000        0.0000        0.0000        0.0000        0.0000        0.0000        0.0000        0.0000        0.0000        0.0000        0.0000       33.5753       32.7272       34.4762       40.2850       39.6277       35.3384       23.6388        0.0000        0.0000        0.0000        0.0000        0.0000        0.0000        0.0000        0.0000        0.0000        0.0000        0.0000        0.0000        0.0000        0.0000        0.0000        0.0000        0.0000        0.0000        0.0000        0.0000        0.0000        0.0000        0.0000        0.0000        0.0000        0.0000        0.0000        0.0000        0.0000        0.0000        0.0000        0.0000        0.0000        0.0000        0.0000        0.0000        0.0000        0.0000        0.0000        0.0000        0.0000        0.0000        0.0000        0.0000        0.0000        0.0000        0.0000        0.0000        0.0000        0.0000        0.0000        0.0000        0.0000        0.0000        0.0000        0.0000        0.0000        0.0000        0.0000        0.0000        0.0000        0.0000        0.0000        0.0000        0.0000        0.0000        0.0000        0.0000        0.0000        0.0000        0.0000        0.0000        0.0000        0.0000        0.0000        0.0000        0.0000        0.0000        0.0000        0.0000        0.0000        0.0000        0.0000        0.0000        0.0000        0.0000        0.0000        0.0000        0.0000        0.0000        0.0000        0.0000        0.0000        0.0000        0.0000        0.0000        0.0000        0.0000        0.0000        0.0000        0.0000        0.0000        0.0000        0.0000        0.0000        0.0000        0.0000        0.0000        0.0000        0.0000        7.0786        5.8575        4.8513        4.4110       30.0871       42.1713       28.6722        5.9210        4.6013        6.9659        8.2822       10.8756       12.3871       12.0889        8.7894        9.5709       13.4369       19.9095       22.0223       21.1693       18.3635        9.5582        8.9534       19.2290       14.6830       15.9372       14.1443       13.5146       10.7548       10.5945       11.7994       18.6369       26.7456       14.0957       14.0703       16.4945       18.0630       20.4141       16.3188       21.1812       30.4210       36.4821       32.6562       30.8458       23.8818       21.0795       23.5336       25.5638       19.3510       18.7161       17.9383       21.6380       25.5672       25.3135       33.5015       38.4275       39.3154       36.7145       37.9543       37.0387       40.5820        0.0000        0.0000        0.0000        0.0000        0.0000        0.0000        0.0000        0.0000        0.0000        0.0000        0.0000        0.0000        0.0000        0.0000        0.0000        0.0000        0.0000        0.0000
        0.0000        0.0000        0.0000        0.0000        0.0000        0.0000        0.0000        0.0000        0.0000        0.0000        0.0000        0.0000        0.0000        0.0000        0.0000        0.0000        0.0000        0.0000        0.0000        0.0000        0.0000        0.0000        0.0000        0.0000        0.0000        0.0000        0.0000        0.0000        0.0000        0.0000        0.0000        0.0000        0.0000        0.0000        0.0000        0.0000        0.0000        0.0000        0.0000        0.0000        0.0000        0.0000        0.0000        0.0000        0.0000        0.0000        0.0000        0.0000        0.0000        0.0000       29.7488       24.8866       25.9332       27.1185       29.2975       26.7269       23.9756       25.3735       25.5507       21.6051       21.2906       23.4050        0.0000        0.0000        0.0000        0.0000        0.0000        0.0000        0.0000        0.0000        0.0000        0.0000        0.0000        0.0000        0.0000        0.0000        0.0000        0.0000        0.0000        0.0000        0.0000        0.0000        0.0000        0.0000        0.0000        0.0000        0.0000        0.0000        0.0000        0.0000        0.0000        0.0000        0.0000        0.0000        0.0000        0.0000        0.0000        0.0000        0.0000        0.0000        0.0000        0.0000        0.0000        0.0000        0.0000        0.0000        0.0000        0.0000        0.0000        0.0000        0.0000        0.0000        0.0000        0.0000        0.0000        0.0000        0.0000        0.0000        0.0000        0.0000        0.0000        0.0000        0.0000        0.0000        0.0000        0.0000        0.0000        0.0000        0.0000        0.0000        0.0000        0.0000        0.0000        0.0000        0.0000        0.0000        0.0000        0.0000        0.0000        0.0000        0.0000        0.0000        0.0000        0.0000        0.0000        0.0000        0.0000        0.0000        0.0000        0.0000        0.0000        0.0000        0.0000        0.0000        0.0000        0.0000        0.0000        0.0000        0.0000        0.0000        0.0000        0.0000        0.0000        0.0000        0.0000        0.0000        0.0000        0.0000        0.0000        7.4536        6.8636        5.2807        2.7278        3.4219        4.6125       21.4316        7.8402        8.9537       11.2842        8.4077        8.4769        8.4517        9.9249        6.5232        8.6406       11.4673       17.1310       19.2233       25.5523       25.8492       24.8523       17.1860        7.5699        7.3350        6.5879        7.4541        8.9000        7.8935        8.4060        8.6125       13.2554       12.3415       14.4065       14.3292       15.3915       17.3541       31.1583       25.1096       20.1642       20.2167       21.0100       28.7920       32.5933       35.4793       35.1860       25.1213       19.3937       21.5803       18.0933       19.6085       23.2374       22.6874       23.1354       27.7679       39.7086       50.3227       55.7950       39.7371       36.7565       39.1436       36.8194        0.0000        0.0000        0.0000        0.0000        0.0000        0.0000        0.0000        0.0000        0.0000        0.0000        0.0000        0.0000        0.0000        0.0000       73.3321       72.7884       75.7424        0.0000
        0.0000        0.0000        0.0000        0.0000        0.0000        0.0000        0.0000        0.0000        0.0000        0.0000        0.0000        0.0000        0.0000        0.0000        0.0000        0.0000        0.0000        0.0000        0.0000        0.0000        0.0000        0.0000        0.0000        0.0000        0.0000        0.0000        0.0000        0.0000        0.0000        0.0000        0.0000        0.0000        0.0000        0.0000        0.0000        0.0000        0.0000        0.0000        0.0000        0.0000        0.0000        0.0000        0.0000        0.0000        0.0000        0.0000        0.0000        0.0000       25.1058       23.6840       21.4531       21.8586       24.4224       24.4998       23.2956       20.9960       20.0593       18.4922       19.0432       20.1812       24.2858       29.7796       22.3937        0.0000        0.0000        0.0000        0.0000        0.0000        0.0000        0.0000        0.0000        0.0000        0.0000        0.0000        0.0000        0.0000        0.0000        0.0000        0.0000        0.0000        0.0000        0.0000        0.0000        0.0000        0.0000        0.0000        0.0000        0.0000        0.0000        0.0000        0.0000        0.0000        0.0000        0.0000        0.0000        0.0000        0.0000        0.0000        0.0000        0.0000        0.0000        0.0000        0.0000        0.0000        0.0000        0.0000        0.0000        0.0000        0.0000        0.0000        0.0000        0.0000        0.0000        0.0000        0.0000        0.0000        0.0000        0.0000        0.0000        0.0000        0.0000        0.0000        0.0000        0.0000        0.0000        0.0000        0.0000        0.0000        0.0000        0.0000        0.0000        0.0000        0.0000        0.0000        0.0000        0.0000        0.0000        0.0000        0.0000        0.0000        0.0000        0.0000        0.0000        0.0000        0.0000        0.0000        0.0000        0.0000        0.0000        0.0000        0.0000        0.0000        0.0000        0.0000        0.0000        0.0000        0.0000        0.0000        0.0000        0.0000        0.0000        0.0000        0.0000        0.0000        0.0000        0.0000        0.0000        0.0000       16.1435       13.4150       15.4970       10.5802        5.9279        7.5356       10.6721       10.7709        8.6102        7.1280        6.2020        8.8425        9.2157        7.8372        7.6808        5.5797        5.8373       11.7517       22.3541       18.5858       18.9813       22.6433       15.4432       16.3507       17.3038       17.7267       19.8289        9.7023        7.9490        7.3807       10.1805        9.9079       12.7097       12.7812       14.0765       12.5962       14.9631       17.3828       20.1764       24.6912       31.0731       26.5800       23.9773       30.9182       30.6979       34.9574       33.5893       23.1912       18.7950       18.7449       17.3493       20.4550       25.1709       32.1670       32.4030       33.5277       40.0350       47.2761       67.6936       45.4514       37.5328       33.8164       33.3095       40.0149        0.0000        0.0000        0.0000        0.0000        0.0000        0.0000        0.0000        0.0000        0.0000       40.6982       45.9513       50.1968       71.9262       79.9377       73.0846       80.7919       86.0227
        0.0000        0.0000        0.0000        0.0000        0.0000        0.0000        0.0000        0.0000        0.0000        0.0000        0.0000        0.0000        0.0000        0.0000        0.0000        0.0000        0.0000        0.0000        0.0000        0.0000        0.0000        0.0000        0.0000        0.0000        0.0000        0.0000        0.0000        0.0000        0.0000        0.0000        0.0000        0.0000        0.0000        0.0000        0.0000        0.0000        0.0000        0.0000        0.0000        0.0000        0.0000        0.0000        0.0000        0.0000        0.0000        0.0000        0.0000        0.0000       19.8462       20.5411       18.4215       20.1206       18.9644       18.7628       17.6068       16.4928       16.6065       17.0624       18.0714       20.3841       20.0481       18.1408       17.8535       20.4867       20.9417       19.7796       21.4346        0.0000        0.0000        0.0000        0.0000        0.0000        0.0000        0.0000        0.0000        0.0000        0.0000        0.0000        0.0000        0.0000        0.0000        0.0000        0.0000        0.0000        0.0000        0.0000        0.0000        0.0000        0.0000        0.0000        0.0000        0.0000        0.0000        0.0000        0.0000        0.0000        0.0000        0.0000        0.0000        0.0000        0.0000        0.0000        0.0000        0.0000        0.0000        0.0000        0.0000        0.0000        0.0000        0.0000        0.0000        0.0000        0.0000        0.0000        0.0000        0.0000        0.0000        0.0000        0.0000        0.0000        0.0000        0.0000        0.0000        0.0000        0.0000        0.0000        0.0000        0.0000        0.0000        0.0000        0.0000        0.0000        0.0000        0.0000        0.0000        0.0000        0.0000        0.0000        0.0000        0.0000        0.0000        0.0000        0.0000        0.0000        0.0000        0.0000        0.0000        0.0000        0.0000        0.0000        0.0000        0.0000        0.0000        0.0000        0.0000        0.0000        0.0000        0.0000        0.0000        0.0000        0.0000        0.0000        0.0000        0.0000        0.0000        0.0000        0.0000        0.0000       19.5644       20.0710       13.4343        8.5683        9.4626        8.7988       10.1006        8.5943        5.2864        5.3343        3.7521        4.5517        5.7863        6.8107        8.3917        7.2239        8.9464       21.8502       18.4878       17.2307       17.2087       16.7055       31.9614       47.7343       14.8200       14.2703       29.7652       17.2258       17.0931       19.1276       20.5145       16.7471       20.7014       15.0470       12.0874       12.7498       11.0245       16.5067       38.3422       32.4288       35.1431       34.1343       34.2180       44.7895       44.3238       41.7727       39.1064       31.9127       26.5802       31.7836       33.8412       43.3242       59.2552       39.1902       40.9575       41.9232       41.3353       42.1600       41.5312       38.7428       36.0717       31.5837       32.9439        0.0000        0.0000        0.0000        0.0000        0.0000        0.0000       33.2312       29.9204       29.8671       35.3848       32.9180       36.6813       46.0206       57.5006       60.3275       68.0020        0.0000        0.0000
        0.0000        0.0000        0.0000        0.0000        0.0000        0.0000        0.0000        0.0000        0.0000        0.0000        0.0000        0.0000        0.0000        0.0000        0.0000        0.0000        0.0000        0.0000        0.0000        0.0000        0.0000        0.0000        0.0000        0.0000        0.0000        0.0000        0.0000        0.0000        0.0000        0.0000        0.0000        0.0000        0.0000        0.0000        0.0000        0.0000        0.0000        0.0000        0.0000        0.0000        0.0000        0.0000        0.0000        0.0000        0.0000        0.0000        0.0000        0.0000       12.2784       15.2228       12.1788       14.2083       12.7789       11.9056       10.0438        9.3973        9.7735        9.1585        9.8825       13.8200       14.7876       16.8046       14.2061       16.0787       17.1090       18.1682       19.9501       20.7098       22.1582        0.0000        0.0000        0.0000        0.0000        0.0000        0.0000        0.0000        0.0000        0.0000        0.0000        0.0000        0.0000        0.0000        0.0000        0.0000        0.0000        0.0000        0.0000        0.0000        0.0000        0.0000        0.0000        0.0000        0.0000        0.0000        0.0000        0.0000        0.0000        0.0000        0.0000        0.0000        0.0000        0.0000        0.0000        0.0000        0.0000        0.0000        0.0000        0.0000        0.0000        0.0000        0.0000        0.0000        0.0000        0.0000        0.0000        0.0000        0.0000        0.0000        0.0000        0.0000        0.0000        0.0000        0.0000        0.0000        0.0000        0.0000        0.0000        0.0000        0.0000        0.0000        0.0000        0.0000        0.0000        0.0000        0.0000        0.0000        0.0000        0.0000        0.0000        0.0000        0.0000        0.0000        0.0000        0.0000        0.0000        0.0000        0.0000        0.0000        0.0000        0.0000        0.0000        0.0000        0.0000        0.0000        0.0000        0.0000        0.0000        0.0000        0.0000        0.0000        0.0000        0.0000        0.0000        0.0000        0.0000        0.0000        0.0000        0.0000       19.4013       17.1862       13.3931       13.2181       13.1292       12.7089       13.0246       12.4852      131.2151      162.9274        6.6973        6.8631        6.8930        6.5425        9.2673       11.7341       15.1541       23.2385       24.7136       20.7792       22.5028       22.0426       24.4154       35.6076       18.6013       15.6697       15.8483       19.5173       21.2895       19.9716       11.8088        9.1919       12.4081       11.5689        8.6206       10.2936        9.8007       13.0931       26.2476       32.3388       37.8056       37.8482       37.5027       35.9348       38.7076       44.7307       36.8635       35.9477       23.9314       24.6450       24.7642       49.8958       62.9860       43.2680       52.4792       53.3715       40.7766       38.6515       35.3005       32.0746       30.9277       26.6388       35.6647       34.6935       26.6086       36.7661       31.5096       17.1680       15.7884       18.5179       20.0231       20.7764       26.5766       35.4934       34.7710       37.1871       49.2042       60.9099       46.5404        0.0000        0.0000
        0.0000        0.0000        0.0000        0.0000        0.0000        0.0000        0.0000        0.0000        0.0000        0.0000        0.0000        0.0000        0.0000        0.0000        0.0000        0.0000        0.0000        0.0000        0.0000        0.0000        0.0000        0.0000        0.0000        0.0000        0.0000        0.0000        0.0000        0.0000        0.0000        0.0000        0.0000        0.0000        0.0000        0.0000        0.0000        0.0000        0.0000        0.0000        0.0000        0.0000        0.0000        0.0000        0.0000        0.0000        0.0000        0.0000        0.0000        0.0000       11.8091       10.2118        9.2022       11.5299       11.0410        9.7954        8.2506        7.2197        6.6552        7.3352        6.4447        9.6622       10.7997       11.9920       12.0661       12.5137       13.8954       13.8020       16.4015       18.1922       16.8872       22.5932        0.0000        0.0000        0.0000        0.0000        0.0000        0.0000        0.0000        0.0000        0.0000        0.0000        0.0000        0.0000        0.0000        0.0000        0.0000        0.0000        0.0000        0.0000        0.0000        0.0000        0.0000        0.0000        0.0000        0.0000        0.0000        0.0000        0.0000        0.0000        0.0000        0.0000        0.0000        0.0000        0.0000        0.0000        0.0000        0.0000        0.0000        0.0000        0.0000        0.0000        0.0000        0.0000        0.0000        0.0000        0.0000        0.0000        0.0000        0.0000        0.0000        0.0000        0.0000        0.0000        0.0000        0.0000        0.0000        0.0000        0.0000        0.0000        0.0000        0.0000        0.0000        0.0000        0.0000        0.0000        0.0000        0.0000        0.0000        0.0000        0.0000        0.0000        0.0000        0.0000        0.0000        0.0000        0.0000        0.0000        0.0000        0.0000        0.0000        0.0000        0.0000        0.0000        0.0000        0.0000        0.0000        0.0000        0.0000        0.0000        0.0000        0.0000        0.0000        0.0000        0.0000        0.0000        0.0000        0.0000        0.0000        0.0000        0.0000       18.2215       18.4272       20.3665       17.7233       16.6469        0.0000        9.8385       76.4251       75.6003        0.0000        0.0000        0.0000        8.4989       10.1993       16.3105       17.7585       29.7863       27.7557       26.7055       23.9963       17.0985       20.7534       14.7963        8.5115       11.7901       14.4926       17.8650       15.5054       17.2272       14.5916       11.7957       13.2950       10.3209        8.2580        9.9153       17.1323       21.1405       31.0204       42.7482       37.8611       30.2584       31.5438       35.8248       27.7029       23.4068       21.9552       17.1846       20.9802       22.3050       20.5777       29.9660       24.8624       43.7780       61.3609       62.0054       52.1056       43.7025       36.0783       32.1168       28.3720       21.6178       19.4241       15.1539       14.1952       14.1337       12.3595       11.7691       11.0788       18.1434       14.8674       15.9814       20.9495       23.3359       24.0758       28.5644       35.0913       36.5092       37.6978        0.0000        0.0000
        0.0000        0.0000        0.0000        0.0000        0.0000        0.0000        0.0000        0.0000        0.0000        0.0000        0.0000        0.0000        0.0000        0.0000        0.0000        0.0000        0.0000        0.0000        0.0000        0.0000        0.0000        0.0000        0.0000        0.0000        0.0000        0.0000        0.0000        0.0000        0.0000        0.0000        0.0000        0.0000        0.0000        0.0000        0.0000        0.0000        0.0000        0.0000       32.9972       31.6643       29.5521        0.0000        0.0000        0.0000        0.0000        0.0000        0.0000        0.0000       11.9929        9.6323        9.0810       10.4831        9.4010        9.0655       14.3788       43.5261       29.3029        6.2060        6.3039        8.1099        8.6472        9.1331       10.0373       10.6845       11.9762       11.6390       11.8587       17.6909       23.6743       19.6741        0.0000        0.0000        0.0000        0.0000        0.0000        0.0000        0.0000        0.0000        0.0000        0.0000        0.0000        0.0000        0.0000        0.0000        0.0000        0.0000        0.0000        0.0000        0.0000        0.0000        0.0000        0.0000        0.0000        0.0000        0.0000        0.0000        0.0000        0.0000        0.0000        0.0000        0.0000        0.0000        0.0000        0.0000        0.0000        0.0000        0.0000        0.0000        0.0000        0.0000        0.0000        0.0000        0.0000        0.0000        0.0000        0.0000        0.0000        0.0000        0.0000        0.0000        0.0000        0.0000        0.0000        0.0000        0.0000        0.0000        0.0000        0.0000        0.0000        0.0000        0.0000        0.0000        0.0000        0.0000        0.0000        0.0000        0.0000        0.0000        0.0000        0.0000        0.0000        0.0000        0.0000        0.0000        0.0000        0.0000        0.0000        0.0000        0.0000        0.0000        0.0000        0.0000        0.0000        0.0000        0.0000        0.0000        0.0000        0.0000        0.0000        0.0000        0.0000        0.0000        0.0000        0.0000        0.0000        0.0000        0.0000        0.0000        0.0000        0.0000        0.0000        0.0000        0.0000        0.0000        0.0000        0.0000        0.0000        0.0000        0.0000        0.0000        0.0000        0.0000        0.0000       21.5937       17.1805       18.4841       16.6478       17.5020       23.0704       19.1607       17.1245       13.5859       15.4739       14.5174       20.6375       19.2388       18.7775       20.1908       19.2623       11.7196        9.8449       15.5862       17.4026       16.1674       17.6547       18.8238       25.9075       36.1097       40.4218       32.3987       32.9967       35.0149       35.8509       25.7560       23.5927       20.0428       18.9098       20.9391       23.1030       27.8577       31.9087       38.5850       53.1838       47.0543       46.3427       55.6911       64.0043       55.9651       39.5794       24.1082       17.1462       14.6176       13.6656       11.5738       11.6879       10.1650        9.9785       10.3265       11.2205       15.0190       15.8592       17.9875       20.3103       24.2351       26.4736       31.8421        0.0000        0.0000        0.0000
        0.0000        0.0000        0.0000        0.0000        0.0000        0.0000        0.0000        0.0000        0.0000        0.0000        0.0000        0.0000        0.0000        0.0000        0.0000        0.0000        0.0000        0.0000        0.0000        0.0000        0.0000        0.0000        0.0000        0.0000        0.0000        0.0000        0.0000        0.0000        0.0000        0.0000        0.0000        0.0000        0.0000        0.0000        0.0000        0.0000        0.0000        0.0000       31.0003       31.5983       36.5149       31.5939       26.1885       19.6550       17.2992       17.5281       32.1091       45.2486       43.4364       25.3275       13.4013       11.4301       11.2564       10.2472       15.3627       41.5662       17.9933        8.1863        7.0229        7.8297        7.6686        7.9342        8.1945        8.7590       10.1630       11.4712       11.0860       15.7649       23.4761       20.5113       17.2478       16.9978        0.0000        0.0000        0.0000        0.0000        0.0000        0.0000        0.0000        0.0000        0.0000        0.0000        0.0000        0.0000        0.0000        0.0000        0.0000        0.0000        0.0000        0.0000        0.0000        0.0000        0.0000        0.0000        0.0000        0.0000        0.0000        0.0000        0.0000        0.0000        0.0000        0.0000        0.0000        0.0000        0.0000        0.0000        0.0000        0.0000        0.0000        0.0000        0.0000        0.0000        0.0000        0.0000        0.0000        0.0000        0.0000        0.0000        0.0000        0.0000        0.0000        0.0000        0.0000        0.0000        0.0000        0.0000        0.0000        0.0000        0.0000        0.0000        0.0000        0.0000        0.0000        0.0000        0.0000        0.0000        0.0000        0.0000        0.0000        0.0000        0.0000        0.0000        0.0000        0.0000        0.0000        0.0000        0.0000        0.0000        0.0000        0.0000        0.0000        0.0000        0.0000        0.0000        0.0000        0.0000        0.0000        0.0000        0.0000        0.0000        0.0000        0.0000        0.0000        0.0000        0.0000        0.0000        0.0000        0.0000        0.0000        0.0000        0.0000        0.0000        0.0000        0.0000        0.0000        0.0000        0.0000        0.0000        0.0000        0.0000        0.0000        0.0000        0.0000        0.0000       23.6231       29.9919       27.1218       21.8624       22.8019       28.6288       26.6532       23.3285       19.8890       22.8588       25.2199       24.7232       33.4929       36.7122       31.0738       10.9892        9.8505       11.2279       20.3927       21.8811       27.9973       22.5125       22.9411       46.6927       48.2170       47.7016       46.6580       36.2116       33.2565       28.6833       28.8079       27.6429       20.3363       25.0929       27.9061       26.0151       42.3051       58.3240       51.6477       38.1020       50.6380       62.2405       43.6976       31.0168       32.6511       39.8703       31.8171       15.3394       14.4346       13.8000       13.6056       12.8130       13.0867       15.1764       15.2164       17.0056       19.5297       21.2045       21.7335       24.7965       30.7532        0.0000        0.0000        0.0000        0.0000
        0.0000        0.0000        0.0000        0.0000        0.0000        0.0000        0.0000        0.0000        0.0000        0.0000        0.0000        0.0000        0.0000        0.0000        0.0000        0.0000        0.0000        0.0000        0.0000        0.0000        0.0000        0.0000        0.0000        0.0000        0.0000        0.0000        0.0000        0.0000        0.0000        0.0000        0.0000        0.0000        0.0000        0.0000        0.0000        0.0000        0.0000       18.9851       18.1254       21.3685       24.6960       25.1656       20.2058       21.1958       20.2405       19.6671       24.4461       37.4929       37.0644       25.5859       21.7791       13.2887       13.8102       13.9061       10.0666       13.1402       32.8224        7.4894        5.5857        5.0031        5.0459        5.6921        5.3178        6.1981        5.7119        7.3613        8.0917       11.0202       11.5441       14.1440       18.0537       14.3258        0.0000        0.0000        0.0000        0.0000        0.0000        0.0000        0.0000        0.0000        0.0000        0.0000        0.0000        0.0000        0.0000        0.0000        0.0000        0.0000        0.0000        0.0000        0.0000        0.0000        0.0000        0.0000        0.0000        0.0000        0.0000        0.0000        0.0000        0.0000        0.0000        0.0000        0.0000        0.0000        0.0000        0.0000        0.0000        0.0000        0.0000        0.0000        0.0000        0.0000        0.0000        0.0000        0.0000        0.0000        0.0000        0.0000        0.0000        0.0000        0.0000        0.0000        0.0000        0.0000        0.0000        0.0000        0.0000        0.0000        0.0000        0.0000        0.0000        0.0000        0.0000        0.0000        0.0000        0.0000        0.0000        0.0000        0.0000        0.0000        0.0000        0.0000        0.0000        0.0000        0.0000        0.0000        0.0000        0.0000        0.0000        0.0000        0.0000        0.0000        0.0000        0.0000        0.0000        0.0000        0.0000        0.0000        0.0000        0.0000        0.0000        0.0000        0.0000        0.0000        0.0000        0.0000        0.0000        0.0000        0.0000        0.0000        0.0000        0.0000        0.0000        0.0000        0.0000        0.0000        0.0000        0.0000        0.0000       17.7108       15.0419       12.0102       14.9869       20.1039        0.0000       38.0821       37.5230       30.9016       30.6733       36.8078       40.5990       35.1013       36.1538       32.9750       39.4233       29.0306       35.1984       38.6095       29.6389       17.2848       17.3205       14.2911       15.2357       15.3359       19.4970       29.0480       30.4987       36.0830       39.0924       45.1263       47.5930       60.4034       59.3254       54.1231       42.0803       37.5608       47.1122       31.8447       34.2005       46.2623       58.4601       59.2550       44.2231       35.1623       43.0270       39.6700       26.3261       20.2439       20.7926       24.1644       20.6517       20.3244       21.4259       24.0268       23.3231       24.5418       26.4639       27.4843       24.7944       23.3411       27.5782       27.6167       26.6354       22.2225       27.5961        0.0000        0.0000        0.0000        0.0000
        0.0000        0.0000        0.0000        0.0000        0.0000        0.0000        0.0000        0.0000        0.0000        0.0000        0.0000        0.0000        0.0000        0.0000        0.0000        0.0000        0.0000        0.0000        0.0000        0.0000        0.0000        0.0000        0.0000        0.0000        0.0000        0.0000        0.0000        0.0000        0.0000        0.0000        0.0000        0.0000        0.0000        0.0000        0.0000        0.0000        0.0000       15.2310       15.6946       18.6697       21.2440       20.7217       19.3454       21.5108       19.0035       18.9751       20.8196       20.8426       20.4097       21.0661       21.7759       14.3572       13.3156       12.1160       10.4307        9.0425        8.1674        6.5753        5.7397        5.2687        5.0574        5.0277        4.8813        6.2717        5.7566        5.0064        5.9652        9.2811       10.1618        9.7717       12.4669       13.3404       12.6250        0.0000        0.0000        0.0000        0.0000        0.0000        0.0000        0.0000        0.0000        0.0000        0.0000        0.0000        0.0000        0.0000        0.0000        0.0000        0.0000        0.0000        0.0000        0.0000        0.0000        0.0000        0.0000        0.0000        0.0000        0.0000        0.0000        0.0000        0.0000        0.0000        0.0000        0.0000        0.0000        0.0000        0.0000        0.0000        0.0000        0.0000        0.0000        0.0000        0.0000        0.0000        0.0000        0.0000        0.0000        0.0000        0.0000        0.0000        0.0000        0.0000        0.0000        0.0000        0.0000        0.0000        0.0000        0.0000        0.0000        0.0000        0.0000        0.0000        0.0000        0.0000        0.0000        0.0000        0.0000        0.0000        0.0000        0.0000        0.0000        0.0000        0.0000        0.0000        0.0000        0.0000        0.0000        0.0000        0.0000        0.0000        0.0000        0.0000        0.0000        0.0000        0.0000        0.0000        0.0000        0.0000        0.0000        0.0000        0.0000        0.0000        0.0000        0.0000        0.0000        0.0000        0.0000        0.0000        0.0000        0.0000        0.0000        0.0000        0.0000        0.0000        0.0000       21.0667       18.4057       21.4119       16.7132       15.0326       28.3892       20.8805       23.3977       22.5340       19.2225       30.9950       31.4164       49.5956       72.2174       46.7671       39.5809       35.7150       48.8735       44.3314       30.0868       21.7429       24.6121       33.8799       39.6348       35.6827       30.4145       21.6713       15.2600       19.5321       21.5908       24.9826       36.9185       30.6369       33.2648       36.2201       39.9430       46.3392       54.6149       47.9626       54.6529       54.8296       76.8855       82.8617       65.6771       74.3828       76.5567       99.5051       61.9827       39.4184       33.1777       35.3243       28.9945       21.4985       17.8094       20.7032       23.9349       24.0798       23.8189       29.6078       29.5148       29.9439       32.0089       29.0923       28.5432       26.9132       28.6444       28.0779       27.9905       25.3574        0.0000        0.0000        0.0000        0.0000        0.0000
        0.0000        0.0000        0.0000        0.0000        0.0000        0.0000        0.0000        0.0000        0.0000        0.0000        0.0000        0.0000        0.0000        0.0000        0.0000        0.0000        0.0000        0.0000        0.0000        0.0000        0.0000        0.0000        0.0000        0.0000        0.0000        0.0000        0.0000        0.0000        0.0000        0.0000        0.0000        0.0000        0.0000        0.0000        0.0000        0.0000       16.9450       15.7340       15.3520       19.6370       21.4999       20.1929       20.4951       26.8110       20.6049       18.8703       16.7549       17.4048       19.0924       20.2358       19.6437       12.3935       12.7124       12.1758       10.5254        7.3937        8.0527        6.6773        5.9300        5.3434        4.0454        3.7676        3.8310        3.6666        3.6780        4.0662        5.3683        7.3895        8.0719        8.8636        8.3036        7.0293        0.0000        0.0000        0.0000        0.0000        0.0000        0.0000        0.0000        0.0000        0.0000        0.0000        0.0000        0.0000        0.0000        0.0000        0.0000        0.0000        0.0000        0.0000        0.0000        0.0000        0.0000        0.0000        0.0000        0.0000        0.0000        0.0000        0.0000        0.0000        0.0000        0.0000        0.0000        0.0000        0.0000        0.0000        0.0000        0.0000        0.0000        0.0000        0.0000        0.0000        0.0000        0.0000        0.0000        0.0000        0.0000        0.0000        0.0000        0.0000        0.0000        0.0000        0.0000        0.0000        0.0000        0.0000        0.0000        0.0000        0.0000        0.0000        0.0000        0.0000        0.0000        0.0000        0.0000        0.0000        0.0000        0.0000        0.0000        0.0000        0.0000        0.0000        0.0000        0.0000        0.0000        0.0000        0.0000        0.0000        0.0000        0.0000        0.0000        0.0000        0.0000        0.0000        0.0000        0.0000        0.0000        0.0000        0.0000        0.0000        0.0000        0.0000        0.0000        0.0000        0.0000        0.0000        0.0000        0.0000        0.0000        0.0000        0.0000        0.0000       47.6872       46.5666       47.8362       33.2755       33.2265       29.2388       13.7049       14.9040       23.1570       35.9821       42.5609       30.1052       30.0722       20.9791       22.8470       32.2051       43.4137       42.2953       39.2928       29.1854       40.4251       21.9959       27.7819       17.8141       29.8822       37.5535       53.3776       44.8711       31.5267       20.5032       20.4338       26.4307       21.5386       28.1224       31.9638       34.1553       32.5661       43.2770       47.2865       46.6104       53.3664       55.3872       70.6381       80.6442       85.3210       64.1440       55.3500       74.7365       69.7256       66.3613       48.5380       42.7889       39.2542       37.7036       33.1117       28.7860       18.9752       22.7684       19.2239       26.1359       34.0845       26.3361       30.0743       29.8130       31.5561       34.2536       34.0247       34.6442       37.0348       39.9711       38.3591       37.4684        0.0000        0.0000        0.0000        0.0000        0.0000
        0.0000        0.0000        0.0000        0.0000        0.0000        0.0000        0.0000        0.0000        0.0000        0.0000        0.0000        0.0000        0.0000        0.0000        0.0000        0.0000        0.0000        0.0000        0.0000        0.0000        0.0000        0.0000        0.0000        0.0000        0.0000        0.0000        0.0000        0.0000        0.0000        0.0000        0.0000        0.0000        0.0000        0.0000        0.0000       20.2203       16.2323       17.1146       17.3426       23.4875       24.2843       22.9694       19.0171       21.8170       16.6224       14.5631       17.4636       14.8268       15.4534       17.0968       18.4493       13.4263       10.9114       10.3904        8.6315        7.8349        8.0727        5.5857        4.9567        3.5987        2.7842        2.5251        2.7638        2.9582        3.6513        4.1513        4.4971        6.2388        6.8143        7.7790        8.2866        5.7381        0.0000        0.0000        0.0000        0.0000        0.0000        0.0000        0.0000        0.0000        0.0000        0.0000        0.0000        0.0000        0.0000        0.0000        0.0000        0.0000        0.0000        0.0000        0.0000        0.0000        0.0000        0.0000        0.0000        0.0000        0.0000        0.0000        0.0000        0.0000        0.0000        0.0000        0.0000        0.0000        0.0000        0.0000        0.0000        0.0000        0.0000        0.0000        0.0000        0.0000        0.0000        0.0000        0.0000        0.0000        0.0000        0.0000        0.0000        0.0000        0.0000        0.0000        0.0000        0.0000        0.0000        0.0000        0.0000        0.0000        0.0000        0.0000        0.0000        0.0000        0.0000        0.0000        0.0000        0.0000        0.0000        0.0000        0.0000        0.0000        0.0000        0.0000        0.0000        0.0000        0.0000        0.0000        0.0000        0.0000        0.0000        0.0000        0.0000        0.0000        0.0000        0.0000        0.0000        0.0000        0.0000        0.0000        0.0000        0.0000        0.0000        0.0000        0.0000        0.0000        0.0000        0.0000        0.0000        0.0000        0.0000        0.0000        0.0000       53.2204       45.2231       53.7596       51.7592       38.1761       32.7080       28.0639       19.1490       17.3302       24.2329       31.8879       42.4314       50.7072       34.0380       41.9664       45.2118       40.9715       38.8040       39.9170       50.4438       69.2264       85.2399       53.3840       38.5900       33.8076       32.0477       33.1776       34.1766       30.2251       26.3937       20.8244       21.5317       25.0267       30.0357       40.6960       37.7090       45.7141       41.1474       60.5920       58.0362       59.5349       74.3320       73.8319       67.8644       61.2204       58.2431       45.3081       36.8641       35.6860       40.9207       39.4386       39.7451       45.4090       43.2239       37.5785       36.4564       38.4679       27.4984       20.6952       23.2809       29.5265       31.4726       25.3818       25.8421       29.3352       31.8856       32.5140       35.2374       34.1451       37.5765       45.0794       49.9185       48.3835        0.0000        0.0000        0.0000        0.0000        0.0000
        0.0000        0.0000        0.0000        0.0000        0.0000        0.0000        0.0000        0.0000        0.0000        0.0000        0.0000        0.0000        0.0000        0.0000        0.0000        0.0000        0.0000        0.0000        0.0000        0.0000        0.0000        0.0000        0.0000        0.0000        0.0000        0.0000        0.0000        0.0000        0.0000        0.0000        0.0000        0.0000        0.0000        0.0000        0.0000       22.4454       21.7093       24.5627       22.9816       29.8313       28.6978       26.1450       23.1754       18.3801       11.6485        9.2876       12.9990        8.6010        6.7132       30.3441       27.5042       15.7642       13.6319        7.5560        7.0028        4.7220        3.2959        1.6829        1.0666        0.3154        0.4966        0.8326        0.4798        2.6452        3.0544        3.0495        3.1915        3.5683        4.1438        4.1347        3.9787        2.1157        0.0000        0.0000        0.0000        0.0000        0.0000        0.0000        0.0000        0.0000        0.0000        0.0000        0.0000        0.0000        0.0000        0.0000        0.0000        0.0000        0.0000        0.0000        0.0000        0.0000        0.0000        0.0000        0.0000        0.0000        0.0000        0.0000        0.0000        0.0000        0.0000        0.0000        0.0000        0.0000        0.0000        0.0000        0.0000        0.0000        0.0000        0.0000        0.0000        0.0000        0.0000        0.0000        0.0000        0.0000        0.0000        0.0000        0.0000        0.0000        0.0000        0.0000        0.0000        0.0000        0.0000        0.0000        0.0000        0.0000        0.0000        0.0000        0.0000        0.0000        0.0000        0.0000        0.0000        0.0000        0.0000        0.0000        0.0000        0.0000        0.0000        0.0000        0.0000        0.0000        0.0000        0.0000        0.0000        0.0000        0.0000        0.0000        0.0000        0.0000        0.0000        0.0000        0.0000        0.0000        0.0000        0.0000        0.0000        0.0000        0.0000        0.0000        0.0000        0.0000        0.0000        0.0000        0.0000        0.0000        0.0000        0.0000       73.9488       50.0451       44.8886       54.7617       45.5024       42.2276       44.2547       36.6236       23.8968       36.9195       36.7365       23.3644       39.7427       48.5260       39.0265       55.4845       67.5229       60.9223       69.6245       86.5602       92.7189       78.2884       65.3751       58.7337       45.7343       40.7778       46.7521       46.9939       38.5973       29.3036       25.0638       21.2992       22.6533       26.4636       28.8989       54.3059       75.3641       61.8239       66.3492       69.7223       50.0927       69.0437       78.9743       83.3574       69.1285       57.1494       48.9404       46.9800       37.9038       29.5578       31.0076       34.0391       28.8058       36.0895       36.3401       31.8152       30.9796       28.8803       25.8526       22.7579       21.1784       17.8793       18.1274       25.3166       23.6047       32.0870       37.4120       37.8021       39.7118       43.9948       50.0304       54.1844       59.0788        0.0000        0.0000        0.0000        0.0000        0.0000        0.0000
        0.0000        0.0000        0.0000        0.0000        0.0000        0.0000        0.0000        0.0000        0.0000        0.0000        0.0000        0.0000        0.0000        0.0000        0.0000        0.0000        0.0000        0.0000        0.0000        0.0000        0.0000        0.0000        0.0000        0.0000        0.0000        0.0000        0.0000        0.0000        0.0000        0.0000        0.0000        0.0000        0.0000        0.0000        0.0000       25.8935       22.3012       24.1022       26.4362       28.9497       30.5620       35.9090       29.2814       14.8144       11.4604       10.1422        8.7181        7.4704        5.8708       13.8180        8.8524        6.3725        6.4605        6.9771        6.2987        5.1580        3.5320        0.9849        0.8076        0.4507        0.8418        0.8180        0.6232        2.1911        2.6039        2.2993        2.0856        2.8969        3.1056        2.6034        2.4124        0.0000        0.0000        0.0000        0.0000        0.0000        0.0000        0.0000        0.0000        0.0000        0.0000        0.0000        0.0000        0.0000        0.0000        0.0000        0.0000        0.0000        0.0000        0.0000        0.0000        0.0000        0.0000        0.0000        0.0000        0.0000        0.0000        0.0000        0.0000        0.0000        0.0000        0.0000        0.0000        0.0000        0.0000        0.0000        0.0000        0.0000        0.0000        0.0000        0.0000        0.0000        0.0000        0.0000        0.0000        0.0000        0.0000        0.0000        0.0000        0.0000        0.0000        0.0000        0.0000        0.0000        0.0000        0.0000        0.0000        0.0000        0.0000        0.0000        0.0000        0.0000        0.0000        0.0000        0.0000        0.0000        0.0000        0.0000        0.0000        0.0000        0.0000        0.0000        0.0000        0.0000        0.0000        0.0000        0.0000        0.0000        0.0000        0.0000        0.0000        0.0000        0.0000        0.0000        0.0000        0.0000        0.0000        0.0000        0.0000        0.0000        0.0000        0.0000        0.0000        0.0000        0.0000       78.6801       97.2815        0.0000       80.1149       73.4691       80.8928       63.5215       49.0038       48.4572       40.2175       41.5340       42.5527       42.9520       32.0604       30.2864       47.9931       31.8721       33.4740       30.9645       50.9076       65.6303       96.8003      110.9860      125.9781      159.6238      140.7869      104.0347       91.8961      111.5907       59.1183       67.9525       53.3033       52.5262       33.3672       28.2835       27.8743       21.8358       20.8793       24.9231       21.5404       38.4778       69.1149       70.6334       77.4780       82.9876       75.2090       88.2238       68.9854       57.0229       52.3868       42.0764       43.8319       77.4939       65.4125       32.6562       23.4986       18.6373       25.7820       35.7324       34.3748       39.0867       40.0830       27.6170       20.7829       16.6852       14.0915       16.1807       14.1817       17.9232       20.9196       32.5117       37.9952       42.7786       48.9285       52.2747       58.9561       68.0569        0.0000        0.0000        0.0000        0.0000        0.0000        0.0000        0.0000
        0.0000        0.0000        0.0000        0.0000        0.0000        0.0000        0.0000        0.0000        0.0000        0.0000        0.0000        0.0000        0.0000        0.0000        0.0000        0.0000        0.0000        0.0000        0.0000        0.0000        0.0000        0.0000        0.0000        0.0000        0.0000        0.0000        0.0000        0.0000        0.0000       58.0394       57.5097       59.4964       59.4054       49.1276       31.6344       21.7627       20.3045       18.7624       19.2493       24.6021       25.4594       23.8344       19.3326       10.6936       12.4034       11.4063        7.5176        7.0031        6.2704        5.5106        5.1762        5.2387        5.6085        5.7527        5.6572        3.2879        2.9190        1.3410        2.0618        0.8277        0.8363        0.6525        0.3441        1.5980        2.5930        2.4859        1.9303        2.1101        2.0495        2.2487        1.8541        1.2578        0.7091        0.0000        0.0000        0.0000        0.0000        0.0000        0.0000        0.0000        0.0000        0.0000        0.0000        0.0000        0.0000        0.0000        0.0000        0.0000        0.0000        0.0000        0.0000        0.0000        0.0000        0.0000        0.0000        0.0000        0.0000        0.0000        0.0000        0.0000        0.0000        0.0000        0.0000        0.0000        0.0000        0.0000        0.0000        0.0000        0.0000        0.0000        0.0000        0.0000        0.0000        0.0000        0.0000        0.0000        0.0000        0.0000        0.0000        0.0000        0.0000        0.0000        0.0000        0.0000        0.0000        0.0000        0.0000        0.0000        0.0000        0.0000        0.0000        0.0000        0.0000        0.0000        0.0000        0.0000        0.0000        0.0000        0.0000        0.0000        0.0000        0.0000        0.0000        0.0000        0.0000        0.0000        0.0000        0.0000        0.0000        0.0000        0.0000        0.0000        0.0000        0.0000        0.0000        0.0000        0.0000        0.0000        0.0000        0.0000        0.0000        0.0000        0.0000        0.0000       56.1434       62.2731       70.4416       68.1655       67.9512       62.0408       69.6586       61.3533       55.6870       52.2695       40.2991       35.1912       47.6623       41.3374       30.5779       36.4180       54.1276       50.1978       45.7506       58.0636       53.6016       74.8599      113.3659      164.2167      172.1121      148.6079      121.5342       72.8505       60.0403       83.5723       94.5781       69.6709       63.8609       44.0941       30.0062       31.5666       50.0672       29.2691       25.4475       59.1680       51.1549       36.1643       45.9876       58.3979       49.8484       50.5252       55.5023       64.0599       53.6255       53.5405       52.4923       54.6531       45.4830       53.4470       40.2388       26.0344       20.2933       18.8086       22.7062       26.9574       29.9548       34.8660       38.9449       32.2412       20.3810       13.9537       16.0192       15.6402       14.4467       18.2078       25.3048       36.5377       39.9087       43.3572       48.0519       64.0167       75.2334        0.0000        0.0000        0.0000        0.0000        0.0000        0.0000        0.0000        0.0000
        0.0000        0.0000        0.0000        0.0000        0.0000        0.0000        0.0000        0.0000        0.0000        0.0000        0.0000        0.0000        0.0000        0.0000        0.0000        0.0000        0.0000        0.0000        0.0000        0.0000        0.0000        0.0000        0.0000        0.0000        0.0000        0.0000       57.8415       69.0790       73.7781       59.3681       58.1397       48.1329       42.3775       35.3139       27.6515       20.8320       20.3378       29.0258       19.1321       20.5221       20.0711       18.8820       17.0679       10.3900       10.3975       11.3367       11.4347        7.5765        9.5006        7.8783        6.3378        5.6166        5.3286        5.7065        4.8277        2.8867        2.9369        3.5366        3.0590        1.8055        2.0279        1.3761        0.7616        1.4774        2.1035        2.0097        2.3812        1.7552        1.6506        1.5637        2.0366        1.2703        1.0075        1.6700        1.8005        5.2474        6.4621        7.0272        7.8796        7.0113        7.3714        7.5523        0.0000        0.0000        0.0000        0.0000        0.0000        0.0000        0.0000        0.0000        0.0000        0.0000        0.0000        0.0000        0.0000        0.0000        0.0000        0.0000        0.0000        0.0000        0.0000        0.0000        0.0000        0.0000        0.0000        0.0000        0.0000        0.0000        0.0000        0.0000        0.0000        0.0000        0.0000        0.0000        0.0000        0.0000        0.0000        0.0000        0.0000        0.0000        0.0000        0.0000        0.0000        0.0000        0.0000        0.0000        0.0000        0.0000        0.0000        0.0000        0.0000        0.0000        0.0000        0.0000        0.0000        0.0000        0.0000        0.0000        0.0000        0.0000        0.0000        0.0000        0.0000        0.0000        0.0000        0.0000        0.0000        0.0000        0.0000        0.0000        0.0000        0.0000        0.0000       22.2747       20.2474       15.0793       11.3625       11.5050        0.0000        0.0000        0.0000        0.0000       34.7563       46.7379       47.5639       46.5451       49.1864       50.2524       52.0652       55.9815       68.3777       57.3228       36.1726       41.3557       41.3993       46.1438       33.9680       28.9142       28.5773       33.6403       35.0176       54.6621       48.8987       69.0292       75.0855       96.8355      106.7858      122.2060      148.4204      154.7909      119.3219       76.7387       51.4577       80.8548      123.2639       71.5455       47.8785       37.9181       54.7340       36.4974       46.2775       35.9096       38.3779       69.1566       56.0950       52.8327       44.0096       38.8377       33.9408       39.4634       39.9978       40.5833       41.3040       43.2031       40.8275       44.3915       48.3823       30.0020       28.2800       22.8183       23.6009       28.5477       32.0703       28.0768       42.0499       34.2834       49.3978       36.4148       23.1357       18.3459       20.8381       17.9027       17.7959       22.0073       28.5689       40.4227       44.3975       45.2755       53.7702       62.3750       73.3780        0.0000        0.0000        0.0000        0.0000        0.0000        0.0000        0.0000        0.0000
        0.0000        0.0000        0.0000        0.0000        0.0000        0.0000        0.0000        0.0000        0.0000        0.0000        0.0000        0.0000        0.0000        0.0000        0.0000        0.0000        0.0000        0.0000        0.0000        0.0000        0.0000        0.0000        0.0000        0.0000        0.0000       62.3824       63.9389       49.2595       39.6503       33.3937       32.5720       35.8575       30.2418       29.3336       25.7557       22.1553       22.6051       50.8239       32.8159       17.3574       17.0084       13.9116       13.4783       11.0787        9.9459       15.0752       14.0026        8.8443        9.9328       11.3006        9.9231        4.1974        3.5810        4.8213        4.1059        4.2936        4.1847        4.0382        3.2055        3.6518        2.5971        1.7891        1.3926        1.4847        2.2542        2.2986        1.8879        1.4606        1.5636        1.9539        2.2181        1.9716        3.0940        2.3379        3.6918        5.0715        7.0036        6.4943        6.9153        2.6181        3.0159        3.5485        3.3068        5.5056        0.0000        0.0000        0.0000        0.0000        0.0000        0.0000        0.0000        0.0000        0.0000        0.0000        0.0000        0.0000        0.0000        0.0000        0.0000        0.0000        0.0000        0.0000        0.0000        0.0000        0.0000        0.0000        0.0000        0.0000        0.0000        0.0000        0.0000        0.0000        0.0000        0.0000        0.0000        0.0000        0.0000        0.0000        0.0000        0.0000        0.0000        0.0000        0.0000        0.0000        0.0000        0.0000        0.0000        0.0000        0.0000        0.0000        0.0000        0.0000        0.0000        0.0000        0.0000        0.0000        0.0000        0.0000        0.0000        0.0000        0.0000        0.0000        0.0000        0.0000        0.0000        0.0000        0.0000        0.0000        0.0000        0.0000        0.0000        0.0000       21.2607       26.2504       23.0531       17.7593       14.7273       16.9200       22.7616       30.9713       33.0273       35.0296       38.2783       33.1833       31.6009       33.3478       32.0278       31.5640       33.0495       28.1865       46.0381       43.8841       30.1185       29.5811       33.7868       37.0462       32.6376       28.2347       28.6680       36.9912       42.6555       43.5457       54.1589       71.4047       88.5944       78.7820       83.4296      102.8275      126.6051       96.1638       88.2811       77.5071       61.7804       81.2081       60.5903       58.1378       50.9314       47.5171       51.9410       66.5467       68.1529       67.9933       66.3923       63.0471       58.6515       53.8519       46.1564       40.3811       41.5510       37.9974       40.6530       38.6926       39.6947       34.1158       31.4529       31.8772       26.0341       26.2269       24.9206       25.4836       24.9674       27.5070       35.3099       34.0615       34.9847       30.2926       37.4345       37.0802       30.6185       28.6399       29.6439       28.7073       37.3560       36.0123        0.0000        0.0000       44.9893       47.7850       49.8223       58.5008        0.0000        0.0000        0.0000        0.0000        0.0000        0.0000        0.0000        0.0000        0.0000
        0.0000        0.0000        0.0000        0.0000        0.0000        0.0000        0.0000        0.0000        0.0000        0.0000        0.0000        0.0000        0.0000        0.0000        0.0000        0.0000        0.0000        0.0000        0.0000        0.0000        0.0000        0.0000        0.0000        0.0000        0.0000        0.0000       58.8290       63.1477       59.1402       39.3283       61.4048       62.8560       30.3022       28.2630       25.6930       20.3734       18.6878       18.4341       22.3418       20.9137       17.4060       15.1004       13.6103       10.6897       14.0046       13.4859       12.3235        9.5986        9.9989       10.4123        7.4018        3.6479        4.4570        6.2098        5.1530        5.1954        4.6008        4.8760        3.6358        3.3007        1.7251        1.5480        1.6110        2.2695        2.7549        2.0317        1.7636        2.0832        2.2386        1.6368        1.8164        2.1961        2.3901        3.1500        4.4386        5.5162        6.4930        7.5658        7.9427        2.8534        2.4370        2.0154        1.8769        2.9314        6.2546        6.2731        0.0000        0.0000        0.0000        0.0000        0.0000        0.0000        0.0000        0.0000        0.0000        0.0000        0.0000        0.0000        0.0000        0.0000        0.0000        0.0000        0.0000        0.0000        0.0000        0.0000        0.0000        0.0000        0.0000        0.0000        0.0000        0.0000        0.0000        0.0000        0.0000        0.0000        0.0000        0.0000        0.0000        0.0000        0.0000        0.0000        0.0000        0.0000        0.0000        0.0000        0.0000        0.0000        0.0000        0.0000        0.0000        0.0000        0.0000        0.0000        0.0000        0.0000        0.0000        0.0000        0.0000        0.0000        0.0000        0.0000        0.0000        0.0000        0.0000        0.0000        0.0000        0.0000        0.0000        0.0000        0.0000        0.0000       13.7728       18.4704       19.4000       17.7501       17.0092       20.4895       21.7061       28.8638       31.8139       33.9803       32.8176       26.0181       26.5853       24.3389       23.6173       26.8227       21.0322       21.7559       29.1824       41.3403       26.2802       27.2482       27.4969       28.8722       27.2981       36.4060       34.9453       45.2021       53.5882       53.5557       56.8834       67.2961       75.9045       83.5375       58.3054       66.4082      102.9722       85.6285       89.2663       87.0773       74.4925       97.8616       76.5510       61.3887       57.5509       56.5732       62.9671       83.2703       98.0019       95.1714       82.8281       67.6698       66.6242       57.7805       54.5690       46.6666       41.5458       37.8863       35.7606       38.3340       38.4860       34.6590       30.0139       31.9501       28.4124       29.6098       26.4077       27.5059       31.6362       33.3173       44.0034       48.9154       52.1777       34.0231       34.1614       39.9842       36.5025       33.4989       35.9795       35.1573       38.5874        0.0000        0.0000        0.0000        0.0000        0.0000        0.0000        0.0000        0.0000        0.0000        0.0000        0.0000        0.0000        0.0000        0.0000        0.0000        0.0000
        0.0000        0.0000        0.0000        0.0000        0.0000        0.0000        0.0000        0.0000        0.0000        0.0000        0.0000        0.0000        0.0000        0.0000        0.0000        0.0000        0.0000        0.0000        0.0000        0.0000        0.0000        0.0000        0.0000        0.0000        0.0000        0.0000        0.0000       40.4688       34.5404       29.5525       31.0555       43.2165       32.5526       33.1129       33.7237       23.7757       23.1267       20.5036       21.8571       32.6569       28.1992       19.1231       17.0694       15.7753       15.0979       16.9617       14.1600       13.6842       13.5797       11.4658        9.2450        5.1667        9.5354       11.0033        5.5522        4.0170        4.7715        6.9230        5.9902        3.4145        1.5331        2.4370        1.8948        2.5450        1.9782        1.5219        2.1318        1.9451        2.0059        2.2012        2.5489        2.9802        2.5914        3.3984        4.6435        5.8039        7.0548        7.9960        8.1101        2.0961        2.1509        2.4683        3.6889        5.2280        4.1350        3.2176        1.9524        0.9587        1.7320        1.8103        0.0000        0.0000        0.0000        0.0000        0.0000        0.0000        0.0000        0.0000        0.0000        0.0000        0.0000        0.0000        0.0000        0.0000        0.0000        0.0000        0.0000        0.0000        0.0000        0.0000        0.0000        0.0000        0.0000        0.0000        0.0000        0.0000        0.0000        0.0000        0.0000        0.0000        0.0000        0.0000        0.0000        0.0000        0.0000        0.0000        0.0000        0.0000        0.0000        0.0000        0.0000        0.0000        0.0000        0.0000        0.0000        0.0000        0.0000        0.0000        0.0000        0.0000        0.0000        0.0000        0.0000        0.0000        0.0000        0.0000        0.0000        0.0000        0.0000        0.0000        0.0000       12.0398       12.1280       13.0175       11.1653       15.9467       19.5678       20.7659       22.6600       26.5116       30.2002       30.8645       27.4993       20.0151       19.7347       18.8839       18.0194       17.9375       17.6151       17.5184       19.0583       24.1474       25.8117       22.3961       24.2787       28.5661       25.5323       35.0914       33.6046       39.7443       48.7757       57.9354       76.8990       62.5444       52.0162       68.3466       76.4291       64.9640       63.6623       64.1766       73.5214       81.2389       98.9799       75.5077       83.7474       85.0417       97.2948      103.9871       68.3339       88.1189       92.9673       97.8318       93.2527       78.7551       77.1092       66.8852       67.7835       62.8346       45.2830       43.5821       48.1197       71.6638       45.3758       43.0145       42.5092       39.4846       37.3250       41.5236       45.5435       56.7054       47.1803       56.3230       50.7138       45.8983       32.6059       31.2862       34.9291       40.5085       41.9988       37.7632       41.5589       41.1101       39.7332        0.0000        0.0000        0.0000        0.0000        0.0000        0.0000        0.0000        0.0000        0.0000        0.0000        0.0000        0.0000        0.0000        0.0000        0.0000        0.0000
        0.0000        0.0000        0.0000        0.0000        0.0000        0.0000        0.0000        0.0000        0.0000        0.0000        0.0000        0.0000        0.0000        0.0000        0.0000        0.0000        0.0000        0.0000        0.0000        0.0000        0.0000        0.0000        0.0000        0.0000        0.0000        0.0000        0.0000       31.8182       34.8163       34.4264       32.5549       34.2692       36.4142       36.8767       34.3040       30.7570       36.2506       41.1252       40.7548       84.7996       92.2315       66.1606       52.7210       31.3695       21.6403       20.9787       20.8123       18.8778       22.2171       19.3137       14.4806       11.2287       15.0617       16.1653       10.8383        5.2303        7.4112        9.3728        6.0089        4.7263        3.1129        2.5367        3.4390        2.3858        2.4430        2.8121        3.5977        3.3879        2.8687        1.7672        2.5820        2.7145        2.3432        3.1796        4.8592        6.1457        7.6043        7.9575        8.6734        3.1025        4.8956        2.8785        5.2816        7.7987        9.0855        4.8203        8.0206        2.5869        2.9846        4.9456        0.0000        0.0000        0.0000        0.0000        0.0000        0.0000        0.0000        0.0000        0.0000        0.0000        0.0000        0.0000        0.0000        0.0000        0.0000        0.0000        0.0000        0.0000        0.0000        0.0000        0.0000        0.0000        0.0000        0.0000        0.0000        0.0000        0.0000        0.0000        0.0000        0.0000        0.0000        0.0000        0.0000        0.0000        0.0000        0.0000        0.0000        0.0000        0.0000        0.0000        0.0000        0.0000        0.0000        0.0000        0.0000        0.0000        0.0000        0.0000        0.0000        0.0000        0.0000        0.0000        0.0000        0.0000        0.0000        0.0000        0.0000        0.0000        0.0000        0.0000        0.0000        0.0000       12.2610       12.3442       11.2298       11.7534       16.8004       23.2946       27.8884       26.1621       26.0975       26.3222       24.9091       18.9054       17.8428       16.7212       17.1963       21.6053       32.9278       21.3468       21.5964       20.8289       21.2739       24.9375       25.0250       34.5852       32.1025       42.2418       42.0725       51.6430       44.3390       45.7963       74.1871       90.7220       51.2139       46.2014       55.7952       68.5321       70.9010       60.6248       58.9361       64.0070       68.1127       87.0066       88.3543       94.5949       83.0262       71.3198       81.2029       90.8771       86.5622       93.6769       97.8546       86.9211       83.8496       77.3373       90.7292       82.5598       53.6780       50.2043       54.9677       66.5995       76.6484       84.5722      105.0031       71.0128       46.5543       52.1856       63.5459       55.7809       44.6358       36.7870       36.5791       34.8627       34.7899       30.9037       41.1558       41.7435       42.8004       43.2805       45.6705       43.8553       42.9091        0.0000        0.0000        0.0000        0.0000        0.0000        0.0000        0.0000        0.0000        0.0000        0.0000        0.0000        0.0000        0.0000        0.0000        0.0000        0.0000
        0.0000        0.0000        0.0000        0.0000        0.0000        0.0000        0.0000        0.0000        0.0000        0.0000        0.0000        0.0000        0.0000        0.0000        0.0000        0.0000        0.0000        0.0000        0.0000        0.0000        0.0000        0.0000        0.0000        0.0000        0.0000        0.0000        0.0000        0.0000       37.8134       38.8784       39.3546       40.1730       42.4838       42.0545       38.6416       29.2412       28.0691       30.4082       34.5213       61.2551      116.4417      148.5617      100.3636       81.8568       52.2387       40.8119       36.9818       31.1867       34.2076       35.2326       33.9534       31.4903       29.2817       28.4073       20.1821       13.4795       11.2510        9.1436       18.1192       49.4587       46.8315        9.1857        3.4604        3.8717        2.8562        4.0065        4.5597        4.3370        2.9060        1.3759        1.8952        1.9651        1.4333        3.1987        4.7288        8.7840       10.5886       12.2307       12.5581       15.0387       13.0462       19.3491       14.2890       10.5513       10.4457        8.7420       10.7275        6.4614        7.0363        7.1076        4.2028        0.0000        0.0000        0.0000        0.0000        0.0000        0.0000        0.0000        0.0000        0.0000        0.0000        0.0000        0.0000        0.0000        0.0000        0.0000        0.0000        0.0000        0.0000        0.0000        0.0000        0.0000        0.0000        0.0000        0.0000        0.0000        0.0000        0.0000        0.0000        0.0000        0.0000        0.0000        0.0000        0.0000        0.0000        0.0000        0.0000        0.0000        0.0000        0.0000        0.0000        0.0000        0.0000        0.0000        0.0000        0.0000        0.0000        0.0000        0.0000        0.0000        0.0000        0.0000        0.0000        0.0000        0.0000        0.0000        0.0000        0.0000        0.0000        0.0000        0.0000        0.0000        0.0000       11.3370       10.3442       13.3516       16.2643       17.5259       22.9465       21.6876       20.0398       18.8929       17.5921       18.1232       10.0660       11.4753       13.9294       14.1742       12.2049       16.8373       32.0399       46.9605       31.1177       30.1369       38.2779       45.6967       47.0267       49.2739       55.4132       53.3433       46.1177       52.5164       66.1312       51.4646       58.8615       50.4781       49.3329       52.6348       54.1637       50.6373       52.5626       84.3127       83.5870       91.6669       75.7252       95.8966      108.3612       76.1047       71.9717       79.1837       90.9978       88.2623       83.3569       93.0369      112.3658       99.6287       79.6206       80.0420       85.0888       64.6514       88.5793       83.6512       82.4375       74.0558       99.8251       89.1796       73.6464       81.3236       60.2875       51.2953       45.4395       40.6779       40.3091       42.6097       32.9681       31.1274       27.4637       31.3892       38.3628       36.0322       32.5780       40.8271       40.7948        0.0000        0.0000        0.0000        0.0000        0.0000        0.0000        0.0000        0.0000        0.0000        0.0000        0.0000        0.0000        0.0000        0.0000        0.0000        0.0000
        0.0000        0.0000        0.0000        0.0000        0.0000        0.0000        0.0000        0.0000        0.0000        0.0000        0.0000        0.0000        0.0000        0.0000        0.0000        0.0000        0.0000        0.0000        0.0000        0.0000        0.0000        0.0000        0.0000        0.0000        0.0000        0.0000        0.0000        0.0000       44.6622       44.7602       45.4582       50.5293       53.2035       51.7989       47.2210       34.5496       30.6936       28.3957       29.5775       33.5501       33.7317       35.8360       46.7089       54.0415       55.1796       80.3598      109.0465       84.2733       51.5476       47.0116       57.2280       46.7858       40.0454       33.8321       24.0601       16.9123       13.0194        9.1313       10.9995       24.6248       24.2573       31.1375       23.4425       22.3512       10.1050        5.6829       10.5583        7.2985        4.0769        2.8221        3.5424        4.9041        2.0072        2.3864        5.0860        9.6197       11.5023       12.8510       16.1477       13.7343       14.6640       18.3369       16.6247       11.5950       10.8370        8.0881        7.6965        4.3465        5.6363        5.5774        6.7808        0.0000        0.0000        0.0000        0.0000        0.0000        0.0000        0.0000        0.0000        0.0000        0.0000        0.0000        0.0000        0.0000        0.0000        0.0000        0.0000        0.0000        0.0000        0.0000        0.0000        0.0000        0.0000        0.0000        0.0000        0.0000        0.0000        0.0000        0.0000        0.0000        0.0000        0.0000        0.0000        0.0000        0.0000        0.0000        0.0000        0.0000        0.0000        0.0000        0.0000        0.0000        0.0000        0.0000        0.0000        0.0000        0.0000        0.0000        0.0000        0.0000        0.0000        0.0000        0.0000        0.0000        0.0000        0.0000        0.0000        0.0000        0.0000        0.0000        0.0000       17.9675       12.7453       12.0477       12.6327       16.1532       20.4470       25.1500       28.9232       22.1016       18.8475       17.7633       16.2206       13.5964       10.0444        9.2111       17.9461       22.6542       20.1734       25.0630       24.2900       38.2618       41.1450       50.1848       59.8068       56.0008       60.2428       57.0232       58.1544       39.1251       41.3800       41.5834       47.5108       42.8178       46.2901       45.6464       44.8058       46.0677       57.8682       48.4199       61.1297       65.0878       59.8730       82.8158       86.7845      101.5073       98.5978       94.5730       75.5792       80.2734      106.3115      105.7858       87.1879       90.3286      109.2186       88.0039       73.6997       82.6470       74.2436       67.1721       82.9742       93.6585       86.8190       84.9733       76.9627       80.7023       79.1784       83.6033       85.3098       56.7815       53.0760       52.0151       46.9452       39.0107       39.5767       29.7834       31.6945       31.7888       36.8640       33.9823       46.9482       51.3577       52.1442        0.0000        0.0000        0.0000        0.0000        0.0000        0.0000        0.0000        0.0000        0.0000        0.0000        0.0000        0.0000        0.0000        0.0000        0.0000        0.0000
        0.0000        0.0000        0.0000        0.0000        0.0000        0.0000        0.0000        0.0000        0.0000        0.0000        0.0000        0.0000        0.0000        0.0000        0.0000        0.0000        0.0000        0.0000        0.0000        0.0000        0.0000        0.0000        0.0000        0.0000        0.0000        0.0000        0.0000        0.0000       67.5065       62.1770       67.3230       85.9544       77.6466       64.8528       55.5799       42.6044       36.3889       33.1930       31.3915       33.0208       35.0176       34.7460       35.5999       36.0040       35.3166       55.5126       83.2641       73.1585       70.1172       48.3751       62.3481       53.2601       45.0803       32.6539       26.3514       18.3479       18.6069       10.8953        7.4432        2.4501        1.9203        3.5277        7.9210       23.0992       40.1587       31.3975       19.9562       10.1636        4.0589        3.4244        3.7194        2.0075        1.5725        2.8268        4.7894        8.4825       11.0237       11.9360       14.5814       24.3173       36.3048       23.5838       21.8213       34.0776       14.1586       15.9848       10.8372        6.0600        7.3760        4.5370        7.4413        1.8320        0.0000        0.0000        0.0000        0.0000        0.0000        0.0000        0.0000        0.0000        0.0000        0.0000        0.0000        0.0000        0.0000        0.0000        0.0000        0.0000        0.0000        0.0000        0.0000        0.0000        0.0000        0.0000        0.0000        0.0000        0.0000        0.0000        0.0000        0.0000        0.0000        0.0000        0.0000        0.0000        0.0000        0.0000        0.0000        0.0000        0.0000        0.0000        0.0000        0.0000        0.0000        0.0000        0.0000        0.0000        0.0000        0.0000        0.0000        0.0000        0.0000        0.0000        0.0000        0.0000        0.0000        0.0000        0.0000        0.0000        0.0000        0.0000       12.9341       13.3225       12.9425       13.9931       15.8097       16.7117       19.8094       25.2698       25.6964       20.1138       16.2520       17.2036       18.0841       17.6065       12.4568       10.5955       27.7684       43.0317       39.8724       33.1596       30.2999       33.5918      106.3367       95.0318       50.9267       78.5092       67.9318       60.0700       52.3817       43.5424       35.9410       32.8844       33.4725       35.3993       35.8379       36.8585       38.0533       39.8977       47.9355       50.3095       50.0508       53.1202       59.2289       72.8444       81.5495      100.1013       82.9383       65.6148       67.9212       78.5068       87.4555       86.7232      117.2149       96.8593       87.4059       85.0320       95.3111       89.7099       85.1162       85.2743      102.6882      106.4585      100.9736       99.2039       85.4042       85.3819       79.2453       81.3320      107.6747       88.5363       71.6125       66.8981       57.3270       46.6953       35.8705       33.0017       31.3802       36.4335       40.9782       33.4889       40.8962       45.8968       49.4844       49.5338        0.0000        0.0000        0.0000        0.0000        0.0000        0.0000        0.0000        0.0000        0.0000        0.0000        0.0000        0.0000        0.0000        0.0000        0.0000
        0.0000        0.0000        0.0000        0.0000        0.0000        0.0000        0.0000        0.0000        0.0000        0.0000        0.0000        0.0000        0.0000        0.0000        0.0000        0.0000        0.0000        0.0000        0.0000        0.0000        0.0000        0.0000        0.0000        0.0000        0.0000        0.0000        0.0000       58.4098       67.8538       59.0814       60.1317       62.3111       62.0722       54.9156       49.4922       41.4316       38.7842       37.2967       38.4925       43.9029       61.4419       73.7402       53.0745       38.1860       34.3265       36.1824       38.6409       45.1746       52.3238       42.8829       50.1804       63.8452       61.8287       66.7796       54.7774       36.6811       23.0629       13.4430        6.5620        1.3529        2.0119        2.5912        4.1608        7.2366        7.5999        7.1613        4.8703        2.4640        1.4677        1.5348        1.0054        1.2234        1.5865        1.9937        3.0547        6.5845        8.6818        9.6240        9.9126        9.8206       11.0004       11.0055       19.0768      182.0103      174.3060       45.0017       20.4485       10.3880        5.8096        5.0661        4.6166        1.2050        1.3117        0.0000        0.0000        0.0000        0.0000        0.0000        0.0000        0.0000        0.0000        0.0000        0.0000        0.0000        0.0000        0.0000        0.0000        0.0000        0.0000        0.0000        0.0000        0.0000        0.0000        0.0000        0.0000        0.0000        0.0000        0.0000        0.0000        0.0000        0.0000        0.0000        0.0000        0.0000        0.0000        0.0000        0.0000        0.0000        0.0000        0.0000        0.0000        0.0000        0.0000        0.0000        0.0000        0.0000        0.0000        0.0000        0.0000        0.0000        0.0000        0.0000        0.0000        0.0000        0.0000        0.0000        0.0000        0.0000        0.0000       16.0343       17.5398       13.2834       16.4152       16.8711       19.1245       18.3573       18.6876       20.1319       17.7104       17.0219       16.9262       17.8488       21.3234       19.6446       19.0056       17.3232       23.9957       33.1766       32.2676       42.8990       39.0808       43.8858       58.6472       55.7929       58.0705       69.3247       80.3157       88.1423       60.7944       58.1819       58.8585       43.9647       34.9020       36.5161       40.9420       37.5516       39.5215       37.9462       46.2995       51.7950       60.2903       60.3694       80.0252       88.7414       75.3852       93.0744       89.3669       70.8501       83.2940       85.8384       99.3806       96.4173      101.9269       92.7187      104.0189      114.3434      128.0904      110.9503       95.0621       88.7684       89.4860       86.1393       97.6364       94.2476       95.6183       82.9551       72.8777       95.0726      101.5685       91.9880       89.3020       79.6111       62.1718       50.0262       46.2623       48.1929       48.8897       48.3022       43.4035       40.3108       38.5055       41.8212       39.4477        0.0000        0.0000        0.0000        0.0000        0.0000        0.0000        0.0000        0.0000        0.0000        0.0000        0.0000        0.0000        0.0000        0.0000        0.0000        0.0000
        0.0000        0.0000        0.0000        0.0000        0.0000        0.0000        0.0000        0.0000        0.0000        0.0000        0.0000        0.0000        0.0000        0.0000        0.0000        0.0000        0.0000        0.0000        0.0000        0.0000        0.0000        0.0000        0.0000        0.0000        0.0000        0.0000        0.0000       55.4059       53.1372       50.3408       54.6038       58.0930       56.7414       54.7284       49.2049       59.3749       61.3765       51.2729       50.7815       43.6042       37.1839       42.1165       35.4617       32.2895       34.7160       45.4959       47.7324       44.6151       41.0435       44.7770       59.1720       53.3151       51.3413       55.8689       53.7064       39.0592       23.9812       18.6691       13.0794        7.6117        6.3765        6.4321        8.8984       11.5105        7.6531        6.6413        5.9489        2.1809        2.3070        1.8550        0.7737        1.4077        1.6246        2.2353        4.1653        6.4711        7.1150        6.5494        7.6500        6.7751        6.9118        8.0527        7.9119       40.4341       72.7726       25.0558       14.8805        6.3121        5.5613        5.5460        4.5429        3.6626        3.7209        3.5203        4.2487        5.1332        2.8283        2.0889        1.8168        3.8190        5.6187        0.0000        0.0000        0.0000        0.0000        0.0000        0.0000       16.3331       16.2779       14.8718       12.9917        0.0000        0.0000        0.0000        0.0000        0.0000        0.0000        0.0000        0.0000        0.0000        0.0000        0.0000        0.0000        0.0000        0.0000        0.0000        0.0000        0.0000        0.0000        0.0000        0.0000        0.0000        0.0000        0.0000        0.0000        0.0000        0.0000        0.0000        0.0000        0.0000        0.0000        0.0000        0.0000        0.0000        0.0000        0.0000        0.0000       24.0468       21.7787       20.2559       18.2905       17.7944       19.1089       22.1215       23.6950       25.8770       20.8492       19.8026       17.5858       20.9295       20.4690       22.7640       27.1246       30.0883       36.4245       40.9894       43.5379       50.0650       59.1670       63.0247       59.8018       70.1386       69.9516       78.1927       85.0592       85.1066      110.5855       99.4396       74.1448       53.9117       48.1710       35.7823       31.8375       32.0477       31.4650       33.9012       34.3065       49.7254       52.8595       57.4254       76.2800       87.3970      108.0103       99.8233       96.4926       90.7233       89.5876       90.5977       95.8236      116.1028      114.3504       98.5578      107.0950      114.8203      124.8335      128.6939      137.4275      115.2168       96.1920       85.7694       95.4813      109.3198      111.4280      104.7177      112.9419      104.9216       92.1040       89.3846       91.9536      100.9495       96.3525      103.9518       95.4285       65.7264       51.0005       50.3145       55.8864       57.5355       57.9879       60.0075       54.0606       35.6448       32.2929        0.0000        0.0000        0.0000        0.0000        0.0000        0.0000        0.0000        0.0000        0.0000        0.0000        0.0000        0.0000        0.0000        0.0000        0.0000        0.0000
        0.0000        0.0000        0.0000        0.0000        0.0000        0.0000        0.0000        0.0000        0.0000        0.0000        0.0000        0.0000        0.0000        0.0000        0.0000        0.0000        0.0000        0.0000        0.0000        0.0000        0.0000        0.0000        0.0000        0.0000        0.0000        0.0000       61.7771       57.3563       53.1749       52.5872       56.4301       58.0418       65.7341       72.2761       52.5423       49.2611       57.2843       81.2701       90.3617       73.9252       54.6724       69.5570       58.2533       55.0967       44.6486       42.4820       75.4249       90.2711       90.9427       69.7781       53.3085       48.9615       47.3277       43.1208       41.3908       32.3841       27.3064       22.1253       16.8864        9.3537        7.5797        5.2452        5.0985        5.8306        5.3087        7.9642        8.3085        2.4424        1.8913        1.4229        0.8600        1.1347        1.2909        1.9372        3.4451        4.8590        5.2273        6.0571        7.4109        6.8347        5.5445        6.2868        7.6799        7.6116        7.5304        7.2914        6.4785        6.1264        6.4649        5.9695        3.1388        2.6394        2.1724        1.9206        2.5552        3.5202        2.4321        1.7095        2.0781        2.7049        4.5301       10.6878       10.4165        7.5225       11.9381       17.7356       21.3477       19.9480       20.1007       18.6123       18.8106       17.1034       16.3491       13.4163       11.6480        0.0000        0.0000        0.0000        0.0000        0.0000        0.0000        0.0000        0.0000        0.0000        0.0000        0.0000        0.0000        0.0000        0.0000        0.0000        0.0000        0.0000        0.0000        0.0000        0.0000        0.0000       20.2902       23.0056       32.3304       39.7045       38.3360       36.2812       39.3407       38.9720       60.4805       40.1817       41.2881       35.8101       29.6853       39.4732       24.7559       23.6875       24.0271       22.8636       21.3158       20.6327       18.4189       21.8738       23.7199       27.6829       27.8184       29.6660       31.7491       35.5873       42.9716       51.8786       67.1542       62.9652       64.9838       71.5463       69.6053       76.1643       74.3115       76.8368       82.1459       96.2251       94.0798       74.1263       86.4936       79.8815       60.7962       49.5270       47.5160       39.9767       36.4510       37.8352       55.2041       57.9688       68.2432       68.0020       88.7028      102.4837      125.6291      121.1592       96.1590       91.7932       87.0604       97.6416      106.4015      113.8304      113.2490      109.4381      127.8160      143.3515      141.4179      138.7406      141.4585      106.5524       93.4190       96.6755      100.9686      101.9423      105.2079      108.7132      137.5270      119.9637      101.4750       96.7231       97.4106       95.4260       87.3943       86.5198       85.5208       69.7363       57.5031       54.4761       57.1011       67.3128       71.6890       69.1599       57.6983        0.0000        0.0000        0.0000        0.0000        0.0000        0.0000        0.0000        0.0000        0.0000        0.0000        0.0000        0.0000        0.0000        0.0000        0.0000        0.0000        0.0000        0.0000
        0.0000        0.0000        0.0000        0.0000        0.0000        0.0000        0.0000        0.0000        0.0000        0.0000        0.0000        0.0000        0.0000        0.0000        0.0000        0.0000        0.0000        0.0000        0.0000        0.0000        0.0000        0.0000        0.0000        0.0000        0.0000        0.0000       55.4630       48.7515       46.9811       49.2115       55.6814       62.9523       74.9919       80.9221       70.5000       53.4817       38.5026       28.9850       32.3754       40.5136       59.8439       88.4684       82.5732      128.9933       78.6483       56.0224       45.9087       51.7577       53.6148       43.4038       40.1819       38.2373       37.5866       36.9331       32.2086       26.9116       24.2283       20.2873       15.0122        9.0763        7.6628        5.3880        4.4665        5.2591        5.6832        7.0141        4.7047        1.7618        1.3787        1.1832        1.4155        1.2448        1.4543        2.2052        3.2659        3.6642        4.4428        4.6434        4.2404        5.0643        7.2636        8.1755        7.4831        6.5250        7.2925        7.9032        6.6262        5.0344        3.8918        1.7330        3.6139        2.3561        1.8107        1.6889        1.6324        1.5694        2.2056        2.1662        2.1322        2.1897        1.9764        7.4578        6.9003        5.4499        6.1565        7.5345       12.6402       14.5484       15.8045       15.1285       15.5624       16.3373       15.3759       14.5213       11.5688       10.0868       12.0216       14.0161        0.0000        0.0000        0.0000        0.0000        0.0000        0.0000        0.0000        0.0000        0.0000        0.0000        0.0000        0.0000       57.7670       34.2202       23.2022       21.5486       24.5125       28.0057       27.5613       28.4727       36.6862       39.5574       36.8768       40.4198       48.3783       46.1071       47.0003       57.3436       48.2683       48.7558       35.5761       27.2511       26.4069       24.5210       27.5535       26.0828       25.3704       20.2313       25.0445       27.8236       25.9093       32.2310       38.4338       44.9687       42.3444       46.4362       48.4470       52.4463       70.2558       69.5534       69.6336       75.1353       78.7187       83.3475      102.1764       87.7392       97.0735      113.1284      114.2063       99.2207      101.2180       82.8114       65.4294       58.6133       51.8893       47.3629       38.6514       38.5455       50.7730      105.7734       77.6699       62.4071       96.3991      103.2797       97.0732       88.9889      104.7099       95.5202       96.7735       87.0955       86.2098      102.8898      114.5388      134.0726      143.3419      154.5133      173.6093      155.2354      136.1203      107.2332       92.2898       85.1607      110.5252      122.2949      119.1129      118.8284      125.3844      104.5178       97.0314       96.4855       95.8117      105.6885       94.3307       80.3863       75.7859       75.9162       57.2634       56.3583       60.8666        0.0000       69.7819       66.5928       58.5436        0.0000        0.0000        0.0000        0.0000        0.0000        0.0000        0.0000        0.0000        0.0000        0.0000        0.0000        0.0000        0.0000        0.0000        0.0000        0.0000        0.0000        0.0000
        0.0000        0.0000        0.0000        0.0000        0.0000        0.0000        0.0000        0.0000        0.0000        0.0000        0.0000        0.0000        0.0000        0.0000        0.0000        0.0000        0.0000        0.0000        0.0000        0.0000        0.0000        0.0000        0.0000        0.0000        0.0000       48.0523       46.1240       44.2760       42.7688       42.3513       44.4492       46.7184       44.4384       42.6880       39.4410       30.0789       26.5725       27.7506       27.9829       31.3298       33.0372       35.7515       36.9563       44.7468       35.0781       31.9580       33.3591       35.8311       34.3315       29.5594       27.3421       27.4431       28.9447       32.7841       38.2813       23.4947       18.8013       20.1772       13.6349        7.8238        6.1270        5.1051        6.0229        5.4177        3.8931        3.6982        3.2972        1.2322        0.9093        1.0160        0.9278        1.2926        1.5522        1.7380        2.3142        3.0679        4.0849        4.9956        5.0574        6.2347       10.0813        9.3093        8.9378        8.3625        6.5732        7.1191        7.1268        5.9405        6.6427        4.3004        5.6671        4.1388        3.3839        2.3104        1.6869        1.9647        2.2353        1.9536        1.9402        2.3898        1.0016        4.6202        5.3333        3.0722        5.1983        5.4777        7.4337       10.7306       10.6612       13.0164       12.6633       13.5838       15.4551       16.6916       16.7241       10.3713       10.1460       12.0445       13.4961       21.6529       29.7755        0.0000        0.0000        0.0000        0.0000        0.0000        0.0000        0.0000        0.0000       50.7458       38.6266       27.4529       23.2519       23.4175       24.3464       30.3878       33.4167       30.6268       32.8570       41.3273       38.6314       37.6223       41.3897       47.5278       55.2836       50.7194       46.2488       43.6136       40.5596       41.9473       37.7835       27.8132       28.4651       28.5240       28.3595       22.6013       22.9627       23.6578       31.3241       53.7484       56.8300       51.9957       63.8238       76.7706       65.4088       73.8266       86.0813       91.7667       82.4744       92.2619       94.7463      101.2324      128.6316       97.4359       94.0083      100.8768       98.8276       97.5126      102.6768       74.7803       73.8889       66.5421       64.4068       76.0733       80.1381       84.9462      100.7496       90.2164      100.1284       97.6236      106.2252      104.6236      120.7282      111.2311      105.8155       87.2996       76.9553       79.1981       85.1359      102.8633      120.0000      147.9342      178.8625      165.9747      131.6493      133.0560      144.4211      132.6126      101.0245       86.8929       91.5337      104.2058      103.8664      106.3383      108.1052       97.0363       87.4190       94.0290      106.1797       96.8580       99.1720       89.8546       78.9350       66.5341       55.0662        0.0000        0.0000        0.0000        0.0000        0.0000        0.0000        0.0000        0.0000        0.0000        0.0000        0.0000        0.0000        0.0000        0.0000        0.0000        0.0000        0.0000        0.0000        0.0000        0.0000        0.0000        0.0000        0.0000        0.0000
        0.0000        0.0000        0.0000        0.0000        0.0000        0.0000        0.0000        0.0000        0.0000        0.0000        0.0000        0.0000        0.0000        0.0000        0.0000        0.0000        0.0000        0.0000        0.0000        0.0000        0.0000        0.0000       33.9482       30.7100       29.5509       28.4410       29.0654       31.4837       29.9056       27.0629       22.9776       23.9002       22.7076       23.2631       21.5024       20.5661       24.2344       20.1197       22.4626       21.2622       22.0220       21.8714       24.2559       23.0889       13.4911       10.1691       14.1938       16.5321       15.6331       12.0520       10.2587       12.8558       12.3552       32.1707       38.1483       28.2878       14.4674       18.4853        9.2232        6.4181        6.8954        5.1308        4.4628        5.0538        4.5819        4.1875        2.8931        2.3674        1.6052        2.1090        2.7944        4.6690        3.1053        1.9837        4.7810        5.1094        5.2707        5.5960        6.2781        7.7756       10.0097        8.4930        7.6884        7.0777        4.2791        5.3415        6.5790        6.1026        6.4017        6.7934        5.8058        4.4097        3.6768        3.7519        5.1290        8.1640        8.2834        6.0075        3.9021        4.9411        5.7432        8.8456        8.9050        5.9293        4.6195        5.9046        8.8954        9.1895        9.9211       11.6412       13.6031       16.1608       15.6599       18.2683       17.7444       11.1787        9.5419       12.2621       10.5524       14.2230       17.0477       23.1185       25.9501       18.3590       21.1584       21.9480       46.0604       51.4819       59.0361       38.7918       29.9480       30.0070       36.6533       35.2965       31.8074       32.1000       37.7365       33.1599       38.1672       41.1723       44.9817       41.2862       43.1377       48.7407       51.5008       35.6418       30.1532       27.7165       28.5127       24.5697       22.5775       30.1695       41.5769       37.8973       31.7824       37.0941       37.9161       35.0912       37.1996       48.6619       53.4744       57.7065       72.2598       85.0067       88.4490       87.8118       88.3088       86.2236      104.9553       99.3686       99.8473      103.8270      125.2363      112.7777      102.4399      113.0031      112.2680       90.7844       92.7210       88.6121       93.0250       99.9392      102.8281       85.8263      105.3287      125.5023      127.8381       91.0022       98.0085       92.5804      101.0290      128.9506      143.8608      127.3876      113.3946       90.0715       77.6667       84.9824      113.3548      133.4861      153.0458      178.7930      159.2971      146.9444      135.7230      134.6916      155.9405      122.1449      110.9548      107.8743      112.6835      113.8521      102.7511      100.1941      100.9633       95.8843       94.8890       88.0205       96.8997       98.8745       93.6998       83.1983       72.0784       61.2870        0.0000        0.0000        0.0000        0.0000        0.0000        0.0000        0.0000        0.0000        0.0000        0.0000        0.0000        0.0000        0.0000        0.0000        0.0000        0.0000        0.0000        0.0000        0.0000        0.0000        0.0000        0.0000        0.0000        0.0000        0.0000
        0.0000        0.0000        0.0000        0.0000        0.0000        0.0000        0.0000        0.0000        0.0000        0.0000        0.0000        0.0000        0.0000        0.0000        0.0000        0.0000        0.0000        0.0000       24.4558       25.3129       25.3735       29.2733       32.0728       22.0670       20.2722       18.9738       17.3532       15.8505       14.2590       15.2315       13.9054       16.2201       15.5383       12.6904       13.6588       13.6584       19.3548       17.2015       15.0777       14.0269       15.7960       16.3756       14.9886       11.6706        9.4688        6.5359        6.2073        8.4767        7.3674        6.7312        7.0305        7.5861        7.8424        8.9831        9.3719       10.1582        9.0113       10.2745       10.4543        9.5161        7.2158        6.4310        5.3998        5.4214        5.1937        5.2760        2.9459        1.3346        1.7668        1.6035        1.0903        2.6880        2.9301        3.3280        4.9792        3.9834        3.8884        4.2624        4.6873        5.1806        5.6054        5.4118        4.6976        4.2349        3.9364        4.3815        4.0699        4.3961        6.5067        4.1743        1.6484        2.6935        3.1370        4.6614        7.3345        5.9482        4.7430        5.2184        6.2605        7.3820        7.2270        7.6171        9.8282        6.9096        7.4793        5.8209        8.7420       16.4154       15.5988       14.0982       11.4844       11.8048       13.6811       15.9219       14.7441       11.0408        7.6962        7.0912       11.4831       13.1046       12.4208        8.2571        8.4339       10.9032       12.1101       18.9584       19.0805       51.7668       35.9455       27.6723       38.4267       42.1470       44.9450       42.8720       36.6538       41.4567       42.4392       39.9332       56.6092       48.6563       48.1522       51.5098       55.5991       57.6741       61.8373       57.3729       33.8140       31.3795       39.0798       22.3909       35.0725       52.8337       46.1474       58.2210       65.0238       59.4628       48.6441       46.4225       44.5078       54.6253       54.8502       58.5991       71.1568       80.2714       77.4294       74.4118       85.8666       86.2391       91.7646      102.8399      114.3067      101.7181      120.1199      110.8685      112.1593      124.5307      104.3958       97.8315       90.2893       86.2909      109.0593      105.0489       91.4211       85.0839       81.2556       81.6945       89.4087       89.3942       76.8406       98.2884      132.6519      139.2693      135.0930      135.2531      124.7099      105.2925       87.3423       92.1851      111.8101      141.4133      179.6772      183.5066      159.1844      136.7981      127.4753      121.2772      134.1393      121.8277      105.1995      112.3806      105.9550      105.9230      102.4773      103.0965      108.2833       89.4401       86.2970       83.8968       84.1420       88.2015       96.3872        0.0000        0.0000        0.0000        0.0000        0.0000        0.0000        0.0000        0.0000        0.0000        0.0000        0.0000        0.0000        0.0000        0.0000        0.0000        0.0000        0.0000        0.0000        0.0000        0.0000        0.0000        0.0000        0.0000        0.0000        0.0000        0.0000        0.0000        0.0000
        0.0000        0.0000        0.0000        0.0000        0.0000        0.0000        0.0000        0.0000        0.0000        0.0000        0.0000        0.0000        0.0000        0.0000        0.0000       23.6660       22.1930       24.6093       22.0116       22.3233       21.1978       19.6081       18.1037       16.7544       14.2800       12.9352       11.7593        9.8053        7.5075        7.9012        5.5756        9.4110        8.1884        6.7564        7.6544       14.1807       15.2332       14.4018       15.6499       16.4906       14.4257       12.3772       10.4888        8.4093        6.1999        5.3846        4.3744        5.2502        4.5551        4.6026        5.1368        5.1309        6.6048        6.6428        5.9366        7.6480        8.6952       10.0511       11.3308       12.1503        8.4530        6.3928        5.3755        6.2310        5.7810        4.0121        2.3302        1.4554        1.1866        1.2453        1.4784        2.7872        3.5406        4.2750        6.1090        2.9888        3.4149        4.1037        5.0422        5.5205        5.5900        5.0666        4.2239        3.0778        2.7462        3.5926        4.6186        4.4310        4.0237        2.0902        1.6194        2.4669        2.7779        3.5388        3.2101        4.4555        6.0256        5.7576        6.3012        7.6978        7.9170       10.2421       10.9184       17.3933       12.2207        9.9014        8.5787       13.4130       12.0309       10.3676       17.2939       13.7256       11.4890       15.6881       14.1748       14.2082       14.0504        7.2728        8.3278       14.5360       15.7098       10.4916       16.4724       13.8495       28.7477       14.5105       12.9445       24.9620       22.4304       24.8695       33.5681       36.2367       30.3867       31.7581       30.8835       52.3001       37.3824       38.5354       42.8929       41.0813       46.2658       45.4610       44.7944       52.9394       59.6407       49.3271       42.2137       46.1197       42.3823       38.8424       41.9745       57.1399       45.2784       65.2432       71.4451       77.3980       61.0642       63.3527       52.9776       58.5645       57.5582       61.7997       66.4977       66.2804       68.7530       72.1772       79.0412       83.7008      101.9112      102.7085       96.2886      107.1000      108.4209      116.7899      108.5895      137.1573      130.2026      129.9278      113.0235      115.2268      135.5361       99.8271      101.2480      101.7105      108.6381      112.5230      106.2029       97.3041       82.6673      112.8294      137.5413      135.3448      135.4301      130.3532      124.7500      110.2680       85.3527       88.2239      102.2883      145.5915      162.5736      166.1560      145.4389      119.4961      117.5840      115.2080      114.9560      106.1353      113.5926      105.2434      103.6140      110.1870      113.4091      109.8461        0.0000       85.6348       76.3462       78.9462       83.7952       80.4230       83.6260        0.0000        0.0000        0.0000        0.0000        0.0000        0.0000        0.0000        0.0000        0.0000        0.0000        0.0000        0.0000        0.0000        0.0000        0.0000        0.0000        0.0000        0.0000        0.0000        0.0000        0.0000        0.0000        0.0000        0.0000        0.0000        0.0000        0.0000        0.0000
        0.0000        0.0000        0.0000        0.0000        0.0000        0.0000        0.0000        0.0000        0.0000        0.0000        0.0000        0.0000        0.0000       27.7934       26.9828       27.2998       28.4864       28.4853       24.8922       21.7902       18.7108       17.7693       17.8150       17.3518       15.3671       10.1003        7.3687        4.7458        5.1667        6.1033        4.1252        4.8801        5.8489        6.0572        6.6299       18.3253       11.6364       10.9045       11.5495       17.6925       14.6077       13.3549       10.1408       11.7389        7.9799        7.4805        2.3103        3.5457        3.4720        3.7231        3.7023        4.9417        5.4562        4.1996        4.0830        6.3870        8.1100        7.6630        7.9738        7.4637        5.3277        6.4030        6.2984        6.2498        6.2175        4.8921        3.4218        2.8884        2.2707        1.7368        3.3337        3.8766        3.4382        5.1827        4.0773        3.1778        4.0732        4.5922        5.3848        5.7205        5.3607        5.1788        4.5928        3.4647        3.1687        4.4362        6.2494        3.3028        2.3592        1.9696        1.7099        2.9265        4.8448        4.1977        3.4542        4.8816        4.9052        6.0761        7.0730        7.2498       12.8102       15.1885       16.3353       25.6201       28.6669       17.0876       13.1649       13.9557       10.7078        8.2844       11.3655       10.4819       11.5218       15.2975       21.2197       27.6719       18.3389       11.2735       10.2261       12.5283       22.3834       12.1201        5.9441       44.1939       19.7342       11.0188       23.1212       19.6886       18.6633       18.9735       29.3682       37.3337       32.8539       42.5087       36.9714       38.9357       34.2169       35.5941       32.4815       30.3755       39.6398       46.2220       50.0683       53.9029       57.0481       59.0681       61.9267       54.9964       61.8861       66.7256       64.0229       67.5347       84.5496       74.5795       83.1802       78.3525       64.7449       69.4101       72.9819       75.5973       66.8293       64.5002       69.3493       69.4154       77.5060       87.0927       82.0763       81.4442       92.8536      104.4740      100.3326      100.6042      110.0450      133.1859      131.3984      140.5652      167.6887      161.2993      160.0647      150.8236      142.2120      122.8461      108.7057      115.7485      122.5854      132.7175      122.0395      108.1993      108.8111      118.8042      130.0939      133.5860      137.8971      123.8331      116.0553       75.6265       64.3777       87.0021      120.4729      132.6470      130.2474      142.7188      147.5420      123.2271      130.0795      147.9949      118.1531      117.5313      116.3806      126.8567      128.2390      126.0613      123.8850        0.0000        0.0000        0.0000        0.0000        0.0000        0.0000        0.0000        0.0000        0.0000        0.0000        0.0000        0.0000        0.0000        0.0000        0.0000        0.0000        0.0000        0.0000        0.0000        0.0000        0.0000        0.0000        0.0000        0.0000        0.0000        0.0000        0.0000        0.0000        0.0000        0.0000        0.0000        0.0000        0.0000        0.0000        0.0000        0.0000
        0.0000        0.0000        0.0000        0.0000        0.0000        0.0000        0.0000        0.0000        0.0000       45.9130        0.0000        0.0000       25.7625       28.2813       28.5464       28.4164       28.0140       23.4737       19.1881       11.5665       12.6693       13.3285       15.9432       10.6253        7.9572        8.4605        3.6676        3.2944        2.1303        1.4815        1.0517        1.9938        2.4262        2.6176        2.9073        4.6991        6.2896        6.5650       13.1416       15.4855       15.4206       11.6970        8.9871        5.5125        3.1663        1.9316        2.9049        5.0223        4.5492        4.3882        4.1921        5.1811        4.5289        3.2976        4.0984        5.6096        8.2263        6.9121        6.0820        4.6935        3.7483        3.6638        4.0957        3.8451        4.1377        3.3205       10.5566       67.2282       62.3274       10.9125        1.5265        3.8035        5.0038        3.1654        5.6741        4.9755        5.4002        5.6207        5.1649        4.3745        4.7564        4.2841        3.9412        2.7337        2.5526        3.2067        3.2415        3.0075        2.4366        5.0385        2.5659        3.9946        4.2583        4.5331        5.7687        6.2250        8.1854        9.6195        8.3841       10.9940       13.8046       14.2172       16.2305       20.4910       22.7434       16.9680       16.8500       16.5216       12.8901        9.3445        8.9047       14.0390       15.2651       14.1280       21.5240       26.2787       13.4751        9.1125        9.2908        9.1828       15.6362       11.9725       11.5326        8.9431        8.6845       10.4423       16.3806       18.0346       22.9167       20.7150       19.7216       24.7774       26.1443       30.5261       32.6756       38.3597       30.5976       33.5104       36.5322       38.7906       44.9595       46.0194       49.6935       52.1379       57.3329       71.2717       70.9000       57.9704       60.6979       60.0491       71.9834       58.9473       59.8746       73.2048       83.8428       87.9223       88.8705       74.7944       84.6462       63.0275       58.6779       56.7578       67.8219       75.6541       83.8354       87.3796       80.1424       83.7776       94.5936       99.1287       99.1144       88.7715      101.1623      117.6112      128.9497      166.3156      159.0152      173.2531      183.2874      184.1829      142.5792      129.2002      117.8034      110.3561      108.5409      128.6945      134.9843      130.9204      110.2991      107.4335      112.2169      105.7370       97.3629       89.7379       75.4787       42.9771       32.9303       43.3131       67.6818       91.1908      102.9598      119.8211      131.7937      145.8052      151.4166      121.5200      111.7861      139.2646      144.7391      152.0834      160.1105      137.8203        0.0000        0.0000        0.0000        0.0000        0.0000        0.0000        0.0000        0.0000        0.0000        0.0000        0.0000        0.0000        0.0000        0.0000        0.0000        0.0000        0.0000        0.0000        0.0000        0.0000        0.0000        0.0000        0.0000        0.0000        0.0000        0.0000        0.0000        0.0000        0.0000        0.0000        0.0000        0.0000        0.0000        0.0000        0.0000        0.0000        0.0000
        0.0000        0.0000        0.0000        0.0000        0.0000       37.0706       31.9434       37.9987       23.5413       25.1403       24.7862       32.4436       39.2183       34.8631       32.1695       25.3948       22.9711       20.5575       17.0822       12.7523       11.1464       12.2502        6.0321        4.1723        4.3122        4.1549        2.9193        2.0849        3.9542        2.1328        0.9992        1.6247        2.0940        2.3432        2.5462        4.0393        5.1188        6.1965       10.8877       10.3868        9.2359        7.6877        6.6832        3.3019        2.4214        2.9468        3.7716        4.9784        4.4835        5.2888        6.6463        6.2453        7.6611        6.6193        4.4785        4.4121        4.5389        4.3827        3.9892        4.1967        3.6550        3.2508        4.1380        3.6557        3.3798        3.9330       17.5793       66.2447       75.9727       52.2862        1.4688        1.7200        2.9871        3.1081        5.5954        4.6643        5.0161        5.0852        4.1133        3.9304        4.3791        3.5887        2.8843        2.4073        2.8163        3.3110        3.4440        2.7978        2.8948        2.6667        3.7084        4.2691        5.2657        7.5425        8.0893        9.8016       11.6216       12.7092       10.2085       13.1350       15.0381       16.0798       15.2592       14.4669       15.2998       15.6784       16.4833       12.4891       11.3202        9.3268       13.1404       19.8800       18.2691       15.2807       12.6415       11.8224       11.0457        9.0856        8.5732       12.1304       11.3755       11.2382        9.9405        8.7410       11.8927       10.0354       10.4352       18.6445       21.5795       21.7379       19.0435       19.6597       20.1335       22.4762       26.4180       33.9622       34.0148       32.5233       37.5846       57.4947       41.3482       43.3371       59.3457       69.3847       57.3362       57.6139       63.7351       55.4292       51.6713       56.8715       57.1387       57.1514       61.2435       75.7724       75.6061       80.6770       79.5185       75.7122       74.9395       72.6329       59.8335       66.0081       75.7112       82.2362       84.5659       75.9227       76.2327       76.9125       82.8160       84.0246       84.1768       83.0564      103.2236      123.2942      131.1279      143.7805      154.4739      169.7674      178.6669      175.0313      161.4836      133.3722      125.3582      115.0740      116.1000      140.9423      147.7609      138.9113      104.2752      100.4352       87.4543       91.1171        0.0000        0.0000       71.8345       33.7984       27.0108       45.1904       55.6702       87.4829       93.7073      120.5106      147.3115      151.2949      140.3421      114.3124      117.7821      147.9807      158.4491      163.7643      163.0358        0.0000        0.0000        0.0000        0.0000        0.0000        0.0000        0.0000        0.0000        0.0000        0.0000        0.0000        0.0000        0.0000        0.0000        0.0000        0.0000        0.0000        0.0000        0.0000        0.0000        0.0000        0.0000        0.0000        0.0000        0.0000        0.0000        0.0000        0.0000        0.0000        0.0000        0.0000        0.0000        0.0000        0.0000        0.0000        0.0000        0.0000        0.0000
        0.0000        0.0000        0.0000        0.0000       45.1183       44.1973       33.1215       27.0700       28.8175       30.5435       26.5096       37.4804       37.8000       31.9650       25.6705       18.0803       14.2429       13.7557       12.6142        7.5055        7.5930        6.5733        5.0837        3.3517        3.5904        2.8511        2.0823        2.2540        2.2753        2.2377        1.7642        1.8587        6.8401        3.3974        5.8179        5.4158        7.0995        7.3152        7.9711        6.2466        6.1296        5.9975        5.8531        3.6489        3.1233        3.5648        4.7986        5.1168        4.8222        5.0607        7.0484        6.8162        7.1611        7.5527        6.3040        7.2059        7.1457        5.3854        3.7184        3.6605        3.6012        3.3708        4.2390        3.5430        3.2648        3.3283       12.5963       70.4331       38.7044       32.1901        1.6697        2.6912        3.4517        3.6058        4.0201        3.7383        4.4823        6.3700        5.6337        5.3718        4.9788        4.2125        3.2614        3.0731        3.0778        4.1205        4.8596        3.8207        4.1391        3.9117        3.5637        4.5642        7.7889        9.8270       11.1584       12.0203       15.1448       12.7445       15.1580       17.2691       16.2268       16.5154       16.4633       19.0913       18.0968       11.6295       13.0486       11.7045       11.0493        8.5051       16.6400       12.2478        9.3873       11.5496       12.0459       13.5475       14.1902       12.6935       12.1421       12.9854       10.7324        8.4350        7.9223        9.3238       11.5376        9.7550       14.2417       16.9997       14.6309       13.2803       12.8058       17.1881       18.8727       26.0119       39.6446       42.9247       34.1675       31.1395       39.0321       67.1181       41.4308       39.9927       45.3463       60.0899       57.8263       50.5744       43.2742       48.0578       45.5874       49.3795       60.7690       61.6636       67.1776       65.3864       69.8635       70.1528       58.8391       62.1278       62.5120       71.8605       57.8959       63.2787       68.2267       72.8773       80.2917       92.1984       76.6133       76.0398       80.8307       84.3479       80.4975       82.0084      110.3888      121.8390      132.8484      137.1496      163.7131      184.7103      179.2233      163.7209      166.2237      155.4351      147.6996      134.8269      134.2328      149.8647      139.1682      140.2417      121.8102      114.2583       93.0479        0.0000        0.0000        0.0000       61.9516       38.2702       31.6181       49.3716       42.6404       82.7056       96.6532      101.7647      123.1924      119.9977      102.6201      103.1913      117.4806      151.8891        0.0000        0.0000        0.0000        0.0000        0.0000        0.0000        0.0000        0.0000        0.0000        0.0000        0.0000        0.0000        0.0000        0.0000        0.0000        0.0000        0.0000        0.0000        0.0000        0.0000        0.0000        0.0000        0.0000        0.0000        0.0000        0.0000        0.0000        0.0000        0.0000        0.0000        0.0000        0.0000        0.0000        0.0000        0.0000        0.0000        0.0000        0.0000        0.0000        0.0000        0.0000
        0.0000        0.0000       50.7482       26.5807       26.4183       35.0167       31.7449       26.0525       24.4640       22.2334       22.7368       24.1105       24.7031       24.2437       20.8398       13.4539       10.4105       11.0343        7.3694        4.5582        6.0874        6.3025        3.5601        3.6491        4.2443        4.5961        3.9801        4.2687        2.6076        1.6255        0.9495        2.6797        9.2474       11.5376        9.3679        8.6800       11.5602        8.9721        6.6189       11.6473       13.9295        8.3480        6.5166        4.8943        4.5417        4.1994        3.8227        5.8559        6.1892        5.5977        3.7216        4.0859        4.3922        5.5219        4.9607        8.1725        6.5563        5.8631        4.7080        4.6982        4.6563        4.5811        4.9857        5.2237        4.3292        3.4573        3.0238       31.4857        8.5299       11.4481        1.4514        2.6865        3.3709        5.2825        5.8252        5.0094        3.7098        4.9312        6.3327        4.1298        3.3892        2.8816        2.7314        2.2805        2.4445        3.1783        3.5622        3.7805        3.3475        3.8839        4.8068        6.6657       10.3421       12.4947       13.3579       13.2708       17.4304       21.9167       23.3500       19.0616       18.1913       19.1836       19.8644       18.9864       18.2567       17.5961       15.7134       15.7702       15.3251       14.0520       16.5276       21.4577        8.0181        6.6524        5.8626        7.0047       10.1557       13.8047       15.1299       13.3873       11.3647        8.6889        8.3398       11.4865        9.8053        9.5289       10.6310       14.6500       14.1460       12.7561       11.1165       15.5608       19.1820       27.5394       37.2255       42.6579       47.4147       50.3659       41.6019       74.8131       36.0127       32.9313       37.6826       48.7985       56.9549       57.8398       45.7461       45.5047       46.8393       43.3868       51.4983       72.2052       68.5828       75.4928       72.0917       70.8263       61.7998       67.7307       65.8156       55.9904       58.8546       59.4019       64.1665       73.7471       75.3307       82.0752       83.6297       80.5884       87.8370       99.1485       89.7912       81.6064       85.6387       96.1677      130.2775      154.8006      173.7577      163.9676      162.0194      173.0102      185.4624      193.5731      191.9378      158.1604      139.0842      136.2515      123.7546      111.7235      102.5863       88.7993        0.0000        0.0000        0.0000       68.2199       59.7288       31.8316       31.6489       38.4636       53.3485       80.1854       90.9658       86.2243       94.6965       97.2909       95.9735       99.8110      112.3937        0.0000        0.0000        0.0000        0.0000        0.0000        0.0000        0.0000        0.0000        0.0000        0.0000        0.0000        0.0000        0.0000        0.0000        0.0000        0.0000        0.0000        0.0000        0.0000        0.0000        0.0000        0.0000        0.0000        0.0000        0.0000        0.0000        0.0000        0.0000        0.0000        0.0000        0.0000        0.0000        0.0000        0.0000        0.0000        0.0000        0.0000        0.0000        0.0000        0.0000        0.0000        0.0000
        0.0000       40.0594       37.7896       24.8194       23.2167       26.5353       30.2449       25.4650       22.1392       17.2547       18.7539       13.8168       14.1002       16.8525       11.0059        6.5321        5.4246        4.4384        3.3087        2.9552        2.4483        3.0628        3.1852        3.5280        4.9569        5.5825        4.8901        2.2491        0.8534        0.8677        0.8296        3.9867       11.5246        9.9016       13.2004        9.7410        7.4996        6.1393        6.8538        7.7978       17.5915       11.8366        6.3707        8.1965        7.9782        6.1228        6.6038        8.0811        6.6557        3.3236        0.9208        3.3694        4.9855        5.4746        3.4915        7.2467        7.2071        5.9374        5.7868        5.7684        5.9460        6.1843        6.9046        7.2350        6.3595        4.7182        4.3564        2.8663        3.0001        3.4641        3.6928        4.8175        5.1560        5.9421        5.7597        4.3486        3.7285        3.0227        3.0377        2.4507        2.4314        2.4342        1.7152        1.6085        1.5648        2.7385        3.9666        7.0773       10.8256       10.9961       14.1921       16.5147       16.2536       12.4547       18.3479       18.2919       24.1705       26.1770       27.6131       23.0063       27.6833       24.8367       22.9486       15.2376       15.8286       18.8314       16.5841       15.2822        7.1785        8.7567       27.0646        7.4878        5.9364        9.3179       12.5174       16.5746       13.9174       11.6768       10.3886        6.7693        6.9202        6.5829        8.5131       10.0621       11.1725       11.8130       12.8022       14.5496       13.4590       12.2451       14.6832       17.6789       18.5257       23.0678       25.6512       23.7159       34.8262       48.5439       50.5462       56.7710       30.0117       28.6281       34.7090       41.0025       48.4858       56.9462       52.3991       51.5117       48.4833       50.7618       58.0763       76.8467       76.0302       68.0633       74.1463       71.6370       64.0542       67.0896       70.2769       67.9117       71.6213       72.9583       69.4777       67.0363       78.9362       84.6428       96.0711       94.3965      104.9598      120.0870      115.1409       87.6855       87.5353      106.3865      127.6783      150.2146      163.8931      163.8794      149.0667      155.4910      173.4988      198.7217      169.2256      160.2550      147.2562      133.2885      118.6105       70.7981        0.0000        0.0000        0.0000        0.0000       53.3604       46.0218       56.9679       47.2307       46.2344       56.8959       70.6261       74.4402       73.4985       72.9165       77.8862      114.7074      122.8572      130.0592        0.0000        0.0000        0.0000        0.0000        0.0000        0.0000        0.0000        0.0000        0.0000        0.0000        0.0000        0.0000        0.0000        0.0000        0.0000        0.0000        0.0000        0.0000        0.0000        0.0000        0.0000        0.0000        0.0000        0.0000        0.0000        0.0000        0.0000        0.0000        0.0000        0.0000        0.0000        0.0000        0.0000        0.0000        0.0000        0.0000        0.0000        0.0000        0.0000        0.0000        0.0000        0.0000        0.0000
        0.0000       36.7205       36.2102       26.9708       26.0250       29.1754       30.3844       20.0583       15.1511       12.8693       14.1407        9.4696        7.7359        5.7077        5.4963        3.2825        3.0252        4.0491        4.4009        2.5376        2.4551        2.7720        2.9928        3.0177        3.2580        3.2329        2.7618        1.2606        0.9382        1.1109        1.0980        3.7762        9.9693       12.1181       13.8381        9.8187        6.1002        6.2891        6.8962        4.7528        4.7858        5.1771        7.1077       10.4273        8.2753        6.9656        7.3189        6.3903        3.7187        1.1118        0.9800        3.5807        3.6167        3.1317        2.9235        4.7224        8.1596        6.7962        5.9720        5.5259        7.3913        7.2252        7.3916        6.6032        5.0421        5.0419        4.7964        3.5803        2.9162        3.2656        4.7946        5.1848        5.1642        4.5553        3.4462        2.8656        2.4029        1.4027        0.9706        1.3697        2.0185        1.7371        1.4210        1.9275        2.7141        4.4002        5.8990       11.1333       14.8930       14.5540       17.1362       27.4705       61.4576       30.9164       21.5635       30.4714       33.7690       34.7349       35.6378       30.0247       34.3664       39.8403       39.4981       17.8188       17.3692       12.9686       11.4282        9.6883        7.1312       13.7623        8.4651        7.7252        8.7898       11.2660        9.7858        8.6867       10.8863       10.2902        9.6123        8.8163        7.5674       11.9433        7.0002       11.7901       11.8931       25.3099       18.4348        8.2007        9.6941       14.0694       14.5975       12.1315       12.4885       14.6760       22.5504       26.6463       24.9479       34.1264       39.8124       37.6723       25.9899       33.0018       34.2477       44.7386       53.1329       49.0773       46.8051       50.1004       53.6438       58.4778       63.1348       88.7876       84.9275       74.6214       69.8667       69.9050       73.5908       79.0408       69.8697       72.6512       77.5524       80.6266       75.1311       77.0818      101.3836      114.0655      131.6217      121.2217      121.0179      111.3998      107.6417       95.8166       93.6696       95.6684       94.5879      125.4483      135.7243      138.0152      133.7785      132.1736      156.0184      158.9401      136.7732      134.7857      124.5895      120.2198        0.0000        0.0000        0.0000        0.0000        0.0000       48.7621       40.2377       41.5645       53.1284       54.6681       54.7400       67.7875       74.4734       73.2845       69.8849       74.9343       78.4413      115.2657        0.0000        0.0000        0.0000        0.0000        0.0000        0.0000        0.0000        0.0000        0.0000        0.0000        0.0000        0.0000        0.0000        0.0000        0.0000        0.0000        0.0000        0.0000        0.0000        0.0000        0.0000        0.0000        0.0000        0.0000        0.0000        0.0000        0.0000        0.0000        0.0000        0.0000        0.0000        0.0000        0.0000        0.0000        0.0000        0.0000        0.0000        0.0000        0.0000        0.0000        0.0000        0.0000        0.0000        0.0000        0.0000
       30.3810       31.1245       30.7313       24.4770       31.9590       32.6110       31.0853       17.8619       14.4810       13.1205       11.1311        6.8439        4.0093        6.0598        6.4989        4.0874        2.3693        2.0376        3.1178        3.2602        2.9950        3.4391        3.4517        4.1574        4.7403        4.3601        3.5449        1.4083        1.0942        1.5059        2.1744        9.0951       14.1430        9.4465        8.7021        9.2784        6.9378        6.3144        6.8167        5.0673        5.3219        5.4270        4.9535        5.0844        6.0224        7.6858        6.8327        2.8359        2.7986        1.6260        1.0386        3.7604        3.5938        4.2678        3.7310        5.8061        6.8739        7.6580        7.0026        6.8787        8.4397        5.9598        5.4065        5.2811        5.0600        5.4612        5.2951        4.2741        4.8683        4.8687        4.1645        4.5284        4.0650        4.8978        5.9788        4.0757        2.6641        2.4069        4.0355        4.0465        5.0724        6.7017        4.4744        5.5969        6.2390        5.9134        9.6833       46.6685       26.5791       20.2538       25.2390       46.1566      149.0442      103.4876       32.5287       50.7775       86.5779       68.3909       77.9670       96.3728       75.4487       47.3060       37.6596       27.0912       26.4574       20.9365       12.9088        6.7135       17.2871       11.3882       12.3007       10.5142       12.6333       18.9704       13.3217       11.4005       11.6001       10.7146       10.6016       10.6221       10.2184       12.8663        6.0969        8.4315        8.2519        9.6303        8.6783        8.3575       13.1008       15.3124       16.7266       14.9749       12.9686       13.4456       23.1264       35.4822       36.8583       35.3887       40.3417       56.1909       38.5478       27.2106       55.6325       70.0813       66.9968       49.7034       43.5224       49.1922       67.1043       63.6405       53.8716       63.5988       66.8713       68.9181       85.8568       83.8294       72.3537       76.6796       82.8786       88.2784       85.0488       83.6180       85.2715       94.9716      123.7757      141.7874      129.5262      130.3449      118.0397      103.9767      104.7714      100.1480      106.3366       98.1650       80.6712       89.1961      102.9263       99.6792      115.8754      130.1524      144.5944      142.4042      135.0170      112.4977      122.1216        0.0000        0.0000        0.0000        0.0000        0.0000        0.0000       35.5580       29.1895       31.1566       29.8680       42.1254       71.9805       86.4161       95.5742       75.4510       76.9729        0.0000        0.0000        0.0000        0.0000        0.0000        0.0000        0.0000        0.0000        0.0000        0.0000        0.0000        0.0000        0.0000        0.0000        0.0000        0.0000        0.0000        0.0000        0.0000        0.0000        0.0000        0.0000        0.0000        0.0000        0.0000        0.0000        0.0000        0.0000        0.0000        0.0000        0.0000        0.0000        0.0000        0.0000        0.0000        0.0000        0.0000        0.0000        0.0000        0.0000        0.0000        0.0000        0.0000        0.0000        0.0000        0.0000        0.0000        0.0000
       23.2593       23.8840       24.5676       21.6394       25.8348       28.7442       28.5723       19.9410       18.3409       18.4238       14.5960        6.0439        6.4072        4.1066        4.9003        3.8232        2.9233        2.8430        1.9314        2.3049        2.6122        2.7465        3.0053        4.1066        5.6521        3.6491        2.9939        1.4261        1.5661        2.3560        4.9471       10.3553       11.2143        8.5572        8.5058        9.0689        6.8731        7.1830        7.7772       10.1096       11.6157        6.7317        5.6512        7.1848        8.8302        8.4516        7.0487        3.1543        3.4457        2.4954        2.5849        5.4635        6.1146        6.0855        4.3789        8.2501        9.6987        8.9650        7.5803        6.7650        6.0591        5.8450        5.9447        6.9960        7.8541        7.2453        7.2208        6.3024        9.5130        9.8942        6.8208        5.4695        5.0238        6.3878        7.1617        6.0568        6.6721        3.3323        3.7609        3.0636        2.6400        1.8069        1.3619        2.1207        3.1980        4.8014        8.4459       58.4495       54.0767       14.5216       17.0063       22.1034       26.4854       33.2657       31.0318       49.6752       55.9857       59.7951       69.5072      116.0896      153.6146      113.6551       77.2606       52.2446       37.6740       36.5609       31.7986       22.7808       20.0624       15.6142       18.0103       15.4871       12.6526       11.7325        9.8101        9.0505       11.3849        9.7011        7.7910        9.4562        9.1728       24.0342        8.9096        7.7125        8.8361       11.8062       10.4017        9.0776       11.3679       15.1896       16.9708       25.7400       22.9871       14.9603       18.3382       23.1287       37.6283       57.0188       59.3905       39.1764       32.2610       28.6521       37.6993       41.1087       55.7804       44.8556       42.6820       51.8079       56.0184       58.7082       56.4508       53.0077       54.5517       59.0760       69.3776       82.7130       80.4271       88.1447       94.0827       98.1352      100.2461       94.6109      111.1483      119.7540      131.2463      131.9530      121.5938      150.7495      129.4724      119.0457      119.9416      108.4392      105.5720       92.9698       75.8825       90.6418       91.7466      101.1085      118.0129      123.7928      138.6987      146.4709      147.1896      120.4206        0.0000        0.0000        0.0000        0.0000        0.0000        0.0000       36.2400       36.4372       34.9453       36.2588       33.5350       39.6243       71.0757       84.3297       73.4598       66.8273       72.0691        0.0000        0.0000        0.0000        0.0000        0.0000        0.0000        0.0000        0.0000        0.0000        0.0000        0.0000        0.0000        0.0000        0.0000        0.0000        0.0000        0.0000        0.0000        0.0000        0.0000        0.0000        0.0000        0.0000        0.0000        0.0000        0.0000        0.0000        0.0000        0.0000        0.0000        0.0000        0.0000        0.0000        0.0000        0.0000        0.0000        0.0000        0.0000        0.0000        0.0000        0.0000        0.0000        0.0000        0.0000        0.0000        0.0000        0.0000        0.0000
        9.8706       12.1715       15.7485       15.7772       17.6977       15.0704       17.3324       12.6522       10.2527        9.8330        9.3695        7.0334        8.6452        7.3793        4.5577        4.9280        4.2084        6.0714        3.6185        2.9644        3.4364        3.5491        3.5983        3.9474        3.7036        3.0678        2.8363        1.7105        1.8551        3.0411        4.6815        5.2845        8.5536       10.1654        4.6976        5.7487        7.4139        7.4107       11.3718       11.1397        8.8293        5.0245        6.0610        7.7655        9.6697       11.0475       10.6062        5.5225        5.0004        4.3149        5.2390        6.7293        7.9216        7.8715        3.0713        7.7846        9.6683        8.2784        6.9201        6.7727        6.5142        8.0260        9.6508       13.0447       13.3840        8.9389        6.9141        5.1424        6.4221        8.2721        6.5388        3.6284        4.2856        5.9711        6.9070        4.5621        2.3177        0.9527        0.5154        1.1133        1.5252        0.9259        0.8913        4.8724        9.1426        8.9040       11.7379       20.4557       23.4055       20.3853       19.4440       22.6616       24.7074       25.9866       35.1204       59.7668       57.8057       63.9785       65.4838       57.9721       63.5514       82.2823      106.6431      101.4209       84.5454       62.2628       59.9003       48.1880       32.0388       38.7983       28.3790       26.1128       27.5502       29.5635       24.9366       17.2237       14.6916       10.9498        9.4485        6.9793        7.9252       10.3095        9.7323        8.6269       10.5938       10.1510        9.7708        9.1364        9.9577       11.5595       19.1890       24.9333       18.1842       18.3423       18.4599       24.2756       39.4493       59.5942       63.3975       29.3739       29.7522       34.8571       47.5069       67.5187       39.7701       37.1148       38.2631       52.2913       54.6092       50.3197       49.7532       56.0131       60.1181       62.7027       66.7239       70.2907       83.1576       89.2694       92.7107      112.8785      111.9407      108.9772      131.4309      157.8945      146.5860      140.5689      147.9190      154.4546      152.8565      133.0070      128.0161      112.1180      101.8726      104.0571      103.1089       94.4747       97.1868       93.3706      110.1414      130.7968      157.3262      159.8769        0.0000        0.0000        0.0000        0.0000        0.0000        0.0000        0.0000        0.0000       31.4400       37.2412       36.5644       39.2280       46.2861       30.3600        0.0000       54.4500       56.2200       54.5100       43.4100        0.0000        0.0000        0.0000        0.0000        0.0000        0.0000        0.0000        0.0000        0.0000        0.0000        0.0000        0.0000        0.0000        0.0000        0.0000        0.0000        0.0000        0.0000        0.0000        0.0000        0.0000        0.0000        0.0000        0.0000        0.0000        0.0000        0.0000        0.0000        0.0000        0.0000        0.0000        0.0000        0.0000        0.0000        0.0000        0.0000        0.0000        0.0000        0.0000        0.0000        0.0000        0.0000        0.0000        0.0000        0.0000        0.0000        0.0000        0.0000
       14.5939       16.3055       17.7768       13.8076       14.5729       11.9135       16.1893       11.3423       12.5559       13.1038       11.8833        8.6824        7.3041        5.0127        4.6467        5.2061        6.3362        7.4005        3.5334        3.0460        3.4617        3.6385        3.9957        3.6139        3.2643        3.0826        3.0201        1.8475        2.3239        4.1212        4.5527        2.9354        5.7613        8.4862        3.3944        4.3744        4.8009        5.7341        7.4968        7.3036        6.0299        9.3345        8.7829        8.6893        8.6523       10.2483       11.4314       18.1894       16.1779        8.0860        7.6668        9.2084        9.1409        5.7424        2.8402        7.7313        8.0576        7.0142        5.7250        7.7523       10.6738       11.7648       10.3201       11.8145       13.1660        7.9563        6.1303        6.2483       11.1280       11.6544       10.1313        6.6383        5.7509        3.1455        3.5976        1.3523        1.5058        3.2407        2.9222        2.1974        3.1025        1.8587        1.0649        6.8835       10.6454       10.6014       17.8598       27.9631       28.7731       33.5058       29.1651       28.0141       30.0473       35.0838       37.1252       44.9009       54.9655       71.6883       67.3638       59.3079       61.8387       60.0380       67.1773       70.9440       88.4247       86.3337       69.9573       58.9002       57.0157       46.3750       48.1404       32.1212       27.7979       26.3069       26.5453       16.6181       11.8735        8.8100        6.6489        4.7420        5.9035       10.3590       10.0949        8.3196       10.3606        9.6713        9.0924        8.9515        9.3017       11.6079       19.1866       14.5308       11.8190       13.5169       21.2178       27.9876       43.8775       58.2758       58.0310       43.9595       42.6638       55.6094       60.7151       67.9789       45.5311       41.4349       47.8613       68.8181       58.8198       51.7771       51.2360       61.4053       71.4296       73.2150       75.2002       73.9162       78.8078       83.0223       87.7090      104.2048      118.6542      116.3030      126.9212      136.3924      126.4887      134.3398      160.0018      158.4906      146.5384      133.5490      138.2280      115.7884      105.2954      122.1058      120.6523      104.1615      105.9047      108.6810      113.1038        0.0000        0.0000        0.0000        0.0000        0.0000        0.0000        0.0000        0.0000        0.0000        0.0000        0.0000       49.1400       42.0546       39.6243       45.9269        0.0000        0.0000        0.0000        0.0000        0.0000        0.0000        0.0000        0.0000        0.0000        0.0000        0.0000        0.0000        0.0000        0.0000        0.0000        0.0000        0.0000        0.0000        0.0000        0.0000        0.0000        0.0000        0.0000        0.0000        0.0000        0.0000        0.0000        0.0000        0.0000        0.0000        0.0000        0.0000        0.0000        0.0000        0.0000        0.0000        0.0000        0.0000        0.0000        0.0000        0.0000        0.0000        0.0000        0.0000        0.0000        0.0000        0.0000        0.0000        0.0000        0.0000        0.0000        0.0000        0.0000        0.0000        0.0000
        0.0000        0.0000       22.4626       14.5206        0.0000       12.6802       14.0491       11.2196       12.5783       13.5726       15.8315       14.4487        7.1192        4.1419        3.5524        4.5170        4.2220        4.4265        2.4876        2.8514        3.0402        3.1995        3.7298        3.2008        3.1449        3.1377        3.5801        3.3794        4.6620        5.9464        5.0911        3.4530        3.2923        3.2513        1.6693        4.4966        4.8366        7.2230        8.0609        7.1108        5.7581        6.3712        8.1309        8.7118        9.9836       13.9268       15.8694       11.9681       12.4275       11.2159        7.3039        7.8328        8.5802        7.3689        5.1719        8.7951        8.2113        9.7401       10.9024       13.1456       16.8353       23.6995       19.2609       19.5307       20.1583       13.6192        8.5539        9.7578       11.5258       20.4044       47.5215       34.5415        9.3898        4.1144        1.5765        1.0000        1.3075        4.2587        6.0611        5.4594        2.8320        1.8038        2.9472        6.7274        8.1831        9.5549       15.4661       20.0528       24.2588       45.7234       54.0513       52.0058       43.4522       45.1576       50.7928       56.0790       56.8428       52.2787       54.2239       57.2134       56.0278       68.0638       62.3326       70.0776       77.3603       86.5494       76.6988      138.5205      138.4431       89.2222       48.4848       35.1197       32.0033       26.9276       23.2928       12.4822       10.2199        7.9742        6.2334        4.1497        4.2865        8.4588        8.8286        8.9826        9.0815       10.0698       10.5691       10.9391        9.9646       11.0947       14.4093       13.8014       15.5509       17.8801       30.7458       37.1384       48.0768       46.7991       46.8280       35.0743       45.5480       48.9464       57.2704       51.1073       40.2705       41.2471       44.2184       54.3832       63.9676       58.5285       53.2988       61.8150       74.4603       75.7882       76.4639       79.1426       90.2862       93.4391       90.3957      101.3780      108.1636      114.9758      126.3503      126.1852      125.2214      119.6681      135.1464      165.2139      167.5377      137.4560      142.6295      140.2072      126.2588      128.4072      113.6572      109.7494      106.6718      110.3179      131.9297      153.4041        0.0000        0.0000      122.8443        0.0000        0.0000        0.0000        0.0000        0.0000        0.0000       51.8700       42.3600       51.9355        0.0000        0.0000        0.0000        0.0000        0.0000        0.0000        0.0000        0.0000        0.0000        0.0000        0.0000        0.0000        0.0000        0.0000        0.0000        0.0000        0.0000        0.0000        0.0000        0.0000        0.0000        0.0000        0.0000        0.0000        0.0000        0.0000        0.0000        0.0000        0.0000        0.0000        0.0000        0.0000        0.0000        0.0000        0.0000        0.0000        0.0000        0.0000        0.0000        0.0000        0.0000        0.0000        0.0000        0.0000        0.0000        0.0000        0.0000        0.0000        0.0000        0.0000        0.0000        0.0000        0.0000        0.0000        0.0000        0.0000        0.0000
        0.0000        0.0000        0.0000        0.0000        0.0000       15.9342       18.8633       11.2462       16.0116       12.8346       11.0183        9.7176       11.4025        5.9643        4.9399        3.6407        3.5258        2.7294        2.8193        3.2218        3.0758        3.0516        3.0697        3.6320        3.2685        3.4498        3.5894        3.7185        5.2147        5.6654        4.9565        4.2835        2.0244        1.9140        1.6742        4.1274        4.0301        4.9848        5.4450        5.1765        5.6637        6.0438        9.4991       12.1224       14.0306       15.1488       12.1709        8.3995        6.2878        3.8994        4.2726        7.9272        8.5823        9.2552       11.1414       26.6983       29.5311       20.4643       32.3745       22.9841       17.6494       15.9978       13.6756       15.0238       16.6663       14.5700       12.9716       13.7670       13.6081      187.4464      109.3848      137.4112        7.8518        3.9752        3.4212        1.5835        1.5845        0.8172        1.4454        1.6483        3.3261        4.3005        4.1779        7.9593        8.1915       10.7615       14.5484       20.6547       49.4808       44.8357       48.2527       66.2823       66.0565       44.3292       53.2508       61.0906       58.8875       57.0848       56.5474       55.0920       65.4250       79.3381       59.6822       61.6156       70.7120       71.1857       80.6823       90.4041      133.6345       82.7016       75.4381       43.7003       39.8539       34.6410       27.3199       18.5743       15.0123       16.4672        7.5297        4.5951        3.7660        6.2748        7.4251        8.4956        8.2155       11.3455       13.0938       10.3804        9.4264        9.6766       11.6843       14.0376       18.2832       29.9740       35.4908       30.4552       42.7821       33.1680       33.4244       37.4626       46.0919       54.5700       61.6805       47.3624       41.6112       44.3436       54.9132       64.8007       61.9499       62.4702       57.0712       70.0005       86.9320       89.6750       90.9160       83.3261       85.4980       84.7052       88.6351      101.6321      118.3794      127.7662      123.8265      117.6575      115.8191      114.8749      123.3246      146.5862      138.2225      133.9026      130.0781      113.4213      110.1235      107.5983      100.4027       99.5753      114.7328      119.9588      134.3451      162.5806      153.6992      167.1963      133.6541       87.5304        0.0000        0.0000        0.0000        0.0000       37.2300       29.4000       26.6400       41.1245        0.0000        0.0000        0.0000        0.0000        0.0000        0.0000        0.0000        0.0000        0.0000        0.0000        0.0000        0.0000        0.0000        0.0000        0.0000        0.0000        0.0000        0.0000        0.0000        0.0000        0.0000        0.0000        0.0000        0.0000        0.0000        0.0000        0.0000        0.0000        0.0000        0.0000        0.0000        0.0000        0.0000        0.0000        0.0000        0.0000        0.0000        0.0000        0.0000        0.0000        0.0000        0.0000        0.0000        0.0000        0.0000        0.0000        0.0000        0.0000        0.0000        0.0000        0.0000        0.0000        0.0000        0.0000        0.0000        0.0000        0.0000
        0.0000        0.0000        0.0000        0.0000        0.0000       18.8234       29.6166       18.2253       18.1604       19.8466       28.5072       11.3762        7.9324        5.0521        3.8475        2.5896        2.9180        3.4594        2.3545        2.7626        2.6300        2.6874        2.8420        2.8786        3.6920        4.5803        3.3813        3.8784        4.6496        4.3219        3.0730        2.8686        2.0835        1.8341        1.0463        5.4960        6.3936        5.1785        4.6522        5.2862        5.2703        5.6749        7.0957        8.8700       10.2027        8.4686        5.5977        2.5811        2.4868        1.7879        2.1712        4.5342       11.2823       71.1244       79.3032       85.0772      107.5438       43.8093       28.1894       23.4495       19.0739       22.6701       27.3192       26.0053       23.1683       19.7475       16.0909       14.4608       16.1844      140.0917      192.5190      133.6658        7.2614       10.6328        8.4786        5.6247        4.4126        1.9374        0.7374        1.6194        1.9158        3.0642        5.6695        8.0838        8.6269       11.0260       14.6932       16.0711       20.6857       26.6250       21.5040       20.8062       34.2647       34.5728       44.8694       42.9000       41.7111       40.4092       37.1780       42.1732       40.3850       45.9987       48.7203       62.5018       60.8512       81.4988       76.3469       85.2904       76.3537       80.6257       88.6459       81.8428       90.8889       55.0834       40.7357       37.3546       20.6472       19.3331       11.7794        4.0669        3.2790        7.0109        7.2502        5.5262       11.3942       16.1349       16.1587       16.5564       13.2036        9.3632       11.5326       22.0390       31.8838       43.5815       32.1576       28.3591       60.1611       50.8569       50.7080       58.0422       49.6264       52.0051       51.3714       80.3336       74.3702       75.9654       65.3690       67.1245       65.7752       69.8661       68.6557       69.3659       86.9111       81.9378       81.5640      101.1320       99.7988       92.5794       98.7075      102.3751       99.9262      109.8302      115.5920       96.8952       97.4773      100.7617      102.0985      109.3399      118.2418      107.2915      105.4714      110.3949      111.2139      117.2811      135.5541      139.3748      149.3824      151.3557      161.2545      149.4861      159.6565      159.2175      157.2322      116.7177        0.0000        0.0000        0.0000       64.9954       53.8157       47.4052       46.5894       48.5414       46.9423        0.0000        0.0000        0.0000        0.0000        0.0000        0.0000        0.0000        0.0000        0.0000        0.0000        0.0000        0.0000        0.0000        0.0000        0.0000        0.0000        0.0000        0.0000        0.0000        0.0000        0.0000        0.0000        0.0000        0.0000        0.0000        0.0000        0.0000        0.0000        0.0000        0.0000        0.0000        0.0000        0.0000        0.0000        0.0000        0.0000        0.0000        0.0000        0.0000        0.0000        0.0000        0.0000        0.0000        0.0000        0.0000        0.0000        0.0000        0.0000        0.0000        0.0000        0.0000        0.0000        0.0000        0.0000        0.0000        0.0000
        0.0000        0.0000        0.0000        0.0000        0.0000       20.9782       24.1546       17.4741       22.4318       24.4865       30.2695       11.3977       12.0631        8.7045        5.9577        3.0683        2.3373        2.4660        2.2709        2.7871        2.6870        2.5972        3.0154        3.7309        3.9503        3.5432        3.4781        3.5416        3.7938        3.6845        3.4968        2.3302        2.6879        3.3666        2.8566        6.6267        7.0340        9.1087       13.4900       14.6287        8.5315        6.4750        6.3850        6.8900        6.1210        6.1284        5.5385        3.6044        3.4722        2.3138        2.0641       12.8983       38.4182       57.4175       39.1573       29.4735       46.6271       37.7887       42.8004       33.9745       23.8271       31.9706       27.5028       31.8899       19.8637       20.8853       32.3652       17.9905       31.5096       25.1999       29.1057       28.1270       17.6861        9.4484        7.5136        8.8638        8.7110        4.6571        0.8682        1.9363        2.1206       58.7614        6.1190        9.2977        9.1478       10.2395       14.2836       14.0064       14.7350       16.7922       18.3181       19.3183       22.5578       30.0358       35.2794       32.7433       36.9765       37.9420       44.0509       36.5086       44.8938       54.7405       52.2511       59.2834       56.3661       72.9556       67.2096       87.1252       99.5057       83.3618       86.0583       81.0519      188.8431      160.5870      120.2768       76.5226       26.5030       23.2151       14.3463        6.6430        4.8680        2.9486        3.0249        6.8550       11.3021       14.2022       15.6115       13.5367        8.6127       10.0610       15.0674       22.0858       33.6393       29.4155       36.8578       46.6417       44.3237       53.3630       54.1660       62.1593       78.8300       72.0656       72.2138       72.1014       90.4872       96.7999       80.1036       74.3065       74.8434       72.0146       70.5370       67.9377       66.1639       72.4852       79.6510       98.1254      105.7036       98.0126       91.3833       97.3489      108.1010      104.8738      106.6159       98.6904      106.4853      108.2949      112.6884      121.6791      111.1794      103.0806      104.9467      114.9816      122.0601      129.9767      146.6168      164.4402      173.4317      180.4403      195.1124      164.8037      160.2518      148.8214      147.8360      113.2127        0.0000        0.0000       55.3663       57.0590       51.6551       52.2312       57.6695       59.0534       52.4567       43.6658       42.8195       33.9458       35.1827       35.1626        0.0000        0.0000        0.0000        0.0000        0.0000        0.0000        0.0000        0.0000        0.0000        0.0000        0.0000        0.0000        0.0000        0.0000        0.0000        0.0000        0.0000        0.0000        0.0000        0.0000        0.0000        0.0000        0.0000        0.0000        0.0000        0.0000        0.0000        0.0000        0.0000        0.0000        0.0000        0.0000        0.0000        0.0000        0.0000        0.0000        0.0000        0.0000        0.0000        0.0000        0.0000        0.0000        0.0000        0.0000        0.0000        0.0000        0.0000        0.0000        0.0000        0.0000        0.0000
        0.0000        0.0000        0.0000        0.0000       23.9339       28.2183       27.2541       18.1411       17.5988       15.4933       20.3355       11.2859       14.8703       13.7291        9.4769        5.7169        3.5318        3.8326        3.9893        4.5891        4.0278        3.9533        3.4066        3.0756        3.4438        3.5531        3.5284        3.4465        4.5915        5.6211        5.6144        3.0196        2.3150        2.6900        3.1841        6.2396       11.2581       10.6340       10.1823       11.9574        8.3924        6.2864        5.6870        5.5714        6.7800        7.4084        7.2526        6.1100        5.3435       23.4027       46.6482       42.1843       26.3361       30.6103       24.6295       34.8589       52.5818       48.8100       32.7153       24.8669       43.6401       56.7941       46.6772       27.8046       26.9291       30.6762       33.0032       17.7306       11.9712       28.3939       41.3593       31.6534       27.3857       34.9517       11.2724        9.2455        9.9026        9.4085        4.7244        4.6783       16.0963       25.2525        4.4978        7.2936       10.0689       15.5774       13.8198        9.9876       10.1935       13.2481       15.7556       15.0789       18.6958       28.9462       74.8458       36.3438       25.0043       28.2080       29.1449       34.4713       49.6357       68.4144       55.3121       50.0473       54.2468       62.3814       65.3196       70.7536       80.3435       93.4404      124.6800       79.0439       89.2041      111.9795       94.4055       59.8153       31.0701       25.2261       18.0128       10.7204        4.3580        4.0217        4.0134        6.5443        9.7480        9.7358        9.6483        9.4041        8.6930       10.8459       14.2004       28.4397       38.5070       34.1663       48.6434       84.0978       87.5391       76.9444       74.3690       76.4975       89.6074      104.1985      111.4448      114.9620      110.9674       95.8627       86.4499       84.0791       74.3245       73.7385       76.1864       68.0556       66.1207       80.6907       80.8259       84.3431       92.2536       95.5265       94.9192       99.3871      105.3414      108.6504      102.3217       98.3005      122.1274      125.1171      111.9984      108.3762      106.2307       94.7483      104.5648      127.6024      152.4334      152.6817      148.1338      195.5916      204.7615      204.0358      196.0040      162.0173      158.3230      147.8117      110.8522       93.5849        0.0000       77.3436       62.7973       65.6089       65.1775       64.8860       54.2139       54.7071       50.7047       50.2637       48.1651       39.5383       35.4735       35.8972       38.8493        0.0000        0.0000        0.0000        0.0000        0.0000        0.0000        0.0000        0.0000        0.0000        0.0000        0.0000        0.0000        0.0000        0.0000        0.0000        0.0000        0.0000        0.0000        0.0000        0.0000        0.0000        0.0000        0.0000        0.0000        0.0000        0.0000        0.0000        0.0000        0.0000        0.0000        0.0000        0.0000        0.0000        0.0000        0.0000        0.0000        0.0000        0.0000        0.0000        0.0000        0.0000        0.0000        0.0000        0.0000        0.0000        0.0000        0.0000        0.0000        0.0000        0.0000
        0.0000        0.0000        0.0000        0.0000       33.0694       33.7708       32.1119       19.5223       19.2365       17.7428       17.2155       10.5795       13.5587       11.8417        9.6635        6.2740        4.8186        4.0032        4.7316        5.8641        5.5287        5.6871        5.5889        5.2648        3.9769        4.1205        4.0276        3.6850        4.7165        5.9132        6.7444        4.9526        4.7575        5.8119        9.8767       12.9553       11.1866       11.3208       11.3908        9.7319        5.7201        5.2534        6.3933        6.3475        9.2679        9.2180       10.0422       10.2711        9.9534       28.0587       34.2922       25.5336       25.6446       19.4628       19.2958       40.2947       46.6605       49.3220       44.7509       68.0194       25.3926       40.4325       38.1537       39.1080       46.6674       44.5563       52.7868       54.2243       52.0980       37.6383       40.7126       31.5949       39.0838       41.5208       26.3559       18.9138       19.4816       18.4441       11.8848       10.5759       24.5703       13.1949        8.9028        9.7060       10.7774       10.1721       11.8265       20.1072       16.0098       12.5781       13.0639       12.7685       12.4166      191.4971      276.1101      128.1272       28.5523       27.7713       26.4143       34.2441       33.7634       54.8050       48.4136       55.3098       51.7172       54.1327       78.1232       61.7711       65.9274       74.7709       77.0266       78.1580       82.2054       75.3706       77.2465       56.5280       39.0056       35.0088       29.1980       22.1084       13.0475        5.1571        4.3105        8.5536       14.8870       13.9249       10.5453        8.4519       11.6924       21.6367       38.0159       36.7305       38.9885       52.2271       59.3913       71.3939       91.8520       90.3959       87.1174       92.2869      109.3194      129.4016      121.5453      123.7921      120.4364      106.1661       97.4832       90.2867       84.1703       77.7974       83.8234       78.5597       66.2865       68.4760       79.0232       78.9841       85.4701       95.0446      105.5599      114.7938      102.6365      109.3965      108.0993       93.2137      109.7844       95.1086       94.2147       93.8203       83.4285       85.4207      104.4670      125.9828      158.6385      179.6248      176.5580      170.2143      181.5722      185.5056      175.6978      156.6175      129.7354      111.7833      100.8200       87.8828       78.9747       61.0652       68.4913       70.4839       68.2850       69.3217       67.6061       70.8356       58.4846       50.7568       50.2966       41.8167       37.8066       44.3622       42.0940        0.0000        0.0000        0.0000        0.0000        0.0000        0.0000        0.0000        0.0000        0.0000        0.0000        0.0000        0.0000        0.0000        0.0000        0.0000        0.0000        0.0000        0.0000        0.0000        0.0000        0.0000        0.0000        0.0000        0.0000        0.0000        0.0000        0.0000        0.0000        0.0000        0.0000        0.0000        0.0000        0.0000        0.0000        0.0000        0.0000        0.0000        0.0000        0.0000        0.0000        0.0000        0.0000        0.0000        0.0000        0.0000        0.0000        0.0000        0.0000        0.0000        0.0000
        0.0000        0.0000        0.0000        0.0000       28.4190       26.8913       24.4216       20.4509       19.9978       16.9451       13.6604       14.9365       17.5453       23.3136       15.8311       12.3908       10.5990       10.9420        9.1936        8.7404       10.5861        9.1845        7.7140        5.1240        6.9246        7.3233        7.7391        6.2621        5.2750        4.2097        4.8227        4.8217        5.0160        6.6376       10.3621        6.9470        6.1423        5.3359        4.8259        3.0256        1.4609        1.7888        5.8525       14.6887       46.5407       58.4236       37.2251       21.7593       12.2642       10.0037        8.1218       22.2333       29.0937       39.4815       39.6391       34.3945       41.3845       42.4062       39.0362       43.8498       38.8226       27.5065       15.5769       24.0572       32.3683       42.1114       55.5407       67.6940       84.8322       71.5124       56.3829       16.2992       14.6025       12.1787       25.3146       28.0212       27.9137       27.2764       22.4155       15.6538       12.1911        6.7399        6.6449        9.6889        8.1103        6.7901        7.7440       18.9448       19.6163       18.0736       41.3922        7.1959        7.4827       14.8656       61.9857       35.2187       14.5550       21.1462       15.9082       16.5462       17.3504       18.5269       19.2656       32.9690       32.2628       39.7317       39.8155       44.2252       52.1605       44.6310       53.0601       61.4255       68.8229       69.4045       61.6368       54.3501       50.5657       43.3578       48.7962       29.8036       19.4226        7.9141        7.2575       14.8265       12.1343       14.0250       11.2346       16.7471       22.9255       29.8051       33.2731       41.1603       51.7171       55.2310       63.4229       71.9491       72.5870       89.1664       87.7356       81.6389       93.7970      105.7900      102.5927      111.5778      127.9295      110.1366       80.6456       72.0466       73.6110       69.6281       72.2260       69.4820       68.1329       70.8634       85.1907       93.3006       95.5424       96.5718       97.9201      116.6680      110.9583      101.7539       97.7663       77.1299       76.1426       67.5039       74.9612      117.2093      100.0895       93.2825      112.8078      142.4442      159.4981      169.4302      171.8627      214.9581      212.5768      200.9175      167.3852      132.7479      110.1456      106.6661       91.6490       91.8669       80.8793       68.3842       77.7443       80.2857       87.9235       87.0240       72.2729       55.5728       54.1113       51.4068       46.8437       35.6992       34.2234       61.1959       55.7256        0.0000        0.0000        0.0000        0.0000        0.0000        0.0000        0.0000        0.0000        0.0000        0.0000        0.0000        0.0000        0.0000        0.0000        0.0000        0.0000        0.0000        0.0000        0.0000        0.0000        0.0000        0.0000        0.0000        0.0000        0.0000        0.0000        0.0000        0.0000        0.0000        0.0000        0.0000        0.0000        0.0000        0.0000        0.0000        0.0000        0.0000        0.0000        0.0000        0.0000        0.0000        0.0000        0.0000        0.0000        0.0000        0.0000        0.0000        0.0000        0.0000        0.0000
        0.0000        0.0000        0.0000        0.0000        0.0000        0.0000        0.0000        0.0000       19.5364       18.9635       13.3764       13.1308       13.6107       24.5792       22.4215       16.3783       15.1271       16.6066        9.7974       10.9035       12.5088       10.1352        9.4343        8.5576        7.5211        7.5214        9.9561       12.9132       18.6060        5.3692        3.6529        3.3114        3.1776        4.0253        5.7100        5.1666        5.9632       13.0157        6.2169        3.6561       11.2858       15.4353       24.4702       19.8220       19.4697       31.6977       20.2810       10.4416        8.3657       11.2473       13.1007       33.6339       50.3117       91.3941       77.3505       36.5443       44.8570       52.2921       37.3347       35.8020       33.2466       35.1624       39.4942       41.7752       40.7060       52.3907       60.5673       64.3371       63.0002       63.1466       62.2535       37.8450       33.4406       47.3161       30.9582       31.4756       35.2311       37.9483       46.1824       31.7698        9.6414       10.6720       13.6329       11.3695       10.5530       15.3928       17.0036       15.0720       13.6923       15.0864       13.2661        8.4598        8.7735        6.7537        8.5145       11.6360       17.9544       20.3895       17.9719       23.4687       31.9787       40.3521       29.1242       30.1043       29.0315       32.4100       36.5404       40.3264       68.6451       56.1355       45.5201       54.1878       61.2626       52.4250       48.4595       33.8141       38.8919       53.2272       33.4645       32.0297       21.8609       23.3927       21.4329       22.7686       16.0663       16.0902       12.2803       33.5652       36.0336       37.1674       34.5102       46.1271       57.3861       54.1830       56.5256       75.6907       89.4192      101.8347       82.7475       73.8995       89.6734      102.6106       89.1421       83.0551       93.2184       83.4349       70.4359       86.4302       87.2095       81.8301       74.8263       77.9723       79.5861       84.8489      103.4590      123.4918      123.1284      135.4109      115.8377      117.2456      114.4267       89.4398       96.8290       65.9835       71.1249       78.3575       71.0413       75.3118       82.9230       91.2603      110.4662      140.4280      149.0560      149.5059      161.8995      182.3565      193.0892      191.1704      181.2461      131.9494      115.8735      102.3990       90.4560       87.0544       78.0994       70.2786       77.4148       81.2131       70.6182       65.5089       62.6080       57.4548       55.0928       75.2173       52.0493       43.2664       42.6999        0.0000        0.0000        0.0000        0.0000        0.0000        0.0000        0.0000        0.0000        0.0000        0.0000        0.0000        0.0000        0.0000        0.0000        0.0000        0.0000        0.0000        0.0000        0.0000        0.0000        0.0000        0.0000        0.0000        0.0000        0.0000        0.0000        0.0000        0.0000        0.0000        0.0000        0.0000        0.0000        0.0000        0.0000        0.0000        0.0000        0.0000        0.0000        0.0000        0.0000        0.0000        0.0000        0.0000        0.0000        0.0000        0.0000        0.0000        0.0000        0.0000        0.0000        0.0000        0.0000
        0.0000        0.0000        0.0000        0.0000        0.0000        0.0000        0.0000        0.0000        0.0000        0.0000       17.2880       17.5626       17.6792       22.7071       26.7128       16.0975        9.1490        9.1992       11.3402        9.6431        9.2526       13.3357       10.9166        8.3847       11.5949       11.3404       11.8281       11.5477        6.3359        6.1704        8.1223        9.4911        8.7268       11.0733       10.5784       26.1377       29.8353       35.6317       23.8157       19.4691       14.8693       15.5076       17.9790       14.1450       10.6843       11.6786       18.2025       14.7763       14.3901       29.1214       35.3914       63.2493       70.3355       59.1764       44.1350       33.3582       55.2153       40.9853       30.9684       28.1255       36.0285       31.1619       42.9226       50.4652       39.4180       65.1710       59.7715       67.7562       65.8031       76.2432       66.0452       42.2059       24.6416       61.4508       73.7377       51.3754       58.7135       68.2123       66.3840       54.0198       33.9949       26.1482       18.4109       14.6669       16.1599       19.8171       29.7579       29.7752       29.2180       33.2925       27.7627       16.5842       14.2348       14.8241       10.0049       13.6415       14.2294       13.1375       29.1908       27.0299       43.1939       44.1934       32.9362       40.2534       35.5033       36.9239       36.6734       43.8305       55.6657       52.3439       49.3895       93.2096       75.6167       51.6068       48.4113       29.6264       29.2534       34.6695       33.1646       21.9272       20.7294       26.1640       19.3457       27.8299       18.2197       18.9388       21.9758       31.7405       36.2363       35.1707       38.9312       56.3668       51.5166       50.0043       50.0756       50.7004       61.4823       71.9905       80.9270      111.6998      105.5284       89.6502       93.9408      106.1309      105.6352       91.6148       85.6457       85.9045       90.7508       83.8725       80.9989       71.2022       72.7402       64.6665       83.8402      113.1819      110.0295      114.6257      117.6034      114.5973      103.0456       93.8908       93.8509       71.1431       75.6602       85.9020       92.3685       90.3901       93.8618      110.6711      103.4949      128.0191      153.5121      168.8580      173.3552      186.5464      192.3867      189.4688      183.8227      128.3583      102.0456       93.5357       81.2339       76.7777       72.3457       66.4794       69.4220       70.4843       70.9136       66.9502       66.3371       55.1628       54.1583       59.0518        0.0000        0.0000        0.0000        0.0000        0.0000        0.0000        0.0000        0.0000        0.0000        0.0000        0.0000        0.0000        0.0000        0.0000        0.0000        0.0000        0.0000        0.0000        0.0000        0.0000        0.0000        0.0000        0.0000        0.0000        0.0000        0.0000        0.0000        0.0000        0.0000        0.0000        0.0000        0.0000        0.0000        0.0000        0.0000        0.0000        0.0000        0.0000        0.0000        0.0000        0.0000        0.0000        0.0000        0.0000        0.0000        0.0000        0.0000        0.0000        0.0000        0.0000        0.0000        0.0000        0.0000        0.0000        0.0000
        0.0000        0.0000        0.0000        0.0000        0.0000        0.0000        0.0000        0.0000        0.0000        0.0000       21.5210       27.5281       17.7388       15.4217       16.8157       13.6868       12.4944       10.1324        9.9784        7.1264        6.4953        7.0219        9.1450        6.7909       10.3001       10.0524       14.0277       12.6560       20.0932       15.0806       12.2365       17.4491       24.9029       28.5945       14.6590       13.4446       11.5146        8.2998       12.2232       12.7415       13.0118       13.5011       65.6727        2.5352        4.9802        9.2217       12.6512       12.2007       11.7278       22.0677       23.7510       47.9729       49.4100       59.9216       63.1945       39.3999       56.2474       55.6804       24.9365       15.7573       33.2673       39.2650       37.8064       60.6318       58.4340       73.5431       62.7694       85.5964      100.3832       76.9886       79.3909       28.2546       35.6871       28.1697       52.6123       41.5767       55.4572       55.3625       52.7617       33.7893       47.5486       49.2370       47.4253       48.4532       41.2104       37.2850       31.3720       39.7752       32.9858       41.7633       45.3121       40.5137       37.4321       31.9354       22.7535       15.8445       16.6247       17.0321       22.4479       25.4633       35.1412       65.1559       64.2532       42.6731       48.7593       52.6724       49.3160       54.4037       46.8279       53.7369       50.3566       64.9352       56.1475       61.1220       55.2513       41.0849       40.2367       36.0165       35.7711       23.1210       29.6091       30.0219       24.4431       28.8216       27.2934       26.3895       22.2472       31.2441       36.9415       35.0433       43.0993       57.9714       65.0107       51.0953       53.4693       64.0577       49.7968       57.5979       81.5170       75.6530       77.4620       78.8610       75.9415       97.3991      116.5426      113.2486       84.9373       82.5386       83.1931       72.7845       78.1677       77.5485       71.5513       65.8113       82.4920       83.4645      101.2945      100.6016      124.6348      139.5331      114.5214      105.8030      103.9274       70.3100       76.1806       92.6834      123.9879      132.0627      106.2979      110.3738      134.5005      150.6955      173.5650      170.3471      165.2603      165.3157      166.1675      167.5573      152.7453      123.7335      102.1952       91.1560       78.5402       73.0869       68.1006       58.6129       56.5678       62.2048       68.7358       58.3633       59.7384       52.9944       52.9412        0.0000        0.0000        0.0000        0.0000        0.0000        0.0000        0.0000        0.0000        0.0000        0.0000        0.0000        0.0000        0.0000        0.0000        0.0000        0.0000        0.0000        0.0000        0.0000        0.0000        0.0000        0.0000        0.0000        0.0000        0.0000        0.0000        0.0000        0.0000        0.0000        0.0000        0.0000        0.0000        0.0000        0.0000        0.0000        0.0000        0.0000        0.0000        0.0000        0.0000        0.0000        0.0000        0.0000        0.0000        0.0000        0.0000        0.0000        0.0000        0.0000        0.0000        0.0000        0.0000        0.0000        0.0000        0.0000        0.0000
        0.0000        0.0000        0.0000        0.0000        0.0000        0.0000        0.0000        0.0000        0.0000        0.0000       18.2499       25.2846       22.3514       25.7263       22.2395       26.2023       22.7481       15.8597       17.4726       18.0530       13.3281       17.2657       23.4413       19.6440       12.4298       15.2261       16.5443       21.5315       20.8860       19.2782       26.1904       33.4341       23.0706       28.7360       27.7819       35.4350       47.1906       31.1033       29.8113       20.5371       11.8560       14.4194       18.8826       14.6696       14.6062       14.6691       24.3364       26.9782       21.5905       32.4224       34.3842       38.4011       36.9904       45.4233       52.4028       45.7249       50.9045       94.3382       53.4517       38.0197       33.7460       41.9996       44.9857       70.3344       57.7521       75.0460       77.9368       68.9367       71.6020       78.2616       63.7064       53.2856       45.1801       49.3843       45.6171       55.7114       49.9559       57.9984       43.0670       40.4675       43.4400       46.5525       42.9712       55.1144       55.3814       42.9736       59.3284       37.6376       22.4187       20.6347       19.2661       37.5828       32.8219       39.3870       35.0361       22.3322       37.3316       55.8887       37.4110       31.3546       41.5754       35.5039       40.1516       45.9136       46.5856       53.7399       59.1997       66.7154       55.5905       47.3290       47.5614       48.6774       48.2757       50.9686       46.6303       50.2607       50.6103       53.3901       60.1839       42.9136       38.3863       39.0890       31.0292       36.5484       32.9389       29.5693       32.1073       40.4676       42.2744       40.9028       55.0152       63.7006       53.5367       55.9015       59.8214       46.4591       44.6651       53.4268       57.0446       66.2824       74.4022       72.7605       65.4560       61.3403       78.6217       96.8073       85.0948       60.1217       61.7481       60.5832       61.7492       77.0895       76.4089       74.9970       81.7716       82.8184       83.8819      104.6572      113.0514      139.5099      118.3261      100.7956      106.3147       98.0193       89.8776      103.0099      122.0688      131.7287      118.9424      127.4455      129.8251      151.1843      157.3745      173.2283      175.8132      154.7081      164.3737      160.0053      135.5233      139.6213      115.1221      106.6241       95.5983       93.0222       66.2914       51.4203       47.3890       46.6305       57.8719       53.8113        0.0000        0.0000        0.0000        0.0000        0.0000        0.0000        0.0000        0.0000        0.0000        0.0000        0.0000        0.0000        0.0000        0.0000        0.0000        0.0000        0.0000        0.0000        0.0000        0.0000        0.0000        0.0000        0.0000        0.0000        0.0000        0.0000        0.0000        0.0000        0.0000        0.0000        0.0000        0.0000        0.0000        0.0000        0.0000        0.0000        0.0000        0.0000        0.0000        0.0000        0.0000        0.0000        0.0000        0.0000        0.0000        0.0000        0.0000        0.0000        0.0000        0.0000        0.0000        0.0000        0.0000        0.0000        0.0000        0.0000        0.0000        0.0000        0.0000
        0.0000        0.0000        0.0000        0.0000        0.0000        0.0000        0.0000        0.0000        0.0000        0.0000        0.0000       18.5559       20.2343       30.4880       34.4081       27.0435       19.7309       16.2344       16.0633       16.0656       17.5296       18.6790       25.1885       14.9073       10.7980       12.2866       12.4933       17.6839       18.4524       22.0312       25.3301       24.8759       25.2394       18.2482       22.2698       25.0020       26.0914       13.2236       13.9643       19.2510       20.1388       29.1910       28.7619       20.3970       24.4723       19.8356       42.8291       38.2270       40.6460       25.2078       16.3439       15.3555       25.8764       26.2309       37.2366       77.0290       55.3585       51.3125       54.1735       36.6958       34.4055       43.5511      130.4527       58.5287       57.0272       63.0972       70.1975       45.3876       54.4077       39.9985       40.2020       47.6545       52.6521       59.3047       51.5399       56.3891       51.5770       58.0462       41.4822       41.3130       40.2117       38.6641       40.1408       47.0698       64.6851       57.5713       62.5687       26.5866       29.6444       31.8383       27.5205       37.6983       34.2884       34.0420       32.6528       30.8995       47.9511       64.0550       49.5462       53.7101       59.4031       50.6802       46.5951       55.2674       54.9321       55.7155       70.6043       60.7035       65.5484       64.0242       62.4361       62.1863       79.3393       63.8923       51.3704       51.4686       55.2022       47.7506       46.7408       42.3292       44.8978       32.6345       27.4413       47.8636       36.0287       31.9100       40.4369       44.3444       49.4578       56.7945       55.9365       52.7762       55.4780       46.6807       40.7985       37.4415       49.2438       58.6278       55.5044       58.0200       70.0275       73.8074       66.8687       68.5501       68.5226       74.7311       82.6960       62.4144       67.2153       58.4812       59.5814       70.0714       74.5171       81.6624       72.3276       79.7420       91.8016      106.0785      106.3115      122.9658      118.7914      125.6120      130.0122      128.1148      121.8142      142.0634      148.7086      138.1810      163.1558      168.4039      163.3280      147.0449      154.0738      162.5839      153.5988      152.4334      168.0912      161.0902      132.1886      131.2707      115.4685      114.5659       88.0215       69.3441       62.0690       49.8727       41.4304       41.4845       51.5134        0.0000        0.0000        0.0000        0.0000        0.0000        0.0000        0.0000        0.0000        0.0000        0.0000        0.0000        0.0000        0.0000        0.0000        0.0000        0.0000        0.0000        0.0000        0.0000        0.0000        0.0000        0.0000        0.0000        0.0000        0.0000        0.0000        0.0000        0.0000        0.0000        0.0000        0.0000        0.0000        0.0000        0.0000        0.0000        0.0000        0.0000        0.0000        0.0000        0.0000        0.0000        0.0000        0.0000        0.0000        0.0000        0.0000        0.0000        0.0000        0.0000        0.0000        0.0000        0.0000        0.0000        0.0000        0.0000        0.0000        0.0000        0.0000        0.0000        0.0000
        0.0000        0.0000        0.0000        0.0000        0.0000        0.0000        0.0000        0.0000        0.0000        0.0000        0.0000        0.0000        0.0000        0.0000       26.7225       21.1105       26.1668       18.5459       12.1582       12.0118       22.6384       25.1796       26.4096       20.3851       11.3461       12.9274       13.5577       19.3828       18.4337       22.4016       36.0081       22.8588       22.3080       23.4834       19.4363       19.5555       25.0114       25.9867       24.2294       20.8084       12.9748       15.5533       18.1236       11.9556       18.4074       22.8463       58.0521       46.6147       35.2085       35.1740       13.4425       12.6819       14.4851       25.7882       34.7056       75.5304       83.3538       69.3129       66.9936       47.8010       53.6658       64.3738       40.2279       38.3898       51.0006       47.1401       43.2708       28.7041       33.3620       44.5313       55.9519       60.0943       62.4299       53.8913       64.6791       62.1510       63.1492       75.1915       80.9898       76.2388       64.5299       48.6595       48.9773       33.6161       37.5135       61.0711       65.0658       34.8950       36.5809       39.4368       33.8447       34.8032       52.1990       51.0164       32.6782       39.2604       32.1315       39.1836       45.9337       71.5360       81.7280       71.0145       60.7162       59.0821       55.9862       69.8691       89.6113       64.5427       74.7303       75.8235       73.0261       75.0103      109.5872       79.5070       67.1417       54.2191       53.4586       59.3523       54.7160       59.0748       62.1930       41.5170       42.3753       39.9323       41.8711       51.4177       42.1360       48.9715       48.3952       54.3993       52.1497       44.4978       39.0098       38.6550       44.7383       44.9086       51.9883       54.5949       53.2251       63.2163       69.2312       67.4671       67.2491       86.1822       76.3030       68.6298       67.8497       59.0618       57.0156       62.2541       71.0576       74.0141       76.6654       70.1060       79.2243       93.8643      138.1737      125.1601      135.8718      139.5993      115.7390      118.0124      130.0263      116.3580      140.3986      111.3670      135.6353      150.9351      129.0422      159.0726      151.3098      121.6998      120.6869      128.4331      129.9394      139.2034      146.3081      137.4453      118.8168      124.6164      107.0769       90.2635       76.3254       56.5166       45.7731       36.6794        0.0000        0.0000        0.0000        0.0000        0.0000        0.0000        0.0000        0.0000        0.0000        0.0000        0.0000        0.0000        0.0000        0.0000        0.0000        0.0000        0.0000        0.0000        0.0000        0.0000        0.0000        0.0000        0.0000        0.0000        0.0000        0.0000        0.0000        0.0000        0.0000        0.0000        0.0000        0.0000        0.0000        0.0000        0.0000        0.0000        0.0000        0.0000        0.0000        0.0000        0.0000        0.0000        0.0000        0.0000        0.0000        0.0000        0.0000        0.0000        0.0000        0.0000        0.0000        0.0000        0.0000        0.0000        0.0000        0.0000        0.0000        0.0000        0.0000        0.0000        0.0000        0.0000        0.0000
        0.0000        0.0000        0.0000        0.0000        0.0000        0.0000        0.0000        0.0000        0.0000        0.0000        0.0000        0.0000        0.0000        0.0000        0.0000        0.0000        0.0000        0.0000       16.5289       15.7485       19.9537       18.7583       24.5763       17.7396       11.0717       18.8264       16.0916       17.7675       21.1528       17.9991       15.6950       20.0216       20.6999       27.1135       21.8992       20.4646       20.5092       22.4777       25.2385       15.9624       10.7773       10.3664       17.8242        8.9827       11.6509       52.2227      111.7679       23.9179       15.5559       34.5661       42.5085       34.4806       35.5289       26.2418       21.8201       33.3031       63.8688       55.6175       44.6226       67.1385       69.9588       63.7912       58.4936       77.5417       56.0453       38.3233       32.1484       38.2262       19.2359       21.4919       46.9413       64.6381       65.2629       59.8351       58.2623       86.7029       99.6604       67.0513       51.7164       75.6893       67.6052       58.7779       52.8917       42.6627       47.7003       49.9704       42.1267       38.7434       40.9542       42.4743       47.7449       32.9253       45.7260       43.0655       52.4721       59.7077       41.2397       44.1495       40.8055       69.3174      139.7011       89.0388       58.4493       62.0667       61.1511       66.3374      100.3148       89.0555       91.1660       79.5284       73.0434       73.7188       83.9665       84.7093       68.7870       77.6742       89.8590       80.6789       71.1067       73.5510       71.1037       67.0862       55.5500       59.1474       46.5679       43.9075       38.1336       46.2105       56.9225       46.5386       43.1256       47.0914       45.9378       51.9398       58.3248       46.1832       47.9593       45.3988       57.7539       64.5302       78.2445       80.5801       67.0115       62.3257       67.9969       60.0939       56.7020       51.1495       61.2877       57.7138       59.6801       69.9121       68.9974       64.5880       75.5914       94.0408      123.6699      159.1127      146.3005      163.0868      138.3271      126.8187       91.4677       87.3755       81.4444       91.9480       86.1960       87.9702       86.9511       76.3390       87.1656      102.0279      105.7041      126.7619      113.5082      114.3169      126.0813      121.7149      108.8096      100.9945       97.5675       87.5774       65.3051       54.3389       40.3847       42.1845        0.0000        0.0000        0.0000        0.0000        0.0000        0.0000        0.0000        0.0000        0.0000        0.0000        0.0000        0.0000        0.0000        0.0000        0.0000        0.0000        0.0000        0.0000        0.0000        0.0000        0.0000        0.0000        0.0000        0.0000        0.0000        0.0000        0.0000        0.0000        0.0000        0.0000        0.0000        0.0000        0.0000        0.0000        0.0000        0.0000        0.0000        0.0000        0.0000        0.0000        0.0000        0.0000        0.0000        0.0000        0.0000        0.0000        0.0000        0.0000        0.0000        0.0000        0.0000        0.0000        0.0000        0.0000        0.0000        0.0000        0.0000        0.0000        0.0000        0.0000        0.0000        0.0000        0.0000
        0.0000        0.0000        0.0000        0.0000        0.0000        0.0000        0.0000        0.0000        0.0000        0.0000        0.0000        0.0000        0.0000        0.0000        0.0000        0.0000        0.0000        0.0000        0.0000       36.2741       30.5157       24.0232       32.5125       27.8668       23.8121       40.1711       22.5626       22.0095       25.1837       42.8086       24.5785       12.8020       20.1866       24.8920       26.3047       19.3052       28.2484       24.8783       26.3688       26.0739       15.2475       12.8084       27.7693       28.6049       18.8388       40.6219       43.3744       21.7733       42.1736       60.3217       51.9199       48.5259       39.0571       24.9876       22.2673       76.3178      104.1868       44.3627       32.4539       57.0362       58.4814       79.8508       69.3281       77.5546      106.0565       90.0041       74.2387       47.7121       34.1782       24.1322       70.1506       74.3272       73.3825       59.0058       73.7603       98.3277       76.8244       64.1298       61.5888       63.0974       61.9911       58.5342       40.0043       40.9074       54.7906       54.1930       53.1972       42.7930       48.3871       51.2463       53.5382       60.0055       56.8379       54.2943       51.6011       59.0912       56.6676       49.0027       45.9819       82.2746       76.8081       69.9428       65.2609       69.0403      112.4861       88.7359      100.4613       83.9570       80.9234       78.1518       81.2086       65.0970       99.7420       98.5600       87.5325       95.9917      117.0356      112.3931       97.7597       95.7602       89.1177       82.7897       77.6561       66.2499       52.5769       47.6305       48.0310       48.0465       46.4550       45.6796       42.3868       38.1280       53.3053       37.9999       40.0106       35.8103       35.3247       39.2559       52.4000       66.9995       86.3318       78.3827       78.1467       56.8079       57.6499       48.3436       50.4902       56.9853       87.9784       66.4404       54.6895       65.2070       76.5108       83.5758       92.1407      123.2719      152.1714      163.4657      160.1074      138.5395      127.6869      103.2797       95.9266       83.5243       76.9637       83.4583       86.9969       88.7812       77.0186       78.3264       72.6329       85.1064       92.9385       85.0432       83.8795       75.9559       83.2386       83.2955      100.3549      101.8650      101.2518       77.8389       59.4436       41.7747       39.5015       41.3268        0.0000        0.0000        0.0000        0.0000        0.0000        0.0000        0.0000        0.0000        0.0000        0.0000        0.0000        0.0000        0.0000        0.0000        0.0000        0.0000        0.0000        0.0000        0.0000        0.0000        0.0000        0.0000        0.0000        0.0000        0.0000        0.0000        0.0000        0.0000        0.0000        0.0000        0.0000        0.0000        0.0000        0.0000        0.0000        0.0000        0.0000        0.0000        0.0000        0.0000        0.0000        0.0000        0.0000        0.0000        0.0000        0.0000        0.0000        0.0000        0.0000        0.0000        0.0000        0.0000        0.0000        0.0000        0.0000        0.0000        0.0000        0.0000        0.0000        0.0000        0.0000        0.0000        0.0000
        0.0000        0.0000        0.0000        0.0000        0.0000        0.0000        0.0000        0.0000        0.0000        0.0000        0.0000        0.0000        0.0000        0.0000        0.0000        0.0000        0.0000        0.0000        0.0000       42.9320       39.1276       17.9337       25.9059       21.6877       22.0814       16.3769       16.3595       26.2711       21.9744       22.7106       15.5625       12.3985       10.4621       10.9661       16.5559       20.3101       17.8933       26.0309       27.6080       31.7972       22.1842       15.3380       25.7306       17.5745       24.9678       36.3070       35.3765       24.2402       35.6363       36.3822       36.7709       26.2212       30.9188       26.7909       27.9808       56.0090       32.1105       33.5384       31.6938       38.6137       31.2223       41.2988       34.9861       35.8168       85.5396       90.2182      126.3586       56.0609       78.8120       67.5987      115.4035       77.5738       61.6102       63.2482       59.9804       63.6679       64.2490       68.9926       82.7269       77.2935       83.9242       76.0181       57.2545       52.8080       68.4353       68.5368       83.5505       54.4276       60.4263       74.9982       60.7149       67.7350       63.7706       54.4627       66.5933       95.8490       86.5725       61.0830       54.3379       59.4834       63.8256       70.7705       71.3159       88.7239      131.1488       92.6878       93.2665       93.0329       79.6636       83.2227       86.8904       79.0260       91.6934       80.0102      100.3905      111.0373      112.9172      104.1282      101.1120      104.8238       98.3503      103.1739      107.1591       79.9773       66.0687       53.2918       52.6948       56.3079       48.0537       38.9489       35.6277       36.9909       38.2234       33.3791       37.2490       34.4503       37.4700       43.4829       51.0023       69.1957       78.3875       81.7716       83.3196       65.6397       52.4963       43.3439       56.9567       49.9670       49.8320       47.5653       56.0060       73.4652       80.2142       86.2085       90.5881      134.3545      153.4981      170.7843      163.4612      154.8559      138.9674      120.1649       91.4486       75.4557       81.2481       90.0288       77.5755       75.7981       73.5964       77.9080       94.4254       86.2480       83.2390       75.1844       87.7336       95.2661       72.3234       77.0786       83.3656       79.2403       68.5364       69.8094       57.0483       47.1762       51.2537       43.7237       45.4664       55.7200        0.0000        0.0000        0.0000        0.0000        0.0000        0.0000        0.0000        0.0000        0.0000        0.0000        0.0000        0.0000        0.0000        0.0000        0.0000        0.0000        0.0000        0.0000        0.0000        0.0000        0.0000        0.0000        0.0000        0.0000        0.0000        0.0000        0.0000        0.0000        0.0000        0.0000        0.0000        0.0000        0.0000        0.0000        0.0000        0.0000        0.0000        0.0000        0.0000        0.0000        0.0000        0.0000        0.0000        0.0000        0.0000        0.0000        0.0000        0.0000        0.0000        0.0000        0.0000        0.0000        0.0000        0.0000        0.0000        0.0000        0.0000        0.0000        0.0000        0.0000        0.0000
        0.0000        0.0000        0.0000        0.0000        0.0000        0.0000        0.0000        0.0000        0.0000        0.0000        0.0000        0.0000        0.0000        0.0000        0.0000        0.0000        0.0000        0.0000        0.0000        0.0000       27.9832       19.0554       13.4406       11.7940       14.9300       14.6770       14.7819       17.9097       21.8974       24.1987       30.2777       13.9375       15.7539       17.2394       10.2295       12.4766       13.6108       20.3156       23.2686       28.3367       18.2796       36.4713       36.3746       27.4037       33.2254       42.3485       16.7442       19.2991       20.0755       35.7202       52.4491       41.3461       29.1560       16.6708       25.3071       49.6195       35.0187       19.8207       24.0235       30.8513       21.5317       27.0006       47.7166       62.3388       91.6534       94.0936      100.4913       79.7858       64.5560      100.4125       72.7290       57.3192       57.8529       63.0542       87.1221       82.1308       97.6119       74.0982      100.6780      103.7842      101.8831       88.1613       74.4999       88.8273       99.4335       86.3494       82.6915       70.0574       68.8583       70.2559       73.0079       77.9354       68.3359       67.9711       67.7778      101.7128       96.0224       66.4256       64.2829       74.1709       72.2813       76.1962       76.4119       71.0420       86.8712       99.9074       98.1811       85.8877       89.0025       77.3783       91.1708       92.1642       91.6001       97.3101       99.1691      118.1327      106.5432       93.8909       90.6993      106.0191      108.1124      110.3089       96.3861       88.8128       70.0144       64.2631       62.1410       60.9446       51.1676       48.0650       36.8565       35.8809       33.7918       31.7201       34.7135       32.0188       35.0965       37.9260       47.3199       70.9399       79.2043       91.7598       93.3209       70.5180       61.3590       61.4439       61.4170       53.9896       56.0461       57.5176       69.2311       71.2729       75.9945       81.2892       87.8046      121.5756      147.8649      144.6558      141.2858      139.3656      133.8168      125.8870       90.3397       68.6751       64.6758       70.4643       77.6522       84.4079       96.7937       92.8892       95.0338       96.8657       92.5773       90.2880       88.9793       85.1566       75.1947       65.5020       57.5740       56.3515       56.8654       62.5212       70.9691       49.0460       49.4136       54.2878       52.8539       54.4870       51.7741        0.0000        0.0000        0.0000        0.0000        0.0000        0.0000        0.0000        0.0000        0.0000        0.0000        0.0000        0.0000        0.0000        0.0000        0.0000        0.0000        0.0000        0.0000        0.0000        0.0000        0.0000        0.0000        0.0000        0.0000        0.0000        0.0000        0.0000        0.0000        0.0000        0.0000        0.0000        0.0000        0.0000        0.0000        0.0000        0.0000        0.0000        0.0000        0.0000        0.0000        0.0000        0.0000        0.0000        0.0000        0.0000        0.0000        0.0000        0.0000        0.0000        0.0000        0.0000        0.0000        0.0000        0.0000        0.0000        0.0000        0.0000        0.0000        0.0000        0.0000
        0.0000        0.0000        0.0000        0.0000        0.0000        0.0000        0.0000        0.0000        0.0000        0.0000        0.0000        0.0000        0.0000        0.0000        0.0000        0.0000        0.0000        0.0000        0.0000        0.0000        0.0000       11.6246       11.6443       23.7540       18.6791       22.7256       19.6367       10.1861       17.0593       17.5416       11.2093       11.6782       10.0920       11.6291       10.0660        6.4091       13.2371        9.7915        8.9160       33.3982       20.9138        9.2998       15.0304       19.2652       34.2888       38.9364       21.9633       36.1375       23.3112       28.4618       42.2238       38.9377       29.6000       16.0405       26.3504       46.4558       43.9323       37.8694       24.9540       19.3235       30.3835       34.9124       74.9677       97.8260       90.0328       70.4379       62.7755       52.4532       57.5316       69.3456       53.2584       46.3066       44.4933       62.3011       57.7137       67.4005       89.0266       78.8217       93.6227       89.3533       91.6345       83.0723      104.4389      115.0789      105.9409       95.7912       90.1174       77.0838       77.9510       64.0579       68.3089       81.5279       83.7186       79.8280       73.6042       81.5333       64.0182       72.4144       73.2632       68.5301       67.8387       75.4140       67.4515       73.9499       91.2452      115.0143      110.2700      109.6398       91.8414       90.5002      102.1732      110.2804      116.5145       94.7696      105.3052      148.7888      111.6705      104.0744      109.2571      117.7914      117.9468      116.3256      125.1767      106.8390       88.9138       90.5625       82.2518       61.2638       55.6667       57.9351       48.4344       43.4079       45.8051       46.5530       48.7983       48.1580       45.8021       49.9647       57.2439       74.7510       81.7371      105.1885       99.6801       70.8364       68.9142       60.7259       54.2592       51.6565       54.6192       48.6799       58.5062       65.3812       75.6435       74.2509       81.5635      121.2166      122.5460      116.5853      107.9312       96.1385       99.4283       99.0243       96.0136       81.8959       88.0164      107.2519       96.7566      109.0994      142.5675       99.5630       91.1654       97.4985       99.9305       90.1334       81.1135       72.6425       69.6533       75.1310       89.7033       60.3419       56.9364       61.6032       70.3669       58.3804       62.9644       60.8720       63.1637       65.9172       68.5050       61.9293        0.0000        0.0000        0.0000        0.0000        0.0000        0.0000        0.0000        0.0000        0.0000        0.0000        0.0000        0.0000        0.0000        0.0000        0.0000        0.0000        0.0000        0.0000        0.0000        0.0000        0.0000        0.0000        0.0000        0.0000        0.0000        0.0000        0.0000        0.0000        0.0000        0.0000        0.0000        0.0000        0.0000        0.0000        0.0000        0.0000        0.0000        0.0000        0.0000        0.0000        0.0000        0.0000        0.0000        0.0000        0.0000        0.0000        0.0000        0.0000        0.0000        0.0000        0.0000        0.0000        0.0000        0.0000        0.0000        0.0000        0.0000        0.0000        0.0000
        0.0000        0.0000        0.0000        0.0000        0.0000        0.0000        0.0000        0.0000        0.0000        0.0000        0.0000        0.0000        0.0000        0.0000        0.0000        0.0000        0.0000        0.0000        0.0000        0.0000        0.0000       14.9760       14.5324       11.0778        8.3029       15.0442       27.4020       19.7879       16.6829       25.2257       26.2375       24.7723       22.8712       22.9512       19.6324       12.6909       18.9277       19.7300       23.5556       31.4788       26.3908       22.0208       22.7755       31.9780       33.2064       28.4542       19.4962       16.9769       33.2731       18.0886       24.6556       22.3680       27.3027       20.5929       35.8427       26.9776       16.3598       21.4818       24.5747       17.4696       10.0884       14.0324       28.5126       39.8132       35.4008       35.0914       37.0227       67.5476       62.3041       46.0924       58.2901       71.8700       93.0939       91.2022       80.1430       72.8590       60.9772       58.9098       82.6146       79.5782       87.4528       58.8895       66.8538       79.2140       89.4910       78.2317       97.1050       70.6270       69.9814       64.5187       61.1181       83.1881       84.9127       74.5827       70.4631       58.9201       55.9872       52.3031       62.3732       73.2323       73.4463       74.7861       82.3316       79.3665       73.7456       90.5591       95.1842       99.2680       92.2263       87.3720      101.3103      110.7144      122.6435      126.7213      120.7727      143.2923      150.9162      164.4267      137.0880      142.1936      138.4205      137.1879      129.0390      122.0229       99.7100       82.7394       65.5157       55.8802       58.3940       63.0679       56.8406       50.4915       53.2903       62.0488       57.2996       58.4275       73.8031       81.2350       89.5867       89.3111       96.9426       93.7330       93.7907       83.2543       81.6248       84.2622       77.0401       65.1558       59.8815       56.9331       59.1344       63.8475       64.8814       66.9304       67.5733       81.6263       79.9498       72.0188       62.2599       61.8820       59.0279       66.1672       68.1563       96.1779      119.9433       82.4602       87.2992       98.5073      105.8010       95.4510      101.1694       89.7784      102.2724       98.0434       89.2933       89.1505       95.5297      126.4641       85.1339       78.7129       82.7740       80.6158       88.3595       77.1832       64.7245       66.6525       65.2978       71.0443       73.8014       69.9979        0.0000        0.0000        0.0000        0.0000        0.0000        0.0000        0.0000        0.0000        0.0000        0.0000        0.0000        0.0000        0.0000        0.0000        0.0000        0.0000        0.0000        0.0000        0.0000        0.0000        0.0000        0.0000        0.0000        0.0000        0.0000        0.0000        0.0000        0.0000        0.0000        0.0000        0.0000        0.0000        0.0000        0.0000        0.0000        0.0000        0.0000        0.0000        0.0000        0.0000        0.0000        0.0000        0.0000        0.0000        0.0000        0.0000        0.0000        0.0000        0.0000        0.0000        0.0000        0.0000        0.0000        0.0000        0.0000        0.0000        0.0000        0.0000        0.0000
        0.0000        0.0000        0.0000        0.0000        0.0000        0.0000        0.0000        0.0000        0.0000        0.0000        0.0000        0.0000        0.0000        0.0000        0.0000        0.0000        0.0000        0.0000        0.0000        0.0000        0.0000       15.5286        9.6166        7.9268        6.2538       13.2855       15.8558       20.8736       23.2560       13.6181       26.0471       15.1048       27.7072       23.7810       22.0098       32.3848       26.7277       15.0818       16.8220       11.4036       10.6662       14.1104       21.4391       25.6650       24.8144       21.0673       26.4459       18.4305       28.2969       17.6143       15.7143        7.7147       18.8139       30.5636       32.3762       26.7705       18.8246       21.3661       32.3701       18.7655       44.8993       35.9175       35.8882       24.2702       29.1625       52.0594       37.8098       56.0902       83.3304       65.0772       77.5632       68.3786       95.7950       83.1957       95.2096       90.3808       93.4839       82.5970      101.7810       76.6228       65.0152       65.4328       60.7129       70.1685       96.9899      118.7968      126.6698       65.7026       59.9663       67.4371       72.2450       64.7607       66.4420       64.4077       75.1404       71.0061       78.1300       70.0979       59.4681       89.8445       75.8708       69.8037       80.0802       81.3577       83.6609       92.5004      104.2259       97.3073      100.0326      114.6962      128.1973      149.2696      149.6089      142.4128      144.2950      165.9885      172.0565      176.4261      160.0802      151.0892      154.9095      153.2773      138.1167      112.0876       82.8779       61.6489       50.6739       69.0553       80.9177       84.0947       67.3259       63.0667       60.5769       59.9210       52.3078       62.6750       76.9485       92.7274       92.1593      100.1568      101.7957       89.7909       90.9036       80.5232       78.1367       80.2491       80.1597       68.8477       64.0122       64.8952       58.6388       55.8783       62.9211       72.0634       66.8278       69.7000       63.0092       62.7683       54.8770       62.9247       59.7027       57.1688       72.1760      103.7849       99.4960       89.3086       92.5664      110.3473      116.0301      112.3479      106.8214      108.3175      104.8759       99.6740       84.2435      105.4915      122.3542       93.0890       91.4552       72.6989       81.7346       78.4773       72.4926       77.2272       69.7508       80.9045       83.1198       79.2380       86.9051       80.4252        0.0000        0.0000        0.0000        0.0000        0.0000        0.0000        0.0000        0.0000        0.0000        0.0000        0.0000        0.0000        0.0000        0.0000        0.0000        0.0000        0.0000        0.0000        0.0000        0.0000        0.0000        0.0000        0.0000        0.0000        0.0000        0.0000        0.0000        0.0000        0.0000        0.0000        0.0000        0.0000        0.0000        0.0000        0.0000        0.0000        0.0000        0.0000        0.0000        0.0000        0.0000        0.0000        0.0000        0.0000        0.0000        0.0000        0.0000        0.0000        0.0000        0.0000        0.0000        0.0000        0.0000        0.0000        0.0000        0.0000        0.0000        0.0000        0.0000
        0.0000        0.0000        0.0000        0.0000        0.0000        0.0000        0.0000        0.0000        0.0000        0.0000        0.0000        0.0000        0.0000        0.0000        0.0000        0.0000        0.0000        0.0000        0.0000        0.0000        0.0000       10.2634       10.0109       14.2633       22.6263       28.8975       28.8731       16.7673       18.1167       13.1467       21.5937       30.9983       22.0133       13.6033       14.8452        8.2597       13.9389        6.0301        8.7511       11.0886        7.8536        6.5056        8.3977       13.6710       11.3087       16.5947       25.5951       15.7313       28.9319       27.9032       39.1108       18.7125       18.9169       16.3425       18.9917       27.7742       15.2860       15.5085       27.3116       22.5884       53.7109       63.6150       36.2529       16.0098       31.7225       38.4546       45.2089       57.6268       62.0102       55.6750       77.2975      107.7359      106.7867      100.1580      116.4052      100.5791      120.5216       97.2171       62.9881       68.0209       68.9548       64.2205       77.5557       93.4724      107.4230      116.6420      112.4910       61.0491       65.6470       70.5823       65.6363       56.5957       63.6129       68.3341       65.5038       68.2025       64.7231       67.9015       80.6428       85.1704       69.4200       78.6355       95.7888       98.4037       95.2905      111.1281      112.6240      108.9667      118.8785      140.0070      140.4818      137.4276      154.8717      189.8621      173.9463      201.7240      185.8609      180.3273      171.4800      164.0607      159.8232      144.3670      126.8032       98.6109       88.1160       73.3463       61.5188       88.1830      101.2977       95.7676       79.4766       71.4011       66.6814       55.3225       61.1868       56.6067       71.7017      103.3728       97.8269      104.5127      108.4058      103.9166      102.6578      114.1049       94.8578      110.9100      107.6377       79.8627       83.2120       74.5394       62.0354       58.0127       59.6180       55.7243       65.0760       65.9824       50.7300       56.9234       60.5097       67.4733       69.9432       62.1964       67.1074       82.5184       94.5636      104.7132       90.7174       92.7072      104.0884      117.1879      105.3157      110.0306      100.3027      108.0509       98.1366      118.2197      105.7568      108.1694      107.6829       91.3130       85.7888      113.9382       88.2390       89.2803       83.4843       81.5983       90.9978       93.7280      102.4485       99.2177      126.5690        0.0000        0.0000        0.0000        0.0000        0.0000        0.0000        0.0000        0.0000        0.0000        0.0000        0.0000        0.0000        0.0000        0.0000        0.0000        0.0000        0.0000        0.0000        0.0000        0.0000        0.0000        0.0000        0.0000        0.0000        0.0000        0.0000        0.0000        0.0000        0.0000        0.0000        0.0000        0.0000        0.0000        0.0000        0.0000        0.0000        0.0000        0.0000        0.0000        0.0000        0.0000        0.0000        0.0000        0.0000        0.0000        0.0000        0.0000        0.0000        0.0000        0.0000        0.0000        0.0000        0.0000        0.0000        0.0000        0.0000        0.0000        0.0000
        0.0000        0.0000        0.0000        0.0000        0.0000        0.0000        0.0000        0.0000        0.0000        0.0000        0.0000        0.0000        0.0000        0.0000        0.0000        0.0000        0.0000        0.0000        0.0000        0.0000        0.0000        0.0000       17.5976       18.8780       26.9675       30.7074       28.1819       26.5341       22.7320       36.6646       54.5286       50.5632       32.7994       28.2148       12.8953       21.0477       18.8213        7.7827        3.1119        5.5214        8.7509       12.2844        3.0220       11.6767       17.6439       16.6688       16.4794        4.8321       13.4373       11.3809        7.4082       12.8409       43.1460       11.6284       19.7095       11.9256       10.5701       12.2979       21.1073       23.6921       15.9515       24.6255       25.1828       26.7126       30.8136       46.2255       64.9815       58.4579       82.3303       64.6593       57.5586       98.2152       99.9555      111.7245      116.7472      112.4776      125.9775      119.9167      123.8269       76.3848       74.1862       81.6634       89.1375       82.3288       99.0773       97.0132      108.6396       79.8574       74.8737       73.8191       79.7872       71.5230       73.1874       73.4975       68.5834       75.0916       82.0351       83.8253       85.6378       96.1895       85.2986       91.3064      100.5279      119.0419      106.5544      106.3248      112.9685      113.9594      115.2037      153.5847      172.4711      153.6091      157.2339      161.7858      161.5175      183.0851      170.7934      156.2053      142.7713      152.4427      155.9139      138.2566      132.9372      120.1955       94.1100       74.9416       78.9356      110.8645      109.8630      104.4866       92.3640       97.9224       90.7116       68.3745       59.0103       66.2837       80.2235      106.8954       98.3316       99.3275      103.0985       96.5729      102.7430      109.1257      106.1241      105.9232      101.7901       85.1382       76.0857       73.3908       66.0898       65.3168       66.3006       60.1949       63.5897       59.5471       61.7958       68.1959       72.5858       84.2787       93.2164       83.3059       74.6110       79.2495       92.2210       94.5345       91.4464      126.5381      119.8535      110.5809      108.6901      120.3013      115.2992      111.3220      108.7158      125.2711      130.3319      119.4839      122.2214      125.3719      117.9590      125.4179      113.9228      116.5839      115.1135      107.2731       97.2249      109.7194      133.2851      137.0416      147.4732        0.0000        0.0000        0.0000        0.0000        0.0000        0.0000        0.0000        0.0000        0.0000        0.0000        0.0000        0.0000        0.0000        0.0000        0.0000        0.0000        0.0000        0.0000        0.0000        0.0000        0.0000        0.0000        0.0000        0.0000        0.0000        0.0000        0.0000        0.0000        0.0000        0.0000        0.0000        0.0000        0.0000        0.0000        0.0000        0.0000        0.0000        0.0000        0.0000        0.0000        0.0000        0.0000        0.0000        0.0000        0.0000        0.0000        0.0000        0.0000        0.0000        0.0000        0.0000        0.0000        0.0000        0.0000        0.0000        0.0000        0.0000        0.0000
        0.0000        0.0000        0.0000        0.0000        0.0000        0.0000        0.0000        0.0000        0.0000        0.0000        0.0000        0.0000        0.0000        0.0000        0.0000        0.0000        0.0000        0.0000        0.0000        0.0000        0.0000       55.7875       66.0551       43.3199       51.7734       43.9103       28.4027       33.5374       46.4443       47.1799       92.8860       53.5963       53.7689       46.4991       33.8793       28.1042       30.0005       25.9331       18.8673       15.9878       14.7113       12.3882       15.9148       10.1562       10.7745       13.8865       14.6642        5.2609        7.1844        5.3336       11.4861        5.2722        6.3784        9.8214        7.8325        6.1330        8.7173       14.0906       14.6584       23.9863       26.8726       24.4080       20.8566       30.8440       30.3145       37.2783       38.0629       44.8532       63.5499       49.5653       43.4375       70.8324       78.6315       71.7356       71.5970      103.0561      132.1283      154.3038      132.7228      103.7316       95.6891       98.7512       96.3019       88.9980       88.2789      102.6932      106.7730       81.9708       88.0101       86.1528       84.8740       77.0857       77.7628       86.2718      103.8324      103.4648       81.9179       81.0317       80.1783       99.0379       95.7059       91.1351       98.3000      114.2691      105.7058      123.0118      124.3670      126.2090      122.4715      132.4552      157.8739      129.9681      143.7567      142.4445      141.9358      143.5204      139.9947      141.3914      123.5369      136.7600      130.0621      127.4245      127.1263      112.6061       94.1749       76.1993       77.1191      100.6252       94.1285       96.1838      100.2473      113.8077      105.0730       96.4136       82.0415       63.5843       66.8844       76.4279       78.3260       79.2094       84.4083       79.6050       95.3862      117.0540      125.2407      110.8775      115.9206       94.3705       92.3444       79.4421       99.1121       75.2841       79.5283       66.9681       73.0760       80.8776       88.9005       95.2651      102.9331      121.4847      120.5897      113.6171       99.9503       94.1342       99.1924      114.1028      116.0949      136.4404      111.7676      111.8646      109.7617      146.2422      120.2115      117.5672      122.9594      170.7874      157.7749      131.7780      139.7158      181.4306      197.5543      175.9289      171.2428      206.3554      168.5538      151.8941      139.6044      137.7118      164.0861      173.3356      181.1393      205.0590        0.0000        0.0000        0.0000        0.0000        0.0000        0.0000        0.0000        0.0000        0.0000        0.0000        0.0000        0.0000        0.0000        0.0000        0.0000        0.0000        0.0000        0.0000        0.0000        0.0000        0.0000        0.0000        0.0000        0.0000        0.0000        0.0000        0.0000        0.0000        0.0000        0.0000        0.0000        0.0000        0.0000        0.0000        0.0000        0.0000        0.0000        0.0000        0.0000        0.0000        0.0000        0.0000        0.0000        0.0000        0.0000        0.0000        0.0000        0.0000        0.0000        0.0000        0.0000        0.0000        0.0000        0.0000        0.0000        0.0000        0.0000
        0.0000        0.0000        0.0000        0.0000        0.0000        0.0000        0.0000        0.0000        0.0000        0.0000        0.0000        0.0000        0.0000        0.0000        0.0000        0.0000        0.0000        0.0000        0.0000        0.0000       54.4857       56.7670       57.5338       43.3167       83.6521       57.3463       25.3366       29.2172       23.8320       53.2676       68.7471       54.2541       33.6440       26.6255       30.5951       17.6620       22.1185       16.4128       16.9375       14.8422       11.5882       15.7986       16.7893        8.6735       16.1133       24.0727       20.1911        7.0012        6.3479        4.2117       14.2728        3.0949        3.8981        6.7361        7.9805        9.8287       14.3117       20.6030       19.5083       27.3088       24.0603       19.3950       18.2215       32.1801       32.8792       39.5148       40.3071       36.2846       44.7026       38.1159       33.8641       56.9045       60.9731       71.0120       68.3457       97.0418      132.1811      132.6114       99.8769      105.3396      105.8953      130.1079      130.5418       89.7613      103.8755      113.5130       96.0834       71.1082       77.4640       78.3551       79.1483       85.9570       96.8001      100.0095      117.7472      115.7205      107.4530       92.8113       78.1342       87.7982       95.0782       99.0600      104.4844      118.1057      124.0596      130.8055      132.8785      127.8717      137.1396      143.4005      170.0769      155.5498      150.1747      147.5082      153.1587      147.9841      145.1862      153.4681      129.6208      129.3232      125.1651      119.1249      119.1770       88.3775       88.8598       89.9394      100.3628      107.1856      108.6781      126.0806      127.5307      122.4894      120.1682      108.2922       93.8337       79.6523       76.2234       78.2399       91.4636       81.9762       87.9836       86.3257       95.5232      124.7753      134.3895      113.4890      129.9732      115.5294       98.2662       90.0296       92.9363       95.7074      127.4537      130.2445       84.1376      130.7712      116.3309      127.1156      135.5312      129.4987      128.1678      130.8016      118.3379      118.3017      120.7593      115.9352      136.6431      126.2670      139.0424      118.4736      108.8830      116.7810      124.3504      118.2586      132.7995      168.3031      156.4491      161.6009      152.4216      183.5709      186.1778      182.6297      173.8531      185.7657      183.3899      154.8537      160.3789      161.5397      204.6319      206.8526      230.7402      233.5692      228.4155        0.0000        0.0000        0.0000        0.0000        0.0000        0.0000        0.0000        0.0000        0.0000        0.0000        0.0000        0.0000        0.0000        0.0000        0.0000        0.0000        0.0000        0.0000        0.0000        0.0000        0.0000        0.0000        0.0000        0.0000        0.0000        0.0000        0.0000        0.0000        0.0000        0.0000        0.0000        0.0000        0.0000        0.0000        0.0000        0.0000        0.0000        0.0000        0.0000        0.0000        0.0000        0.0000        0.0000        0.0000        0.0000        0.0000        0.0000        0.0000        0.0000        0.0000        0.0000        0.0000        0.0000        0.0000        0.0000        0.0000
        0.0000        0.0000        0.0000        0.0000        0.0000        0.0000        0.0000        0.0000        0.0000        0.0000        0.0000        0.0000        0.0000        0.0000        0.0000        0.0000        0.0000        0.0000        0.0000        0.0000       59.0269       49.8465       57.2926       41.3555       42.9662       32.6493       31.3872       32.8813       29.2554       26.3496       29.4962       15.2829       16.6394       14.5270       18.6841       14.1876       16.9508       19.1897       18.3277       17.7389       23.5674       16.1123       10.7642        6.2209       17.2945       17.7895       15.6988        3.2608        3.9873        5.4050        5.0523        3.7832        4.8318        7.3456        9.7369       13.7606       15.5015       14.6344       15.6938       13.9080       19.2624       25.3168       19.7219       50.2719       37.0520       45.1051       59.3377       36.6892       27.6274       29.9775       33.2917       60.9272       68.0263       92.3389       71.3621      126.0271      140.6870      139.1453      130.3384      174.5831      173.8731      183.0782      164.6448      112.1400      110.8272      118.4729      120.2333       79.6795       78.5857       91.9989       99.6298       88.6429      110.6667      104.7380      130.5934      124.4520      112.5102       99.8097      113.3368      102.1508       93.3135      109.9439      114.8128      123.2032      138.1340      143.2563      143.0309      125.8300      148.2154      143.4403      141.0475      149.1666      180.4731      152.3130      139.7145      142.1328      155.4542      149.1004      122.0639      133.4600      122.6286      102.8773      105.9946       98.4364       91.5638       98.9588      109.3129      121.9345      120.8654      145.2450      115.3126      110.8596      109.9371       95.4387      109.7951      102.9953       96.5300       89.5671       92.0316       86.5907      100.5717      101.0803      106.8277      117.6382      126.9127      129.2259      134.0391      115.8647      119.5553      126.2805      126.3830      108.2720      112.2827      106.4148       94.9710      117.0637      128.4604      137.0239      143.6746      153.2816      157.0452      161.7729      144.1343      131.8243      121.5744      129.1119      131.1448      125.4071      139.2943      126.9202      117.0727      115.7996      124.6852      134.3279      149.8782      170.7986      160.6335      161.7439      160.7802      195.9875      197.5979      186.8286      196.7481      205.5977      205.2019      186.9681      182.1750      170.6142      195.9229      195.1754      233.3273      219.2668      206.1246      207.6866        0.0000        0.0000        0.0000        0.0000        0.0000        0.0000        0.0000        0.0000        0.0000        0.0000        0.0000        0.0000        0.0000        0.0000        0.0000        0.0000        0.0000        0.0000        0.0000        0.0000        0.0000        0.0000        0.0000        0.0000        0.0000        0.0000        0.0000        0.0000        0.0000        0.0000        0.0000        0.0000        0.0000        0.0000        0.0000        0.0000        0.0000        0.0000        0.0000        0.0000        0.0000        0.0000        0.0000        0.0000        0.0000        0.0000        0.0000        0.0000        0.0000        0.0000        0.0000        0.0000        0.0000        0.0000        0.0000
        0.0000        0.0000        0.0000        0.0000        0.0000        0.0000        0.0000        0.0000        0.0000        0.0000        0.0000        0.0000        0.0000        0.0000        0.0000        0.0000        0.0000        0.0000        0.0000        0.0000       51.4474       44.2597       52.3035       40.8057       38.1420       54.1078       59.1124       40.4730       31.8208       27.8075       21.3466       18.3428       15.4681       16.0328       16.7184       16.2594       32.0608       51.6693       51.0945       52.0487       36.1698       42.6772       58.3124       21.2368       19.4257       17.0958       17.4500        6.0185        9.1406       12.1003        5.4687        5.1844        5.2417        9.2662        8.5934        9.1548       17.8036       19.3178       15.7453       32.2838       30.3898       22.5048       21.6083       38.5220       31.7940       34.0555       45.8677       34.9419       31.5595       67.6171       67.3409       84.2702      115.3324      107.7864       81.0246      114.2584      121.7608      139.5063      175.8310      199.1045      190.2379      161.4290      176.6006      118.7071      133.8538      134.1338      157.0079       98.1076       95.1625      101.2150       98.4462       97.5106       94.5089      114.2908      150.1276      140.5152      118.8843      100.9778       94.0024      110.1100      125.2448      125.7680      131.8991      139.3261      151.1895      130.6972      133.6895      139.2626      138.2354      149.6710      152.4378      165.3807      173.3141      162.0465      144.9903      145.0948      131.1849      133.4239      122.4621      138.1610      130.0663      110.6051      106.4589       98.6819       99.8335      107.7904      108.0410      118.9502      129.0319      125.2172      103.2755      100.2037      101.5106      104.7290      102.7659      102.2686       92.1888       93.8493      103.5714      103.0183      112.9446      138.0431      138.2754      141.5577      149.4281      169.0247      165.9031      140.7794      146.0136      148.9953      149.2703      127.9796      123.0950      113.2353      108.9539      133.6315      142.9325      155.9584      163.3675      160.0320      164.6530      175.7674      172.9475      141.9666      128.3412      133.5893      130.9762      136.0454      135.5442      141.4933      138.3162      138.3104      139.0173      151.3408      149.9580      181.4572      166.8842      154.0942      163.2921      191.9769      197.3702      205.5214      233.0875      225.4469      217.2346      225.3794      200.4337      171.2573      174.1888      192.7389      212.5256      212.8841      208.0299      230.1749      204.7864        0.0000        0.0000        0.0000        0.0000        0.0000        0.0000        0.0000        0.0000        0.0000        0.0000        0.0000        0.0000        0.0000        0.0000        0.0000        0.0000        0.0000        0.0000        0.0000        0.0000        0.0000        0.0000        0.0000        0.0000        0.0000        0.0000        0.0000        0.0000        0.0000        0.0000        0.0000        0.0000        0.0000        0.0000        0.0000        0.0000        0.0000        0.0000        0.0000        0.0000        0.0000        0.0000        0.0000        0.0000        0.0000        0.0000        0.0000        0.0000        0.0000        0.0000        0.0000        0.0000        0.0000        0.0000
        0.0000        0.0000        0.0000        0.0000        0.0000        0.0000        0.0000        0.0000        0.0000        0.0000        0.0000        0.0000        0.0000        0.0000        0.0000        0.0000        0.0000        0.0000        0.0000        0.0000        0.0000       67.4081       58.8213       56.6720       49.9833       53.9970       63.1611       37.9415       34.8425       30.7408       27.9135       21.8941       22.1629       25.7970       34.8643       29.9591       34.8945       42.2546       48.4746       45.2512       54.4712       44.5363       30.7049       20.1549       35.0897       18.6931       21.5337       17.8413       20.5021       21.9312       23.8856       22.3835       25.2489       26.5958       41.4219       48.3495       42.3173       49.3830       37.2412       43.5593       40.9658       31.1682       42.9401       42.0146       52.0815       64.8108       38.4715       33.8299       39.2979       41.9233       67.4874      109.8173       91.5675       60.3400       71.9970      111.5828      120.6010      122.7197      113.0591      146.3102      150.5350      156.8424      131.1664      134.1661      150.4936      184.7844      156.1055      118.7531      115.8707      136.2109      142.5327       91.3026       97.7869      110.8603      140.0985      129.8445      113.6551      100.5431      103.5936      131.8789      145.3339      144.3149      186.1188      130.9784      126.3363      115.2147      117.8659      126.8397      125.0641      122.4796      133.7965      166.1535      165.2393      151.6240      136.9703      129.0358      145.1746      134.0756      129.2127      145.6445      131.9200      115.0359      114.5582      126.1094      121.9159      116.6481      111.6033      122.1650      139.7329      126.2302      120.1478      116.2149      117.1998      123.2347      124.4606      128.6323      136.0796      144.5104      166.1218      154.0077      149.4267      161.7389      172.2756      187.3374      194.6253      187.2520      173.3108      158.2055      169.5040      163.8555      162.0835      152.0596      147.3891      139.2706      127.3432      143.8983      161.5847      182.0404      190.6110      178.6686      181.0030      188.4435      174.7420      155.7025      149.4806      144.0299      146.0916      158.8385      172.1286      174.3170      179.4879      204.5235      177.7581      174.2257      184.4385      207.4962      213.3824      198.8600      198.6750      190.7355      196.3010      200.0681      220.1746      230.9094      219.0282      195.1164      208.7728      217.9034      214.7258      214.4618      206.0417      195.3817      200.8620      196.4076      190.0870      110.4600        0.0000        0.0000        0.0000        0.0000        0.0000        0.0000        0.0000        0.0000        0.0000        0.0000        0.0000        0.0000        0.0000        0.0000        0.0000        0.0000        0.0000        0.0000        0.0000        0.0000        0.0000        0.0000        0.0000        0.0000        0.0000        0.0000        0.0000        0.0000        0.0000        0.0000        0.0000        0.0000        0.0000        0.0000        0.0000        0.0000        0.0000        0.0000        0.0000        0.0000        0.0000        0.0000        0.0000        0.0000        0.0000        0.0000        0.0000        0.0000        0.0000        0.0000        0.0000        0.0000        0.0000
        0.0000        0.0000        0.0000        0.0000        0.0000        0.0000        0.0000        0.0000        0.0000        0.0000        0.0000        0.0000        0.0000        0.0000        0.0000        0.0000        0.0000        0.0000        0.0000        0.0000        0.0000       63.9060       53.8054       65.2973       64.9248       61.6906       57.1910       40.7181       35.6711       38.6397       50.5618       34.7734       28.2689       24.9084       28.2398       40.2297       41.5126       46.2299       52.2103       50.1139       64.8413       49.2929       34.8736       23.8486       26.5150       31.0970       33.8294       22.7772       20.2165       19.7244       23.9856       24.0858       27.1061       34.4234       34.2831       43.8202       35.7402       40.1609       37.5463       41.9637       37.8637       36.6543       40.4838       48.4066       42.8744       50.8958       40.1989       41.3000       40.8349       49.4683       65.9822       93.4507       86.5090       64.5009       61.2570       96.8229      116.9067      128.3827      131.6428      135.9487      134.1682      121.2880      115.3336      134.0289      148.1800      176.3618      167.2049      130.0613      142.8981      173.0098      145.9266      106.8564      103.1117      117.3243      157.9324      128.7610      111.3903      118.4932      108.9228      122.9478      117.7790      133.0205      150.8783      125.1390      114.4180      115.2090      112.6036      118.2057      125.4061      122.3246      136.0121      159.0600      161.9623      150.4774      147.0148      158.4194      155.2592      148.2300      155.2377      185.5787      172.2243      135.7326      134.9289      149.4522      130.5206      127.6472      130.8365      135.6990      154.1991      147.5642      144.1382      139.2541      134.5898      143.5032      145.9897      154.8814      163.4837      176.4275      194.1539      185.6405      184.2073      166.4868      180.2113      190.9787      199.0701      201.4431      200.0337      178.0608      186.5672      169.0531      169.7720      151.3662      148.4498      159.6299      150.0540      169.2685      162.8274      176.9976      191.0770      190.9294      197.5372      212.6091      190.1507      178.7757      165.9776      161.4708      173.5370      182.8335      184.7442      194.0634      204.9627      264.8597      226.7581      202.7815      204.2375      238.5045      269.6835      256.4669      247.2095      233.7343      200.1666      215.5658      246.6256      244.1021      229.0372      235.3406      207.1911      208.2774      204.5736      215.2757      213.1735      194.1429      189.5522      181.1671      183.6286      111.8700        0.0000        0.0000        0.0000        0.0000        0.0000        0.0000        0.0000        0.0000        0.0000        0.0000        0.0000        0.0000        0.0000        0.0000        0.0000        0.0000        0.0000        0.0000        0.0000        0.0000        0.0000        0.0000        0.0000        0.0000        0.0000        0.0000        0.0000        0.0000        0.0000        0.0000        0.0000        0.0000        0.0000        0.0000        0.0000        0.0000        0.0000        0.0000        0.0000        0.0000        0.0000        0.0000        0.0000        0.0000        0.0000        0.0000        0.0000        0.0000        0.0000        0.0000        0.0000        0.0000        0.0000
        0.0000        0.0000        0.0000        0.0000        0.0000        0.0000        0.0000        0.0000        0.0000        0.0000        0.0000        0.0000        0.0000        0.0000        0.0000        0.0000        0.0000        0.0000        0.0000        0.0000        0.0000       80.8111       69.0686       77.0905       75.3867       73.6070       67.8671       48.1226       44.5229       40.9819       43.0617       28.1043       20.8684       22.2001       28.7365       36.2938       40.1831       40.1608       48.5164       45.2083       64.2622       44.7444       22.3582       16.7971       14.7595       16.1455       40.8292       13.6164       18.2888       18.9502       24.1926       26.5125       29.8667       36.8721       34.6234       34.7301       35.3180       32.8801       38.1063       44.4614       39.9123       53.5691       42.2878       64.6463       49.5255       52.4228       43.7136       37.5610       42.0014       71.6062       49.0667       84.0187       89.5778       97.6505       77.6431      105.0480      133.0980      165.5127      142.2978      182.3885      154.0006      188.4028      171.0099      152.4335      165.5039      168.6278      148.0703      133.0846      145.9126      173.4546      150.4288      130.0069      122.3183      121.9182      140.5257      114.3119      113.9959      115.0856      109.1939      119.9501      112.1924      131.0408      137.0539      132.7781      123.7739      118.0444      131.2176      146.0617      158.0889      132.6282      151.6532      160.8904      153.3261      162.9209      157.3509      171.3147      151.3683      176.2503      163.2805      202.2479      181.7043      140.8235      149.7456      165.4183      149.9098      182.6802      177.3074      144.6897      145.1497      166.2062      165.8622      148.1368      144.8656      157.8839      175.9001      185.4788      189.6771      194.6177      190.8823      189.1123      178.1512      167.6330      178.0568      209.3110      216.9545      211.5157      200.6574      174.3269      191.5155      174.8403      172.5338      160.3433      161.6552      170.3133      172.6484      216.9249      182.3251      172.4446      180.4108      187.1615      205.0318      202.0610      198.8445      190.5504      185.0778      185.0307      206.0939      202.1346      199.6429      201.4299      210.4445      280.9706      274.0279      237.6888      209.6767      237.7188      265.1602      272.5295      258.9870      227.8572      218.5480      254.9019      249.5207      249.5505      224.0174      245.2812      229.5563      214.0678      199.3187      227.8332      194.9182      169.5454      172.1652      158.6617      146.5189      119.3400        0.0000        0.0000        0.0000        0.0000        0.0000        0.0000        0.0000        0.0000        0.0000        0.0000        0.0000        0.0000        0.0000        0.0000        0.0000        0.0000        0.0000        0.0000        0.0000        0.0000        0.0000        0.0000        0.0000        0.0000        0.0000        0.0000        0.0000        0.0000        0.0000        0.0000        0.0000        0.0000        0.0000        0.0000        0.0000        0.0000        0.0000        0.0000        0.0000        0.0000        0.0000        0.0000        0.0000        0.0000        0.0000        0.0000        0.0000        0.0000        0.0000        0.0000        0.0000        0.0000        0.0000
        0.0000        0.0000        0.0000        0.0000        0.0000        0.0000        0.0000        0.0000        0.0000        0.0000        0.0000        0.0000        0.0000        0.0000        0.0000        0.0000        0.0000        0.0000        0.0000        0.0000        0.0000      104.4365       85.6863       96.2516       86.2557       78.9240       74.9745       53.3513       46.3400       39.6452       41.0789       30.3161       31.7827       29.6359       41.4666       38.3497       44.1943       55.3137       50.4545       43.5663       46.1214       35.6799       22.2115       46.3924       29.6312       58.6304       21.4837       14.1683       18.1788       22.9396       27.8227       24.2525       27.7753       41.8946       37.3635       50.8812       35.8200       33.6111       48.7231       53.0750       53.2626       47.0188       56.1467       83.6962       62.2012       55.0401       57.7252       50.6834       61.0299       53.9217       37.6963       85.2679       88.2598       87.8880       89.4877      160.7082      197.6836      150.9843      127.1587      178.6866      170.6257      236.3393      252.8663      192.8710      187.4747      177.7561      186.8685      165.4349      194.8376      178.7607      168.1122      129.0175      120.9399      122.8208      123.9446      114.4291      118.7556      128.3978      114.9019      116.0715      124.8761      142.6288      130.4082      125.4907      139.2657      140.3283      153.4677      148.6735      142.2085      139.5832      160.6422      177.7381      163.2546      170.8422      169.6573      180.7636      171.9423      174.9318      160.7824      184.8095      195.9560      183.8263      180.9834      171.9074      187.6365      231.2821      208.8365      162.5771      160.3347      178.1511      177.5225      163.7137      172.5724      169.4576      165.6650      182.0786      185.2443      196.8836      197.3300      202.3478      193.0841      194.2371      203.5680      209.0312      212.1622      215.2083      197.8679      176.4706      174.5539      163.5534      158.1388      153.9837      159.7963      158.4937      160.3850      169.4425      177.0217      183.6897      196.6654      202.4942      203.6390      207.2090      213.4508      201.8134      212.3256      206.8405      203.1851      211.1156      214.2443      217.4352      230.3948      270.0593      264.0851      232.7861      222.7051      243.7210      249.7143      275.7405      281.5011      269.3950      245.6834      238.8188      259.7624      272.1725      262.3830      241.4564      239.2293      232.5456      190.9331      203.6707      194.9093      146.0977      145.3187      139.9681      125.3662        0.0000        0.0000        0.0000        0.0000        0.0000        0.0000        0.0000        0.0000        0.0000        0.0000        0.0000        0.0000        0.0000        0.0000        0.0000        0.0000        0.0000        0.0000        0.0000        0.0000        0.0000        0.0000        0.0000        0.0000        0.0000        0.0000        0.0000        0.0000        0.0000        0.0000        0.0000        0.0000        0.0000        0.0000        0.0000        0.0000        0.0000        0.0000        0.0000        0.0000        0.0000        0.0000        0.0000        0.0000        0.0000        0.0000        0.0000        0.0000        0.0000        0.0000        0.0000        0.0000        0.0000        0.0000
        0.0000        0.0000        0.0000        0.0000        0.0000        0.0000        0.0000        0.0000        0.0000        0.0000        0.0000        0.0000        0.0000        0.0000        0.0000        0.0000        0.0000        0.0000        0.0000        0.0000        0.0000        0.0000      145.6963      137.8485      125.8847      114.4912       99.6202       88.3287       76.8137       65.2997       55.7348       31.6181       24.8377       24.8888       29.4472       58.7965       69.8003       74.4272       66.1073       53.8263       48.8332       39.7614       33.6904       13.8127       14.6418       16.3559       16.2759        8.6779       18.2726       19.4099       20.2069       32.8922       42.6774       49.4878       49.3554       57.6624       57.4282       56.0000       64.4925       67.9040       66.9509       65.0984       62.7186       64.3222       71.3475       63.7205       70.7621       77.5313       63.7763       69.3505       62.6654       84.2655      101.2075      115.0548      111.5073      122.6194      135.7807      146.8900      126.3467      148.3568      163.9704      182.4919      186.1772      210.7177      227.7943      197.1606      184.5755      199.2427      200.6881      230.4218      195.8800      166.7795      161.0560      159.0109      188.5874      135.7614      130.0058      119.4389      116.2120      115.0727      128.1415      131.2477      136.8928      142.6028      146.4210      143.0975      148.1117      155.8300      168.3804      176.1445      187.5569      216.7624      208.8563      224.2367      222.5869      241.6741      201.3532      192.5170      173.0012      181.4930      237.8727      221.9562      193.7466      138.8693      181.1951      205.7380      176.7300      141.7647      129.8182      146.7594      146.3323      157.0787      169.0298      166.2609      172.3197      171.3231      183.0119      184.5304      188.7494      196.9708      195.6810      197.3001      197.7391      188.9758      199.2015      201.2397      177.1590      182.8880      185.8783      172.2169      167.3598      167.6054      163.7009      158.3268      164.0810      171.9652      166.9484      186.3055      200.9681      211.6773      220.8612      237.1694      240.6208      250.6073      241.8655      243.6689      239.0938      234.7443      244.9820      254.3219      268.0993      242.4780      236.1075      232.4601      213.8268      267.3646      281.7669      270.5386      265.8693      292.3976      298.5582      275.2436      299.0644      302.4947      294.2824      240.0616      232.1945      192.8164      160.1609      125.0051      119.1141      125.5588      123.5439      109.6659      108.6313       93.3601       89.7422       83.6170       81.2221        0.0000        0.0000        0.0000        0.0000        0.0000        0.0000        0.0000        0.0000        0.0000        0.0000        0.0000        0.0000        0.0000        0.0000        0.0000        0.0000        0.0000        0.0000        0.0000        0.0000        0.0000        0.0000        0.0000        0.0000        0.0000        0.0000        0.0000        0.0000        0.0000        0.0000        0.0000        0.0000        0.0000        0.0000        0.0000        0.0000        0.0000        0.0000        0.0000        0.0000        0.0000        0.0000        0.0000        0.0000        0.0000        0.0000        0.0000        0.0000        0.0000        0.0000
        0.0000        0.0000        0.0000        0.0000        0.0000        0.0000        0.0000        0.0000        0.0000        0.0000        0.0000        0.0000        0.0000        0.0000        0.0000        0.0000        0.0000        0.0000        0.0000        0.0000        0.0000        0.0000        0.0000        0.0000        0.0000        0.0000      117.4270      105.8637       92.9650       78.4976       65.8777       35.1583       27.6957       27.1627       32.6520       65.0255       76.2231       78.5230       69.9205       51.3349       51.2394       40.7470       35.5960       15.6538       18.8299       15.6173       11.3396        9.2357       16.8147       17.8267       19.2479       30.6993       38.0145       42.5253       46.2474       50.5989       54.6757       57.1688       57.9415       68.3581       70.5429       62.2506       65.1247       64.1833       61.5710       75.3002       69.8347       69.0218       67.3076       63.6684       64.3920      106.9090      134.9668      112.5004      102.2032      125.0197      145.3264      131.6285      128.5044      160.3125      180.3523      187.2412      178.1214      207.0480      259.6819      229.3555      235.3991      194.6416      175.0096      160.7230      122.8701      112.6128      130.0884      130.8834      145.2582      124.3301      115.9380      105.3228       97.2259      109.9473      125.2521      135.1000      139.1353      142.0910      156.3885      150.8314      151.4674      161.2588      172.3363      186.7686      195.3860      233.3604      237.7455      239.9210      235.4804      251.2129      225.5352      208.1973      199.0531      187.6267      227.8260      217.1927      195.8468      149.9584      191.5018      209.6940      184.8881      129.7143      119.2151      123.4303      129.8162      144.6452      156.4080      150.6966      156.6218      167.7165      189.0011      188.1876      193.1848      184.8379      221.4515      193.9535      178.2247      200.4132      207.1692      217.1575      201.2145      194.7677      197.7020      191.0675      189.2145      175.9457      169.0335      156.3903      155.9264      177.5719      167.7176      188.6765      229.9122      241.9335      239.5131      256.2151      273.3795      273.7274      297.7333      287.7787      286.6211      271.2870      279.5266      271.2385      266.1996      262.0846      227.4213      210.6057      222.1457      273.2753      277.8120      276.0643      259.4765      291.4334      311.9440      309.4509      312.6297      301.4818      278.3023      237.4547      209.0384      164.3697      145.2885      121.2402      115.0585      112.7171      119.2409      107.8327       94.9896       87.1990       87.7853       81.1297       78.7806        0.0000        0.0000        0.0000        0.0000        0.0000        0.0000        0.0000        0.0000        0.0000        0.0000        0.0000        0.0000        0.0000        0.0000        0.0000        0.0000        0.0000        0.0000        0.0000        0.0000        0.0000        0.0000        0.0000        0.0000        0.0000        0.0000        0.0000        0.0000        0.0000        0.0000        0.0000        0.0000        0.0000        0.0000        0.0000        0.0000        0.0000        0.0000        0.0000        0.0000        0.0000        0.0000        0.0000        0.0000        0.0000        0.0000        0.0000        0.0000        0.0000        0.0000
        0.0000        0.0000        0.0000        0.0000        0.0000        0.0000        0.0000        0.0000        0.0000        0.0000        0.0000        0.0000        0.0000        0.0000        0.0000        0.0000        0.0000        0.0000        0.0000        0.0000        0.0000        0.0000        0.0000        0.0000        0.0000        0.0000        0.0000      128.6086      117.6879      101.6462       84.2471       44.1605       34.1403       31.1529       37.0318       73.6827       80.7528       79.3475       69.2171       48.6411       43.7887       39.7038       36.0081       16.7371       20.1738       20.1920       15.4735       10.8666       16.3643       16.4498       17.3528       28.9518       37.7852       39.0072       45.1494       49.5580       53.5522       56.4670       55.9455       57.7084       71.0841       64.4797       69.1613       74.4605       67.9844       70.2458       64.4776       65.0423       69.6213       80.5730       89.7058      136.0047      117.5676      117.8251      101.0632      122.3522      125.7798      142.3199      149.1670      193.2264      207.7494      203.2950      204.2209      202.7025      200.1931      193.7600      211.5720      157.2806      158.1109      163.9124      156.3710      116.6807      117.1785      134.6956      150.9565      105.0016      115.5953       93.6664       85.5363      109.5064      117.7228      130.7213      124.8908      136.3960      136.0083      136.5487      143.2353      156.0090      174.0614      197.5276      196.4667      239.1611      247.8401      252.1755      234.3427      233.0839      241.9209      228.2761      185.9001      191.8641      170.6203      150.6281      155.9521      163.4976      171.6440      199.4353      168.2429      134.0988      121.6282      123.3956      124.4620      138.3139      148.5963      157.7844      153.6920      181.4380      194.2049      184.8256      183.8433      192.4695      246.5146      225.3609      197.7215      192.0287      224.8066      244.2548      221.0436      200.8134      210.5623      210.5603      222.5167      215.0121      182.7785      168.0605      167.9018      179.0802      181.8855      200.2337      227.9044      270.2571      269.5070      265.3832      284.8748      307.5136      316.9824      300.0069      308.9725      294.6034      279.0240      270.2586      263.5032      240.2301      217.6014      216.1847      229.6448      268.4679      254.0694      272.7341      255.3301      271.9263      315.7173      309.4077      306.8812      264.1482      243.9420      217.5329      187.4970      139.2819      139.1519      116.0342      115.4487      117.5160      119.8421      103.6405       91.4704       91.4424       73.5717       81.4346       85.2788      100.7700        0.0000        0.0000        0.0000        0.0000        0.0000        0.0000        0.0000        0.0000        0.0000        0.0000        0.0000        0.0000        0.0000        0.0000        0.0000        0.0000        0.0000        0.0000        0.0000        0.0000        0.0000        0.0000        0.0000        0.0000        0.0000        0.0000        0.0000        0.0000        0.0000        0.0000        0.0000        0.0000        0.0000        0.0000        0.0000        0.0000        0.0000        0.0000        0.0000        0.0000        0.0000        0.0000        0.0000        0.0000        0.0000        0.0000        0.0000        0.0000        0.0000
        0.0000        0.0000        0.0000        0.0000        0.0000        0.0000        0.0000        0.0000        0.0000        0.0000        0.0000        0.0000        0.0000        0.0000        0.0000        0.0000        0.0000        0.0000        0.0000        0.0000        0.0000        0.0000        0.0000        0.0000        0.0000        0.0000        0.0000        0.0000        0.0000        0.0000      111.7631       59.5414       45.5342       40.1624       45.7350       86.8817       83.6841       78.8710       66.8180       44.5936       37.3988       31.2414       28.7801        6.0520       13.6180       15.1850       13.2824       12.6227       18.0264       17.4094       19.3306       31.3628       34.5869       33.1689       36.6455       40.3423       48.0694       60.2028       63.9790       65.6417       79.7245       77.1928       83.7862       87.7353       77.3855       72.4813       62.3141       70.9790       66.0734       85.4557       98.6152      143.2116      149.9830      133.5066      109.6330      135.9359      144.6798      151.5630      164.6110      187.3364      203.3598      194.3620      202.8352      231.6544      216.1249      196.1869      186.5427      178.3622      154.9027      147.3648      149.3879      129.7353      132.8866      112.7177      101.8704       82.4482       85.6883      109.6371      100.8514      109.8538      109.7659      119.0902      127.2433      145.0596      142.3983      133.6442      141.7621      140.3146      157.2428      181.7308      223.2736      252.0429      245.1357      239.2868      209.1455      212.2164      210.8708      227.6248      197.3402      160.3009      142.4546      135.4913      135.7720      157.1747      163.0819      175.6660      142.7386      115.3088      126.2725      131.0267      140.5347      143.1734      163.5798      160.9426      160.0885      196.0420      208.3290      190.6431      184.7250      203.1368      216.7725      229.1822      211.2887      210.9791      238.0202      250.6864      246.8832      236.6061      227.3452      232.4524      240.5338      262.5093      219.6212      190.5050      178.6184      201.6859      202.1409      202.6394      223.1608      285.9277      325.1795      310.8915      318.3777      309.4991      309.7122      295.9191      298.0396      286.2003      261.9173      252.3923      240.0635      235.4708      224.4441      217.9581      228.3530      262.9228      239.7712      244.3545      256.7988      259.9215      285.1259      286.2317      280.1022      251.8426      233.5405      201.9151      174.8734      122.0967      120.0211      120.0097      135.5251      129.4387      118.2736       96.8941       78.3187       57.1294       60.4333       60.6337       62.5229       58.1100        0.0000        0.0000        0.0000        0.0000        0.0000        0.0000        0.0000        0.0000        0.0000        0.0000        0.0000        0.0000        0.0000        0.0000        0.0000        0.0000        0.0000        0.0000        0.0000        0.0000        0.0000        0.0000        0.0000        0.0000        0.0000        0.0000        0.0000        0.0000        0.0000        0.0000        0.0000        0.0000        0.0000        0.0000        0.0000        0.0000        0.0000        0.0000        0.0000        0.0000        0.0000        0.0000        0.0000        0.0000        0.0000        0.0000        0.0000        0.0000        0.0000
        0.0000        0.0000        0.0000        0.0000        0.0000        0.0000        0.0000        0.0000        0.0000        0.0000        0.0000        0.0000        0.0000        0.0000        0.0000        0.0000        0.0000        0.0000        0.0000        0.0000        0.0000        0.0000        0.0000        0.0000        0.0000        0.0000        0.0000        0.0000        0.0000        0.0000        0.0000      109.9823       88.1897        0.0000        0.0000       78.1954       78.2466       73.4139       59.6678       20.1724       14.8886       11.5036        9.6571        5.3475        5.5172        9.3618        9.4387       41.2933       53.6457       60.7759       56.1151       26.3925       28.5783       34.1432       37.5930       35.1863       42.1147       49.6236       60.8356       72.3962       68.0813       69.8502       73.0733       73.5008       66.0293       61.3250       63.9951       66.4097       67.6727       92.1451      112.6415      132.8699      116.4616      106.2782       97.3185      131.3818      161.9088      167.4528      166.9476      172.2452      217.1936      176.9570      226.8083      401.3019      373.0046      326.1049      269.9605      237.5462      210.9952      199.3578      206.4443      328.0625      379.8497      292.6098      383.5226      110.7830       94.8804      128.7272      120.4821       92.0239       92.2995      109.0915      119.0121      123.3586      131.3793      133.6682      125.8515      130.9773      133.8334      154.1745      202.2214      263.1823      237.9300      252.5404      211.1208      184.4147      210.0621      219.4592      183.0171      160.5635      157.0531      160.1346      163.6484      149.7752      152.5276      126.4469      119.7583      137.9031      152.6340      129.4977      135.6153      155.2363      170.0757      178.3757      158.1309      167.8082      186.2080      196.8487      191.4984      211.3578      202.5147      222.9747      232.6339      263.9416      271.0032      282.9258      271.6232      277.2249      274.4215      282.7053      303.7320      305.1770      265.7025      233.4187      243.3589      234.7454      239.2946      254.6446      291.9604      367.1089      422.3836      425.5746      430.9628      367.4242      362.9403      327.5011      317.6943      308.2326      300.1605      275.2111      270.1642      235.7345      206.8246      210.0249      222.6161      229.8398      234.4616      222.7694      236.1148      203.2641      203.4038      215.4819      208.2707      174.3215      172.7767      163.0789      136.4477      134.1011      129.0331      120.1072      115.0489      108.0388      102.1486       73.5661      115.0455       54.1739       44.1792       38.9571        0.0000        0.0000        0.0000        0.0000        0.0000        0.0000        0.0000        0.0000        0.0000        0.0000        0.0000        0.0000        0.0000        0.0000        0.0000        0.0000        0.0000        0.0000        0.0000        0.0000        0.0000        0.0000        0.0000        0.0000        0.0000        0.0000        0.0000        0.0000        0.0000        0.0000        0.0000        0.0000        0.0000        0.0000        0.0000        0.0000        0.0000        0.0000        0.0000        0.0000        0.0000        0.0000        0.0000        0.0000        0.0000        0.0000        0.0000        0.0000        0.0000        0.0000        0.0000
        0.0000        0.0000        0.0000        0.0000        0.0000        0.0000        0.0000        0.0000        0.0000        0.0000        0.0000        0.0000        0.0000        0.0000        0.0000        0.0000        0.0000        0.0000        0.0000        0.0000        0.0000        0.0000        0.0000        0.0000        0.0000        0.0000        0.0000        0.0000        0.0000        0.0000        0.0000        0.0000        0.0000        0.0000        0.0000        0.0000        0.0000       72.3132       58.3205       19.6244       13.4654        9.7291        8.6969        4.9099        3.8892        6.1616       10.0565       51.3768       66.9063       69.1720       59.8058       24.3408       21.9812       34.0020       46.2343       41.1590       44.0991       47.4441       63.9006       60.0499       59.2895       56.5906       55.3657       58.9858       63.0048       64.1389       59.1690       58.0070       65.5175       93.7702       96.9036      138.7701       95.3000       94.0060       86.8898       97.5675      126.6120      121.5933      111.7948      153.6057      207.7215      212.5303      248.0490      337.0510      247.9144      225.6742      392.1464      410.5101      232.5560      229.5971      309.2718      237.2027      389.8721      339.0370      495.5519      137.9250       72.4776       91.4147      118.7999       76.1045       78.3685       95.5418       94.1692       96.2334      103.4555      113.0608      121.8810      124.4284      119.5182      136.9374      159.1042      185.6254      195.1006      244.9115      245.4263      187.4104      173.7855      171.3935      163.0237      164.0150      176.4958      192.8950      184.4606      149.3783      136.0050      147.3444      138.2179      147.5486      173.2072      147.0120      152.1150      154.1570      158.8616      172.7516      165.8633      173.6352      192.5855      191.6100      181.3180      188.5165      167.2427      206.3576      229.7863      265.5797      267.9726      273.3032      272.8423      287.4337      296.8055      305.9637      311.7058      307.2439      278.6396      263.1703      240.8366      248.4771      251.8609      298.1122      326.9772      378.4625      409.4538      387.6253      385.2536      357.3953      366.8466      355.4151      325.8402      282.2950      292.9884      304.1335      253.9642      222.0967      208.0499      190.7827      201.4255      229.4021      246.6827      254.3669      234.7756      219.4780      197.4800      204.3150      181.6899      158.1348      145.1938      138.8163      128.4921      138.5074      132.3101      124.0124      117.3937       91.2771       71.9625       58.8288       86.0810       42.9064       35.7508        0.0000        0.0000        0.0000        0.0000        0.0000        0.0000        0.0000        0.0000        0.0000        0.0000        0.0000        0.0000        0.0000        0.0000        0.0000        0.0000        0.0000        0.0000        0.0000        0.0000        0.0000        0.0000        0.0000        0.0000        0.0000        0.0000        0.0000        0.0000        0.0000        0.0000        0.0000        0.0000        0.0000        0.0000        0.0000        0.0000        0.0000        0.0000        0.0000        0.0000        0.0000        0.0000        0.0000        0.0000        0.0000        0.0000        0.0000        0.0000        0.0000        0.0000        0.0000        0.0000
        0.0000        0.0000        0.0000        0.0000        0.0000        0.0000        0.0000        0.0000        0.0000        0.0000        0.0000        0.0000        0.0000        0.0000        0.0000        0.0000        0.0000        0.0000        0.0000        0.0000        0.0000        0.0000        0.0000        0.0000        0.0000        0.0000        0.0000        0.0000        0.0000        0.0000        0.0000        0.0000        0.0000        0.0000        0.0000        0.0000        0.0000        0.0000        0.0000       25.7597       23.2528       21.9065       20.9116       12.7492       12.3659       14.1384       17.3430       75.0356       86.9021       83.2040       67.2593       26.9088       23.2407       21.0460       37.7574       40.9470       43.2986       48.6595       41.6904       57.7767       59.3744       50.1872       55.5896       70.9277       64.4784       65.3995       51.3444       57.0969       55.5344       65.0814       77.8571      114.3153      103.6207       87.7597       83.0226      111.3362      149.1649      117.2384       92.7220      151.6412      189.4402      205.7191      213.1674      270.2741      269.5791      237.9583      286.0504      318.9040      294.0327      259.5276      250.9684      282.2662      390.8254      464.8658      421.2242      108.4056       88.1596       73.9972       97.0855       82.9584       70.4226       70.6529       77.2260       88.3424       93.5970       93.4879      107.2454      107.5056      107.2050      131.9308      148.2195      176.5580      167.6384      183.7831      200.4817      199.3164      190.2020      152.4875      169.2807      164.1377      173.2977      162.4491      150.4849      130.3815      119.6067      135.0101      149.0309      147.8517      143.2708      140.9744      134.4439      135.0399      133.4997      160.7223      164.6291      162.8559      183.9035      178.4104      181.0543      176.0512      160.6383      189.1008      203.1320      243.9930      279.9391      281.3867      307.2293      310.9152      315.7835      324.2935      306.8799      297.2592      276.3965      253.9554      249.1638      249.6737      237.6230      272.7843      329.4955      364.3217      359.6985      381.8646      347.3679      344.1582      365.5503      368.2704      307.3756      266.1355      262.6016      282.6717      226.9541      197.5723      198.0297      185.1305      188.7696      214.8285      224.1886      235.2747      232.8686      190.7683      190.1218      179.9204      152.3843      131.2319      120.5961      116.5877      122.3057      137.6798      126.8522      112.3992       84.6498       71.2333       61.8277       53.1626       41.9584       37.0463       33.8407        0.0000        0.0000        0.0000        0.0000        0.0000        0.0000        0.0000        0.0000        0.0000        0.0000        0.0000        0.0000        0.0000        0.0000        0.0000        0.0000        0.0000        0.0000        0.0000        0.0000        0.0000        0.0000        0.0000        0.0000        0.0000        0.0000        0.0000        0.0000        0.0000        0.0000        0.0000        0.0000        0.0000        0.0000        0.0000        0.0000        0.0000        0.0000        0.0000        0.0000        0.0000        0.0000        0.0000        0.0000        0.0000        0.0000        0.0000        0.0000        0.0000        0.0000        0.0000        0.0000
        0.0000        0.0000        0.0000        0.0000        0.0000        0.0000        0.0000        0.0000        0.0000        0.0000        0.0000        0.0000        0.0000        0.0000        0.0000        0.0000        0.0000        0.0000        0.0000        0.0000        0.0000        0.0000        0.0000        0.0000        0.0000        0.0000        0.0000        0.0000        0.0000        0.0000        0.0000        0.0000        0.0000        0.0000        0.0000        0.0000        0.0000        0.0000        0.0000        0.0000       42.7303       43.7493       43.0661       28.4540       29.1851       29.9380       29.7951      111.6877      114.9863      103.5559       83.5794       31.5472       24.3708       24.0602       35.0969       39.9263       48.1306       46.4492       39.5450       48.9855       58.1057       57.3370       70.3601       67.8925       63.0181       52.6961       49.7032       55.6704       55.0053       63.9327       94.7355      134.7856       96.0098       84.9643       99.9239      138.7476      162.4415      159.4772      129.5222      182.2074      186.5923      200.1492      223.7555      308.5425      281.6425      350.9662      365.9521      422.7311      321.7686      355.2437      263.2881      196.7556      215.7902      398.1262      307.9614       82.3731       92.2041       79.5785       85.0891       88.0372       84.8909       73.4242       71.0159       77.7514       76.9941       83.5629       93.6568       98.9371      110.5224      122.9443      130.8786      160.8507      160.2592      174.9874      174.3438      192.0121      178.3990      173.5370      160.8079      158.6403      182.5206      173.2887      143.7407      108.9044      110.1039      156.8909      160.8920      143.4210      137.6224      146.1290      141.6862      125.6057      137.7002      157.4726      149.4759      183.5734      188.5567      203.2665      195.1423      174.2862      193.7807      213.7608      229.9673      256.2634      281.0905      287.4617      307.2915      313.4296      328.2742      316.9008      315.4518      306.5496      278.6532      268.4441      254.2592      260.5410      261.0942      254.9585      279.5489      329.9079      338.0504      348.7493      358.7622      350.4843      359.1994      348.0356      307.7187      292.8935      304.5294      246.5573      181.5860      163.9390      191.8017      165.7060      181.1411      196.8329      222.3851      190.4247      208.8359      196.8861      191.8516      159.3324      137.4684      121.6399      116.5400      107.4559      115.1820      116.9273       96.3057       84.7508       83.7794       84.9778       75.9431       46.3078       39.9084       34.1401        0.0000        0.0000        0.0000        0.0000        0.0000        0.0000        0.0000        0.0000        0.0000        0.0000        0.0000        0.0000        0.0000        0.0000        0.0000        0.0000        0.0000        0.0000        0.0000        0.0000        0.0000        0.0000        0.0000        0.0000        0.0000        0.0000        0.0000        0.0000        0.0000        0.0000        0.0000        0.0000        0.0000        0.0000        0.0000        0.0000        0.0000        0.0000        0.0000        0.0000        0.0000        0.0000        0.0000        0.0000        0.0000        0.0000        0.0000        0.0000        0.0000        0.0000        0.0000        0.0000        0.0000
        0.0000        0.0000        0.0000        0.0000        0.0000        0.0000        0.0000        0.0000        0.0000        0.0000        0.0000        0.0000        0.0000        0.0000        0.0000        0.0000        0.0000        0.0000        0.0000        0.0000        0.0000        0.0000        0.0000        0.0000        0.0000        0.0000        0.0000        0.0000        0.0000        0.0000        0.0000        0.0000        0.0000        0.0000        0.0000        0.0000        0.0000        0.0000        0.0000        0.0000        0.0000        0.0000        0.0000      189.9211      197.0715      194.0905      182.6622      146.3234      143.1922      122.1134       95.7523       37.4634       26.1828       23.3470       29.9949       68.5830       84.5794       87.6463       81.1341       59.6218       65.6530       59.7134       58.3997       69.2171       49.5411       51.3437       44.9415       87.5103       96.9728      107.8366      112.0657      118.6691       96.0327       87.6889       89.3872       84.9604      122.0574      113.2907      139.5568      262.6216      210.1076      231.3231      239.3553      338.7516      372.9408      460.1765      473.4317      457.1093      482.8682      511.8424      443.6956      260.2925      198.6611      155.1754      177.7229      117.9623      121.1625      154.8338      202.6612      119.2600       92.5094      111.2391      117.2536       71.9356       65.0850       78.3321       84.9896       93.1571      110.3709      122.0175      143.1805      207.5739      214.8013      199.7071      186.5121      200.1650      193.5181      177.0391      179.3767      152.8245      158.2335      136.4757      112.1212       90.9877       88.0173      105.5608      136.1770      123.1264      156.4370      154.3083      152.1838      143.8761      149.8910      143.2398      160.2559      172.9960      177.4045      188.9656      190.8141      188.3946      208.5586      239.7466      248.1712      269.9348      273.8940      299.2730      307.2245      318.8902      327.2868      359.3984      363.1032      354.8195      334.3060      308.9449      263.2268      241.7508      211.3431      200.8722      203.0209      261.0393      296.3771      305.5179      311.1201      301.5650      286.7425      273.7348      270.4427      246.8303      229.5608      197.6669      170.9252      168.7180      160.0180      168.9116      185.0336      178.4126      174.4717      184.8839      177.1852      120.4694      104.6849       88.1201       88.3919       94.5990       92.4650       87.9596       80.3483       78.9440       77.3128       71.3130       71.4257       72.1683       42.1319       33.7393       32.7559        6.0900        0.0000        0.0000        0.0000        0.0000        0.0000        0.0000        0.0000        0.0000        0.0000        0.0000        0.0000        0.0000        0.0000        0.0000        0.0000        0.0000        0.0000        0.0000        0.0000        0.0000        0.0000        0.0000        0.0000        0.0000        0.0000        0.0000        0.0000        0.0000        0.0000        0.0000        0.0000        0.0000        0.0000        0.0000        0.0000        0.0000        0.0000        0.0000        0.0000        0.0000        0.0000        0.0000        0.0000        0.0000        0.0000        0.0000        0.0000        0.0000        0.0000        0.0000        0.0000        0.0000        0.0000
        0.0000        0.0000        0.0000        0.0000        0.0000        0.0000        0.0000        0.0000        0.0000        0.0000        0.0000        0.0000        0.0000        0.0000        0.0000        0.0000        0.0000        0.0000        0.0000        0.0000        0.0000        0.0000        0.0000        0.0000        0.0000        0.0000        0.0000        0.0000        0.0000        0.0000        0.0000        0.0000        0.0000        0.0000        0.0000        0.0000        0.0000        0.0000        0.0000        0.0000        0.0000        0.0000        0.0000        0.0000      273.4087      265.3516      240.2766      184.4361      165.9053      141.7436      111.1954       42.6207       29.0351       26.3213       36.0412       83.1232      100.2944      103.9819       95.2833       69.2757       67.1806       62.0777       54.5531       39.9945       36.4626       41.0489       44.9069       81.1667       85.3336       90.9121      114.2310       90.1720       82.2673       76.7468       63.5612       46.5752       99.6864       86.2688      105.3292      203.4544      203.8138      240.4901      282.5882      384.6148      442.3208      488.4866      485.1940      476.4784      535.4882      566.4394      532.1470      355.3380      244.3288      164.8751      130.6700      111.8797      152.2706      198.0445      213.7771      144.3890      106.9642      117.3233      100.6505       69.7829       83.1952       71.7336       69.9603       75.7253       98.0484      103.3010      130.0766      169.5098      193.0775      187.4621      178.1148      193.7812      186.9457      190.2002      182.5905      152.5321      130.2645      123.8977      114.7842       92.0693       94.3185       95.9911       96.2866      101.1555      123.4322      115.5537      126.5433      152.6169      159.4218      145.0980      155.4452      171.5382      180.3579      213.6027      217.1123      218.2111      217.5379      228.1741      257.6996      280.1664      286.1420      322.9364      329.6637      336.3150      346.5104      370.2196      387.6062      395.3925      397.8682      323.9515      265.9870      241.3766      220.4593      187.1119      175.8489      233.1287      233.4595      271.2500      260.3594      233.3684      243.1835      213.1546      229.0190      206.2318      171.9662      152.6211      154.1992      174.7892      185.6571      206.4669      230.2642      204.0338      191.1264      175.1007      156.3436       95.3088       82.0065       85.6786       81.0236       95.0718       91.5163       91.2020       78.1198       74.3790       80.0968       73.2479       59.6068       43.3881       33.7816       29.7887       29.9668        8.9400        0.0000        0.0000        0.0000        0.0000        0.0000        0.0000        0.0000        0.0000        0.0000        0.0000        0.0000        0.0000        0.0000        0.0000        0.0000        0.0000        0.0000        0.0000        0.0000        0.0000        0.0000        0.0000        0.0000        0.0000        0.0000        0.0000        0.0000        0.0000        0.0000        0.0000        0.0000        0.0000        0.0000        0.0000        0.0000        0.0000        0.0000        0.0000        0.0000        0.0000        0.0000        0.0000        0.0000        0.0000        0.0000        0.0000        0.0000        0.0000        0.0000        0.0000        0.0000        0.0000        0.0000
        0.0000        0.0000        0.0000        0.0000        0.0000        0.0000        0.0000        0.0000        0.0000        0.0000        0.0000        0.0000        0.0000        0.0000        0.0000        0.0000        0.0000        0.0000        0.0000        0.0000        0.0000        0.0000        0.0000        0.0000        0.0000        0.0000        0.0000        0.0000        0.0000        0.0000        0.0000        0.0000        0.0000        0.0000        0.0000        0.0000        0.0000        0.0000        0.0000        0.0000        0.0000        0.0000        0.0000        0.0000        0.0000        0.0000      290.7739      224.8936      198.8449      172.5457      140.9280       58.8771       44.1007       40.9688       53.1139      118.3263      137.3698      142.5189      131.8875       98.0627       88.6915       82.2063       71.1640       47.0369       42.2312       44.2364       49.3000       90.1233      103.0450      108.2491      104.9538       94.5418       85.2241       88.9541       77.6324       41.6330       44.0498       78.9901      109.8382      208.8270      246.2072      284.0216      365.2740      497.9533      542.4574      582.9187      527.0554      544.0598      571.3410      611.0671      544.5410      414.8850      289.8043      262.3491      195.1608      194.9108      227.4430      177.2056      142.1813       96.5199      122.7535      180.9090      100.9025       82.4172       82.9801       83.7407       79.5346       91.7939      107.2056      109.4688      117.8980      148.4839      162.3121      176.0136      188.7126      203.8941      176.9812      168.1887      162.6056      141.7350      130.3110      142.5602      113.6286       90.7782       99.0120       95.8533       86.5839       94.6394      106.0877      109.8144      121.3276      121.8382      118.3687      124.1701      122.0988      162.9427      215.7819      235.0470      231.4491      230.5295      226.8558      239.8591      282.8692      276.3613      299.5768      319.7908      325.0005      319.1991      315.8871      333.9548      359.5952      376.3879      332.8178      274.7283      260.4070      218.9270      175.9180      175.7890      165.6397      203.8615      212.4515      212.9861      189.5071      195.7122      205.6706      180.8683      167.7863      142.0556      148.1742      132.4740      146.4680      167.6840      179.7452      214.9766      236.4593      177.6914      157.4027      145.4494      120.8641       85.2191       76.9219       81.4758       91.0945       84.1998       78.8315       81.9134       75.4436       72.0883       73.5244       64.7574       59.8367       40.3276       30.0915       26.5060       28.8905       13.0800        0.0000        0.0000        0.0000        0.0000        0.0000        0.0000        0.0000        0.0000        0.0000        0.0000        0.0000        0.0000        0.0000        0.0000        0.0000        0.0000        0.0000        0.0000        0.0000        0.0000        0.0000        0.0000        0.0000        0.0000        0.0000        0.0000        0.0000        0.0000        0.0000        0.0000        0.0000        0.0000        0.0000        0.0000        0.0000        0.0000        0.0000        0.0000        0.0000        0.0000        0.0000        0.0000        0.0000        0.0000        0.0000        0.0000        0.0000        0.0000        0.0000        0.0000        0.0000        0.0000        0.0000
        0.0000        0.0000        0.0000        0.0000        0.0000        0.0000        0.0000        0.0000        0.0000        0.0000        0.0000        0.0000        0.0000        0.0000        0.0000        0.0000        0.0000        0.0000        0.0000        0.0000        0.0000        0.0000        0.0000        0.0000        0.0000        0.0000        0.0000        0.0000        0.0000        0.0000        0.0000        0.0000        0.0000        0.0000        0.0000        0.0000        0.0000        0.0000        0.0000        0.0000        0.0000        0.0000        0.0000        0.0000        0.0000        0.0000        0.0000      264.3200      235.5189      210.1297      181.7741       81.2082       67.0306       68.5726       81.2949      170.5379      191.5694      199.2400      187.9827      137.7908      130.0887      122.6532      108.3699       66.7641       58.7821       58.9927       70.1890      126.7965      135.6270      141.5506      136.7959      144.8874      121.1584      127.5175      113.7293       59.2153       82.2828      133.5497      100.0404      209.4583      323.6298      358.7677      374.1661      468.4950      529.3352      559.9728      542.2434      532.7137      560.9194      558.6775      575.7384      458.6871      429.4950      416.4002      343.6522      305.8819      257.4201      235.8404      239.1581      189.1375      136.8069      125.3985      107.5405      104.1188       97.8922      102.8122       96.0419      110.9437      126.2316      123.1671      125.2203      143.6125      140.7472      151.9112      157.5425      174.7246      180.7553      171.2970      164.7126      137.3690      128.9337      124.1812      119.5284       99.9813      105.4285      121.2279      103.4627      116.7678      113.1235      135.8186      131.8475      105.6031      103.6035      118.2042      127.0700      168.6799      204.5233      227.4686      215.2858      260.5374      282.8709      275.0011      281.3588      253.6402      260.7702      250.0350      263.9732      262.0012      272.1536      292.8293      306.6652      298.2411      285.6173      252.4139      236.0293      204.1541      172.8045      164.7324      155.1210      177.2412      177.8525      167.6865      176.7821      162.3965      166.7613      151.4875      144.8531      143.1104      156.3770      140.1120      153.4325      167.8888      200.9245      221.8790      247.6113      170.0501      149.4453      122.5222      128.5306       85.7782       72.5047       66.9758       75.9915       80.9549       83.2473       86.4739       84.6136       81.0022       72.3840       59.3314       48.6493       36.5471       30.0404       27.8246       36.0591        0.0000        0.0000        0.0000        0.0000        0.0000        0.0000        0.0000        0.0000        0.0000        0.0000        0.0000        0.0000        0.0000        0.0000        0.0000        0.0000        0.0000        0.0000        0.0000        0.0000        0.0000        0.0000        0.0000        0.0000        0.0000        0.0000        0.0000        0.0000        0.0000        0.0000        0.0000        0.0000        0.0000        0.0000        0.0000        0.0000        0.0000        0.0000        0.0000        0.0000        0.0000        0.0000        0.0000        0.0000        0.0000        0.0000        0.0000        0.0000        0.0000        0.0000        0.0000        0.0000        0.0000        0.0000
        0.0000        0.0000        0.0000        0.0000        0.0000        0.0000        0.0000        0.0000        0.0000        0.0000        0.0000        0.0000        0.0000        0.0000        0.0000        0.0000        0.0000        0.0000        0.0000        0.0000        0.0000        0.0000        0.0000        0.0000        0.0000        0.0000        0.0000        0.0000        0.0000        0.0000        0.0000        0.0000        0.0000        0.0000        0.0000        0.0000        0.0000        0.0000        0.0000        0.0000        0.0000        0.0000        0.0000        0.0000        0.0000        0.0000        0.0000        0.0000        0.0000        0.0000      240.8168      197.7420      175.2984      177.1285      204.1198      270.9866      302.1653      310.9576      298.3447      245.8423      229.3879      222.0842      198.6367      128.7178      117.6546      114.0913        0.0000        0.0000      165.1577      168.7375      167.0823      167.1033      168.5327      167.8673      163.1212      206.4612      226.5528      238.1162      279.7090      357.7754      415.8395      435.0015      437.2610      367.2306      501.6036      495.7514      451.6478      375.4673      330.5102        0.0000        0.0000        0.0000        0.0000      432.7394      375.0795      413.7614      498.1151      493.8922        0.0000      376.9311      268.2910      183.1954      141.7580      127.5787      119.7134      121.5532      139.5699      185.7393      186.5996      161.8897      158.1567      160.3342      171.7647      177.7619      171.3877      186.3015      196.7650      178.8096      165.0689      157.7599      139.6068      125.3267      127.3379      111.5550      113.6368      122.2591      146.0288      118.0290      116.0155      120.3483      140.4152      105.1946      107.5006      121.9905      108.5882      144.8824      183.5632      181.5090      194.7914      209.7934      222.4909      205.0962      198.7911      201.9342      203.0263      204.3989      208.8851      242.3182      261.5908      242.5928      243.4799      242.5150      251.2531      224.0880      193.5278      174.3693      168.1998      160.7305      155.9428      151.6419      140.0039      154.1879      166.0940      214.5242      195.4899      138.3241      144.4465      170.9704      184.3000      229.3346      227.5098      189.3261      190.9479      207.3106      213.1388      127.6705      113.2578      106.8564      111.2921       76.8429       65.3393       64.6769       75.2624       93.4842      107.5462      104.0238      106.0167       87.4014       76.5485       68.9993       58.4808       32.7188       32.3562        0.0000        0.0000        0.0000        0.0000        0.0000        0.0000        0.0000        0.0000        0.0000        0.0000        0.0000        0.0000        0.0000        0.0000        0.0000        0.0000        0.0000        0.0000        0.0000        0.0000        0.0000        0.0000        0.0000        0.0000        0.0000        0.0000        0.0000        0.0000        0.0000        0.0000        0.0000        0.0000        0.0000        0.0000        0.0000        0.0000        0.0000        0.0000        0.0000        0.0000        0.0000        0.0000        0.0000        0.0000        0.0000        0.0000        0.0000        0.0000        0.0000        0.0000        0.0000        0.0000        0.0000        0.0000        0.0000        0.0000
        0.0000        0.0000        0.0000        0.0000        0.0000        0.0000        0.0000        0.0000        0.0000        0.0000        0.0000        0.0000        0.0000        0.0000        0.0000        0.0000        0.0000        0.0000        0.0000        0.0000        0.0000        0.0000        0.0000        0.0000        0.0000        0.0000        0.0000        0.0000        0.0000        0.0000        0.0000        0.0000        0.0000        0.0000        0.0000        0.0000        0.0000        0.0000        0.0000        0.0000        0.0000        0.0000        0.0000        0.0000        0.0000        0.0000        0.0000        0.0000        0.0000        0.0000        0.0000        0.0000        0.0000        0.0000        0.0000      338.3424      377.3604      380.2666        0.0000        0.0000        0.0000      273.2089      247.7507      164.1140      149.8622        0.0000        0.0000        0.0000        0.0000        0.0000        0.0000        0.0000      208.4941      210.9005      214.0427      247.3408      255.2321      284.4161      356.6563      427.7409      441.2003      448.1938      494.7536      491.5581      670.6951      498.6473      360.3701      297.0113        0.0000        0.0000        0.0000        0.0000        0.0000        0.0000      478.5582      523.5466        0.0000        0.0000        0.0000      466.5143      344.9875      258.3681      161.1537      138.0634      151.0313      143.4878      148.9279      173.3171      177.2135      160.2390      162.1339      178.6462      165.0528      155.5842      170.9430      181.5631      191.0352      188.4656      182.4609      151.0800      143.1316      123.4843      138.7215      114.4684      118.7349      110.3242      113.1253      116.8739      119.2696      117.8916      132.9290      101.8412       92.4807       87.7897      101.7074      148.4790      171.7129      199.3294      177.4137      173.2715      169.2997      161.7592      159.1064      161.7136      176.8701      184.0986      194.0951      238.7056      251.4875      218.6217      218.9122      208.4693      214.7849      208.0781      178.2331      167.2587      172.4112      148.6515      141.8746      144.1510      163.6639      149.6907      133.1847      225.1390      201.8579      161.3305      176.9736      197.0380      177.1916      203.2294      180.7172      154.6888      144.9172      158.7904      128.6414      120.4895      119.7022      110.2739      100.2385       77.1921       68.1779       64.0143       68.7979      100.9728      114.9974      123.9159      110.5397       91.3860       82.6972       77.4293       66.3737       38.6470       36.6318        0.0000        0.0000        0.0000        0.0000        0.0000        0.0000        0.0000        0.0000        0.0000        0.0000        0.0000        0.0000        0.0000        0.0000        0.0000        0.0000        0.0000        0.0000        0.0000        0.0000        0.0000        0.0000        0.0000        0.0000        0.0000        0.0000        0.0000        0.0000        0.0000        0.0000        0.0000        0.0000        0.0000        0.0000        0.0000        0.0000        0.0000        0.0000        0.0000        0.0000        0.0000        0.0000        0.0000        0.0000        0.0000        0.0000        0.0000        0.0000        0.0000        0.0000        0.0000        0.0000        0.0000        0.0000        0.0000        0.0000
        0.0000        0.0000        0.0000        0.0000        0.0000        0.0000        0.0000        0.0000        0.0000        0.0000        0.0000        0.0000        0.0000        0.0000        0.0000        0.0000        0.0000        0.0000        0.0000        0.0000        0.0000        0.0000        0.0000        0.0000        0.0000        0.0000        0.0000        0.0000        0.0000        0.0000        0.0000        0.0000        0.0000        0.0000        0.0000        0.0000        0.0000        0.0000        0.0000        0.0000        0.0000        0.0000        0.0000        0.0000        0.0000        0.0000        0.0000        0.0000        0.0000        0.0000        0.0000        0.0000        0.0000        0.0000        0.0000        0.0000        0.0000        0.0000        0.0000        0.0000        0.0000      341.2667      325.0091      228.6050      218.0318        0.0000        0.0000        0.0000        0.0000        0.0000        0.0000        0.0000        0.0000      258.0919      260.2701      286.1183      290.1545      343.8073      416.2162      474.0345      466.0909      480.6166      511.2216      429.0720      380.1890        0.0000        0.0000        0.0000        0.0000        0.0000        0.0000        0.0000        0.0000        0.0000        0.0000        0.0000        0.0000        0.0000        0.0000        0.0000      365.1585      285.8465      219.6996      177.4680      180.9369      166.7483      146.7191      176.1336      166.0185      177.8159      177.2617      181.8633      163.7640      195.3557      217.1740      210.0196      223.2009      209.8561      176.2266      163.5446      142.1949      123.3925      136.8289      140.7329      125.0048      111.3998      118.6817      118.4120      121.4385      124.6006      135.0871      112.9037       98.3047      101.5596      105.6451      144.9692      165.1952      163.7378      152.6664      146.1105      148.9293      147.1387      150.9524      143.1757      143.3817      144.4424      159.0516      206.1752      263.5016      222.4639      197.7291      198.2090      204.1236      200.8938      181.4656      174.5321      167.2191      168.1055      148.6503      150.1546      146.6841      147.5257      137.9202      160.0340      209.2292      213.9282      229.8586      210.4736      177.2612      188.8730      188.8046      140.5460      152.1672      143.0221      117.0310      117.6845      105.5905      112.2478       97.9044       65.9727       68.2019       71.1706       74.0034      103.7371      117.2023      120.0400      116.2329       94.5474       90.1026       83.2540       72.3822       47.0673        0.0000        0.0000        0.0000        0.0000        0.0000        0.0000        0.0000        0.0000        0.0000        0.0000        0.0000        0.0000        0.0000        0.0000        0.0000        0.0000        0.0000        0.0000        0.0000        0.0000        0.0000        0.0000        0.0000        0.0000        0.0000        0.0000        0.0000        0.0000        0.0000        0.0000        0.0000        0.0000        0.0000        0.0000        0.0000        0.0000        0.0000        0.0000        0.0000        0.0000        0.0000        0.0000        0.0000        0.0000        0.0000        0.0000        0.0000        0.0000        0.0000        0.0000        0.0000        0.0000        0.0000        0.0000        0.0000        0.0000        0.0000
        0.0000        0.0000        0.0000        0.0000        0.0000        0.0000        0.0000        0.0000        0.0000        0.0000        0.0000        0.0000        0.0000        0.0000        0.0000        0.0000        0.0000        0.0000        0.0000        0.0000        0.0000        0.0000        0.0000        0.0000        0.0000        0.0000        0.0000        0.0000        0.0000        0.0000        0.0000        0.0000        0.0000        0.0000        0.0000        0.0000        0.0000        0.0000        0.0000        0.0000        0.0000        0.0000        0.0000        0.0000        0.0000        0.0000        0.0000        0.0000        0.0000        0.0000        0.0000        0.0000        0.0000        0.0000        0.0000        0.0000        0.0000        0.0000        0.0000        0.0000        0.0000        0.0000      443.1111      357.7313        0.0000        0.0000        0.0000        0.0000        0.0000        0.0000        0.0000        0.0000        0.0000        0.0000      294.6040      317.5853      328.7008      372.3716      489.1115      550.9122      542.2057      495.2665      404.9733      261.8253        0.0000        0.0000        0.0000        0.0000        0.0000        0.0000        0.0000        0.0000        0.0000        0.0000        0.0000        0.0000        0.0000        0.0000        0.0000        0.0000        0.0000      269.9805      208.1819      173.3233      158.0929      150.1902      172.9324      198.8981      183.6369      207.6197      200.5930      194.5723      207.8868      242.3918      247.8892      236.3350      217.4651      203.2209      162.6502      143.4664      113.3079      118.5998      128.6743      126.4801      116.5181      122.5989      135.2265      133.6978      132.5783      131.1930      163.0182      118.0535       98.4796       90.4274      106.1620      131.0627      132.1484      135.6303      151.9344      152.5806      154.8725      142.0235      137.5706      140.2732      150.9817      163.5583      177.4000      204.4516      207.6398      192.4956      203.4789      195.8235      195.0715      189.9191      181.3436      181.9598      174.2728      164.1662      151.2276      157.5781      149.2784      175.8336      155.5885      169.3179      158.9131      196.1871      236.0731      211.9673      188.5557      185.4104      178.0334      163.1003      176.6465      164.4668      138.1682      114.7431      101.6617       96.5099       87.3628       73.5547       84.0436       76.7254       75.9789       97.8608      103.8077      110.3025      111.9149       92.5694       93.9495       89.1547       80.3375        0.0000        0.0000        0.0000        0.0000        0.0000        0.0000        0.0000        0.0000        0.0000        0.0000        0.0000        0.0000        0.0000        0.0000        0.0000        0.0000        0.0000        0.0000        0.0000        0.0000        0.0000        0.0000        0.0000        0.0000        0.0000        0.0000        0.0000        0.0000        0.0000        0.0000        0.0000        0.0000        0.0000        0.0000        0.0000        0.0000        0.0000        0.0000        0.0000        0.0000        0.0000        0.0000        0.0000        0.0000        0.0000        0.0000        0.0000        0.0000        0.0000        0.0000        0.0000        0.0000        0.0000        0.0000        0.0000        0.0000        0.0000        0.0000
        0.0000        0.0000        0.0000        0.0000        0.0000        0.0000        0.0000        0.0000        0.0000        0.0000        0.0000        0.0000        0.0000        0.0000        0.0000        0.0000        0.0000        0.0000        0.0000        0.0000        0.0000        0.0000        0.0000        0.0000        0.0000        0.0000        0.0000        0.0000        0.0000        0.0000        0.0000        0.0000        0.0000        0.0000        0.0000        0.0000        0.0000        0.0000        0.0000        0.0000        0.0000        0.0000        0.0000        0.0000        0.0000        0.0000        0.0000        0.0000        0.0000        0.0000        0.0000        0.0000        0.0000        0.0000        0.0000        0.0000        0.0000        0.0000        0.0000        0.0000        0.0000        0.0000        0.0000        0.0000        0.0000        0.0000        0.0000        0.0000        0.0000        0.0000        0.0000        0.0000        0.0000        0.0000      392.2180      364.6250      337.5678      363.1478      433.4606      396.9366      385.1665      378.4480      293.5434        0.0000        0.0000        0.0000        0.0000        0.0000        0.0000        0.0000        0.0000        0.0000        0.0000        0.0000        0.0000        0.0000        0.0000        0.0000        0.0000        0.0000        0.0000      226.3226      201.7324      175.8967      165.5620      172.0100      194.6570      209.7496      243.4201      257.6207      233.1529      219.2424      196.7321      181.8093      196.6353      212.1383      204.1236      195.6853      172.8935      137.4358      130.7457      129.4781      129.5239      131.9113      125.8455      133.2718      151.6738      163.4596      151.2477      141.6972      127.2001       83.8029       86.3069       77.1130       81.0970       99.5500      106.9978      116.5433      118.0448      114.3508      117.9437      106.2771      111.0069      148.6558      156.8374      151.8221      151.2899      156.5521      171.6692      182.1550      181.0056      197.9882      195.9723      200.0068      187.4081      161.8894      147.9959      147.3130      151.4546      162.6332      143.2288      147.8273      158.7027      160.4730      157.9978      172.5358      212.7781      193.0998      160.5051      161.9503      175.2348      179.2860      180.5900      180.2632      142.6869      108.3808       92.1404       81.9431       80.9928       84.8486       82.9956       82.3511       84.1168      101.1808       97.7676       99.6726      101.3298       84.2161       85.2623       92.4286       88.0075        0.0000        0.0000        0.0000        0.0000        0.0000        0.0000        0.0000        0.0000        0.0000        0.0000        0.0000        0.0000        0.0000        0.0000        0.0000        0.0000        0.0000        0.0000        0.0000        0.0000        0.0000        0.0000        0.0000        0.0000        0.0000        0.0000        0.0000        0.0000        0.0000        0.0000        0.0000        0.0000        0.0000        0.0000        0.0000        0.0000        0.0000        0.0000        0.0000        0.0000        0.0000        0.0000        0.0000        0.0000        0.0000        0.0000        0.0000        0.0000        0.0000        0.0000        0.0000        0.0000        0.0000        0.0000        0.0000        0.0000        0.0000        0.0000
        0.0000        0.0000        0.0000        0.0000        0.0000        0.0000        0.0000        0.0000        0.0000        0.0000        0.0000        0.0000        0.0000        0.0000        0.0000        0.0000        0.0000        0.0000        0.0000        0.0000        0.0000        0.0000        0.0000        0.0000        0.0000        0.0000        0.0000        0.0000        0.0000        0.0000        0.0000        0.0000        0.0000        0.0000        0.0000        0.0000        0.0000        0.0000        0.0000        0.0000        0.0000        0.0000        0.0000        0.0000        0.0000        0.0000        0.0000        0.0000        0.0000        0.0000        0.0000        0.0000        0.0000        0.0000        0.0000        0.0000        0.0000        0.0000        0.0000        0.0000        0.0000        0.0000        0.0000        0.0000        0.0000        0.0000        0.0000        0.0000        0.0000        0.0000        0.0000        0.0000        0.0000        0.0000        0.0000        0.0000        0.0000        0.0000        0.0000        0.0000        0.0000        0.0000        0.0000        0.0000        0.0000        0.0000        0.0000        0.0000        0.0000        0.0000        0.0000        0.0000        0.0000        0.0000        0.0000        0.0000        0.0000        0.0000        0.0000        0.0000        0.0000      188.3640      162.8117      161.1236      156.2660      159.7603      178.3055      202.8474      241.3048      270.8095      248.5692      207.5100      163.8199      167.1262      185.2354      190.7176      193.8656      177.2276      148.7461      130.8004      132.2283      122.8221      120.9945      132.7899      148.3228      165.8058      165.0682      169.1003      164.8031      148.1807      127.7229       92.5899       89.4931       84.1327       81.1134       91.7375      104.7652      110.8425      112.5965      111.0675      107.9509      102.6909      110.8944      166.5065      148.4519      150.6723      160.8077      167.5041      188.6937      191.0239      179.2254      188.5687      190.5723      185.9996      169.4975      147.3903      144.4737      168.0353      170.4314      195.9231      158.3884      183.9302      175.2936      179.8471      220.3893      178.9324      230.7370      226.6943      204.3374      177.5546      193.8862      176.6959      168.5923      155.8540      130.4472      101.1121       85.0666       75.0585       78.7723       79.5067       79.2811       83.8690       89.3166      101.6104       99.5289      107.2293      108.6071       91.2945       92.4233       94.6913        0.0000        0.0000        0.0000        0.0000        0.0000        0.0000        0.0000        0.0000        0.0000        0.0000        0.0000        0.0000        0.0000        0.0000        0.0000        0.0000        0.0000        0.0000        0.0000        0.0000        0.0000        0.0000        0.0000        0.0000        0.0000        0.0000        0.0000        0.0000        0.0000        0.0000        0.0000        0.0000        0.0000        0.0000        0.0000        0.0000        0.0000        0.0000        0.0000        0.0000        0.0000        0.0000        0.0000        0.0000        0.0000        0.0000        0.0000        0.0000        0.0000        0.0000        0.0000        0.0000        0.0000        0.0000        0.0000        0.0000        0.0000        0.0000        0.0000
        0.0000        0.0000        0.0000        0.0000        0.0000        0.0000        0.0000        0.0000        0.0000        0.0000        0.0000        0.0000        0.0000        0.0000        0.0000        0.0000        0.0000        0.0000        0.0000        0.0000        0.0000        0.0000        0.0000        0.0000        0.0000        0.0000        0.0000        0.0000        0.0000        0.0000        0.0000        0.0000        0.0000        0.0000        0.0000        0.0000        0.0000        0.0000        0.0000        0.0000        0.0000        0.0000        0.0000        0.0000        0.0000        0.0000        0.0000        0.0000        0.0000        0.0000        0.0000        0.0000        0.0000        0.0000        0.0000        0.0000        0.0000        0.0000        0.0000        0.0000        0.0000        0.0000        0.0000        0.0000        0.0000        0.0000        0.0000        0.0000        0.0000        0.0000        0.0000        0.0000        0.0000        0.0000        0.0000        0.0000        0.0000        0.0000        0.0000        0.0000        0.0000        0.0000        0.0000        0.0000        0.0000        0.0000        0.0000        0.0000        0.0000        0.0000        0.0000        0.0000        0.0000        0.0000        0.0000        0.0000        0.0000        0.0000        0.0000        0.0000        0.0000      163.3563      143.7316      165.9850      171.1535      166.8159      156.3349      188.4039      203.4320      238.7501      216.0579      174.3452      164.3576      161.4220      169.5827      185.4889      180.3207      159.1252      139.6378      120.0829      127.1029      118.9216      115.8443      134.8672      144.6368      198.2809      175.9361      167.2422      160.5814      149.9108      140.4583       99.3169       83.1847       87.3547       94.8748      107.3401      122.0928      126.0474      120.3410      110.1072      126.8503      130.5743      130.7223      152.8647      150.5084      161.1630      171.8282      189.2409      189.1997      186.6087      173.4103      162.3387      162.9184      162.9225      166.5481      152.6878      146.3290      147.6760      161.2955      167.5414      163.1742      167.3906      170.4283      181.5661      212.7967      165.3988      183.2277      221.9428      209.0709      195.6620      182.8757      159.0419      154.4729      144.2655      121.1407       94.1782       83.8843       78.5622       77.6767       71.6092       69.6982       70.2598       77.0216       98.6781      104.0814      103.5834      102.4213       96.3025      102.9951      107.8521        0.0000        0.0000        0.0000        0.0000        0.0000        0.0000        0.0000        0.0000        0.0000        0.0000        0.0000        0.0000        0.0000        0.0000        0.0000        0.0000        0.0000        0.0000        0.0000        0.0000        0.0000        0.0000        0.0000        0.0000        0.0000        0.0000        0.0000        0.0000        0.0000        0.0000        0.0000        0.0000        0.0000        0.0000        0.0000        0.0000        0.0000        0.0000        0.0000        0.0000        0.0000        0.0000        0.0000        0.0000        0.0000        0.0000        0.0000        0.0000        0.0000        0.0000        0.0000        0.0000        0.0000        0.0000        0.0000        0.0000        0.0000        0.0000        0.0000
        0.0000        0.0000        0.0000        0.0000        0.0000        0.0000        0.0000        0.0000        0.0000        0.0000        0.0000        0.0000        0.0000        0.0000        0.0000        0.0000        0.0000        0.0000        0.0000        0.0000        0.0000        0.0000        0.0000        0.0000        0.0000        0.0000        0.0000        0.0000        0.0000        0.0000        0.0000        0.0000        0.0000        0.0000        0.0000        0.0000        0.0000        0.0000        0.0000        0.0000        0.0000        0.0000        0.0000        0.0000        0.0000        0.0000        0.0000        0.0000        0.0000        0.0000        0.0000        0.0000        0.0000        0.0000        0.0000        0.0000        0.0000        0.0000        0.0000        0.0000        0.0000        0.0000        0.0000        0.0000        0.0000        0.0000        0.0000        0.0000        0.0000        0.0000        0.0000        0.0000        0.0000        0.0000        0.0000        0.0000        0.0000        0.0000        0.0000        0.0000        0.0000        0.0000        0.0000        0.0000        0.0000        0.0000        0.0000        0.0000        0.0000        0.0000        0.0000        0.0000        0.0000        0.0000        0.0000        0.0000        0.0000        0.0000        0.0000        0.0000      205.0533      160.9793      155.8839      163.1529      158.8103      162.2746      160.7832      170.8289      187.3631      202.3730      167.4428      155.9688      168.4829      167.1141      166.1717      171.9889      168.9918      161.1436      146.2693      124.6430      118.9126      113.5464      111.5672      123.1912      141.5201      165.0992      174.9117      174.2786      162.2634      151.5279      149.5848      107.5966      103.9180      111.7755      122.8390      140.2440      137.5885      135.2982      137.7955      141.5332      161.5074      164.7983      146.3288      163.7152      173.2982      185.0103      192.2699      204.0171      199.9885      194.4745      177.9618      168.4620      182.9653      178.2759      184.6000      160.9654      152.9250      145.0450      133.6482      141.4006      149.2989      145.5486      184.8237      195.2177      179.0654      165.6817      158.1187      181.0227      179.4543      196.1522      151.5160      138.3472      136.1480      121.4439      107.3393       91.0916       79.3298       77.5808       73.2052       66.9302       68.4969       70.5752       66.1163       77.2914       87.7086       84.5193      100.4249      100.9687        0.0000        0.0000        0.0000        0.0000        0.0000        0.0000        0.0000        0.0000        0.0000        0.0000        0.0000        0.0000        0.0000      119.7600        0.0000        0.0000        0.0000      134.2200        0.0000        0.0000        0.0000        0.0000        0.0000        0.0000        0.0000        0.0000        0.0000        0.0000        0.0000        0.0000        0.0000        0.0000        0.0000        0.0000        0.0000        0.0000        0.0000        0.0000        0.0000        0.0000        0.0000        0.0000        0.0000        0.0000        0.0000        0.0000        0.0000        0.0000        0.0000        0.0000        0.0000        0.0000        0.0000        0.0000        0.0000        0.0000        0.0000        0.0000        0.0000        0.0000        0.0000
        0.0000        0.0000        0.0000        0.0000        0.0000        0.0000        0.0000        0.0000        0.0000        0.0000        0.0000        0.0000        0.0000        0.0000        0.0000        0.0000        0.0000        0.0000        0.0000        0.0000        0.0000        0.0000        0.0000        0.0000        0.0000        0.0000        0.0000        0.0000        0.0000        0.0000        0.0000        0.0000        0.0000        0.0000        0.0000        0.0000        0.0000        0.0000        0.0000        0.0000        0.0000        0.0000        0.0000        0.0000        0.0000        0.0000        0.0000        0.0000        0.0000        0.0000        0.0000        0.0000        0.0000        0.0000        0.0000        0.0000        0.0000        0.0000        0.0000        0.0000        0.0000        0.0000        0.0000        0.0000        0.0000        0.0000        0.0000        0.0000        0.0000        0.0000        0.0000        0.0000        0.0000        0.0000        0.0000        0.0000        0.0000        0.0000        0.0000        0.0000        0.0000        0.0000        0.0000        0.0000        0.0000        0.0000        0.0000        0.0000        0.0000        0.0000        0.0000        0.0000        0.0000        0.0000        0.0000        0.0000        0.0000        0.0000        0.0000        0.0000      205.0793      188.7699      177.6277      158.8569      150.8422      143.5755      170.6826      154.6822      141.2144      157.7846      153.4950      126.8328      154.4769      160.0967      148.2796      156.1637      160.5660      142.1817      143.5476      121.9437      117.5504      124.1321      117.8328      124.4867      152.5412      174.8687      179.8142      177.7306      183.5718      182.9949      197.0590      178.9466      175.0269      161.1244      147.8208      165.4840      180.6664      168.2632      167.1909      166.7281      165.9498      172.7563      179.0216      222.8127      258.1740      269.4930      248.1994      240.3091      263.5023      287.0677      232.8039      197.1261      206.1222      192.1015      185.7155      165.6196      163.2456      143.8752      129.8770      128.9268      127.1550      136.9915      163.6603      168.3771      147.5007      148.4658      148.3000      138.7648      134.8781      137.0304      120.7609      106.9751       97.2152       89.0491       82.3029       94.0424       90.9753       84.3399       71.9765       66.8341       60.5295       54.1524       54.4362       64.6661       59.4546       52.3866       91.2065      142.3112        0.0000        0.0000        0.0000        0.0000        0.0000        0.0000        0.0000        0.0000        0.0000        0.0000        0.0000        0.0000       95.7300       86.6400       96.5400        0.0000      111.8100      130.8600        0.0000        0.0000        0.0000        0.0000        0.0000        0.0000        0.0000        0.0000        0.0000        0.0000        0.0000        0.0000        0.0000        0.0000        0.0000        0.0000        0.0000        0.0000        0.0000        0.0000        0.0000        0.0000        0.0000        0.0000        0.0000        0.0000        0.0000        0.0000        0.0000        0.0000        0.0000        0.0000        0.0000        0.0000        0.0000        0.0000        0.0000        0.0000        0.0000        0.0000        0.0000        0.0000        0.0000
        0.0000        0.0000        0.0000        0.0000        0.0000        0.0000        0.0000        0.0000        0.0000        0.0000        0.0000        0.0000        0.0000        0.0000        0.0000        0.0000        0.0000        0.0000        0.0000        0.0000        0.0000        0.0000        0.0000        0.0000        0.0000        0.0000        0.0000        0.0000        0.0000        0.0000        0.0000        0.0000        0.0000        0.0000        0.0000        0.0000        0.0000        0.0000        0.0000        0.0000        0.0000        0.0000        0.0000        0.0000        0.0000        0.0000        0.0000        0.0000        0.0000        0.0000        0.0000        0.0000        0.0000        0.0000        0.0000        0.0000        0.0000        0.0000        0.0000        0.0000        0.0000        0.0000        0.0000        0.0000        0.0000        0.0000        0.0000        0.0000        0.0000        0.0000        0.0000        0.0000        0.0000        0.0000        0.0000        0.0000        0.0000        0.0000        0.0000        0.0000        0.0000        0.0000        0.0000        0.0000        0.0000        0.0000        0.0000        0.0000        0.0000        0.0000        0.0000        0.0000        0.0000        0.0000        0.0000        0.0000        0.0000        0.0000        0.0000      265.4761      215.3695      194.9686      187.5205      157.6052      149.4188      133.7462      134.3663      142.9019      129.3651      121.3960      113.5546      109.4490      121.4641      123.9203      127.8312      147.6723      156.3555      147.1651      141.4133      120.3107      108.6016      111.5037      119.6340      134.0433      150.7948      153.0090      163.8741      191.8421      212.0299      224.8161      254.1267      186.5373      170.7393      171.8889      174.9615      196.9254      211.3265      203.9590      186.3614      179.2597      175.7477      178.9113      186.2576      255.2689      287.3375      295.7325      268.7420      272.7894      309.5071      320.9942      296.5985      231.4695      205.0614      193.2991      178.2849      147.1654      144.7257      139.4641      135.8243      128.6465      121.7683      130.8937      138.9769      163.8721      164.0269      174.2900      164.5128      149.5801      117.4573      111.0562      110.0070       99.5986       90.1567       84.1764       83.1726       85.2373       86.9524       75.8823       75.2882       67.4659       63.3707       54.5062       54.0227       52.1558       40.7818       58.5712       79.5007      135.4034        0.0000        0.0000        0.0000        0.0000        0.0000        0.0000      121.4568      102.6900        0.0000        0.0000        0.0000        0.0000       86.6100       90.8400        0.0000        0.0000        0.0000        0.0000        0.0000        0.0000        0.0000        0.0000        0.0000        0.0000        0.0000        0.0000        0.0000        0.0000        0.0000        0.0000        0.0000        0.0000        0.0000        0.0000        0.0000        0.0000        0.0000        0.0000        0.0000        0.0000        0.0000        0.0000        0.0000        0.0000        0.0000        0.0000        0.0000        0.0000        0.0000        0.0000        0.0000        0.0000        0.0000        0.0000        0.0000        0.0000        0.0000        0.0000        0.0000        0.0000        0.0000
        0.0000        0.0000        0.0000        0.0000        0.0000        0.0000        0.0000        0.0000        0.0000        0.0000        0.0000        0.0000        0.0000        0.0000        0.0000        0.0000        0.0000        0.0000        0.0000        0.0000        0.0000        0.0000        0.0000        0.0000        0.0000        0.0000        0.0000        0.0000        0.0000        0.0000        0.0000        0.0000        0.0000        0.0000        0.0000        0.0000        0.0000        0.0000        0.0000        0.0000        0.0000        0.0000        0.0000        0.0000        0.0000        0.0000        0.0000        0.0000        0.0000        0.0000        0.0000        0.0000        0.0000        0.0000        0.0000        0.0000        0.0000        0.0000        0.0000        0.0000        0.0000        0.0000        0.0000        0.0000        0.0000        0.0000        0.0000        0.0000        0.0000        0.0000        0.0000        0.0000        0.0000        0.0000        0.0000        0.0000        0.0000        0.0000        0.0000        0.0000        0.0000        0.0000        0.0000        0.0000        0.0000        0.0000        0.0000        0.0000        0.0000        0.0000        0.0000        0.0000        0.0000        0.0000        0.0000        0.0000        0.0000      368.3097      387.2549      234.5280      211.6435      195.1843      161.3264      160.2637      145.0682      131.6778      137.2596      120.9939      127.2887      115.2471      105.5836      103.2255      107.4121      117.2905      143.4160      171.9893      168.7438      142.3623      137.2498      116.2998      112.0832      122.1492      132.5590      145.7564      140.6916      143.9476      155.3936      169.5735      174.0443      179.4195      231.6183      196.6251      177.7339      201.8436      228.3025      220.9167      225.5141      202.1409      202.9254      185.4731      190.0628      180.9707      188.2758      273.6821      301.6148      317.8842      284.2827      315.9480      346.6557      331.9720      262.4197      219.4026      196.9009      178.1971      166.6187      155.0885      148.7143      147.1668      143.9948      134.6873      140.3538      156.2752      140.2497      169.9295      158.6686      155.0246      154.8608      141.8475      124.3630      109.4389       95.6859       84.2917       84.0612       88.0241       91.1702       97.4291       90.5160       80.8338       79.0394       69.1754       74.8751       40.9433       38.9791       27.9352       27.7714       47.4327       42.9959        0.0000        0.0000        0.0000        0.0000        0.0000       74.0892       80.1261       82.6395       24.2700        0.0000        0.0000        0.0000        0.0000        0.0000        0.0000        0.0000        0.0000        0.0000        0.0000        0.0000        0.0000        0.0000        0.0000        0.0000        0.0000        0.0000        0.0000        0.0000        0.0000        0.0000        0.0000        0.0000        0.0000        0.0000        0.0000        0.0000        0.0000        0.0000        0.0000        0.0000        0.0000        0.0000        0.0000        0.0000        0.0000        0.0000        0.0000        0.0000        0.0000        0.0000        0.0000        0.0000        0.0000        0.0000        0.0000        0.0000        0.0000        0.0000        0.0000        0.0000        0.0000        0.0000
        0.0000        0.0000        0.0000        0.0000        0.0000        0.0000        0.0000        0.0000        0.0000        0.0000        0.0000        0.0000        0.0000        0.0000        0.0000        0.0000        0.0000        0.0000        0.0000        0.0000        0.0000        0.0000        0.0000        0.0000        0.0000        0.0000        0.0000        0.0000        0.0000        0.0000        0.0000        0.0000        0.0000        0.0000        0.0000        0.0000        0.0000        0.0000        0.0000        0.0000        0.0000        0.0000        0.0000        0.0000        0.0000        0.0000        0.0000        0.0000        0.0000        0.0000        0.0000        0.0000        0.0000        0.0000        0.0000        0.0000        0.0000        0.0000        0.0000        0.0000        0.0000        0.0000        0.0000        0.0000        0.0000        0.0000        0.0000        0.0000        0.0000        0.0000        0.0000        0.0000        0.0000        0.0000        0.0000        0.0000        0.0000        0.0000        0.0000        0.0000        0.0000        0.0000        0.0000        0.0000        0.0000        0.0000        0.0000        0.0000        0.0000        0.0000        0.0000        0.0000        0.0000        0.0000        0.0000        0.0000        0.0000      364.6328      319.5089      204.1600      195.8286      172.8423      158.0229      149.5012      147.1728      123.5882      120.7182      118.6046      124.5041      111.6166      102.6232      114.3082      119.6499      116.6926      125.6551      176.5964      179.9831      158.6816      139.8002      124.1748      138.3283      123.0658      134.3186      147.5246      142.3462      149.6800      158.9540      150.6305      162.0457      200.6094      193.5627      232.0608      232.8384      216.8472      240.9330      240.5416      219.7217      209.0287      203.1366      189.7818      177.1241      173.9001      180.6677      273.5677      312.8273      312.2372      281.6505      293.6872      249.9796      265.2944      268.2213      189.9889      163.4944      179.8999      163.4048      168.0194      175.8233      178.9984      172.8190      173.1118      151.5508      146.9019      155.8689      167.0398      165.4892      159.7765      134.3756      124.5643      128.2292      133.0979      100.6119       85.6425       83.1325       88.9972      102.9362       97.5936       88.0181       88.6786       80.2751       65.6683       61.0554       47.6933       46.6587       36.7039       33.2318       35.5910       28.1973        0.0000        0.0000        0.0000       10.4100       59.0531       64.3469       68.8634       72.1883       10.1100        0.0000        0.0000        0.0000        0.0000        0.0000        0.0000        0.0000        0.0000        0.0000        0.0000        0.0000        0.0000        0.0000        0.0000        0.0000        0.0000        0.0000        0.0000        0.0000        0.0000        0.0000        0.0000        0.0000        0.0000        0.0000        0.0000        0.0000        0.0000        0.0000        0.0000        0.0000        0.0000        0.0000        0.0000        0.0000        0.0000        0.0000        0.0000        0.0000        0.0000        0.0000        0.0000        0.0000        0.0000        0.0000        0.0000        0.0000        0.0000        0.0000        0.0000        0.0000        0.0000        0.0000
        0.0000        0.0000        0.0000        0.0000        0.0000        0.0000        0.0000        0.0000        0.0000        0.0000        0.0000        0.0000        0.0000        0.0000        0.0000        0.0000        0.0000        0.0000        0.0000        0.0000        0.0000        0.0000        0.0000        0.0000        0.0000        0.0000        0.0000        0.0000        0.0000        0.0000        0.0000        0.0000        0.0000        0.0000        0.0000        0.0000        0.0000        0.0000        0.0000        0.0000        0.0000        0.0000        0.0000        0.0000        0.0000        0.0000        0.0000        0.0000        0.0000        0.0000        0.0000        0.0000        0.0000        0.0000        0.0000        0.0000        0.0000        0.0000        0.0000        0.0000        0.0000        0.0000        0.0000        0.0000        0.0000        0.0000        0.0000        0.0000        0.0000        0.0000        0.0000        0.0000        0.0000        0.0000        0.0000        0.0000        0.0000        0.0000        0.0000        0.0000        0.0000        0.0000        0.0000        0.0000        0.0000        0.0000        0.0000        0.0000        0.0000        0.0000        0.0000        0.0000        0.0000        0.0000        0.0000        0.0000      375.7333      399.1613      294.5145      242.1248      214.4125      196.2635      202.0706      172.1644      154.3106      160.8598      139.8818      143.2124      147.8700      142.5804      140.9964      136.2983      127.3702      126.3796      135.3392      155.7132      146.9497      138.5131      135.3441      130.7044      128.0678      138.2866      143.7660      135.9479      138.6727      143.6590      144.7446      135.5245      142.7384      158.3450      165.1490      213.4167      210.0186      196.1091      199.6883      214.6200      238.5642      214.9567      205.2084      190.1331      180.8111      173.8916      197.5768      213.1026      244.5688      248.5665      210.4293      205.6148      186.5167      226.5160      221.2375      177.0799      180.7673      155.9666      163.1094      187.9522      191.0074      204.0061      189.5825      175.7163      155.3228      146.2841      161.7237      167.7444      148.6915      134.1224      129.7102      117.4018      124.4376      110.8720      103.6533       88.1279       88.4253      110.3726      125.4569      117.6789      122.4894      132.5664      106.5630       82.1814       72.6696       63.1267       63.2688      154.6662      103.9422       43.9873        0.0000        0.0000        0.0000        0.0000       36.3495       41.5833       51.1089       57.3302       53.2911       10.9500        0.0000        0.0000        0.0000        0.0000        0.0000        0.0000        0.0000        0.0000        0.0000        0.0000        0.0000        0.0000        0.0000        0.0000        0.0000        0.0000        0.0000        0.0000        0.0000        0.0000        0.0000        0.0000        0.0000        0.0000        0.0000        0.0000        0.0000        0.0000        0.0000        0.0000        0.0000        0.0000        0.0000        0.0000        0.0000        0.0000        0.0000        0.0000        0.0000        0.0000        0.0000        0.0000        0.0000        0.0000        0.0000        0.0000        0.0000        0.0000        0.0000        0.0000        0.0000        0.0000        0.0000
        0.0000        0.0000        0.0000        0.0000        0.0000        0.0000        0.0000        0.0000        0.0000        0.0000        0.0000        0.0000        0.0000        0.0000        0.0000        0.0000        0.0000        0.0000        0.0000        0.0000        0.0000        0.0000        0.0000        0.0000        0.0000        0.0000        0.0000        0.0000        0.0000        0.0000        0.0000        0.0000        0.0000        0.0000        0.0000        0.0000        0.0000        0.0000        0.0000        0.0000        0.0000        0.0000        0.0000        0.0000        0.0000        0.0000        0.0000        0.0000        0.0000        0.0000        0.0000        0.0000        0.0000        0.0000        0.0000        0.0000        0.0000        0.0000        0.0000        0.0000        0.0000        0.0000        0.0000        0.0000        0.0000        0.0000        0.0000        0.0000        0.0000        0.0000        0.0000        0.0000        0.0000        0.0000        0.0000        0.0000        0.0000        0.0000        0.0000        0.0000        0.0000        0.0000        0.0000        0.0000        0.0000        0.0000        0.0000        0.0000        0.0000        0.0000        0.0000        0.0000        0.0000        0.0000        0.0000        0.0000      524.0088      448.2384      265.9764      251.2640      230.5964      220.7225      204.0021      170.2427      189.9002      204.4268      166.6220      159.6129      160.0148      158.6058      161.8664      139.2277      130.5524      142.5501      139.4588      142.9640      140.4304      132.5500      135.1754      152.3651      169.1887      159.3731      175.3006      158.4415      129.1146      138.8849      139.8392      138.6014      156.3128      213.5726      211.6275      220.5417      223.3560      229.2460      238.3169      224.8125      224.8797      220.4349      196.7919      183.6864      171.5225      167.4469      169.6915      181.5378      181.4995      173.5680      179.1134      206.0226      170.7856      148.7949      191.7108      176.9617      147.1891      146.1162      153.4257      179.4684      188.2820      187.1870      184.1152      170.5292      157.6803      148.3187      155.2319      158.3468      146.9605      125.7579      114.7587       99.3393      106.2448       98.1520      101.7384       81.9195       95.1780      109.5829      118.2235      133.1974      126.2502      118.6407       92.8142       75.7689       56.5329       52.4480       55.2278        0.0000        0.0000        0.0000        0.0000        0.0000        0.0000       30.4894       33.4918       38.6754       46.9899       51.7560       46.5955        0.0000        0.0000        0.0000        0.0000        0.0000        0.0000        0.0000        0.0000        0.0000        0.0000        0.0000        0.0000        0.0000        0.0000        0.0000        0.0000        0.0000        0.0000        0.0000        0.0000        0.0000        0.0000        0.0000        0.0000        0.0000        0.0000        0.0000        0.0000        0.0000        0.0000        0.0000        0.0000        0.0000        0.0000        0.0000        0.0000        0.0000        0.0000        0.0000        0.0000        0.0000        0.0000        0.0000        0.0000        0.0000        0.0000        0.0000        0.0000        0.0000        0.0000        0.0000        0.0000        0.0000        0.0000
        0.0000        0.0000        0.0000        0.0000        0.0000        0.0000        0.0000        0.0000        0.0000        0.0000        0.0000        0.0000        0.0000        0.0000        0.0000        0.0000        0.0000        0.0000        0.0000        0.0000        0.0000        0.0000        0.0000        0.0000        0.0000        0.0000        0.0000        0.0000        0.0000        0.0000        0.0000        0.0000        0.0000        0.0000        0.0000        0.0000        0.0000        0.0000        0.0000        0.0000        0.0000        0.0000        0.0000        0.0000        0.0000        0.0000        0.0000        0.0000        0.0000        0.0000        0.0000        0.0000        0.0000        0.0000        0.0000        0.0000        0.0000        0.0000        0.0000        0.0000        0.0000        0.0000        0.0000        0.0000        0.0000        0.0000        0.0000        0.0000        0.0000        0.0000        0.0000        0.0000        0.0000        0.0000        0.0000        0.0000        0.0000        0.0000        0.0000        0.0000        0.0000        0.0000        0.0000        0.0000        0.0000        0.0000        0.0000        0.0000        0.0000        0.0000        0.0000        0.0000        0.0000        0.0000        0.0000        0.0000      493.5200      400.0183      288.5940      235.8646      246.3273      269.5369      244.0834      192.5169      190.6896      189.9066      168.3816      161.1283      164.1469      183.4061      163.1981      140.7041      138.3963      158.3122      145.9542      135.7167      129.5616      136.2831      145.3824      141.9412      139.5417      146.9229      150.1507      150.1015      128.7545      142.3891      170.0605      160.8650      186.2223      190.2404      180.1945      190.4224      214.0137      244.4760      237.9855      246.9058      266.1185      222.7107      212.9873      190.5185      186.2482      165.5171      154.3574      148.6950      160.0301      163.2769      168.2686      164.4306      145.1982      203.3718      139.0283      130.7521      121.8899      136.5653      146.1718      182.6662      192.5979      185.7155      192.6488      182.1430      163.5769      163.4707      154.3111      135.4226      144.0489      124.2732      121.0727       94.3578       93.4067       83.3771       92.8795       91.5397       94.6477       93.8830      109.1883      130.3369      119.0159      106.4803       93.1814       92.6620       52.8635       38.3206        0.0000        0.0000        0.0000        0.0000        0.0000        0.0000       35.6070       33.6909       43.2013       52.5581       50.4796       55.8738       55.5010        0.0000        0.0000        0.0000        0.0000        0.0000        0.0000        0.0000        0.0000        0.0000        0.0000        0.0000        0.0000        0.0000        0.0000        0.0000        0.0000        0.0000        0.0000        0.0000        0.0000        0.0000        0.0000        0.0000        0.0000        0.0000        0.0000        0.0000        0.0000        0.0000        0.0000        0.0000        0.0000        0.0000        0.0000        0.0000        0.0000        0.0000        0.0000        0.0000        0.0000        0.0000        0.0000        0.0000        0.0000        0.0000        0.0000        0.0000        0.0000        0.0000        0.0000        0.0000        0.0000        0.0000        0.0000
        0.0000        0.0000        0.0000        0.0000        0.0000        0.0000        0.0000        0.0000        0.0000        0.0000        0.0000        0.0000        0.0000        0.0000        0.0000        0.0000        0.0000        0.0000        0.0000        0.0000        0.0000        0.0000        0.0000        0.0000        0.0000        0.0000        0.0000        0.0000        0.0000        0.0000        0.0000        0.0000        0.0000        0.0000        0.0000        0.0000        0.0000        0.0000        0.0000        0.0000        0.0000        0.0000        0.0000        0.0000        0.0000        0.0000        0.0000        0.0000        0.0000        0.0000        0.0000        0.0000        0.0000        0.0000        0.0000        0.0000        0.0000        0.0000        0.0000        0.0000        0.0000        0.0000        0.0000        0.0000        0.0000        0.0000        0.0000        0.0000        0.0000        0.0000        0.0000        0.0000        0.0000        0.0000        0.0000        0.0000        0.0000        0.0000        0.0000        0.0000        0.0000        0.0000        0.0000        0.0000        0.0000        0.0000        0.0000        0.0000        0.0000        0.0000        0.0000        0.0000        0.0000        0.0000        0.0000        0.0000        0.0000      319.7963      231.3623      236.2967      245.4743      242.0503      241.3565      195.5058      186.8339      200.9532      178.4197      167.8878      161.8341      185.1517      175.3658      167.4338      171.3356      140.7805      121.2760      126.7851      134.9237      130.7970      142.2844      115.7249      120.6194      142.0895      152.6715      150.3474      127.6100      141.1755      168.8508      246.1790      203.2722      177.5742      162.6878      183.1525      192.2290      223.2654      243.6611      255.3514      239.4352      237.4761      216.8324      190.7229      185.4815      171.2743      153.9612      167.5027      196.8985      170.3333      145.4063      149.3796      145.0770      125.3665      155.1863      150.5715      120.9045      129.7020      135.1877      159.0101      179.5094      195.8344      185.8642      186.4229      173.0420      175.3512      157.9741      141.7535      124.3696      123.9804      127.9085      106.5145       88.5972       79.2285       77.8298       83.3771       80.4771       82.2273      102.1547      121.5290       90.5954       85.6655       79.7422       55.4647       40.4989        0.0000        0.0000        0.0000        0.0000        0.0000        0.0000        0.0000       40.1863       43.5140       54.9768       70.4214       67.2455       61.9409       63.0547        0.0000        0.0000        0.0000        0.0000        0.0000        0.0000        0.0000        0.0000        0.0000        0.0000        0.0000        0.0000        0.0000        0.0000        0.0000        0.0000        0.0000        0.0000        0.0000        0.0000        0.0000        0.0000        0.0000        0.0000        0.0000        0.0000        0.0000        0.0000        0.0000        0.0000        0.0000        0.0000        0.0000        0.0000        0.0000        0.0000        0.0000        0.0000        0.0000        0.0000        0.0000        0.0000        0.0000        0.0000        0.0000        0.0000        0.0000        0.0000        0.0000        0.0000        0.0000        0.0000        0.0000        0.0000
        0.0000        0.0000        0.0000        0.0000        0.0000        0.0000        0.0000        0.0000        0.0000        0.0000        0.0000        0.0000        0.0000        0.0000        0.0000        0.0000        0.0000        0.0000        0.0000        0.0000        0.0000        0.0000        0.0000        0.0000        0.0000        0.0000        0.0000        0.0000        0.0000        0.0000        0.0000        0.0000        0.0000        0.0000        0.0000        0.0000        0.0000        0.0000        0.0000        0.0000        0.0000        0.0000        0.0000        0.0000        0.0000        0.0000        0.0000        0.0000        0.0000        0.0000        0.0000        0.0000        0.0000        0.0000        0.0000        0.0000        0.0000        0.0000        0.0000        0.0000        0.0000        0.0000        0.0000        0.0000        0.0000        0.0000        0.0000        0.0000        0.0000        0.0000        0.0000        0.0000        0.0000        0.0000        0.0000        0.0000        0.0000        0.0000        0.0000        0.0000        0.0000        0.0000        0.0000        0.0000        0.0000        0.0000        0.0000        0.0000        0.0000        0.0000        0.0000        0.0000        0.0000        0.0000        0.0000        0.0000      374.7046      259.7885      195.7213      240.0284        0.0000      247.1270      240.2310      217.8909      187.6320      207.0345      194.3783      181.1369      166.6850      175.4550      204.6889      187.1728      202.9074      136.1067      107.7444       89.8473       98.2157      107.9923      113.6682       94.4764       97.4645      117.4980      131.0405      135.2422      168.2273      156.9321      172.8736      168.9588      178.9451      167.0682      173.0007      214.8858      199.2411      208.2951      213.2985      218.6476      217.2599      226.6478      213.8888      212.8573      185.3498      203.3386      217.1730      169.6279      154.6032      137.8762      136.0804      130.0888      134.5271      113.7531      116.7878      125.9417      132.7249      116.5908      123.1726      152.9128      172.2842      198.3743      193.1465      224.2443      211.5517      206.8793      185.1025      165.8987      149.9109      135.1170      133.3050      102.4184       98.2883       80.9071       81.3459       76.4894       83.3214       77.8161       81.2068       56.1045       43.1152       45.5172       42.7806        0.0000        0.0000        0.0000        0.0000        0.0000       10.8900        3.4200        0.0000       71.9853       73.7080       76.9950      137.1462      105.1142      103.6051      102.5159        0.0000        0.0000        0.0000        0.0000        0.0000        0.0000        0.0000        0.0000        0.0000        0.0000        0.0000        0.0000        0.0000        0.0000        0.0000        0.0000        0.0000        0.0000        0.0000        0.0000        0.0000        0.0000        0.0000        0.0000        0.0000        0.0000        0.0000        0.0000        0.0000        0.0000        0.0000        0.0000        0.0000        0.0000        0.0000        0.0000        0.0000        0.0000        0.0000        0.0000        0.0000        0.0000        0.0000        0.0000        0.0000        0.0000        0.0000        0.0000        0.0000        0.0000        0.0000        0.0000        0.0000        0.0000        0.0000
        0.0000        0.0000        0.0000        0.0000        0.0000        0.0000        0.0000        0.0000        0.0000        0.0000        0.0000        0.0000        0.0000        0.0000        0.0000        0.0000        0.0000        0.0000        0.0000        0.0000        0.0000        0.0000        0.0000        0.0000        0.0000        0.0000        0.0000        0.0000        0.0000        0.0000        0.0000        0.0000        0.0000        0.0000        0.0000        0.0000        0.0000        0.0000        0.0000        0.0000        0.0000        0.0000        0.0000        0.0000        0.0000        0.0000        0.0000        0.0000        0.0000        0.0000        0.0000        0.0000        0.0000        0.0000        0.0000        0.0000        0.0000        0.0000        0.0000        0.0000        0.0000        0.0000        0.0000        0.0000        0.0000        0.0000        0.0000        0.0000        0.0000        0.0000        0.0000        0.0000        0.0000        0.0000        0.0000        0.0000        0.0000        0.0000        0.0000        0.0000        0.0000        0.0000        0.0000        0.0000        0.0000        0.0000        0.0000        0.0000        0.0000        0.0000        0.0000        0.0000        0.0000        0.0000        0.0000        0.0000        0.0000      203.9204        0.0000        0.0000        0.0000      222.7675      206.1206      224.6651      219.5743      197.5361      197.4178      172.5650      177.4564      189.0182      205.8985      155.7212      160.4126      138.5600      119.1090       97.2023       95.0623      103.2755      102.7451       88.5991       89.1137       91.0051      108.5428      140.4268      152.5975      170.6983      185.3173      185.9333      182.9717      178.7226      192.1126      206.8119      207.8323      195.7975      197.8300      208.9889      225.1985      276.5305      225.8014      207.2084      207.0407      198.6955      232.4669      207.3961      160.9037      154.2565      144.1623      119.0889      106.3736      117.7647      117.1403      121.9682      137.1804      122.5606      106.9877      147.2461      166.2045      190.8724      195.0733      229.6127      238.8052      241.5347      213.1754      192.1132      167.9981      143.1893      125.1968       96.3508       96.7422       77.2709       80.3594       74.4261       74.8224       58.1069       49.5647       38.9980       47.6514       38.5380       20.4701        0.0000        0.0000        0.0000        0.0000        0.0000        6.2100        4.5000        1.0800       78.3645       87.2311      102.9161      111.4048      106.8073      117.6615      129.7227        0.0000        0.0000        0.0000        0.0000        0.0000        0.0000        0.0000        0.0000        0.0000        0.0000        0.0000        0.0000        0.0000        0.0000        0.0000        0.0000        0.0000        0.0000        0.0000        0.0000        0.0000        0.0000        0.0000        0.0000        0.0000        0.0000        0.0000        0.0000        0.0000        0.0000        0.0000        0.0000        0.0000        0.0000        0.0000        0.0000        0.0000        0.0000        0.0000        0.0000        0.0000        0.0000        0.0000        0.0000        0.0000        0.0000        0.0000        0.0000        0.0000        0.0000        0.0000        0.0000        0.0000        0.0000        0.0000
        0.0000        0.0000        0.0000        0.0000        0.0000        0.0000        0.0000        0.0000        0.0000        0.0000        0.0000        0.0000        0.0000        0.0000        0.0000        0.0000        0.0000        0.0000        0.0000        0.0000        0.0000        0.0000        0.0000        0.0000        0.0000        0.0000        0.0000        0.0000        0.0000        0.0000        0.0000        0.0000        0.0000        0.0000        0.0000        0.0000        0.0000        0.0000        0.0000        0.0000        0.0000        0.0000        0.0000        0.0000        0.0000        0.0000        0.0000        0.0000        0.0000        0.0000        0.0000        0.0000        0.0000        0.0000        0.0000        0.0000        0.0000        0.0000        0.0000        0.0000        0.0000        0.0000        0.0000        0.0000        0.0000        0.0000        0.0000        0.0000        0.0000        0.0000        0.0000        0.0000        0.0000        0.0000        0.0000        0.0000        0.0000        0.0000        0.0000        0.0000        0.0000        0.0000        0.0000        0.0000        0.0000        0.0000        0.0000        0.0000        0.0000        0.0000        0.0000        0.0000        0.0000        0.0000        0.0000        0.0000        0.0000        0.0000        0.0000        0.0000        0.0000      238.8904      244.2450      220.0080      222.9636      188.4297      197.5014      187.7048      192.8013      208.5198      201.4492      157.5113      153.9293      143.5591      126.5705      105.3390      100.5960      104.7400      109.8197      104.1953       94.8886       98.1786      112.8191      139.6771      161.0983      188.3952      195.5164      199.0161      194.3675      185.9865      185.6013      194.6118      196.1785      200.9764      203.3772      206.0947      203.8590      213.0608      250.6494      213.4966      232.7961      251.1977      232.2220      189.6023      168.1772      157.0138      138.1776      120.1096      123.7301      136.6163      123.2814      108.4971       92.0418      107.2737      116.4520      148.2832      149.6875      161.5790      171.0235      208.6070      221.6387      222.7791      214.2513      177.0618      164.6276      143.7878      135.5110      110.2427       83.1321       81.0605       77.5068       70.8283       71.0284       48.7476       52.4002       45.7042       30.9485        0.0000        0.0000        0.0000        0.0000        0.0000        0.0000        3.3000        7.0800        2.5200        0.0000       86.2173       99.4287      107.6822      112.3611      112.5502      126.5599      145.5808        0.0000        0.0000        0.0000        0.0000        0.0000        0.0000        0.0000        0.0000        0.0000        0.0000        0.0000        0.0000        0.0000        0.0000        0.0000        0.0000        0.0000        0.0000        0.0000        0.0000        0.0000        0.0000        0.0000        0.0000        0.0000        0.0000        0.0000        0.0000        0.0000        0.0000        0.0000        0.0000        0.0000        0.0000        0.0000        0.0000        0.0000        0.0000        0.0000        0.0000        0.0000        0.0000        0.0000        0.0000        0.0000        0.0000        0.0000        0.0000        0.0000        0.0000        0.0000        0.0000        0.0000        0.0000        0.0000
        0.0000        0.0000        0.0000        0.0000        0.0000        0.0000        0.0000        0.0000        0.0000        0.0000        0.0000        0.0000        0.0000        0.0000        0.0000        0.0000        0.0000        0.0000        0.0000        0.0000        0.0000        0.0000        0.0000        0.0000        0.0000        0.0000        0.0000        0.0000        0.0000        0.0000        0.0000        0.0000        0.0000        0.0000        0.0000        0.0000        0.0000        0.0000        0.0000        0.0000        0.0000        0.0000        0.0000        0.0000        0.0000        0.0000        0.0000        0.0000        0.0000        0.0000        0.0000        0.0000        0.0000        0.0000        0.0000        0.0000        0.0000        0.0000        0.0000        0.0000        0.0000        0.0000        0.0000        0.0000        0.0000        0.0000        0.0000        0.0000        0.0000        0.0000        0.0000        0.0000        0.0000        0.0000        0.0000        0.0000        0.0000        0.0000        0.0000        0.0000        0.0000        0.0000        0.0000        0.0000        0.0000        0.0000        0.0000        0.0000        0.0000        0.0000        0.0000        0.0000        0.0000        0.0000        0.0000        0.0000        0.0000        0.0000        0.0000        0.0000        0.0000        0.0000      255.4344      267.8166      227.4753      198.1881      195.0696      203.2250      243.9030      234.3026      221.6786      191.5042      174.5884      171.3139      184.0406      132.6374      126.3491      123.0800      123.9439      113.3578      116.7353      124.0354      135.9497      160.6941      172.6532      193.0335      206.9888      218.4020      204.7260      194.3987      230.5971      203.4450      222.4281      206.4333      194.1891      203.2336      193.9895      207.0237      210.6942      213.0858      230.9250      251.6086      216.9526      187.3962      188.7199      179.7117      129.9630      141.5794      122.8696      144.7652      140.3251      110.9364       92.9855      105.9200      112.0442      152.3938      158.0551      157.4183      161.0456      189.3251      205.2661      204.3016      186.0911      156.8822      150.3108      138.4506      129.0758       96.3827       82.2589       81.0368       82.3843       80.0920       60.6594       40.6838       38.8816       27.8422       28.2893        0.0000        0.0000        0.0000        0.0000        0.0000        0.0000        0.0000       10.5300        7.9800        3.9600       85.9665      128.1745      129.2636      136.9327      121.7658      138.9800      164.4982        0.0000        0.0000        0.0000        0.0000        0.0000        0.0000        0.0000        0.0000        0.0000        0.0000        0.0000        0.0000        0.0000        0.0000        0.0000        0.0000        0.0000        0.0000        0.0000        0.0000        0.0000        0.0000        0.0000        0.0000        0.0000        0.0000        0.0000        0.0000        0.0000        0.0000        0.0000        0.0000        0.0000        0.0000        0.0000        0.0000        0.0000        0.0000        0.0000        0.0000        0.0000        0.0000        0.0000        0.0000        0.0000        0.0000        0.0000        0.0000        0.0000        0.0000        0.0000        0.0000        0.0000        0.0000        0.0000
        0.0000        0.0000        0.0000        0.0000        0.0000        0.0000        0.0000        0.0000        0.0000        0.0000        0.0000        0.0000        0.0000        0.0000        0.0000        0.0000        0.0000        0.0000        0.0000        0.0000        0.0000        0.0000        0.0000        0.0000        0.0000        0.0000        0.0000        0.0000        0.0000        0.0000        0.0000        0.0000        0.0000        0.0000        0.0000        0.0000        0.0000        0.0000        0.0000        0.0000        0.0000        0.0000        0.0000        0.0000        0.0000        0.0000        0.0000        0.0000        0.0000        0.0000        0.0000        0.0000        0.0000        0.0000        0.0000        0.0000        0.0000        0.0000        0.0000        0.0000        0.0000        0.0000        0.0000        0.0000        0.0000        0.0000        0.0000        0.0000        0.0000        0.0000        0.0000        0.0000        0.0000        0.0000        0.0000        0.0000        0.0000        0.0000        0.0000        0.0000        0.0000        0.0000        0.0000        0.0000        0.0000        0.0000        0.0000        0.0000        0.0000        0.0000        0.0000        0.0000        0.0000        0.0000        0.0000        0.0000        0.0000        0.0000        0.0000        0.0000        0.0000        0.0000        0.0000      250.7328      226.9470      214.5856      229.9925      243.7903      252.7367      251.0393      232.6346      236.0153      224.1028      201.7142      228.0891      216.1095      211.4516      199.1740      191.2604      179.6765      179.2538      183.2269      189.1522      214.2912      226.4742      238.7713      258.5600        0.0000        0.0000      230.7165      244.4814      228.4363      232.3413      237.1669      218.1019      207.9201      203.3872      207.9178      226.4576      246.4275      233.7715      232.7730      231.8348      175.3500      183.7961      167.6001      179.4302      149.4388      134.3535      135.5481      129.6827       95.9303       78.6391       85.4644       95.2617      127.1013      145.4031      158.5841      159.7686      158.7723      168.3336      159.3526      157.3398      144.8150      128.3199      109.8091       93.9419       89.9988       96.9408       79.4002       82.5348       71.4492       56.8651       38.5814        0.0000        0.0000        0.0000        0.0000        0.0000        0.0000        0.0000        0.0000        0.0000        0.0000        0.0000        0.0000        0.0000       60.9288       62.9697       83.1906       90.4991       95.7180      141.3852        0.0000        0.0000        0.0000        0.0000        0.0000        0.0000        0.0000        0.0000        0.0000        0.0000        0.0000        0.0000        0.0000        0.0000        0.0000        0.0000        0.0000        0.0000        0.0000        0.0000        0.0000        0.0000        0.0000        0.0000        0.0000        0.0000        0.0000        0.0000        0.0000        0.0000        0.0000        0.0000        0.0000        0.0000        0.0000        0.0000        0.0000        0.0000        0.0000        0.0000        0.0000        0.0000        0.0000        0.0000        0.0000        0.0000        0.0000        0.0000        0.0000        0.0000        0.0000        0.0000        0.0000        0.0000        0.0000        0.0000
        0.0000        0.0000        0.0000        0.0000        0.0000        0.0000        0.0000        0.0000        0.0000        0.0000        0.0000        0.0000        0.0000        0.0000        0.0000        0.0000        0.0000        0.0000        0.0000        0.0000        0.0000        0.0000        0.0000        0.0000        0.0000        0.0000        0.0000        0.0000        0.0000        0.0000        0.0000        0.0000        0.0000        0.0000        0.0000        0.0000        0.0000        0.0000        0.0000        0.0000        0.0000        0.0000        0.0000        0.0000        0.0000        0.0000        0.0000        0.0000        0.0000        0.0000        0.0000        0.0000        0.0000        0.0000        0.0000        0.0000        0.0000        0.0000        0.0000        0.0000        0.0000        0.0000        0.0000        0.0000        0.0000        0.0000        0.0000        0.0000        0.0000        0.0000        0.0000        0.0000        0.0000        0.0000        0.0000        0.0000        0.0000        0.0000        0.0000        0.0000        0.0000        0.0000        0.0000        0.0000        0.0000        0.0000        0.0000        0.0000        0.0000        0.0000        0.0000        0.0000        0.0000        0.0000        0.0000        0.0000        0.0000        0.0000        0.0000        0.0000        0.0000        0.0000        0.0000      223.6017      231.9065      208.4530      224.0469      232.6812      255.8348      256.0207      252.9541      238.9414      231.1562      231.9167      258.0426      277.5179      262.2266      238.5940      225.3932      200.9091      220.4477      213.2268      218.8011      254.4378      259.7080      289.9891        0.0000        0.0000        0.0000        0.0000        0.0000        0.0000      230.0826      225.4239      217.8838      196.2303      187.5603      198.0697      212.7948      269.0683      243.8114      234.0003      207.4728      189.4880      198.9459      151.2912      177.0018      145.6031      145.4663      134.1494      119.3158       85.0149       73.0238       86.0858      100.8013      121.5908      139.7768      134.5188      129.0168      139.6095      134.3919      137.0750      138.8656      135.3603      119.7161       97.6822       89.4246       77.8643       71.9931       66.8170       70.3341       47.2734        0.0000        0.0000        0.0000        0.0000        0.0000        0.0000        0.0000        0.0000        0.0000        0.0000        0.0000        0.0000        0.0000        0.0000        0.0000       61.8819       60.1649       82.9559       89.7045      119.7155      141.7637      175.3970        0.0000        0.0000        0.0000        0.0000        0.0000        0.0000        0.0000        0.0000        0.0000        0.0000        0.0000        0.0000        0.0000        0.0000        0.0000        0.0000        0.0000        0.0000        0.0000        0.0000        0.0000        0.0000        0.0000        0.0000        0.0000        0.0000        0.0000        0.0000        0.0000        0.0000        0.0000        0.0000        0.0000        0.0000        0.0000        0.0000        0.0000        0.0000        0.0000        0.0000        0.0000        0.0000        0.0000        0.0000        0.0000        0.0000        0.0000        0.0000        0.0000        0.0000        0.0000        0.0000        0.0000        0.0000        0.0000
        0.0000        0.0000        0.0000        0.0000        0.0000        0.0000        0.0000        0.0000        0.0000        0.0000        0.0000        0.0000        0.0000        0.0000        0.0000        0.0000        0.0000        0.0000        0.0000        0.0000        0.0000        0.0000        0.0000        0.0000        0.0000        0.0000        0.0000        0.0000        0.0000        0.0000        0.0000        0.0000        0.0000        0.0000        0.0000        0.0000        0.0000        0.0000        0.0000        0.0000        0.0000        0.0000        0.0000        0.0000        0.0000        0.0000        0.0000        0.0000        0.0000        0.0000        0.0000        0.0000        0.0000        0.0000        0.0000        0.0000        0.0000        0.0000        0.0000        0.0000        0.0000        0.0000        0.0000        0.0000        0.0000        0.0000        0.0000        0.0000        0.0000        0.0000        0.0000        0.0000        0.0000        0.0000        0.0000        0.0000        0.0000        0.0000        0.0000        0.0000        0.0000        0.0000        0.0000        0.0000        0.0000        0.0000        0.0000        0.0000        0.0000        0.0000        0.0000        0.0000        0.0000        0.0000        0.0000        0.0000        0.0000        0.0000        0.0000        0.0000        0.0000        0.0000        0.0000      197.5116      199.7389      214.0209      208.3915      224.0934      262.0761      256.3942      237.1646      220.0160      222.4725      231.2971      246.5951      248.4487      262.8889        0.0000      270.0526      246.4737        0.0000        0.0000      247.7142      272.7430        0.0000        0.0000        0.0000        0.0000        0.0000        0.0000        0.0000        0.0000      230.6373      225.4007      211.8407      194.5719      191.2292      200.4364      219.2592      227.8371      225.8402      243.7708      227.9358      186.9994      210.5671      191.4346      159.5936      135.5620      119.7599      152.1469      116.8357       91.6952       70.9290      114.5433      110.8909      121.2879      126.1095      119.6501      114.9404      115.9975      138.5020      142.9702      127.2027      113.2716      103.6774       98.7742       87.7640        0.0000        0.0000        0.0000        0.0000        0.0000        0.0000        0.0000        0.0000        0.0000        0.0000        0.0000        0.0000        0.0000        0.0000        0.0000        0.0000        0.0000        0.0000        0.0000        0.0000       71.7496       68.5302       80.3159       88.3294      116.2514        0.0000        0.0000        0.0000        0.0000        0.0000        0.0000        0.0000        0.0000        0.0000        0.0000        0.0000        0.0000        0.0000        0.0000        0.0000        0.0000        0.0000        0.0000        0.0000        0.0000        0.0000        0.0000        0.0000        0.0000        0.0000        0.0000        0.0000        0.0000        0.0000        0.0000        0.0000        0.0000        0.0000        0.0000        0.0000        0.0000        0.0000        0.0000        0.0000        0.0000        0.0000        0.0000        0.0000        0.0000        0.0000        0.0000        0.0000        0.0000        0.0000        0.0000        0.0000        0.0000        0.0000        0.0000        0.0000        0.0000        0.0000
        0.0000        0.0000        0.0000        0.0000        0.0000        0.0000        0.0000        0.0000        0.0000        0.0000        0.0000        0.0000        0.0000        0.0000        0.0000        0.0000        0.0000        0.0000        0.0000        0.0000        0.0000        0.0000        0.0000        0.0000        0.0000        0.0000        0.0000        0.0000        0.0000        0.0000        0.0000        0.0000        0.0000        0.0000        0.0000        0.0000        0.0000        0.0000        0.0000        0.0000        0.0000        0.0000        0.0000        0.0000        0.0000        0.0000        0.0000        0.0000        0.0000        0.0000        0.0000        0.0000        0.0000        0.0000        0.0000        0.0000        0.0000        0.0000        0.0000        0.0000        0.0000        0.0000        0.0000        0.0000        0.0000        0.0000        0.0000        0.0000        0.0000        0.0000        0.0000        0.0000        0.0000        0.0000        0.0000        0.0000        0.0000        0.0000        0.0000        0.0000        0.0000        0.0000        0.0000        0.0000        0.0000        0.0000        0.0000        0.0000        0.0000        0.0000        0.0000        0.0000        0.0000        0.0000        0.0000        0.0000        0.0000        0.0000        0.0000        0.0000        0.0000        0.0000        0.0000      198.0409      196.7193      190.2964      208.8487      234.2029      239.9178      247.6198      218.2079      196.5601      188.7090      205.5500        0.0000        0.0000        0.0000        0.0000        0.0000        0.0000        0.0000        0.0000        0.0000        0.0000        0.0000        0.0000        0.0000        0.0000        0.0000        0.0000        0.0000        0.0000        0.0000      222.7727      224.2044      204.9164      197.4861      196.9563      227.4236      272.1506      287.7927      277.2599      263.6202      217.3386      227.4380      204.1630      153.2492      107.9711       98.9931      100.6195      115.7918       87.1386       69.2264       87.7798       97.9419      118.5365      104.3528      100.0953       95.6263       99.9383      129.9550      113.5292      109.4586       95.2132       91.7617       85.7775        0.0000        0.0000        0.0000        0.0000        0.0000        0.0000        0.0000        0.0000        0.0000        0.0000        0.0000        0.0000        0.0000        0.0000        0.0000        0.0000        0.0000        0.0000        0.0000        0.0000        0.0000        0.0000       86.1565       89.2486      110.3840        0.0000      143.6865      197.6008        0.0000        0.0000        0.0000        0.0000        0.0000        0.0000        0.0000        0.0000        0.0000        0.0000        0.0000        0.0000        0.0000        0.0000        0.0000        0.0000        0.0000        0.0000        0.0000        0.0000        0.0000        0.0000        0.0000        0.0000        0.0000        0.0000        0.0000        0.0000        0.0000        0.0000        0.0000        0.0000        0.0000        0.0000        0.0000        0.0000        0.0000        0.0000        0.0000        0.0000        0.0000        0.0000        0.0000        0.0000        0.0000        0.0000        0.0000        0.0000        0.0000        0.0000        0.0000        0.0000        0.0000        0.0000        0.0000
        0.0000        0.0000        0.0000        0.0000        0.0000        0.0000        0.0000        0.0000        0.0000        0.0000        0.0000        0.0000        0.0000        0.0000        0.0000        0.0000        0.0000        0.0000        0.0000        0.0000        0.0000        0.0000        0.0000        0.0000        0.0000        0.0000        0.0000        0.0000        0.0000        0.0000        0.0000        0.0000        0.0000        0.0000        0.0000        0.0000        0.0000        0.0000        0.0000        0.0000        0.0000        0.0000        0.0000        0.0000        0.0000        0.0000        0.0000        0.0000        0.0000        0.0000        0.0000        0.0000        0.0000        0.0000        0.0000        0.0000        0.0000        0.0000        0.0000        0.0000        0.0000        0.0000        0.0000        0.0000        0.0000        0.0000        0.0000        0.0000        0.0000        0.0000        0.0000        0.0000        0.0000        0.0000        0.0000        0.0000        0.0000        0.0000        0.0000        0.0000        0.0000        0.0000        0.0000        0.0000        0.0000        0.0000        0.0000        0.0000        0.0000        0.0000        0.0000        0.0000        0.0000        0.0000        0.0000        0.0000        0.0000        0.0000        0.0000        0.0000        0.0000        0.0000        0.0000        0.0000        0.0000      192.7067      213.6225      217.4056      214.5443      245.4527      206.4328      148.1480      150.4862      137.7673      142.6573        0.0000        0.0000        0.0000        0.0000        0.0000        0.0000        0.0000        0.0000        0.0000        0.0000        0.0000        0.0000        0.0000        0.0000        0.0000        0.0000        0.0000        0.0000      191.1706      200.6309      238.7717      228.2839      244.8656      284.2864      354.7741      362.3201      285.3978      229.2085      149.7376      129.3558      130.1724      122.0612       86.6754       82.1782       81.9393       81.4418       87.3384       78.0882       79.4467       70.5206       69.8175       73.2085       74.4625       76.8130       67.9912       74.4146       70.2746       65.9158       25.6800       36.1800        0.0000        0.0000        0.0000        0.0000        0.0000        0.0000        0.0000        0.0000        0.0000        0.0000        0.0000        0.0000        0.0000        0.0000        0.0000        0.0000        0.0000        0.0000        0.0000        0.0000        0.0000        0.0000        0.0000        0.0000      143.9906      135.4335        0.0000      110.9100      259.1099        0.0000        0.0000        0.0000        0.0000        0.0000        0.0000        0.0000        0.0000        0.0000        0.0000        0.0000        0.0000        0.0000        0.0000        0.0000        0.0000        0.0000        0.0000        0.0000        0.0000        0.0000        0.0000        0.0000        0.0000        0.0000        0.0000        0.0000        0.0000        0.0000        0.0000        0.0000        0.0000        0.0000        0.0000        0.0000        0.0000        0.0000        0.0000        0.0000        0.0000        0.0000        0.0000        0.0000        0.0000        0.0000        0.0000        0.0000        0.0000        0.0000        0.0000        0.0000        0.0000        0.0000        0.0000        0.0000
        0.0000        0.0000        0.0000        0.0000        0.0000        0.0000        0.0000        0.0000        0.0000        0.0000        0.0000        0.0000        0.0000        0.0000        0.0000        0.0000        0.0000        0.0000        0.0000        0.0000        0.0000        0.0000        0.0000        0.0000        0.0000        0.0000        0.0000        0.0000        0.0000        0.0000        0.0000        0.0000        0.0000        0.0000        0.0000        0.0000        0.0000        0.0000        0.0000        0.0000        0.0000        0.0000        0.0000        0.0000        0.0000        0.0000        0.0000        0.0000        0.0000        0.0000        0.0000        0.0000        0.0000        0.0000        0.0000        0.0000        0.0000        0.0000        0.0000        0.0000        0.0000        0.0000        0.0000        0.0000        0.0000        0.0000        0.0000        0.0000        0.0000        0.0000        0.0000        0.0000        0.0000        0.0000        0.0000        0.0000        0.0000        0.0000        0.0000        0.0000        0.0000        0.0000        0.0000        0.0000        0.0000        0.0000        0.0000        0.0000        0.0000        0.0000        0.0000        0.0000        0.0000        0.0000        0.0000        0.0000        0.0000        0.0000        0.0000        0.0000        0.0000        0.0000        0.0000        0.0000        0.0000        0.0000      233.7005      219.2487      225.6980      208.5227      183.4011      135.1403      121.1756      112.2554      118.6552        0.0000        0.0000        0.0000        0.0000        0.0000        0.0000        0.0000        0.0000        0.0000        0.0000        0.0000        0.0000        0.0000        0.0000        0.0000        0.0000        0.0000        0.0000        0.0000        0.0000      222.7459      225.4616      248.9456      258.3583      285.6592      265.7264      234.1348      177.0615      107.2892       81.8280       72.0070       69.2250       74.9240       79.0737       65.8718       58.9935       67.7538       60.1082       66.8734       65.5455       65.0261       65.5306       63.9171       60.7307       57.2536        0.0000        0.0000       71.8544        0.0000        0.0000        0.0000        0.0000        0.0000        0.0000        0.0000        0.0000        0.0000        0.0000        0.0000        0.0000        0.0000        0.0000        0.0000        0.0000        0.0000        0.0000        0.0000        0.0000        0.0000        0.0000        0.0000        0.0000        0.0000        0.0000      163.5442      157.9298        0.0000        0.0000        0.0000        0.0000        0.0000        0.0000        0.0000        0.0000        0.0000        0.0000        0.0000        0.0000        0.0000        0.0000        0.0000        0.0000        0.0000        0.0000        0.0000        0.0000        0.0000        0.0000        0.0000        0.0000        0.0000        0.0000        0.0000        0.0000        0.0000        0.0000        0.0000        0.0000        0.0000        0.0000        0.0000        0.0000        0.0000        0.0000        0.0000        0.0000        0.0000        0.0000        0.0000        0.0000        0.0000        0.0000        0.0000        0.0000        0.0000        0.0000        0.0000        0.0000        0.0000        0.0000        0.0000        0.0000        0.0000        0.0000
[truncated: 212,709 more chars]
