# Supplementary material for: Multidimensional evaluation of the TRMM 3B43V7 satellite-based precipitation product in mainland China from 1998–2016
Source: PeerJ. 2020 Feb 20;8:e8615. doi: 10.7717/peerj.8615 (PMC7036276; doi:10.7717/peerj.8615)
Supplement: Supplemental Information 2 [file peerj-08-8615-s002.zip › TRMM_3B43 data/TRMM 3B43 data-Year-Month/2004-07.txt]

ncols         249
nrows         175
xllcorner     73.250
yllcorner     6.500
cellsize      0.25000
        0.0000        0.0000        0.0000        0.0000        0.0000        0.0000        0.0000        0.0000        0.0000        0.0000        0.0000        0.0000        0.0000        0.0000        0.0000        0.0000        0.0000        0.0000        0.0000        0.0000        0.0000        0.0000        0.0000        0.0000        0.0000        0.0000        0.0000        0.0000        0.0000        0.0000        0.0000        0.0000        0.0000        0.0000        0.0000        0.0000        0.0000        0.0000        0.0000        0.0000        0.0000        0.0000        0.0000        0.0000        0.0000        0.0000        0.0000        0.0000        0.0000        0.0000        0.0000        0.0000        0.0000        0.0000        0.0000        0.0000        0.0000        0.0000        0.0000        0.0000        0.0000        0.0000        0.0000        0.0000        0.0000        0.0000        0.0000        0.0000        0.0000        0.0000        0.0000        0.0000        0.0000        0.0000        0.0000        0.0000        0.0000        0.0000        0.0000        0.0000        0.0000        0.0000        0.0000        0.0000        0.0000        0.0000        0.0000        0.0000        0.0000        0.0000        0.0000        0.0000        0.0000        0.0000        0.0000        0.0000        0.0000        0.0000        0.0000        0.0000        0.0000        0.0000        0.0000        0.0000        0.0000        0.0000        0.0000        0.0000        0.0000        0.0000        0.0000        0.0000        0.0000        0.0000        0.0000        0.0000        0.0000        0.0000        0.0000        0.0000        0.0000        0.0000        0.0000        0.0000        0.0000        0.0000        0.0000        0.0000        0.0000        0.0000        0.0000        0.0000        0.0000        0.0000        0.0000        0.0000        0.0000        0.0000        0.0000        0.0000        0.0000        0.0000        0.0000        0.0000        0.0000        0.0000        0.0000        0.0000        0.0000        0.0000        0.0000        0.0000        0.0000        0.0000        0.0000        0.0000        0.0000        0.0000        0.0000        0.0000        0.0000        0.0000        0.0000        0.0000        0.0000        0.0000        0.0000        0.0000        0.0000        0.0000        0.0000        0.0000        0.0000       23.8477       26.7951       26.4434        0.0000        0.0000        0.0000       47.0990       50.9404       45.0609       46.5174       48.7590       54.9470       65.7265       76.8211       77.3115       71.0890       54.3115       51.6741       47.0582       43.6963       39.4531       48.7681       43.0737       44.7845       50.4874       56.4097       75.1160       79.4184       86.7118       84.6389      107.7456      105.6871      105.9384      107.0005      125.8340      134.1156      121.1878      106.3473      106.7640       95.0252       86.2532       96.0882       85.0049       69.5947       77.5576       86.2963        0.0000        0.0000        0.0000        0.0000        0.0000        0.0000        0.0000        0.0000        0.0000        0.0000        0.0000        0.0000        0.0000        0.0000        0.0000        0.0000        0.0000        0.0000        0.0000        0.0000        0.0000        0.0000        0.0000        0.0000        0.0000        0.0000        0.0000        0.0000        0.0000        0.0000
        0.0000        0.0000        0.0000        0.0000        0.0000        0.0000        0.0000        0.0000        0.0000        0.0000        0.0000        0.0000        0.0000        0.0000        0.0000        0.0000        0.0000        0.0000        0.0000        0.0000        0.0000        0.0000        0.0000        0.0000        0.0000        0.0000        0.0000        0.0000        0.0000        0.0000        0.0000        0.0000        0.0000        0.0000        0.0000        0.0000        0.0000        0.0000        0.0000        0.0000        0.0000        0.0000        0.0000        0.0000        0.0000        0.0000        0.0000        0.0000        0.0000        0.0000        0.0000        0.0000        0.0000        0.0000        0.0000        0.0000        0.0000        0.0000        0.0000        0.0000        0.0000        0.0000        0.0000        0.0000        0.0000        0.0000        0.0000        0.0000        0.0000        0.0000        0.0000        0.0000        0.0000        0.0000        0.0000        0.0000        0.0000        0.0000        0.0000        0.0000        0.0000        0.0000        0.0000        0.0000        0.0000        0.0000        0.0000        0.0000        0.0000        0.0000        0.0000        0.0000        0.0000        0.0000        0.0000        0.0000        0.0000        0.0000        0.0000        0.0000        0.0000        0.0000        0.0000        0.0000        0.0000        0.0000        0.0000        0.0000        0.0000        0.0000        0.0000        0.0000        0.0000        0.0000        0.0000        0.0000        0.0000        0.0000        0.0000        0.0000        0.0000        0.0000        0.0000        0.0000        0.0000        0.0000        0.0000        0.0000        0.0000        0.0000        0.0000        0.0000        0.0000        0.0000        0.0000        0.0000        0.0000        0.0000        0.0000        0.0000        0.0000        0.0000        0.0000        0.0000        0.0000        0.0000        0.0000        0.0000        0.0000        0.0000        0.0000        0.0000        0.0000        0.0000        0.0000        0.0000        0.0000        0.0000        0.0000        0.0000        0.0000        0.0000        0.0000        0.0000        0.0000        0.0000        0.0000        0.0000        0.0000        0.0000        0.0000        0.0000       22.7709       21.6915       31.6751       25.5294       23.8896       26.9983       33.1371       35.2552       31.9311       30.0232       33.9348       40.3060       50.4177       83.1057       85.6430       83.1205       67.6631       60.7771       50.8469       45.3928       45.1197       38.7051       36.8206       53.2277       58.5850       64.2069       75.9749      100.1240      110.7664       87.1352      100.0919       96.8017      105.6336      106.0294      109.7454      114.9510      132.0156      111.7124      110.0036       91.8440       87.6371       82.2889       83.2663       73.2960       67.2940       70.9123       81.0800       75.7038       81.3429       80.9396       88.1907      111.1351      118.9721      129.1022        0.0000        0.0000        0.0000        0.0000        0.0000        0.0000        0.0000        0.0000        0.0000        0.0000        0.0000        0.0000        0.0000        0.0000        0.0000        0.0000        0.0000        0.0000        0.0000        0.0000        0.0000        0.0000        0.0000
        0.0000        0.0000        0.0000        0.0000        0.0000        0.0000        0.0000        0.0000        0.0000        0.0000        0.0000        0.0000        0.0000        0.0000        0.0000        0.0000        0.0000        0.0000        0.0000        0.0000        0.0000        0.0000        0.0000        0.0000        0.0000        0.0000        0.0000        0.0000        0.0000        0.0000        0.0000        0.0000        0.0000        0.0000        0.0000        0.0000        0.0000        0.0000        0.0000        0.0000        0.0000        0.0000        0.0000        0.0000        0.0000        0.0000        0.0000        0.0000        0.0000        0.0000        0.0000        0.0000        0.0000        0.0000        0.0000       83.3783        0.0000       67.9182       55.4452        0.0000        0.0000        0.0000        0.0000        0.0000        0.0000        0.0000        0.0000        0.0000        0.0000        0.0000        0.0000        0.0000        0.0000        0.0000        0.0000        0.0000        0.0000        0.0000        0.0000        0.0000        0.0000        0.0000        0.0000        0.0000        0.0000        0.0000        0.0000        0.0000        0.0000        0.0000        0.0000        0.0000        0.0000        0.0000        0.0000        0.0000        0.0000        0.0000        0.0000        0.0000        0.0000        0.0000        0.0000        0.0000        0.0000        0.0000        0.0000        0.0000        0.0000        0.0000        0.0000        0.0000        0.0000        0.0000        0.0000        0.0000        0.0000        0.0000        0.0000        0.0000        0.0000        0.0000        0.0000        0.0000        0.0000        0.0000        0.0000        0.0000        0.0000        0.0000        0.0000        0.0000        0.0000        0.0000        0.0000        0.0000        0.0000        0.0000        0.0000        0.0000        0.0000        0.0000        0.0000        0.0000        0.0000        0.0000        0.0000        0.0000        0.0000        0.0000        0.0000        0.0000        0.0000        0.0000        0.0000        0.0000        0.0000        0.0000        0.0000        0.0000        0.0000        0.0000        0.0000        0.0000        0.0000        0.0000        0.0000        0.0000        0.0000        0.0000        0.0000       35.4005       28.9222       26.3490       24.2546       25.3188       25.6115       28.4793       27.0463       23.4065       24.0933       29.2951       37.1763       51.6232       64.8700       71.3198       72.4695       74.0466       65.1883       56.9524       55.5001       39.9043       35.1289       41.3191       41.0839       69.9834       77.4799       86.0780       95.5745      124.0364      133.7498      110.6494      125.8499      102.9855      112.2857       98.7921       97.3431      115.7682      107.3093      105.4517      108.0396      111.9968       95.8466       98.2655       97.6906       83.6582       72.9949       77.5334       77.6926       74.7711       75.3048       78.2591       89.1530      113.3505      126.4888      138.4628      141.8785        0.0000        0.0000        0.0000        0.0000        0.0000        0.0000        0.0000        0.0000        0.0000        0.0000        0.0000        0.0000        0.0000        0.0000        0.0000        0.0000        0.0000        0.0000        0.0000        0.0000        0.0000        0.0000
        0.0000        0.0000        0.0000        0.0000        0.0000        0.0000        0.0000        0.0000        0.0000        0.0000        0.0000        0.0000        0.0000        0.0000        0.0000        0.0000        0.0000        0.0000        0.0000        0.0000        0.0000        0.0000        0.0000        0.0000        0.0000        0.0000        0.0000        0.0000        0.0000        0.0000        0.0000        0.0000        0.0000        0.0000        0.0000        0.0000        0.0000        0.0000        0.0000        0.0000        0.0000        0.0000        0.0000        0.0000        0.0000        0.0000        0.0000        0.0000        0.0000        0.0000        0.0000        0.0000        0.0000       94.1079       92.4346       80.8981       83.0544      122.3883       76.2730       34.6447        0.0000        0.0000        0.0000        0.0000        0.0000        0.0000        0.0000        0.0000        0.0000        0.0000        0.0000        0.0000        0.0000        0.0000        0.0000        0.0000        0.0000        0.0000        0.0000        0.0000        0.0000        0.0000        0.0000        0.0000        0.0000        0.0000        0.0000        0.0000        0.0000        0.0000        0.0000        0.0000        0.0000        0.0000        0.0000        0.0000        0.0000        0.0000        0.0000        0.0000        0.0000        0.0000        0.0000        0.0000        0.0000        0.0000        0.0000        0.0000        0.0000        0.0000        0.0000        0.0000        0.0000        0.0000        0.0000        0.0000        0.0000        0.0000        0.0000        0.0000        0.0000        0.0000        0.0000        0.0000        0.0000        0.0000        0.0000        0.0000        0.0000        0.0000        0.0000        0.0000        0.0000        0.0000        0.0000        0.0000        0.0000        0.0000        0.0000        0.0000        0.0000        0.0000        0.0000        0.0000        0.0000        0.0000        0.0000        0.0000        0.0000        0.0000        0.0000        0.0000        0.0000        0.0000        0.0000        0.0000        0.0000        0.0000        0.0000        0.0000        0.0000        0.0000        0.0000        0.0000        0.0000        0.0000        0.0000        0.0000        0.0000        0.0000       38.2659       60.5927       60.5729       36.4712       25.7483       33.4132       48.4846       33.0161       28.3091       27.0069       26.8843       39.4709       44.5944       54.5440       59.7178       64.4138       70.5016       61.1006       52.9627       42.0574       40.5462       37.7167       44.2633       52.4472       56.5128       81.1796       92.0948      105.8453      110.7016      135.4667      136.5522      148.7488      118.9620       98.2021      104.2568      107.9934      117.5588      140.0756      120.6984      109.4898      122.8139      110.6759      106.6938      113.7446      117.3482       90.5387       79.9262       87.4697       83.9134       89.4827       82.8270       87.2047       99.2479      129.4753      137.3225      139.6634      157.0480      189.3034      202.6607        0.0000        0.0000        0.0000        0.0000        0.0000        0.0000        0.0000        0.0000        0.0000        0.0000        0.0000        0.0000        0.0000        0.0000        0.0000        0.0000        0.0000        0.0000        0.0000        0.0000
        0.0000        0.0000        0.0000        0.0000        0.0000        0.0000        0.0000        0.0000        0.0000        0.0000        0.0000        0.0000        0.0000        0.0000        0.0000        0.0000        0.0000        0.0000        0.0000        0.0000        0.0000        0.0000        0.0000        0.0000        0.0000        0.0000        0.0000        0.0000        0.0000        0.0000        0.0000        0.0000        0.0000        0.0000        0.0000        0.0000        0.0000        0.0000        0.0000        0.0000        0.0000        0.0000        0.0000        0.0000        0.0000        0.0000        0.0000        0.0000        0.0000        0.0000        0.0000        0.0000        0.0000       71.9318       65.5593       60.8847       63.3927       64.4488       52.9397       37.3127        0.0000        0.0000        0.0000        0.0000        0.0000        0.0000        0.0000        0.0000        0.0000        0.0000        0.0000        0.0000        0.0000        0.0000        0.0000        0.0000        0.0000        0.0000        0.0000        0.0000        0.0000        0.0000        0.0000        0.0000        0.0000        0.0000        0.0000        0.0000        0.0000        0.0000        0.0000        0.0000        0.0000        0.0000        0.0000        0.0000        0.0000        0.0000        0.0000        0.0000        0.0000        0.0000        0.0000        0.0000        0.0000        0.0000        0.0000        0.0000        0.0000        0.0000        0.0000        0.0000        0.0000        0.0000        0.0000        0.0000        0.0000        0.0000        0.0000        0.0000        0.0000        0.0000        0.0000        0.0000        0.0000        0.0000        0.0000        0.0000        0.0000        0.0000        0.0000        0.0000        0.0000        0.0000        0.0000        0.0000        0.0000        0.0000        0.0000        0.0000        0.0000        0.0000        0.0000        0.0000        0.0000        0.0000        0.0000        0.0000        0.0000        0.0000        0.0000        0.0000        0.0000        0.0000        0.0000        0.0000        0.0000        0.0000        0.0000        0.0000        0.0000        0.0000        0.0000        0.0000        0.0000        0.0000        0.0000        0.0000        0.0000        0.0000       42.3920       48.7751       51.5040       26.8138       33.4638       68.5318       50.9202       24.9226       28.2247       35.9408       41.8604       48.9427       47.3598       52.8504       65.2434       73.9881       80.2541       69.6646       57.2690       52.5204       43.2818       40.5740       56.7536       77.9320       81.4541      102.1832      105.5044       98.5986       91.5760      114.3138      106.7200      110.6914      105.4080       89.3982       96.7411       90.0802      105.2934      113.5616      111.0067      130.4929      131.9370      125.2885      139.6620      123.0544      127.1004      102.0778       89.5253       88.0013       86.5970       94.3272      102.2550      122.9218      151.1239      170.1030      166.5174      156.5236      167.8246      184.5549      197.9712      194.2530      191.4396        0.0000        0.0000        0.0000        0.0000        0.0000        0.0000        0.0000        0.0000        0.0000        0.0000        0.0000        0.0000        0.0000        0.0000        0.0000        0.0000        0.0000        0.0000
        0.0000        0.0000        0.0000        0.0000        0.0000        0.0000        0.0000        0.0000        0.0000        0.0000        0.0000        0.0000        0.0000        0.0000        0.0000        0.0000        0.0000        0.0000        0.0000        0.0000        0.0000        0.0000        0.0000        0.0000        0.0000        0.0000        0.0000        0.0000        0.0000        0.0000        0.0000        0.0000        0.0000        0.0000        0.0000        0.0000        0.0000        0.0000        0.0000        0.0000        0.0000        0.0000        0.0000        0.0000        0.0000        0.0000        0.0000        0.0000        0.0000        0.0000       77.6683       72.7385       72.8634       68.3517       65.2061       58.5123       56.3556       50.3484       45.0660       36.4191       34.1899       34.9794        0.0000        0.0000        0.0000        0.0000        0.0000        0.0000        0.0000        0.0000        0.0000        0.0000        0.0000        0.0000        0.0000        0.0000        0.0000        0.0000        0.0000        0.0000        0.0000        0.0000        0.0000        0.0000        0.0000        0.0000        0.0000        0.0000        0.0000        0.0000        0.0000        0.0000        0.0000        0.0000        0.0000        0.0000        0.0000        0.0000        0.0000        0.0000        0.0000        0.0000        0.0000        0.0000        0.0000        0.0000        0.0000        0.0000        0.0000        0.0000        0.0000        0.0000        0.0000        0.0000        0.0000        0.0000        0.0000        0.0000        0.0000        0.0000        0.0000        0.0000        0.0000        0.0000        0.0000        0.0000        0.0000        0.0000        0.0000        0.0000        0.0000        0.0000        0.0000        0.0000        0.0000        0.0000        0.0000        0.0000        0.0000        0.0000        0.0000        0.0000        0.0000        0.0000        0.0000        0.0000        0.0000        0.0000        0.0000        0.0000        0.0000        0.0000        0.0000        0.0000        0.0000        0.0000        0.0000        0.0000        0.0000        0.0000        0.0000        0.0000        0.0000        0.0000        0.0000        0.0000        0.0000        0.0000        0.0000       22.9808       27.9300       32.0800       31.0478       23.3488       26.7703       40.2721       28.0846       32.8726       30.9812       48.3981       63.4412       65.2632       63.2012       59.5962       61.5094       69.2120       69.7809       66.2042       60.8394       58.1639       56.3959       53.0078       60.8529       86.7329       93.0712      101.4967       94.9156      101.8870       92.9416      133.6749      109.1859       99.6206       87.2964       79.4662       82.5673       84.1561       85.5484      102.4393      124.8975      132.0964      121.8785       98.1624      113.9497       93.8216       96.4454       92.6858       84.2655       86.9424       98.5959      106.9307      119.1030      142.3627      167.4251      197.9646      221.7972      209.9192      202.9970      193.1651      206.1654      218.9227      191.9440        0.0000        0.0000        0.0000        0.0000        0.0000        0.0000        0.0000        0.0000        0.0000        0.0000        0.0000        0.0000        0.0000        0.0000       79.7776       78.6940       92.4779        0.0000
        0.0000        0.0000        0.0000        0.0000        0.0000        0.0000        0.0000        0.0000        0.0000        0.0000        0.0000        0.0000        0.0000        0.0000        0.0000        0.0000        0.0000        0.0000        0.0000        0.0000        0.0000        0.0000        0.0000        0.0000        0.0000        0.0000        0.0000        0.0000        0.0000        0.0000        0.0000        0.0000        0.0000        0.0000        0.0000        0.0000        0.0000        0.0000        0.0000        0.0000        0.0000        0.0000        0.0000        0.0000        0.0000        0.0000        0.0000        0.0000       67.3437       73.8885       72.0763       68.0355       70.4487       73.6281       60.7623       50.0699       57.4455       55.8834       52.4976       40.5334       37.9597       43.6250       36.9018        0.0000        0.0000        0.0000        0.0000        0.0000        0.0000        0.0000        0.0000        0.0000        0.0000        0.0000        0.0000        0.0000        0.0000        0.0000        0.0000        0.0000        0.0000        0.0000        0.0000        0.0000        0.0000        0.0000        0.0000        0.0000        0.0000        0.0000        0.0000        0.0000        0.0000        0.0000        0.0000        0.0000        0.0000        0.0000        0.0000        0.0000        0.0000        0.0000        0.0000        0.0000        0.0000        0.0000        0.0000        0.0000        0.0000        0.0000        0.0000        0.0000        0.0000        0.0000        0.0000        0.0000        0.0000        0.0000        0.0000        0.0000        0.0000        0.0000        0.0000        0.0000        0.0000        0.0000        0.0000        0.0000        0.0000        0.0000        0.0000        0.0000        0.0000        0.0000        0.0000        0.0000        0.0000        0.0000        0.0000        0.0000        0.0000        0.0000        0.0000        0.0000        0.0000        0.0000        0.0000        0.0000        0.0000        0.0000        0.0000        0.0000        0.0000        0.0000        0.0000        0.0000        0.0000        0.0000        0.0000        0.0000        0.0000        0.0000        0.0000        0.0000        0.0000        0.0000        0.0000        0.0000       27.6400       26.0646       24.4883       34.3565       38.6864       35.9887       33.3616       39.4489       40.1917       40.5163       50.3850       72.4054       69.5693       59.7750       69.5725       69.9392       67.9273       65.9510       65.3610       63.4992       54.8276       54.9371       54.3081       51.5480       51.1797       85.3512      116.2818      134.1981      153.1988       89.9034       89.1009      106.8410      106.2294       95.3676       88.7193       75.6377       80.6073       87.3225       88.1656      100.2727      111.2459      115.4653      110.8590       85.9898       82.8221       94.3959      107.0062      109.7076       90.5003       90.5460       95.3458      120.4097      146.9324      179.5262      215.7352      234.5420      255.3060      257.9704      247.5211      236.0979      246.6742      247.1153      241.5394      244.7973        0.0000        0.0000        0.0000        0.0000        0.0000        0.0000        0.0000        0.0000        0.0000      113.6657       87.7676       83.0080       89.3913       97.6866      103.4453      109.1745      105.8433
        0.0000        0.0000        0.0000        0.0000        0.0000        0.0000        0.0000        0.0000        0.0000        0.0000        0.0000        0.0000        0.0000        0.0000        0.0000        0.0000        0.0000        0.0000        0.0000        0.0000        0.0000        0.0000        0.0000        0.0000        0.0000        0.0000        0.0000        0.0000        0.0000        0.0000        0.0000        0.0000        0.0000        0.0000        0.0000        0.0000        0.0000        0.0000        0.0000        0.0000        0.0000        0.0000        0.0000        0.0000        0.0000        0.0000        0.0000        0.0000       60.2669       59.9715       60.6423       56.9879       61.2176       56.4600       56.3136       58.7313       60.5117       69.9955       68.6288       57.4439       40.1649       31.6413       30.6049       38.9485       42.2405       39.6031       37.2404        0.0000        0.0000        0.0000        0.0000        0.0000        0.0000        0.0000        0.0000        0.0000        0.0000        0.0000        0.0000        0.0000        0.0000        0.0000        0.0000        0.0000        0.0000        0.0000        0.0000        0.0000        0.0000        0.0000        0.0000        0.0000        0.0000        0.0000        0.0000        0.0000        0.0000        0.0000        0.0000        0.0000        0.0000        0.0000        0.0000        0.0000        0.0000        0.0000        0.0000        0.0000        0.0000        0.0000        0.0000        0.0000        0.0000        0.0000        0.0000        0.0000        0.0000        0.0000        0.0000        0.0000        0.0000        0.0000        0.0000        0.0000        0.0000        0.0000        0.0000        0.0000        0.0000        0.0000        0.0000        0.0000        0.0000        0.0000        0.0000        0.0000        0.0000        0.0000        0.0000        0.0000        0.0000        0.0000        0.0000        0.0000        0.0000        0.0000        0.0000        0.0000        0.0000        0.0000        0.0000        0.0000        0.0000        0.0000        0.0000        0.0000        0.0000        0.0000        0.0000        0.0000        0.0000        0.0000        0.0000        0.0000        0.0000        0.0000        0.0000        0.0000       28.5837       23.1512       20.3005       22.3258       29.5237       39.3266       40.2112       40.1924       51.4114       56.9119       48.4695       52.6451       57.9972       64.3857       66.6823       65.4270       60.4657       61.8995       56.9870       61.1200       50.2523       44.6781       42.2523       38.7788       70.4713      108.5407      119.8099      142.0437      138.6530       80.9941       80.1572      102.2123       91.1269       90.7070       92.2336       81.1351       86.9617       87.8165       91.8363      110.3169      116.0237      123.2069      130.0757       98.3694       96.4825       94.7625      121.8596      114.6615      106.7781      109.5560      113.2515      130.7263      144.7539      187.2295      218.5684      255.1541      260.5949      233.1674      256.4082      260.8158      267.1155      283.4112      269.4043        0.0000        0.0000        0.0000        0.0000        0.0000        0.0000      126.9070      115.3884      112.4841      133.6834      116.7023      110.9805      106.3358       99.4740      107.0963      122.8505        0.0000        0.0000
        0.0000        0.0000        0.0000        0.0000        0.0000        0.0000        0.0000        0.0000        0.0000        0.0000        0.0000        0.0000        0.0000        0.0000        0.0000        0.0000        0.0000        0.0000        0.0000        0.0000        0.0000        0.0000        0.0000        0.0000        0.0000        0.0000        0.0000        0.0000        0.0000        0.0000        0.0000        0.0000        0.0000        0.0000        0.0000        0.0000        0.0000        0.0000        0.0000        0.0000        0.0000        0.0000        0.0000        0.0000        0.0000        0.0000        0.0000        0.0000       43.5232       47.6772       48.7708       48.1459       52.9133       45.9253       54.8259       60.1855       52.2279       59.0140       55.5989       58.7979       39.6938       34.4617       32.3193       36.2004       44.0208       39.2186       42.5551       40.3933       29.3184        0.0000        0.0000        0.0000        0.0000        0.0000        0.0000        0.0000        0.0000        0.0000        0.0000        0.0000        0.0000        0.0000        0.0000        0.0000        0.0000        0.0000        0.0000        0.0000        0.0000        0.0000        0.0000        0.0000        0.0000        0.0000        0.0000        0.0000        0.0000        0.0000        0.0000        0.0000        0.0000        0.0000        0.0000        0.0000        0.0000        0.0000        0.0000        0.0000        0.0000        0.0000        0.0000        0.0000        0.0000        0.0000        0.0000        0.0000        0.0000        0.0000        0.0000        0.0000        0.0000        0.0000        0.0000        0.0000        0.0000        0.0000        0.0000        0.0000        0.0000        0.0000        0.0000        0.0000        0.0000        0.0000        0.0000        0.0000        0.0000        0.0000        0.0000        0.0000        0.0000        0.0000        0.0000        0.0000        0.0000        0.0000        0.0000        0.0000        0.0000        0.0000        0.0000        0.0000        0.0000        0.0000        0.0000        0.0000        0.0000        0.0000        0.0000        0.0000        0.0000        0.0000        0.0000        0.0000        0.0000        0.0000        0.0000        0.0000       22.1814       21.0173       22.2723       20.8470       23.2682       33.2043       69.2070       51.8248      130.7362      206.1404       50.5767       52.0499       67.5061       69.6238       74.4065       75.2649       62.3534       60.8326       66.0621       57.4438       46.1894       34.9940       37.8572       33.5256       39.3056       64.9957       73.4308      100.9399      131.1979      108.1598      107.0070       93.2156       88.5675       99.8239      115.8255       86.1896       88.1875       98.0498       86.7216       88.8579       94.2368       99.4972      102.9753      112.0509      126.1597      111.1037      114.7145      117.7745       97.7396       99.0634      112.1303      120.9988      133.0297      151.2691      182.2305      217.4292      205.1052      222.6897      269.1310      292.6804      327.0422      297.4500      260.5295      248.5980      213.2993      209.3372      184.5392      160.1498      143.8541      144.0723      145.3035      119.6067      132.3493      139.7079      157.9215      159.0965      145.4475      145.8461      168.1380        0.0000        0.0000
        0.0000        0.0000        0.0000        0.0000        0.0000        0.0000        0.0000        0.0000        0.0000        0.0000        0.0000        0.0000        0.0000        0.0000        0.0000        0.0000        0.0000        0.0000        0.0000        0.0000        0.0000        0.0000        0.0000        0.0000        0.0000        0.0000        0.0000        0.0000        0.0000        0.0000        0.0000        0.0000        0.0000        0.0000        0.0000        0.0000        0.0000        0.0000        0.0000        0.0000        0.0000        0.0000        0.0000        0.0000        0.0000        0.0000        0.0000        0.0000       44.4403       36.5341       38.6121       38.7093       40.4811       34.5972       38.7780       41.3034       32.6853       33.1561       32.6682       28.0373       33.3876       40.5595       36.3190       36.9257       36.3937       28.7492       36.3644       37.8420       32.8131       36.3065        0.0000        0.0000        0.0000        0.0000        0.0000        0.0000        0.0000        0.0000        0.0000        0.0000        0.0000        0.0000        0.0000        0.0000        0.0000        0.0000        0.0000        0.0000        0.0000        0.0000        0.0000        0.0000        0.0000        0.0000        0.0000        0.0000        0.0000        0.0000        0.0000        0.0000        0.0000        0.0000        0.0000        0.0000        0.0000        0.0000        0.0000        0.0000        0.0000        0.0000        0.0000        0.0000        0.0000        0.0000        0.0000        0.0000        0.0000        0.0000        0.0000        0.0000        0.0000        0.0000        0.0000        0.0000        0.0000        0.0000        0.0000        0.0000        0.0000        0.0000        0.0000        0.0000        0.0000        0.0000        0.0000        0.0000        0.0000        0.0000        0.0000        0.0000        0.0000        0.0000        0.0000        0.0000        0.0000        0.0000        0.0000        0.0000        0.0000        0.0000        0.0000        0.0000        0.0000        0.0000        0.0000        0.0000        0.0000        0.0000        0.0000        0.0000        0.0000        0.0000        0.0000        0.0000        0.0000        0.0000        0.0000        0.0000        0.0000       29.3075       35.7520       29.8030       26.7215       43.5794        0.0000       46.5556      108.4209       98.5654        0.0000        0.0000        0.0000       78.3605       85.5974       73.6540       67.6582       72.5658       60.9123       52.4428       51.5029       52.8625       36.8564       41.2731       46.1569       43.3461       51.7555       77.5309      115.5225      128.8563      120.8207      107.7721      122.3274      108.6397      110.3744       88.6997       85.9604      108.6927       93.9450      102.5532       99.5371       97.8592      101.8225      101.7312      107.3515      101.1380      110.3774      139.6083      126.1482      118.4402      125.9130      125.6381      137.0551      176.6946      194.8570      207.1809      206.2563      236.1637      288.2756      247.8403      242.9020      265.6941      268.5873      243.8129      231.5896      195.6894      186.6409      162.8570      169.7138      178.5137      149.2644      165.8762      171.0030      197.5523      184.6773      168.2431      148.9411      145.3629      162.6875        0.0000        0.0000
        0.0000        0.0000        0.0000        0.0000        0.0000        0.0000        0.0000        0.0000        0.0000        0.0000        0.0000        0.0000        0.0000        0.0000        0.0000        0.0000        0.0000        0.0000        0.0000        0.0000        0.0000        0.0000        0.0000        0.0000        0.0000        0.0000        0.0000        0.0000        0.0000        0.0000        0.0000        0.0000        0.0000        0.0000        0.0000        0.0000        0.0000        0.0000       38.7441       34.8500       38.1900        0.0000        0.0000        0.0000        0.0000        0.0000        0.0000        0.0000       35.0598       39.5263       40.6672       41.4302       38.7975       51.3926       74.9136       98.8390       72.0245       33.2326       26.4738       25.3250       34.1963       31.2004       29.0233       29.8887       29.2122       29.0325       33.5074       32.6270       42.1667       42.7673        0.0000        0.0000        0.0000        0.0000        0.0000        0.0000        0.0000        0.0000        0.0000        0.0000        0.0000        0.0000        0.0000        0.0000        0.0000        0.0000        0.0000        0.0000        0.0000        0.0000        0.0000        0.0000        0.0000        0.0000        0.0000        0.0000        0.0000        0.0000        0.0000        0.0000        0.0000        0.0000        0.0000        0.0000        0.0000        0.0000        0.0000        0.0000        0.0000        0.0000        0.0000        0.0000        0.0000        0.0000        0.0000        0.0000        0.0000        0.0000        0.0000        0.0000        0.0000        0.0000        0.0000        0.0000        0.0000        0.0000        0.0000        0.0000        0.0000        0.0000        0.0000        0.0000        0.0000        0.0000        0.0000        0.0000        0.0000        0.0000        0.0000        0.0000        0.0000        0.0000        0.0000        0.0000        0.0000        0.0000        0.0000        0.0000        0.0000        0.0000        0.0000        0.0000        0.0000        0.0000        0.0000        0.0000        0.0000        0.0000        0.0000        0.0000        0.0000        0.0000        0.0000        0.0000        0.0000        0.0000        0.0000        0.0000        0.0000        0.0000        0.0000        0.0000        0.0000        0.0000        0.0000        0.0000        0.0000        0.0000        0.0000        0.0000        0.0000        0.0000        0.0000       83.1813       74.0756       72.1566       68.4339       66.6960       77.6975       71.2145       73.8718       85.1116       89.9634       87.9020       81.8563       94.7896      104.9966      129.8649      142.4857      158.0160      160.6080      119.3786      117.6389       83.6983       75.8462       86.5013       89.5767       93.7476       97.9554      110.3390      107.9100      116.9951      104.6308      112.8169      106.5657      118.9733      122.9817      118.4186      137.3242      139.1020      141.5813      241.2691      242.7461      213.9869      207.5189      211.1871      225.9612      208.9609      206.0074      202.0103      194.8441      185.4957      174.9330      163.7327      179.5770      168.5622      182.9868      170.5237      165.6701      197.5704      203.9052      197.1111      198.5443      179.7540      165.8461      161.9180        0.0000        0.0000        0.0000
        0.0000        0.0000        0.0000        0.0000        0.0000        0.0000        0.0000        0.0000        0.0000        0.0000        0.0000        0.0000        0.0000        0.0000        0.0000        0.0000        0.0000        0.0000        0.0000        0.0000        0.0000        0.0000        0.0000        0.0000        0.0000        0.0000        0.0000        0.0000        0.0000        0.0000        0.0000        0.0000        0.0000        0.0000        0.0000        0.0000        0.0000        0.0000       42.6884       42.0860       48.6664       48.3937       43.0822       42.9479       46.4230       45.6931       47.4011       56.4631       72.2608       61.6945       47.4087       51.3423       46.7436       51.7383       55.0382      114.3062       43.9282       25.2536       24.7787       32.4340       33.9380       23.2971       26.9518       24.5350       25.8065       28.9092       26.9874       30.1648       40.9710       50.8227       45.7403       44.9716        0.0000        0.0000        0.0000        0.0000        0.0000        0.0000        0.0000        0.0000        0.0000        0.0000        0.0000        0.0000        0.0000        0.0000        0.0000        0.0000        0.0000        0.0000        0.0000        0.0000        0.0000        0.0000        0.0000        0.0000        0.0000        0.0000        0.0000        0.0000        0.0000        0.0000        0.0000        0.0000        0.0000        0.0000        0.0000        0.0000        0.0000        0.0000        0.0000        0.0000        0.0000        0.0000        0.0000        0.0000        0.0000        0.0000        0.0000        0.0000        0.0000        0.0000        0.0000        0.0000        0.0000        0.0000        0.0000        0.0000        0.0000        0.0000        0.0000        0.0000        0.0000        0.0000        0.0000        0.0000        0.0000        0.0000        0.0000        0.0000        0.0000        0.0000        0.0000        0.0000        0.0000        0.0000        0.0000        0.0000        0.0000        0.0000        0.0000        0.0000        0.0000        0.0000        0.0000        0.0000        0.0000        0.0000        0.0000        0.0000        0.0000        0.0000        0.0000        0.0000        0.0000        0.0000        0.0000        0.0000        0.0000        0.0000        0.0000        0.0000        0.0000        0.0000        0.0000        0.0000        0.0000        0.0000        0.0000        0.0000        0.0000        0.0000        0.0000        0.0000       82.1563       69.0365       69.9124       82.7101       93.1770       70.3245       73.9406       82.2476       74.1320       94.0117      106.7104      120.1737      131.7600      133.7262      142.6080      135.9550      116.3162       98.9080       89.3425       72.4484       77.0225       99.3362      101.5101       88.4729      114.9190      105.1417      110.3657      123.5672      111.6603      143.6212      115.2417      119.7602      123.7077      120.0246      126.6431      137.5755      220.4968      209.7307      219.9472      202.8158      208.1223      179.4079      199.0189      192.9269      174.4454      165.1960      160.6655      157.1719      152.7314      156.1274      161.1946      167.8488      179.7062      173.0792      148.1393      165.3340      208.6711      231.1480      201.0363      189.0663      179.1900        0.0000        0.0000        0.0000        0.0000
        0.0000        0.0000        0.0000        0.0000        0.0000        0.0000        0.0000        0.0000        0.0000        0.0000        0.0000        0.0000        0.0000        0.0000        0.0000        0.0000        0.0000        0.0000        0.0000        0.0000        0.0000        0.0000        0.0000        0.0000        0.0000        0.0000        0.0000        0.0000        0.0000        0.0000        0.0000        0.0000        0.0000        0.0000        0.0000        0.0000        0.0000       40.4542       41.7709       42.9656       45.0945       45.9002       47.6709       48.0995       53.4049       53.7381       52.2605       57.9394       63.3190       51.5194       42.8358       62.8722       69.0140       59.5345       46.8401       47.7493       55.8529       22.8074       25.2847       22.3961       18.9642       27.0961       33.5044       22.9604       20.9477       19.0156       21.8591       26.1295       28.1221       42.0015       54.5913       44.4917        0.0000        0.0000        0.0000        0.0000        0.0000        0.0000        0.0000        0.0000        0.0000        0.0000        0.0000        0.0000        0.0000        0.0000        0.0000        0.0000        0.0000        0.0000        0.0000        0.0000        0.0000        0.0000        0.0000        0.0000        0.0000        0.0000        0.0000        0.0000        0.0000        0.0000        0.0000        0.0000        0.0000        0.0000        0.0000        0.0000        0.0000        0.0000        0.0000        0.0000        0.0000        0.0000        0.0000        0.0000        0.0000        0.0000        0.0000        0.0000        0.0000        0.0000        0.0000        0.0000        0.0000        0.0000        0.0000        0.0000        0.0000        0.0000        0.0000        0.0000        0.0000        0.0000        0.0000        0.0000        0.0000        0.0000        0.0000        0.0000        0.0000        0.0000        0.0000        0.0000        0.0000        0.0000        0.0000        0.0000        0.0000        0.0000        0.0000        0.0000        0.0000        0.0000        0.0000        0.0000        0.0000        0.0000        0.0000        0.0000        0.0000        0.0000        0.0000        0.0000        0.0000        0.0000        0.0000        0.0000        0.0000        0.0000        0.0000        0.0000        0.0000        0.0000        0.0000        0.0000        0.0000        0.0000        0.0000       77.0750       90.5857      101.6339       93.7285       83.2029        0.0000       67.1758       66.5817       65.4050       78.6826       71.8894       53.1857       40.1151       42.9644       97.4741      147.9828      154.4517      150.3110      153.0945      140.7165      109.0110       95.5641       88.7774       57.3046       48.5887       53.1049       65.1340       84.4962       79.3169       79.6508      106.6168      114.0144      126.2236      105.9680      128.4477      129.6261      153.2155      155.4246      137.8171      139.8581      148.4117      161.8297      160.6564      158.3985      171.8119      169.4851      159.5312      164.3626      157.5424      148.6069      154.7484      156.9378      159.3712      149.3957      149.2975      154.3553      159.7889      178.8212      179.9704      183.1418      172.6249      205.8829      229.7907      203.5140      175.2443      184.0023        0.0000        0.0000        0.0000        0.0000
        0.0000        0.0000        0.0000        0.0000        0.0000        0.0000        0.0000        0.0000        0.0000        0.0000        0.0000        0.0000        0.0000        0.0000        0.0000        0.0000        0.0000        0.0000        0.0000        0.0000        0.0000        0.0000        0.0000        0.0000        0.0000        0.0000        0.0000        0.0000        0.0000        0.0000        0.0000        0.0000        0.0000        0.0000        0.0000        0.0000        0.0000       42.9213       41.2002       42.4807       47.7480       49.9419       53.8908       57.6878       59.3203       58.1716       60.5027       65.8207       59.0481       46.5007       44.8440       51.6634       46.4965       46.6414       48.8183       30.9842       26.1057       26.8537       25.9952       20.6373       18.2570       33.2133       37.3763       25.8688       15.4389       16.4997       19.8108       28.5555       33.4706       29.6254       33.5999       36.7607       39.0087        0.0000        0.0000        0.0000        0.0000        0.0000        0.0000        0.0000        0.0000        0.0000        0.0000        0.0000        0.0000        0.0000        0.0000        0.0000        0.0000        0.0000        0.0000        0.0000        0.0000        0.0000        0.0000        0.0000        0.0000        0.0000        0.0000        0.0000        0.0000        0.0000        0.0000        0.0000        0.0000        0.0000        0.0000        0.0000        0.0000        0.0000        0.0000        0.0000        0.0000        0.0000        0.0000        0.0000        0.0000        0.0000        0.0000        0.0000        0.0000        0.0000        0.0000        0.0000        0.0000        0.0000        0.0000        0.0000        0.0000        0.0000        0.0000        0.0000        0.0000        0.0000        0.0000        0.0000        0.0000        0.0000        0.0000        0.0000        0.0000        0.0000        0.0000        0.0000        0.0000        0.0000        0.0000        0.0000        0.0000        0.0000        0.0000        0.0000        0.0000        0.0000        0.0000        0.0000        0.0000        0.0000        0.0000        0.0000        0.0000        0.0000        0.0000        0.0000        0.0000        0.0000        0.0000        0.0000        0.0000        0.0000        0.0000        0.0000        0.0000        0.0000        0.0000       30.2822       33.8422       49.5632       61.8663       84.2303       98.3800      105.2374      108.1260       83.4567       69.5553       85.9709       82.1748       80.9789       91.3226       86.7161       58.1188       63.5083       63.4445      101.8926       90.5250      113.4427      128.7233      129.3288      106.4498       82.0608       66.2172       55.8763       42.4897       52.8789       54.8776       56.4022       59.5547       56.4193       75.3627       84.0123      104.0258      123.2734      106.2107      117.1328      130.8758      160.2000      153.2814      158.5903      158.3727      161.3860      174.1282      171.8984      162.2077      154.4778      160.7055      148.6340      153.7686      155.1139      150.9417      152.2236      152.4048      153.8008      144.8710      148.1316      148.7749      151.5718      160.9099      165.3681      204.0844      188.4866      172.3985      194.7878      205.1974      186.0804        0.0000        0.0000        0.0000        0.0000        0.0000
        0.0000        0.0000        0.0000        0.0000        0.0000        0.0000        0.0000        0.0000        0.0000        0.0000        0.0000        0.0000        0.0000        0.0000        0.0000        0.0000        0.0000        0.0000        0.0000        0.0000        0.0000        0.0000        0.0000        0.0000        0.0000        0.0000        0.0000        0.0000        0.0000        0.0000        0.0000        0.0000        0.0000        0.0000        0.0000        0.0000       40.5813       43.7693       43.1969       45.9078       48.8437       55.1784       62.7189       72.8105       68.6295       66.9786       59.8876       53.2936       52.8676       50.2874       43.1290       35.0006       29.2892       42.8116       33.2061       26.0863       24.9770       27.5062       21.1940       17.4306       19.1770       23.8965       24.8535       24.7502       17.7918       17.6828       21.5987       30.6763       28.6343       28.5193       27.1798       24.3963        0.0000        0.0000        0.0000        0.0000        0.0000        0.0000        0.0000        0.0000        0.0000        0.0000        0.0000        0.0000        0.0000        0.0000        0.0000        0.0000        0.0000        0.0000        0.0000        0.0000        0.0000        0.0000        0.0000        0.0000        0.0000        0.0000        0.0000        0.0000        0.0000        0.0000        0.0000        0.0000        0.0000        0.0000        0.0000        0.0000        0.0000        0.0000        0.0000        0.0000        0.0000        0.0000        0.0000        0.0000        0.0000        0.0000        0.0000        0.0000        0.0000        0.0000        0.0000        0.0000        0.0000        0.0000        0.0000        0.0000        0.0000        0.0000        0.0000        0.0000        0.0000        0.0000        0.0000        0.0000        0.0000        0.0000        0.0000        0.0000        0.0000        0.0000        0.0000        0.0000        0.0000        0.0000        0.0000        0.0000        0.0000        0.0000        0.0000        0.0000        0.0000        0.0000        0.0000        0.0000        0.0000        0.0000        0.0000        0.0000        0.0000        0.0000        0.0000        0.0000        0.0000        0.0000        0.0000        0.0000        0.0000        0.0000        0.0000        0.0000       46.2655       43.5853       41.4046       41.6597       57.2194       52.2123       57.1529       81.0833       99.9004      104.8997       95.3408       99.2973       95.5999      100.6827       94.2074       89.5111       91.2412       87.1141      100.3166      128.7546      124.4784      128.4683      135.8959      121.3673      127.9857      120.6992       90.6562       78.3030       63.0331       57.3914       53.8965       64.4986       68.7863       59.7160       61.0043       53.4960       86.9975       89.5427       87.3980       95.4776       99.9858      111.7824      122.1983      144.7136      166.6222      171.0752      167.6969      175.3292      191.4092      188.4351      186.9123      163.9375      150.6713      153.3459      161.3606      175.2003      168.9894      154.6768      148.3466      137.5632      132.5616      135.7472      138.5887      147.7414      145.1018      138.9684      163.3433      170.3195      159.6610      169.1730      179.9053      189.8256        0.0000        0.0000        0.0000        0.0000        0.0000
        0.0000        0.0000        0.0000        0.0000        0.0000        0.0000        0.0000        0.0000        0.0000        0.0000        0.0000        0.0000        0.0000        0.0000        0.0000        0.0000        0.0000        0.0000        0.0000        0.0000        0.0000        0.0000        0.0000        0.0000        0.0000        0.0000        0.0000        0.0000        0.0000        0.0000        0.0000        0.0000        0.0000        0.0000        0.0000       40.6443       44.0479       46.2275       48.4199       50.8832       55.0333       58.9223       62.4332       74.3735       74.6489       69.3206       74.1281       67.6590       47.3993       40.6368       37.9992       27.3215       23.0199       21.0013       21.5527       23.7924       21.3925       22.4933       20.5567       22.5945       23.3221       24.5480       20.6381       22.2031       23.9467       22.0394       22.2476       29.4788       27.7039       28.1529       26.1313       23.1986        0.0000        0.0000        0.0000        0.0000        0.0000        0.0000        0.0000        0.0000        0.0000        0.0000        0.0000        0.0000        0.0000        0.0000        0.0000        0.0000        0.0000        0.0000        0.0000        0.0000        0.0000        0.0000        0.0000        0.0000        0.0000        0.0000        0.0000        0.0000        0.0000        0.0000        0.0000        0.0000        0.0000        0.0000        0.0000        0.0000        0.0000        0.0000        0.0000        0.0000        0.0000        0.0000        0.0000        0.0000        0.0000        0.0000        0.0000        0.0000        0.0000        0.0000        0.0000        0.0000        0.0000        0.0000        0.0000        0.0000        0.0000        0.0000        0.0000        0.0000        0.0000        0.0000        0.0000        0.0000        0.0000        0.0000        0.0000        0.0000        0.0000        0.0000        0.0000        0.0000        0.0000        0.0000        0.0000        0.0000        0.0000        0.0000        0.0000        0.0000        0.0000        0.0000        0.0000        0.0000        0.0000        0.0000        0.0000        0.0000        0.0000        0.0000        0.0000        0.0000        0.0000        0.0000        0.0000        0.0000        0.0000        0.0000        0.0000       60.2700       60.8837       61.2048       55.3162       64.2886       80.6962       54.4891       56.2397       71.6147       79.1453       89.6957       93.9467      114.5672       99.9294       95.7841      102.3453      106.5562       76.6688       76.2707       90.4135      142.8580      137.0369       85.2563      109.9371      100.4578      101.8612       95.4010       74.8118       65.7718       53.3220       43.7328       45.6365       56.8750       57.2288       66.2899       68.7808       66.2048       81.8479       81.2090       83.4455       94.5200      104.0122      123.5850      124.7166      145.2302      157.2866      181.3604      194.7703      216.9358      214.7966      228.0247      208.6649      190.9838      170.4248      160.5189      162.5040      176.3513      172.8586      151.3522      143.7717      147.7673      135.6910      139.2414      137.3450      138.0798      138.6034      132.4721      144.9582      145.3907      139.8966      136.7592      143.0510      147.5628        0.0000        0.0000        0.0000        0.0000        0.0000
        0.0000        0.0000        0.0000        0.0000        0.0000        0.0000        0.0000        0.0000        0.0000        0.0000        0.0000        0.0000        0.0000        0.0000        0.0000        0.0000        0.0000        0.0000        0.0000        0.0000        0.0000        0.0000        0.0000        0.0000        0.0000        0.0000        0.0000        0.0000        0.0000        0.0000        0.0000        0.0000        0.0000        0.0000        0.0000       30.7643       35.5726       47.9070       57.5164       70.1542       66.6491       70.1854       82.9317       89.3431       75.8926       69.5224       77.1253       64.8497       49.5339       54.4667       52.7476       43.7529       41.9279       45.6764       37.6665       35.5548       27.3041       17.5405       22.2786       27.5442       28.7332       29.4147       21.6128       24.2012       28.9405       27.4266       27.1257       33.3507       34.1220       31.5269       30.3353       23.9016        0.0000        0.0000        0.0000        0.0000        0.0000        0.0000        0.0000        0.0000        0.0000        0.0000        0.0000        0.0000        0.0000        0.0000        0.0000        0.0000        0.0000        0.0000        0.0000        0.0000        0.0000        0.0000        0.0000        0.0000        0.0000        0.0000        0.0000        0.0000        0.0000        0.0000        0.0000        0.0000        0.0000        0.0000        0.0000        0.0000        0.0000        0.0000        0.0000        0.0000        0.0000        0.0000        0.0000        0.0000        0.0000        0.0000        0.0000        0.0000        0.0000        0.0000        0.0000        0.0000        0.0000        0.0000        0.0000        0.0000        0.0000        0.0000        0.0000        0.0000        0.0000        0.0000        0.0000        0.0000        0.0000        0.0000        0.0000        0.0000        0.0000        0.0000        0.0000        0.0000        0.0000        0.0000        0.0000        0.0000        0.0000        0.0000        0.0000        0.0000        0.0000        0.0000        0.0000        0.0000        0.0000        0.0000        0.0000        0.0000        0.0000        0.0000        0.0000        0.0000        0.0000        0.0000        0.0000        0.0000        0.0000        0.0000       64.4158       85.7807       85.5582       77.1014       74.0292       79.4260      117.0033       94.4622       84.6501       85.6150      118.5865      106.2292      102.7760      114.7311      119.3205      130.0447      126.4756      121.1515       98.4220      111.9879      152.1564      129.0468      120.4869      125.2107      127.4753      120.8700       85.1318       75.6141       59.1539       55.5980       45.3383       42.4426       42.3867       41.5420       42.9940       53.0058       71.4764       79.0547       93.3094       82.5864       84.9044       92.3844      115.5501      125.3008      138.0851      167.1528      168.9936      198.5357      214.1770      232.6700      255.2919      218.4049      200.9210      218.8535      202.5271      182.3983      157.2543      148.0140      141.1623      141.9520      134.2097      137.2425      139.3224      138.9030      132.3097      129.2221      125.7771      122.1129      121.0065      109.8777      101.4663       94.0138      104.7242        0.0000        0.0000        0.0000        0.0000        0.0000        0.0000
        0.0000        0.0000        0.0000        0.0000        0.0000        0.0000        0.0000        0.0000        0.0000        0.0000        0.0000        0.0000        0.0000        0.0000        0.0000        0.0000        0.0000        0.0000        0.0000        0.0000        0.0000        0.0000        0.0000        0.0000        0.0000        0.0000        0.0000        0.0000        0.0000        0.0000        0.0000        0.0000        0.0000        0.0000        0.0000       35.5987       34.7275       40.8070       58.5733       73.1870       72.3868       75.6266       82.4492      102.1630       82.4524       75.6758       70.4038       49.4181       44.2555       53.4554       51.4535       44.3465       38.9886       42.8357       45.5648       35.2921       24.3206       27.2472       25.2557       25.8284       20.1652       17.7884       18.7475       26.2616       28.7234       29.8092       30.9587       36.1977       36.3681       39.1656       33.3701        0.0000        0.0000        0.0000        0.0000        0.0000        0.0000        0.0000        0.0000        0.0000        0.0000        0.0000        0.0000        0.0000        0.0000        0.0000        0.0000        0.0000        0.0000        0.0000        0.0000        0.0000        0.0000        0.0000        0.0000        0.0000        0.0000        0.0000        0.0000        0.0000        0.0000        0.0000        0.0000        0.0000        0.0000        0.0000        0.0000        0.0000        0.0000        0.0000        0.0000        0.0000        0.0000        0.0000        0.0000        0.0000        0.0000        0.0000        0.0000        0.0000        0.0000        0.0000        0.0000        0.0000        0.0000        0.0000        0.0000        0.0000        0.0000        0.0000        0.0000        0.0000        0.0000        0.0000        0.0000        0.0000        0.0000        0.0000        0.0000        0.0000        0.0000        0.0000        0.0000        0.0000        0.0000        0.0000        0.0000        0.0000        0.0000        0.0000        0.0000        0.0000        0.0000        0.0000        0.0000        0.0000        0.0000        0.0000        0.0000        0.0000        0.0000        0.0000        0.0000        0.0000        0.0000       58.0813       57.4673        0.0000       69.3515       72.0868       70.2127       70.0098       71.9342       66.7998       67.5643       75.4541       85.2192       91.7103       81.1109      101.6392      117.4722      120.0511      108.8634      128.1795      104.8031      118.4951      117.1307      115.7258      134.7408      153.1547      167.2633      142.6230      129.2491      118.3902      124.0702      115.4041      108.7004       90.5236       75.7285       63.3521       61.7234       68.7026       51.7969       44.9262       43.3630       53.4794       61.4558       74.9816       83.5473       84.1147       91.0957      102.7652      120.9170      137.6734      159.2612      211.0959      198.0889      218.3473      237.4978      271.0445      260.0481      239.5320      216.2729      195.1922      181.3158      165.7637      153.4091      138.8705      132.9001      125.2376      122.1145      130.8743      132.2186      133.7041      127.4753      121.0363      115.3211      113.7682      118.0711      104.6651      100.9604       92.5321        0.0000        0.0000        0.0000        0.0000        0.0000        0.0000        0.0000
        0.0000        0.0000        0.0000        0.0000        0.0000        0.0000        0.0000        0.0000        0.0000        0.0000        0.0000        0.0000        0.0000        0.0000        0.0000        0.0000        0.0000        0.0000        0.0000        0.0000        0.0000        0.0000        0.0000        0.0000        0.0000        0.0000        0.0000        0.0000        0.0000      118.1925      105.1030       77.4310       73.0872       61.9256       55.0147       44.2211       34.0026       36.1894       53.6965       68.1363       69.2587       63.5819       66.9013       74.0848       81.3458       61.7626       56.9596       43.2670       44.5147       51.1447       43.6685       35.0657       32.5748       32.9649       37.7802       26.3997       20.2672       17.6378       13.7659       21.2939       20.0178       20.6635       20.5264       27.8833       29.5782       30.9114       30.5056       37.8995       42.4619       51.9444       40.2240       25.0071       21.3916        0.0000        0.0000        0.0000        0.0000        0.0000        0.0000        0.0000        0.0000        0.0000        0.0000        0.0000        0.0000        0.0000        0.0000        0.0000        0.0000        0.0000        0.0000        0.0000        0.0000        0.0000        0.0000        0.0000        0.0000        0.0000        0.0000        0.0000        0.0000        0.0000        0.0000        0.0000        0.0000        0.0000        0.0000        0.0000        0.0000        0.0000        0.0000        0.0000        0.0000        0.0000        0.0000        0.0000        0.0000        0.0000        0.0000        0.0000        0.0000        0.0000        0.0000        0.0000        0.0000        0.0000        0.0000        0.0000        0.0000        0.0000        0.0000        0.0000        0.0000        0.0000        0.0000        0.0000        0.0000        0.0000        0.0000        0.0000        0.0000        0.0000        0.0000        0.0000        0.0000        0.0000        0.0000        0.0000        0.0000        0.0000        0.0000        0.0000        0.0000        0.0000        0.0000        0.0000        0.0000        0.0000        0.0000        0.0000        0.0000        0.0000        0.0000        0.0000       60.0224       56.0060       58.1108       55.3492       53.4962       65.6916       80.6656       61.0886       59.0669       55.5926       58.5804       54.3467       77.4183       74.7758       67.6031       62.6236       53.8245       72.3459       93.8251      109.0716      120.7821      129.4110      153.9413      144.5194      171.8042      166.5840      157.1393      160.6311      143.6084      141.4469      126.3520      118.3727      117.8084      114.5459      110.1503       85.8207       62.3988       50.7275       49.2454       80.1688       58.2742       62.1980       73.1046       83.3246       94.2189      112.0668      119.6359      132.6225      157.9577      168.6732      179.4243      191.5362      189.9089      235.2053      265.2717      268.2200      260.0858      252.1036      223.2816      192.6446      185.3300      171.1007      153.0868      135.0984      128.7411      129.0216      127.8511      128.6101      135.8237      132.9548      123.4763      121.4424      115.6891      109.8426       99.9219       94.6082       92.2332        0.0000        0.0000        0.0000        0.0000        0.0000        0.0000        0.0000        0.0000
        0.0000        0.0000        0.0000        0.0000        0.0000        0.0000        0.0000        0.0000        0.0000        0.0000        0.0000        0.0000        0.0000        0.0000        0.0000        0.0000        0.0000        0.0000        0.0000        0.0000        0.0000        0.0000        0.0000        0.0000        0.0000        0.0000      104.9552      123.9331      134.3520      130.1003      113.1668       80.8107       70.7830       69.9381       65.5136       52.9121       31.2547       42.2420       39.8216       54.8735       53.5026       50.3462       55.5608       55.0689       58.4545       56.2458       56.9841       52.9881       46.1523       44.1261       43.4736       36.0006       33.6095       32.7387       29.2204       21.0413       16.2197       17.3399       12.4385       24.5128       21.2919       20.3782       19.3692       26.1474       27.4049       31.4104       31.5331       35.6972       37.5348       39.2464       36.0608       25.5519       22.2261       20.9795       21.0546       16.8600       17.6934       16.5726       13.4166       12.1410       12.9787        9.9458        0.0000        0.0000        0.0000        0.0000        0.0000        0.0000        0.0000        0.0000        0.0000        0.0000        0.0000        0.0000        0.0000        0.0000        0.0000        0.0000        0.0000        0.0000        0.0000        0.0000        0.0000        0.0000        0.0000        0.0000        0.0000        0.0000        0.0000        0.0000        0.0000        0.0000        0.0000        0.0000        0.0000        0.0000        0.0000        0.0000        0.0000        0.0000        0.0000        0.0000        0.0000        0.0000        0.0000        0.0000        0.0000        0.0000        0.0000        0.0000        0.0000        0.0000        0.0000        0.0000        0.0000        0.0000        0.0000        0.0000        0.0000        0.0000        0.0000        0.0000        0.0000        0.0000        0.0000        0.0000        0.0000        0.0000        0.0000        0.0000        0.0000        0.0000        0.0000       31.1411       26.0594       16.5654       25.3326       16.6377        0.0000        0.0000        0.0000        0.0000       47.1628       58.5285       49.5663       55.9706       65.3884       50.3997       41.9187       40.9294       46.9349       59.9262       68.7441       54.1036       51.2987       45.5983       52.0297       53.1650       59.2658       62.1012       76.8914      101.1612      103.2171      127.8898      140.0425      160.9838      159.9741      175.4348      181.0774      156.4454      170.2414      143.9647      148.8616      150.8406      128.8306      130.8313      142.7648      135.9304      112.2243       80.0941       54.7272       41.3350       49.7162       94.0338       72.7978       70.2339       93.3153       99.4329      120.4001      138.3331      125.7203      142.1900      168.3672      169.1112      165.3868      181.8583      182.4218      198.1668      237.1994      241.4318      229.3878      223.1166      222.1768      202.8298      189.6572      156.8755      129.5608      131.9283      129.9183      133.5723      149.0412      158.4062      148.1290      138.1960      128.4802      124.2968      112.3199      105.2827       98.4373       86.6789       89.6542        0.0000        0.0000        0.0000        0.0000        0.0000        0.0000        0.0000        0.0000
        0.0000        0.0000        0.0000        0.0000        0.0000        0.0000        0.0000        0.0000        0.0000        0.0000        0.0000        0.0000        0.0000        0.0000        0.0000        0.0000        0.0000        0.0000        0.0000        0.0000        0.0000        0.0000        0.0000        0.0000        0.0000       77.7721       84.2324       80.2625       85.1976       85.7860       82.1004       89.8445       88.4802       84.9317       78.4601       52.5869       41.5822       67.8450       57.9257       34.5510       33.4758       28.5240       34.2152       37.5859       42.1603       45.5232       46.3390       50.2319       51.0714       48.5033       47.7862       39.4039       35.9332       33.5407       30.0690       25.4005       24.5753       24.5962       20.9534       27.9147       26.2046       21.7254       20.8054       20.4227       21.0083       21.6572       22.4413       27.2429       29.1587       28.9981       27.1624       22.1499       21.7985       18.8039       17.3889       13.3516       13.1066       11.6162       10.6816        6.1655        5.5629        3.7932        2.6470        2.6901        0.0000        0.0000        0.0000        0.0000        0.0000        0.0000        0.0000        0.0000        0.0000        0.0000        0.0000        0.0000        0.0000        0.0000        0.0000        0.0000        0.0000        0.0000        0.0000        0.0000        0.0000        0.0000        0.0000        0.0000        0.0000        0.0000        0.0000        0.0000        0.0000        0.0000        0.0000        0.0000        0.0000        0.0000        0.0000        0.0000        0.0000        0.0000        0.0000        0.0000        0.0000        0.0000        0.0000        0.0000        0.0000        0.0000        0.0000        0.0000        0.0000        0.0000        0.0000        0.0000        0.0000        0.0000        0.0000        0.0000        0.0000        0.0000        0.0000        0.0000        0.0000        0.0000        0.0000        0.0000        0.0000        0.0000        0.0000        0.0000       28.5333       26.0929       17.4133       18.5100       18.4514       19.9265       20.3392       23.9664       25.1395       34.1500       40.3756       44.4105       44.2629       47.7035       50.9411       41.7510       34.7284       35.0828       35.9536       45.9844       56.0032       52.6314       66.3385       64.6733       67.5330       65.8311       73.0772       77.8612       99.0006      102.5847      114.6237      128.5192      153.9108      148.6809      176.8653      224.1290      212.9181      183.5743      167.2144      182.4304      205.6314      184.2062      158.0506      113.8941      106.5417       94.3420       75.2643       50.7128       38.2384       37.2049       56.8741       61.1474       73.2796      105.0679       97.6796      104.7688      129.8075      137.3783      125.0972      127.3364      135.7571      143.9986      162.3017      191.5850      200.8026      213.9084      212.5724      202.4262      206.6877      204.2809      219.7995      184.3804      165.8033      146.6590      149.7661      149.9351      139.1243      138.0707      142.1001      151.4619      149.8951      148.2284        0.0000        0.0000      128.5855      119.8872      115.1549       97.1923        0.0000        0.0000        0.0000        0.0000        0.0000        0.0000        0.0000        0.0000        0.0000
        0.0000        0.0000        0.0000        0.0000        0.0000        0.0000        0.0000        0.0000        0.0000        0.0000        0.0000        0.0000        0.0000        0.0000        0.0000        0.0000        0.0000        0.0000        0.0000        0.0000        0.0000        0.0000        0.0000        0.0000        0.0000        0.0000       84.7807       85.6026       89.7992       88.8361      140.6294      142.6293       94.0103       93.8854       81.6357       53.6432       42.9372       40.7180       42.5818       35.1391       34.3448       31.9867       33.6019       37.4462       43.2030       44.4140       42.6755       45.4314       47.2913       48.8845       48.6692       38.7050       43.3175       38.4220       27.7566       25.8488       21.2889       23.9965       25.6680       28.9063       24.9735       22.6497       24.0632       25.2358       26.2885       26.5931       21.9951       28.6045       28.7384       28.5611       26.1580       21.1522       20.8161       20.4343       20.7227       14.0600       12.7969       12.4069       13.3975        8.0079        6.4980        5.6856        4.6418        4.2464        3.0734        7.2333        0.0000        0.0000        0.0000        0.0000        0.0000        0.0000        0.0000        0.0000        0.0000        0.0000        0.0000        0.0000        0.0000        0.0000        0.0000        0.0000        0.0000        0.0000        0.0000        0.0000        0.0000        0.0000        0.0000        0.0000        0.0000        0.0000        0.0000        0.0000        0.0000        0.0000        0.0000        0.0000        0.0000        0.0000        0.0000        0.0000        0.0000        0.0000        0.0000        0.0000        0.0000        0.0000        0.0000        0.0000        0.0000        0.0000        0.0000        0.0000        0.0000        0.0000        0.0000        0.0000        0.0000        0.0000        0.0000        0.0000        0.0000        0.0000        0.0000        0.0000        0.0000        0.0000        0.0000        0.0000        0.0000        0.0000       20.2967       17.1725       14.9603       17.6440       24.8317       28.7495       25.0312       24.8369       25.3821       30.9930       35.0118       36.5481       38.3875       32.7168       39.1001       32.2308       29.0818       32.4259       41.2117       45.8178       51.1575       66.2012       89.1568      105.4626       91.5930       83.0387       75.4888       85.8430      115.2111      106.4552      139.1701      119.1693      122.4431      145.6244      193.0889      201.1192      210.5004      212.8693      196.7511      198.4934      206.0525      174.4755      144.3059      100.4100       85.2030       63.2132       56.1949       50.0497       44.6103       45.6067       84.0658       97.0238       98.9076       91.6801       96.8894      117.4806      149.4043      157.8536      138.2396      132.3551      133.2953      134.7245      166.3709      199.8842      204.8615      223.3622      229.6387      227.2760      216.0860      213.9906      203.1450      178.0075      163.9957      167.7833      155.1703      148.8650      140.1460      141.2126      141.6445      148.9212      148.9173        0.0000        0.0000        0.0000        0.0000        0.0000        0.0000        0.0000        0.0000        0.0000        0.0000        0.0000        0.0000        0.0000        0.0000        0.0000        0.0000
        0.0000        0.0000        0.0000        0.0000        0.0000        0.0000        0.0000        0.0000        0.0000        0.0000        0.0000        0.0000        0.0000        0.0000        0.0000        0.0000        0.0000        0.0000        0.0000        0.0000        0.0000        0.0000        0.0000        0.0000        0.0000        0.0000        0.0000       74.8685       76.2413       78.6828       88.0312      102.6740       97.5474      102.5494       98.2177       72.5026       58.1916       51.7379       53.2231       65.4463       50.7202       41.8177       40.0803       53.7782       53.3609       46.1089       57.7779       55.8465       49.6808       47.3137       48.2564       43.1832       39.5555       33.4966       33.3429       32.6413       26.6926       31.3577       27.0856       27.5591       24.1156       23.3337       25.8675       29.0870       33.1152       29.9007       27.2927       28.3437       25.6974       24.9135       25.0423       21.8454       23.0137       20.5976       18.5423       11.5684       10.9438       11.0893       12.4599        4.5560        8.9994        4.9816        7.1615        7.3137        4.8484        4.7900        3.4131        4.4105        6.6547       13.5999        0.0000        0.0000        0.0000        0.0000        0.0000        0.0000        0.0000        0.0000        0.0000        0.0000        0.0000        0.0000        0.0000        0.0000        0.0000        0.0000        0.0000        0.0000        0.0000        0.0000        0.0000        0.0000        0.0000        0.0000        0.0000        0.0000        0.0000        0.0000        0.0000        0.0000        0.0000        0.0000        0.0000        0.0000        0.0000        0.0000        0.0000        0.0000        0.0000        0.0000        0.0000        0.0000        0.0000        0.0000        0.0000        0.0000        0.0000        0.0000        0.0000        0.0000        0.0000        0.0000        0.0000        0.0000        0.0000        0.0000        0.0000        0.0000        0.0000        0.0000        0.0000       15.7640       15.1593       17.0289       29.1089       36.9367       26.2159       26.6941       24.6476       24.2939       25.6513       30.2201       28.8097       27.7835       26.6336       27.9379       30.8361       29.5554       33.4226       38.1487       39.1938       40.7525       48.2094       71.2190       89.3200       85.6556       84.8112       84.5388       83.0875       86.8336      101.0460      118.1421       98.9245      109.6831      124.0203      151.3183      163.5618      197.0841      239.3989      257.5570      202.3451      186.8477      168.2195      159.9226      138.9349      103.2189       91.2753       85.0804       70.6671       72.0758       67.4752       67.5857       90.0814      102.8306      107.0978      100.8486      112.5062      128.3652      144.0840      158.1106      153.8642      149.0103      157.6393      168.4318      205.4343      231.5822      245.6183      277.7538      254.8053      232.7742      212.5515      201.1676      199.1581      183.2716      179.6403      167.9097      152.5842      151.8649      152.6491      152.7797      146.9778      145.3402      140.2047        0.0000        0.0000        0.0000        0.0000        0.0000        0.0000        0.0000        0.0000        0.0000        0.0000        0.0000        0.0000        0.0000        0.0000        0.0000        0.0000
        0.0000        0.0000        0.0000        0.0000        0.0000        0.0000        0.0000        0.0000        0.0000        0.0000        0.0000        0.0000        0.0000        0.0000        0.0000        0.0000        0.0000        0.0000        0.0000        0.0000        0.0000        0.0000        0.0000        0.0000        0.0000        0.0000        0.0000       70.5061       75.1609       81.0681       87.3646      105.2902      116.7368      119.3743      108.3311       80.6770       73.5916       72.4592       65.0413       89.8246       99.6049       73.3153       66.3757       55.3453       59.4583       51.7700       49.3397       55.6891       53.8422       45.2862       50.2829       44.0323       47.8547       51.4169       45.9355       39.8513       36.8362       37.9994       32.8398       35.1103       36.7677       32.6225       29.2033       27.0025       30.7664       33.3473       30.1976       25.2077       26.0119       27.1805       20.8827       18.7643       21.3564       19.5755       15.2878        9.2673       13.8693       10.3713        9.4074        2.9393        3.4654        4.1211        6.8543        6.0035        4.2532        4.8060        6.1114        3.4657        6.8559        9.4210        0.0000        0.0000        0.0000        0.0000        0.0000        0.0000        0.0000        0.0000        0.0000        0.0000        0.0000        0.0000        0.0000        0.0000        0.0000        0.0000        0.0000        0.0000        0.0000        0.0000        0.0000        0.0000        0.0000        0.0000        0.0000        0.0000        0.0000        0.0000        0.0000        0.0000        0.0000        0.0000        0.0000        0.0000        0.0000        0.0000        0.0000        0.0000        0.0000        0.0000        0.0000        0.0000        0.0000        0.0000        0.0000        0.0000        0.0000        0.0000        0.0000        0.0000        0.0000        0.0000        0.0000        0.0000        0.0000        0.0000        0.0000        0.0000        0.0000        0.0000        0.0000        0.0000       17.1818       20.9662       23.1415       23.2988       20.5620       20.4837       18.2834       24.3010       25.1059       26.9343       24.3687       21.5863       20.7893       24.0241       25.6733       26.0651       29.5061       33.8187       49.6302       62.9386       75.5499       87.6561       89.5566       87.2881       90.6494      100.1337      112.1056      120.2460      120.9923      123.7970      116.3778      115.7826      123.3704      150.0219      171.9719      191.6311      197.0589      197.9856      190.0616      189.0491      173.7124      144.5566      163.6076      164.3201      144.6976      120.7177       90.8466       81.1430       87.3279       79.9520       88.2413      113.7451      118.7162      128.0653      130.5851      152.7152      171.3689      189.5061      203.8272      205.0834      225.5958      227.1445      239.8305      267.4127      291.3058      276.2549      260.9638      236.6359      229.9345      211.8053      223.4450      194.3672      153.3901      143.6288      141.2297      146.6139      151.9430      144.8735      141.6419      136.1944      131.7729        0.0000        0.0000        0.0000        0.0000        0.0000        0.0000        0.0000        0.0000        0.0000        0.0000        0.0000        0.0000        0.0000        0.0000        0.0000        0.0000
        0.0000        0.0000        0.0000        0.0000        0.0000        0.0000        0.0000        0.0000        0.0000        0.0000        0.0000        0.0000        0.0000        0.0000        0.0000        0.0000        0.0000        0.0000        0.0000        0.0000        0.0000        0.0000        0.0000        0.0000        0.0000        0.0000        0.0000        0.0000       76.6622       85.9048       95.1870      114.9924      132.7241      130.1487      116.2896       86.9295       79.0886       68.7260       67.2034       65.9889      111.6707      156.9081      100.7183       70.8505       69.7390       54.7324       56.9641       55.8722       52.1710       43.9084       58.2698       63.9893       52.6094       62.7303       66.9040       48.2794       41.9330       40.7947       53.2929      105.2835       96.6497       47.7666       44.9027       35.8743       38.7186       33.7999       29.5355       27.6584       28.6083       23.1438       16.1808        8.0249       11.3100       11.6096        6.3702       19.8803       13.6955       15.6933       16.6729       21.6577       16.8938       12.9562       11.1238       11.3127       13.2861       13.1186       13.5467       10.8569       10.3535        7.5869        7.9199        0.0000        0.0000        0.0000        0.0000        0.0000        0.0000        0.0000        0.0000        0.0000        0.0000        0.0000        0.0000        0.0000        0.0000        0.0000        0.0000        0.0000        0.0000        0.0000        0.0000        0.0000        0.0000        0.0000        0.0000        0.0000        0.0000        0.0000        0.0000        0.0000        0.0000        0.0000        0.0000        0.0000        0.0000        0.0000        0.0000        0.0000        0.0000        0.0000        0.0000        0.0000        0.0000        0.0000        0.0000        0.0000        0.0000        0.0000        0.0000        0.0000        0.0000        0.0000        0.0000        0.0000        0.0000        0.0000        0.0000        0.0000        0.0000        0.0000        0.0000        0.0000        0.0000       23.9097       19.8022       17.3279       18.1697       28.7440       34.3495       30.3881       27.9599       29.4268       24.2059       17.4070       17.8798       18.9223       26.3391       29.7794       36.2299       39.0596       62.2889       66.3824       83.8540       91.3295      109.1723      108.3810      115.8057      124.4802      132.2830      151.5556      140.2991      139.8851      133.3423      127.5559      117.2439      129.6228      154.4340      155.7322      150.5419      158.7612      176.5845      178.8105      159.8560      128.2178      135.2631      114.6812      106.6094      104.2705      112.9911      114.3366      112.4665      101.9075       93.7173      117.1788      155.3227      162.6793      153.8712      187.2374      201.3431      239.9745      260.8725      286.0523      315.4597      290.2682      279.9544      267.4039      270.5389      232.0770      223.2721      204.1876      199.4206      179.8785      182.0410      168.2967      147.3300      154.2401      157.5804      131.2808      131.4202      133.0216      119.3448      109.7216      109.1899        0.0000        0.0000        0.0000        0.0000        0.0000        0.0000        0.0000        0.0000        0.0000        0.0000        0.0000        0.0000        0.0000        0.0000        0.0000        0.0000
        0.0000        0.0000        0.0000        0.0000        0.0000        0.0000        0.0000        0.0000        0.0000        0.0000        0.0000        0.0000        0.0000        0.0000        0.0000        0.0000        0.0000        0.0000        0.0000        0.0000        0.0000        0.0000        0.0000        0.0000        0.0000        0.0000        0.0000        0.0000       81.3637       85.5841       95.5716      117.2955      134.7397      142.4499      129.6359      103.5344       97.0987       80.9252       72.5826       58.3663       49.4687       50.7643       54.2525       55.4778       57.1981       78.3139      153.3569      129.9070       60.6909       55.4225       75.0007       68.2093       64.1243       95.7804       73.1982       58.1933       52.5837       45.4338       52.8007       73.1569       82.2631       94.7659       93.1046       77.2477       61.1077       49.4347       52.8483       57.7876       38.1734       24.1790       15.3625       19.0071       12.9830       12.3542       14.1743       15.7346       18.0867       22.9324       26.3467       18.9540       17.2487       19.2593       22.4601       28.2402       18.5860       13.0697       20.0375       13.6509        8.3864        9.7648       10.5751        0.0000        0.0000        0.0000        0.0000        0.0000        0.0000        0.0000        0.0000        0.0000        0.0000        0.0000        0.0000        0.0000        0.0000        0.0000        0.0000        0.0000        0.0000        0.0000        0.0000        0.0000        0.0000        0.0000        0.0000        0.0000        0.0000        0.0000        0.0000        0.0000        0.0000        0.0000        0.0000        0.0000        0.0000        0.0000        0.0000        0.0000        0.0000        0.0000        0.0000        0.0000        0.0000        0.0000        0.0000        0.0000        0.0000        0.0000        0.0000        0.0000        0.0000        0.0000        0.0000        0.0000        0.0000        0.0000        0.0000        0.0000        0.0000        0.0000        0.0000       18.2743       21.4537       21.2936       19.1440       18.2249       22.3118       28.5880       31.0233       28.2297       26.8911       26.8699       26.3404       37.0067       31.1605       22.9184       21.9827       27.6082       36.4101       46.9603       61.7254       69.9047       72.7883       91.0294      112.8274      115.2324      115.3345      127.6525      124.8123      142.1791      172.6751      161.8103      111.8869       95.9376      102.1605       98.6278      119.7793      117.9627      125.7741      144.3723      143.3835      122.5467      108.2332       99.6444       90.4689       79.7649       82.1905       75.3059       92.8634      118.3749      107.3848      101.2498      105.5969      134.0900      186.1314      187.3596      206.9617      260.3954      251.6983      302.7404      320.8195      346.4142      320.9832      291.9156      267.7575      260.2060      253.0550      249.1049      209.7876      195.2165      200.6265      175.9416      174.3627      184.7769      169.8392      152.1872      142.3944      126.3707      125.4814      126.7241      116.4682      112.5478      115.0642        0.0000        0.0000        0.0000        0.0000        0.0000        0.0000        0.0000        0.0000        0.0000        0.0000        0.0000        0.0000        0.0000        0.0000        0.0000        0.0000
        0.0000        0.0000        0.0000        0.0000        0.0000        0.0000        0.0000        0.0000        0.0000        0.0000        0.0000        0.0000        0.0000        0.0000        0.0000        0.0000        0.0000        0.0000        0.0000        0.0000        0.0000        0.0000        0.0000        0.0000        0.0000        0.0000        0.0000        0.0000       89.1438       92.3593      112.0411      128.2736      142.0845      142.0752      125.0211       94.3712       83.1753       74.3337       64.7056       52.1140       48.7688       54.5347       55.7921       55.2728       53.3003       56.5618       98.5832       92.3513       79.7373       53.5871       80.1829       72.1014       73.4813       73.3011       69.1904       72.2592       66.9172       49.3835       38.2074       40.5899       48.7518       56.2170       57.5883       80.5694       95.9456       71.5135       50.4400       35.9307       23.1880       19.8073       14.4387        8.5722        6.3739        9.4355       11.7692       19.1753       22.8776       19.8586       25.5537       28.7683       47.0891       25.6203       29.9902       37.4054       28.1068       24.3481       16.3338       11.2834       10.1990       10.7568       12.4803        9.2582        0.0000        0.0000        0.0000        0.0000        0.0000        0.0000        0.0000        0.0000        0.0000        0.0000        0.0000        0.0000        0.0000        0.0000        0.0000        0.0000        0.0000        0.0000        0.0000        0.0000        0.0000        0.0000        0.0000        0.0000        0.0000        0.0000        0.0000        0.0000        0.0000        0.0000        0.0000        0.0000        0.0000        0.0000        0.0000        0.0000        0.0000        0.0000        0.0000        0.0000        0.0000        0.0000        0.0000        0.0000        0.0000        0.0000        0.0000        0.0000        0.0000        0.0000        0.0000        0.0000        0.0000        0.0000        0.0000        0.0000        0.0000        0.0000       25.4449       31.0143       19.6168       20.7155       22.1631       28.1222       31.6453       39.9587       27.3755       28.4225       29.2585       28.3994       27.0097       30.0156       31.5615       26.9083       34.7435       33.8389       51.2785       68.3571       70.1116       72.0279      111.0216      114.5516       77.5266      101.3477      123.8674      129.3916      123.1853      124.9342      165.0105      140.5024      141.6724      126.6939      110.5005       99.4660      111.3239      118.6941      118.7887      120.2996      111.6167      103.0898      110.2486       91.4566       79.4432       74.9352       96.8800       94.0834      114.6182      120.4286      124.8428      130.7164      148.4080      184.8629      218.4574      222.6584      260.5649      280.3467      288.9662      293.8536      312.1329      331.3757      295.6573      267.9573      261.5201      257.0229      259.7625      223.4828      204.3254      175.1209      182.7596      166.1565      171.2496      187.5654      175.8840      155.5838      139.8707      133.0608      130.0215      125.9448      119.8845      110.4206      107.3267      103.3216        0.0000        0.0000        0.0000        0.0000        0.0000        0.0000        0.0000        0.0000        0.0000        0.0000        0.0000        0.0000        0.0000        0.0000        0.0000
        0.0000        0.0000        0.0000        0.0000        0.0000        0.0000        0.0000        0.0000        0.0000        0.0000        0.0000        0.0000        0.0000        0.0000        0.0000        0.0000        0.0000        0.0000        0.0000        0.0000        0.0000        0.0000        0.0000        0.0000        0.0000        0.0000        0.0000       72.9353       79.7100       83.7983       98.4542      110.4068      108.7189      110.5509      100.7907       75.2935       69.0364       65.6104       62.3231       60.0518       66.0063       77.8049       57.9286       42.8912       42.7595       47.4953       46.2796       47.6814       51.2097       42.5379       47.1560       68.0050       81.8937      100.8481       96.1654       89.8456       73.2848       69.4096       58.2079       44.9142       42.2955       35.8200       29.7180       26.4733       19.2480       16.8437       10.8662        9.4072        7.7798        9.5720        5.7887        2.5948        3.2951        3.4296        4.0463        7.7677        9.8662       10.9127       13.4432       17.2376       20.8628       30.7249       34.8745      129.2303       60.0290       17.8027       13.4703        9.3000        5.8235        9.7160        9.9482        5.0284        2.2603        0.0000        0.0000        0.0000        0.0000        0.0000        0.0000        0.0000        0.0000        0.0000        0.0000        0.0000        0.0000        0.0000        0.0000        0.0000        0.0000        0.0000        0.0000        0.0000        0.0000        0.0000        0.0000        0.0000        0.0000        0.0000        0.0000        0.0000        0.0000        0.0000        0.0000        0.0000        0.0000        0.0000        0.0000        0.0000        0.0000        0.0000        0.0000        0.0000        0.0000        0.0000        0.0000        0.0000        0.0000        0.0000        0.0000        0.0000        0.0000        0.0000        0.0000        0.0000        0.0000        0.0000        0.0000        0.0000        0.0000       49.6961       40.6474       33.2843       31.4373       29.2663       40.1334       32.8723       29.3908       42.9605       44.1877       43.7763       34.3759       31.3091       37.3577       39.0770       43.2011       38.7682       44.1763       64.1479       53.1116       62.2511       72.2387       72.5732       95.4711       92.6609       96.8658      125.3253      139.1355      144.3835      124.8241      121.1305      131.5106      126.6292      184.4421       95.6640       85.9745       99.6144      104.4248      113.3375      136.5083      129.1367      149.4810      123.1143      143.8628      123.2497      107.6925      117.6278      147.5117      147.5900      136.6922      162.6347      174.1519      216.0410      244.8336      270.7422      270.2798      293.1575      290.4889      303.0602      319.7091      286.5489      278.3682      248.4286      254.5567      261.4623      248.1893      264.8902      262.8007      241.5503      221.4767      220.4581      218.3255      198.9637      199.9174      180.0264      159.0616      151.6446      158.9800      150.2495      141.3720      135.0142      136.8039      121.5668      118.4381        0.0000        0.0000        0.0000        0.0000        0.0000        0.0000        0.0000        0.0000        0.0000        0.0000        0.0000        0.0000        0.0000        0.0000        0.0000        0.0000
        0.0000        0.0000        0.0000        0.0000        0.0000        0.0000        0.0000        0.0000        0.0000        0.0000        0.0000        0.0000        0.0000        0.0000        0.0000        0.0000        0.0000        0.0000        0.0000        0.0000        0.0000        0.0000        0.0000        0.0000        0.0000        0.0000        0.0000       56.4558       56.8628       63.8258       66.6968       62.8998       69.1896       72.9928       70.9018       76.8448       71.2358       47.9594       47.0258       47.3924       50.8507       44.2376       35.5717       34.2984       40.1401       63.2629       66.0029       50.5131       48.2340       52.0530       55.9723       57.5331       59.7158       64.8084       81.6191       70.1914       72.0144       63.8329       51.0673       35.8770       31.0646       23.4495       18.6493        9.4813        8.6172        8.4336        6.5364        5.2336        6.6201        7.9409        5.5407        3.1944        3.7001        2.6485        2.9207        5.2910        6.1018        8.9376       19.5514       17.7469       18.9712       17.5198        6.3499       35.7188       47.0502       22.3110       14.8513        7.9488        3.9927        6.1845        7.2496        3.3025        1.8987        1.2117        0.9603        1.2930        2.2163        1.6634        5.0622        2.2894        2.0293        0.0000        0.0000        0.0000        0.0000        0.0000        0.0000        4.2246        6.3274        7.0051        8.5060        0.0000        0.0000        0.0000        0.0000        0.0000        0.0000        0.0000        0.0000        0.0000        0.0000        0.0000        0.0000        0.0000        0.0000        0.0000        0.0000        0.0000        0.0000        0.0000        0.0000        0.0000        0.0000        0.0000        0.0000        0.0000        0.0000        0.0000        0.0000        0.0000        0.0000        0.0000        0.0000        0.0000        0.0000        0.0000        0.0000       52.5701       54.7248       51.1746       45.8490       47.4699       46.2724       52.1295       51.3915       46.7659       56.0233       67.8503       57.9351       48.0961       42.6778       44.5434       39.1679       49.4394       61.2527       55.2859       63.0852       54.2221       52.2148       59.9566       68.9678       90.6290       84.7943       81.2665      102.8964      115.0792      120.2617      140.1236      122.6713      120.0584      119.1251      156.7843      166.3954       94.8518       92.1099      125.2491      114.4416      124.6096      149.9225      140.1420      151.0992      149.0131      162.7007      174.4677      155.5197      191.5923      252.9542      220.6487      238.9470      247.8404      248.7922      277.1480      268.6831      279.3147      307.9696      313.5345      320.5570      310.9038      312.5829      272.2224      236.3426      241.8794      259.6824      265.5479      257.8544      270.9179      270.3072      270.3395      274.9885      273.1133      254.9037      236.4417      224.6476      186.8275      174.9547      165.2718      161.2157      182.6719      179.1611      162.5720      156.0449      148.2538      139.4285        0.0000        0.0000        0.0000        0.0000        0.0000        0.0000        0.0000        0.0000        0.0000        0.0000        0.0000        0.0000        0.0000        0.0000        0.0000        0.0000
        0.0000        0.0000        0.0000        0.0000        0.0000        0.0000        0.0000        0.0000        0.0000        0.0000        0.0000        0.0000        0.0000        0.0000        0.0000        0.0000        0.0000        0.0000        0.0000        0.0000        0.0000        0.0000        0.0000        0.0000        0.0000        0.0000       74.7775       55.7055       50.3052       53.9318       56.6799       62.0507       62.4404       61.4940       56.8692       54.5111       63.2802       90.4345      107.9866       79.6506       62.6392       55.4506       48.8418       49.1876       46.3979       65.7617      102.4947      145.3901      131.0731       92.9908       58.5795       44.9950       51.1491       60.8722       66.2925       65.3034       63.4397       60.6413       55.5421       36.7246       21.7781       18.1299       14.9568        8.1240        9.1379        7.9867        9.1535        7.1731        7.3236        6.3873        5.0234        2.1758        2.8460        2.1120        1.9902        5.0740        7.8180       12.4910       25.3229       11.9420        6.2808        6.6070        5.6159        9.1112        6.2385        7.9019        8.3563        2.6663        1.5871        4.6484        6.3325        3.2455        3.7384        3.2098        2.4594        0.5820        0.3312        0.9414        1.2098        1.5895        1.3960        0.7993        0.3904        1.7233        2.8576        3.1999        3.7234        3.2907        3.4041        7.4481        7.6981        9.2766       18.1970        9.2796       10.7561        0.0000        0.0000        0.0000        0.0000        0.0000        0.0000        0.0000        0.0000        0.0000        0.0000        0.0000        0.0000        0.0000        0.0000        0.0000        0.0000        0.0000        0.0000        0.0000        0.0000        0.0000       16.3695       15.7449       16.3305       20.8489       27.0861       34.4090       35.4084       41.9480       54.1779       52.9334       65.7564       78.6851       68.5092       57.0484       56.2812       49.5800       48.4760       66.8707       67.4078       58.4948       56.8923       57.3116       52.4222       49.6304       49.4898       43.5986       44.3308       44.2013       47.3408       49.1405       56.6655       64.6591       75.2824       77.1244       85.6957      110.2394       95.3212       90.3401       97.2320      103.6785      111.5864      122.1246      127.7424      126.1301      134.9494      132.6215      122.4362       97.2309       88.0622       98.1293      113.0163      141.3341      182.9005      157.8845      184.4197      177.8748      211.9578      200.9935      228.0245      216.9658      254.9921      301.1776      325.8658      286.4282      250.6177      273.3580      276.3967      275.0353      302.6569      313.8969      317.9152      304.5217      258.3593      236.6281      246.0757      263.7762      255.2504      276.5237      292.0194      294.2250      287.8888      304.6248      303.2369      299.9071      284.3203      271.8134      251.3188      230.1952      199.9416      183.0824      171.4359      183.7265      183.3655      176.5326      165.7213        0.0000        0.0000        0.0000        0.0000        0.0000        0.0000        0.0000        0.0000        0.0000        0.0000        0.0000        0.0000        0.0000        0.0000        0.0000        0.0000        0.0000        0.0000
        0.0000        0.0000        0.0000        0.0000        0.0000        0.0000        0.0000        0.0000        0.0000        0.0000        0.0000        0.0000        0.0000        0.0000        0.0000        0.0000        0.0000        0.0000        0.0000        0.0000        0.0000        0.0000        0.0000        0.0000        0.0000        0.0000       68.6911       52.3949       54.1564       54.1199       68.7297       83.4335       93.6262      101.2122       71.2900       51.1054       38.9708       34.3862       35.4734       44.2649       57.3768       69.8691       56.4905      110.8903       71.0982       81.6323       74.3766       71.5133       58.1911       47.5965       40.2885       36.0341       39.7476       39.3343       35.6821       34.2692       38.0448       39.1833       34.8925       28.3228       21.5606       18.9084       12.7908        8.9716        9.2950        7.4373        8.0677        3.6228        6.8051        3.8162        2.5080        3.6379        3.8363        1.5141        3.9700        7.4455       11.2297       11.1400        9.1901        4.9940        3.0455        3.8961        4.4074        5.6253        6.3571        5.7211        5.2383        2.7991        4.0434        8.4529        6.9549        4.5087        3.1788        1.4999        0.5930        0.1303        0.2276        0.4970        0.4592        0.3834        0.2984        0.2922        0.0000        0.0000        0.8803        3.5980        2.6665        3.0700        2.4062        2.8688        5.7440        6.2223        7.5571        6.3454       10.4774       15.2102       12.1138       11.5895        0.0000        0.0000        0.0000        0.0000        0.0000        0.0000        0.0000        0.0000        0.0000        0.0000        0.0000        0.0000       20.3883       18.4094       21.1595       21.1123       15.8203       15.2276       15.9772       16.4593       18.7852       27.9841       42.6602       30.6584       36.2709       41.3537       43.6851       55.5140       74.8387       65.5259       60.3620       58.3969       58.8019       54.1929       54.4348       64.4655       73.8989       61.2814       57.9586       56.2620       52.5437       59.9380       59.0421       51.4537       59.8393       64.8048       84.9804       94.1722       74.2737       79.8534       83.7331       97.8944      110.1995      107.5642       96.4756       90.2103       93.3870       99.6362      117.5186      140.6030      132.5255      142.8392      124.7969      126.7652      101.5161       94.1894       91.0863      104.5538      125.0728      158.2887      195.8446      209.8646      229.1571      214.5375      228.8029      275.6252      280.7803      292.6779      317.5530      315.5856      335.1552      264.0969      247.6205      246.5109      258.2803      280.3814      309.3590      322.8518      319.7626      291.2832      271.3525      282.8950      297.7906      296.6006      295.7438      300.4670      339.5724      313.4214      301.3020      307.0351      316.6259      316.6323      309.7084      303.3668      280.7255      232.1533      203.4281      190.8663      184.0918        0.0000      194.4882      186.6487      170.1682        0.0000        0.0000        0.0000        0.0000        0.0000        0.0000        0.0000        0.0000        0.0000        0.0000        0.0000        0.0000        0.0000        0.0000        0.0000        0.0000        0.0000        0.0000
        0.0000        0.0000        0.0000        0.0000        0.0000        0.0000        0.0000        0.0000        0.0000        0.0000        0.0000        0.0000        0.0000        0.0000        0.0000        0.0000        0.0000        0.0000        0.0000        0.0000        0.0000        0.0000        0.0000        0.0000        0.0000       74.2319       66.5986       61.7004       61.5777       55.8233       56.6879       60.1165       56.3810       48.3411       38.9676       34.2642       29.2768       26.0294       23.9749       28.5163       32.4232       39.8959       29.8964       31.0312       31.4958       38.2347       36.4015       35.7026       31.0077       27.2817       26.1775       27.5596       27.8257       45.5076       72.0837       38.4576       24.3901       23.4783       21.8706       20.6805       24.6645       21.8702       14.0509        9.3867        6.2023        8.4854        9.8413        2.7134        3.2989        2.5511        2.5271        2.0358        2.1846        2.0203        7.2196        8.9626       14.1316       11.0710        7.6830        2.9094        2.4521        8.3693        3.0579        5.4386        6.7967        5.3366        5.4931        3.4829        3.6156        2.0235        3.3554        2.6528        1.6926        1.0971        0.8546        0.0000        0.0000        0.4112        0.2287        1.7352        2.7862        0.8184        0.0000        0.0000        1.4725        2.2491        2.1848        2.8527        2.8940        3.7386        4.7860        5.2760        7.0271        7.0453       10.3147        8.3145        9.4188       12.6721       18.2916       25.9191       24.6326        0.0000        0.0000        0.0000        0.0000        0.0000        0.0000        0.0000        0.0000       26.9754       25.8931       18.4002       15.5116       19.7117       18.9516       17.7958       17.7002       21.9856       20.4953       26.2697       66.2020       41.9991       36.8140       44.6632       58.3516       78.6939       79.6303       61.9981       56.4898       61.6087       55.5111       56.4515       61.3150       71.9837       75.6926       71.8404       71.5931       65.7096       61.3294       63.5675       63.7848       74.9159       81.3974       70.3547       93.7185      119.9232       97.0774       97.9017       98.2098       90.1186      105.9572      107.3873       99.6864       90.9946      105.2715      133.7628      136.3891      132.9464      151.9012      143.0123      131.9901      114.8273       90.4138       93.3842      102.2420      113.1796      126.2356      153.9212      238.3105      246.9060      226.6743      233.5842      259.3903      261.1906      250.1089      246.3429      272.8756      275.1685      257.5514      243.1905      257.2285      269.1439      260.0834      268.3975      308.6826      327.0373      329.9685      320.7829      336.5971      340.2207      329.3351      341.3426      323.8643      323.6365      327.6829      323.6585      314.6875      325.1957      333.0064      345.5940      340.0663      322.7794      304.6863      247.9810      220.7839        0.0000        0.0000        0.0000        0.0000        0.0000        0.0000        0.0000        0.0000        0.0000        0.0000        0.0000        0.0000        0.0000        0.0000        0.0000        0.0000        0.0000        0.0000        0.0000        0.0000        0.0000        0.0000        0.0000        0.0000
        0.0000        0.0000        0.0000        0.0000        0.0000        0.0000        0.0000        0.0000        0.0000        0.0000        0.0000        0.0000        0.0000        0.0000        0.0000        0.0000        0.0000        0.0000        0.0000        0.0000        0.0000        0.0000       81.5529       78.7264       78.7553       78.3120       71.7272       62.0419       66.7691       66.9997       54.6878       37.3527       31.5681       27.2592       27.6197       25.5827       29.6433       17.2315       17.2597       18.8792       12.5484       11.0319       10.2823       18.4661       16.8275       13.0914       13.4709        9.5852        6.2790       11.5599       13.2577       15.4751       13.4837       74.4365      108.3241       85.3407       19.8923       24.7363       20.1351       34.0680       30.4294       24.5771       15.3778        7.6162        8.9242       10.6514        7.7963        8.4077        6.8953        5.9189        6.5828        5.1933        7.2828       12.2985        5.3027        7.2351       18.3332       11.1439        5.5059        3.8270        5.6468        6.1817        4.9376        4.4254        5.0149        5.1535        4.3900        1.3349        2.3349        2.7168        3.0788        1.0488        0.2192        0.0000        0.4680        0.6023        0.9010        1.7853        1.7078        1.1418        0.8155        0.7389        0.4755        1.9859        2.4351        1.7136        4.9427        3.3663        2.8158        5.2994        4.8755        5.3904        5.1105        5.4638        7.7779        6.9118        6.6883        9.6624       26.2198       27.0226       21.3222       14.6812       17.4165       21.2580       32.2727       40.7886       35.1405       12.4576       20.4874       32.1948       30.1474       18.9134       16.2353       17.5912       20.9795       18.3070       16.0798       27.6622       31.0450       25.0167       44.3125       57.3387       38.9141       43.5603       42.9219       60.0206       63.4900       46.2501       43.6092       41.7159       42.9474       51.3183       56.8659       66.4899       76.3439       74.8700       72.4577       78.4191       68.0503       66.3283       70.4529       75.5529       79.6981       82.2208       96.0307      109.6326      104.6741       89.2992       86.0304       84.2472       89.4695       90.3697      107.9887      112.6211      139.4722      151.6907      129.4347      134.0711      128.2338      119.4685      104.9918       92.0101       85.0362       91.6794       94.6330      115.8639      123.2203      157.7494      180.4336      191.1708      201.5800      200.8646      209.9131      213.9309      229.6950      218.5434      232.6364      240.7917      235.0910      229.4206      232.9844      235.8291      246.4750      277.2318      305.8623      315.5124      311.4529      363.9896      367.7503      366.6997      355.5072      321.5513      324.5408      337.5351      316.2355      319.2032      322.8986      331.3131      341.0050      377.5176      385.3622      368.0303      337.5124      286.7759        0.0000        0.0000        0.0000        0.0000        0.0000        0.0000        0.0000        0.0000        0.0000        0.0000        0.0000        0.0000        0.0000        0.0000        0.0000        0.0000        0.0000        0.0000        0.0000        0.0000        0.0000        0.0000        0.0000        0.0000        0.0000
        0.0000        0.0000        0.0000        0.0000        0.0000        0.0000        0.0000        0.0000        0.0000        0.0000        0.0000        0.0000        0.0000        0.0000        0.0000        0.0000        0.0000        0.0000       70.0128       80.6059       85.3111       92.3646       89.8431       76.8279       77.6134       74.0918       61.7238       44.5655       46.0062       50.5942       44.5264       31.4592       24.9570       19.0386       16.7099       12.6259       12.8118       10.3874        9.8147        7.5598        6.3447       12.1154       11.4851       13.1025        9.2703       13.7489       12.0080        7.8882        4.3849        4.5469        4.7643        6.5569        7.0125        6.3586        7.6406       10.5846       11.8474       10.4623       21.7960       25.6069       17.5434       21.0585       16.2601        8.3216       12.0574       12.3953       11.0010       11.1946        5.8975        5.3437        7.0671        7.5513       20.4337       11.5527        5.5731        3.5197        1.7366        4.6806        5.2721        3.6648        5.3005        3.6702        4.2877        3.3136        3.6273        3.7988        3.5670        1.7242        3.3307        3.0191        6.0626        1.1346        0.4608        0.6901        0.8217        1.4566        1.9104        2.5800        2.2920        1.3790        0.8673        0.8057        1.0005        2.6706        1.2206        5.3098        5.2510        4.5143        2.8131        3.2369        4.8961        6.0151        5.1261        6.4427        6.5258        6.2231       15.5914       14.4532        8.2645       21.3951       16.2855       13.2469       28.6078       35.1100       29.0007       28.9361       37.6465       20.4520       17.2947       14.3889       20.7909       17.7048       13.6685       15.2250       16.5041       15.8149       20.7037       38.2839       28.8662       34.9942       32.6105       41.4949       43.9561       42.1535       43.6786       58.5424       63.9047       37.5580       41.7864       43.4794       49.6768       65.6208       71.4069       71.1152       87.0779       73.9356       71.2952       75.0187       71.1125       78.1483       81.1384       80.8631       82.5360       93.2758       99.7470      111.4174      104.9026       94.1427       91.9437       93.0881       96.2374       99.8056      112.4454      138.3119      166.5481      154.0012      128.0344      121.2465      116.6616      114.3954      114.1548      101.9818       95.1755      109.1147      110.7213      113.8414      128.7746      129.6432      145.3598      162.4404      188.6540      168.0950      175.9319      198.2189      200.8049      192.4929      230.8352      244.3832      234.5064      237.6459      230.9165      242.7870      254.2643      290.7755      302.4113      327.2605      351.1935      367.8810      383.1234      401.5471      394.3142      366.3174      351.8905      352.1758      355.1629      337.7918      330.2295      341.8615      350.4613      390.1367      398.5774        0.0000        0.0000        0.0000        0.0000        0.0000        0.0000        0.0000        0.0000        0.0000        0.0000        0.0000        0.0000        0.0000        0.0000        0.0000        0.0000        0.0000        0.0000        0.0000        0.0000        0.0000        0.0000        0.0000        0.0000        0.0000        0.0000        0.0000        0.0000
        0.0000        0.0000        0.0000        0.0000        0.0000        0.0000        0.0000        0.0000        0.0000        0.0000        0.0000        0.0000        0.0000        0.0000        0.0000       65.3551       70.9638       72.9470       74.4250       85.9426       87.9044       80.9280       74.0757       72.8380       58.8449       56.6862       48.4292       34.5014       30.7265       38.9576       41.5408       28.9370       19.7295       15.1472       12.1549        8.2810       16.3597       10.7924       12.7369       25.3001       11.6074        8.3506        7.9356       10.6076       13.8731       18.9912       12.5444        4.8492        4.7481        4.0469        5.9027        3.6528        3.7964        4.5642        5.5459       11.7925       17.5232       12.4661        9.3424       14.1015        8.3625        9.6817       10.8496        6.1186        6.0088        9.0324        9.5030        7.8788        6.9589        4.7926        4.1612        5.5146        7.1827        6.0347        1.2041        1.5425        1.6897        1.7122        2.6534        3.2234        3.5915        3.6812        3.4791        3.0084        2.6145        2.9500       10.9953        8.5254        4.3491        2.7989        2.7954        1.4265        2.8155        1.7359        0.6642        1.4939        1.7191        2.7214        3.8354        3.9708        2.9835        2.3958        2.1063        1.8376        2.0310        3.7110        6.4661        5.8629        5.9673        9.4480       10.4704        8.7858        8.3937        8.1327       10.4393       12.9522       13.3072       25.5603        9.2969       12.3044       17.3601       22.2778       17.0735       18.6243       20.5519       36.4621       36.4663       25.2413       21.5242       19.9107       16.1856       24.7194       11.3338       13.9187       21.1871       36.8357       36.8805       35.8330       37.3000       44.1135       35.9345       30.5832       31.0922       40.6196       43.5651       40.1050       50.4130       48.3680       61.0065       63.5825       79.3235       80.0993       86.4995       89.2539       77.5853       83.9961       78.9878       75.9928       75.7149       80.8788       90.0743       98.5576       90.4180       93.5107       96.8294      113.0918      112.0429       99.7099       99.3215      100.3389      107.3816      116.7653      137.0098      140.7513      145.3993      116.6440      111.1933      111.7437      109.7090      104.7777      100.7314       91.7731      101.6196      116.2610      121.2866      100.9262      102.2604      119.5114      157.2858      146.3069      152.4291      160.9119      181.3525      182.9307      183.3329      202.6993      263.9340      280.9332      272.0272      261.7884      252.2013      267.9191      260.4096      298.0785      328.5247      336.1469      341.9835      380.2578      405.0465      419.1822      416.0359      385.2659      403.4139      403.8857        0.0000      376.3823      364.9296      356.3065      358.5382      387.7718      386.7910        0.0000        0.0000        0.0000        0.0000        0.0000        0.0000        0.0000        0.0000        0.0000        0.0000        0.0000        0.0000        0.0000        0.0000        0.0000        0.0000        0.0000        0.0000        0.0000        0.0000        0.0000        0.0000        0.0000        0.0000        0.0000        0.0000        0.0000        0.0000
        0.0000        0.0000        0.0000        0.0000        0.0000        0.0000        0.0000        0.0000        0.0000        0.0000        0.0000        0.0000        0.0000       56.0045       62.5131       73.2977       81.8300       81.4730       80.7834       80.6062       78.8123       73.6625       66.0779       61.6700       48.4398       42.2974       33.2891       24.0109       21.7318       18.6302       21.8544       14.5615       11.7913       11.9505       10.3722        9.0252        7.2301        8.2057        8.7709       10.0714        5.4328        4.6095        4.6543        5.9295        7.5115        7.6806        6.5605        6.6361        5.7537        3.5869        3.8833        8.1236        3.7604        5.3310        4.1700        5.5224        3.8904        4.5102        5.6180        6.1323        5.3916        9.1492       13.3398        4.0601        3.6584        3.3087        4.9594        7.0567        7.0000        4.5141        2.3345        0.8332        0.6358        0.2337        0.2411        1.0069        1.0371        1.3345        1.1836        2.9292        2.8818        2.7894        2.3348        2.2349        3.4717        8.8558        7.0465        3.4452        3.9536        5.8331        2.7034        1.4031        2.3935        3.3280        1.8379        1.7648        2.2575        2.6948        3.0634        2.7167        3.1720        3.2668        3.5523        4.3124        4.8834       13.0192       13.6914       15.4004       24.8331       34.9785       36.2346       23.7655       18.3965       15.0844       15.6484       17.9879       19.1297       11.6127       14.0353       14.2025        8.9675       12.9059       11.7001       11.8880       17.4314       22.7008       18.5438       20.1368       18.3635       17.9124       13.0952       18.6931       17.4761       25.2941       26.1359       20.6822       26.0774       20.7089       24.5002       26.4102       34.9951       49.4372       36.5951       51.9067       65.5910       50.6832       60.9875       57.7869       65.2087       78.5869       86.3107      100.5654      113.6533      108.9273      122.1852      108.9601       94.8328       86.6334       85.5099       91.2805      100.6015      109.5532      101.0518      108.9744      125.9605      125.4405      126.8816      117.7647      103.3224       98.0077      113.7042      136.0085      130.4001      156.3160      131.3949      119.3836      107.4376      103.7587      102.3610       99.2224      103.0655       97.7657      112.0455      109.7439      107.0473      109.6324      126.4463      129.2784      136.0833      149.2801      158.9247      164.4710      178.7024      195.1800      225.3753      242.7650      269.3687      272.4018      250.7964      247.9440      249.8853      300.6637      291.0372      341.0950      350.1386      366.8930      360.8318      387.0526      409.7338      434.1288      432.5402      415.1779      417.4265        0.0000        0.0000        0.0000        0.0000        0.0000        0.0000        0.0000        0.0000        0.0000        0.0000        0.0000        0.0000        0.0000        0.0000        0.0000        0.0000        0.0000        0.0000        0.0000        0.0000        0.0000        0.0000        0.0000        0.0000        0.0000        0.0000        0.0000        0.0000        0.0000        0.0000        0.0000        0.0000        0.0000        0.0000        0.0000        0.0000
        0.0000        0.0000        0.0000        0.0000        0.0000        0.0000        0.0000        0.0000        0.0000       49.8023        0.0000        0.0000       56.2783       61.8286       62.0761       69.1485       77.9218       72.5936       65.9256       58.8269       57.6988       57.5999       54.5176       41.5198       38.1414       25.0734       20.2922       16.4966       23.7874       15.7288       12.8634        8.4264        7.5545       10.5031        7.8084        7.0440        6.2376        7.9225        5.7723        5.2304        5.8043        8.3459        9.4550        7.4322        4.5889        5.9225        7.7401        8.3029        5.8247        3.1979        4.4639        5.9131        5.2681        3.0690        2.9679        3.9274        3.9386        4.2715        4.3609        3.2930        4.4706        6.2517       10.1065        2.7082        2.2767        2.3646        4.0062       13.6034       10.0540        5.6487        3.8030        1.6613        0.5429        0.1746        0.1784        0.1968        0.5714        2.9663        0.8482        1.7893        1.2246        1.0813        1.1517        0.7507        0.7353        1.6837        1.7359        2.2353        2.2544        2.6677        4.4412        3.5213        5.6518        6.2531        7.8386        3.6440        3.5935        3.3586        5.2955        5.6206        5.9258        7.7531        9.6226        5.9620        4.1610       10.7590       15.1203       24.4583       39.3055       37.0064       28.4736       21.1757       16.8506       15.8941       16.1959       12.5262       11.4876       15.9405       14.7737       13.7920        8.8429       11.0660       12.0854       23.5264       22.4023       20.3926       11.3912       12.0849       13.3976       14.9285       13.3857       12.1944       14.1127       15.3652       16.3732       13.8075       20.0865       15.4267       17.7472       25.2060       25.9383       33.5572       36.3777       45.1743       54.0977       64.9333       87.9359       96.4656       96.2692      102.9989      117.3233      132.3349      121.8184      135.6104      138.5477      129.3895      123.3176      117.2950      114.2294      117.3639      128.0473      124.3000      114.2129      122.2686      120.3853      116.9026      118.3224      122.4411      112.8155      109.9747      131.2140      153.3187      152.7098      157.1463      136.1382      140.0197      133.9553      128.8464      127.4934      121.5630      124.4997      127.5513      137.4675      127.8748      135.9232      122.9625      132.4867      145.1325      134.1865      149.8853      144.8086      150.9389      162.3099      180.7955      203.5667      219.9623      240.3737      241.9956      246.2814      254.6031      261.3251      280.8018      309.2186      352.3323      361.9573      373.9540      384.2583      412.6706      430.5203      439.0100      439.5416      441.0868        0.0000        0.0000        0.0000        0.0000        0.0000        0.0000        0.0000        0.0000        0.0000        0.0000        0.0000        0.0000        0.0000        0.0000        0.0000        0.0000        0.0000        0.0000        0.0000        0.0000        0.0000        0.0000        0.0000        0.0000        0.0000        0.0000        0.0000        0.0000        0.0000        0.0000        0.0000        0.0000        0.0000        0.0000        0.0000        0.0000        0.0000
        0.0000        0.0000        0.0000        0.0000        0.0000       35.2090       30.3197       42.1052       29.9245       30.4152       37.1341       54.2772       67.2549       60.8584       55.9726       54.4304       53.4408       52.3309       51.2561       45.5087       46.2502       44.5056       37.1072       32.8234       28.8300       26.1332       17.9625       14.8949       10.5497        8.7383        6.4936        7.3120        8.6076        7.1814        8.3208        8.8658        6.9771        7.4362        8.7171        9.5198        8.0820        7.3595       10.3161       14.1258       10.1572        8.0572       10.2647        8.2362        5.5014        3.9046        3.6950        4.3404        4.4438        2.4249        2.6322        3.2739        4.1916        4.2851        3.4574        2.9987        2.9354        7.8369        5.3685        1.8442        1.8447        1.9882        3.7617        9.8569       14.7364       12.5387        3.4156        2.7144        1.9201        0.4093        0.1586        0.1730        0.1745        0.1755        0.1749        1.1777        1.4868        1.8498        1.4906        0.7327        2.3621        1.4138        3.4105        5.3578        5.2248        4.0278        3.9825        5.9333        9.5544        6.6817        3.8342        4.5746        4.0774        5.4239        6.2178        6.8473        8.5284       10.0592        9.8927        5.7465        8.4133       13.3637       19.0653       26.7057       25.1622       17.9558       20.2591       14.2726       13.6461       17.7612       15.1765       21.8266       25.6545       17.8389       13.9516       13.5603        9.5926       13.5254       19.2287       31.2252       25.7134       25.0934       20.1491       13.8660       12.4722       13.6914       16.1480       15.1672       15.0811       16.8124       16.0135       19.2196       15.8161       17.3969       15.8664       23.1794       24.0032       29.2728       40.1796       49.6386       70.3132       82.4763       80.0612       75.4724       79.6118      111.9102      123.1168      138.3053      135.2813      114.1368      125.2408      135.6931      149.8080      139.5279      136.6014      121.6833      127.1442      126.5562      129.7483      122.3635      120.6819      138.0403      121.7064      120.2495      137.5745      137.1486      147.0165      160.5937      173.6334      180.3581      154.7084      152.5886      155.5150      141.5679      141.0443      129.7512      132.7794      150.3833      145.5194      162.7087      149.5522      137.2055      154.5325      164.7092      151.7335      164.2562      185.8566      195.5262        0.0000        0.0000      212.5527      211.9052      215.2508      219.3162      227.2638      245.4500      277.4331      298.7892      304.8896      349.5043      371.8131      390.7423      413.6453      432.6783      449.5214      452.6324      448.9290        0.0000        0.0000        0.0000        0.0000        0.0000        0.0000        0.0000        0.0000        0.0000        0.0000        0.0000        0.0000        0.0000        0.0000        0.0000        0.0000        0.0000        0.0000        0.0000        0.0000        0.0000        0.0000        0.0000        0.0000        0.0000        0.0000        0.0000        0.0000        0.0000        0.0000        0.0000        0.0000        0.0000        0.0000        0.0000        0.0000        0.0000        0.0000
        0.0000        0.0000        0.0000        0.0000       40.0864       39.3685       31.3205       29.7318       29.9750       37.4832       43.2692       59.2092       53.5247       44.8231       37.7853       43.1302       43.0026       40.1277       37.1889       31.4558       36.5776       35.7039       31.4462       26.9894       25.2659       21.7150       14.1936        6.1299        5.1923        5.0628        6.9852       11.5369       12.5381       10.3265        6.2891        6.8407        9.7231        8.2816        8.4563        8.6091        9.3314       10.3534       11.2934       15.6208       16.0108       13.2369       10.7822        5.3936        3.4606        3.4583        4.8663        4.5272        3.3437        2.5457        2.5946        2.7298        2.6747        2.4844        2.7131        2.2366        1.9872        2.9433        2.0201        1.5086        1.7833        1.7682        2.9264        5.8814        7.0492        4.2987        1.0114        1.1211        0.7396        0.4108        0.1480        0.1594        0.1587        0.1561        1.0711        2.4142        3.0970        3.0401        2.1386        1.2617        1.3828        3.2720        6.2088        5.6321        4.9100        3.6339        5.6796        6.7746        4.5306        3.9721        4.9443        7.0223        6.7193        7.0879        8.7265        9.5433        9.4023        9.9516        8.5178        6.8824       15.8348       22.2994       28.5573       15.8075       14.4012       38.3804       39.0522       15.1028       15.8782       19.2364       21.8186       25.8557       14.4154        9.9785       11.9732       11.3130       15.3159       17.5210       20.2925       25.3631       22.1319       21.7361       14.1410       14.7233       15.5811       19.3355       21.0724       17.1233       15.6020       16.0090       18.2111       16.4975       13.6150       14.2308       17.6059       30.1542       30.7335       33.7094       47.4581       44.7271       54.2843       66.7436       68.9265       74.3629       79.6627       94.8475       87.6640       88.2811       85.7830       91.9578      101.9065      109.8389      113.6866      115.5805      112.5537      115.0233      112.5506      118.0904      125.5876      125.7876      133.3439      134.2174      144.9722      146.3886      157.1524      152.6931      156.4258      189.0010      187.3100      194.8221      162.7148      157.3313      158.0004      151.7299      141.1448      126.2419      141.8387      165.3864      144.7329      139.9079      130.7825      129.6097      125.8886      129.7269      138.6239      181.5798      198.2729        0.0000        0.0000        0.0000      232.0977      204.7200      214.9078      213.0311      226.0973      254.7310      258.5679      270.4666      296.3609      345.2295      371.3281      403.2353      413.4776      435.9830        0.0000        0.0000        0.0000        0.0000        0.0000        0.0000        0.0000        0.0000        0.0000        0.0000        0.0000        0.0000        0.0000        0.0000        0.0000        0.0000        0.0000        0.0000        0.0000        0.0000        0.0000        0.0000        0.0000        0.0000        0.0000        0.0000        0.0000        0.0000        0.0000        0.0000        0.0000        0.0000        0.0000        0.0000        0.0000        0.0000        0.0000        0.0000        0.0000        0.0000        0.0000
        0.0000        0.0000       44.4401       33.1226       29.1846       32.9425       31.3694       29.7830       28.7864       27.4615       25.4195       31.3471       30.8971       28.3069       30.6962       31.5866       33.5965       34.0592       31.6580       29.1794       28.5290       35.8163       28.2193       23.1374       18.4222       16.0598       13.0332        7.4357        5.4427        6.0977        8.3533        8.8032        9.0394        4.8030        4.8306        5.5259        8.1728        8.4189        9.0153        9.0036       12.7903       15.0724       14.6080       15.0041       15.0100       15.4414       11.0321        4.9152        2.1496        3.4064        4.3227        3.5318        2.6508        2.4753        2.7345        2.5763        2.3961        2.3065        2.4543        1.7236        2.0810        1.7372        1.7464        1.7090        1.3084        1.4171        1.4232        1.4808        2.3909        1.4378        0.4620        0.6675        0.6083        1.5699        1.6498        1.9199        0.3639        0.3670        1.9471        2.5651        3.2789        3.5020        2.4224        1.5085        2.0954        4.1734        5.9051        4.7256        3.8671        3.7899        4.1301        4.6657        5.3641        7.4083        8.3034        9.0027       13.2232       14.9469       14.8761       12.9672       10.7482       11.5895        9.2445        5.7636       10.5051       14.5790       15.6718        7.1514       31.2588       50.6815       37.9612       19.8863       26.2556       30.0524       35.8068       39.1671       27.3530       21.6869       15.4759       22.9912       23.9324       23.8386       21.8734       18.4463       16.4583       17.1022       16.6839       19.1230       24.1414       33.0616       30.4423       20.5990       17.3673       17.5352       18.1928       18.9617       21.9827       24.4786       26.0600       37.6298       38.4232       41.2605       52.3017       58.8826       60.7890       55.6552       57.2998       62.7906       68.8300       74.7969       78.7307       70.1893       72.5734       76.6927       80.6702      103.6642      115.5934      106.9774      107.1200      113.5140      128.4829      136.0076      133.0245      135.1967      138.7434      145.5288      143.9198      147.3047      157.3556      157.8910      170.2019      198.4661      200.1396      189.7304      180.1102      163.6282      154.0554      149.1019      141.5218      126.2840      142.6895      172.5879      166.5082      166.3736      146.9400      123.0759      133.3408      132.2962      151.5522      170.2294        0.0000        0.0000        0.0000      224.7093      217.1171      191.4469      204.0659      205.3577      230.3231      239.2548      257.4554      250.9622      275.5512      329.6941      350.9106      385.5963      393.7296        0.0000        0.0000        0.0000        0.0000        0.0000        0.0000        0.0000        0.0000        0.0000        0.0000        0.0000        0.0000        0.0000        0.0000        0.0000        0.0000        0.0000        0.0000        0.0000        0.0000        0.0000        0.0000        0.0000        0.0000        0.0000        0.0000        0.0000        0.0000        0.0000        0.0000        0.0000        0.0000        0.0000        0.0000        0.0000        0.0000        0.0000        0.0000        0.0000        0.0000        0.0000        0.0000
        0.0000       35.7349       36.0536       29.3844       26.6466       29.1249       27.9569       29.2147       21.9216       19.7249       18.8513       18.5575       17.3091       12.2879       15.5191       15.3115       14.1327       13.7900       13.6725       13.7174       14.5363       19.3327       12.5110       11.6039        9.5191        8.7634        8.2079        5.8446        4.6369        7.2270        7.3572        7.5104        5.8154        5.3342        5.6153        5.5300        8.0515        8.0681        5.2332        5.5113        8.8855       13.1397       12.7613       10.4998        8.7984        9.0961        7.0247        4.5508        2.6510        3.5059        4.7582        2.7877        2.1768        1.5493        2.0710        2.5657        2.4829        2.2283        1.9041        1.6483        2.0255        2.0470        1.8530        1.9208        2.1799        2.3671        1.9281        1.3352        1.4206        0.8921        1.9690        1.3157        0.9878        2.3954        3.8876        0.8484        1.2364        1.4254        1.3274        1.7596        1.7920        1.9102        1.4966        1.9434        3.4699        3.4682        3.0398        6.4979        7.1014        8.3267        6.2683        8.2784        7.8553        8.8428        9.3495       15.5273       16.5102       20.0430       21.5630       19.2067       18.4746       11.0974       11.3739        8.0412        9.9104       12.6795       13.7692       20.2974       11.5755       15.2030       12.4652       18.3734       33.0037       37.4456       41.7230       45.2803       35.0466       27.7236       33.7859       39.4102       41.2099       38.4247       37.4798       29.1001       25.2304       25.8040       28.9378       30.8076       33.5942       39.1250       32.2513       28.0475       23.1302       27.0307       35.0732       34.5649       44.3111       46.2835       45.3158       45.1109       54.6619       48.5262       56.3932       61.8184       52.0855       60.9792       64.8226       72.0548       67.8270       70.2191       64.4519       66.9674       68.3664       81.3638       86.0320       93.5659      117.7352      111.6057      109.4339      114.4710      117.7063      131.1839      152.7091      144.7800      149.1815      144.4968      131.1207      139.0547      150.2177      152.5420      158.7587      175.1961      180.1363      162.1875      159.3523      140.0843      145.1957      154.5106      153.8231      143.8590      162.0697      166.1618      173.8560      187.3322      198.6168      156.9270      155.6395      198.6860        0.0000        0.0000        0.0000        0.0000      212.0875      199.9130      186.0864      182.8436      168.6166      156.8330      156.0959      192.0758      208.0206      209.4320      237.8824      298.5401      330.3861      352.6290        0.0000        0.0000        0.0000        0.0000        0.0000        0.0000        0.0000        0.0000        0.0000        0.0000        0.0000        0.0000        0.0000        0.0000        0.0000        0.0000        0.0000        0.0000        0.0000        0.0000        0.0000        0.0000        0.0000        0.0000        0.0000        0.0000        0.0000        0.0000        0.0000        0.0000        0.0000        0.0000        0.0000        0.0000        0.0000        0.0000        0.0000        0.0000        0.0000        0.0000        0.0000        0.0000        0.0000
        0.0000       35.8976       36.3349       25.4940       24.4989       23.2802       25.1066       30.9974       18.8839       15.7691       16.9239       13.1101       11.6826        9.2447        8.6008        7.0018        6.7123       10.3270       11.4838        8.7504        8.7041        6.7964        5.3196        6.7802        7.0209        7.2438        7.3412        6.8831        5.3073        4.7320        6.2247        4.9757        4.3577        3.8368        4.3081        4.3649        4.0900        3.5548        2.9543        3.4251        4.4990        7.6558        7.8092        6.9885        6.9870        7.6611        3.9198        8.0025        5.5959        3.6824        4.2178        3.9128        2.5880        1.7250        3.6972        4.8381        2.7353        2.2221        2.1914        2.1710        1.9373        1.6576        1.4823        1.7823        1.7864        1.6372        1.5177        0.9836        0.8178        0.8125        0.8070        1.1827        1.2494        2.4742        2.5927        0.6903        1.0124        1.3245        1.3324        1.3109        1.4408        2.4034        3.9523        3.8227        3.9360        3.1692        3.0732        9.5155       18.6484       14.8339        9.2943       14.3448       34.2805       16.0508       18.2878       23.8746       26.2351       25.8101       28.1525       26.4101       21.5451       14.7003       16.3044       12.9609       10.8205       10.6273       13.6011       16.9821       12.9957       12.9362       10.0851       17.7147       22.7182       33.6313       38.6622       34.4896       31.9636       28.0420       46.9284       43.3710       49.3130       42.2049       33.2416       28.9754       28.5810       39.5213       38.8061       33.2895       31.4582       35.3100       35.1990       33.7488       27.1908       27.9838       33.8401       32.6102       40.0823       49.1825       62.3288       49.7330       51.5967       59.9435       68.6333       60.2274       51.8901       76.3403       85.5182       86.7083       65.8135       72.5059       82.1611       82.5136       82.5634       93.2134       97.7463       97.7298      114.2143      108.9006      103.3456      115.5447      131.6112      152.8110      159.8060      157.3046      157.3649      143.6121      139.6213      145.6302      143.9400      147.1848      163.1614      165.8907      173.4134      179.9492      173.9706      151.0200      172.2239      158.4071      175.8210      184.5278      184.4039      188.7794      177.7229      203.3707      236.8743      264.9507        0.0000        0.0000        0.0000        0.0000        0.0000      142.7701      184.5467      207.0722      200.7689      171.7771      133.0827      125.8142      125.9374      162.2039      179.0167      203.5199      225.4053      288.9630        0.0000        0.0000        0.0000        0.0000        0.0000        0.0000        0.0000        0.0000        0.0000        0.0000        0.0000        0.0000        0.0000        0.0000        0.0000        0.0000        0.0000        0.0000        0.0000        0.0000        0.0000        0.0000        0.0000        0.0000        0.0000        0.0000        0.0000        0.0000        0.0000        0.0000        0.0000        0.0000        0.0000        0.0000        0.0000        0.0000        0.0000        0.0000        0.0000        0.0000        0.0000        0.0000        0.0000        0.0000        0.0000
       30.7471       31.4160       32.9492       29.9974       32.4820       29.8866       27.6760       21.2390       16.2752       11.4490       13.0138        8.1134        9.5009        7.1432        4.7397        4.1171        4.9715        8.9584        7.1999        4.7092        3.6069        3.3636        3.5728        5.1291        6.3034        5.2982        4.8029        3.6727        3.0717        2.8559        4.7508        4.1962        2.7176        2.3993        2.4676        3.5747        3.0279        3.6964        3.9323        3.6371        4.8594        4.8569        3.8612        4.3814        5.5359        7.1340        4.8217        6.9358        6.8197        4.2861        3.8674        2.8804        1.6114        2.8758        4.4242        3.5052        2.0189        2.2779        1.4695        2.3236        3.0156        1.7229        1.3807        1.4493        1.3627        1.6760        1.8596        0.9039        0.8248        3.1019        3.4172        1.5250        1.2302        3.6870        3.1942        1.2496        0.8378        1.2694        1.0356        1.7080        2.8856        6.4112        4.6645        1.7245        1.6614        4.2480        6.4935       20.3634       14.7382       12.5388       12.5561       17.3795      113.0872      106.4430       43.0309       48.4367       73.4641       49.6602       71.2982       91.2017       52.6717       38.1814       24.4007       16.6970       17.4769       14.6931       14.7513       12.9571       14.7763       17.2717       20.6557       22.5845       27.5810       40.1554       42.4505       37.6587       30.1803       29.5928       30.5425       37.1530       31.9804       33.4409       29.8655       22.7060       21.9765       26.4543       34.8782       38.5744       35.4059       38.8755       31.2760       26.9576       30.0664       40.0023       32.6811       35.1584       43.6680       46.0736       51.6666       54.2470       61.8944       67.5248       58.5178       65.0904       64.6401       79.8155       76.2315       66.4076       70.9999       71.6077       83.6576       82.4035       76.6085       81.5558       88.6825       90.3308       95.3974      106.0513      118.6503      142.8594      156.4878      160.1005      158.7281      135.0479      134.2870      142.4245      150.9042      147.8895      149.4188      151.1148      156.8917      167.5392      171.3561      186.0141      199.1048      173.3114      160.8218      144.0941      187.9117      244.3965      185.7521      200.8029      201.4485      221.0706      255.3674        0.0000        0.0000        0.0000        0.0000        0.0000        0.0000      142.6674      120.8074      118.0154      112.5862      105.9502       98.8950      107.9904      122.0663      167.5342      177.1542        0.0000        0.0000        0.0000        0.0000        0.0000        0.0000        0.0000        0.0000        0.0000        0.0000        0.0000        0.0000        0.0000        0.0000        0.0000        0.0000        0.0000        0.0000        0.0000        0.0000        0.0000        0.0000        0.0000        0.0000        0.0000        0.0000        0.0000        0.0000        0.0000        0.0000        0.0000        0.0000        0.0000        0.0000        0.0000        0.0000        0.0000        0.0000        0.0000        0.0000        0.0000        0.0000        0.0000        0.0000        0.0000        0.0000        0.0000        0.0000
       22.8062       24.8060       27.4917       26.3849       29.9184       40.6864       33.0357       21.5256       16.2397       11.7033       10.1891        7.4049        8.1408        8.1899        6.9867        4.5796        3.8629        5.5661        4.6901        2.9197        2.3941        2.6228        3.9042        4.6637        4.7042        4.1020        4.2123        4.0170        3.9798        5.8873        8.0106        7.5834        4.4135        4.1234        4.3642        4.6651        4.1503        5.1531        4.4679        3.4805        5.9341        6.0375        4.6182        5.8560        5.9000        4.8158        4.6078        4.8321        3.6511        2.4219        3.0532        3.5478        2.6223        3.4751        3.2288        3.2404        2.4435        1.7948        1.2729        1.4928        1.6139        2.0595        1.2515        1.4098        1.3068        1.6650        2.6414        3.7413        2.8250        2.0642        4.1780        1.8377        1.4492        4.6863        5.4354        2.4894        1.2054        1.5682        1.3722        1.3883        3.6699        4.5783        3.6892        2.4694        2.1336        3.7114        4.0711       36.9435       39.9510       10.8790       16.4523       19.4184       24.4122       27.5959       28.8641       47.1661       47.1843       46.4213       60.5108      108.5364      151.1929      123.2980       60.5932       45.1860       43.9053       31.5469       25.0899       15.9132       17.8305       22.2003       23.3706       23.6262       23.9727       33.6222       44.1697       36.2893       35.0198       33.2350       35.4699       41.1719       39.0333       48.2482       44.8137       41.2838       27.3205       24.9169       26.8682       32.1523       30.4641       26.2203       28.7511       41.1653       52.1438       47.8510       46.0379       52.4255       50.2678       46.3876       41.8289       51.7016       56.3094       59.2504       66.5106       62.7014       72.8432       63.0602       56.3036       69.3703       82.0949       77.3119       78.6864       92.3164       81.0042       72.5409       79.2157       97.2665       95.6556      113.4245      122.1033      140.3764      158.9286      162.4153      158.7403      156.3633      145.3608      153.2355      154.3630      158.8443      156.2370      159.3098      166.5178      185.8120      169.6399      175.7121      184.9117      150.8203      135.0139      151.8389      174.7586      197.5314      202.8707      204.9579      219.9362      254.7642        0.0000        0.0000        0.0000        0.0000        0.0000        0.0000      114.3000      115.5094       94.4913       92.2403       98.3569      102.8859      106.7647      117.4268      121.7631      159.6567      165.5098        0.0000        0.0000        0.0000        0.0000        0.0000        0.0000        0.0000        0.0000        0.0000        0.0000        0.0000        0.0000        0.0000        0.0000        0.0000        0.0000        0.0000        0.0000        0.0000        0.0000        0.0000        0.0000        0.0000        0.0000        0.0000        0.0000        0.0000        0.0000        0.0000        0.0000        0.0000        0.0000        0.0000        0.0000        0.0000        0.0000        0.0000        0.0000        0.0000        0.0000        0.0000        0.0000        0.0000        0.0000        0.0000        0.0000        0.0000        0.0000
       13.2212       18.9273       19.6761       18.8584       21.1988       23.5286       29.5245       19.0162       15.9894       15.0811       10.9712        6.4453        5.2886        4.6226        3.6472        2.8625        2.9874        3.7402        2.3609        2.6571        2.8587        3.0118        3.5008        3.3257        3.2513        3.1717        3.2866        2.0416        1.7559        2.3214        2.4696        2.6386        1.3182        0.8552        1.3591        3.5297        2.2222        3.5510        3.5530        3.9641        4.0087        3.9076        3.4872        4.6109        5.6470        3.3317        3.3736        2.0021        1.9221        2.0208        1.9704        2.5689        3.0023        2.7476        3.3403        3.7834        2.9701        2.4530        2.4004        2.0709        4.3619        6.2220        1.7578        2.2244        2.5411        2.9128        3.7739        2.4804        1.8252        2.1124        2.3762        1.8708        1.7461        1.8692        2.6173        1.9362        0.8661        1.3117        1.4510        0.9708        1.5827        3.8240        3.1312        3.4028        3.0748        4.0090        3.9411        6.7067        7.9730       13.8409       18.0214       19.4640       19.2638       20.9313       31.2972       45.7057       51.8586       60.5518       57.4058       48.7325       52.4566       71.4745       87.4406       91.9035       82.9980       62.5929       55.0705       42.4966       28.8637       27.6091       30.3506       30.2682       28.0852       31.5945       35.0579       36.2988       32.3146       35.5666       41.9960       51.5126       44.5626       45.5628       44.4774       46.2193       38.2420       41.1700       35.9396       28.0140       23.0369       35.2456       35.2339       60.8276       59.2867       48.4961       34.5014       46.9379       58.8367       55.1542       51.0584       52.8676       61.3219       64.0439       73.0703       69.9751       71.2501       57.2376       56.3520       68.3865       76.0045       80.5290       87.3596       95.0616      100.2946      102.1416      107.1993      101.3965      108.2488      116.2271      122.3888      132.4976      142.6147      148.2159      142.2854      151.0230      169.9688      171.8300      177.7594      179.2519      170.2593      158.5966      155.5180      158.8464      152.6539      150.3450      148.2662      132.3494      132.0247      146.9798      170.7444      196.0908      214.4428      203.4497        0.0000        0.0000        0.0000        0.0000        0.0000        0.0000        0.0000        0.0000       70.5600      111.0872      103.2494      106.1396      116.8066       41.4000        0.0000       57.3000       91.0500      118.4400      106.6200        0.0000        0.0000        0.0000        0.0000        0.0000        0.0000        0.0000        0.0000        0.0000        0.0000        0.0000        0.0000        0.0000        0.0000        0.0000        0.0000        0.0000        0.0000        0.0000        0.0000        0.0000        0.0000        0.0000        0.0000        0.0000        0.0000        0.0000        0.0000        0.0000        0.0000        0.0000        0.0000        0.0000        0.0000        0.0000        0.0000        0.0000        0.0000        0.0000        0.0000        0.0000        0.0000        0.0000        0.0000        0.0000        0.0000        0.0000        0.0000
       14.3533       17.2848       18.4464       18.3575       19.4901       18.7132       25.6281       34.1360       26.6824       19.2949       18.6879       10.4605        5.4229        3.5303        3.2840        2.9062        2.2802        1.9984        2.1120        2.6798        2.4749        2.5323        2.3781        2.3052        2.3448        2.0996        1.6610        0.6742        0.6304        0.7540        0.9222        0.3398        0.5725        0.6282        0.8591        2.1932        2.3497        3.4145        3.8093        3.7814        3.3087        3.6433        3.3580        4.3505        3.8317        3.2106        3.1617        1.1991        1.0395        1.8259        2.3768        2.4575        1.2361        0.9050        1.1002        2.1347        2.3043        2.7709        3.3346        3.3645        9.6696       10.5372        6.7867        3.9924        2.4052        2.7212        2.6574        2.8864        2.7127        5.7715        4.0390        1.8044        1.0647        2.2014        3.2029        2.4502        1.1790        1.1955        1.5959        1.3369        1.5901        1.8213        2.2340        3.6299        6.1036        6.5271        7.2076       12.8771       13.3091       24.2204       23.4102       27.0007       20.0133       21.5734       37.8243       50.8862       57.5382       80.9614       72.4240       51.8323       54.9092       70.9418       74.2431       88.7108       90.7178       77.9872       71.0279       63.3035       44.1990       43.9141       33.6835       34.4584       41.7644       43.4244       51.2726       47.9703       39.9421       35.2811       30.3616       30.0498       33.2807       32.4519       41.8799       41.4839       39.0352       39.5019       35.2951       26.4138       23.7387       23.1697       35.2178       47.4379       40.7962       31.4647       33.6140       59.5913       75.1947       68.6207       49.3778       56.6518       65.0982       71.6287       75.6560       69.2632       54.0257       55.7376       49.4425       66.1514       71.9680       75.7137       83.7803      106.5239      124.2634      115.6809      110.8960      111.7968      120.9492      128.0873      137.7857      142.1388      157.6504      163.1095      168.8453      162.1981      161.4353      175.8226      179.0787      179.1375      182.1735      199.0247      186.8429      166.4049      156.0511      159.1946      147.4421      133.4281      134.7986      150.1767      165.1319        0.0000        0.0000        0.0000        0.0000        0.0000        0.0000        0.0000        0.0000        0.0000        0.0000        0.0000       76.9200      115.2308      106.3859      113.0448        0.0000        0.0000        0.0000        0.0000        0.0000        0.0000        0.0000        0.0000        0.0000        0.0000        0.0000        0.0000        0.0000        0.0000        0.0000        0.0000        0.0000        0.0000        0.0000        0.0000        0.0000        0.0000        0.0000        0.0000        0.0000        0.0000        0.0000        0.0000        0.0000        0.0000        0.0000        0.0000        0.0000        0.0000        0.0000        0.0000        0.0000        0.0000        0.0000        0.0000        0.0000        0.0000        0.0000        0.0000        0.0000        0.0000        0.0000        0.0000        0.0000        0.0000        0.0000        0.0000        0.0000        0.0000        0.0000
        0.0000        0.0000       21.3516       13.6714        0.0000       15.9117       20.6719       30.9268       24.9530       20.8895       17.9086       13.7699        6.8488        4.8048        3.5477        2.6265        2.1864        1.8388        2.4586        2.1568        1.6660        1.7106        1.6451        1.5541        1.5708        1.1788        1.1010        0.5193        0.4682        0.5832        0.6352        0.3246        0.4022        1.7055        1.8175        2.3460        2.4712        2.8140        3.1831        3.7702        3.8905        2.9819        2.7909        3.0669        3.3502        3.3936        3.2516        2.9180        1.7080        1.8863        1.9619        2.8801        2.8961        2.6400        4.7844        6.5599        3.7925        4.7489        9.5053       10.5180        5.9309        7.8481       11.2529        5.1121        7.4451        3.7579        2.5966        1.8463        2.1268       21.0697       36.1403       15.3496        3.9281        4.6446        4.8203        1.6455        1.0972        1.0268        0.9384        1.3131        1.0408        1.9566        3.3307        4.4051        6.4317        9.2039        9.5016       16.4339       22.7961       38.7217       50.2050       41.3837       31.6713       31.6213       35.1380       45.3177       73.3316       71.9598       66.5180       59.7780       55.6298       75.8299       81.0958       86.7773       88.7263       84.3685       79.3063      108.7635      114.0521       85.6760       59.2271       53.2840       65.9457       63.3732       58.4381       41.2018       33.6742       38.5924       34.9074       31.0033       33.5928       31.7800       30.0580       41.8923       39.3419       33.5268       28.7070       29.7567       28.6135       26.8076       29.6491       33.2903       30.8860       36.3965       31.4445       30.0185       52.7833       61.9206       47.9067       56.5206       58.0930       66.6446       64.2704       53.8360       47.0056       53.5594       69.3642       71.1583       71.5503       79.8669       93.7623      106.0404      112.5009      105.5197      110.4529      124.2343      141.3667      142.0890      144.6945      157.2708      177.3853      200.7679      193.0546      172.1153      158.7940      166.8556      166.5931      190.9738      182.5414      185.1727      176.2623      148.5200      149.9597      149.3572      150.5660      133.7966      134.5530      149.0190      154.5836      155.6673        0.0000        0.0000      182.4491        0.0000        0.0000        0.0000        0.0000        0.0000        0.0000       98.4300       68.1300      116.3145        0.0000        0.0000        0.0000        0.0000        0.0000        0.0000        0.0000        0.0000        0.0000        0.0000        0.0000        0.0000        0.0000        0.0000        0.0000        0.0000        0.0000        0.0000        0.0000        0.0000        0.0000        0.0000        0.0000        0.0000        0.0000        0.0000        0.0000        0.0000        0.0000        0.0000        0.0000        0.0000        0.0000        0.0000        0.0000        0.0000        0.0000        0.0000        0.0000        0.0000        0.0000        0.0000        0.0000        0.0000        0.0000        0.0000        0.0000        0.0000        0.0000        0.0000        0.0000        0.0000        0.0000        0.0000        0.0000        0.0000        0.0000
        0.0000        0.0000        0.0000        0.0000        0.0000       14.3132       17.9522       25.9043       20.7067       17.0799       15.3721       11.3975        9.5786        6.9336        3.2672        2.2432        1.9936        1.5917        1.6352        1.6325        1.3090        1.2670        1.2431        0.9269        0.9221        0.9166        0.8393        0.4355        0.4264        0.3388        0.5337        0.3224        0.4015        0.4583        0.8149        2.2880        2.2904        2.9947        3.7133        3.0176        2.9419        2.8175        2.9306        3.2429        3.8424        3.1731        2.9876        2.6518        2.0968        2.1385        2.2245        5.2356        5.9331        4.7385        5.9835       19.1938       24.4750       16.6694       28.3593       19.8611       10.0408       13.1459       19.9170        5.3853        6.7270        7.2461        4.8935        2.3577        3.5642      242.4361      105.5717      164.5758        3.5948        4.5135        5.0375        3.5290        1.9486        1.1893        1.6928        2.7093        1.6710        3.0582        3.6658        3.6167        3.6205        4.5344        5.9323       10.0549       28.9746       50.9112       50.3685       95.6638       93.9178       38.2022       44.8778       49.2107       58.1324       62.5463       68.7996       60.0392       68.1537       98.0278       77.4513       75.7527       76.8048       84.8631       86.7455       77.9304      105.9788      100.0776       79.4894       80.8688       91.0410       74.3179       80.9613       75.3071       46.6961       42.7809       35.8035       32.7864       35.2148       38.9238       27.5772       34.8079       32.3192       31.0827       24.1805       24.9533       25.6075       28.3507       37.3333       33.7647       31.2624       31.8786       39.7512       41.1044       45.1495       48.0150       46.6004       52.7367       56.1936       61.5505       67.3660       54.3269       56.8527       63.9176       69.5850       72.8182       79.8115       93.3127      100.1314      105.0371      107.1803       98.4930      112.9175      122.1280      128.1032      133.6924      138.9714      151.4785      172.3868      172.2320      184.9535      172.6364      166.2835      177.2501      177.7238      185.5513      180.2259      170.0095      156.7752      160.0504      166.4316      165.9658      162.9309      151.8376      139.2463      147.4977      162.5419      162.5038      169.9302      173.6801      211.7972      313.9453        0.0000        0.0000        0.0000        0.0000      155.1300      118.5000      114.8700      121.9975        0.0000        0.0000        0.0000        0.0000        0.0000        0.0000        0.0000        0.0000        0.0000        0.0000        0.0000        0.0000        0.0000        0.0000        0.0000        0.0000        0.0000        0.0000        0.0000        0.0000        0.0000        0.0000        0.0000        0.0000        0.0000        0.0000        0.0000        0.0000        0.0000        0.0000        0.0000        0.0000        0.0000        0.0000        0.0000        0.0000        0.0000        0.0000        0.0000        0.0000        0.0000        0.0000        0.0000        0.0000        0.0000        0.0000        0.0000        0.0000        0.0000        0.0000        0.0000        0.0000        0.0000        0.0000        0.0000        0.0000        0.0000
        0.0000        0.0000        0.0000        0.0000        0.0000       20.0823       19.6780        6.2285        9.1170        8.3857        6.5347        6.7881       10.2405        6.2754        3.2016        2.1809        1.4167        1.0622        1.1017        1.2013        1.0339        0.9160        0.7679        0.1200        0.2424        0.2992        0.2657        0.6704        0.6130        0.5600        0.6143        0.2442        0.5065        0.7850        1.1379        2.4749        2.5446        2.5393        2.6303        2.7523        2.9970        3.1482        3.2247        3.3966        2.8983        2.6308        3.0839        2.9437        3.1927        1.7838        5.0692       12.2794       21.2953       74.4744       71.8046       90.8764      148.6832       45.3454       31.9120       24.1766        7.0372        7.5757        9.0793        5.1503        9.2056       10.0523        6.4835        3.3067        5.1520      118.1122      220.4077      104.8117        3.2975        3.4703        3.7612        1.8023        0.9754        0.7935        1.3662        1.4664        0.8829        1.5762        2.5815        2.9870        3.6933        4.1430        4.4887        5.5715        7.8476       24.0681       14.2673       25.5804       29.4505       29.0913       32.5831       36.7760       37.5614       45.9801       52.4555       45.1987       46.9676       50.1255       54.1576       70.2247       79.7799       89.8588       86.1035       96.7946      110.5417      106.5429       98.3365      106.3650      116.2580      104.9743       91.1210       75.8844       76.4792       69.1567       47.4434       34.9064       30.4414       26.4273       24.8334       25.3065       31.4379       23.4430       15.2996       18.2400       16.8943       38.6760       44.1942       32.0478       28.1158       41.5984       46.8336       50.8955       51.9455       58.8224       47.2545       46.8866       50.9460       56.9908       64.7976       60.2364       72.8047       71.9288       92.1920      100.7519      108.0478      112.5483      111.4562      106.1205      113.2423      109.6178      113.2429      120.7363      119.2952      127.1537      134.8997      148.1992      166.7228      176.8930      180.2933      180.9540      182.3228      192.8269      201.3424      184.7625      177.5601      171.6017      161.5354      155.9764      149.9294      145.0030      160.5876      128.9712      126.8277      126.7065      141.1282      150.3964      151.0720      174.5694      215.9050      259.1576        0.0000        0.0000        0.0000      217.4470      194.0436      148.8400      140.4171      130.8089      126.5366        0.0000        0.0000        0.0000        0.0000        0.0000        0.0000        0.0000        0.0000        0.0000        0.0000        0.0000        0.0000        0.0000        0.0000        0.0000        0.0000        0.0000        0.0000        0.0000        0.0000        0.0000        0.0000        0.0000        0.0000        0.0000        0.0000        0.0000        0.0000        0.0000        0.0000        0.0000        0.0000        0.0000        0.0000        0.0000        0.0000        0.0000        0.0000        0.0000        0.0000        0.0000        0.0000        0.0000        0.0000        0.0000        0.0000        0.0000        0.0000        0.0000        0.0000        0.0000        0.0000        0.0000        0.0000        0.0000        0.0000
        0.0000        0.0000        0.0000        0.0000        0.0000       15.8290       19.7509        9.4123        7.2133       11.0667        8.8775        7.4610        6.7436        7.0725        3.2892        1.7303        1.2382        0.9767        0.8995        1.0496        0.9231        0.7686        0.7889        0.4925        0.5303        0.4770        0.2873        0.3544        0.3332        0.4479        0.6052        0.4035        0.4574        0.8183        0.9730        2.3262        2.4317        2.5970        2.7871        2.8307        3.2661        3.2476        3.6768        3.3371        3.0741        3.5788        3.8552        3.9882        2.4057        1.0356        3.1869        9.0080       34.9968       78.8124       43.8356       25.6730       26.0075       37.4347       38.1608       18.2141       11.6559        8.7229        6.7633       36.1195       14.6556       23.6139       25.3908        9.1028       19.6262       18.5796       16.2153        7.7591        4.5504        7.8284        3.7498        1.1720        0.6700        0.4352        0.7987        1.8435        1.4099       43.1461        0.7295        1.7640        3.4300        3.8187        4.1439        6.4476        7.1390        8.4481       10.5720       19.1444       22.1344       28.7186       35.2293       40.5581       37.3389       42.4236       57.0014       47.4819       59.6794       59.4817       58.2128       73.1336       86.9099      117.6113      114.4135       97.5639      108.2334      133.1156      102.9106       98.6254      147.0514      133.8946      107.8006       92.4088       82.9368       68.9815       52.1870       38.4238       33.0302       28.9022       28.4412       28.2879       21.2440       14.6079       15.2862       15.8540       13.8802       20.3700       20.7215       28.7265       34.2145       42.0588       50.2748       45.2581       47.8566       46.5010       55.1453       57.6021       55.1811       46.9913       50.1296       55.6456       58.6950       71.4318      100.4394      120.9546      134.3239      129.1243      110.1422      101.4346      128.7127      131.4522      128.0266      111.9541      117.4774      131.8347      149.9678      175.6828      190.8643      196.5882      184.4942      189.3056      202.0503      210.0433      216.8904      203.4456      180.0743      162.6301      151.2678      148.2992      137.0585      146.6586      159.1408      143.0381      135.8681      138.1053      154.6131      152.2465      170.2545      176.4357      199.3297      247.1526        0.0000        0.0000      244.1760      205.6353      191.8855      162.6047      152.1307      133.9565      123.8465      131.5260      120.9082      149.6087       93.2237       95.1503        0.0000        0.0000        0.0000        0.0000        0.0000        0.0000        0.0000        0.0000        0.0000        0.0000        0.0000        0.0000        0.0000        0.0000        0.0000        0.0000        0.0000        0.0000        0.0000        0.0000        0.0000        0.0000        0.0000        0.0000        0.0000        0.0000        0.0000        0.0000        0.0000        0.0000        0.0000        0.0000        0.0000        0.0000        0.0000        0.0000        0.0000        0.0000        0.0000        0.0000        0.0000        0.0000        0.0000        0.0000        0.0000        0.0000        0.0000        0.0000        0.0000        0.0000        0.0000
        0.0000        0.0000        0.0000        0.0000       15.7375       14.5699       16.9879       10.1940        6.6581        7.1080        5.3859        7.3368       11.7342        6.7960        7.0818        3.6616        1.7934        1.1045        0.8444        1.3701        0.7353        0.7670        0.4761        0.0686        0.0857        0.8498        0.2568        0.2551        0.2352        0.4706        0.6956        0.3920        0.6101        0.8120        0.5432        2.2643        2.5807        2.5837        2.9223        3.1237        3.3755        3.8972        3.6112        3.7479        3.9148        4.2536        6.0856        4.5701        1.8335       19.3469       60.7196       31.3727       37.4840       37.6982       39.7023       30.0832       40.4174       73.2142       44.9395       13.1228       37.1227       35.0107       18.4274        9.5499       20.6940       25.0172       38.3544       16.8674       11.5275       16.9164       20.3422       16.2910       19.1780       17.1116        8.8141        3.3977        2.8326        1.2081        1.3125        1.6696       10.3047       15.3581        1.6567        2.2304        2.6679        3.6969        4.0034        9.4199        9.8429        7.3721        8.0714       10.4168       12.8111       44.3375      104.4056       45.2577       26.6040       28.1984       31.6033       36.7871       47.4963       63.5004       62.2570       64.4390       83.5528       81.7521       89.1382       83.0639       98.5929      114.5370      126.2969      116.0619      114.5223      110.3281       93.9107       79.1945       75.3981       75.9919       66.4235       56.9193       44.5551       44.9121       41.5578       26.4552       19.2795       14.0711       16.6480       20.6004       16.5173       18.4388       22.7075       34.1809       45.6552       40.6382       40.3481       55.8334       67.0852       59.4835       55.4400       60.4139       62.9631       60.8151       78.1339       70.9653       75.8567       93.3154      107.4346      116.0912      123.5570      125.0495      114.9101      113.1218      139.1700      131.6253      113.5583      107.8689      120.0844      129.5821      140.0753      175.2684      193.3219      188.2767      189.4641      222.6746      228.8325      220.5593      211.6187      195.2636      176.8882      151.7551      151.4465      134.8683      145.8066      168.9359      181.9634      170.4851      163.3279      165.2685      170.3083      181.8094      196.5567      208.3174      232.1978      275.3191        0.0000      277.2795      238.1593      219.9121      198.8502      186.0506      147.5201      152.0294      129.9922      116.2711      110.7077       93.3131       80.5402      103.5883      105.0141        0.0000        0.0000        0.0000        0.0000        0.0000        0.0000        0.0000        0.0000        0.0000        0.0000        0.0000        0.0000        0.0000        0.0000        0.0000        0.0000        0.0000        0.0000        0.0000        0.0000        0.0000        0.0000        0.0000        0.0000        0.0000        0.0000        0.0000        0.0000        0.0000        0.0000        0.0000        0.0000        0.0000        0.0000        0.0000        0.0000        0.0000        0.0000        0.0000        0.0000        0.0000        0.0000        0.0000        0.0000        0.0000        0.0000        0.0000        0.0000        0.0000        0.0000
        0.0000        0.0000        0.0000        0.0000       23.7835       18.4083       15.8269       10.2698        9.1883        7.8119        5.2070        7.6313        6.6477        5.1016        4.2786        3.5856        2.4080        1.6450        1.3458        0.9757        0.7658        0.5594        0.3735        0.0174        0.0078        0.2091        0.0649        0.2039        0.2788        0.4236        0.6349        0.3901        0.4500        0.3416        0.5341        2.2634        2.4584        2.4934        2.6143        3.0990        3.8277        3.9495        4.2334        5.6861        4.9759        7.3368        7.2440        9.1509       12.4832       42.4640       64.8755       33.1727       26.0953       27.5772       18.9879       20.9058       20.3905       31.3191       22.7711       46.9641       87.6768       35.2309       28.3380       13.4127       13.5430       11.9832       22.4554       20.1232       24.9204       18.3481       14.8367       15.2559       12.2848       11.9850        9.0960        4.4441        4.6812        4.9111        3.9007        2.0902       11.9996       11.2048        1.9518        2.9090        4.1865        6.7172        4.2937       11.7069        7.5811        4.6443        5.6129        7.9494        9.7766      203.9734      280.3668       85.1766       31.2532       28.4377       33.8697       34.6231       50.1987       46.1972       47.1202       67.2080       70.5725       82.5716       68.4089       68.2396       65.1266       73.8585       96.9906      103.0055       99.2174      102.9143      102.2110       77.8507       86.3974       89.7718       84.3140       81.3986       61.3851       45.0055       39.5687       27.2835       27.4748       24.2527       21.1415       25.1100       27.7123       29.7526       33.6012       47.8435       44.2647       40.9697       52.8536       61.6356       78.6313       72.0661       65.3236       63.3633       65.4954       75.8894       87.2685       97.4750       90.2916       99.2240      111.6236      112.5490      122.7613      130.4231      139.4136      163.8412      169.0452      131.9608      101.8589      102.7899      117.3254      123.6051      130.9392      155.9538      184.1754      184.4878      218.1616      229.2519      226.5739      211.6754      197.6537      173.7352      162.5549      151.1987      163.7329      157.2727      179.2414      195.8991      213.5949      198.6645      201.8970      212.0258      200.2401      202.0843      201.7303      207.3886      218.6629      232.7527      229.1953      226.1869      241.1588      213.0019      180.2303      164.7284      132.2964      140.4853      128.5085      112.3973      109.5076      100.2773      118.0142      107.4044      110.4974        0.0000        0.0000        0.0000        0.0000        0.0000        0.0000        0.0000        0.0000        0.0000        0.0000        0.0000        0.0000        0.0000        0.0000        0.0000        0.0000        0.0000        0.0000        0.0000        0.0000        0.0000        0.0000        0.0000        0.0000        0.0000        0.0000        0.0000        0.0000        0.0000        0.0000        0.0000        0.0000        0.0000        0.0000        0.0000        0.0000        0.0000        0.0000        0.0000        0.0000        0.0000        0.0000        0.0000        0.0000        0.0000        0.0000        0.0000        0.0000        0.0000        0.0000
        0.0000        0.0000        0.0000        0.0000       11.7445        8.5584        8.7053       15.5425       15.1645       10.8831        8.7044       14.7875       17.4485       14.0435       11.5406        1.7195        1.8932        1.7047        2.1077        1.8660        1.7702        2.6357        0.7262        1.2424        0.9577        0.4651        0.2963        0.4756        0.7099        0.8983        1.1374        0.1741        0.5371        0.2366        0.4677        0.4815        0.6142        0.5276        0.9080        0.7415        0.8528        1.1047        1.4553        2.1003       17.1336       71.9365       42.5275       58.2930       15.4171       18.9874       27.2218       33.5890       27.8509       26.7582       34.1124       44.1218       38.6342       23.5843       15.6208       11.7469       29.2321       29.5219       18.2360       12.0088       14.2403       17.2418       25.0376       28.0460       26.8577       21.8011       16.5701       13.6867       11.3773       13.2624       12.9936       10.0503        9.9958        8.2126        6.0903        4.6845        4.2032        1.6798        0.8115        2.1522        4.6312        4.5477        4.2997        8.8233        7.9747        9.6707       49.7521        5.8101        8.5290       38.8859       77.9908       24.4742       16.3640       19.2261       23.9894       23.8246       28.6581       32.5339       30.5767       55.1268       82.5169       71.8904       60.8819       62.1861       61.6459       68.3146       67.7461       71.1393       86.2595       76.9089       83.2976       89.3178       85.9765       90.0875       99.2050       80.8387       66.1832       46.5018       42.6197       45.6548       44.2310       41.0280       44.2456       59.8303       51.9803       55.4492       53.4909       60.1395       75.8414       58.4706       62.2183       80.0930       94.7903       92.0612       91.9235       76.6667       75.5861       88.2462      100.5647       93.7998       99.3629      104.8028      120.3110      123.0371      139.6296      142.6709      156.7306      142.7142      118.0390       97.5750       99.0268      118.7287      136.9736      144.0631      136.4376      166.7117      188.8591      198.1675      215.4183      203.0540      205.9858      213.9120      189.8739      152.5392      135.8782      138.9182      154.1887      214.7205      249.3625      259.7519      268.5415      293.6592      309.2231      306.4258      282.8837      247.9743      266.2261      259.7910      232.7054      269.0573      252.9130      231.2328      225.3684      170.7858      157.2196      142.3663      121.1625      119.9752      104.1537       94.9540       91.2638       72.1177       73.6479       86.1505       91.9179        0.0000        0.0000        0.0000        0.0000        0.0000        0.0000        0.0000        0.0000        0.0000        0.0000        0.0000        0.0000        0.0000        0.0000        0.0000        0.0000        0.0000        0.0000        0.0000        0.0000        0.0000        0.0000        0.0000        0.0000        0.0000        0.0000        0.0000        0.0000        0.0000        0.0000        0.0000        0.0000        0.0000        0.0000        0.0000        0.0000        0.0000        0.0000        0.0000        0.0000        0.0000        0.0000        0.0000        0.0000        0.0000        0.0000        0.0000        0.0000        0.0000        0.0000
        0.0000        0.0000        0.0000        0.0000        0.0000        0.0000        0.0000        0.0000       10.5494        9.7870        8.2484       13.9258       16.8276       17.8558       12.9090        1.1755        3.1803        5.0816        2.6990        1.8301        3.2756        1.9196        1.4615        1.0363        0.7346        1.2629        0.8618        2.7518        6.4885        1.6139        2.0030        1.7266        2.9592        1.1766        2.5583        3.2660        1.3213        1.7967        2.7443        1.5618        2.8896        2.8631        2.5265        6.2827       22.9725       27.4234       16.2764       19.3435       10.0965       13.9219       24.7373       21.1102       16.2519       22.2212       23.9249       68.9683       87.6072       18.2756       13.8957       18.5030       32.1655       25.9466       43.5855       24.1499       25.8084       37.3169       50.4007       59.7850       72.7783       60.9384       51.3252       59.1341       38.7815       24.7689       18.8371       11.9941        8.0167        8.0228       15.2447       10.5379        2.2503        1.3956        1.5553        1.4465        2.2633        5.8208        4.2477        4.0164        1.9395        2.5346        6.9589        8.2140       12.1112        8.2232       10.4206       17.1212       19.2418       21.5663       22.1598       22.8575       28.0743       28.4528       33.9437       52.5650       63.2817       63.1929       75.7563       64.6546      106.2518       94.6818       64.5664       74.4228       62.5414       55.9975       62.9542       70.4570       97.0334       82.0312       69.9409       80.9456       65.6118       62.6395       62.7964       54.0090       47.7125       46.7438       52.1409       68.4294       75.4593       77.7207       63.7626       49.2432       70.6385       76.7987       76.5840       94.1179       92.4488       92.0845       96.0402       85.6791       90.4166       92.2894      101.4295      107.6646      105.0345       90.8332      136.7503      148.1742      154.2653      130.1348      119.7223      103.6862      100.3371       92.4513      108.3441      140.9790      145.8827      151.8513      161.0555      158.9312      164.4207      181.0898      192.5366      185.2360      180.7118      183.3474      169.5912      140.0656      129.7652      140.8728      163.7953      242.3405      265.5213      296.8395      303.0518      350.2878      365.6501      364.2159      343.0756      295.6902      280.3714      281.2190      254.4456      250.8252      235.7565      226.0906      229.9373      171.6538      135.0166      130.0081      128.7802       93.1684       90.0861       91.8500       91.3456       81.0114       83.5002        0.0000        0.0000        0.0000        0.0000        0.0000        0.0000        0.0000        0.0000        0.0000        0.0000        0.0000        0.0000        0.0000        0.0000        0.0000        0.0000        0.0000        0.0000        0.0000        0.0000        0.0000        0.0000        0.0000        0.0000        0.0000        0.0000        0.0000        0.0000        0.0000        0.0000        0.0000        0.0000        0.0000        0.0000        0.0000        0.0000        0.0000        0.0000        0.0000        0.0000        0.0000        0.0000        0.0000        0.0000        0.0000        0.0000        0.0000        0.0000        0.0000        0.0000        0.0000        0.0000
        0.0000        0.0000        0.0000        0.0000        0.0000        0.0000        0.0000        0.0000        0.0000        0.0000        9.9224       15.1888       17.8192       16.3421       12.9090        1.2800        1.4116        1.5809        1.3954        1.4909        1.3682        2.0472        1.8082        1.6596        1.1977        0.6984        1.0892        2.4646        4.0817        2.8111        4.7703        2.8220        4.9975        4.4532        6.0927        8.8613        6.4597        9.1283        4.1503        3.9286        3.5408        2.8279        3.0220        6.3208       16.6095       19.9283       10.3383       13.0409       21.7682       21.0904       21.1525       20.4899        9.8825       37.0934       44.7934       93.1771      142.1026       43.2480       40.5833       17.3711       24.9605       25.7250       29.4351       22.0758       23.1799       60.2543       97.8270       89.3008       79.7560       61.4154       43.7939       26.7138       32.0281       48.7165       60.7542       21.9977       20.6115       16.6485       17.7414       18.7313        7.6884        5.8304        4.7899        3.8716        3.8234        5.8835        3.0308       14.6271       13.6948       15.2319       23.7394       12.5519       10.9433       12.8504       16.9363       20.1843       21.7587       22.8722       24.2624       31.1674       40.9863       37.5722       43.2353       57.8884       65.3812       60.3674       53.9434       63.5943       66.8088       91.8746       77.7311       87.2548       69.6570       64.3908       70.9673       71.4932       76.8043       70.1989       63.6679       58.9148       59.1075       51.3122       60.1501       62.0079       48.9308       50.3395       54.5399       79.3177       84.7877       88.7459      100.0963       69.2168       66.1152       62.8710       72.3982       89.7142      106.0290      107.8571      109.1756       81.0760       93.2161      101.3831      110.0968      114.2023      103.6288      104.5891      166.7618      147.4831      127.9032      116.1495      116.4542      103.2870      103.3691       93.9072      107.8838      143.5445      151.7706      166.9320      176.1241      185.1907      170.1091      172.5646      191.1293      182.7783      176.8419      184.9423      177.3591      145.3685      162.0986      171.4146      185.4835      262.0790      304.5648      335.9583      369.4241      387.4118      396.1466      379.6161      378.8802      323.7146      302.4974      281.3409      260.7361      256.2862      222.4629      227.4668      206.3331      159.5576      138.5777      120.7324      113.3751       95.3665       89.4670       97.5518        0.0000        0.0000        0.0000        0.0000        0.0000        0.0000        0.0000        0.0000        0.0000        0.0000        0.0000        0.0000        0.0000        0.0000        0.0000        0.0000        0.0000        0.0000        0.0000        0.0000        0.0000        0.0000        0.0000        0.0000        0.0000        0.0000        0.0000        0.0000        0.0000        0.0000        0.0000        0.0000        0.0000        0.0000        0.0000        0.0000        0.0000        0.0000        0.0000        0.0000        0.0000        0.0000        0.0000        0.0000        0.0000        0.0000        0.0000        0.0000        0.0000        0.0000        0.0000        0.0000        0.0000        0.0000        0.0000
        0.0000        0.0000        0.0000        0.0000        0.0000        0.0000        0.0000        0.0000        0.0000        0.0000       14.6483       29.7379       21.5268       19.3718       19.2765        1.8909        1.7573        1.1886        1.4130        2.4876        1.4227        1.2912        1.2686        3.6831        1.5441        3.0967        5.0135        6.4097        5.0715        4.3458        6.7710       13.5033        9.0328        9.0791        9.5535       19.3826       11.9558        3.3755        4.5682        2.8365        3.0443        1.8831       14.2863        5.9658       15.7826       11.3735        7.2069       15.0500       19.3499       19.0137       24.0333       17.3045       26.2016       39.4121       30.9192       41.5466       41.3896       38.3845       23.1895       10.8545       25.4171       16.7389       40.1596       45.1822       49.8469       73.6996       97.7616       93.3656      126.6467       94.7659       70.0808       37.6514       57.1642       64.9047       52.7088       32.1179       37.9819       26.5975       20.9135       32.8932       25.4049       19.1121       15.8589       27.0964       12.5343       14.5695       10.2896       15.9457       20.5006       49.6544       72.0985       57.2585       21.8364       25.3550       33.1391       23.9146       24.0101       23.7600       25.4223       32.4725       36.3390       45.5687       42.0295       56.6057       64.1599       77.0658       61.1877       57.0318       54.1899       77.5780       76.6355       73.2414       65.2937       72.0125       71.7153       71.5542       89.7728       99.1866       94.5412       84.8444       73.2787       60.4186       52.4430       60.3457       61.6914       67.8221       61.6273       74.6737       75.1311       91.1507       93.8135       81.4057       73.1833       61.8087       64.4514       90.0662       98.7461      109.0894      104.6597       93.1341      111.0522      133.8687      114.0101      119.8977      124.5532      111.4124      122.1009      125.9363      118.8437      116.1033      124.6823      115.4964      103.0572       96.3382      105.0026      129.9551      163.8500      174.0231      171.2781      171.2715      193.6398      186.1140      197.7433      187.9954      186.0952      194.7727      199.8318      174.5030      175.2991      188.3055      205.4162      286.9460      346.5067      352.6253      360.0955      381.7381      388.5641      368.2061      356.1455      311.6943      320.6794      291.8050      289.3034      274.1931      224.9731      213.6297      188.1584      163.6470      139.1300      130.8018      120.0102       96.7704       97.1291        0.0000        0.0000        0.0000        0.0000        0.0000        0.0000        0.0000        0.0000        0.0000        0.0000        0.0000        0.0000        0.0000        0.0000        0.0000        0.0000        0.0000        0.0000        0.0000        0.0000        0.0000        0.0000        0.0000        0.0000        0.0000        0.0000        0.0000        0.0000        0.0000        0.0000        0.0000        0.0000        0.0000        0.0000        0.0000        0.0000        0.0000        0.0000        0.0000        0.0000        0.0000        0.0000        0.0000        0.0000        0.0000        0.0000        0.0000        0.0000        0.0000        0.0000        0.0000        0.0000        0.0000        0.0000        0.0000        0.0000
        0.0000        0.0000        0.0000        0.0000        0.0000        0.0000        0.0000        0.0000        0.0000        0.0000       10.9574       32.3002       35.1135       61.9408       36.6864       42.9338       39.3783       33.7920       31.4662       19.4591       19.5249       24.7981       16.9582       10.8311       14.4429       17.2718       15.9033        9.6666       11.4108       11.4316       16.8264       20.3597       16.1209       12.0965       13.8971       13.8053        6.6272        4.3766        5.5966        8.3728        3.8773        4.8342        3.0015        0.6159        0.5088        2.1073        5.3691        1.1419       11.0097       10.9812       16.7739       14.0690       10.8553        7.6546       71.3809       34.5249       30.2497       19.5462        9.5248       12.8745       12.9219       14.3947       28.6253       52.6074       43.0431       71.2686       92.6475       60.0774       58.1340       51.7324       28.7693       30.1075       32.7949       40.9736       38.9526       43.8565       34.9135       32.6613       30.1888       31.8258       32.7990       27.4051       25.6672       34.4071       46.5142       28.3552       36.4470       56.5149       48.0101       29.6878       27.3489       26.1366       28.6590       40.3345       45.5551       25.6380       27.7685       34.0264       28.7721       38.7826       32.9877       31.3648       35.4390       48.8759       52.9842       71.3350       68.1145       63.6029       61.9255       65.2200       64.1392       72.4713       68.4862       92.8359      111.9259       86.1098       98.7182      109.2089      106.4391      108.4428      101.4924       81.0635       69.8013       74.3255       83.7644       79.5366       73.2382       81.5904       75.4838      107.2582       91.8637       95.2220       91.4609       69.9915       73.6763       94.8712      111.5254      109.0807      115.8429      118.4383      129.6828      133.8067      142.1305      132.0623      127.2538      111.2234      117.6031      127.2077      116.1212      108.3265      129.8444      127.6952      106.4430      120.2186      128.5931      154.0662      181.6736      194.5979      186.6961      168.2611      190.0495      205.0797      211.2396      218.1307      208.0045      200.5348      212.7525      235.4427      258.8240      272.7688      293.1041      304.6916      326.9263      311.7932      300.4589      328.5034      315.7805      299.0047      290.0687      323.7061      353.0388      324.2412      288.3310      290.8307      216.5726      167.7003      165.9763      168.9352      152.9057      141.5290        0.0000        0.0000        0.0000        0.0000        0.0000        0.0000        0.0000        0.0000        0.0000        0.0000        0.0000        0.0000        0.0000        0.0000        0.0000        0.0000        0.0000        0.0000        0.0000        0.0000        0.0000        0.0000        0.0000        0.0000        0.0000        0.0000        0.0000        0.0000        0.0000        0.0000        0.0000        0.0000        0.0000        0.0000        0.0000        0.0000        0.0000        0.0000        0.0000        0.0000        0.0000        0.0000        0.0000        0.0000        0.0000        0.0000        0.0000        0.0000        0.0000        0.0000        0.0000        0.0000        0.0000        0.0000        0.0000        0.0000        0.0000        0.0000        0.0000
        0.0000        0.0000        0.0000        0.0000        0.0000        0.0000        0.0000        0.0000        0.0000        0.0000        0.0000       30.3059       39.8479       43.5366       41.0444       54.7166       49.5280       36.1142       27.6756       13.6197       17.6997       19.9601       22.8102       15.3150       11.2662       10.3923        9.4527        8.0689       15.6484       21.0563       28.0334       29.1713       21.7955       16.6603       18.4780       13.2584        9.4422        7.5769       11.0433        9.8145       10.2684        8.0539        2.2351        1.4134        2.4471        0.5650        3.0279        6.3110        1.1528       16.6546       15.6426        6.7831        6.5760        6.1310       13.0035       30.7471       44.8367       18.7065       25.0350       22.9940       12.9302       19.7095       32.6999       48.8949       52.8132       97.7183       82.7807       55.4894       66.2066       42.4980       36.0923       42.5228       51.7610       47.3512       43.1055       52.8810       43.4343       40.1187       70.5031       45.7949       35.9388       40.6298       29.3359       68.0745       76.7949       47.7658       30.2162       49.7123       77.3565       52.0462       32.6338       18.6598       29.9482       31.3378       34.5762       26.5713       30.5909       41.2162       34.5808       29.6080       26.0250       30.1568       33.4650       43.1988       59.7710       55.3406       78.6655       88.4598       88.0731       92.2772       77.7568       87.9885       88.9044      111.7617      119.1762      122.6442      129.9895      119.6841      134.7313      112.1118      100.2674      100.4632       98.0255      107.2720       93.6030       79.9843       80.5503      115.1218       98.2818      104.0895       98.0171      114.3410      118.1807       75.3753       90.9350      119.7937      131.9807      130.0535      133.0936      130.9440      147.0950      163.2629      165.6377      128.2139      113.2168      103.0561      114.5380      132.9636      124.1407      113.4669      104.3523      125.2826      130.0901      145.7978      154.3504      168.2439      194.2721      201.1401      199.6461      183.0612      202.6839      230.2854      226.1803      229.8569      223.2073      247.5151      250.4013      246.2178      303.1938      339.0604      295.6854      303.2765      315.5879      314.0023      299.0703      303.7325      300.3884      307.9347      307.9431      334.1920      336.3238      306.1692      283.7980      288.2957      216.2292      170.7895      161.6654      167.7774      154.4622        0.0000        0.0000        0.0000        0.0000        0.0000        0.0000        0.0000        0.0000        0.0000        0.0000        0.0000        0.0000        0.0000        0.0000        0.0000        0.0000        0.0000        0.0000        0.0000        0.0000        0.0000        0.0000        0.0000        0.0000        0.0000        0.0000        0.0000        0.0000        0.0000        0.0000        0.0000        0.0000        0.0000        0.0000        0.0000        0.0000        0.0000        0.0000        0.0000        0.0000        0.0000        0.0000        0.0000        0.0000        0.0000        0.0000        0.0000        0.0000        0.0000        0.0000        0.0000        0.0000        0.0000        0.0000        0.0000        0.0000        0.0000        0.0000        0.0000        0.0000
        0.0000        0.0000        0.0000        0.0000        0.0000        0.0000        0.0000        0.0000        0.0000        0.0000        0.0000        0.0000        0.0000        0.0000       40.6868       53.3106       53.9420       37.0973       27.6770       26.5262       24.5582       20.5392       17.7778       13.3716       10.5067       17.8917       14.9453       15.7558       27.5105       31.1215       31.3290       29.7136       28.5104       14.7921       22.5141       15.5068       14.5544       19.5204       17.0801       18.6019       10.0956        6.9359        4.2757        0.6219        0.3654        2.0164       12.5107       14.9533       26.0825       19.0031       32.3013       15.5487        9.3819       20.3576       30.5144       37.9761       43.1223       29.0248       42.3263        9.7230        9.2421       39.7948       25.9181       58.3885       49.4999       38.9385       76.1509       52.1913       54.5534       62.7488       56.3745       68.8660       72.4445       56.4255       48.6437       58.9123       67.4885       68.6135       66.3731       48.3826       42.5301       36.5967       32.1545       48.6438       44.0255       31.1602       23.9551       32.7942       54.9334       51.9518       34.7343       30.1031       23.2309       30.7087       39.4001       35.0847       32.3393       35.6352       38.0011       41.0314       69.9938       65.6568       44.1898       52.8085       56.2282       67.5738       78.9721      105.4399      121.6112      107.2148      112.2755      135.0394      124.2435      119.7493      120.4306      144.3518      139.7595      123.7802      112.3485      110.8303      105.5133      113.0610      107.8445      119.9678       96.5821       79.6176       80.3664      113.5868      103.3454       88.4379       94.3322      114.4485      146.7397      100.7491       94.0430      122.2476      132.8911      151.8572      150.8209      142.0521      139.2139      156.2814      163.8539      127.5687      108.4298      101.4734       96.6928      105.8866       96.2529       98.1113      108.5735      112.4152      147.8964      170.7538      179.4948      205.3018      206.3370      220.6948      220.5830      213.7715      205.8986      223.2606      215.1060      217.7834      246.0860      274.5802      268.7528      257.1608      285.3700      305.0566      317.6239      304.3608      283.6158      280.3402      299.1688      319.5120      343.9537      335.7900      340.2976      347.7893      335.5852      324.3278      282.5463      276.6674      247.4873      202.8773        0.0000        0.0000        0.0000        0.0000        0.0000        0.0000        0.0000        0.0000        0.0000        0.0000        0.0000        0.0000        0.0000        0.0000        0.0000        0.0000        0.0000        0.0000        0.0000        0.0000        0.0000        0.0000        0.0000        0.0000        0.0000        0.0000        0.0000        0.0000        0.0000        0.0000        0.0000        0.0000        0.0000        0.0000        0.0000        0.0000        0.0000        0.0000        0.0000        0.0000        0.0000        0.0000        0.0000        0.0000        0.0000        0.0000        0.0000        0.0000        0.0000        0.0000        0.0000        0.0000        0.0000        0.0000        0.0000        0.0000        0.0000        0.0000        0.0000        0.0000        0.0000        0.0000        0.0000
        0.0000        0.0000        0.0000        0.0000        0.0000        0.0000        0.0000        0.0000        0.0000        0.0000        0.0000        0.0000        0.0000        0.0000        0.0000        0.0000        0.0000        0.0000       37.9160       33.1147       32.5768       27.3779       15.3857        9.1924        5.9024       19.2315       34.7061       19.3390       18.3695       22.0513       24.3213       21.4320       24.6912       28.1691       42.8546       16.4096       20.1383       17.0230       24.4402       41.9297       37.5397       10.7284        7.1257        3.3488        1.5020       14.7312       75.9255       34.9529       35.7172       46.5902       39.8080       15.2559       14.8236       12.0382       38.7612       33.0883       28.4740       26.5549       21.6686        9.1579       33.9312       51.9079       47.5225       46.8713       26.0222       30.3388       31.5538       45.1871       46.5594       29.6581       85.0855       78.4153       69.1141       61.2508       57.9822       61.1660      101.1582      101.4107       89.4600       58.6932       46.4454       43.1161       40.1521       68.7118       59.7633       50.9723       44.0479       35.0168       35.8550       58.1978       81.5406       49.3336       34.8872       32.3911       35.2208       40.7454       43.3778       48.8139       50.2954       36.5221       51.2039       54.1141       46.4763       57.3249       64.9988       69.6130       71.4728      107.0863      120.1127      104.9595      121.1879      118.7931      151.1503      154.8546      141.9631      142.0674      146.1474      128.7751      119.2112      126.6866      124.7200      112.0357      111.2595      126.3379      106.0000       96.8042       95.0069      118.3597      108.0090      127.3759      123.4222      101.4389      115.4063      108.7931      109.0028      120.3137      108.7316      121.4584      144.5995      143.2112      127.6390      125.7007      109.4648      122.0067       99.7703       87.3514       90.7480       76.3287       76.5968       94.8179      103.7171      111.6075      143.7457      157.6032      155.3647      173.7572      215.1683      230.6851      244.4121      204.2820      208.3649      219.7867      225.1180      238.3025      261.7565      262.8760      286.3998      317.3450      317.9210      361.2590      337.2615      298.6593      282.6801      284.6932      316.8829      360.1645      380.2417      339.1205      310.1647      338.3170      345.2217      298.8616      265.5414      249.5643      240.6504      197.7717        0.0000        0.0000        0.0000        0.0000        0.0000        0.0000        0.0000        0.0000        0.0000        0.0000        0.0000        0.0000        0.0000        0.0000        0.0000        0.0000        0.0000        0.0000        0.0000        0.0000        0.0000        0.0000        0.0000        0.0000        0.0000        0.0000        0.0000        0.0000        0.0000        0.0000        0.0000        0.0000        0.0000        0.0000        0.0000        0.0000        0.0000        0.0000        0.0000        0.0000        0.0000        0.0000        0.0000        0.0000        0.0000        0.0000        0.0000        0.0000        0.0000        0.0000        0.0000        0.0000        0.0000        0.0000        0.0000        0.0000        0.0000        0.0000        0.0000        0.0000        0.0000        0.0000        0.0000
        0.0000        0.0000        0.0000        0.0000        0.0000        0.0000        0.0000        0.0000        0.0000        0.0000        0.0000        0.0000        0.0000        0.0000        0.0000        0.0000        0.0000        0.0000        0.0000       48.7505       49.4280       47.0102       33.2815       10.3265       10.8997       24.6793       29.8873       22.3725       23.8592       28.6529       27.6325       26.3421       20.3374       18.2175       18.8038       18.8688       15.4779       13.9315       22.5709       34.1515       20.9993       10.3456        8.1963        5.1652       11.4109       12.4763       40.6430       39.0477       19.3610       22.2773       39.7834       37.8130       14.3917       16.3222       23.2294       35.1103       27.1433       17.5642       21.1995       13.5372       31.4673       51.3819       42.7375       23.2837       14.9689       20.7327       16.8275       16.0542       38.5699       65.6526       58.9957       76.7572       42.3639       51.6784       63.4191       87.3088       95.0881       88.4310       67.4578       54.8987       35.1428       32.7189       35.9056       52.3557       46.2520       50.5989       62.9654       67.9856       90.2647       90.6200       66.4893       52.4319       56.5485       51.5112       49.1964       46.2647       48.3553       51.6343       49.8803       41.2631       38.3915       39.6476       55.2269       77.6815      119.9196       72.2651       85.8909       91.1089       96.0975       99.8049      113.1149      148.4337      152.2397      175.5521      154.7357      179.7297      178.9730      146.8049      133.7716      138.9709      128.4705      134.1462      134.1126      155.4550      151.1548      116.0320      122.2364      131.8452      118.6430      123.8477      103.8716       93.2561       93.3665       99.1174       87.3250       92.1538       97.8403      100.8308      104.7813       95.4771       99.7270       95.4395       71.7647      108.9371       89.5399       82.0019       78.8873       80.6388       87.3439      100.8505      122.4714      117.0507      129.3336      142.6737      161.5206      162.4261      167.5617      175.9347      196.2872      204.2555      220.8194      227.7119      240.5833      273.1846      318.6056      319.3903      318.2347      335.4655      349.2457      360.0739      358.6614      334.5358      338.0515      335.1945      389.8747      390.8538      425.1263      371.6863      340.5698      333.8419      335.5498      294.6945      241.9333      222.4291      228.5269      213.7529        0.0000        0.0000        0.0000        0.0000        0.0000        0.0000        0.0000        0.0000        0.0000        0.0000        0.0000        0.0000        0.0000        0.0000        0.0000        0.0000        0.0000        0.0000        0.0000        0.0000        0.0000        0.0000        0.0000        0.0000        0.0000        0.0000        0.0000        0.0000        0.0000        0.0000        0.0000        0.0000        0.0000        0.0000        0.0000        0.0000        0.0000        0.0000        0.0000        0.0000        0.0000        0.0000        0.0000        0.0000        0.0000        0.0000        0.0000        0.0000        0.0000        0.0000        0.0000        0.0000        0.0000        0.0000        0.0000        0.0000        0.0000        0.0000        0.0000        0.0000        0.0000        0.0000        0.0000
        0.0000        0.0000        0.0000        0.0000        0.0000        0.0000        0.0000        0.0000        0.0000        0.0000        0.0000        0.0000        0.0000        0.0000        0.0000        0.0000        0.0000        0.0000        0.0000       39.9845       38.2351       44.1761       33.8180       11.1291       12.4618        9.6424       20.7293       22.6995       18.6602       24.7952       38.9004       38.3529       35.5136       26.8771       25.4194       26.0943       31.6245       41.1705       25.7833       19.0506       23.5138       10.3823       15.3717       14.7211        1.4286        7.6938       16.9618       30.7995       37.1982       91.0783       52.4872       35.9274       22.1361       21.0222       51.6823       18.1554       20.6561       21.0343       21.5311       17.8650       25.2361       24.2417       71.2269       39.0385       16.1273       31.1177       13.9135       24.8635       45.0988       67.9260       66.5344       53.5523       46.5976       55.1906       69.1737       65.9702       67.3659       63.8920       50.6947       51.5231       52.0412       50.0095       41.3489       51.5511       61.3792       87.3381      133.4540      128.4960      127.8335       95.0337       89.5169       86.9454       88.4965       59.3886       60.0109       55.1676       58.5093       77.5106       63.2332       43.9427       37.2115       38.1422       45.6340       66.3599       98.6126       77.8666      104.5045       93.9734       94.1280      103.2248      130.7455      148.3081      138.8335      152.2149      161.2063      179.1714      202.5101      174.3937      130.6658      131.4083      116.4492      117.1619      119.9828      121.5278      134.3580      125.0591      125.4132      127.6473      106.9636      114.7003      101.1887       91.0784      102.6917      103.2461      102.0422       83.9610       93.9453       87.9361       88.0496       86.0350      104.6781       68.2729       76.6600       92.0938       90.3590       86.7716       71.1975       80.3444       96.2162      121.2903      137.4651      110.9936      129.6358      153.7232      181.9882      173.9301      171.3980      178.9606      186.9323      215.2672      245.3499      278.1085      287.8159      306.3401      353.0794      363.8103      356.3477      317.2477      355.8420      361.0779      378.8516      355.1650      379.1187      352.5652      349.3065      363.2315      351.0024      413.4390      427.3096      398.1044      350.4076      302.4520      243.9482      229.1405      226.7722      211.9883      189.3123      181.0566        0.0000        0.0000        0.0000        0.0000        0.0000        0.0000        0.0000        0.0000        0.0000        0.0000        0.0000        0.0000        0.0000        0.0000        0.0000        0.0000        0.0000        0.0000        0.0000        0.0000        0.0000        0.0000        0.0000        0.0000        0.0000        0.0000        0.0000        0.0000        0.0000        0.0000        0.0000        0.0000        0.0000        0.0000        0.0000        0.0000        0.0000        0.0000        0.0000        0.0000        0.0000        0.0000        0.0000        0.0000        0.0000        0.0000        0.0000        0.0000        0.0000        0.0000        0.0000        0.0000        0.0000        0.0000        0.0000        0.0000        0.0000        0.0000        0.0000        0.0000        0.0000
        0.0000        0.0000        0.0000        0.0000        0.0000        0.0000        0.0000        0.0000        0.0000        0.0000        0.0000        0.0000        0.0000        0.0000        0.0000        0.0000        0.0000        0.0000        0.0000        0.0000       25.7837       34.9357       41.3306       33.7213       29.3413       28.5707       24.6703       22.2357       14.8766       27.0459       49.7270       27.1418       26.5569       29.3548       24.5872       29.2361       32.1581       31.5812       13.9942       13.4321        9.6029       40.9409       57.3597       15.7579       24.4565       27.3491       19.0542       18.1333       13.9035       85.8014       35.5479       25.0869       32.2161       21.2647       28.2665       28.6695       43.3925       21.2032       14.0166       11.3845       33.5842       34.0575       49.2790       27.3767       24.5746       26.4441       22.3728       33.2472       36.3859       56.0856       60.7297       54.7059       47.2925       72.0197       71.1272       57.5559       54.2254       44.4506       47.5974       60.1226       47.8731       46.3479       47.3322       69.7672       91.4108       98.6064      131.6501      171.1942      154.4948      141.4455      133.2601       89.0780       71.4212       73.7917       67.2239       69.7543       67.1684       69.4553       58.7953       54.4300       49.9764       46.5841       54.2197       68.8554       82.4188      101.9042       94.5558       89.2574       87.8345       96.2589      111.5191      130.7012      160.4418      169.7489      171.6736      200.1377      179.5097      147.4018      133.0543      132.8165      127.9479      119.7848      117.7349      108.7062      128.5590      135.9498      114.7736      137.9268      121.0686      106.2792      114.3912      101.2408      101.5048       97.8070       95.2966       87.0180       79.0624       77.0529       79.5907       79.9661       78.9979       58.2308       70.8982       80.0986       80.9320       73.2649       79.4865      110.4372      121.9923      151.2344      144.0294      131.1026      130.5807      148.9707      157.5459      163.1861      175.1998      172.2672      212.6034      257.5845      270.6660      283.3987      289.2225      336.1729      373.4115      381.6176      388.7678      370.9445      413.1552      385.7976      411.4578      374.5362      361.2131      342.0736      335.1838      369.2152      367.7159      343.9105      334.4003      321.4442      283.1436      288.3575      231.9145      211.5418      184.5535      177.6328      167.4539      145.3698      135.4061        0.0000        0.0000        0.0000        0.0000        0.0000        0.0000        0.0000        0.0000        0.0000        0.0000        0.0000        0.0000        0.0000        0.0000        0.0000        0.0000        0.0000        0.0000        0.0000        0.0000        0.0000        0.0000        0.0000        0.0000        0.0000        0.0000        0.0000        0.0000        0.0000        0.0000        0.0000        0.0000        0.0000        0.0000        0.0000        0.0000        0.0000        0.0000        0.0000        0.0000        0.0000        0.0000        0.0000        0.0000        0.0000        0.0000        0.0000        0.0000        0.0000        0.0000        0.0000        0.0000        0.0000        0.0000        0.0000        0.0000        0.0000        0.0000        0.0000        0.0000
        0.0000        0.0000        0.0000        0.0000        0.0000        0.0000        0.0000        0.0000        0.0000        0.0000        0.0000        0.0000        0.0000        0.0000        0.0000        0.0000        0.0000        0.0000        0.0000        0.0000        0.0000       41.0815       36.6859       33.2586       37.1819       49.1584       48.3851       24.8156       50.7100       62.0639       85.7151       48.5205       37.4653       52.3280       42.6176       34.7810       37.2050       55.8695       13.7989       43.8678       17.0290       55.8171       24.8725       40.5208       38.2540       20.2172       11.8013       11.1953       10.6946        6.5298       11.6729       21.5221       23.4402       14.8171       36.6825       32.8063       28.0067       39.7170       19.6768       27.1441       25.0350       35.6027       47.2568       29.9356       28.9256       27.6202       33.5448       30.7484       39.1171       53.4587       66.5116       57.2374       67.3228       79.6301       74.7959       65.0314       52.9157       50.4866       60.2179       76.1519       53.9275       45.5335       47.8859       81.2414       85.8811       87.2471      107.4758      150.5562      136.4279      144.3575      168.9355      126.1642      106.7302       84.9073       78.9986       67.1301       63.6584       71.2086       58.2333       55.0353       58.1855       53.0842       69.0809       83.8965       83.1666       97.0703      108.3489      103.7192      111.5670      119.1843      129.1241      142.8657      169.6437      170.5061      178.3506      164.1633      151.5364      144.0849      140.8468      127.7717      118.2715      113.6524      113.3737      117.9583      116.0474      127.1084      125.8062      136.6661      124.6270      118.7935      111.9921      109.1628       87.2912       92.2835       96.4413      107.7562       91.0968       89.0119       86.7409       81.9582       74.8002       71.7519       73.3599       88.2547       97.0130       85.2486       80.7390      112.2595      122.5440      117.5427      138.4475      121.9191      136.6257      162.5052      178.6332      190.8979      185.3552      192.1940      238.6920      275.3148      286.3053      276.8723      290.2818      319.9924      356.1576      352.7838      367.3547      396.9139      396.6838      418.4852      456.4862      413.5125      377.2013      391.5010      350.9061      322.5122      308.6665      290.5408      283.2462      247.1225      236.1057      232.7708      219.7708      176.3205      145.2362      137.7105      158.2593      159.3227      149.0935      118.4773        0.0000        0.0000        0.0000        0.0000        0.0000        0.0000        0.0000        0.0000        0.0000        0.0000        0.0000        0.0000        0.0000        0.0000        0.0000        0.0000        0.0000        0.0000        0.0000        0.0000        0.0000        0.0000        0.0000        0.0000        0.0000        0.0000        0.0000        0.0000        0.0000        0.0000        0.0000        0.0000        0.0000        0.0000        0.0000        0.0000        0.0000        0.0000        0.0000        0.0000        0.0000        0.0000        0.0000        0.0000        0.0000        0.0000        0.0000        0.0000        0.0000        0.0000        0.0000        0.0000        0.0000        0.0000        0.0000        0.0000        0.0000        0.0000        0.0000
        0.0000        0.0000        0.0000        0.0000        0.0000        0.0000        0.0000        0.0000        0.0000        0.0000        0.0000        0.0000        0.0000        0.0000        0.0000        0.0000        0.0000        0.0000        0.0000        0.0000        0.0000       22.8213       25.4927       14.3370       14.7385       14.2193       15.4369       31.8880       45.8102       28.4251       17.7246       19.2751       28.2241       44.8966       37.7886       50.1932       92.1447       41.4779       14.9047        7.9486       14.3210       33.3621       20.7351       21.3091       15.1080       12.4378       16.5033       28.7642       57.9203       15.9646       18.0321       22.1724       12.8076        9.1586       68.2186       48.7937       22.0315       48.6875       38.3173       31.0329       27.0840       14.6340       25.4698       27.8338       44.3432       41.3983       45.3828       58.8453       62.5693       71.7107       58.0033       68.3881       81.0511       90.7095       87.8352       75.8969       69.4235       58.7536       55.2690       55.7598       52.2866       40.8523       40.9044       75.1108       73.1075       83.3066       83.2073       82.4584       79.8181       77.5486       96.7502       94.6364      106.3742       77.9886       77.4346       69.9241       72.1941       65.5428       62.0316       60.9644       63.2757       74.5898       85.9912       79.0406       74.1609       90.7412      104.2323      112.7549      113.2653      123.4748      124.5035      151.1882      192.4738      184.4156      164.6571      146.5119      114.8119      122.5260      108.7192      130.5199      129.1417      118.4486      103.6020      115.0089      110.4749      135.4014      120.9947      136.6015      131.5497      106.8006       96.4918       89.7107       75.7422       90.2075      108.4970      111.5079      107.9040      102.6615      100.5471      107.3997      105.7699      109.0669      119.6211      117.6545      103.8385       99.0672       93.9431      103.6288      128.9751      141.1667      148.2842      154.0172      178.0104      197.1347      217.6361      251.5368      276.1866      269.6330      301.8052      288.5289      288.6972      273.2141      292.7936      327.0982      364.9012      361.3896      374.9896      354.2618      378.1908      380.4740      393.1368      365.7553      350.7888      351.5588      326.0933      297.4873      262.3878      256.6253      245.7915      219.0635      199.8393      204.7421      182.7496      166.6782      130.8176      139.0450      161.8877      160.7911      155.7799      132.1337        0.0000        0.0000        0.0000        0.0000        0.0000        0.0000        0.0000        0.0000        0.0000        0.0000        0.0000        0.0000        0.0000        0.0000        0.0000        0.0000        0.0000        0.0000        0.0000        0.0000        0.0000        0.0000        0.0000        0.0000        0.0000        0.0000        0.0000        0.0000        0.0000        0.0000        0.0000        0.0000        0.0000        0.0000        0.0000        0.0000        0.0000        0.0000        0.0000        0.0000        0.0000        0.0000        0.0000        0.0000        0.0000        0.0000        0.0000        0.0000        0.0000        0.0000        0.0000        0.0000        0.0000        0.0000        0.0000        0.0000        0.0000        0.0000        0.0000
        0.0000        0.0000        0.0000        0.0000        0.0000        0.0000        0.0000        0.0000        0.0000        0.0000        0.0000        0.0000        0.0000        0.0000        0.0000        0.0000        0.0000        0.0000        0.0000        0.0000        0.0000       20.2512       24.7834       26.1772       24.5137       36.9520       37.0441       13.2959       36.2120       23.2485       22.1025       26.8438       26.1874       35.8074       47.7147       42.1388       43.3148       40.1247       36.8366       21.8592       18.5694       23.3597       31.6189       18.3744       34.2776       26.8860       44.1623       19.8604       27.5598        9.9845       10.0977        8.1722       17.4547       20.4517       20.2423       28.3912       27.1247       31.9078       39.7766       34.2052       28.9854       32.1675       38.9358       33.3932       36.7055       64.2542       60.6871       64.3198       74.2492       83.4154       79.4906       86.6088       85.3295      108.5040      114.3809       99.0015       75.6775       99.8699       91.9349      115.7098       90.1500       66.8361       85.0100       93.4015       92.2831      105.6741       99.8060       72.1740       72.1607       76.4114       93.6947       85.4402       83.2333       92.7267       92.1080       81.7502       82.1965       79.0223       85.3033       80.6951       78.0001       81.7863       90.7114       81.6405       78.0577       80.1340       72.4919       84.7744       92.8394       92.2785      100.5931      125.3127      157.5299      153.8102      152.8398      139.3418      109.4897      105.2499       97.6293      133.2549      141.5276      123.9613      108.6477      120.8964       95.8565      103.3916       85.5005      101.2972       99.2815       90.3703       86.5017       91.8225       95.1919       98.4924      105.1396      124.6430      138.7272      138.1968      119.9533      124.3709      134.2124      130.7776      124.1642      107.6191      119.7876      107.9143      107.6698      117.3006      130.9492      133.3306      154.0034      189.4271      214.3058      235.7268      278.4025      299.7205      316.2458      293.0447      307.0026      278.2028      289.2841      275.0067      280.8165      317.7251      332.5057      345.3260      377.4731      348.7712      317.8224      315.7967      327.5044      338.0933      350.5181      322.3762      306.5264      276.0464      226.3102      234.5423      218.3391      203.8703      182.4432      187.8239      186.4001      185.6360      171.3409      145.5248      159.2875      158.7635      139.4137      145.5512        0.0000        0.0000        0.0000        0.0000        0.0000        0.0000        0.0000        0.0000        0.0000        0.0000        0.0000        0.0000        0.0000        0.0000        0.0000        0.0000        0.0000        0.0000        0.0000        0.0000        0.0000        0.0000        0.0000        0.0000        0.0000        0.0000        0.0000        0.0000        0.0000        0.0000        0.0000        0.0000        0.0000        0.0000        0.0000        0.0000        0.0000        0.0000        0.0000        0.0000        0.0000        0.0000        0.0000        0.0000        0.0000        0.0000        0.0000        0.0000        0.0000        0.0000        0.0000        0.0000        0.0000        0.0000        0.0000        0.0000        0.0000        0.0000        0.0000
        0.0000        0.0000        0.0000        0.0000        0.0000        0.0000        0.0000        0.0000        0.0000        0.0000        0.0000        0.0000        0.0000        0.0000        0.0000        0.0000        0.0000        0.0000        0.0000        0.0000        0.0000       21.4309       20.9044       15.6763       15.6335       48.3122       38.4478       26.7265       44.5958       57.7188       51.7831       43.0241       32.2652       47.8984       42.1255       36.1579       32.2209       35.8885       48.7171       60.5335       34.8280       28.2677       26.6607       37.1420       64.5600       53.9630       39.7013       72.1817       26.8833       37.2740       69.4613       29.7451       36.1590       46.2691       31.6458       23.3754       26.0792       60.7542       63.3724       35.2108       55.9027       68.7926       65.7158       61.8944       41.1304       68.2857       91.0226       80.2112       64.8813       69.8162       73.2308       79.7417       70.8472       91.5821       98.8567       98.6677       79.2619       85.5994       88.0416      127.6338      109.0634       97.5655      114.6690      111.6589       99.5577      100.9357      105.4423       88.8316       89.1990       87.1373       80.9726       86.5276       84.9929       92.4620       89.4020       78.3617       75.8389       78.5932       99.4889       94.8550       84.1645       86.2167       87.9906      100.0713       96.3652       95.6896       75.8436       83.1179       92.4444       98.4653       86.4226      114.4038      136.0829      135.1162      124.2671      126.9983      106.0664      112.4335       99.0597      125.4327      126.6201      132.1026      137.1019      111.7670       87.6630       77.2452       84.5842      101.1781      106.1434       89.9238       75.6193       86.4478      111.8939      117.0580      111.6796       98.3793       98.9831       91.4789       82.7566      122.0135      142.6854      153.3338      146.9970      118.1053      119.2162      116.4616      114.6765      122.9787      158.1643      166.7366      201.8594      196.9354      221.9979      239.7997      307.7200      328.0115      299.1903      273.4142      274.0870      258.6490      249.2849      255.5191      270.0649      297.7498      306.5623      322.2510      319.4483      315.0027      287.3809      280.5782      268.3373      267.5272      290.9469      285.0689      250.3414      218.2541      174.3957      164.6030      162.3204      172.7640      134.8652      153.8914      146.2645      157.4298      140.7552      130.9661      155.4364      169.6989      142.6272      145.9947      148.4673        0.0000        0.0000        0.0000        0.0000        0.0000        0.0000        0.0000        0.0000        0.0000        0.0000        0.0000        0.0000        0.0000        0.0000        0.0000        0.0000        0.0000        0.0000        0.0000        0.0000        0.0000        0.0000        0.0000        0.0000        0.0000        0.0000        0.0000        0.0000        0.0000        0.0000        0.0000        0.0000        0.0000        0.0000        0.0000        0.0000        0.0000        0.0000        0.0000        0.0000        0.0000        0.0000        0.0000        0.0000        0.0000        0.0000        0.0000        0.0000        0.0000        0.0000        0.0000        0.0000        0.0000        0.0000        0.0000        0.0000        0.0000        0.0000
        0.0000        0.0000        0.0000        0.0000        0.0000        0.0000        0.0000        0.0000        0.0000        0.0000        0.0000        0.0000        0.0000        0.0000        0.0000        0.0000        0.0000        0.0000        0.0000        0.0000        0.0000        0.0000       16.9327       15.6900       20.1297       21.9783       24.0135       17.8420       32.8067       53.7242       32.8846       44.3996       50.6797       21.0301       27.3390       45.3154       25.3633       31.0530       63.7076       69.6869       71.2162       61.6960       46.7406       66.9165       78.2662       62.0231       39.9187       45.1916       26.4575       25.4114       51.5994       41.7512       76.3661       61.2157       63.9594       36.6345       40.0972       37.9151       44.4032       33.6563       30.1024       62.6998       73.5214       63.8373       62.0042       73.4638      107.2160       70.5425       52.7016       69.4474       67.4719       83.0428       76.2371       87.4018      113.1170      105.1882      109.0966      107.6903      139.2740      139.3235      106.5317       98.5415      120.6185      100.0777      103.1071      107.1049      110.6344      103.4934      104.1029      121.6632      130.3210      101.0073      104.4739      103.7171      104.0876      115.8385      119.1363       95.1810      104.2831       99.1218       84.5230      107.2964      106.3926      106.2485      105.1569       90.5132       96.4305       97.1586       97.8692       94.5240       97.1458      117.4300      140.6949      130.6766      126.4860      107.9736      118.8818       89.6332       89.7899      118.0395      114.8677      118.7143       99.7903       86.2666       89.6095       87.3066       86.5286       95.5404      109.4615       94.9892       96.9632      131.5603      125.3904      119.4422      113.3484       94.9580       93.4180       98.9203      110.2052      143.4904      151.6537      149.6135      150.5973      131.1416      137.3280      132.3314      133.0579      126.3038      132.5910      152.8208      176.9722      202.1518      188.6337      208.3775      244.8513      267.1427      267.3486      262.4762      252.5969      225.7098      217.3949      220.1099      234.5718      280.3480      292.2083      291.6661      289.6686      263.4453      242.7226      236.7030      247.5757      260.0201      249.5401      246.7646      213.7023      194.7680      149.9755      143.1226      137.3523      152.1271      136.5197      119.6265      119.9196      150.1824      157.7939      194.4700      153.4468      180.3843      148.4573      153.9181      165.4520        0.0000        0.0000        0.0000        0.0000        0.0000        0.0000        0.0000        0.0000        0.0000        0.0000        0.0000        0.0000        0.0000        0.0000        0.0000        0.0000        0.0000        0.0000        0.0000        0.0000        0.0000        0.0000        0.0000        0.0000        0.0000        0.0000        0.0000        0.0000        0.0000        0.0000        0.0000        0.0000        0.0000        0.0000        0.0000        0.0000        0.0000        0.0000        0.0000        0.0000        0.0000        0.0000        0.0000        0.0000        0.0000        0.0000        0.0000        0.0000        0.0000        0.0000        0.0000        0.0000        0.0000        0.0000        0.0000        0.0000        0.0000        0.0000
        0.0000        0.0000        0.0000        0.0000        0.0000        0.0000        0.0000        0.0000        0.0000        0.0000        0.0000        0.0000        0.0000        0.0000        0.0000        0.0000        0.0000        0.0000        0.0000        0.0000        0.0000       18.8528       17.2596       13.0378       13.1987       12.0632       21.2149       18.9004       19.9312       41.5512      108.4360       50.5569       26.2386       18.2379       18.7893       26.6324       21.7663       21.8097       61.0282       55.2848       55.6451       44.4827       44.2192       42.6145       40.2398       37.3773       27.4234       21.1276       42.5218       28.7887       25.9842       23.6708       29.4997       91.9140       79.8981       47.3978       38.3884       62.2953       52.2638       88.7253       59.7887       85.6447       92.2053       98.2800       89.5363       97.6020      103.9295       85.4035       86.3400       95.1756       94.6342       96.8043       94.5672      106.2915       96.6942      100.5311      100.7797      113.0310      114.4614      120.3395      116.4179      101.7330       97.0668      108.6555      115.6738      110.2851      113.9471      112.4654      101.2823      105.8964      169.7983      117.5337      109.2932       93.2616       96.3861       99.6384       95.8697       88.0560       91.0238       92.5164       92.0311       98.9629      105.6474       95.1779       95.7762       91.6515      103.0694      109.7473      111.2389      103.4326       96.0309      107.9790      117.9658      113.9127      105.1334      103.1129       92.0050       86.3987      105.4954      129.2781      107.3378       92.8702       88.2204      104.8841      116.5147      116.7243      117.3489      129.6982      137.1015      124.8080      138.3787      117.0122      129.8032      146.0501      119.7147      138.6954      141.6538      149.0747      147.3657      165.6619      168.9641      158.2991      160.5958      124.5048      130.7477      134.2768      140.5075      167.6780      182.9390      159.9992      164.3951      187.9427      165.5512      164.8175      196.7567      217.2216      277.9974      264.5571      223.6546      210.7091      211.2359      196.4830      212.3967      198.0449      211.1949      232.1967      227.7996      214.2779      207.1223      203.1507      212.1783      220.5011      193.9870      169.4141      158.4573      145.5660      143.5024      137.9094      125.1810      139.9299      153.6682      120.6603      116.7502      130.3475      156.7710      178.9163      158.0536      196.4353      161.7402      155.4923      175.9767      168.1895        0.0000        0.0000        0.0000        0.0000        0.0000        0.0000        0.0000        0.0000        0.0000        0.0000        0.0000        0.0000        0.0000        0.0000        0.0000        0.0000        0.0000        0.0000        0.0000        0.0000        0.0000        0.0000        0.0000        0.0000        0.0000        0.0000        0.0000        0.0000        0.0000        0.0000        0.0000        0.0000        0.0000        0.0000        0.0000        0.0000        0.0000        0.0000        0.0000        0.0000        0.0000        0.0000        0.0000        0.0000        0.0000        0.0000        0.0000        0.0000        0.0000        0.0000        0.0000        0.0000        0.0000        0.0000        0.0000        0.0000        0.0000
        0.0000        0.0000        0.0000        0.0000        0.0000        0.0000        0.0000        0.0000        0.0000        0.0000        0.0000        0.0000        0.0000        0.0000        0.0000        0.0000        0.0000        0.0000        0.0000        0.0000       25.4573       24.3343       41.6576       29.8021       30.8549        8.3477       10.0203       15.1474       11.6305       33.6551       52.4926       26.9265       19.2452       24.3168       26.3268       31.9916       34.7236       29.1932       43.8413       53.8760       55.7530       54.3204       92.4940       79.3096       55.0108       37.1347       29.8387       24.6620       51.4155       39.0561       26.9504       20.5828       25.6575       45.5688       57.5987       54.6806       59.3217       68.6009       64.0314       61.7032       65.0047       80.2888      111.3917      106.8394       78.8653       73.6957       94.1484       71.1173       84.0673      104.6602       80.5841       82.3488       82.0577      109.9090       95.2876       98.8810      104.3142      134.7196      113.2187      126.2101      130.4454      133.9917      119.5696      104.4894      110.0719      125.4507      132.1603      110.1815      104.6090      125.0453      176.9657      131.1426      111.9528      106.8554      112.7794      103.6686      104.2738       99.2648       95.5449      101.2020       95.0512      104.3207      127.1759      128.2069       97.3773       90.3603      109.2035      102.3257      102.9735      109.7611      105.6241      113.6933      113.2230      102.1732       88.1876       93.1469       93.3030      118.2745       94.1653      116.5361      108.3368      111.1419      116.0370      126.1770      136.9477      152.3476      140.1704      141.0916      147.2746      156.7432      148.7767      122.5574      135.6676      173.3630      138.9785      153.8919      181.4749      178.8149      180.1673      194.8320      191.1695      191.1180      165.8084      128.6124      137.9961      145.0453      158.7016      176.7805      198.9605      177.9967      170.6137      161.2706      156.6662      169.1855      193.8978      195.2598      220.7863      222.0652      229.2101      217.8483      208.7948      191.3335      189.7930      173.7135      195.8012      184.0820      190.3710      188.3446      202.8445      202.2525      195.8326      178.2698      151.6144      127.7162      123.0651      103.7169      102.9475      108.3768      111.3906      131.6320      117.4919      122.2992      121.2487      138.6861      145.7256      150.0855      193.1438      203.6178      159.1599      150.2315      153.6776      166.1706      180.3183        0.0000        0.0000        0.0000        0.0000        0.0000        0.0000        0.0000        0.0000        0.0000        0.0000        0.0000        0.0000        0.0000        0.0000        0.0000        0.0000        0.0000        0.0000        0.0000        0.0000        0.0000        0.0000        0.0000        0.0000        0.0000        0.0000        0.0000        0.0000        0.0000        0.0000        0.0000        0.0000        0.0000        0.0000        0.0000        0.0000        0.0000        0.0000        0.0000        0.0000        0.0000        0.0000        0.0000        0.0000        0.0000        0.0000        0.0000        0.0000        0.0000        0.0000        0.0000        0.0000        0.0000        0.0000        0.0000        0.0000
        0.0000        0.0000        0.0000        0.0000        0.0000        0.0000        0.0000        0.0000        0.0000        0.0000        0.0000        0.0000        0.0000        0.0000        0.0000        0.0000        0.0000        0.0000        0.0000        0.0000       29.4952       46.7868       42.0186       24.4364       32.0045       17.1231       13.5475       15.5963       20.1988       23.8284       28.1090       23.9619       24.9348       42.0301       41.6526       53.2546       50.4798       63.8233       47.6248       62.8284       47.7799       35.3943       83.8732      108.6552      103.0689       82.2757       69.3869       57.4136       52.0895       49.0739       29.9633       19.5073       29.3062       36.5579       63.1547       59.7109       72.5400       77.1510       75.0629       90.4872      123.6250      119.4379      102.7761       81.8664       55.1940       62.1095      109.6288       78.3397       77.9531       81.2931       80.6001      108.8480      110.0749      112.5982      108.1353      114.9295       95.4291      108.6356      122.8635      117.0524      119.3395      118.7491      123.0016      114.2206      117.1829      131.4570      152.0757      134.3735      138.0524      134.6713      164.2727      142.4180      127.5646      123.0655      126.3219      119.1572      113.0822      129.0265      121.9566      119.8479      125.3687      133.7028      137.2184      131.9998      116.3568      110.2011      129.1373      119.7245      119.0816      126.7102      114.0217      122.7264      126.7198      104.3297      100.4277      107.5237       99.5255       91.0960       92.2918      118.5687      107.0307       99.3036      106.3965      138.3679      143.5355      140.6055      145.8637      170.4701      177.0935      167.5072      145.1950      128.4625      133.0696      147.5508      135.6809      203.6695      214.1170      212.1160      221.1739      223.9114      205.4311      197.6164      189.8359      151.2482      147.2044      176.7415      191.4974      201.0445      196.7138      185.2940      191.4296      175.6676      181.7410      203.4411      181.1997      191.9208      195.7839      199.0634      223.7475      209.8609      192.7479      182.9509      193.0556      176.6842      204.9991      198.9538      195.0235      200.0717      200.4274      192.1534      189.2316      162.3248      132.0937      106.4858       98.2510       83.3920       76.5023       82.8175       90.4205      117.2383      104.4625      104.5877      105.0954      123.1552      128.1663      140.7090      153.3095      171.1332      125.5753      116.5196      125.1297      158.6857      197.6432      236.6651        0.0000        0.0000        0.0000        0.0000        0.0000        0.0000        0.0000        0.0000        0.0000        0.0000        0.0000        0.0000        0.0000        0.0000        0.0000        0.0000        0.0000        0.0000        0.0000        0.0000        0.0000        0.0000        0.0000        0.0000        0.0000        0.0000        0.0000        0.0000        0.0000        0.0000        0.0000        0.0000        0.0000        0.0000        0.0000        0.0000        0.0000        0.0000        0.0000        0.0000        0.0000        0.0000        0.0000        0.0000        0.0000        0.0000        0.0000        0.0000        0.0000        0.0000        0.0000        0.0000        0.0000        0.0000        0.0000
        0.0000        0.0000        0.0000        0.0000        0.0000        0.0000        0.0000        0.0000        0.0000        0.0000        0.0000        0.0000        0.0000        0.0000        0.0000        0.0000        0.0000        0.0000        0.0000        0.0000       36.1075       41.7422       37.3670       32.3337       27.8576       34.0781       51.2916       38.5343       35.7448       27.9135       24.4098       21.8712       22.4121       33.5529       39.8850       58.9491       47.3940       60.1891       45.0391       48.7590       64.4339       62.2190      115.9380       42.7061       76.6884       85.8483       88.6700       60.2686       50.6826       31.3387       30.3799       25.7904       38.6119       55.3780       78.6969       89.2791       81.8212       95.9957      132.8702       86.9961      102.6752       86.4512      108.3795       65.0286       60.3700       42.4693       57.5998       72.9073       80.7851      126.9796      159.3462      129.6961      150.6548      126.1619      124.3866      114.3881       92.2308      109.1894      118.9283      137.7407      140.8188      136.2548      146.4215      115.6721      111.3974      121.3622      153.0999      134.9343      137.4476      139.2130      150.8717      142.2713      151.2117      155.5736      145.9358      146.2841      129.9865      149.7701      146.4021      133.6713      128.7831      141.4368      148.9505      132.5993      133.1984      123.5050      130.2816      135.8134      124.3491      139.4820      122.7998      127.1300      126.5069      106.4823      110.9984      119.6443       97.4192      105.8983      110.9041      118.4667      108.2711      108.4801      117.7088      147.9449      171.4786      146.3327      164.9053      211.0464      172.8121      134.2766      123.3047      130.3419      120.5572      120.7449      147.0424      179.4874      195.8444      227.2214      254.3931      250.7684      250.3756      227.9287      224.3019      182.7642      183.5565      179.7530      202.8100      232.7179      233.6779      224.0657      199.1528      193.3749      200.8787      198.9445      184.0188      201.6603      194.7931      196.4505      259.9657      225.8089      212.9366      203.0573      220.6492      220.4811      230.7737      233.5272      229.7150      220.3954      223.3623      214.7583      204.0614      171.2082      138.8401      102.8772       89.2879       80.5191       80.1762       86.7634       78.6790       95.9940       93.6285       85.0035       83.5701      112.9716      125.3732      127.6536      154.0826      158.9273      103.4174      100.0109      110.1883      129.3573      142.5370      179.3484      140.5513        0.0000        0.0000        0.0000        0.0000        0.0000        0.0000        0.0000        0.0000        0.0000        0.0000        0.0000        0.0000        0.0000        0.0000        0.0000        0.0000        0.0000        0.0000        0.0000        0.0000        0.0000        0.0000        0.0000        0.0000        0.0000        0.0000        0.0000        0.0000        0.0000        0.0000        0.0000        0.0000        0.0000        0.0000        0.0000        0.0000        0.0000        0.0000        0.0000        0.0000        0.0000        0.0000        0.0000        0.0000        0.0000        0.0000        0.0000        0.0000        0.0000        0.0000        0.0000        0.0000        0.0000        0.0000
        0.0000        0.0000        0.0000        0.0000        0.0000        0.0000        0.0000        0.0000        0.0000        0.0000        0.0000        0.0000        0.0000        0.0000        0.0000        0.0000        0.0000        0.0000        0.0000        0.0000        0.0000       73.0505       69.2166       86.1070       89.3974      116.1012      141.6259       87.6729       75.2520       77.4562       77.9116       41.5991       61.5260       57.6132       54.5294       63.0637       59.7963       62.6023       62.4276       53.9849       55.5076       71.5723       68.2886       58.0433       66.3236       67.2534       71.1517       55.0179       62.2093       54.0653       58.5439       61.4199       67.2969       73.6298       85.0012       85.2283      117.5849      170.0603      115.9584      135.2910      127.4149       78.0606      100.4517       76.2464       82.8026       80.1918       61.3059       48.9387       62.0881       95.1454      108.6023      136.2434      128.6069      117.5941      127.5194      129.5995      123.7690      127.7753      125.7335      146.5791      163.4695      143.9713      152.2437      148.9724      156.1118      188.7522      150.0487      140.8477      170.4191      194.3061      162.1447      172.6378      181.8114      200.3458      177.6036      166.8609      140.9733      132.9123      147.5397      130.6793      136.2458      146.9444      162.4601      143.4763      123.0721      125.8389      126.2765      112.5144      101.8858      110.0637      117.1430      112.1727       98.6433       94.7618       92.1164      111.3829       96.7788       94.2311      126.4616      131.9299      117.4900      117.5395      126.2975      144.1974      168.9545      165.4616      149.2584      140.3419      127.7001      116.4646      134.3143      163.3821      149.6812      165.4289      149.1437      174.6505      205.5359      236.8745      253.2378      260.9197      259.1253      234.5260      217.8878      208.6713      218.8713      226.4026      217.4434      208.0986      212.3125      224.4655      191.4354      190.6673      192.6294      196.4382      183.8394      198.9231      197.5443      203.1607      215.0572      219.4342      242.6450      241.8221      257.7435      285.2658      310.8945      312.8102      282.7021      272.0934      281.0097      271.2996      243.1482      165.7356      130.6336       86.8686       85.5439       75.4407       81.4421       90.1323       76.8797       92.1429       76.4024       73.3277       77.5204       65.1023       69.5116       76.5378      105.7756      153.6183      114.0808      104.6571      117.7657      117.0772      117.3133      120.3325      131.4765       80.4600        0.0000        0.0000        0.0000        0.0000        0.0000        0.0000        0.0000        0.0000        0.0000        0.0000        0.0000        0.0000        0.0000        0.0000        0.0000        0.0000        0.0000        0.0000        0.0000        0.0000        0.0000        0.0000        0.0000        0.0000        0.0000        0.0000        0.0000        0.0000        0.0000        0.0000        0.0000        0.0000        0.0000        0.0000        0.0000        0.0000        0.0000        0.0000        0.0000        0.0000        0.0000        0.0000        0.0000        0.0000        0.0000        0.0000        0.0000        0.0000        0.0000        0.0000        0.0000        0.0000        0.0000
        0.0000        0.0000        0.0000        0.0000        0.0000        0.0000        0.0000        0.0000        0.0000        0.0000        0.0000        0.0000        0.0000        0.0000        0.0000        0.0000        0.0000        0.0000        0.0000        0.0000        0.0000       61.0004       64.6751      112.4828      117.9097      128.3055      126.4401      110.8870       89.7670       97.4704      110.1592       64.5046       53.1939       77.7655       76.0199       80.0523       77.1709       79.5854      109.4386       79.2747       86.5762       80.6779       77.8259       73.0010       70.7414       74.8488       87.0676       81.6251       70.3798       63.8063       76.1165       70.7796       67.9745       80.5362      103.7664      104.5567      130.1036      125.4148       96.1250      118.4988      135.0738      101.5086      108.6776      119.5791      101.8593       87.7581       73.2815       60.4692       73.9035       84.8510      113.9445      128.9241      118.8810      135.2064      148.6920      122.9132      137.1926      132.2437      145.0812      183.5494      194.3661      173.3239      167.4450      204.1981      195.8774      192.2307      182.7947      173.8419      194.9951      179.0875      192.1419      172.4083      170.8215      193.0550      191.0215      214.1193      146.2045      144.3948      179.3997      146.9735      163.7933      157.2861      143.4586      130.2803      132.4427      127.8223      117.2465      107.8133      107.2264      117.8013      108.9992      104.4484      100.5879       88.4555       92.3724      110.0811       85.2676       78.8928      107.4520      117.8158      117.3905      126.5799      153.5420      201.3383      191.5979      131.8691      137.5562      119.1771      107.2990      105.5691      130.7702      159.7985      178.8358      176.7664      178.4332      196.5457      224.5604      226.3618      262.6510      295.5266      288.4784      263.9214      241.5399      250.1326      280.2861      240.4256      228.8574      224.2768      229.2854      230.8851      210.2022      186.1072      184.9663      182.0747      183.4248      192.3608      183.4092      200.8788      204.4609      212.5323      233.6958      268.0481      277.9430      302.1335      317.5888      339.0536      315.4557      270.7828      266.1717      261.9911      242.9576      147.5355      102.4682       77.0274       88.8694       82.9195       83.4019       73.0780       65.9692       70.7831       68.3035       81.4745       90.9692       78.6041       65.5474       82.4019       83.3518      132.1615       93.9735      104.8122      103.3654      102.9844      114.4890      110.6319      102.3764       19.9200        0.0000        0.0000        0.0000        0.0000        0.0000        0.0000        0.0000        0.0000        0.0000        0.0000        0.0000        0.0000        0.0000        0.0000        0.0000        0.0000        0.0000        0.0000        0.0000        0.0000        0.0000        0.0000        0.0000        0.0000        0.0000        0.0000        0.0000        0.0000        0.0000        0.0000        0.0000        0.0000        0.0000        0.0000        0.0000        0.0000        0.0000        0.0000        0.0000        0.0000        0.0000        0.0000        0.0000        0.0000        0.0000        0.0000        0.0000        0.0000        0.0000        0.0000        0.0000        0.0000        0.0000
        0.0000        0.0000        0.0000        0.0000        0.0000        0.0000        0.0000        0.0000        0.0000        0.0000        0.0000        0.0000        0.0000        0.0000        0.0000        0.0000        0.0000        0.0000        0.0000        0.0000        0.0000       84.2885       80.5105      145.5490      148.6207      144.4866      146.2747      117.3032      121.0033      116.8500      130.0988       97.6925       73.5483       67.1149       76.7450       90.2334       98.2867       90.2626       94.3829       91.5529      106.9116       77.0092       91.3230      112.9686       78.6349       86.9798      120.7713       73.6589       86.3910       86.0177      118.4601      134.3308      102.0495      110.3049      115.1391      107.2071      106.4000      111.4825      126.2777      123.9258      112.1395      118.1013      118.9171      123.3172      106.1127       98.8199      103.9743       64.6422       75.1465      114.5344      163.3610      110.7408      115.7245      134.3462      151.5986      138.9731      151.8920      155.5020      145.0227      184.5551      190.1066      184.2150      188.0875      189.9070      205.4479      212.9982      236.5688      187.0652      178.1963      186.8508      201.5927      180.8256      184.9419      190.0936      194.8535      171.8045      164.9933      168.2720      176.5700      164.4490      152.7383      157.5488      141.3337      139.0121      134.4487      126.0633      128.0576      124.8294      119.7071      126.4710      126.2776      113.5287       99.2689       95.2236       89.9386       88.7715       82.4600       85.9719       97.3872      144.2799      151.7286      180.7079      228.2249      226.9937      160.7459      119.7007      116.5248      121.2634      132.5853      130.1210      152.1267      159.4290      169.9394      178.2876      159.4173      181.8296      213.1281      230.9030      255.2980      284.9485      269.4141      251.7906      251.0628      253.7111      276.0476      261.6999      235.2419      223.0312      218.8561      217.9158      198.3374      199.4052      193.4800      190.9306      186.0559      184.3351      163.1178      171.2888      180.3035      217.6860      251.9871      298.1667      305.6031      309.8772      339.0847      378.7516      323.6289      270.6406      269.8953      259.3596      222.8956      141.2119      115.3019       94.7844      100.0910       94.5383       96.6755       80.9851       66.6475       71.1732       71.8392       85.5865       81.2410       77.1199       62.3176       74.0823       71.1944       84.8025       98.2451       95.8344      101.5960       94.1857       98.1933       98.1014       88.0733       19.0500        0.0000        0.0000        0.0000        0.0000        0.0000        0.0000        0.0000        0.0000        0.0000        0.0000        0.0000        0.0000        0.0000        0.0000        0.0000        0.0000        0.0000        0.0000        0.0000        0.0000        0.0000        0.0000        0.0000        0.0000        0.0000        0.0000        0.0000        0.0000        0.0000        0.0000        0.0000        0.0000        0.0000        0.0000        0.0000        0.0000        0.0000        0.0000        0.0000        0.0000        0.0000        0.0000        0.0000        0.0000        0.0000        0.0000        0.0000        0.0000        0.0000        0.0000        0.0000        0.0000        0.0000
        0.0000        0.0000        0.0000        0.0000        0.0000        0.0000        0.0000        0.0000        0.0000        0.0000        0.0000        0.0000        0.0000        0.0000        0.0000        0.0000        0.0000        0.0000        0.0000        0.0000        0.0000      126.2137      110.6221      174.5910      175.2453      172.8271      174.9922      140.6944      150.3486      149.7190      125.0773       94.4737       64.9725       61.6885       80.8893      110.1113       96.2449       90.8621       89.5541       80.8450      127.5427       90.0263       96.7648      145.8463      102.0611       94.6125       95.5488       86.4327      107.3428      114.0367      123.5323      133.8353      132.6308      122.1512      124.1994      136.8192      110.8443      122.6997      152.5084      156.9783      127.6132      135.9762      173.8819      153.9386      118.6060       97.9694       87.1374       76.2175       78.6626      106.6088      115.5014      115.9766      123.0125      130.1804      141.5581      142.9843      182.0137      169.5620      171.3634      211.5125      198.1990      204.6330      216.9291      183.7400      188.7893      208.8511      232.4042      193.5846      190.8941      183.9577      173.4500      165.8704      176.1775      182.9087      188.9522      190.5977      193.1076      175.4952      179.9958      174.8166      176.8513      171.0930      166.6957      166.8176      154.8796      146.3300      135.5878      124.2083      119.6761      142.1454      128.8929      119.6341      103.8140      104.9320      101.0543       90.3231       92.2976      114.1745      147.0393      162.5990      198.2549      247.1854      250.9714      213.2621      168.8221      114.3352      124.4845      124.6526      150.2999      179.1221      169.5583      193.7642      236.7265      203.2462      181.5187      168.7664      175.6318      197.9024      199.2226      222.5366      227.5203      218.8435      228.1888      225.7020      219.9358      212.5691      219.4559      216.2813      211.7709      202.8964      220.5950      247.8089      222.3949      192.3605      213.7943      202.9527      193.9139      188.4169      202.2590      237.6651      282.3388      304.0673      340.4362      343.0679      333.9718      357.7235      336.4524      260.1515      242.9105      243.9167      222.6496      138.7544      122.4631      124.6276      100.9718       85.2904       76.9124       84.1423       82.8454       87.4946       82.8467       80.2218       82.9797       83.4095       74.4814      107.4411       78.8528      121.2136      116.8961       84.6193       87.6445      101.0237       90.6381       89.4671       89.6809        0.0000        0.0000        0.0000        0.0000        0.0000        0.0000        0.0000        0.0000        0.0000        0.0000        0.0000        0.0000        0.0000        0.0000        0.0000        0.0000        0.0000        0.0000        0.0000        0.0000        0.0000        0.0000        0.0000        0.0000        0.0000        0.0000        0.0000        0.0000        0.0000        0.0000        0.0000        0.0000        0.0000        0.0000        0.0000        0.0000        0.0000        0.0000        0.0000        0.0000        0.0000        0.0000        0.0000        0.0000        0.0000        0.0000        0.0000        0.0000        0.0000        0.0000        0.0000        0.0000        0.0000        0.0000
        0.0000        0.0000        0.0000        0.0000        0.0000        0.0000        0.0000        0.0000        0.0000        0.0000        0.0000        0.0000        0.0000        0.0000        0.0000        0.0000        0.0000        0.0000        0.0000        0.0000        0.0000        0.0000      293.9430      286.7777      276.9916      270.3631      261.8473      339.3243      350.4771      328.1380      266.5263      123.0670       83.7593       70.6356       78.3291      123.4151      132.2290      135.9678      123.8416      102.8184       91.0463       97.9478       96.3598       97.6425       90.3700       79.8865       89.5952       73.4673       82.9995       71.1691      102.7442      139.0923      143.9698      145.3716      148.8484      131.3486      127.3834      129.0716      150.6507      167.3629      159.0501      151.4102      135.9992      112.7695      113.6744      123.6964      124.2078      128.7134      109.1793      115.2496      125.1301      138.7682      144.0181      175.1252      177.0916      188.1962      190.7905      178.2329      179.6654      252.4478      260.1304      269.2746      275.0164      239.6264      234.3002      244.9834      248.3219      201.1149      192.3270      219.5801      210.7535      216.8806      221.4583      218.4721      225.6585      196.9587      200.6915      200.7433      192.4279      203.2587      217.2992      182.3470      180.8896      176.6078      167.9483      190.0294      174.8871      146.9442      143.0252      144.7494      137.7723      141.9445      135.0275      125.0228      142.8125      169.8429      137.2221      156.9177      170.1792      209.2766      290.6086      286.3816      218.7708      154.0532      127.3846      104.5409      137.4467      138.6059      147.6928      156.8285      156.8587      191.6648      193.0978      229.5047      194.4279      166.8373      153.2917      144.1119      160.3047      142.5782      123.3940      140.2836      176.0328      192.9268      185.0238      186.9088      193.2921      202.8398      203.4306      206.1715      230.7151      228.4307      186.6961      185.8589      222.6990      254.6091      221.5427      200.5132      224.5729      302.1708      381.3568      415.0397      400.8693      374.6979      364.8817      370.2971      329.1396      272.3158      250.1992      248.5797      248.2193      158.3928      151.3745      142.1637      107.0397      107.7310      105.2039      106.6033      118.0464      126.4231      121.7353      120.8612      107.8803      111.9962       93.1527      103.7377      108.1772       97.7401       96.5282       74.0230       70.9592       86.9565       93.4260       87.3120       89.5687       77.7176       80.1445       86.8592       85.8546        0.0000        0.0000        0.0000        0.0000        0.0000        0.0000        0.0000        0.0000        0.0000        0.0000        0.0000        0.0000        0.0000        0.0000        0.0000        0.0000        0.0000        0.0000        0.0000        0.0000        0.0000        0.0000        0.0000        0.0000        0.0000        0.0000        0.0000        0.0000        0.0000        0.0000        0.0000        0.0000        0.0000        0.0000        0.0000        0.0000        0.0000        0.0000        0.0000        0.0000        0.0000        0.0000        0.0000        0.0000        0.0000        0.0000        0.0000        0.0000        0.0000        0.0000
        0.0000        0.0000        0.0000        0.0000        0.0000        0.0000        0.0000        0.0000        0.0000        0.0000        0.0000        0.0000        0.0000        0.0000        0.0000        0.0000        0.0000        0.0000        0.0000        0.0000        0.0000        0.0000        0.0000        0.0000        0.0000        0.0000      313.2659      401.1689      415.7088      388.7259      316.4753      153.5385      107.3334       85.2729       88.2615      136.0967      144.5341      145.3517      135.7505      107.0485      100.8857       93.2561       94.3218       89.4454       85.8501       89.9039       95.3794       76.2801       78.6043       80.7927       82.8110      131.0347      147.0516      164.1619      166.4609      156.6388      138.8721      160.5559      167.5821      178.0715      160.3583      137.7484      146.6815      139.5551      129.1598      120.5369      153.0855      147.4106      137.9557      145.8792      146.2580      164.4039      163.9760      171.4613      177.6796      191.2074      203.7533      199.6187      183.4304      216.8388      213.6386      227.3485      250.5380      243.6685      259.5695      268.1995      212.7716      195.0617      143.4592      132.4006      126.0162      153.0596      161.4349      167.5319      153.9246      159.4082      185.1022      202.1516      214.0830      201.7516      184.2992      170.4842      166.7284      185.9571      177.8410      154.9737      159.9230      157.8651      144.3111      144.6563      140.9516      141.1733      130.9966      132.1070      154.5732      188.7335      171.4338      167.3684      195.0350      272.8153      328.2066      303.3782      234.7045      165.6672      118.1878      105.7206      150.5814      146.1214      135.4987      132.3457      149.0139      167.5177      194.6885      194.3030      214.1775      164.4900      135.4565      136.8917      134.8420      120.0816      129.0645      128.7624      125.8432      154.0874      165.0868      175.2509      180.7397      179.1447      191.1309      228.1893      213.5281      204.6450      214.8504      183.7536      214.7663      238.4889      195.3985      228.5103      258.1308      349.8152      394.3420      393.1170      367.0453      361.3361      377.4000      322.5301      294.6272      246.4161      255.7253      236.6738      224.1436      148.9971      123.6623      124.6371       95.1506      113.0427      115.9556      133.2101      132.9021      142.2486      145.6103      137.2115      120.1117      130.2481      115.6954      105.1100      104.2339       85.6711       83.0407       72.4009       78.1136       89.9716       84.5055       87.5085       99.9481      103.3161       88.3717       85.2801       82.3311        0.0000        0.0000        0.0000        0.0000        0.0000        0.0000        0.0000        0.0000        0.0000        0.0000        0.0000        0.0000        0.0000        0.0000        0.0000        0.0000        0.0000        0.0000        0.0000        0.0000        0.0000        0.0000        0.0000        0.0000        0.0000        0.0000        0.0000        0.0000        0.0000        0.0000        0.0000        0.0000        0.0000        0.0000        0.0000        0.0000        0.0000        0.0000        0.0000        0.0000        0.0000        0.0000        0.0000        0.0000        0.0000        0.0000        0.0000        0.0000        0.0000        0.0000
        0.0000        0.0000        0.0000        0.0000        0.0000        0.0000        0.0000        0.0000        0.0000        0.0000        0.0000        0.0000        0.0000        0.0000        0.0000        0.0000        0.0000        0.0000        0.0000        0.0000        0.0000        0.0000        0.0000        0.0000        0.0000        0.0000        0.0000      428.7326      451.9960      425.7473      347.7988      168.9967      125.1482       99.3053      100.8356      153.1156      151.8764      146.9034      135.8253      108.1936       99.4829      105.5055      109.7386       93.5764       86.6538       87.0300       93.7927       88.4254      100.5037       94.0144       96.7005      147.5897      164.1939      155.2508      168.2354      182.7339      163.4582      159.1534      166.6735      189.6879      169.7771      153.0737      176.4636      175.8836      155.8059      161.5925      150.6994      129.1951      138.1667      129.9420      143.4695      167.6674      199.2437      181.9743      184.8851      181.2079      195.7447      198.9259      176.0522      202.5341      252.4010      277.4691      222.0216      194.4588      196.3019      188.4827      182.4185      181.9714      139.3706      144.3418      131.7149      135.4320      130.7113      135.0942      164.2349      146.2010      158.8574      172.7979      182.1254      188.5940      187.2124      192.2383      180.2545      186.6382      173.2226      163.0761      162.1095      160.5402      158.4757      154.7169      152.0025      145.2012      138.5072      133.4785      150.0806      177.2654      191.2949      196.8332      234.5606      312.8752      307.4616      290.5871      246.0383      162.5670      107.9486      111.6966      149.8732      132.9944      125.8877      142.1433      147.3458      147.3713      170.4970      169.2894      162.4902      149.0079      126.5559      126.2589      113.0798      125.5578      104.7849      121.7723      125.6639      154.4570      153.8782      167.1451      170.8842      175.5360      189.4283      216.8547      229.6502      252.9200      245.3596      233.8215      216.8981      203.7299      228.5578      246.9184      255.6953      339.2971      346.4612      340.9270      308.7905      337.4188      350.5269      286.9477      265.4387      227.5982      237.3911      220.7048      192.5328      126.2785      104.5860       95.7920       97.0137      112.8618      126.1956      143.9010      144.2167      133.9731      131.5363      131.6358      122.4110      134.6987      133.8434      109.0249       90.7649       80.9831       76.1063       93.8320       86.4516       95.5581       84.9897      101.2029      120.7847      123.8577       88.1544       77.9159       78.8385       17.2200        0.0000        0.0000        0.0000        0.0000        0.0000        0.0000        0.0000        0.0000        0.0000        0.0000        0.0000        0.0000        0.0000        0.0000        0.0000        0.0000        0.0000        0.0000        0.0000        0.0000        0.0000        0.0000        0.0000        0.0000        0.0000        0.0000        0.0000        0.0000        0.0000        0.0000        0.0000        0.0000        0.0000        0.0000        0.0000        0.0000        0.0000        0.0000        0.0000        0.0000        0.0000        0.0000        0.0000        0.0000        0.0000        0.0000        0.0000        0.0000        0.0000
        0.0000        0.0000        0.0000        0.0000        0.0000        0.0000        0.0000        0.0000        0.0000        0.0000        0.0000        0.0000        0.0000        0.0000        0.0000        0.0000        0.0000        0.0000        0.0000        0.0000        0.0000        0.0000        0.0000        0.0000        0.0000        0.0000        0.0000        0.0000        0.0000        0.0000      372.3684      185.1113      144.6940      118.8106      114.5310      168.2535      155.0961      142.7986      128.4867      101.7670       93.8126       92.7731      105.1195       93.7913       81.2768       90.5445       92.4918       93.6026      107.9081      127.4153      131.8635      163.9810      176.9838      169.6380      185.9849      186.2551      190.7536      191.1469      174.9702      186.5797      185.4260      189.4294      182.8927      207.0223      210.3829      197.5249      177.0725      152.5097      156.0148      151.0967      176.5840      184.2640      219.4351      255.8807      240.5152      202.6729      182.6193      205.4188      201.8853      254.6636      256.8011      269.8324      213.7050      202.3735      224.9148      208.4830      191.3465      147.0005      139.3147      120.3449      122.1924      120.9166      113.7480      121.8588      137.2132      133.4040      155.0289      165.8298      162.3792      160.7961      188.1448      206.2109      211.7528      202.7696      193.8129      176.6786      164.2275      164.5111      164.3169      171.6561      160.7617      169.9191      145.7090      144.1232      145.5067      187.0430      230.6635      235.5497      292.9174      309.9872      311.9494      284.7346      243.2618      176.1600      141.8446      132.1862      138.1354      129.5897      126.3432      155.4984      160.9294      169.2912      163.3175      155.5018      157.2653      128.8092      103.6555      116.2056      118.2458      131.3181      111.3606      118.4524      117.4603      151.0870      153.6076      174.9668      189.6484      194.8399      209.1296      216.8190      231.6403      244.5627      253.2932      263.8369      248.3741      237.0256      238.1406      255.2663      243.6010      288.0889      293.1093      277.5638      263.5470      299.9918      293.4231      242.5259      227.9030      198.4736      174.7302      155.7522      139.4136       91.7251       88.7298       90.7202      115.7256      136.1554      143.4382      141.9312      129.4138      161.9795      148.1751      119.4655      117.7602      113.2099      134.9833      112.6401       88.2629       74.5479       90.7555       74.1796       78.7311       98.8299       92.4270       89.6759      109.8020       95.0567       81.7023       74.1151       77.0601       24.4800        0.0000        0.0000        0.0000        0.0000        0.0000        0.0000        0.0000        0.0000        0.0000        0.0000        0.0000        0.0000        0.0000        0.0000        0.0000        0.0000        0.0000        0.0000        0.0000        0.0000        0.0000        0.0000        0.0000        0.0000        0.0000        0.0000        0.0000        0.0000        0.0000        0.0000        0.0000        0.0000        0.0000        0.0000        0.0000        0.0000        0.0000        0.0000        0.0000        0.0000        0.0000        0.0000        0.0000        0.0000        0.0000        0.0000        0.0000        0.0000        0.0000
        0.0000        0.0000        0.0000        0.0000        0.0000        0.0000        0.0000        0.0000        0.0000        0.0000        0.0000        0.0000        0.0000        0.0000        0.0000        0.0000        0.0000        0.0000        0.0000        0.0000        0.0000        0.0000        0.0000        0.0000        0.0000        0.0000        0.0000        0.0000        0.0000        0.0000        0.0000      295.0781      244.1095        0.0000        0.0000      132.9293      119.2403      112.5992       95.1212       59.5691       53.0714       50.6881       53.1283       55.9252       54.3936       59.9229       66.5303      117.2801      135.4781      150.5477      165.3684      178.8819      193.0802      203.3403      204.0266      229.4316      231.6667      244.9789      243.5903      242.3206      227.8658      237.2176      246.2573      280.4869      261.8325      262.3573      259.4210      179.7365      167.4809      178.8624      234.2915      252.6396      307.7647      283.8569      285.1657      278.1731      250.2994      277.1191      271.1234      305.7279      272.4984      301.0894      279.3118      362.0388      347.1507      243.9684      264.5630      218.7805      199.7010      160.5457      166.9346      167.1605      160.3756      146.1363      194.7999      152.9204      221.4422      292.5247      270.0272      236.3997      248.3229      244.6656      233.0791      169.2742      164.7695      161.1806      147.8858      168.9993      168.8817      172.8703      164.9235      182.9247      177.5745      180.7732      192.4346      185.7832      203.9572      217.0884      261.1647      271.6972      347.7968      310.8976      203.0973      158.8131      165.1998      146.5802      133.9619      116.9445      114.5313      126.3801      136.3325      153.0326      128.4427      123.2533      134.7190      125.7882      109.7230      123.1532      119.7328      133.1992      137.1564      130.8530      129.6673      156.4768      162.2403      199.3682      223.6503      217.7685      213.3474      224.1137      224.2713      246.7378      238.9211      258.9238      245.6063      237.2452      245.6329      243.6395      234.8302      233.1934      212.3744      194.0726      191.4030      183.1175      181.5394      167.9814      158.6113      115.8821      100.9902       89.9404      102.0553       93.7419      106.7369       85.7751      158.5728      175.3456      187.0927      173.1066      156.1880      121.1443      101.9731       95.1148       94.6084       87.5406       86.9260       85.1633       90.3473       85.8777       81.9605       86.9846      100.6453       95.9174       89.2318       99.5065      102.8622       95.1938       87.0745       75.3312        0.0000        0.0000        0.0000        0.0000        0.0000        0.0000        0.0000        0.0000        0.0000        0.0000        0.0000        0.0000        0.0000        0.0000        0.0000        0.0000        0.0000        0.0000        0.0000        0.0000        0.0000        0.0000        0.0000        0.0000        0.0000        0.0000        0.0000        0.0000        0.0000        0.0000        0.0000        0.0000        0.0000        0.0000        0.0000        0.0000        0.0000        0.0000        0.0000        0.0000        0.0000        0.0000        0.0000        0.0000        0.0000        0.0000        0.0000        0.0000        0.0000        0.0000        0.0000
        0.0000        0.0000        0.0000        0.0000        0.0000        0.0000        0.0000        0.0000        0.0000        0.0000        0.0000        0.0000        0.0000        0.0000        0.0000        0.0000        0.0000        0.0000        0.0000        0.0000        0.0000        0.0000        0.0000        0.0000        0.0000        0.0000        0.0000        0.0000        0.0000        0.0000        0.0000        0.0000        0.0000        0.0000        0.0000        0.0000        0.0000      104.4582       90.9356       54.8536       48.2674       47.1196       48.9097       51.0943       51.4268       59.2232       73.6135      137.3293      163.8313      170.0051      183.6385      203.4456      213.8419      216.8605      229.0105      245.2431      236.6960      252.4883      272.0026      281.3940      264.3846      287.8904      294.3563      307.3503      298.7358      292.7757      276.6042      236.7982      238.8933      261.4159      295.7819      336.8969      353.2944      315.9077      277.9799      279.8418      238.9200      226.4754      230.6309      278.6819      276.5760      259.3380      275.0303      313.0595      286.6058      232.7261      334.4010      385.0139      269.9507      259.8878      218.7567      180.7742      143.1933      125.1618      133.7301      143.2136      161.7239      175.9449      217.7425      148.0974      186.2748      184.3231      202.9878      145.7036      151.8222      147.9957      153.2467      162.8171      166.2617      173.7441      159.9028      182.2052      176.2122      213.9924      322.8901      189.9098      194.9484      218.8387      241.0961      255.1739      304.3729      330.0963      220.4679      157.6476      174.4995      171.0158      142.2572      115.4396      100.3813      113.2343      140.9984      143.9107      141.9206      143.5118      145.8267      137.0729      118.4626      136.1872      136.4989      158.1490      149.3244      139.8406      150.2268      172.9046      188.2755      222.7803      202.0530      214.3504      223.9151      244.5122      237.0909      292.1752      268.5377      280.9985      242.4790      242.2385      218.2840      204.4402      186.5607      175.5278      152.9512      151.7877      166.2323      159.4935      140.6759      127.0490      123.7068      104.7605      100.3355       99.9425       81.8619       86.5003       97.1757      100.0573      139.4621      146.7126      163.4504      159.8223      148.3458      114.6924      102.8636       84.0688       71.7537       74.4087       75.6182       71.6004       69.4742       90.9233       95.2157       99.6477      124.5365      136.0725      102.7078       93.2617       88.3684       79.7981       75.2400        0.0000        0.0000        0.0000        0.0000        0.0000        0.0000        0.0000        0.0000        0.0000        0.0000        0.0000        0.0000        0.0000        0.0000        0.0000        0.0000        0.0000        0.0000        0.0000        0.0000        0.0000        0.0000        0.0000        0.0000        0.0000        0.0000        0.0000        0.0000        0.0000        0.0000        0.0000        0.0000        0.0000        0.0000        0.0000        0.0000        0.0000        0.0000        0.0000        0.0000        0.0000        0.0000        0.0000        0.0000        0.0000        0.0000        0.0000        0.0000        0.0000        0.0000        0.0000        0.0000
        0.0000        0.0000        0.0000        0.0000        0.0000        0.0000        0.0000        0.0000        0.0000        0.0000        0.0000        0.0000        0.0000        0.0000        0.0000        0.0000        0.0000        0.0000        0.0000        0.0000        0.0000        0.0000        0.0000        0.0000        0.0000        0.0000        0.0000        0.0000        0.0000        0.0000        0.0000        0.0000        0.0000        0.0000        0.0000        0.0000        0.0000        0.0000        0.0000       77.4743       72.7888       69.2776       70.3581       76.4243       74.9380       81.2742       95.4845      162.2431      194.1677      191.9068      197.1497      212.6864      220.9902      227.6966      254.7799      264.7958      248.8829      254.8003      265.8697      283.0469      290.7870      330.6951      319.3180      327.5774      286.1685      301.2652      305.3091      246.9365      256.4625      289.5610      347.9352      349.1794      358.5829      310.9594      275.7615      295.9183      267.8698      231.3375      229.3873      282.5009      272.6102      256.4156      250.5194      301.1823      250.2079      246.7441      306.5887      374.3448      394.5767      300.4559      253.9487      183.4315      207.9022      190.7753      105.5619       85.5314      105.4067      119.6351      162.2800      138.0920      144.3940      152.8479      154.4512      143.1088      140.6309      153.3286      157.2818      159.4752      159.2230      162.9008      168.6119      186.0495      187.0072      201.5982      250.2517      204.4749      195.5514      202.3237      212.1029      223.7013      252.2971      275.9239      249.1331      149.3957      120.1752      125.0948      129.4213       92.2248       90.4722       97.7334      126.7426      151.8924      187.0482      186.2595      157.0676      146.8972      133.4844      146.8371      146.3912      168.2145      174.3497      168.7554      183.4684      199.0309      222.4673      232.0709      240.6679      238.5450      282.3206      288.6346      293.7259      284.7140      279.7034      271.1383      236.2809      220.2556      221.5478      203.3981      186.6786      151.6768      137.4874      136.8753      138.4015      138.9443      117.8994      109.1995      108.7706       88.2054       94.6448      132.3313       83.7877      108.4346       95.4703       96.0610      118.4831      134.2196      157.3669      159.7455      148.1975      125.6696       95.8342       88.3070       83.6535       66.4960       60.6103       57.9121       68.7151      117.6635      116.7401      107.4431      116.5506      130.5018      105.5267       82.7756       85.2955       71.0070       71.1666        0.0000        0.0000        0.0000        0.0000        0.0000        0.0000        0.0000        0.0000        0.0000        0.0000        0.0000        0.0000        0.0000        0.0000        0.0000        0.0000        0.0000        0.0000        0.0000        0.0000        0.0000        0.0000        0.0000        0.0000        0.0000        0.0000        0.0000        0.0000        0.0000        0.0000        0.0000        0.0000        0.0000        0.0000        0.0000        0.0000        0.0000        0.0000        0.0000        0.0000        0.0000        0.0000        0.0000        0.0000        0.0000        0.0000        0.0000        0.0000        0.0000        0.0000        0.0000        0.0000
        0.0000        0.0000        0.0000        0.0000        0.0000        0.0000        0.0000        0.0000        0.0000        0.0000        0.0000        0.0000        0.0000        0.0000        0.0000        0.0000        0.0000        0.0000        0.0000        0.0000        0.0000        0.0000        0.0000        0.0000        0.0000        0.0000        0.0000        0.0000        0.0000        0.0000        0.0000        0.0000        0.0000        0.0000        0.0000        0.0000        0.0000        0.0000        0.0000        0.0000      121.5033      120.3403      118.8665      129.2628      125.7607      126.0246      131.9144      201.1482      210.4415      210.3829      207.3500      217.9110      206.4687      222.4247      250.8110      274.2733      261.3976      263.3258      266.7871      309.8194      343.2694      359.2719      333.2231      340.6961      304.9141      302.4601      265.4976      247.6659      226.8797      237.9844      323.6898      338.2726      307.8045      285.4196      280.7056      286.9694      282.8057      294.6937      239.6882      269.1728      274.5159      266.3732      273.9158      319.2678      333.5659      333.5450      433.6072      463.3918      397.5289      302.5474      302.8360      194.7022      156.0746      187.7160      135.3575       91.2273       90.4749       93.2165       98.7716      128.3254      106.6847      111.9011      119.6318      133.1258      130.4271      147.8852      136.6711      142.8377      147.7643      157.0643      174.1936      192.1109      205.0677      218.2653      225.2693      234.3107      214.9667      211.0144      192.5769      187.0996      237.4957      238.9462      203.6248      149.3657      108.6866      114.7136      118.7561       98.1643       87.7861      101.9330      129.5509      139.4364      149.9666      148.0641      142.8183      149.6021      156.7444      170.9862      179.3294      204.3341      195.8529      196.4881      214.9291      207.8789      226.8980      262.1020      279.9653      261.4542      290.1875      283.9946      277.7962      290.1108      296.4896      254.3649      231.3417      230.8435      227.6823      204.7979      161.9055      149.0519      139.3825      129.7811      129.1673      126.7850      123.7997      101.6654      100.0025      103.6952      106.4293       87.3694       79.1808       77.8906       81.0497       93.0117      105.0814      143.9874      154.8251      151.5018      136.8232      105.1852       84.8360       87.6924       80.2709       80.8953       65.5922       57.9583       83.4466       98.6725      124.2559      106.4639      125.9673      136.2969      108.7488       81.7194       71.7735       65.5952        0.0000        0.0000        0.0000        0.0000        0.0000        0.0000        0.0000        0.0000        0.0000        0.0000        0.0000        0.0000        0.0000        0.0000        0.0000        0.0000        0.0000        0.0000        0.0000        0.0000        0.0000        0.0000        0.0000        0.0000        0.0000        0.0000        0.0000        0.0000        0.0000        0.0000        0.0000        0.0000        0.0000        0.0000        0.0000        0.0000        0.0000        0.0000        0.0000        0.0000        0.0000        0.0000        0.0000        0.0000        0.0000        0.0000        0.0000        0.0000        0.0000        0.0000        0.0000        0.0000        0.0000
        0.0000        0.0000        0.0000        0.0000        0.0000        0.0000        0.0000        0.0000        0.0000        0.0000        0.0000        0.0000        0.0000        0.0000        0.0000        0.0000        0.0000        0.0000        0.0000        0.0000        0.0000        0.0000        0.0000        0.0000        0.0000        0.0000        0.0000        0.0000        0.0000        0.0000        0.0000        0.0000        0.0000        0.0000        0.0000        0.0000        0.0000        0.0000        0.0000        0.0000        0.0000        0.0000        0.0000      318.5287      309.5393      300.1674      293.9234      242.7813      240.7741      234.0861      216.4685      164.8963      154.5434      155.3010      173.8590      273.4100      291.5198      294.6846      292.7107      262.5987      262.5820      251.5465      242.6231      221.0148      193.8491      183.8790      173.5663      176.2771      185.3188      195.7914      194.4966      208.5457      201.3062      208.8724      207.0422      252.8856      251.6205      260.4964      220.8147      347.9471      368.3183      362.6082      375.3502      484.9553      545.7349      582.4984      605.1151      614.2680      602.7664      529.8705      489.9185      317.2583      275.3274      208.9425      173.5275      126.3935      134.7494      125.7839      133.9822      136.9352      131.6892      121.6702      129.6934      122.3345      119.7700      142.1950      131.6407      147.8592      169.8088      177.3249      219.5303      217.4420      238.3550      233.7962      234.1432      220.4123      234.5289      219.5859      197.8105      165.3323      168.3050      194.3438      146.3593      108.7001       86.9797       85.6852       97.9685      100.6605       85.4699      102.8515      148.1281      191.0366      175.7205      171.0352      180.0157      200.5961      248.9291      229.9050      222.9085      210.0810      204.4759      226.9326      225.4008      262.2186      256.4411      270.8628      299.3548      308.9790      283.9524      322.9591      307.5709      323.8285      329.0558      286.0378      277.3369      251.8836      219.0093      209.1658      163.9823      151.7914      150.2793      143.3067      130.8073      114.4891      120.3639      126.1257      141.0510      148.3189      107.4904       96.1740       81.0146      106.1244       88.2200      101.0158      124.3623      133.2175      140.5718      150.7241      130.1365      107.1977       90.9413       90.0511      101.2075       86.5506       91.7504       80.6586       85.2229       96.3219      112.8486      117.5565      126.7025      123.8377       97.0930       63.4434       56.3231        7.1100        0.0000        0.0000        0.0000        0.0000        0.0000        0.0000        0.0000        0.0000        0.0000        0.0000        0.0000        0.0000        0.0000        0.0000        0.0000        0.0000        0.0000        0.0000        0.0000        0.0000        0.0000        0.0000        0.0000        0.0000        0.0000        0.0000        0.0000        0.0000        0.0000        0.0000        0.0000        0.0000        0.0000        0.0000        0.0000        0.0000        0.0000        0.0000        0.0000        0.0000        0.0000        0.0000        0.0000        0.0000        0.0000        0.0000        0.0000        0.0000        0.0000        0.0000        0.0000        0.0000        0.0000
        0.0000        0.0000        0.0000        0.0000        0.0000        0.0000        0.0000        0.0000        0.0000        0.0000        0.0000        0.0000        0.0000        0.0000        0.0000        0.0000        0.0000        0.0000        0.0000        0.0000        0.0000        0.0000        0.0000        0.0000        0.0000        0.0000        0.0000        0.0000        0.0000        0.0000        0.0000        0.0000        0.0000        0.0000        0.0000        0.0000        0.0000        0.0000        0.0000        0.0000        0.0000        0.0000        0.0000        0.0000      398.2276      381.0094      361.7433      288.3289      273.8256      257.2621      232.6011      168.6967      147.9167      148.8322      173.5717      279.3557      300.1965      305.2693      291.0246      254.1684      241.5127      232.6528      222.1292      184.1568      160.5840      146.0313      138.4649      144.5800      147.0532      153.4035      151.7973      158.1077      150.2201      148.8016      159.0205      203.1377      190.2335      207.7103      191.7270      306.7155      312.6274      394.8579      484.9134      526.8270      582.3442      665.0682      686.7407      686.7435      692.8456      663.5907      636.8998      462.9850      363.4809      260.1904      248.4359      220.6702      184.9051      158.1334      195.4051      202.5247      168.2108      154.4970      139.5231      115.0146      112.0206      118.6846      129.5948      141.3034      152.9326      191.2718      206.5568      250.2970      246.3183      247.6615      256.6948      243.8211      254.0506      239.9799      220.0411      173.4507      158.3256      161.8147      149.6410      137.0865       85.6521       74.8882       88.0368       88.7979      102.0452      110.5472      153.7948      167.0421      181.3691      182.3331      191.1634      225.3444      242.0179      243.2435      221.0410      210.2806      204.9955      222.7880      223.4592      270.6477      272.8524      273.5910      300.6959      340.2088      307.3705      294.2206      303.5128      343.9949      370.2848      309.5614      258.8527      222.1996      190.5868      161.4075      132.6491      143.4338      159.4965      148.7866      147.2041      112.7848      111.4554      115.7261      125.3615      139.5202      120.2075      111.4854       88.6159       95.3991      108.0068      135.4061      127.8785      132.9603      142.1172      152.4248      116.2346       99.9616       95.9503       89.5630       95.5476       97.4720       91.7348       87.5836       91.4875      126.4781      105.1392       93.8718      123.7450      102.0026       87.4389       63.6957       62.2513       19.3800        0.0000        0.0000        0.0000        0.0000        0.0000        0.0000        0.0000        0.0000        0.0000        0.0000        0.0000        0.0000        0.0000        0.0000        0.0000        0.0000        0.0000        0.0000        0.0000        0.0000        0.0000        0.0000        0.0000        0.0000        0.0000        0.0000        0.0000        0.0000        0.0000        0.0000        0.0000        0.0000        0.0000        0.0000        0.0000        0.0000        0.0000        0.0000        0.0000        0.0000        0.0000        0.0000        0.0000        0.0000        0.0000        0.0000        0.0000        0.0000        0.0000        0.0000        0.0000        0.0000        0.0000
        0.0000        0.0000        0.0000        0.0000        0.0000        0.0000        0.0000        0.0000        0.0000        0.0000        0.0000        0.0000        0.0000        0.0000        0.0000        0.0000        0.0000        0.0000        0.0000        0.0000        0.0000        0.0000        0.0000        0.0000        0.0000        0.0000        0.0000        0.0000        0.0000        0.0000        0.0000        0.0000        0.0000        0.0000        0.0000        0.0000        0.0000        0.0000        0.0000        0.0000        0.0000        0.0000        0.0000        0.0000        0.0000        0.0000      434.1946      354.3420      346.4492      327.7386      290.1783      199.6071      176.3898      177.7067      197.3731      296.4347      321.1533      324.9110      315.8887      257.7110      249.5961      235.4428      215.4958      176.5038      135.7166      124.3667      126.5580      142.6284      145.2114      148.4709      151.7196      147.9369      143.4897      152.5240      149.9848      161.1243      162.5130      196.9073      193.6537      280.6456      357.0891      430.9220      514.0398      577.7125      615.7490      702.8029      722.6675      745.1006      818.1677      842.1305      799.3358      662.9930      485.2575      444.1620      323.2441      236.5392      219.4765      213.1215      215.3953      206.1238      188.3478      242.0761      144.5310      105.5458      110.8802      137.8477      129.1707      142.3743      145.6497      152.1069      202.1835      243.1533      278.1375      274.2872      279.2540      260.3924      300.4883      283.2747      271.5738      187.8714      158.4163      138.7140      129.3463      132.4406       98.6831       94.3285      105.7718      108.2726      117.2789      144.1254      161.9084      209.5582      184.6293      190.5360      197.1486      227.4782      229.5868      252.0370      241.3346      218.5575      209.0123      221.6979      251.3628      276.0955      288.0289      290.3271      295.5284      341.5827      366.7145      337.0386      316.0617      345.4633      350.6813      283.1592      237.8150      190.0564      153.4111      129.0295      119.3061      136.4274      161.1623      153.2240      127.8645      109.9260      123.2936      119.3993      112.1536      132.1456      123.2827       91.1454       87.5225      105.3304      124.2012      134.0536      125.4187      151.7799      148.9440      133.6823      118.1119      107.0691      105.0428      104.3387      101.2088      104.7731       95.8797       93.4660       96.7772      140.6631      120.0158      103.7824      100.8472       88.0638       70.7398       59.2236       53.3571       21.5400        0.0000        0.0000        0.0000        0.0000        0.0000        0.0000        0.0000        0.0000        0.0000        0.0000        0.0000        0.0000        0.0000        0.0000        0.0000        0.0000        0.0000        0.0000        0.0000        0.0000        0.0000        0.0000        0.0000        0.0000        0.0000        0.0000        0.0000        0.0000        0.0000        0.0000        0.0000        0.0000        0.0000        0.0000        0.0000        0.0000        0.0000        0.0000        0.0000        0.0000        0.0000        0.0000        0.0000        0.0000        0.0000        0.0000        0.0000        0.0000        0.0000        0.0000        0.0000        0.0000        0.0000
        0.0000        0.0000        0.0000        0.0000        0.0000        0.0000        0.0000        0.0000        0.0000        0.0000        0.0000        0.0000        0.0000        0.0000        0.0000        0.0000        0.0000        0.0000        0.0000        0.0000        0.0000        0.0000        0.0000        0.0000        0.0000        0.0000        0.0000        0.0000        0.0000        0.0000        0.0000        0.0000        0.0000        0.0000        0.0000        0.0000        0.0000        0.0000        0.0000        0.0000        0.0000        0.0000        0.0000        0.0000        0.0000        0.0000        0.0000      446.5368      459.3662      440.4011      389.6270      269.4146      235.3322      228.2428      238.3610      343.6674      356.2843      364.2895      360.1916      305.2234      300.5216      279.6154      241.0353      173.4509      146.1748      133.4522      140.9818      160.1044      167.1064      179.8551      180.0464      167.2311      172.0858      170.0060      169.1691      147.6032      173.0738      218.9448      210.0083      294.1624      393.6471      452.5287      476.8539      526.7143      597.4539      680.4473      709.3458      790.5546      875.9714      911.6534      853.2645      762.4521      673.7434      565.5706      475.8430      334.4440      256.7454      294.4865      272.3727      207.7748      194.5704      197.3830      159.9042      128.4650      121.9907      148.8701      144.0275      156.9796      141.0286      151.6689      175.6658      259.3679      283.1974      302.4863      297.9195      275.7592      308.0337      266.6044      232.9910      182.1136      168.4408      143.7725      145.8154      135.5243      104.0203      101.3091       93.1079       99.4083      103.0954      139.3104      191.3554      222.5151      171.7411      201.1769      208.4798      213.8567      259.4790      263.1340      249.8283      238.5578      212.6790      256.7293      316.4046      299.6515      312.1543      305.9553      314.7715      349.2506      400.2040      400.6941      328.6324      320.7938      289.8598      236.5018      198.2836      168.8629      142.5272      132.6873      107.7237      122.1966      149.4518      142.7662      122.3399      123.2285      118.4442      118.2314      149.9923      107.1829       94.9675       99.9900      102.4889      116.5683      119.4119      131.1045      133.2645      178.4485      184.7611      156.8445      163.4514      148.3238      128.6000      109.8482      110.1884      114.7832      112.5565      111.0958      115.8220      179.7948      145.7742      107.8534      107.4743       84.7020       68.9670       50.6244       54.1184        0.0000        0.0000        0.0000        0.0000        0.0000        0.0000        0.0000        0.0000        0.0000        0.0000        0.0000        0.0000        0.0000        0.0000        0.0000        0.0000        0.0000        0.0000        0.0000        0.0000        0.0000        0.0000        0.0000        0.0000        0.0000        0.0000        0.0000        0.0000        0.0000        0.0000        0.0000        0.0000        0.0000        0.0000        0.0000        0.0000        0.0000        0.0000        0.0000        0.0000        0.0000        0.0000        0.0000        0.0000        0.0000        0.0000        0.0000        0.0000        0.0000        0.0000        0.0000        0.0000        0.0000        0.0000
        0.0000        0.0000        0.0000        0.0000        0.0000        0.0000        0.0000        0.0000        0.0000        0.0000        0.0000        0.0000        0.0000        0.0000        0.0000        0.0000        0.0000        0.0000        0.0000        0.0000        0.0000        0.0000        0.0000        0.0000        0.0000        0.0000        0.0000        0.0000        0.0000        0.0000        0.0000        0.0000        0.0000        0.0000        0.0000        0.0000        0.0000        0.0000        0.0000        0.0000        0.0000        0.0000        0.0000        0.0000        0.0000        0.0000        0.0000        0.0000        0.0000        0.0000      662.3764      465.1516      404.3913      375.8317      382.3483      381.9494      385.8058      389.0555      396.0265      441.1975      432.5908      410.9650      360.8483      211.2917      177.4879      161.5963        0.0000        0.0000      211.7129      220.6952      229.7582      254.3157      264.1048      265.2270      273.3315      307.7431      339.3395      362.8849      398.8003      363.1468      391.6783      429.2313      449.7134      381.4628      509.1421      581.8965      592.5373      590.9222      734.9458        0.0000        0.0000        0.0000        0.0000      809.9329      656.6569      554.4023      557.2841      520.3387        0.0000      324.3941      254.1283      274.9288      250.2374      205.2368      172.1233      156.4333      184.1791      200.1355      210.6207      206.5713      193.3960      249.9567      299.7814      313.4642      312.3527      323.7228      357.9146      309.2646      267.1595      216.7512      212.0052      203.0400      181.2714      150.1776      164.2315      158.1750      129.0931      134.7718      125.4346      146.2230      180.8503      199.5987      178.9408      208.0349      246.8195      246.6669      242.2800      247.2194      246.0837      253.7868      236.5851      256.0471      296.3136      359.3807      351.6566      370.4108      377.1888      375.9513      388.2529      377.0743      335.1263      253.9976      207.5887      175.5572      152.7924      116.7722       99.1283       89.1825       86.9074      100.2324      114.9198      118.4095      115.1529      117.6449      148.5560      185.7444      159.4728      124.1223      114.7446      126.2754      123.6636      140.7657      123.4127      129.2588      139.6464      176.3673      196.5272      193.4179      178.5921      147.6493      141.4710      153.1201      156.5111      156.7650      151.5455      157.6538      149.8802      150.3198      140.0516      122.8952      103.0621       53.4661       51.1815        0.0000        0.0000        0.0000        0.0000        0.0000        0.0000        0.0000        0.0000        0.0000        0.0000        0.0000        0.0000        0.0000        0.0000        0.0000        0.0000        0.0000        0.0000        0.0000        0.0000        0.0000        0.0000        0.0000        0.0000        0.0000        0.0000        0.0000        0.0000        0.0000        0.0000        0.0000        0.0000        0.0000        0.0000        0.0000        0.0000        0.0000        0.0000        0.0000        0.0000        0.0000        0.0000        0.0000        0.0000        0.0000        0.0000        0.0000        0.0000        0.0000        0.0000        0.0000        0.0000        0.0000        0.0000        0.0000        0.0000
        0.0000        0.0000        0.0000        0.0000        0.0000        0.0000        0.0000        0.0000        0.0000        0.0000        0.0000        0.0000        0.0000        0.0000        0.0000        0.0000        0.0000        0.0000        0.0000        0.0000        0.0000        0.0000        0.0000        0.0000        0.0000        0.0000        0.0000        0.0000        0.0000        0.0000        0.0000        0.0000        0.0000        0.0000        0.0000        0.0000        0.0000        0.0000        0.0000        0.0000        0.0000        0.0000        0.0000        0.0000        0.0000        0.0000        0.0000        0.0000        0.0000        0.0000        0.0000        0.0000        0.0000        0.0000        0.0000      434.4238      429.8202      429.0056        0.0000        0.0000        0.0000      474.5183      412.4873      231.9576      198.4334        0.0000        0.0000        0.0000        0.0000        0.0000        0.0000        0.0000      326.3030      340.3430      344.0093      378.4504      406.2323      434.7771      459.7371      360.8432      372.7953      402.3670      447.3525      472.4638      555.5336      511.6233      503.1184      486.6726        0.0000        0.0000        0.0000        0.0000        0.0000        0.0000      681.4421      725.9168        0.0000        0.0000        0.0000      413.5091      305.2769      241.7616      244.1159      217.1338      176.2014      176.0101      164.0092      186.5894      206.2743      210.4819      212.2276      244.8280      290.7530      292.7448      300.1311      338.8210      317.9008      304.0538      273.3965      237.8694      254.0810      214.4138      182.1213      171.2362      195.4728      186.3704      154.4583      140.6855      135.7778      143.4575      155.4880      174.1502      186.0393      256.9112      288.9672      279.2883      246.4583      245.9017      253.2550      254.5938      253.2115      269.1177      288.9705      382.9752      411.6967      419.3895      396.7009      368.4648      355.5961      347.6786      293.0591      219.5190      177.8895      159.0250      150.3312      116.0223       84.1775       78.5924       68.9748       93.6812       95.0337      111.0510      101.3178      122.7682      142.2112      130.1045      126.5114      117.1195      125.9490      140.6069      127.8285      147.1779      138.3471      150.4804      195.4206      180.2983      183.1441      208.2694      201.7042      155.9462      147.1974      163.2358      171.3041      167.6342      165.8793      177.2725      156.2641      141.3843      126.9801      138.6606      112.1294       65.8223       64.8707        0.0000        0.0000        0.0000        0.0000        0.0000        0.0000        0.0000        0.0000        0.0000        0.0000        0.0000        0.0000        0.0000        0.0000        0.0000        0.0000        0.0000        0.0000        0.0000        0.0000        0.0000        0.0000        0.0000        0.0000        0.0000        0.0000        0.0000        0.0000        0.0000        0.0000        0.0000        0.0000        0.0000        0.0000        0.0000        0.0000        0.0000        0.0000        0.0000        0.0000        0.0000        0.0000        0.0000        0.0000        0.0000        0.0000        0.0000        0.0000        0.0000        0.0000        0.0000        0.0000        0.0000        0.0000        0.0000        0.0000
        0.0000        0.0000        0.0000        0.0000        0.0000        0.0000        0.0000        0.0000        0.0000        0.0000        0.0000        0.0000        0.0000        0.0000        0.0000        0.0000        0.0000        0.0000        0.0000        0.0000        0.0000        0.0000        0.0000        0.0000        0.0000        0.0000        0.0000        0.0000        0.0000        0.0000        0.0000        0.0000        0.0000        0.0000        0.0000        0.0000        0.0000        0.0000        0.0000        0.0000        0.0000        0.0000        0.0000        0.0000        0.0000        0.0000        0.0000        0.0000        0.0000        0.0000        0.0000        0.0000        0.0000        0.0000        0.0000        0.0000        0.0000        0.0000        0.0000        0.0000        0.0000      552.9741      503.2085      298.5710      270.4510        0.0000        0.0000        0.0000        0.0000        0.0000        0.0000        0.0000        0.0000      420.9925      423.0150      448.3505      462.5963      470.1244      488.1220      388.3851      377.7974      415.2806      470.9337      451.5647      529.7543        0.0000        0.0000        0.0000        0.0000        0.0000        0.0000        0.0000        0.0000        0.0000        0.0000        0.0000        0.0000        0.0000        0.0000        0.0000      349.2318      269.3138      256.5822      205.3164      159.4497      163.0845      174.9919      180.2177      190.7666      206.7148      219.4508      238.5202      266.6586      309.2419      302.8069      311.8128      314.0826      278.6201      277.7129      248.9484      246.8858      184.0747      174.1017      169.4172      178.0350      162.1290      154.6549      165.0713      158.1353      157.8788      178.0921      191.2330      216.5388      282.3015      313.1893      273.6927      258.7282      253.2851      252.4874      262.7988      286.8283      287.0051      304.5584      372.8978      397.9328      410.2523      380.9679      366.4327      352.0192      328.1001      266.1509      208.1858      173.7966      161.8814      157.2041      120.3921      113.5333       77.1286       76.2759       95.4090       97.4090      108.6566      116.8406      130.0640      123.1452      143.7493      122.2446      105.9177      109.0997      132.9313      158.0372      167.6961      164.5136      189.0025      189.5618      181.1895      186.5706      196.3194      206.1495      170.6445      157.7427      160.9996      165.0148      169.7471      157.3028      153.9545      151.2568      160.1741      121.0983      112.6294       96.1422       73.9735        0.0000        0.0000        0.0000        0.0000        0.0000        0.0000        0.0000        0.0000        0.0000        0.0000        0.0000        0.0000        0.0000        0.0000        0.0000        0.0000        0.0000        0.0000        0.0000        0.0000        0.0000        0.0000        0.0000        0.0000        0.0000        0.0000        0.0000        0.0000        0.0000        0.0000        0.0000        0.0000        0.0000        0.0000        0.0000        0.0000        0.0000        0.0000        0.0000        0.0000        0.0000        0.0000        0.0000        0.0000        0.0000        0.0000        0.0000        0.0000        0.0000        0.0000        0.0000        0.0000        0.0000        0.0000        0.0000        0.0000        0.0000
        0.0000        0.0000        0.0000        0.0000        0.0000        0.0000        0.0000        0.0000        0.0000        0.0000        0.0000        0.0000        0.0000        0.0000        0.0000        0.0000        0.0000        0.0000        0.0000        0.0000        0.0000        0.0000        0.0000        0.0000        0.0000        0.0000        0.0000        0.0000        0.0000        0.0000        0.0000        0.0000        0.0000        0.0000        0.0000        0.0000        0.0000        0.0000        0.0000        0.0000        0.0000        0.0000        0.0000        0.0000        0.0000        0.0000        0.0000        0.0000        0.0000        0.0000        0.0000        0.0000        0.0000        0.0000        0.0000        0.0000        0.0000        0.0000        0.0000        0.0000        0.0000        0.0000      639.2904      414.1635        0.0000        0.0000        0.0000        0.0000        0.0000        0.0000        0.0000        0.0000        0.0000        0.0000      501.2664      527.1380      516.0145      535.5740      578.7767      551.9655      509.8181      457.3089      463.1246      404.8873        0.0000        0.0000        0.0000        0.0000        0.0000        0.0000        0.0000        0.0000        0.0000        0.0000        0.0000        0.0000        0.0000        0.0000        0.0000        0.0000        0.0000      299.3697      239.3068      189.8998      165.4183      146.0802      180.3559      199.3962      180.7871      180.5441      217.6839      257.2323      284.7424      301.6149      284.7779      296.4699      297.2503      280.2026      271.1460      216.1303      204.4524      201.9338      185.9946      187.6360      209.4291      147.8170      182.9418      172.1632      172.4248      180.7858      190.7840      223.6240      259.8697      307.8692      320.6952      273.5421      228.7143      235.8026      241.0361      256.0568      274.3381      289.3513      296.1246      376.3682      384.8464      390.9129      365.5308      351.1322      323.6920      310.6287      249.1921      219.7943      192.5962      173.0287      162.3040      138.7261      105.2139       79.4480       80.1074      108.5957      111.1585      112.3626      120.2148      119.8508      128.2892      144.8761      117.5285      106.8058      120.3331      163.3287      152.3840      182.9387      181.9087      186.8282      186.1589      186.9444      192.5672      181.0077      168.5531      170.3960      154.0165      146.5765      152.7585      159.6558      152.2934      133.1049      122.5603      136.3924      120.4786      109.4261       94.3900        0.0000        0.0000        0.0000        0.0000        0.0000        0.0000        0.0000        0.0000        0.0000        0.0000        0.0000        0.0000        0.0000        0.0000        0.0000        0.0000        0.0000        0.0000        0.0000        0.0000        0.0000        0.0000        0.0000        0.0000        0.0000        0.0000        0.0000        0.0000        0.0000        0.0000        0.0000        0.0000        0.0000        0.0000        0.0000        0.0000        0.0000        0.0000        0.0000        0.0000        0.0000        0.0000        0.0000        0.0000        0.0000        0.0000        0.0000        0.0000        0.0000        0.0000        0.0000        0.0000        0.0000        0.0000        0.0000        0.0000        0.0000        0.0000
        0.0000        0.0000        0.0000        0.0000        0.0000        0.0000        0.0000        0.0000        0.0000        0.0000        0.0000        0.0000        0.0000        0.0000        0.0000        0.0000        0.0000        0.0000        0.0000        0.0000        0.0000        0.0000        0.0000        0.0000        0.0000        0.0000        0.0000        0.0000        0.0000        0.0000        0.0000        0.0000        0.0000        0.0000        0.0000        0.0000        0.0000        0.0000        0.0000        0.0000        0.0000        0.0000        0.0000        0.0000        0.0000        0.0000        0.0000        0.0000        0.0000        0.0000        0.0000        0.0000        0.0000        0.0000        0.0000        0.0000        0.0000        0.0000        0.0000        0.0000        0.0000        0.0000        0.0000        0.0000        0.0000        0.0000        0.0000        0.0000        0.0000        0.0000        0.0000        0.0000        0.0000        0.0000      525.5430      511.8893      479.6356      482.0333      519.5233      499.6773      450.2892      370.4754      329.4552        0.0000        0.0000        0.0000        0.0000        0.0000        0.0000        0.0000        0.0000        0.0000        0.0000        0.0000        0.0000        0.0000        0.0000        0.0000        0.0000        0.0000        0.0000      372.8891      247.7209      206.3961      191.1940      181.0722      181.7986      199.6408      209.4879      219.2474      248.0189      316.6279      302.1990      285.8127      287.8341      302.0931      304.1759      303.2306      277.7788      228.1441      207.3159      200.1546      180.0703      179.5587      163.8868      168.4539      199.0785      209.9908      227.1319      231.9547      233.3633      247.5348      262.6109      258.9396      261.8713      260.5343      246.4433      256.6361      267.2896      305.5572      328.0147      337.5105      339.2521      356.4893      352.3941      363.9178      331.4999      318.5388      301.6046      273.4376      243.7635      248.4716      221.8648      184.0913      175.9380      166.4548      128.8115      108.9170       99.0368      121.6537      105.3162      119.2990      121.7697      138.6176      152.9557      153.9469      141.9670      129.6665      132.5199      139.5539      149.5225      150.7362      158.8203      155.0573      156.9125      150.2370      153.7367      137.6108      121.0742      114.2190      110.3929      115.2629      119.4159      122.8720      136.7136      111.5617      101.8013       99.7420       96.8953      103.9812       85.2449        0.0000        0.0000        0.0000        0.0000        0.0000        0.0000        0.0000        0.0000        0.0000        0.0000        0.0000        0.0000        0.0000        0.0000        0.0000        0.0000        0.0000        0.0000        0.0000        0.0000        0.0000        0.0000        0.0000        0.0000        0.0000        0.0000        0.0000        0.0000        0.0000        0.0000        0.0000        0.0000        0.0000        0.0000        0.0000        0.0000        0.0000        0.0000        0.0000        0.0000        0.0000        0.0000        0.0000        0.0000        0.0000        0.0000        0.0000        0.0000        0.0000        0.0000        0.0000        0.0000        0.0000        0.0000        0.0000        0.0000        0.0000        0.0000
        0.0000        0.0000        0.0000        0.0000        0.0000        0.0000        0.0000        0.0000        0.0000        0.0000        0.0000        0.0000        0.0000        0.0000        0.0000        0.0000        0.0000        0.0000        0.0000        0.0000        0.0000        0.0000        0.0000        0.0000        0.0000        0.0000        0.0000        0.0000        0.0000        0.0000        0.0000        0.0000        0.0000        0.0000        0.0000        0.0000        0.0000        0.0000        0.0000        0.0000        0.0000        0.0000        0.0000        0.0000        0.0000        0.0000        0.0000        0.0000        0.0000        0.0000        0.0000        0.0000        0.0000        0.0000        0.0000        0.0000        0.0000        0.0000        0.0000        0.0000        0.0000        0.0000        0.0000        0.0000        0.0000        0.0000        0.0000        0.0000        0.0000        0.0000        0.0000        0.0000        0.0000        0.0000        0.0000        0.0000        0.0000        0.0000        0.0000        0.0000        0.0000        0.0000        0.0000        0.0000        0.0000        0.0000        0.0000        0.0000        0.0000        0.0000        0.0000        0.0000        0.0000        0.0000        0.0000        0.0000        0.0000        0.0000        0.0000        0.0000        0.0000      379.9402      258.4021      190.6700      188.6680      196.2847      217.4168      207.0830      234.1830      214.1438      247.2100      314.8427      304.1568      284.3370      283.2809      280.1446      286.1117      298.9070      287.1195      244.7848      220.6134      204.6752      223.6566      204.4042      177.6283      189.7255      201.4561      231.1537      238.8859      239.8489      252.7722      249.5230      263.5163      258.3607      259.8640      275.0778      273.0892      280.0897      294.8782      350.1950      363.5778      367.0350      356.6447      348.8477      355.5360      361.9274      344.3998      315.7744      300.7059      277.4742      235.4869      240.8155      225.7219      180.5639      169.1558      159.0375      143.2296      106.4008       98.3811      111.6116      104.5832      113.7079      116.4717      142.5754      160.8928      153.5630      150.0743      143.3407      143.5891      154.0626      151.8404      161.3708      174.1949      172.7217      152.3922      135.1591      132.0208      120.3184      104.7945       97.1497      100.6253       96.4196      124.2808      122.3876      133.9215      116.2197      112.5482      126.6821       87.3898       79.2384        0.0000        0.0000        0.0000        0.0000        0.0000        0.0000        0.0000        0.0000        0.0000        0.0000        0.0000        0.0000        0.0000        0.0000        0.0000        0.0000        0.0000        0.0000        0.0000        0.0000        0.0000        0.0000        0.0000        0.0000        0.0000        0.0000        0.0000        0.0000        0.0000        0.0000        0.0000        0.0000        0.0000        0.0000        0.0000        0.0000        0.0000        0.0000        0.0000        0.0000        0.0000        0.0000        0.0000        0.0000        0.0000        0.0000        0.0000        0.0000        0.0000        0.0000        0.0000        0.0000        0.0000        0.0000        0.0000        0.0000        0.0000        0.0000        0.0000
        0.0000        0.0000        0.0000        0.0000        0.0000        0.0000        0.0000        0.0000        0.0000        0.0000        0.0000        0.0000        0.0000        0.0000        0.0000        0.0000        0.0000        0.0000        0.0000        0.0000        0.0000        0.0000        0.0000        0.0000        0.0000        0.0000        0.0000        0.0000        0.0000        0.0000        0.0000        0.0000        0.0000        0.0000        0.0000        0.0000        0.0000        0.0000        0.0000        0.0000        0.0000        0.0000        0.0000        0.0000        0.0000        0.0000        0.0000        0.0000        0.0000        0.0000        0.0000        0.0000        0.0000        0.0000        0.0000        0.0000        0.0000        0.0000        0.0000        0.0000        0.0000        0.0000        0.0000        0.0000        0.0000        0.0000        0.0000        0.0000        0.0000        0.0000        0.0000        0.0000        0.0000        0.0000        0.0000        0.0000        0.0000        0.0000        0.0000        0.0000        0.0000        0.0000        0.0000        0.0000        0.0000        0.0000        0.0000        0.0000        0.0000        0.0000        0.0000        0.0000        0.0000        0.0000        0.0000        0.0000        0.0000        0.0000        0.0000        0.0000        0.0000      321.3644      225.9149      169.5574      185.0580      176.1784      212.0626      258.2875      255.8668      241.9511      267.8156      288.7922      302.0637      286.6578      275.2153      264.6533      275.3784      272.9673      266.9152      224.7010      216.0790      219.1856      225.8779      202.3482      193.9669      210.3282      234.8945      253.0443      267.3966      265.8512      273.9842      283.8345      289.9409      279.7205      281.7869      287.9914      293.4815      298.3087      331.2732      380.5349      381.3612      396.0451      404.6699      384.1516      369.7348      355.6036      347.9611      334.3577      309.7238      276.4569      240.9593      248.0906      220.4093      194.0205      169.3643      163.9020      148.5320      119.5876      110.5303      117.2645      108.5119      111.5003      122.8060      167.7300      187.8495      162.1765      172.2451      168.1970      168.4989      159.0949      153.1288      151.8225      167.7415      162.0334      152.5199      136.2798      128.4553      112.7739      100.7822       91.1532       90.4123       94.2950       99.2154      123.0429      101.7087       92.0343      107.0254      123.9344       94.3289       89.9510        0.0000        0.0000        0.0000        0.0000        0.0000        0.0000        0.0000        0.0000        0.0000        0.0000        0.0000        0.0000        0.0000        0.0000        0.0000        0.0000        0.0000        0.0000        0.0000        0.0000        0.0000        0.0000        0.0000        0.0000        0.0000        0.0000        0.0000        0.0000        0.0000        0.0000        0.0000        0.0000        0.0000        0.0000        0.0000        0.0000        0.0000        0.0000        0.0000        0.0000        0.0000        0.0000        0.0000        0.0000        0.0000        0.0000        0.0000        0.0000        0.0000        0.0000        0.0000        0.0000        0.0000        0.0000        0.0000        0.0000        0.0000        0.0000        0.0000
        0.0000        0.0000        0.0000        0.0000        0.0000        0.0000        0.0000        0.0000        0.0000        0.0000        0.0000        0.0000        0.0000        0.0000        0.0000        0.0000        0.0000        0.0000        0.0000        0.0000        0.0000        0.0000        0.0000        0.0000        0.0000        0.0000        0.0000        0.0000        0.0000        0.0000        0.0000        0.0000        0.0000        0.0000        0.0000        0.0000        0.0000        0.0000        0.0000        0.0000        0.0000        0.0000        0.0000        0.0000        0.0000        0.0000        0.0000        0.0000        0.0000        0.0000        0.0000        0.0000        0.0000        0.0000        0.0000        0.0000        0.0000        0.0000        0.0000        0.0000        0.0000        0.0000        0.0000        0.0000        0.0000        0.0000        0.0000        0.0000        0.0000        0.0000        0.0000        0.0000        0.0000        0.0000        0.0000        0.0000        0.0000        0.0000        0.0000        0.0000        0.0000        0.0000        0.0000        0.0000        0.0000        0.0000        0.0000        0.0000        0.0000        0.0000        0.0000        0.0000        0.0000        0.0000        0.0000        0.0000        0.0000        0.0000        0.0000        0.0000      393.3947      292.1841      232.8562      188.9028      211.8213      242.8937      236.5228      209.6370      232.4762      256.0908      254.3670      283.9852      264.5433      259.7696      245.7382      256.4601      265.6830      255.6582      245.4883      202.0391      218.3412      202.4295      218.2731      206.7337      207.5301      252.6547      305.0229      327.3644      334.4055      314.6822      306.3107      288.3313      291.7575      286.1725      300.7461      328.8582      323.3026      289.4702      307.6910      346.3080      365.6694      383.2965      392.1955      393.8841      360.8456      362.5641      352.3024      343.9425      346.5674      306.8145      279.2270      269.4174      228.2586      214.5448      192.6923      185.3373      156.4841      131.6693      121.1474      119.3437      139.1847      135.7080      141.9043      178.5914      186.8679      178.0802      180.7242      172.1073      175.6174      161.8789      161.5093      165.8170      170.4268      156.6304      139.1024      120.7440      113.6581      109.6281      106.1221       95.6517       92.4365       96.7183       94.9626      127.1883       96.2981       91.2242      107.1066      104.2841        0.0000        0.0000        0.0000        0.0000        0.0000        0.0000        0.0000        0.0000        0.0000        0.0000        0.0000        0.0000        0.0000      101.9700        0.0000        0.0000        0.0000      109.6500        0.0000        0.0000        0.0000        0.0000        0.0000        0.0000        0.0000        0.0000        0.0000        0.0000        0.0000        0.0000        0.0000        0.0000        0.0000        0.0000        0.0000        0.0000        0.0000        0.0000        0.0000        0.0000        0.0000        0.0000        0.0000        0.0000        0.0000        0.0000        0.0000        0.0000        0.0000        0.0000        0.0000        0.0000        0.0000        0.0000        0.0000        0.0000        0.0000        0.0000        0.0000        0.0000        0.0000
        0.0000        0.0000        0.0000        0.0000        0.0000        0.0000        0.0000        0.0000        0.0000        0.0000        0.0000        0.0000        0.0000        0.0000        0.0000        0.0000        0.0000        0.0000        0.0000        0.0000        0.0000        0.0000        0.0000        0.0000        0.0000        0.0000        0.0000        0.0000        0.0000        0.0000        0.0000        0.0000        0.0000        0.0000        0.0000        0.0000        0.0000        0.0000        0.0000        0.0000        0.0000        0.0000        0.0000        0.0000        0.0000        0.0000        0.0000        0.0000        0.0000        0.0000        0.0000        0.0000        0.0000        0.0000        0.0000        0.0000        0.0000        0.0000        0.0000        0.0000        0.0000        0.0000        0.0000        0.0000        0.0000        0.0000        0.0000        0.0000        0.0000        0.0000        0.0000        0.0000        0.0000        0.0000        0.0000        0.0000        0.0000        0.0000        0.0000        0.0000        0.0000        0.0000        0.0000        0.0000        0.0000        0.0000        0.0000        0.0000        0.0000        0.0000        0.0000        0.0000        0.0000        0.0000        0.0000        0.0000        0.0000        0.0000        0.0000        0.0000      361.2540      311.3410      273.9054      231.3110      224.2215      234.0157      230.3438      216.5991      231.2108      242.7217      241.3356      246.5378      247.6715      235.8818      212.0651      206.3863      221.8063      216.9608      209.6403      172.5814      177.8045      176.3570      198.0062      236.8176      258.8789      318.7384      372.3493      356.4013      362.4506      354.1017      337.8835      319.2731      319.4921      321.1690      311.5454      313.0673      298.5779      272.4050      278.0733      341.3188      364.2759      393.3406      395.9254      400.4996      396.5361      393.2593      390.9321      430.7162      442.5948      404.2369      377.8396      317.1403      260.4308      225.0987      192.0266      166.7266      153.6091      149.9816      147.3828      166.1771      165.4778      160.1902      159.2926      173.1146      183.4071      191.2188      191.9847      175.2807      180.9045      163.5128      172.9868      175.8812      170.3313      157.5094      137.3645      122.7254      116.3144      104.1456      102.6732       92.6117       93.4339      105.6730      120.8640      100.3887       90.0645       98.0055       93.4908      184.7938        0.0000        0.0000        0.0000        0.0000        0.0000        0.0000        0.0000        0.0000        0.0000        0.0000        0.0000        0.0000      127.9500       84.8400       87.2100        0.0000       96.8400       94.9500        0.0000        0.0000        0.0000        0.0000        0.0000        0.0000        0.0000        0.0000        0.0000        0.0000        0.0000        0.0000        0.0000        0.0000        0.0000        0.0000        0.0000        0.0000        0.0000        0.0000        0.0000        0.0000        0.0000        0.0000        0.0000        0.0000        0.0000        0.0000        0.0000        0.0000        0.0000        0.0000        0.0000        0.0000        0.0000        0.0000        0.0000        0.0000        0.0000        0.0000        0.0000        0.0000        0.0000
        0.0000        0.0000        0.0000        0.0000        0.0000        0.0000        0.0000        0.0000        0.0000        0.0000        0.0000        0.0000        0.0000        0.0000        0.0000        0.0000        0.0000        0.0000        0.0000        0.0000        0.0000        0.0000        0.0000        0.0000        0.0000        0.0000        0.0000        0.0000        0.0000        0.0000        0.0000        0.0000        0.0000        0.0000        0.0000        0.0000        0.0000        0.0000        0.0000        0.0000        0.0000        0.0000        0.0000        0.0000        0.0000        0.0000        0.0000        0.0000        0.0000        0.0000        0.0000        0.0000        0.0000        0.0000        0.0000        0.0000        0.0000        0.0000        0.0000        0.0000        0.0000        0.0000        0.0000        0.0000        0.0000        0.0000        0.0000        0.0000        0.0000        0.0000        0.0000        0.0000        0.0000        0.0000        0.0000        0.0000        0.0000        0.0000        0.0000        0.0000        0.0000        0.0000        0.0000        0.0000        0.0000        0.0000        0.0000        0.0000        0.0000        0.0000        0.0000        0.0000        0.0000        0.0000        0.0000        0.0000        0.0000        0.0000        0.0000      497.6471      385.5448      328.5605      287.8685      228.8446      219.8221      205.1622      234.3848      222.5115      229.3455      231.4842      262.0544      247.7204      236.8710      211.9068      200.8061      199.7384      211.6962      215.7554      202.0459      170.4927      194.5750      177.1930      205.0988      230.1644      281.3439      363.4612      388.6694      394.8115      399.3827      378.4794      374.7243      385.8297      370.6379      336.5193      315.5414      318.0060      294.8491      278.4904      280.1111      317.9870      379.6833      389.2904      395.7775      411.8861      429.1346      448.1096      440.0115      471.4236      424.1379      400.7575      384.3368      306.4940      268.5284      215.8419      185.4142      184.9421      173.9344      185.0856      164.2769      170.4273      177.2983      173.5805      178.2069      206.8009      209.2037      190.4114      185.0164      176.8148      164.1098      170.9863      175.6906      161.5781      152.1933      137.4393      128.3419      116.0242      113.0679      105.0432       95.1450       91.2086       98.4141      111.2990      125.9119      101.4338       78.6042       90.3342       90.8425      113.9155        0.0000        0.0000        0.0000        0.0000        0.0000        0.0000      165.3500      159.4500        0.0000        0.0000        0.0000        0.0000      118.5900       96.2400        0.0000        0.0000        0.0000        0.0000        0.0000        0.0000        0.0000        0.0000        0.0000        0.0000        0.0000        0.0000        0.0000        0.0000        0.0000        0.0000        0.0000        0.0000        0.0000        0.0000        0.0000        0.0000        0.0000        0.0000        0.0000        0.0000        0.0000        0.0000        0.0000        0.0000        0.0000        0.0000        0.0000        0.0000        0.0000        0.0000        0.0000        0.0000        0.0000        0.0000        0.0000        0.0000        0.0000        0.0000        0.0000        0.0000        0.0000
        0.0000        0.0000        0.0000        0.0000        0.0000        0.0000        0.0000        0.0000        0.0000        0.0000        0.0000        0.0000        0.0000        0.0000        0.0000        0.0000        0.0000        0.0000        0.0000        0.0000        0.0000        0.0000        0.0000        0.0000        0.0000        0.0000        0.0000        0.0000        0.0000        0.0000        0.0000        0.0000        0.0000        0.0000        0.0000        0.0000        0.0000        0.0000        0.0000        0.0000        0.0000        0.0000        0.0000        0.0000        0.0000        0.0000        0.0000        0.0000        0.0000        0.0000        0.0000        0.0000        0.0000        0.0000        0.0000        0.0000        0.0000        0.0000        0.0000        0.0000        0.0000        0.0000        0.0000        0.0000        0.0000        0.0000        0.0000        0.0000        0.0000        0.0000        0.0000        0.0000        0.0000        0.0000        0.0000        0.0000        0.0000        0.0000        0.0000        0.0000        0.0000        0.0000        0.0000        0.0000        0.0000        0.0000        0.0000        0.0000        0.0000        0.0000        0.0000        0.0000        0.0000        0.0000        0.0000        0.0000        0.0000      677.9573      623.6088      442.7834      362.9291      307.0745      256.7129      215.9083      210.1958      208.5184      202.1324      220.6059      214.3961      214.7135      233.4594      241.2724      218.9599      191.6302      192.0043      190.7389      210.4498      209.2651      184.5959      159.4973      158.2115      180.5845      189.0743      245.1098      276.1686      321.1260      331.1399      363.0961      371.7378      372.6534      388.3304      375.7455      346.8428      324.5729      298.9069      314.2390      319.0346      312.4470      313.0673      338.5125      352.6769      384.9816      412.2990      434.0969      440.8350      451.0981      456.4160      479.9389      432.3447      420.3518      383.1745      285.0526      257.7733      207.0726      184.3625      182.9231      167.6991      167.2087      161.3200      175.4721      195.3157      203.0355      192.0532      217.4845      218.0343      194.7649      179.8289      186.1424      166.8159      164.1026      179.3767      157.2706      137.2325      129.7705      130.2209      122.2776      123.8138      112.0791      107.2769      114.8038      111.3775      122.9574      118.8535       88.9335       86.4681      151.0882      200.3806        0.0000        0.0000        0.0000        0.0000        0.0000      148.4894      139.8742      160.2059      150.4500        0.0000        0.0000        0.0000        0.0000        0.0000        0.0000        0.0000        0.0000        0.0000        0.0000        0.0000        0.0000        0.0000        0.0000        0.0000        0.0000        0.0000        0.0000        0.0000        0.0000        0.0000        0.0000        0.0000        0.0000        0.0000        0.0000        0.0000        0.0000        0.0000        0.0000        0.0000        0.0000        0.0000        0.0000        0.0000        0.0000        0.0000        0.0000        0.0000        0.0000        0.0000        0.0000        0.0000        0.0000        0.0000        0.0000        0.0000        0.0000        0.0000        0.0000        0.0000        0.0000        0.0000
        0.0000        0.0000        0.0000        0.0000        0.0000        0.0000        0.0000        0.0000        0.0000        0.0000        0.0000        0.0000        0.0000        0.0000        0.0000        0.0000        0.0000        0.0000        0.0000        0.0000        0.0000        0.0000        0.0000        0.0000        0.0000        0.0000        0.0000        0.0000        0.0000        0.0000        0.0000        0.0000        0.0000        0.0000        0.0000        0.0000        0.0000        0.0000        0.0000        0.0000        0.0000        0.0000        0.0000        0.0000        0.0000        0.0000        0.0000        0.0000        0.0000        0.0000        0.0000        0.0000        0.0000        0.0000        0.0000        0.0000        0.0000        0.0000        0.0000        0.0000        0.0000        0.0000        0.0000        0.0000        0.0000        0.0000        0.0000        0.0000        0.0000        0.0000        0.0000        0.0000        0.0000        0.0000        0.0000        0.0000        0.0000        0.0000        0.0000        0.0000        0.0000        0.0000        0.0000        0.0000        0.0000        0.0000        0.0000        0.0000        0.0000        0.0000        0.0000        0.0000        0.0000        0.0000        0.0000        0.0000        0.0000      510.3927      450.9001      377.7061      328.3441      305.1319      250.1037      215.1265      213.6802      205.1132      201.8564      209.0788      212.6741      226.4858      236.7549      229.7459      200.8836      193.0766      182.1189      192.7061      201.8901      203.8297      182.1408      152.9736      155.5930      184.2819      194.6125      251.9728      268.4329      290.4981      311.8041      333.5418      331.1842      317.3981      325.3002      316.5891      316.2684      309.5634      314.7937      341.5217      336.8120      339.8840      351.0238      356.4495      356.1777      405.0598      435.0534      436.3860      421.2464      426.3584      438.5698      466.2461      455.4026      460.9802      393.7889      291.2968      249.4737      209.7722      183.8302      192.3843      189.1032      163.1862      179.7708      211.2861      226.5658      229.1389      211.8748      236.5802      244.0979      226.2894      197.9525      197.7710      178.3425      176.9955      186.3600      152.1567      150.6297      153.3155      145.7944      140.1239      144.1462      131.3017      120.0128      135.9914      127.4101      102.7884      110.5206      113.8076       94.3810      188.5920      231.9769        0.0000        0.0000        0.0000      165.3300      197.9953      150.7611      153.6728      174.1572      141.8400        0.0000        0.0000        0.0000        0.0000        0.0000        0.0000        0.0000        0.0000        0.0000        0.0000        0.0000        0.0000        0.0000        0.0000        0.0000        0.0000        0.0000        0.0000        0.0000        0.0000        0.0000        0.0000        0.0000        0.0000        0.0000        0.0000        0.0000        0.0000        0.0000        0.0000        0.0000        0.0000        0.0000        0.0000        0.0000        0.0000        0.0000        0.0000        0.0000        0.0000        0.0000        0.0000        0.0000        0.0000        0.0000        0.0000        0.0000        0.0000        0.0000        0.0000        0.0000        0.0000        0.0000
        0.0000        0.0000        0.0000        0.0000        0.0000        0.0000        0.0000        0.0000        0.0000        0.0000        0.0000        0.0000        0.0000        0.0000        0.0000        0.0000        0.0000        0.0000        0.0000        0.0000        0.0000        0.0000        0.0000        0.0000        0.0000        0.0000        0.0000        0.0000        0.0000        0.0000        0.0000        0.0000        0.0000        0.0000        0.0000        0.0000        0.0000        0.0000        0.0000        0.0000        0.0000        0.0000        0.0000        0.0000        0.0000        0.0000        0.0000        0.0000        0.0000        0.0000        0.0000        0.0000        0.0000        0.0000        0.0000        0.0000        0.0000        0.0000        0.0000        0.0000        0.0000        0.0000        0.0000        0.0000        0.0000        0.0000        0.0000        0.0000        0.0000        0.0000        0.0000        0.0000        0.0000        0.0000        0.0000        0.0000        0.0000        0.0000        0.0000        0.0000        0.0000        0.0000        0.0000        0.0000        0.0000        0.0000        0.0000        0.0000        0.0000        0.0000        0.0000        0.0000        0.0000        0.0000        0.0000        0.0000      473.4909      467.4804      436.2702      415.6775      363.1288      320.0797      285.4864      237.8733      207.7998      209.1987      206.0983      198.2780      203.8086      204.6878      235.4655      224.7933      207.6813      186.7902      183.0094      186.3379      194.0251      188.0440      171.3265      151.4899      159.3041      177.0947      197.0881      233.7772      250.9962      257.9543      297.3628      277.2364      262.4086      263.2074      272.9612      305.9785      299.4202      327.8711      356.6320      393.1088      391.0687      396.0378      391.1496      348.5383      365.8275      392.5623      395.3966      388.2766      410.1136      430.0433      424.6548      431.3002      430.2470      401.4647      362.5118      311.2650      270.1107      227.0836      210.9010      198.8784      194.4977      180.6404      186.0215      224.2823      233.7536      242.6264      238.6475      254.8082      262.8979      251.1514      248.7374      208.4005      170.2049      178.2931      157.9270      140.5560      142.6472      141.0576      132.2167      152.4237      140.2274      145.4410      145.1910      122.8169      116.7974      108.6712      104.6573      163.5041      200.3107      232.6259        0.0000        0.0000        0.0000        0.0000      472.1863      278.8340      239.6721      206.7661      210.4504      100.8900        0.0000        0.0000        0.0000        0.0000        0.0000        0.0000        0.0000        0.0000        0.0000        0.0000        0.0000        0.0000        0.0000        0.0000        0.0000        0.0000        0.0000        0.0000        0.0000        0.0000        0.0000        0.0000        0.0000        0.0000        0.0000        0.0000        0.0000        0.0000        0.0000        0.0000        0.0000        0.0000        0.0000        0.0000        0.0000        0.0000        0.0000        0.0000        0.0000        0.0000        0.0000        0.0000        0.0000        0.0000        0.0000        0.0000        0.0000        0.0000        0.0000        0.0000        0.0000        0.0000        0.0000
        0.0000        0.0000        0.0000        0.0000        0.0000        0.0000        0.0000        0.0000        0.0000        0.0000        0.0000        0.0000        0.0000        0.0000        0.0000        0.0000        0.0000        0.0000        0.0000        0.0000        0.0000        0.0000        0.0000        0.0000        0.0000        0.0000        0.0000        0.0000        0.0000        0.0000        0.0000        0.0000        0.0000        0.0000        0.0000        0.0000        0.0000        0.0000        0.0000        0.0000        0.0000        0.0000        0.0000        0.0000        0.0000        0.0000        0.0000        0.0000        0.0000        0.0000        0.0000        0.0000        0.0000        0.0000        0.0000        0.0000        0.0000        0.0000        0.0000        0.0000        0.0000        0.0000        0.0000        0.0000        0.0000        0.0000        0.0000        0.0000        0.0000        0.0000        0.0000        0.0000        0.0000        0.0000        0.0000        0.0000        0.0000        0.0000        0.0000        0.0000        0.0000        0.0000        0.0000        0.0000        0.0000        0.0000        0.0000        0.0000        0.0000        0.0000        0.0000        0.0000        0.0000        0.0000        0.0000        0.0000      515.5487      491.9960      471.0172      457.2035      353.7152      317.0210      306.1443      256.4908      258.9455      232.9203      231.8976      202.1297      202.7845      204.0100      224.9816      214.2794      190.7542      190.8097      192.2669      183.6978      189.7834      183.2657      169.0364      167.4846      182.6731      184.7269      183.2334      197.7073      230.7109      257.4439      251.1433      253.4582      260.7520      254.5614      255.2682      307.8885      318.0596      369.3657      382.3930      435.3189      438.2220      434.7215      416.2563      397.0732      393.1851      388.7131      396.6669      353.0272      383.8239      431.3832      418.5443      425.3596      403.0939      410.9796      370.9104      317.2496      301.5502      272.9364      242.5751      229.5425      220.3402      217.7895      224.6534      252.7384      248.0810      256.4254      253.0717      286.0436      302.4468      289.3499      292.3735      225.4939      179.7224      167.8000      160.6222      160.7379      154.0076      161.8288      159.8143      166.0129      160.2511      150.8060      136.9076      114.3366       86.0926       81.0076       72.8253        0.0000        0.0000        0.0000        0.0000        0.0000        0.0000      675.0126      527.3940      422.5828      443.6156      352.1666      270.2433        0.0000        0.0000        0.0000        0.0000        0.0000        0.0000        0.0000        0.0000        0.0000        0.0000        0.0000        0.0000        0.0000        0.0000        0.0000        0.0000        0.0000        0.0000        0.0000        0.0000        0.0000        0.0000        0.0000        0.0000        0.0000        0.0000        0.0000        0.0000        0.0000        0.0000        0.0000        0.0000        0.0000        0.0000        0.0000        0.0000        0.0000        0.0000        0.0000        0.0000        0.0000        0.0000        0.0000        0.0000        0.0000        0.0000        0.0000        0.0000        0.0000        0.0000        0.0000        0.0000        0.0000        0.0000
        0.0000        0.0000        0.0000        0.0000        0.0000        0.0000        0.0000        0.0000        0.0000        0.0000        0.0000        0.0000        0.0000        0.0000        0.0000        0.0000        0.0000        0.0000        0.0000        0.0000        0.0000        0.0000        0.0000        0.0000        0.0000        0.0000        0.0000        0.0000        0.0000        0.0000        0.0000        0.0000        0.0000        0.0000        0.0000        0.0000        0.0000        0.0000        0.0000        0.0000        0.0000        0.0000        0.0000        0.0000        0.0000        0.0000        0.0000        0.0000        0.0000        0.0000        0.0000        0.0000        0.0000        0.0000        0.0000        0.0000        0.0000        0.0000        0.0000        0.0000        0.0000        0.0000        0.0000        0.0000        0.0000        0.0000        0.0000        0.0000        0.0000        0.0000        0.0000        0.0000        0.0000        0.0000        0.0000        0.0000        0.0000        0.0000        0.0000        0.0000        0.0000        0.0000        0.0000        0.0000        0.0000        0.0000        0.0000        0.0000        0.0000        0.0000        0.0000        0.0000        0.0000        0.0000        0.0000        0.0000      443.6871      451.6962      495.4274      449.0460      373.9844      374.5679      346.6671      299.9588      276.7106      220.5719      219.9850      206.2438      199.3254      214.7754      218.4632      199.7157      168.1066      185.2033      185.4771      173.7719      176.9065      164.5776      166.9398      181.0486      207.8457      195.1263      186.6644      188.2788      230.4689      239.6641      228.5266      228.1965      247.3682      236.7587      247.4862      292.1037      334.4038      369.4410      393.4486      469.3532      461.0560      463.7986      470.6603      494.7801      480.6177      466.7047      397.4726      342.7815      361.2590      402.2229      393.0380      402.8325      418.5659      410.0243      361.2741      328.7289      317.0853      317.2405      290.8475      257.8120      256.6116      254.6769      279.1982      303.3365      303.2609      292.4602      284.5015      312.1320      318.0585      307.7326      299.4098      235.4407      219.6860      209.2978      200.8876      185.3577      178.6650      172.0692      181.0790      179.5227      168.4439      148.9070      119.9227      104.4599       87.2740       58.5712        0.0000        0.0000        0.0000        0.0000        0.0000        0.0000      629.4130      601.6964      656.9597      560.3274      466.3188      416.8393      406.3405        0.0000        0.0000        0.0000        0.0000        0.0000        0.0000        0.0000        0.0000        0.0000        0.0000        0.0000        0.0000        0.0000        0.0000        0.0000        0.0000        0.0000        0.0000        0.0000        0.0000        0.0000        0.0000        0.0000        0.0000        0.0000        0.0000        0.0000        0.0000        0.0000        0.0000        0.0000        0.0000        0.0000        0.0000        0.0000        0.0000        0.0000        0.0000        0.0000        0.0000        0.0000        0.0000        0.0000        0.0000        0.0000        0.0000        0.0000        0.0000        0.0000        0.0000        0.0000        0.0000        0.0000        0.0000
        0.0000        0.0000        0.0000        0.0000        0.0000        0.0000        0.0000        0.0000        0.0000        0.0000        0.0000        0.0000        0.0000        0.0000        0.0000        0.0000        0.0000        0.0000        0.0000        0.0000        0.0000        0.0000        0.0000        0.0000        0.0000        0.0000        0.0000        0.0000        0.0000        0.0000        0.0000        0.0000        0.0000        0.0000        0.0000        0.0000        0.0000        0.0000        0.0000        0.0000        0.0000        0.0000        0.0000        0.0000        0.0000        0.0000        0.0000        0.0000        0.0000        0.0000        0.0000        0.0000        0.0000        0.0000        0.0000        0.0000        0.0000        0.0000        0.0000        0.0000        0.0000        0.0000        0.0000        0.0000        0.0000        0.0000        0.0000        0.0000        0.0000        0.0000        0.0000        0.0000        0.0000        0.0000        0.0000        0.0000        0.0000        0.0000        0.0000        0.0000        0.0000        0.0000        0.0000        0.0000        0.0000        0.0000        0.0000        0.0000        0.0000        0.0000        0.0000        0.0000        0.0000        0.0000        0.0000        0.0000        0.0000      470.5675      463.6221      432.1848      384.3447      367.4786      339.9379      259.5686      221.0406      231.8148      209.0046      197.5822      213.4576      208.1184      194.6493      192.9292      170.7390      179.1891      188.8545      158.3537      161.0457      157.1501      161.4427      174.4320      186.7711      214.0578      214.0367      193.3909      208.8362      220.3879      217.5988      224.6080      212.6939      227.5025      230.4444      276.7159      303.8195      332.1103      363.9703      413.3686      400.7371      421.8041      449.4111      518.5825      486.0762      518.5527      449.8459      377.3542      412.8677      448.1705      406.8169      412.7752      466.1347      435.7562      408.6835      355.9007      311.3177      324.7024      333.7789      301.5699      282.4409      283.6958      294.7567      315.1072      320.0300      312.2160      301.0083      312.5601      315.4135      311.6559      308.2292      251.4933      243.8666      234.1474      217.8772      197.2456      192.1951      192.9145      198.0507      206.6106      170.3058      133.9878      121.7199       87.9009       74.9861        0.0000        0.0000        0.0000        0.0000        0.0000        0.0000        0.0000      690.5576      701.7655      720.3777      623.7661      520.9588      476.1866      494.2776        0.0000        0.0000        0.0000        0.0000        0.0000        0.0000        0.0000        0.0000        0.0000        0.0000        0.0000        0.0000        0.0000        0.0000        0.0000        0.0000        0.0000        0.0000        0.0000        0.0000        0.0000        0.0000        0.0000        0.0000        0.0000        0.0000        0.0000        0.0000        0.0000        0.0000        0.0000        0.0000        0.0000        0.0000        0.0000        0.0000        0.0000        0.0000        0.0000        0.0000        0.0000        0.0000        0.0000        0.0000        0.0000        0.0000        0.0000        0.0000        0.0000        0.0000        0.0000        0.0000        0.0000        0.0000
        0.0000        0.0000        0.0000        0.0000        0.0000        0.0000        0.0000        0.0000        0.0000        0.0000        0.0000        0.0000        0.0000        0.0000        0.0000        0.0000        0.0000        0.0000        0.0000        0.0000        0.0000        0.0000        0.0000        0.0000        0.0000        0.0000        0.0000        0.0000        0.0000        0.0000        0.0000        0.0000        0.0000        0.0000        0.0000        0.0000        0.0000        0.0000        0.0000        0.0000        0.0000        0.0000        0.0000        0.0000        0.0000        0.0000        0.0000        0.0000        0.0000        0.0000        0.0000        0.0000        0.0000        0.0000        0.0000        0.0000        0.0000        0.0000        0.0000        0.0000        0.0000        0.0000        0.0000        0.0000        0.0000        0.0000        0.0000        0.0000        0.0000        0.0000        0.0000        0.0000        0.0000        0.0000        0.0000        0.0000        0.0000        0.0000        0.0000        0.0000        0.0000        0.0000        0.0000        0.0000        0.0000        0.0000        0.0000        0.0000        0.0000        0.0000        0.0000        0.0000        0.0000        0.0000        0.0000        0.0000      429.2015      395.9787      404.8366      390.8970        0.0000      341.6363      309.2290      263.2837      236.0724      240.5349      235.6259      210.8610      216.6802      206.1994      185.6193      169.1640      173.0549      162.5365      144.1133      136.6872      145.6082      140.4614      140.2921      172.3429      187.6109      190.2148      208.8038      203.9999      193.8290      212.0890      226.5507      249.3892      238.6381      232.5706      254.4140      275.0886      270.9922      290.6839      301.4271      325.1481      354.5341      367.1103      394.7439      452.7198      456.9392      403.0159      386.9526      409.8762      435.2474      458.4808      419.4597      434.8717      448.0612      430.6823      400.3667      342.7288      305.0555      290.1190      285.6530      297.0000      285.4793      298.9431      293.0786      317.7578      333.6456      337.6273      324.8526      290.0643      271.0262      261.1859      267.7930      277.7057      264.9455      250.3238      258.8067      225.1909      207.7386      264.3332      222.3227      161.4265      141.6635      124.4961      121.9502        0.0000        0.0000        0.0000        0.0000        0.0000      235.9200      268.3200        0.0000      647.1375      674.4669      683.3334      762.3824      721.8162      633.1317      614.3853        0.0000        0.0000        0.0000        0.0000        0.0000        0.0000        0.0000        0.0000        0.0000        0.0000        0.0000        0.0000        0.0000        0.0000        0.0000        0.0000        0.0000        0.0000        0.0000        0.0000        0.0000        0.0000        0.0000        0.0000        0.0000        0.0000        0.0000        0.0000        0.0000        0.0000        0.0000        0.0000        0.0000        0.0000        0.0000        0.0000        0.0000        0.0000        0.0000        0.0000        0.0000        0.0000        0.0000        0.0000        0.0000        0.0000        0.0000        0.0000        0.0000        0.0000        0.0000        0.0000        0.0000        0.0000        0.0000
        0.0000        0.0000        0.0000        0.0000        0.0000        0.0000        0.0000        0.0000        0.0000        0.0000        0.0000        0.0000        0.0000        0.0000        0.0000        0.0000        0.0000        0.0000        0.0000        0.0000        0.0000        0.0000        0.0000        0.0000        0.0000        0.0000        0.0000        0.0000        0.0000        0.0000        0.0000        0.0000        0.0000        0.0000        0.0000        0.0000        0.0000        0.0000        0.0000        0.0000        0.0000        0.0000        0.0000        0.0000        0.0000        0.0000        0.0000        0.0000        0.0000        0.0000        0.0000        0.0000        0.0000        0.0000        0.0000        0.0000        0.0000        0.0000        0.0000        0.0000        0.0000        0.0000        0.0000        0.0000        0.0000        0.0000        0.0000        0.0000        0.0000        0.0000        0.0000        0.0000        0.0000        0.0000        0.0000        0.0000        0.0000        0.0000        0.0000        0.0000        0.0000        0.0000        0.0000        0.0000        0.0000        0.0000        0.0000        0.0000        0.0000        0.0000        0.0000        0.0000        0.0000        0.0000        0.0000        0.0000        0.0000      382.5106        0.0000        0.0000        0.0000      347.7785      325.2455      292.1974      281.0762      258.5345      267.6064      233.0485      207.5488      209.9877      192.8785      173.0886      192.9415      179.6653      135.8896      125.1065      135.9261      141.1329      150.6335      187.4207      208.3176      202.5050      198.3979      205.4711      209.0507      230.5709      253.3784      302.7527      312.8887      281.8745      270.8189      262.6238      281.1436      285.7003      289.6528      283.0533      306.8332      336.1361      357.4731      454.4193      407.8189      415.8371      426.9910      493.0215      489.2574      458.5229      463.3603      486.7860      448.3764      435.5943      446.3757      387.1921      297.1058      282.2896      276.4955      281.5583      291.2746      323.8615      310.2413      307.7022      313.3630      344.3856      335.9166      296.4973      273.6768      278.6082      281.9011      281.0004      309.7516      288.5664      291.5453      325.0432      271.1206      254.2236      235.7703      178.5082      167.4020      156.7299      123.0546        0.0000        0.0000        0.0000        0.0000        0.0000      307.9200      366.4499      325.5000      685.0063      703.1714      748.2092      853.2896      756.7491      680.7152      621.2885        0.0000        0.0000        0.0000        0.0000        0.0000        0.0000        0.0000        0.0000        0.0000        0.0000        0.0000        0.0000        0.0000        0.0000        0.0000        0.0000        0.0000        0.0000        0.0000        0.0000        0.0000        0.0000        0.0000        0.0000        0.0000        0.0000        0.0000        0.0000        0.0000        0.0000        0.0000        0.0000        0.0000        0.0000        0.0000        0.0000        0.0000        0.0000        0.0000        0.0000        0.0000        0.0000        0.0000        0.0000        0.0000        0.0000        0.0000        0.0000        0.0000        0.0000        0.0000        0.0000        0.0000        0.0000        0.0000
        0.0000        0.0000        0.0000        0.0000        0.0000        0.0000        0.0000        0.0000        0.0000        0.0000        0.0000        0.0000        0.0000        0.0000        0.0000        0.0000        0.0000        0.0000        0.0000        0.0000        0.0000        0.0000        0.0000        0.0000        0.0000        0.0000        0.0000        0.0000        0.0000        0.0000        0.0000        0.0000        0.0000        0.0000        0.0000        0.0000        0.0000        0.0000        0.0000        0.0000        0.0000        0.0000        0.0000        0.0000        0.0000        0.0000        0.0000        0.0000        0.0000        0.0000        0.0000        0.0000        0.0000        0.0000        0.0000        0.0000        0.0000        0.0000        0.0000        0.0000        0.0000        0.0000        0.0000        0.0000        0.0000        0.0000        0.0000        0.0000        0.0000        0.0000        0.0000        0.0000        0.0000        0.0000        0.0000        0.0000        0.0000        0.0000        0.0000        0.0000        0.0000        0.0000        0.0000        0.0000        0.0000        0.0000        0.0000        0.0000        0.0000        0.0000        0.0000        0.0000        0.0000        0.0000        0.0000        0.0000        0.0000        0.0000        0.0000        0.0000        0.0000      431.2446      359.3315      317.5631      285.1361      249.8837      235.0113      219.3764      216.9655      221.9048      216.5921      178.0207      195.7649      179.2741      169.8734      158.0509      163.4928      155.9475      165.3186      189.4359      227.4861      238.7526      221.7332      239.3027      241.4602      266.8722      298.5132      324.1259      306.4886      310.1457      312.6093      274.0159      277.0892      297.9505      309.2368      317.3924      312.8652      328.6459      366.2721      449.5062      441.9073      420.6067      473.8073      571.1603      518.2635      470.0914      476.2097      424.7233      397.2040      382.3605      390.2039      358.7811      342.5717      316.3784      322.1185      299.9920      316.3413      349.3377      303.5463      302.9482      319.5998      345.1849      322.3549      287.7349      273.3867      287.6625      282.6777      319.6498      346.2596      331.0324      308.2144      304.8526      267.6458      260.2889      273.3862      224.4895      195.9721        0.0000        0.0000        0.0000        0.0000        0.0000        0.0000      490.4699      460.7100      474.1500      520.6500      658.0874      687.0684      811.3352      877.2556      750.3940      722.9765      659.4587        0.0000        0.0000        0.0000        0.0000        0.0000        0.0000        0.0000        0.0000        0.0000        0.0000        0.0000        0.0000        0.0000        0.0000        0.0000        0.0000        0.0000        0.0000        0.0000        0.0000        0.0000        0.0000        0.0000        0.0000        0.0000        0.0000        0.0000        0.0000        0.0000        0.0000        0.0000        0.0000        0.0000        0.0000        0.0000        0.0000        0.0000        0.0000        0.0000        0.0000        0.0000        0.0000        0.0000        0.0000        0.0000        0.0000        0.0000        0.0000        0.0000        0.0000        0.0000        0.0000        0.0000        0.0000        0.0000
        0.0000        0.0000        0.0000        0.0000        0.0000        0.0000        0.0000        0.0000        0.0000        0.0000        0.0000        0.0000        0.0000        0.0000        0.0000        0.0000        0.0000        0.0000        0.0000        0.0000        0.0000        0.0000        0.0000        0.0000        0.0000        0.0000        0.0000        0.0000        0.0000        0.0000        0.0000        0.0000        0.0000        0.0000        0.0000        0.0000        0.0000        0.0000        0.0000        0.0000        0.0000        0.0000        0.0000        0.0000        0.0000        0.0000        0.0000        0.0000        0.0000        0.0000        0.0000        0.0000        0.0000        0.0000        0.0000        0.0000        0.0000        0.0000        0.0000        0.0000        0.0000        0.0000        0.0000        0.0000        0.0000        0.0000        0.0000        0.0000        0.0000        0.0000        0.0000        0.0000        0.0000        0.0000        0.0000        0.0000        0.0000        0.0000        0.0000        0.0000        0.0000        0.0000        0.0000        0.0000        0.0000        0.0000        0.0000        0.0000        0.0000        0.0000        0.0000        0.0000        0.0000        0.0000        0.0000        0.0000        0.0000        0.0000        0.0000        0.0000        0.0000        0.0000      334.6726      300.9279      251.2383      220.1712      220.0813      191.9108      192.8589      213.9200      199.3618      187.4346      184.4962      191.4537      192.8077      201.4170      217.8553      214.8263      198.3769      210.3023      231.9312      250.6969      245.3139      274.8535      286.1908      314.3909      338.5458      350.3482      334.2763      321.6659      315.8083      299.8957      309.5864      329.3036      352.9183      365.1205      318.4651      337.2045      401.2143      493.4502      452.0219      445.2881      485.0027      533.4472      573.5371      546.8230      484.0955      433.5049      404.2359      392.4081      348.6299      344.6654      369.7093      359.9529      358.8273      329.0639      315.0814      300.7295      278.0388      295.0246      320.1306      314.8049      321.9002      307.6314      291.6488      306.3996      288.0961      332.4734      384.8581      347.3372      340.8994      309.6710      298.9227      301.2300      357.3788      223.8965      190.5802        0.0000        0.0000        0.0000        0.0000        0.0000        0.0000        0.0000      575.6099      493.1400      527.7599      654.5596      654.5674      724.8823      795.5852      694.8943      675.9127      631.1135        0.0000        0.0000        0.0000        0.0000        0.0000        0.0000        0.0000        0.0000        0.0000        0.0000        0.0000        0.0000        0.0000        0.0000        0.0000        0.0000        0.0000        0.0000        0.0000        0.0000        0.0000        0.0000        0.0000        0.0000        0.0000        0.0000        0.0000        0.0000        0.0000        0.0000        0.0000        0.0000        0.0000        0.0000        0.0000        0.0000        0.0000        0.0000        0.0000        0.0000        0.0000        0.0000        0.0000        0.0000        0.0000        0.0000        0.0000        0.0000        0.0000        0.0000        0.0000        0.0000        0.0000        0.0000        0.0000
        0.0000        0.0000        0.0000        0.0000        0.0000        0.0000        0.0000        0.0000        0.0000        0.0000        0.0000        0.0000        0.0000        0.0000        0.0000        0.0000        0.0000        0.0000        0.0000        0.0000        0.0000        0.0000        0.0000        0.0000        0.0000        0.0000        0.0000        0.0000        0.0000        0.0000        0.0000        0.0000        0.0000        0.0000        0.0000        0.0000        0.0000        0.0000        0.0000        0.0000        0.0000        0.0000        0.0000        0.0000        0.0000        0.0000        0.0000        0.0000        0.0000        0.0000        0.0000        0.0000        0.0000        0.0000        0.0000        0.0000        0.0000        0.0000        0.0000        0.0000        0.0000        0.0000        0.0000        0.0000        0.0000        0.0000        0.0000        0.0000        0.0000        0.0000        0.0000        0.0000        0.0000        0.0000        0.0000        0.0000        0.0000        0.0000        0.0000        0.0000        0.0000        0.0000        0.0000        0.0000        0.0000        0.0000        0.0000        0.0000        0.0000        0.0000        0.0000        0.0000        0.0000        0.0000        0.0000        0.0000        0.0000        0.0000        0.0000        0.0000        0.0000        0.0000        0.0000      289.0152      269.1599      220.9356      189.2250      193.5087      188.2345      209.2779      220.8625      244.0112      255.7658      270.3429      286.3619      318.8532      338.2715      345.1705      353.5454      328.0851      339.6925      362.5665      386.1448      364.5524      349.7759      365.5704      397.6005        0.0000        0.0000      348.0497      348.1724      288.3110      290.1140      292.9934      283.9821      322.9055      323.6666      343.1854      409.6279      445.9877      403.2543      427.7064      455.9270      531.2167      522.2188      503.0188      443.8283      390.6776      408.3637      390.1106      321.2763      315.4914      292.1571      306.8622      305.3910      268.1141      267.0283      247.3251      230.2253      224.9368      236.6206      251.8457      265.7351      275.1320      262.0064      278.4362      286.9453      309.8571      347.4742      397.4550      346.2001      312.9323      314.2244      281.2509        0.0000        0.0000        0.0000        0.0000        0.0000        0.0000        0.0000        0.0000        0.0000        0.0000        0.0000        0.0000        0.0000      498.4666      506.3419      603.9021      610.5774      567.5912      506.9139        0.0000        0.0000        0.0000        0.0000        0.0000        0.0000        0.0000        0.0000        0.0000        0.0000        0.0000        0.0000        0.0000        0.0000        0.0000        0.0000        0.0000        0.0000        0.0000        0.0000        0.0000        0.0000        0.0000        0.0000        0.0000        0.0000        0.0000        0.0000        0.0000        0.0000        0.0000        0.0000        0.0000        0.0000        0.0000        0.0000        0.0000        0.0000        0.0000        0.0000        0.0000        0.0000        0.0000        0.0000        0.0000        0.0000        0.0000        0.0000        0.0000        0.0000        0.0000        0.0000        0.0000        0.0000        0.0000        0.0000
        0.0000        0.0000        0.0000        0.0000        0.0000        0.0000        0.0000        0.0000        0.0000        0.0000        0.0000        0.0000        0.0000        0.0000        0.0000        0.0000        0.0000        0.0000        0.0000        0.0000        0.0000        0.0000        0.0000        0.0000        0.0000        0.0000        0.0000        0.0000        0.0000        0.0000        0.0000        0.0000        0.0000        0.0000        0.0000        0.0000        0.0000        0.0000        0.0000        0.0000        0.0000        0.0000        0.0000        0.0000        0.0000        0.0000        0.0000        0.0000        0.0000        0.0000        0.0000        0.0000        0.0000        0.0000        0.0000        0.0000        0.0000        0.0000        0.0000        0.0000        0.0000        0.0000        0.0000        0.0000        0.0000        0.0000        0.0000        0.0000        0.0000        0.0000        0.0000        0.0000        0.0000        0.0000        0.0000        0.0000        0.0000        0.0000        0.0000        0.0000        0.0000        0.0000        0.0000        0.0000        0.0000        0.0000        0.0000        0.0000        0.0000        0.0000        0.0000        0.0000        0.0000        0.0000        0.0000        0.0000        0.0000        0.0000        0.0000        0.0000        0.0000        0.0000        0.0000      293.0334      277.4143      243.1046      204.9421      180.9545      191.5792      210.9096      235.0205      266.4379      275.1702      296.6895      335.9161      385.7099      413.2978      423.3229      433.0623      423.3807      419.6449      431.0102      411.8565      385.5951      387.1122      415.9368        0.0000        0.0000        0.0000        0.0000        0.0000        0.0000      275.5518      279.4497      284.5386      327.2359      332.7465      337.1206      389.1190      456.0260      451.0303      451.9540      518.5082      557.4237      532.8762      524.9057      432.1102      399.4746      419.0712      395.4552      344.0851      320.3857      278.0371      288.6743      249.7297      254.7130      229.7145      211.1271      215.8522      215.0810      228.4339      236.5161      251.1464      255.2720      257.1512      263.5470      302.4448      389.6692      372.9623      367.0468      366.6643      363.7193        0.0000        0.0000        0.0000        0.0000        0.0000        0.0000        0.0000        0.0000        0.0000        0.0000        0.0000        0.0000        0.0000        0.0000        0.0000      490.9361      466.3485      509.7618      507.4878      515.0855      458.5211      435.5417        0.0000        0.0000        0.0000        0.0000        0.0000        0.0000        0.0000        0.0000        0.0000        0.0000        0.0000        0.0000        0.0000        0.0000        0.0000        0.0000        0.0000        0.0000        0.0000        0.0000        0.0000        0.0000        0.0000        0.0000        0.0000        0.0000        0.0000        0.0000        0.0000        0.0000        0.0000        0.0000        0.0000        0.0000        0.0000        0.0000        0.0000        0.0000        0.0000        0.0000        0.0000        0.0000        0.0000        0.0000        0.0000        0.0000        0.0000        0.0000        0.0000        0.0000        0.0000        0.0000        0.0000        0.0000        0.0000
        0.0000        0.0000        0.0000        0.0000        0.0000        0.0000        0.0000        0.0000        0.0000        0.0000        0.0000        0.0000        0.0000        0.0000        0.0000        0.0000        0.0000        0.0000        0.0000        0.0000        0.0000        0.0000        0.0000        0.0000        0.0000        0.0000        0.0000        0.0000        0.0000        0.0000        0.0000        0.0000        0.0000        0.0000        0.0000        0.0000        0.0000        0.0000        0.0000        0.0000        0.0000        0.0000        0.0000        0.0000        0.0000        0.0000        0.0000        0.0000        0.0000        0.0000        0.0000        0.0000        0.0000        0.0000        0.0000        0.0000        0.0000        0.0000        0.0000        0.0000        0.0000        0.0000        0.0000        0.0000        0.0000        0.0000        0.0000        0.0000        0.0000        0.0000        0.0000        0.0000        0.0000        0.0000        0.0000        0.0000        0.0000        0.0000        0.0000        0.0000        0.0000        0.0000        0.0000        0.0000        0.0000        0.0000        0.0000        0.0000        0.0000        0.0000        0.0000        0.0000        0.0000        0.0000        0.0000        0.0000        0.0000        0.0000        0.0000        0.0000        0.0000        0.0000        0.0000      250.1986      244.8879      226.9036      205.5882      180.4130      172.9779      176.8707      213.1387      272.5784      281.2657      303.1272      350.4067      380.1404      436.1584        0.0000      474.0782      461.3377        0.0000        0.0000      424.2688      401.7212        0.0000        0.0000        0.0000        0.0000        0.0000        0.0000        0.0000        0.0000      272.7697      296.2018      314.0578      348.5028      349.5189      365.5647      394.5296      465.2191      528.1866      558.7650      639.0306      613.4493      545.6770      530.2673      448.6028      406.7014      406.1847      402.6043      305.3299      291.4917      259.6681      246.7765      254.0802      275.2628      254.2923      209.4585      209.2434      212.7642      215.9403      219.7541      234.7469      257.6775      245.6628      274.1588      304.3542        0.0000        0.0000        0.0000        0.0000        0.0000        0.0000        0.0000        0.0000        0.0000        0.0000        0.0000        0.0000        0.0000        0.0000        0.0000        0.0000        0.0000        0.0000        0.0000        0.0000      429.8582      413.3361      425.2871      471.1342      456.3999        0.0000        0.0000        0.0000        0.0000        0.0000        0.0000        0.0000        0.0000        0.0000        0.0000        0.0000        0.0000        0.0000        0.0000        0.0000        0.0000        0.0000        0.0000        0.0000        0.0000        0.0000        0.0000        0.0000        0.0000        0.0000        0.0000        0.0000        0.0000        0.0000        0.0000        0.0000        0.0000        0.0000        0.0000        0.0000        0.0000        0.0000        0.0000        0.0000        0.0000        0.0000        0.0000        0.0000        0.0000        0.0000        0.0000        0.0000        0.0000        0.0000        0.0000        0.0000        0.0000        0.0000        0.0000        0.0000        0.0000        0.0000
        0.0000        0.0000        0.0000        0.0000        0.0000        0.0000        0.0000        0.0000        0.0000        0.0000        0.0000        0.0000        0.0000        0.0000        0.0000        0.0000        0.0000        0.0000        0.0000        0.0000        0.0000        0.0000        0.0000        0.0000        0.0000        0.0000        0.0000        0.0000        0.0000        0.0000        0.0000        0.0000        0.0000        0.0000        0.0000        0.0000        0.0000        0.0000        0.0000        0.0000        0.0000        0.0000        0.0000        0.0000        0.0000        0.0000        0.0000        0.0000        0.0000        0.0000        0.0000        0.0000        0.0000        0.0000        0.0000        0.0000        0.0000        0.0000        0.0000        0.0000        0.0000        0.0000        0.0000        0.0000        0.0000        0.0000        0.0000        0.0000        0.0000        0.0000        0.0000        0.0000        0.0000        0.0000        0.0000        0.0000        0.0000        0.0000        0.0000        0.0000        0.0000        0.0000        0.0000        0.0000        0.0000        0.0000        0.0000        0.0000        0.0000        0.0000        0.0000        0.0000        0.0000        0.0000        0.0000        0.0000        0.0000        0.0000        0.0000        0.0000        0.0000        0.0000        0.0000      226.6080      249.5419      228.6114      202.5418      176.5535      163.2085      168.8990      187.8746      258.7872      281.9361      283.3217        0.0000        0.0000        0.0000        0.0000        0.0000        0.0000        0.0000        0.0000        0.0000        0.0000        0.0000        0.0000        0.0000        0.0000        0.0000        0.0000        0.0000        0.0000        0.0000      315.5598      343.9484      372.9365      391.5888      432.5242      475.2786      577.0028      648.6108      691.3084      706.9029      630.8696      545.3502      478.1809      403.6796      421.0989      396.2346      368.7956      312.6555      303.4691      273.3035      251.2061      233.7028      255.6603      213.4707      227.9880      232.4237      216.4933      214.9341      211.3524      222.4191      234.4436      234.2462      284.5283        0.0000        0.0000        0.0000        0.0000        0.0000        0.0000        0.0000        0.0000        0.0000        0.0000        0.0000        0.0000        0.0000        0.0000        0.0000        0.0000        0.0000        0.0000        0.0000        0.0000        0.0000        0.0000      401.3455      411.3162      405.6224        0.0000      406.5217      429.5709        0.0000        0.0000        0.0000        0.0000        0.0000        0.0000        0.0000        0.0000        0.0000        0.0000        0.0000        0.0000        0.0000        0.0000        0.0000        0.0000        0.0000        0.0000        0.0000        0.0000        0.0000        0.0000        0.0000        0.0000        0.0000        0.0000        0.0000        0.0000        0.0000        0.0000        0.0000        0.0000        0.0000        0.0000        0.0000        0.0000        0.0000        0.0000        0.0000        0.0000        0.0000        0.0000        0.0000        0.0000        0.0000        0.0000        0.0000        0.0000        0.0000        0.0000        0.0000        0.0000        0.0000        0.0000        0.0000
        0.0000        0.0000        0.0000        0.0000        0.0000        0.0000        0.0000        0.0000        0.0000        0.0000        0.0000        0.0000        0.0000        0.0000        0.0000        0.0000        0.0000        0.0000        0.0000        0.0000        0.0000        0.0000        0.0000        0.0000        0.0000        0.0000        0.0000        0.0000        0.0000        0.0000        0.0000        0.0000        0.0000        0.0000        0.0000        0.0000        0.0000        0.0000        0.0000        0.0000        0.0000        0.0000        0.0000        0.0000        0.0000        0.0000        0.0000        0.0000        0.0000        0.0000        0.0000        0.0000        0.0000        0.0000        0.0000        0.0000        0.0000        0.0000        0.0000        0.0000        0.0000        0.0000        0.0000        0.0000        0.0000        0.0000        0.0000        0.0000        0.0000        0.0000        0.0000        0.0000        0.0000        0.0000        0.0000        0.0000        0.0000        0.0000        0.0000        0.0000        0.0000        0.0000        0.0000        0.0000        0.0000        0.0000        0.0000        0.0000        0.0000        0.0000        0.0000        0.0000        0.0000        0.0000        0.0000        0.0000        0.0000        0.0000        0.0000        0.0000        0.0000        0.0000        0.0000        0.0000        0.0000      221.0265      200.4568      164.6865      152.7051      163.0562      189.1569      203.7793      228.4156      229.8017      259.5189        0.0000        0.0000        0.0000        0.0000        0.0000        0.0000        0.0000        0.0000        0.0000        0.0000        0.0000        0.0000        0.0000        0.0000        0.0000        0.0000        0.0000        0.0000      370.8030      401.4226      481.7857      518.3390      574.2449      696.4752      860.0192      886.8185      880.5861      799.1921      563.8768      461.5407      378.6465      353.8043      366.0589      345.7723      331.4561      275.1496      261.5849      229.6661      206.4251      214.5443      204.7311      207.0625      241.7080      239.0958      198.2591      183.9070      178.6196      192.2340      152.4900      143.3100        0.0000        0.0000        0.0000        0.0000        0.0000        0.0000        0.0000        0.0000        0.0000        0.0000        0.0000        0.0000        0.0000        0.0000        0.0000        0.0000        0.0000        0.0000        0.0000        0.0000        0.0000        0.0000        0.0000        0.0000      396.4205      402.6811        0.0000      268.7700      277.8600        0.0000        0.0000        0.0000        0.0000        0.0000        0.0000        0.0000        0.0000        0.0000        0.0000        0.0000        0.0000        0.0000        0.0000        0.0000        0.0000        0.0000        0.0000        0.0000        0.0000        0.0000        0.0000        0.0000        0.0000        0.0000        0.0000        0.0000        0.0000        0.0000        0.0000        0.0000        0.0000        0.0000        0.0000        0.0000        0.0000        0.0000        0.0000        0.0000        0.0000        0.0000        0.0000        0.0000        0.0000        0.0000        0.0000        0.0000        0.0000        0.0000        0.0000        0.0000        0.0000        0.0000        0.0000        0.0000
        0.0000        0.0000        0.0000        0.0000        0.0000        0.0000        0.0000        0.0000        0.0000        0.0000        0.0000        0.0000        0.0000        0.0000        0.0000        0.0000        0.0000        0.0000        0.0000        0.0000        0.0000        0.0000        0.0000        0.0000        0.0000        0.0000        0.0000        0.0000        0.0000        0.0000        0.0000        0.0000        0.0000        0.0000        0.0000        0.0000        0.0000        0.0000        0.0000        0.0000        0.0000        0.0000        0.0000        0.0000        0.0000        0.0000        0.0000        0.0000        0.0000        0.0000        0.0000        0.0000        0.0000        0.0000        0.0000        0.0000        0.0000        0.0000        0.0000        0.0000        0.0000        0.0000        0.0000        0.0000        0.0000        0.0000        0.0000        0.0000        0.0000        0.0000        0.0000        0.0000        0.0000        0.0000        0.0000        0.0000        0.0000        0.0000        0.0000        0.0000        0.0000        0.0000        0.0000        0.0000        0.0000        0.0000        0.0000        0.0000        0.0000        0.0000        0.0000        0.0000        0.0000        0.0000        0.0000        0.0000        0.0000        0.0000        0.0000        0.0000        0.0000        0.0000        0.0000        0.0000        0.0000        0.0000      190.5529      165.1798      161.9878      172.7495      180.8904      194.0981      220.1180      216.4381      222.6310        0.0000        0.0000        0.0000        0.0000        0.0000        0.0000        0.0000        0.0000        0.0000        0.0000        0.0000        0.0000        0.0000        0.0000        0.0000        0.0000        0.0000        0.0000        0.0000        0.0000      540.7084      615.8522      732.5640      864.9877      997.1434     1006.8626     1003.1639      826.5815      573.2162      422.4149      337.6900      350.6270      375.4911      278.1169      221.6705      202.1961      235.6776      204.7321      189.1585      211.3200      201.3437      201.8255      218.9420      209.2474      183.9502        0.0000        0.0000      200.6661        0.0000        0.0000        0.0000        0.0000        0.0000        0.0000        0.0000        0.0000        0.0000        0.0000        0.0000        0.0000        0.0000        0.0000        0.0000        0.0000        0.0000        0.0000        0.0000        0.0000        0.0000        0.0000        0.0000        0.0000        0.0000        0.0000      409.0734      402.3633        0.0000        0.0000        0.0000        0.0000        0.0000        0.0000        0.0000        0.0000        0.0000        0.0000        0.0000        0.0000        0.0000        0.0000        0.0000        0.0000        0.0000        0.0000        0.0000        0.0000        0.0000        0.0000        0.0000        0.0000        0.0000        0.0000        0.0000        0.0000        0.0000        0.0000        0.0000        0.0000        0.0000        0.0000        0.0000        0.0000        0.0000        0.0000        0.0000        0.0000        0.0000        0.0000        0.0000        0.0000        0.0000        0.0000        0.0000        0.0000        0.0000        0.0000        0.0000        0.0000        0.0000        0.0000        0.0000        0.0000        0.0000        0.0000
[truncated: 212,709 more chars]
