# Supplementary material for: Multidimensional evaluation of the TRMM 3B43V7 satellite-based precipitation product in mainland China from 1998–2016
Source: PeerJ. 2020 Feb 20;8:e8615. doi: 10.7717/peerj.8615 (PMC7036276; doi:10.7717/peerj.8615)
Supplement: Supplemental Information 2 [file peerj-08-8615-s002.zip › TRMM_3B43 data/TRMM 3B43 data-Year-Month/2004-08.txt]

ncols         249
nrows         175
xllcorner     73.250
yllcorner     6.500
cellsize      0.25000
        0.0000        0.0000        0.0000        0.0000        0.0000        0.0000        0.0000        0.0000        0.0000        0.0000        0.0000        0.0000        0.0000        0.0000        0.0000        0.0000        0.0000        0.0000        0.0000        0.0000        0.0000        0.0000        0.0000        0.0000        0.0000        0.0000        0.0000        0.0000        0.0000        0.0000        0.0000        0.0000        0.0000        0.0000        0.0000        0.0000        0.0000        0.0000        0.0000        0.0000        0.0000        0.0000        0.0000        0.0000        0.0000        0.0000        0.0000        0.0000        0.0000        0.0000        0.0000        0.0000        0.0000        0.0000        0.0000        0.0000        0.0000        0.0000        0.0000        0.0000        0.0000        0.0000        0.0000        0.0000        0.0000        0.0000        0.0000        0.0000        0.0000        0.0000        0.0000        0.0000        0.0000        0.0000        0.0000        0.0000        0.0000        0.0000        0.0000        0.0000        0.0000        0.0000        0.0000        0.0000        0.0000        0.0000        0.0000        0.0000        0.0000        0.0000        0.0000        0.0000        0.0000        0.0000        0.0000        0.0000        0.0000        0.0000        0.0000        0.0000        0.0000        0.0000        0.0000        0.0000        0.0000        0.0000        0.0000        0.0000        0.0000        0.0000        0.0000        0.0000        0.0000        0.0000        0.0000        0.0000        0.0000        0.0000        0.0000        0.0000        0.0000        0.0000        0.0000        0.0000        0.0000        0.0000        0.0000        0.0000        0.0000        0.0000        0.0000        0.0000        0.0000        0.0000        0.0000        0.0000        0.0000        0.0000        0.0000        0.0000        0.0000        0.0000        0.0000        0.0000        0.0000        0.0000        0.0000        0.0000        0.0000        0.0000        0.0000        0.0000        0.0000        0.0000        0.0000        0.0000        0.0000        0.0000        0.0000        0.0000        0.0000        0.0000        0.0000        0.0000        0.0000        0.0000        0.0000        0.0000        0.0000        0.0000        0.0000        0.0000        0.0000       18.4488       20.1299       22.9324        0.0000        0.0000        0.0000       48.4538       51.8387       61.8892       63.1591       76.5710       74.8104       80.1206       82.6672       95.4655      106.8497      117.1009      127.2610      123.7462      121.7190      110.9369      127.4678      135.0049      145.1000      147.7118      165.6616      210.0642      215.8841      184.6743      139.6808      139.4655      137.9693      139.4781      136.6661      128.8086      131.9959      145.8119      123.9142      139.8467      156.0696      160.5402      173.3179      169.8634      172.9334      160.7594      161.0470        0.0000        0.0000        0.0000        0.0000        0.0000        0.0000        0.0000        0.0000        0.0000        0.0000        0.0000        0.0000        0.0000        0.0000        0.0000        0.0000        0.0000        0.0000        0.0000        0.0000        0.0000        0.0000        0.0000        0.0000        0.0000        0.0000        0.0000        0.0000        0.0000        0.0000
        0.0000        0.0000        0.0000        0.0000        0.0000        0.0000        0.0000        0.0000        0.0000        0.0000        0.0000        0.0000        0.0000        0.0000        0.0000        0.0000        0.0000        0.0000        0.0000        0.0000        0.0000        0.0000        0.0000        0.0000        0.0000        0.0000        0.0000        0.0000        0.0000        0.0000        0.0000        0.0000        0.0000        0.0000        0.0000        0.0000        0.0000        0.0000        0.0000        0.0000        0.0000        0.0000        0.0000        0.0000        0.0000        0.0000        0.0000        0.0000        0.0000        0.0000        0.0000        0.0000        0.0000        0.0000        0.0000        0.0000        0.0000        0.0000        0.0000        0.0000        0.0000        0.0000        0.0000        0.0000        0.0000        0.0000        0.0000        0.0000        0.0000        0.0000        0.0000        0.0000        0.0000        0.0000        0.0000        0.0000        0.0000        0.0000        0.0000        0.0000        0.0000        0.0000        0.0000        0.0000        0.0000        0.0000        0.0000        0.0000        0.0000        0.0000        0.0000        0.0000        0.0000        0.0000        0.0000        0.0000        0.0000        0.0000        0.0000        0.0000        0.0000        0.0000        0.0000        0.0000        0.0000        0.0000        0.0000        0.0000        0.0000        0.0000        0.0000        0.0000        0.0000        0.0000        0.0000        0.0000        0.0000        0.0000        0.0000        0.0000        0.0000        0.0000        0.0000        0.0000        0.0000        0.0000        0.0000        0.0000        0.0000        0.0000        0.0000        0.0000        0.0000        0.0000        0.0000        0.0000        0.0000        0.0000        0.0000        0.0000        0.0000        0.0000        0.0000        0.0000        0.0000        0.0000        0.0000        0.0000        0.0000        0.0000        0.0000        0.0000        0.0000        0.0000        0.0000        0.0000        0.0000        0.0000        0.0000        0.0000        0.0000        0.0000        0.0000        0.0000        0.0000        0.0000        0.0000        0.0000        0.0000        0.0000        0.0000        0.0000       15.1883       15.2556       15.5212       14.7832       19.9709       29.5595       57.2165       57.4774       50.6025       54.1930       61.1912       69.3389       83.2256       93.4928       98.3720      121.4806      137.1639      138.6834      132.5525      125.2301      109.2777      124.7662      133.8399      132.0990      141.6355      155.1863      169.3094      174.3750      139.0873      134.4345      167.2929      156.4454      147.5717      140.2095      151.9350      120.2785      131.0388      146.7056      132.9428      148.2163      153.9017      159.1390      180.5065      179.2156      168.4402      169.1928      163.0230      137.0696      124.8400      118.6881      124.1159      138.7662      151.3748      143.4635        0.0000        0.0000        0.0000        0.0000        0.0000        0.0000        0.0000        0.0000        0.0000        0.0000        0.0000        0.0000        0.0000        0.0000        0.0000        0.0000        0.0000        0.0000        0.0000        0.0000        0.0000        0.0000        0.0000
        0.0000        0.0000        0.0000        0.0000        0.0000        0.0000        0.0000        0.0000        0.0000        0.0000        0.0000        0.0000        0.0000        0.0000        0.0000        0.0000        0.0000        0.0000        0.0000        0.0000        0.0000        0.0000        0.0000        0.0000        0.0000        0.0000        0.0000        0.0000        0.0000        0.0000        0.0000        0.0000        0.0000        0.0000        0.0000        0.0000        0.0000        0.0000        0.0000        0.0000        0.0000        0.0000        0.0000        0.0000        0.0000        0.0000        0.0000        0.0000        0.0000        0.0000        0.0000        0.0000        0.0000        0.0000        0.0000       44.6877        0.0000       37.2213       30.7031        0.0000        0.0000        0.0000        0.0000        0.0000        0.0000        0.0000        0.0000        0.0000        0.0000        0.0000        0.0000        0.0000        0.0000        0.0000        0.0000        0.0000        0.0000        0.0000        0.0000        0.0000        0.0000        0.0000        0.0000        0.0000        0.0000        0.0000        0.0000        0.0000        0.0000        0.0000        0.0000        0.0000        0.0000        0.0000        0.0000        0.0000        0.0000        0.0000        0.0000        0.0000        0.0000        0.0000        0.0000        0.0000        0.0000        0.0000        0.0000        0.0000        0.0000        0.0000        0.0000        0.0000        0.0000        0.0000        0.0000        0.0000        0.0000        0.0000        0.0000        0.0000        0.0000        0.0000        0.0000        0.0000        0.0000        0.0000        0.0000        0.0000        0.0000        0.0000        0.0000        0.0000        0.0000        0.0000        0.0000        0.0000        0.0000        0.0000        0.0000        0.0000        0.0000        0.0000        0.0000        0.0000        0.0000        0.0000        0.0000        0.0000        0.0000        0.0000        0.0000        0.0000        0.0000        0.0000        0.0000        0.0000        0.0000        0.0000        0.0000        0.0000        0.0000        0.0000        0.0000        0.0000        0.0000        0.0000        0.0000        0.0000        0.0000        0.0000        0.0000       10.9834       14.3099       16.2539       21.4643       22.2838       21.0683       24.3626       42.6680       40.2589       46.4103       51.3668       60.8963       79.0603       84.3715      102.9158      112.3063      132.0492      140.7697      141.4956      128.4850      125.4289      109.2981      105.3226      136.9498      136.3690      160.8531      167.5069      167.9285      135.9770      123.5176      145.4489      157.9426      140.1273      134.3795      120.6886      126.5936      132.8583      138.0756      163.6838      149.0127      146.8714      149.6183      160.3353      185.9528      191.1343      171.4868      167.6196      159.0045      139.1026      129.3348      126.2142      128.0335      140.5188      161.6326      133.6959      123.9447        0.0000        0.0000        0.0000        0.0000        0.0000        0.0000        0.0000        0.0000        0.0000        0.0000        0.0000        0.0000        0.0000        0.0000        0.0000        0.0000        0.0000        0.0000        0.0000        0.0000        0.0000        0.0000
        0.0000        0.0000        0.0000        0.0000        0.0000        0.0000        0.0000        0.0000        0.0000        0.0000        0.0000        0.0000        0.0000        0.0000        0.0000        0.0000        0.0000        0.0000        0.0000        0.0000        0.0000        0.0000        0.0000        0.0000        0.0000        0.0000        0.0000        0.0000        0.0000        0.0000        0.0000        0.0000        0.0000        0.0000        0.0000        0.0000        0.0000        0.0000        0.0000        0.0000        0.0000        0.0000        0.0000        0.0000        0.0000        0.0000        0.0000        0.0000        0.0000        0.0000        0.0000        0.0000        0.0000       55.1409       52.4297       46.8272       45.2281       65.0295       49.1680       21.4612        0.0000        0.0000        0.0000        0.0000        0.0000        0.0000        0.0000        0.0000        0.0000        0.0000        0.0000        0.0000        0.0000        0.0000        0.0000        0.0000        0.0000        0.0000        0.0000        0.0000        0.0000        0.0000        0.0000        0.0000        0.0000        0.0000        0.0000        0.0000        0.0000        0.0000        0.0000        0.0000        0.0000        0.0000        0.0000        0.0000        0.0000        0.0000        0.0000        0.0000        0.0000        0.0000        0.0000        0.0000        0.0000        0.0000        0.0000        0.0000        0.0000        0.0000        0.0000        0.0000        0.0000        0.0000        0.0000        0.0000        0.0000        0.0000        0.0000        0.0000        0.0000        0.0000        0.0000        0.0000        0.0000        0.0000        0.0000        0.0000        0.0000        0.0000        0.0000        0.0000        0.0000        0.0000        0.0000        0.0000        0.0000        0.0000        0.0000        0.0000        0.0000        0.0000        0.0000        0.0000        0.0000        0.0000        0.0000        0.0000        0.0000        0.0000        0.0000        0.0000        0.0000        0.0000        0.0000        0.0000        0.0000        0.0000        0.0000        0.0000        0.0000        0.0000        0.0000        0.0000        0.0000        0.0000        0.0000        0.0000        0.0000        0.0000        6.7584       12.0227       12.9031       18.8806       20.3877       23.5423       66.2236       27.3367       30.3932       37.3172       38.7201       52.5562       68.5001       82.7614       96.7326      107.4448      123.5798      128.5884      131.4135      141.9904      137.3046      113.4122      118.6618      117.4225      118.3079      124.6792      135.2480      138.0126      149.2618      124.4658      124.8766      133.7404      133.7530      127.9820      123.1456      108.6539      120.2457      170.5391      159.0822      146.5431      161.4456      162.8306      162.0149      155.6290      169.6482      187.0050      154.3430      153.5895      147.5446      137.4996      134.4910      129.8944      131.9077      148.7236      166.2001      161.8206      129.3815      128.0450      130.6863        0.0000        0.0000        0.0000        0.0000        0.0000        0.0000        0.0000        0.0000        0.0000        0.0000        0.0000        0.0000        0.0000        0.0000        0.0000        0.0000        0.0000        0.0000        0.0000        0.0000
        0.0000        0.0000        0.0000        0.0000        0.0000        0.0000        0.0000        0.0000        0.0000        0.0000        0.0000        0.0000        0.0000        0.0000        0.0000        0.0000        0.0000        0.0000        0.0000        0.0000        0.0000        0.0000        0.0000        0.0000        0.0000        0.0000        0.0000        0.0000        0.0000        0.0000        0.0000        0.0000        0.0000        0.0000        0.0000        0.0000        0.0000        0.0000        0.0000        0.0000        0.0000        0.0000        0.0000        0.0000        0.0000        0.0000        0.0000        0.0000        0.0000        0.0000        0.0000        0.0000        0.0000       41.1461       39.8383       37.5875       37.8500       37.6577       34.0831       24.7718        0.0000        0.0000        0.0000        0.0000        0.0000        0.0000        0.0000        0.0000        0.0000        0.0000        0.0000        0.0000        0.0000        0.0000        0.0000        0.0000        0.0000        0.0000        0.0000        0.0000        0.0000        0.0000        0.0000        0.0000        0.0000        0.0000        0.0000        0.0000        0.0000        0.0000        0.0000        0.0000        0.0000        0.0000        0.0000        0.0000        0.0000        0.0000        0.0000        0.0000        0.0000        0.0000        0.0000        0.0000        0.0000        0.0000        0.0000        0.0000        0.0000        0.0000        0.0000        0.0000        0.0000        0.0000        0.0000        0.0000        0.0000        0.0000        0.0000        0.0000        0.0000        0.0000        0.0000        0.0000        0.0000        0.0000        0.0000        0.0000        0.0000        0.0000        0.0000        0.0000        0.0000        0.0000        0.0000        0.0000        0.0000        0.0000        0.0000        0.0000        0.0000        0.0000        0.0000        0.0000        0.0000        0.0000        0.0000        0.0000        0.0000        0.0000        0.0000        0.0000        0.0000        0.0000        0.0000        0.0000        0.0000        0.0000        0.0000        0.0000        0.0000        0.0000        0.0000        0.0000        0.0000        0.0000        0.0000        0.0000        0.0000        0.0000       18.9445       29.5432       18.7008       12.9643       21.6256       37.1553       34.0375       23.8424       25.2100       43.1612       58.7454       69.9017       87.1946       92.2777       95.7103      100.6661      118.0955      108.7106      123.1374      142.6940      137.6576      130.5045      136.3839      146.5492      130.5332      128.6653      132.6712      130.4779      128.5227      114.1547      115.6391      127.0165      138.5092      117.4848      115.3545      113.2636      142.3712      156.8716      133.6720      141.6357      171.1195      143.3229      148.9550      148.8715      165.0936      156.9737      138.4125      145.0115      146.2618      151.6870      156.3621      141.9390      146.8760      154.2144      161.6457      164.6170      145.9107      138.7130      122.3400      132.5007      136.3288        0.0000        0.0000        0.0000        0.0000        0.0000        0.0000        0.0000        0.0000        0.0000        0.0000        0.0000        0.0000        0.0000        0.0000        0.0000        0.0000        0.0000        0.0000
        0.0000        0.0000        0.0000        0.0000        0.0000        0.0000        0.0000        0.0000        0.0000        0.0000        0.0000        0.0000        0.0000        0.0000        0.0000        0.0000        0.0000        0.0000        0.0000        0.0000        0.0000        0.0000        0.0000        0.0000        0.0000        0.0000        0.0000        0.0000        0.0000        0.0000        0.0000        0.0000        0.0000        0.0000        0.0000        0.0000        0.0000        0.0000        0.0000        0.0000        0.0000        0.0000        0.0000        0.0000        0.0000        0.0000        0.0000        0.0000        0.0000        0.0000       31.5454       31.6983       35.1419       36.4187       34.9065       33.8081       32.2764       31.6129       29.1785       25.4217       26.5838       26.6742        0.0000        0.0000        0.0000        0.0000        0.0000        0.0000        0.0000        0.0000        0.0000        0.0000        0.0000        0.0000        0.0000        0.0000        0.0000        0.0000        0.0000        0.0000        0.0000        0.0000        0.0000        0.0000        0.0000        0.0000        0.0000        0.0000        0.0000        0.0000        0.0000        0.0000        0.0000        0.0000        0.0000        0.0000        0.0000        0.0000        0.0000        0.0000        0.0000        0.0000        0.0000        0.0000        0.0000        0.0000        0.0000        0.0000        0.0000        0.0000        0.0000        0.0000        0.0000        0.0000        0.0000        0.0000        0.0000        0.0000        0.0000        0.0000        0.0000        0.0000        0.0000        0.0000        0.0000        0.0000        0.0000        0.0000        0.0000        0.0000        0.0000        0.0000        0.0000        0.0000        0.0000        0.0000        0.0000        0.0000        0.0000        0.0000        0.0000        0.0000        0.0000        0.0000        0.0000        0.0000        0.0000        0.0000        0.0000        0.0000        0.0000        0.0000        0.0000        0.0000        0.0000        0.0000        0.0000        0.0000        0.0000        0.0000        0.0000        0.0000        0.0000        0.0000        0.0000        0.0000        0.0000        0.0000        0.0000       19.1929       20.5135       23.1166       24.8837       15.9967       17.6992       31.8469       19.7459       23.3211       32.3780       56.9301       65.9075       77.9052       94.6743       92.0974       94.9243       97.1698      103.0768      125.4383      124.9285      129.7011      129.0429      125.2815      121.5143      137.1785      141.8622      126.6847      122.4876      121.2062      103.2057       96.0667      101.3594      118.6807      141.6877      131.9394      145.8433      130.6830      120.5436      114.9720      124.0601      133.8085      144.1501      130.3139      133.7016      142.4449      136.7314      136.0210      148.6839      141.0915      151.9980      151.0207      149.7579      144.5257      147.6319      138.8543      141.9199      143.4586      147.8791      140.1017      124.0307      126.8122      122.9966        0.0000        0.0000        0.0000        0.0000        0.0000        0.0000        0.0000        0.0000        0.0000        0.0000        0.0000        0.0000        0.0000        0.0000      119.7016      120.2329      120.7623        0.0000
        0.0000        0.0000        0.0000        0.0000        0.0000        0.0000        0.0000        0.0000        0.0000        0.0000        0.0000        0.0000        0.0000        0.0000        0.0000        0.0000        0.0000        0.0000        0.0000        0.0000        0.0000        0.0000        0.0000        0.0000        0.0000        0.0000        0.0000        0.0000        0.0000        0.0000        0.0000        0.0000        0.0000        0.0000        0.0000        0.0000        0.0000        0.0000        0.0000        0.0000        0.0000        0.0000        0.0000        0.0000        0.0000        0.0000        0.0000        0.0000       22.3194       24.0584       25.5636       29.9417       31.4633       33.8307       33.6032       28.7002       28.2355       29.0781       31.6724       26.1487       26.5280       26.4698       22.2259        0.0000        0.0000        0.0000        0.0000        0.0000        0.0000        0.0000        0.0000        0.0000        0.0000        0.0000        0.0000        0.0000        0.0000        0.0000        0.0000        0.0000        0.0000        0.0000        0.0000        0.0000        0.0000        0.0000        0.0000        0.0000        0.0000        0.0000        0.0000        0.0000        0.0000        0.0000        0.0000        0.0000        0.0000        0.0000        0.0000        0.0000        0.0000        0.0000        0.0000        0.0000        0.0000        0.0000        0.0000        0.0000        0.0000        0.0000        0.0000        0.0000        0.0000        0.0000        0.0000        0.0000        0.0000        0.0000        0.0000        0.0000        0.0000        0.0000        0.0000        0.0000        0.0000        0.0000        0.0000        0.0000        0.0000        0.0000        0.0000        0.0000        0.0000        0.0000        0.0000        0.0000        0.0000        0.0000        0.0000        0.0000        0.0000        0.0000        0.0000        0.0000        0.0000        0.0000        0.0000        0.0000        0.0000        0.0000        0.0000        0.0000        0.0000        0.0000        0.0000        0.0000        0.0000        0.0000        0.0000        0.0000        0.0000        0.0000        0.0000        0.0000        0.0000        0.0000        0.0000        0.0000       23.7216       26.5472       23.9374       20.2762       19.7672       18.1352       17.3816       20.7401       23.1605       27.3435       41.1243       60.6078       71.8726       83.3662       99.5041       96.3232       94.5333       98.2268      101.3860      101.0028      109.8575      112.9822      122.5073      110.8514      105.1693      128.5242      119.1029      107.5502      112.7362      115.7596      103.3221       96.1032       97.1114       99.1793      116.1832      137.1056      143.0558      121.6345      117.2018      122.2368      140.2235      133.7159      130.7290      126.4943      129.3255      143.6366      158.2453      133.7325      149.4946      176.2486      184.5959      151.9738      143.1777      163.4025      156.0808      146.7440      152.4176      153.1472      142.8206      132.9812      126.7647      124.8175      128.1562      141.2648        0.0000        0.0000        0.0000        0.0000        0.0000        0.0000        0.0000        0.0000        0.0000      146.4750      131.9774      126.9110      114.8009      111.9228      121.4578      121.0011      126.2867
        0.0000        0.0000        0.0000        0.0000        0.0000        0.0000        0.0000        0.0000        0.0000        0.0000        0.0000        0.0000        0.0000        0.0000        0.0000        0.0000        0.0000        0.0000        0.0000        0.0000        0.0000        0.0000        0.0000        0.0000        0.0000        0.0000        0.0000        0.0000        0.0000        0.0000        0.0000        0.0000        0.0000        0.0000        0.0000        0.0000        0.0000        0.0000        0.0000        0.0000        0.0000        0.0000        0.0000        0.0000        0.0000        0.0000        0.0000        0.0000       21.7654       23.5878       23.4827       26.6895       27.6993       29.3353       28.0567       27.5814       28.6157       28.6391       28.2644       23.0450       17.7233       17.2021       17.0677       21.2479       23.5121       20.6544       22.7058        0.0000        0.0000        0.0000        0.0000        0.0000        0.0000        0.0000        0.0000        0.0000        0.0000        0.0000        0.0000        0.0000        0.0000        0.0000        0.0000        0.0000        0.0000        0.0000        0.0000        0.0000        0.0000        0.0000        0.0000        0.0000        0.0000        0.0000        0.0000        0.0000        0.0000        0.0000        0.0000        0.0000        0.0000        0.0000        0.0000        0.0000        0.0000        0.0000        0.0000        0.0000        0.0000        0.0000        0.0000        0.0000        0.0000        0.0000        0.0000        0.0000        0.0000        0.0000        0.0000        0.0000        0.0000        0.0000        0.0000        0.0000        0.0000        0.0000        0.0000        0.0000        0.0000        0.0000        0.0000        0.0000        0.0000        0.0000        0.0000        0.0000        0.0000        0.0000        0.0000        0.0000        0.0000        0.0000        0.0000        0.0000        0.0000        0.0000        0.0000        0.0000        0.0000        0.0000        0.0000        0.0000        0.0000        0.0000        0.0000        0.0000        0.0000        0.0000        0.0000        0.0000        0.0000        0.0000        0.0000        0.0000        0.0000        0.0000        0.0000        0.0000       20.0388       19.8152       17.2250       21.3565       20.4956       22.0309       21.1084       32.0509       35.0288       44.5501       62.0465       70.9744       80.9999       88.0861       92.4560       97.2649      100.9790      100.6815       96.7468       85.2672       99.2063      108.5167      118.9879      106.2904      102.0131      105.2481      103.2880      108.0567      106.2068      106.5938       99.2920      100.3842      102.9804      106.3764      111.5958      106.8914      117.8635      107.0618      121.5592      132.4402      143.0098      130.1703      112.2133      110.5948      119.0134      124.4778      123.0106      113.3871      131.4548      158.0334      157.4904      161.8135      145.5084      153.7774      160.3653      140.8208      137.3983      145.2095      141.1999      122.8705      117.9720      139.8908      136.3468        0.0000        0.0000        0.0000        0.0000        0.0000        0.0000      115.1146      112.1040      116.4171      118.8217      132.9154      129.8263      114.4195      100.9053      106.3741      103.5579        0.0000        0.0000
        0.0000        0.0000        0.0000        0.0000        0.0000        0.0000        0.0000        0.0000        0.0000        0.0000        0.0000        0.0000        0.0000        0.0000        0.0000        0.0000        0.0000        0.0000        0.0000        0.0000        0.0000        0.0000        0.0000        0.0000        0.0000        0.0000        0.0000        0.0000        0.0000        0.0000        0.0000        0.0000        0.0000        0.0000        0.0000        0.0000        0.0000        0.0000        0.0000        0.0000        0.0000        0.0000        0.0000        0.0000        0.0000        0.0000        0.0000        0.0000       20.4353       20.5370       21.4960       20.8459       20.1029       26.7871       27.9868       25.8164       21.4097       22.0056       21.4964       25.3295       21.9435       20.0836       17.0885       19.6500       21.9090       24.4199       23.0343       22.2034       20.7416        0.0000        0.0000        0.0000        0.0000        0.0000        0.0000        0.0000        0.0000        0.0000        0.0000        0.0000        0.0000        0.0000        0.0000        0.0000        0.0000        0.0000        0.0000        0.0000        0.0000        0.0000        0.0000        0.0000        0.0000        0.0000        0.0000        0.0000        0.0000        0.0000        0.0000        0.0000        0.0000        0.0000        0.0000        0.0000        0.0000        0.0000        0.0000        0.0000        0.0000        0.0000        0.0000        0.0000        0.0000        0.0000        0.0000        0.0000        0.0000        0.0000        0.0000        0.0000        0.0000        0.0000        0.0000        0.0000        0.0000        0.0000        0.0000        0.0000        0.0000        0.0000        0.0000        0.0000        0.0000        0.0000        0.0000        0.0000        0.0000        0.0000        0.0000        0.0000        0.0000        0.0000        0.0000        0.0000        0.0000        0.0000        0.0000        0.0000        0.0000        0.0000        0.0000        0.0000        0.0000        0.0000        0.0000        0.0000        0.0000        0.0000        0.0000        0.0000        0.0000        0.0000        0.0000        0.0000        0.0000        0.0000        0.0000        0.0000       13.0817       16.0788       12.6932       12.1598       14.8051       16.0387       18.1386       33.4190      134.5562      207.1689       43.7523       58.8833       76.9631       90.9200       95.2787       97.4866       95.9112      102.8095       93.7215      112.7612      118.2287      125.6725      117.8056      113.3410      117.4004      116.2645       99.1048      108.0900      118.6605      116.2705       96.0585      103.4332      103.0072      104.0872       99.5627      124.3530      117.6897      108.8628       99.5293      121.2791      122.2498      109.0872      127.5057      119.0604      123.9133      117.7875      107.9067       99.7613      130.6644      145.9676      153.7716      162.8282      170.7224      174.5995      160.3764      152.3520      146.9375      135.6867      114.8040      128.4608      132.0728      130.3631      122.6371      116.4249      118.3682      123.3131      114.5403      109.5048       86.1826       81.8332       88.1395       94.8320       99.4878      101.7089      100.7372       90.4520       98.2648      104.4106      105.8037        0.0000        0.0000
        0.0000        0.0000        0.0000        0.0000        0.0000        0.0000        0.0000        0.0000        0.0000        0.0000        0.0000        0.0000        0.0000        0.0000        0.0000        0.0000        0.0000        0.0000        0.0000        0.0000        0.0000        0.0000        0.0000        0.0000        0.0000        0.0000        0.0000        0.0000        0.0000        0.0000        0.0000        0.0000        0.0000        0.0000        0.0000        0.0000        0.0000        0.0000        0.0000        0.0000        0.0000        0.0000        0.0000        0.0000        0.0000        0.0000        0.0000        0.0000       23.8647       23.1096       19.4878       19.0283       20.3582       24.0967       23.8205       18.7017       16.8396       18.8151       16.9581       18.5501       19.9676       22.6235       20.1906       22.7381       23.2252       21.2560       20.7286       18.7577       19.4529       27.3699        0.0000        0.0000        0.0000        0.0000        0.0000        0.0000        0.0000        0.0000        0.0000        0.0000        0.0000        0.0000        0.0000        0.0000        0.0000        0.0000        0.0000        0.0000        0.0000        0.0000        0.0000        0.0000        0.0000        0.0000        0.0000        0.0000        0.0000        0.0000        0.0000        0.0000        0.0000        0.0000        0.0000        0.0000        0.0000        0.0000        0.0000        0.0000        0.0000        0.0000        0.0000        0.0000        0.0000        0.0000        0.0000        0.0000        0.0000        0.0000        0.0000        0.0000        0.0000        0.0000        0.0000        0.0000        0.0000        0.0000        0.0000        0.0000        0.0000        0.0000        0.0000        0.0000        0.0000        0.0000        0.0000        0.0000        0.0000        0.0000        0.0000        0.0000        0.0000        0.0000        0.0000        0.0000        0.0000        0.0000        0.0000        0.0000        0.0000        0.0000        0.0000        0.0000        0.0000        0.0000        0.0000        0.0000        0.0000        0.0000        0.0000        0.0000        0.0000        0.0000        0.0000        0.0000        0.0000        0.0000        0.0000        0.0000        0.0000       14.2532       12.7830       10.5793       15.0917       19.2236        0.0000       31.5212       81.1169      102.9401        0.0000        0.0000        0.0000      105.0426      104.6597      103.1181      105.5780      116.5712      115.2873      112.4127       98.7008      103.1046       99.8808       94.1254      104.1903       97.8557       91.6802      100.5045       97.1175      101.3683       91.5614      101.8108      106.8810       98.7083       90.7758      103.2238      104.3426      106.1678      103.9946      136.6899      141.3160      144.2494      153.3348      150.4372      139.0400      107.5137       97.2663       94.0373      119.0524      138.5561      183.3758      172.0259      191.6717      176.2204      166.9805      157.9974      129.5780      109.3188      107.8676      103.5187      109.0734      103.0281      105.8932      107.7957      107.1447      103.9906       90.9940       76.0745       66.1324       65.8403       69.2671       74.3142       74.9983       74.6582       69.1359       85.1696       98.6538       98.5295       97.2824        0.0000        0.0000
        0.0000        0.0000        0.0000        0.0000        0.0000        0.0000        0.0000        0.0000        0.0000        0.0000        0.0000        0.0000        0.0000        0.0000        0.0000        0.0000        0.0000        0.0000        0.0000        0.0000        0.0000        0.0000        0.0000        0.0000        0.0000        0.0000        0.0000        0.0000        0.0000        0.0000        0.0000        0.0000        0.0000        0.0000        0.0000        0.0000        0.0000        0.0000       22.4232       21.4820       17.0348        0.0000        0.0000        0.0000        0.0000        0.0000        0.0000        0.0000       26.8512       26.1741       23.0799       26.7832       22.8496       20.1803       28.6062       34.6418       35.7068       12.9281       12.1542       16.5182       17.4499       18.8424       21.4363       17.0737       14.7578       17.3162       16.4846       19.0656       23.5174       25.5862        0.0000        0.0000        0.0000        0.0000        0.0000        0.0000        0.0000        0.0000        0.0000        0.0000        0.0000        0.0000        0.0000        0.0000        0.0000        0.0000        0.0000        0.0000        0.0000        0.0000        0.0000        0.0000        0.0000        0.0000        0.0000        0.0000        0.0000        0.0000        0.0000        0.0000        0.0000        0.0000        0.0000        0.0000        0.0000        0.0000        0.0000        0.0000        0.0000        0.0000        0.0000        0.0000        0.0000        0.0000        0.0000        0.0000        0.0000        0.0000        0.0000        0.0000        0.0000        0.0000        0.0000        0.0000        0.0000        0.0000        0.0000        0.0000        0.0000        0.0000        0.0000        0.0000        0.0000        0.0000        0.0000        0.0000        0.0000        0.0000        0.0000        0.0000        0.0000        0.0000        0.0000        0.0000        0.0000        0.0000        0.0000        0.0000        0.0000        0.0000        0.0000        0.0000        0.0000        0.0000        0.0000        0.0000        0.0000        0.0000        0.0000        0.0000        0.0000        0.0000        0.0000        0.0000        0.0000        0.0000        0.0000        0.0000        0.0000        0.0000        0.0000        0.0000        0.0000        0.0000        0.0000        0.0000        0.0000        0.0000        0.0000        0.0000        0.0000        0.0000        0.0000       96.6067      114.7318      112.2573       99.5582       82.0988       82.0319      111.1676       97.5816       87.4080       90.6264       93.8786       95.0838      104.4521       95.6695       97.1834      107.0307       98.8844       95.4484       84.5766       78.2047       98.9277      118.8134      110.6996      112.5621      142.3964      153.7063      121.6498      121.0716      127.2125      126.1478      100.6022       92.8025      135.4638      160.0850      118.2117      127.3422      142.4888      182.9955      168.4304      125.0356      114.3991       98.0497       95.7597       98.5514      113.2525      110.5728      110.9258       98.7890      104.1812       97.5538       92.1044       83.3350       66.3679       53.3844       54.8159       57.2518       63.2508       66.8195       58.1730       69.6808       83.4900       81.7479       84.0995        0.0000        0.0000        0.0000
        0.0000        0.0000        0.0000        0.0000        0.0000        0.0000        0.0000        0.0000        0.0000        0.0000        0.0000        0.0000        0.0000        0.0000        0.0000        0.0000        0.0000        0.0000        0.0000        0.0000        0.0000        0.0000        0.0000        0.0000        0.0000        0.0000        0.0000        0.0000        0.0000        0.0000        0.0000        0.0000        0.0000        0.0000        0.0000        0.0000        0.0000        0.0000       19.5180       21.3079       23.1945       20.2189       20.4907       23.4263       21.9198       21.3421       27.3300       34.1338       37.5419       31.2210       27.7613       30.3357       23.3173       20.3879       24.6187       47.2283       18.7060       13.0918       14.1940       15.4871       15.8104       12.4267       12.9355       13.9587       12.4341       15.5363       14.3467       17.8436       22.2593       22.5438       23.0993       20.7381        0.0000        0.0000        0.0000        0.0000        0.0000        0.0000        0.0000        0.0000        0.0000        0.0000        0.0000        0.0000        0.0000        0.0000        0.0000        0.0000        0.0000        0.0000        0.0000        0.0000        0.0000        0.0000        0.0000        0.0000        0.0000        0.0000        0.0000        0.0000        0.0000        0.0000        0.0000        0.0000        0.0000        0.0000        0.0000        0.0000        0.0000        0.0000        0.0000        0.0000        0.0000        0.0000        0.0000        0.0000        0.0000        0.0000        0.0000        0.0000        0.0000        0.0000        0.0000        0.0000        0.0000        0.0000        0.0000        0.0000        0.0000        0.0000        0.0000        0.0000        0.0000        0.0000        0.0000        0.0000        0.0000        0.0000        0.0000        0.0000        0.0000        0.0000        0.0000        0.0000        0.0000        0.0000        0.0000        0.0000        0.0000        0.0000        0.0000        0.0000        0.0000        0.0000        0.0000        0.0000        0.0000        0.0000        0.0000        0.0000        0.0000        0.0000        0.0000        0.0000        0.0000        0.0000        0.0000        0.0000        0.0000        0.0000        0.0000        0.0000        0.0000        0.0000        0.0000        0.0000        0.0000        0.0000        0.0000        0.0000        0.0000        0.0000        0.0000        0.0000       87.5069       84.8455       78.0324       79.9309       88.9924       93.6988       86.2763       91.4820       88.3839       86.6389       92.3853      100.9293       93.8145       91.0357      101.1996       85.9179       82.4208       77.8277       75.7939       87.6715       92.1984      122.0790      155.0985      130.7870      153.3010      134.7604      113.5708      117.6413      113.4623      103.2091       97.5023      149.3442      148.3079      147.0543      115.0418      120.5369      134.5349      128.8183      121.2628       99.4731       92.9789       87.6843       76.9014       89.7443       85.5228       80.4818       92.4484       96.5588       89.9510       77.5277       65.0643       53.4615       48.4378       52.5163       56.5139       62.4371       61.4660       65.2487       72.7506       79.9629       80.8930        0.0000        0.0000        0.0000        0.0000
        0.0000        0.0000        0.0000        0.0000        0.0000        0.0000        0.0000        0.0000        0.0000        0.0000        0.0000        0.0000        0.0000        0.0000        0.0000        0.0000        0.0000        0.0000        0.0000        0.0000        0.0000        0.0000        0.0000        0.0000        0.0000        0.0000        0.0000        0.0000        0.0000        0.0000        0.0000        0.0000        0.0000        0.0000        0.0000        0.0000        0.0000       14.7667       14.6243       17.5102       21.6265       21.7088       20.1214       19.4501       22.2655       22.1470       22.3202       25.3972       29.6642       22.2720       18.4354       20.2614       22.3576       17.1886       14.0417       17.1504       40.4252       11.9276       12.4321       11.0168        9.5548        7.5918        8.3360        8.3787        8.8941       12.2947       13.4397       16.3684       18.5593       22.2356       23.8646       21.6682        0.0000        0.0000        0.0000        0.0000        0.0000        0.0000        0.0000        0.0000        0.0000        0.0000        0.0000        0.0000        0.0000        0.0000        0.0000        0.0000        0.0000        0.0000        0.0000        0.0000        0.0000        0.0000        0.0000        0.0000        0.0000        0.0000        0.0000        0.0000        0.0000        0.0000        0.0000        0.0000        0.0000        0.0000        0.0000        0.0000        0.0000        0.0000        0.0000        0.0000        0.0000        0.0000        0.0000        0.0000        0.0000        0.0000        0.0000        0.0000        0.0000        0.0000        0.0000        0.0000        0.0000        0.0000        0.0000        0.0000        0.0000        0.0000        0.0000        0.0000        0.0000        0.0000        0.0000        0.0000        0.0000        0.0000        0.0000        0.0000        0.0000        0.0000        0.0000        0.0000        0.0000        0.0000        0.0000        0.0000        0.0000        0.0000        0.0000        0.0000        0.0000        0.0000        0.0000        0.0000        0.0000        0.0000        0.0000        0.0000        0.0000        0.0000        0.0000        0.0000        0.0000        0.0000        0.0000        0.0000        0.0000        0.0000        0.0000        0.0000        0.0000        0.0000        0.0000        0.0000        0.0000        0.0000        0.0000       85.8096       80.0997       86.3952      104.0538       96.5681        0.0000       78.7081       82.1486       81.2725      102.0291       86.5908       84.7393       81.6314       83.1662       74.0428       83.5070       82.5212       73.3836       66.2329       70.8816       71.5445       68.3449       71.6657       68.3218       84.0788      107.8892      140.1736      155.0472      139.4793      154.7174      163.1983      150.9745      127.5469      114.6107      109.4361      115.0882      122.7676      110.6126      119.4414      118.6845      104.2462      110.5672      125.5841      111.1871       98.9625       98.9636       99.8029       85.9348       82.0022       72.6030       72.2935       72.8590       75.4951       72.5628       64.5063       55.4812       54.3570       54.4795       57.3931       58.6316       65.1600       77.1100       75.1299       70.6317       69.4871       73.1467        0.0000        0.0000        0.0000        0.0000
        0.0000        0.0000        0.0000        0.0000        0.0000        0.0000        0.0000        0.0000        0.0000        0.0000        0.0000        0.0000        0.0000        0.0000        0.0000        0.0000        0.0000        0.0000        0.0000        0.0000        0.0000        0.0000        0.0000        0.0000        0.0000        0.0000        0.0000        0.0000        0.0000        0.0000        0.0000        0.0000        0.0000        0.0000        0.0000        0.0000        0.0000       15.3894       15.2021       16.6616       18.4778       19.5098       19.8686       20.7055       22.0117       23.4052       25.0489       21.2586       23.3179       18.7160       15.7211       13.0919       12.2160       15.4752        9.8895       11.4582       14.1173        9.5456        8.7794        8.3725        7.3644        6.9886        8.1399        9.3299        9.1162        9.2042       11.4998       15.8667       17.1534       19.2169       21.0246       21.3250       25.0123        0.0000        0.0000        0.0000        0.0000        0.0000        0.0000        0.0000        0.0000        0.0000        0.0000        0.0000        0.0000        0.0000        0.0000        0.0000        0.0000        0.0000        0.0000        0.0000        0.0000        0.0000        0.0000        0.0000        0.0000        0.0000        0.0000        0.0000        0.0000        0.0000        0.0000        0.0000        0.0000        0.0000        0.0000        0.0000        0.0000        0.0000        0.0000        0.0000        0.0000        0.0000        0.0000        0.0000        0.0000        0.0000        0.0000        0.0000        0.0000        0.0000        0.0000        0.0000        0.0000        0.0000        0.0000        0.0000        0.0000        0.0000        0.0000        0.0000        0.0000        0.0000        0.0000        0.0000        0.0000        0.0000        0.0000        0.0000        0.0000        0.0000        0.0000        0.0000        0.0000        0.0000        0.0000        0.0000        0.0000        0.0000        0.0000        0.0000        0.0000        0.0000        0.0000        0.0000        0.0000        0.0000        0.0000        0.0000        0.0000        0.0000        0.0000        0.0000        0.0000        0.0000        0.0000        0.0000        0.0000        0.0000        0.0000        0.0000        0.0000        0.0000        0.0000       50.0297       41.6326       49.1904       57.5062       73.7946       80.9312      119.0258      120.0565      121.6220       93.2214       92.4550       93.1139      100.7205       94.2933      101.4747       86.1526       76.0473       76.2455       74.4846       70.2509       92.9846       91.8707       62.3976       69.7084       71.4536       74.0310       68.0822       65.3648       80.6643       88.0427       92.3376      112.1652      122.7321      135.7034      133.5764      127.8485      111.1126      109.3409      107.1953      107.7467      118.5465      131.3544      122.3049      104.3498      100.1458       98.0106      124.1609      121.6046      107.6127      116.7435      128.1638      127.0887      103.2296       79.4583       78.8841       77.7370       58.9928       57.0156       51.3482       47.9098       49.4930       53.7794       59.0686       58.8777       56.6862       73.1863       66.5950       65.5985       60.5958        0.0000        0.0000        0.0000        0.0000        0.0000
        0.0000        0.0000        0.0000        0.0000        0.0000        0.0000        0.0000        0.0000        0.0000        0.0000        0.0000        0.0000        0.0000        0.0000        0.0000        0.0000        0.0000        0.0000        0.0000        0.0000        0.0000        0.0000        0.0000        0.0000        0.0000        0.0000        0.0000        0.0000        0.0000        0.0000        0.0000        0.0000        0.0000        0.0000        0.0000        0.0000       13.2394       14.4872       15.0083       16.4847       17.5865       20.1239       22.2123       27.0265       23.0029       24.2473       23.4608       20.7756       20.0029       16.8796       13.6768       10.6665       10.6065       10.8732       12.4013       14.9640       15.4183       10.7747        7.3733        7.8875        7.5519        7.8943        7.5188        9.6041        9.9816       10.9915       11.7292       15.8662       17.9974       19.8032       19.9229       22.9840        0.0000        0.0000        0.0000        0.0000        0.0000        0.0000        0.0000        0.0000        0.0000        0.0000        0.0000        0.0000        0.0000        0.0000        0.0000        0.0000        0.0000        0.0000        0.0000        0.0000        0.0000        0.0000        0.0000        0.0000        0.0000        0.0000        0.0000        0.0000        0.0000        0.0000        0.0000        0.0000        0.0000        0.0000        0.0000        0.0000        0.0000        0.0000        0.0000        0.0000        0.0000        0.0000        0.0000        0.0000        0.0000        0.0000        0.0000        0.0000        0.0000        0.0000        0.0000        0.0000        0.0000        0.0000        0.0000        0.0000        0.0000        0.0000        0.0000        0.0000        0.0000        0.0000        0.0000        0.0000        0.0000        0.0000        0.0000        0.0000        0.0000        0.0000        0.0000        0.0000        0.0000        0.0000        0.0000        0.0000        0.0000        0.0000        0.0000        0.0000        0.0000        0.0000        0.0000        0.0000        0.0000        0.0000        0.0000        0.0000        0.0000        0.0000        0.0000        0.0000        0.0000        0.0000        0.0000        0.0000        0.0000        0.0000        0.0000        0.0000       45.3386       46.7804       50.5577       56.9339       50.1909       48.7871       55.7099       73.1190       93.7561      118.4213      147.1367      114.9090       87.9414       87.5286       99.0327      104.9947      100.6980       97.9160       93.1900       83.0797       73.2257       78.8723       84.6142       79.0950       70.4424       58.0106       57.3734       56.9677       62.3653       69.4593       57.9000       68.9382       77.2497       90.7013       97.2027      114.3928      118.8215      129.3131      119.5399      100.1663       97.3243       95.1830      111.6262      117.9713      125.0183      118.1260      112.0053      136.0914      142.4860      154.0969      132.3633      117.5212      107.9881      134.9745      120.1320       80.7100       82.3235       76.2377       68.9608       56.1445       45.5084       42.5862       48.4070       46.1836       49.1409       58.6356       66.4768       52.7805       51.1160       56.8063       56.5502       55.4445        0.0000        0.0000        0.0000        0.0000        0.0000
        0.0000        0.0000        0.0000        0.0000        0.0000        0.0000        0.0000        0.0000        0.0000        0.0000        0.0000        0.0000        0.0000        0.0000        0.0000        0.0000        0.0000        0.0000        0.0000        0.0000        0.0000        0.0000        0.0000        0.0000        0.0000        0.0000        0.0000        0.0000        0.0000        0.0000        0.0000        0.0000        0.0000        0.0000        0.0000       12.4745       11.2693       12.7918       16.8395       17.8475       20.6412       22.0528       22.6500       23.1944       22.6876       23.3208       19.6254       18.8262       17.4351       16.8307       15.2607       11.1733       10.3182       11.3465       15.0915       13.1339       11.4491        9.1622        9.0930       11.6394       10.5084        9.6335        9.8298       11.7379       12.8370       13.3328       14.4978       19.4020       23.4404       24.0103       21.0072       19.3328        0.0000        0.0000        0.0000        0.0000        0.0000        0.0000        0.0000        0.0000        0.0000        0.0000        0.0000        0.0000        0.0000        0.0000        0.0000        0.0000        0.0000        0.0000        0.0000        0.0000        0.0000        0.0000        0.0000        0.0000        0.0000        0.0000        0.0000        0.0000        0.0000        0.0000        0.0000        0.0000        0.0000        0.0000        0.0000        0.0000        0.0000        0.0000        0.0000        0.0000        0.0000        0.0000        0.0000        0.0000        0.0000        0.0000        0.0000        0.0000        0.0000        0.0000        0.0000        0.0000        0.0000        0.0000        0.0000        0.0000        0.0000        0.0000        0.0000        0.0000        0.0000        0.0000        0.0000        0.0000        0.0000        0.0000        0.0000        0.0000        0.0000        0.0000        0.0000        0.0000        0.0000        0.0000        0.0000        0.0000        0.0000        0.0000        0.0000        0.0000        0.0000        0.0000        0.0000        0.0000        0.0000        0.0000        0.0000        0.0000        0.0000        0.0000        0.0000        0.0000        0.0000        0.0000        0.0000        0.0000        0.0000        0.0000        0.0000       60.8539       62.0586       52.7580       50.2077       58.4680       67.6495       91.1238       81.2824       87.3816       99.4600      116.7226      111.2594       91.5381       95.6542       97.3393      102.3796      112.6410      102.2132       99.4317       79.8084       78.9477       79.4564       83.3005       76.9862       72.0166       71.6021       61.0969       62.6272       58.1336       59.6351       50.0011       48.9937       69.6051       72.1657       87.0203       95.3652      102.7275      115.7475      137.7779      126.1578      131.9337      126.5549      100.6478      111.9369      108.1181      109.5490      115.6647      107.6899      118.2610      124.1100      133.3405      118.5576       93.1306      103.9818       96.9217      100.6302       79.4333       67.6253       71.2695       61.6796       50.3816       44.4226       44.3854       47.2058       45.7198       53.1771       57.8246       49.7858       37.7651       42.1781       46.4435       50.6164       50.3966        0.0000        0.0000        0.0000        0.0000        0.0000
        0.0000        0.0000        0.0000        0.0000        0.0000        0.0000        0.0000        0.0000        0.0000        0.0000        0.0000        0.0000        0.0000        0.0000        0.0000        0.0000        0.0000        0.0000        0.0000        0.0000        0.0000        0.0000        0.0000        0.0000        0.0000        0.0000        0.0000        0.0000        0.0000        0.0000        0.0000        0.0000        0.0000        0.0000        0.0000       10.9741       10.0826       16.7282       23.1205       27.4352       22.6895       29.1441       29.9772       30.8849       29.8331       29.1337       19.6394       15.5284       14.3520       32.2458       36.6026       21.7754       15.1717       13.9768       17.2746       15.6840       14.0522       10.6699       12.9903       17.1040       12.4037       12.3614       13.6616       17.3814       18.4632       19.8348       21.3888       26.2811       29.5166       28.1012       26.2473       17.8401        0.0000        0.0000        0.0000        0.0000        0.0000        0.0000        0.0000        0.0000        0.0000        0.0000        0.0000        0.0000        0.0000        0.0000        0.0000        0.0000        0.0000        0.0000        0.0000        0.0000        0.0000        0.0000        0.0000        0.0000        0.0000        0.0000        0.0000        0.0000        0.0000        0.0000        0.0000        0.0000        0.0000        0.0000        0.0000        0.0000        0.0000        0.0000        0.0000        0.0000        0.0000        0.0000        0.0000        0.0000        0.0000        0.0000        0.0000        0.0000        0.0000        0.0000        0.0000        0.0000        0.0000        0.0000        0.0000        0.0000        0.0000        0.0000        0.0000        0.0000        0.0000        0.0000        0.0000        0.0000        0.0000        0.0000        0.0000        0.0000        0.0000        0.0000        0.0000        0.0000        0.0000        0.0000        0.0000        0.0000        0.0000        0.0000        0.0000        0.0000        0.0000        0.0000        0.0000        0.0000        0.0000        0.0000        0.0000        0.0000        0.0000        0.0000        0.0000        0.0000        0.0000        0.0000        0.0000        0.0000        0.0000        0.0000       62.8364       74.5342       73.1602       62.2762       52.8667       52.6050       66.2531       71.2773       74.9118       93.5321      109.2840      122.7855      140.9382      168.2553      125.4245      102.5261      108.5852      111.4361      110.2591       97.2624       99.6394       87.0198       68.0583       70.5089       70.0335       73.7438       82.2092       71.0622       69.6706       61.9385       60.9564       56.4044       65.1444       71.5975       76.7077      102.0925      108.8667       99.5177      121.1289      132.5708      120.5460      149.0724      132.0670      104.9888      104.7595      109.1652      118.5483      116.8574      111.5058      117.4737      114.3065      118.3510      100.1993      116.0480      102.2661       85.7783       67.2272       68.2897       79.4700       73.8644       79.1893       63.1084       62.7334       58.6345       56.8463       53.7525       45.6152       45.6598       46.0721       38.9869       37.9837       39.6397       45.1637        0.0000        0.0000        0.0000        0.0000        0.0000        0.0000
        0.0000        0.0000        0.0000        0.0000        0.0000        0.0000        0.0000        0.0000        0.0000        0.0000        0.0000        0.0000        0.0000        0.0000        0.0000        0.0000        0.0000        0.0000        0.0000        0.0000        0.0000        0.0000        0.0000        0.0000        0.0000        0.0000        0.0000        0.0000        0.0000        0.0000        0.0000        0.0000        0.0000        0.0000        0.0000       13.3880       13.0073       18.7872       20.9752       26.1804       30.8916       34.3107       34.8794       32.7463       26.7435       22.5898       13.4767       10.9989       10.3319       19.4484       19.1582       21.2908       10.3542       15.3344       17.0432       16.3514       12.9142        7.8509        6.4778       11.9682       13.1984       13.8191       14.8666       20.4949       23.0070       24.0551       24.7339       28.8449       29.5059       28.4213       25.2576        0.0000        0.0000        0.0000        0.0000        0.0000        0.0000        0.0000        0.0000        0.0000        0.0000        0.0000        0.0000        0.0000        0.0000        0.0000        0.0000        0.0000        0.0000        0.0000        0.0000        0.0000        0.0000        0.0000        0.0000        0.0000        0.0000        0.0000        0.0000        0.0000        0.0000        0.0000        0.0000        0.0000        0.0000        0.0000        0.0000        0.0000        0.0000        0.0000        0.0000        0.0000        0.0000        0.0000        0.0000        0.0000        0.0000        0.0000        0.0000        0.0000        0.0000        0.0000        0.0000        0.0000        0.0000        0.0000        0.0000        0.0000        0.0000        0.0000        0.0000        0.0000        0.0000        0.0000        0.0000        0.0000        0.0000        0.0000        0.0000        0.0000        0.0000        0.0000        0.0000        0.0000        0.0000        0.0000        0.0000        0.0000        0.0000        0.0000        0.0000        0.0000        0.0000        0.0000        0.0000        0.0000        0.0000        0.0000        0.0000        0.0000        0.0000        0.0000        0.0000        0.0000        0.0000       48.1191       55.6269        0.0000       65.9687       68.9403       63.2255       88.6363       67.6507       56.6919       48.7807       58.7743       82.2637       50.8839       67.5496       99.6835      113.6813      107.6603      139.7427      156.7629       85.9605       85.9615       88.2839      108.4187      112.4039      114.9808       85.9703       63.1697       53.4830       67.0242       80.2578       76.4135       82.8429       88.9226       74.8548       70.9127       73.2238       72.5328       76.5949       85.9213       91.6298      126.5544      129.4535      144.1918      137.9767      131.8924      134.1191      126.1479      133.7838      143.8484      118.4046      113.6326      124.1077      126.3262      131.0765      126.9872      140.9680      127.1068      128.7352      113.6570       98.7505       79.1614       78.1328       65.4634       68.0356       75.8664       81.9183       70.3901       69.9470       56.3812       55.0129       50.6118       45.5000       45.0543       42.2365       37.3266       39.6359       40.9035        0.0000        0.0000        0.0000        0.0000        0.0000        0.0000        0.0000
        0.0000        0.0000        0.0000        0.0000        0.0000        0.0000        0.0000        0.0000        0.0000        0.0000        0.0000        0.0000        0.0000        0.0000        0.0000        0.0000        0.0000        0.0000        0.0000        0.0000        0.0000        0.0000        0.0000        0.0000        0.0000        0.0000        0.0000        0.0000        0.0000       42.8763       38.5256       36.0474       39.6137       32.7757       29.6918       19.8984       19.8575       15.4638       15.3316       24.1020       26.8108       24.1268       24.5159       18.4354       17.2306       12.4174       10.2891        9.1579       11.0508       13.6136       17.0156       16.7651       11.8027       16.4898       15.2724        6.6112        4.3349        4.4246        4.1838       12.0648       13.2004       14.8772       16.3101       21.4581       23.7416       26.7029       26.3439       29.5061       29.6582       32.5422       28.4655       19.1959       17.3105        0.0000        0.0000        0.0000        0.0000        0.0000        0.0000        0.0000        0.0000        0.0000        0.0000        0.0000        0.0000        0.0000        0.0000        0.0000        0.0000        0.0000        0.0000        0.0000        0.0000        0.0000        0.0000        0.0000        0.0000        0.0000        0.0000        0.0000        0.0000        0.0000        0.0000        0.0000        0.0000        0.0000        0.0000        0.0000        0.0000        0.0000        0.0000        0.0000        0.0000        0.0000        0.0000        0.0000        0.0000        0.0000        0.0000        0.0000        0.0000        0.0000        0.0000        0.0000        0.0000        0.0000        0.0000        0.0000        0.0000        0.0000        0.0000        0.0000        0.0000        0.0000        0.0000        0.0000        0.0000        0.0000        0.0000        0.0000        0.0000        0.0000        0.0000        0.0000        0.0000        0.0000        0.0000        0.0000        0.0000        0.0000        0.0000        0.0000        0.0000        0.0000        0.0000        0.0000        0.0000        0.0000        0.0000        0.0000        0.0000        0.0000        0.0000        0.0000       58.6543       67.9442       67.2124       63.4498       75.1142       81.7922       78.4396       67.2547       59.7962       45.1693       45.9991       49.0782       80.1570       57.5983       59.6731       96.1128      108.7064       82.6122       62.3203       73.6579       60.4273       69.8996       76.7941       73.3373       78.0401       76.7178       60.7755       51.5628       54.1772       57.1133       80.9108       77.5435       96.6374       81.3901       62.3700       73.7343       86.5515       85.7138       86.1731      156.7789      104.9147      124.2231      116.7112      132.2912      129.3733      121.2706      131.7139      137.2124      126.1731      137.4971      108.0735      104.3884      116.5795      153.6170      135.5480      139.7211      143.0647      146.8826      134.5114       98.6700       72.7157       95.6204       52.6056       72.8992       66.9391       70.9874       78.4374       69.9235       71.4854       47.5357       38.2186       42.9736       42.6289       41.1716       39.7504       40.3907       42.2230        0.0000        0.0000        0.0000        0.0000        0.0000        0.0000        0.0000        0.0000
        0.0000        0.0000        0.0000        0.0000        0.0000        0.0000        0.0000        0.0000        0.0000        0.0000        0.0000        0.0000        0.0000        0.0000        0.0000        0.0000        0.0000        0.0000        0.0000        0.0000        0.0000        0.0000        0.0000        0.0000        0.0000        0.0000       33.6265       46.7780       49.8317       46.9769       38.4508       27.4838       23.9704       22.4352       18.2687       10.2263       11.0417       11.7198        9.7565       11.1119       13.9842       19.3363       22.8286       20.3581       15.1159       14.1424       11.8513        9.1221       10.9187       12.8789       16.1382       13.7233       11.2041        8.7032       11.2332        4.5310        3.7275        3.5500        4.1533       12.8068       14.2453       15.5193       16.1978       21.1353       22.2743       26.3133       27.9755       27.6915       28.1452       32.9286       33.9445       27.4387       23.1732       23.3333       25.7482       28.6787       25.3269       24.7360       26.9668       27.6573       33.2649       32.6860        0.0000        0.0000        0.0000        0.0000        0.0000        0.0000        0.0000        0.0000        0.0000        0.0000        0.0000        0.0000        0.0000        0.0000        0.0000        0.0000        0.0000        0.0000        0.0000        0.0000        0.0000        0.0000        0.0000        0.0000        0.0000        0.0000        0.0000        0.0000        0.0000        0.0000        0.0000        0.0000        0.0000        0.0000        0.0000        0.0000        0.0000        0.0000        0.0000        0.0000        0.0000        0.0000        0.0000        0.0000        0.0000        0.0000        0.0000        0.0000        0.0000        0.0000        0.0000        0.0000        0.0000        0.0000        0.0000        0.0000        0.0000        0.0000        0.0000        0.0000        0.0000        0.0000        0.0000        0.0000        0.0000        0.0000        0.0000        0.0000        0.0000        0.0000        0.0000       14.7115       15.7510       16.2818       21.9574       30.3068        0.0000        0.0000        0.0000        0.0000       48.0347       70.6532       74.2393       68.4755       74.9025       73.0562       68.1304       72.9042       67.0033       55.4785       63.5003       63.6835       65.1810       63.3794       77.0246       73.4929       67.8545       76.1039       77.8762       79.2875       73.1396       67.9410       65.0876       75.7362       85.0308       86.1932       84.4475       73.8331       83.1000       66.2492       68.4379       69.4294       84.9352       90.6617      109.5149       74.1360       46.6987       62.6027       69.1465       78.7160       78.7602      157.2391      111.0801      109.8847      105.0997      107.3013       97.2997       97.0497      105.0623       99.9787       99.0628      109.8099      131.1217      112.1771      110.0036      121.3329      113.6653      104.9118      101.8174      106.7997      109.2923       89.9127       74.2127       83.8081       56.0767       59.7688       56.1766       61.8510       67.1533       60.9529       46.8038       36.3084       34.4905       38.8072       38.6045       38.4193       40.5871       40.8429       48.8233        0.0000        0.0000        0.0000        0.0000        0.0000        0.0000        0.0000        0.0000
        0.0000        0.0000        0.0000        0.0000        0.0000        0.0000        0.0000        0.0000        0.0000        0.0000        0.0000        0.0000        0.0000        0.0000        0.0000        0.0000        0.0000        0.0000        0.0000        0.0000        0.0000        0.0000        0.0000        0.0000        0.0000       22.9495       28.0466       28.1528       28.2397       26.7946       20.0119       18.8312       18.2604       16.7780       12.4169       10.8307       10.2309       19.0705       14.3887        5.6349        6.9983        8.9803       11.6791       15.3157       16.9217       13.8698        9.3647       10.5544       10.7253       14.1085       17.2482       18.6302       10.7694        8.4606        6.8338        9.6095       11.6511        8.8792        9.4998       15.9280       18.2066       16.5837       15.7471       17.7051       20.8571       21.8829       19.5167       21.1115       27.2317       28.2188       25.3604       24.0291       24.2591       24.3835       24.8752       25.8745       24.3255       20.9720       16.4504       16.2621       30.8416       34.6917       18.4555       20.0818        0.0000        0.0000        0.0000        0.0000        0.0000        0.0000        0.0000        0.0000        0.0000        0.0000        0.0000        0.0000        0.0000        0.0000        0.0000        0.0000        0.0000        0.0000        0.0000        0.0000        0.0000        0.0000        0.0000        0.0000        0.0000        0.0000        0.0000        0.0000        0.0000        0.0000        0.0000        0.0000        0.0000        0.0000        0.0000        0.0000        0.0000        0.0000        0.0000        0.0000        0.0000        0.0000        0.0000        0.0000        0.0000        0.0000        0.0000        0.0000        0.0000        0.0000        0.0000        0.0000        0.0000        0.0000        0.0000        0.0000        0.0000        0.0000        0.0000        0.0000        0.0000        0.0000        0.0000        0.0000        0.0000        0.0000        0.0000        0.0000       18.4079       21.3565       24.5917       27.6557       28.7064       28.8808       49.9083       51.4574       43.7926       58.7809       51.6568       54.5585       55.0770       64.1517       67.6307       71.6784       73.5568       81.1274       81.3394       86.5756       90.9984       92.2402      104.0084      110.9240      105.9513       90.7866       81.4298       72.5947       81.9537       79.2455       83.3015       78.5898       88.2422       81.3566       75.7389       73.1236       70.6480       75.9745       89.4906       84.5748       90.6019       78.7412       74.2413       55.3110       59.9869       43.5705       46.0578       50.6756       66.5854       98.3678      118.3935      100.7634      105.8946      108.2494      101.2646       95.2333       93.2696      104.0660      105.5359      105.2012       98.7241      103.9119      119.5743      118.1239      118.6952      126.6400      120.4678      108.5752      100.4909       94.6562      102.4735      102.6732       92.1308       69.1032       59.6320       55.4741       55.4840       52.4667       52.4159       48.9708       41.7673       30.0599        0.0000        0.0000       36.1752       38.1986       44.3881       46.7798        0.0000        0.0000        0.0000        0.0000        0.0000        0.0000        0.0000        0.0000        0.0000
        0.0000        0.0000        0.0000        0.0000        0.0000        0.0000        0.0000        0.0000        0.0000        0.0000        0.0000        0.0000        0.0000        0.0000        0.0000        0.0000        0.0000        0.0000        0.0000        0.0000        0.0000        0.0000        0.0000        0.0000        0.0000        0.0000       27.5359       37.6284       38.9574       28.7480       46.9951       46.1455       15.6572       19.4130       17.3858       12.4587        8.8630        7.8793       12.1644        8.6901        7.2939       12.5055       12.0501       14.0497       14.1568       15.7227       11.4543       12.6015       14.3701       15.9035       16.9480       14.2657        9.6788        9.8055        9.0400        9.4730        9.4371       12.2143       14.5395       20.4731       15.9130       13.7887       15.0352       16.7077       18.5090       17.2833       19.5243       22.1341       25.1813       27.3732       26.0196       25.6358       23.3377       23.4639       23.6944       17.9681       16.2365       14.3774       15.6843       11.1790       14.6423       15.4576       20.8486       27.1539       29.2694       21.7898        0.0000        0.0000        0.0000        0.0000        0.0000        0.0000        0.0000        0.0000        0.0000        0.0000        0.0000        0.0000        0.0000        0.0000        0.0000        0.0000        0.0000        0.0000        0.0000        0.0000        0.0000        0.0000        0.0000        0.0000        0.0000        0.0000        0.0000        0.0000        0.0000        0.0000        0.0000        0.0000        0.0000        0.0000        0.0000        0.0000        0.0000        0.0000        0.0000        0.0000        0.0000        0.0000        0.0000        0.0000        0.0000        0.0000        0.0000        0.0000        0.0000        0.0000        0.0000        0.0000        0.0000        0.0000        0.0000        0.0000        0.0000        0.0000        0.0000        0.0000        0.0000        0.0000        0.0000        0.0000        0.0000        0.0000       29.7590       30.1752       37.4572       38.0525       37.9522       36.8267       37.4001       43.1004       41.3611       41.9320       47.5008       49.4285       51.8841       55.5852       56.4457       72.2373       79.7266       88.7513       90.6365       94.4663      108.3649      109.4561      115.8281      116.4133       96.1948       91.2782       82.3313       85.4098       93.3112       91.2554       97.3186       83.5475       84.0922       82.9823      104.1513       97.5309       79.5616       71.5159       86.2182      106.8838      111.6996       84.2266       72.4677       70.0613       54.3493       47.8030       48.4918       59.2070       71.9933       97.2257       87.8108       91.7098      107.8241      106.5090       97.5361      102.7531      117.1154      123.6422      120.4736      119.0879       94.5525      102.4797      111.8742      120.5200      147.3100      145.8104      122.9503      104.8742      100.4365       93.8037       92.8761       96.7067       81.9615       68.1230       70.9306       63.7550       58.6109       52.6330       41.1752       32.8828       28.3196        0.0000        0.0000        0.0000        0.0000        0.0000        0.0000        0.0000        0.0000        0.0000        0.0000        0.0000        0.0000        0.0000        0.0000        0.0000        0.0000
        0.0000        0.0000        0.0000        0.0000        0.0000        0.0000        0.0000        0.0000        0.0000        0.0000        0.0000        0.0000        0.0000        0.0000        0.0000        0.0000        0.0000        0.0000        0.0000        0.0000        0.0000        0.0000        0.0000        0.0000        0.0000        0.0000        0.0000       19.1479       18.7205       19.4635       20.3807       23.3591       13.4815       17.1262       19.2303       19.2297       14.1262       12.2230       15.2531       23.4322       13.5267       13.2598       10.9994       10.2825       11.7578       15.9605       14.0880       17.8133       18.5518       16.8722       16.4938       14.3263       13.5146       11.1072       11.0508       10.5551       13.1588       12.1325       14.3950       14.5619       16.6914       17.5563       19.3485       16.9845       17.0637       17.5537       18.1329       21.4690       24.1987       25.0909       24.2003       22.9943       25.4316       25.2432       24.3988       18.2598       15.0430       17.1239       17.6917       17.5010       21.2444       29.1771       46.7022       40.0252       17.3995        6.4067        5.6609       11.5488       15.4370       26.9397        0.0000        0.0000        0.0000        0.0000        0.0000        0.0000        0.0000        0.0000        0.0000        0.0000        0.0000        0.0000        0.0000        0.0000        0.0000        0.0000        0.0000        0.0000        0.0000        0.0000        0.0000        0.0000        0.0000        0.0000        0.0000        0.0000        0.0000        0.0000        0.0000        0.0000        0.0000        0.0000        0.0000        0.0000        0.0000        0.0000        0.0000        0.0000        0.0000        0.0000        0.0000        0.0000        0.0000        0.0000        0.0000        0.0000        0.0000        0.0000        0.0000        0.0000        0.0000        0.0000        0.0000        0.0000        0.0000        0.0000        0.0000        0.0000        0.0000        0.0000        0.0000       21.6383       28.2559       27.8369       31.7970       28.5155       34.1093       49.1752       38.3120       38.3140       41.0572       48.7205       53.2262       58.6845       53.6610       46.7515       54.9416       75.5367       89.9934       94.1882      103.5331      113.0387      123.3555      123.9518      121.1552      106.5965       97.8713       95.2204       93.2182      106.3908      115.1960      104.3666      102.4174       98.2387      116.7890      110.1875       98.7137       83.9656       70.8243       56.0356       73.4325       95.5218       93.3889       67.0974       64.3860       63.7211       65.1441       54.1023       62.4717       73.6670       79.8803       86.6720       91.4501       88.3681       80.5240       86.5962       84.3068       89.1973      100.1617      106.2487      112.3095      109.8061      100.2028       97.2198      100.8968      112.1963      124.9059      126.6311      124.8195       99.1608       92.2849       85.0271       72.7106       68.7899       55.9423       59.7977       78.5959       69.4097       56.1391       43.2878       36.7528       29.2464       26.2699        0.0000        0.0000        0.0000        0.0000        0.0000        0.0000        0.0000        0.0000        0.0000        0.0000        0.0000        0.0000        0.0000        0.0000        0.0000        0.0000
        0.0000        0.0000        0.0000        0.0000        0.0000        0.0000        0.0000        0.0000        0.0000        0.0000        0.0000        0.0000        0.0000        0.0000        0.0000        0.0000        0.0000        0.0000        0.0000        0.0000        0.0000        0.0000        0.0000        0.0000        0.0000        0.0000        0.0000       18.2837       18.5870       19.2097       17.1051       16.9141       18.2984       16.8839       18.3386       18.6254       22.5906       24.9070       22.5130       45.8058       54.6225       39.4098       32.7912       23.1596       21.1574       21.7903       26.0978       23.5170       23.6776       17.7504       19.1502       19.7225       17.3245       13.7952       11.6427       10.3887       14.9949       16.4163       23.1359       19.3840       20.7481       21.1461       24.9931       20.1987       16.7781       17.4227       20.7525       18.1024       21.8969       22.4143       24.8802       25.3705       26.9117       24.7003       25.9973       14.9477       15.8127       18.7385       29.1357       34.2857       30.9893       26.6166       18.6341       23.0170       12.0178        7.2834        8.1157        6.2044        8.8412        9.2842        0.0000        0.0000        0.0000        0.0000        0.0000        0.0000        0.0000        0.0000        0.0000        0.0000        0.0000        0.0000        0.0000        0.0000        0.0000        0.0000        0.0000        0.0000        0.0000        0.0000        0.0000        0.0000        0.0000        0.0000        0.0000        0.0000        0.0000        0.0000        0.0000        0.0000        0.0000        0.0000        0.0000        0.0000        0.0000        0.0000        0.0000        0.0000        0.0000        0.0000        0.0000        0.0000        0.0000        0.0000        0.0000        0.0000        0.0000        0.0000        0.0000        0.0000        0.0000        0.0000        0.0000        0.0000        0.0000        0.0000        0.0000        0.0000        0.0000        0.0000        0.0000        0.0000       23.6118       24.2770       26.4764       25.8062       30.0905       39.3102       38.3321       56.8321       52.1166       60.9134       63.7046       75.3186       59.0767       50.3888       53.7927       83.3753       94.3976      101.5485      114.8403      126.6954      132.5773      130.9760      123.8541      121.0643      114.3162      117.6959      113.8837      138.9311      125.3905      105.5095       82.4992       91.9146       98.0161       92.8453       80.0489       76.0730       60.7747       54.3051       63.4151       76.2320       67.1357       75.8257       77.6237       83.8634       80.1964       67.8504       65.6294       68.7155       81.9716      100.8341       92.6377       86.9069      101.1768       94.6564       93.8706       98.3073       97.8573      100.4622       99.6115      103.4947       92.9238       91.6262       95.8137      108.6535      113.5826      105.5029      106.1625       83.3432       76.8385       77.4995       68.3749       46.6469       45.7658       54.2024       60.0870       49.5720       43.8245       38.2602       34.8696       30.1420       29.9408        0.0000        0.0000        0.0000        0.0000        0.0000        0.0000        0.0000        0.0000        0.0000        0.0000        0.0000        0.0000        0.0000        0.0000        0.0000        0.0000
        0.0000        0.0000        0.0000        0.0000        0.0000        0.0000        0.0000        0.0000        0.0000        0.0000        0.0000        0.0000        0.0000        0.0000        0.0000        0.0000        0.0000        0.0000        0.0000        0.0000        0.0000        0.0000        0.0000        0.0000        0.0000        0.0000        0.0000        0.0000       28.7733       26.6440       23.9457       24.1739       22.5359       21.5922       21.5261       20.3738       19.1861       19.7489       24.0475       32.1097       69.0167       87.2114       57.9655       42.3847       34.6763       34.6616       34.8159       34.2160       34.4089       31.2815       35.6372       29.9886       30.6507       22.4794       19.8450       19.3601       18.2189       23.5794       36.2714       88.6350       94.1458       37.3289       24.1958       22.4301       20.9250       19.9288       19.1153       18.3143       23.9560       24.4363       23.7330       24.1033       24.5502       25.6705       24.9562       21.6630       22.6905       25.4319       26.6835       26.9980       27.5335       23.5583       21.4041       23.6597       19.0705       13.5878       14.2926        7.4407        7.7538       11.3614       14.6608        0.0000        0.0000        0.0000        0.0000        0.0000        0.0000        0.0000        0.0000        0.0000        0.0000        0.0000        0.0000        0.0000        0.0000        0.0000        0.0000        0.0000        0.0000        0.0000        0.0000        0.0000        0.0000        0.0000        0.0000        0.0000        0.0000        0.0000        0.0000        0.0000        0.0000        0.0000        0.0000        0.0000        0.0000        0.0000        0.0000        0.0000        0.0000        0.0000        0.0000        0.0000        0.0000        0.0000        0.0000        0.0000        0.0000        0.0000        0.0000        0.0000        0.0000        0.0000        0.0000        0.0000        0.0000        0.0000        0.0000        0.0000        0.0000        0.0000        0.0000        0.0000        0.0000       25.3396       25.7620       32.9640       32.6008       46.3268       58.3011       70.5670       63.5720       88.3037       81.9523       89.7170       58.8405       57.8547       54.6536       89.4422      102.0599      103.7702      114.6011      119.9284      123.6461      132.4053      141.7753      147.0970      139.7890      135.1266      154.7525      155.1039      137.7686      105.1348       85.2293       78.6195       76.5689       71.9860       63.3738       54.0243       58.2192       59.5195       52.4335       49.8197       55.1706       63.2234       61.2208       84.9532       80.1592       65.0859       70.2661       73.3448       85.8142       98.7671       95.0289       88.3664      111.0581      101.0966      100.8007      100.8311       95.9310       93.9943       93.0665       92.1875       95.8153       96.3141       77.4630       80.1247       82.0575       75.0237       75.5076       52.8936       44.5042       34.7361       37.5730       33.3240       32.9023       31.0128       30.0968       29.2757       29.0336       27.6642       26.3677       28.8005       30.4939        0.0000        0.0000        0.0000        0.0000        0.0000        0.0000        0.0000        0.0000        0.0000        0.0000        0.0000        0.0000        0.0000        0.0000        0.0000        0.0000
        0.0000        0.0000        0.0000        0.0000        0.0000        0.0000        0.0000        0.0000        0.0000        0.0000        0.0000        0.0000        0.0000        0.0000        0.0000        0.0000        0.0000        0.0000        0.0000        0.0000        0.0000        0.0000        0.0000        0.0000        0.0000        0.0000        0.0000        0.0000       31.0888       34.2503       34.1014       30.2940       27.9943       29.7718       26.9247       22.4557       20.4761       23.0562       23.9121       27.1867       27.8737       31.3326       33.7953       34.9134       34.4072       39.8979       62.1046       59.5868       42.6451       39.0985       53.7976       41.2240       34.2544       29.2038       28.3852       29.5345       23.1239       20.0140       26.6292       51.9096       59.0508       70.4723       50.1332       39.4902       28.5416       28.3224       32.3260       31.2962       27.6071       25.3074       21.5663       23.6249       23.8364       20.1429       22.7804       20.5912       24.6318       26.6314       20.0208       18.3392       23.1905       34.7025       37.5396       24.9157       21.7026       15.8297       11.7343        7.8160       16.5622       16.1955       10.9416        0.0000        0.0000        0.0000        0.0000        0.0000        0.0000        0.0000        0.0000        0.0000        0.0000        0.0000        0.0000        0.0000        0.0000        0.0000        0.0000        0.0000        0.0000        0.0000        0.0000        0.0000        0.0000        0.0000        0.0000        0.0000        0.0000        0.0000        0.0000        0.0000        0.0000        0.0000        0.0000        0.0000        0.0000        0.0000        0.0000        0.0000        0.0000        0.0000        0.0000        0.0000        0.0000        0.0000        0.0000        0.0000        0.0000        0.0000        0.0000        0.0000        0.0000        0.0000        0.0000        0.0000        0.0000        0.0000        0.0000        0.0000        0.0000        0.0000        0.0000       28.5650       31.4375       34.5674       37.4880       39.3081       32.0656       45.5471       42.8013       57.7183       64.2751       69.1492       70.7361       64.2844       47.6910       53.7522       67.2614      103.5088      115.1397      121.1611      127.2882      118.2658      121.0186      129.3265      150.0697      160.8643      146.7848      138.0968      133.7442      137.2072      111.7697       98.9603       83.5447       82.8146       77.0211       70.4052       68.1477       69.7690       85.4256       79.9200       54.3128       46.1036       49.3908       52.1943       52.9993       52.4160       62.9644       83.1642       84.7007       83.7166       97.7198      105.1549       91.9450       85.1277       90.0876       93.3400       88.0278       89.9701       98.8468       95.9764       91.4835       89.1556       81.8917       69.6464       60.2672       72.5827       57.9935       47.5342       45.8776       36.9470       31.7481       26.4273       29.2651       26.8976       25.6676       24.8794       23.0438       24.8489       24.7308       25.2767       25.8540       30.4080       30.8346        0.0000        0.0000        0.0000        0.0000        0.0000        0.0000        0.0000        0.0000        0.0000        0.0000        0.0000        0.0000        0.0000        0.0000        0.0000        0.0000
        0.0000        0.0000        0.0000        0.0000        0.0000        0.0000        0.0000        0.0000        0.0000        0.0000        0.0000        0.0000        0.0000        0.0000        0.0000        0.0000        0.0000        0.0000        0.0000        0.0000        0.0000        0.0000        0.0000        0.0000        0.0000        0.0000        0.0000        0.0000       37.6096       39.4998       43.1280       44.8874       37.9295       37.6123       30.2155       24.9592       27.1436       25.2829       21.7512       26.8512       32.2254       32.9372       34.7969       33.8625       37.4719       43.3406       51.6131       49.5538       47.7976       39.8842       56.2400       46.8901       36.9802       31.2354       30.5325       27.0189       26.5675       24.1189       19.5448       18.4114       16.0762       17.8810       23.4965       47.6102       62.9771       54.8170       44.3876       31.2065       20.3871       19.6629       17.9116       23.8304       26.2481       19.9558       15.0993       12.2755       22.1691       25.0248       20.6770       48.4044       52.9786       39.5707       65.6939       43.1734       21.8322       21.8891       23.9423       26.0085       32.2469       25.6819       14.7901        8.2011        0.0000        0.0000        0.0000        0.0000        0.0000        0.0000        0.0000        0.0000        0.0000        0.0000        0.0000        0.0000        0.0000        0.0000        0.0000        0.0000        0.0000        0.0000        0.0000        0.0000        0.0000        0.0000        0.0000        0.0000        0.0000        0.0000        0.0000        0.0000        0.0000        0.0000        0.0000        0.0000        0.0000        0.0000        0.0000        0.0000        0.0000        0.0000        0.0000        0.0000        0.0000        0.0000        0.0000        0.0000        0.0000        0.0000        0.0000        0.0000        0.0000        0.0000        0.0000        0.0000        0.0000        0.0000        0.0000        0.0000        0.0000        0.0000       35.1404       38.3908       36.9745       39.3949       41.1386       48.7800       49.0643       44.8693       49.4665       49.1809       53.1034       57.8107       61.2419       75.9512       63.3645       77.0606       79.8162      105.6495      116.6424      116.6486      116.1402      121.1704      194.1643      209.2652      130.6566      141.4921      135.8725      131.0192      112.2899      107.1453       93.5880       86.3973       74.2596       70.2408       67.9259       63.9213       63.8215       69.4188       72.9166       54.2518       49.0166       47.8342       47.8491       50.3355       56.1984       89.5301       82.0902       90.3391       85.5738       86.1648       78.2466       73.2390       81.0341       79.0978       88.1650       90.6804       84.8442       83.3965       81.3629       83.2301       87.8018       84.5626       75.4139       60.7887       59.1502       65.3204       58.1691       40.8330       38.5696       31.1700       25.2017       25.4245       25.4492       22.7434       22.2099       26.3071       23.0824       25.9716       27.5294       28.9806       28.5291       31.4352       32.2122       33.6002        0.0000        0.0000        0.0000        0.0000        0.0000        0.0000        0.0000        0.0000        0.0000        0.0000        0.0000        0.0000        0.0000        0.0000        0.0000
        0.0000        0.0000        0.0000        0.0000        0.0000        0.0000        0.0000        0.0000        0.0000        0.0000        0.0000        0.0000        0.0000        0.0000        0.0000        0.0000        0.0000        0.0000        0.0000        0.0000        0.0000        0.0000        0.0000        0.0000        0.0000        0.0000        0.0000       32.2861       37.0604       35.6222       33.7383       33.7216       33.3255       32.6143       36.9881       33.7099       27.0031       30.1102       27.6534       33.1803       51.0325       59.7530       46.7212       40.2143       37.3371       40.5416       37.1355       31.9952       32.7973       32.2030       34.4037       46.7939       49.0882       59.6136       49.8940       32.9536       30.8177       22.6548       17.6254       15.2203       14.6530       12.2491       13.6484       10.7133       12.3438       15.3937       11.8237        9.9073        9.8066       14.6012       22.2788       34.5891       22.6907       11.7484        9.4293       12.6440       10.5729       10.9825       19.0233       23.4123       17.8184       18.3731       52.2991      158.8805       87.8854       17.2175       21.7244       32.3318       37.8654       34.6839       13.2626        6.3349        5.0557        0.0000        0.0000        0.0000        0.0000        0.0000        0.0000        0.0000        0.0000        0.0000        0.0000        0.0000        0.0000        0.0000        0.0000        0.0000        0.0000        0.0000        0.0000        0.0000        0.0000        0.0000        0.0000        0.0000        0.0000        0.0000        0.0000        0.0000        0.0000        0.0000        0.0000        0.0000        0.0000        0.0000        0.0000        0.0000        0.0000        0.0000        0.0000        0.0000        0.0000        0.0000        0.0000        0.0000        0.0000        0.0000        0.0000        0.0000        0.0000        0.0000        0.0000        0.0000        0.0000        0.0000        0.0000        0.0000        0.0000       39.0387       42.8245       37.7842       40.1127       36.2301       48.5413       66.8023       78.3976       58.3685       57.5166       59.0187       62.4074       62.5369       78.7722      111.4169      112.3527      113.3088       98.8667      115.9279      116.2633      103.8754      104.5190      105.8213      144.1564      113.9261       90.6109       93.5404       93.1781       94.9996       88.7961       79.6383       74.3923       68.6771       66.2562       62.0733       60.7640       56.8994       63.7830       56.8216       47.2782       47.6775       50.1509       54.0280       61.7964       54.9130       73.8219      123.5725       99.1566       82.7597       77.0104       78.3353       82.4962       84.0534       89.7247       95.5776       90.9312       90.7401       82.5591       82.1357       83.0872       89.3194       93.0685       76.2872       67.8390       81.4349       75.0613       66.7538       62.6709       45.3756       39.7659       31.7956       27.7862       26.7170       25.8292       26.2379       23.7328       26.3522       27.1686       32.4133       35.3695       36.1413       34.1052       36.0393       34.4138        0.0000        0.0000        0.0000        0.0000        0.0000        0.0000        0.0000        0.0000        0.0000        0.0000        0.0000        0.0000        0.0000        0.0000        0.0000        0.0000
        0.0000        0.0000        0.0000        0.0000        0.0000        0.0000        0.0000        0.0000        0.0000        0.0000        0.0000        0.0000        0.0000        0.0000        0.0000        0.0000        0.0000        0.0000        0.0000        0.0000        0.0000        0.0000        0.0000        0.0000        0.0000        0.0000        0.0000       34.6402       33.1203       35.1772       38.0307       33.6206       34.3621       37.3925       37.7816       44.1192       36.2909       32.4630       35.0232       35.8907       36.0836       40.9516       40.5038       33.3177       34.2451       42.2719       46.3188       38.7591       35.4427       35.6416       36.9276       35.9400       39.0570       44.8961       38.9556       27.9407       24.7787       22.8196       19.3552       15.6425       11.1644       11.2620       11.7612       11.8963       15.9338       13.4908        8.3550        8.1544        9.6380       12.6034       12.9149       21.2102       13.3774       10.5174       11.2658       11.4457        8.4800        8.0551       10.8259       11.0970        8.4783        7.1506        8.1393       30.3806       38.4745       18.7335       20.8136       22.2014       25.8423       28.5654       11.7359        6.5348        4.9215        4.1032        6.6528       19.3790       16.3613        8.5548        9.4802        9.8173        6.5424        0.0000        0.0000        0.0000        0.0000        0.0000        0.0000       15.3608       15.6637       20.5010       31.3631        0.0000        0.0000        0.0000        0.0000        0.0000        0.0000        0.0000        0.0000        0.0000        0.0000        0.0000        0.0000        0.0000        0.0000        0.0000        0.0000        0.0000        0.0000        0.0000        0.0000        0.0000        0.0000        0.0000        0.0000        0.0000        0.0000        0.0000        0.0000        0.0000        0.0000        0.0000        0.0000        0.0000        0.0000        0.0000        0.0000       52.6510       50.1687       48.8256       50.9663       51.7036       50.5743       53.9565       55.4510       69.5270       79.4250       75.5406       73.7826       64.0950       63.7745       82.1743       83.8582       98.0427      145.3570      170.7195      115.5845       97.9229      104.2903       90.9839       97.9153       94.1467       90.2253       80.2998       64.8931       71.9833       75.8594       71.8091       65.7642       52.0050       53.5221       52.3310       48.7725       48.1611       44.4974       42.8197       49.4060       49.5727       53.8998       54.0412       56.9228       64.9475       67.2434       70.2046       91.5634       93.1610       83.3704       84.2036       83.8485       96.1087      105.2582      100.0343       98.8911      101.0701       97.8041       93.7817       95.7992       93.4482       91.6669       91.0430       92.2177       85.4417       84.4097       81.1316       88.2479       83.0920       75.9886       64.3031       54.7554       49.6985       44.9232       39.6181       38.8172       37.4752       35.7302       34.2070       42.1453       57.4880       61.6776       64.4979       61.4872       39.5370       35.9554        0.0000        0.0000        0.0000        0.0000        0.0000        0.0000        0.0000        0.0000        0.0000        0.0000        0.0000        0.0000        0.0000        0.0000        0.0000        0.0000
        0.0000        0.0000        0.0000        0.0000        0.0000        0.0000        0.0000        0.0000        0.0000        0.0000        0.0000        0.0000        0.0000        0.0000        0.0000        0.0000        0.0000        0.0000        0.0000        0.0000        0.0000        0.0000        0.0000        0.0000        0.0000        0.0000       40.9311       39.1795       39.9870       42.1815       39.3809       39.1469       39.1808       42.5875       38.4890       34.5216       39.3903       58.3947       68.5378       61.8852       54.7642       50.4080       43.9248       43.2085       41.6721       48.8686       55.6758       77.3366       73.9298       56.7728       41.6516       39.0471       38.4325       37.2277       38.2023       27.9309       23.8420       23.5874       23.1238       17.3624        9.2306        7.5534        9.6182       13.2921       15.0708       11.1553        4.8864        8.4963       14.6186       14.6147       12.7524       13.1687        7.9517        5.3542        7.7022        6.7203        6.6394        6.8278        6.7176        6.8273       12.8104        6.3939        3.6411        6.8215       10.7559       11.1663       12.4858       13.2084       20.7477       21.6060        9.4127        7.7460        3.4434        3.8991        5.7199        8.5453        8.8747        9.2251        6.9668        6.2776        7.4059       10.3542       15.4964       17.0864       13.7923       21.1501       22.5955       13.3665       11.9411       12.8539       17.9203       17.6557       15.9826       17.6773       13.8703        0.0000        0.0000        0.0000        0.0000        0.0000        0.0000        0.0000        0.0000        0.0000        0.0000        0.0000        0.0000        0.0000        0.0000        0.0000        0.0000        0.0000        0.0000        0.0000        0.0000        0.0000       38.7239       36.0045       41.7159       50.4311       63.8564       64.7670       57.0449       55.5169       70.3249       81.5717       62.8742       65.7695       63.5515       56.3632       63.8093       59.3080       61.6369       59.9705       65.1345       63.6629       70.5375       94.6223      107.7544       70.9313       69.9557      100.1480       97.6957      106.8286      134.7483      136.9546      111.6482       96.8233       90.3566       81.5015      103.7097       95.4025       86.0084       82.0603       76.4022       75.1884       79.7553       68.8616       60.5782       55.9916       56.9599       52.9058       50.7787       48.9807       45.7402       50.1400       45.4824       50.0290       51.7487       54.4235       59.8381       66.8663       68.5421       72.2784       83.3073       87.1088       90.3604       94.3199       93.6684      100.0252      105.3301      106.4860      106.6680      102.1507      100.6149      101.7409      107.5694       98.4448       89.9586       94.9648       91.9059       86.0707      102.5932      102.9501       94.3672       84.8265       75.9892       69.5189       62.7851       55.9253       51.5333       45.6193       43.9537       41.4036       38.9440       40.7168       49.3988       67.4354       72.2049       73.6370       67.0359        0.0000        0.0000        0.0000        0.0000        0.0000        0.0000        0.0000        0.0000        0.0000        0.0000        0.0000        0.0000        0.0000        0.0000        0.0000        0.0000        0.0000        0.0000
        0.0000        0.0000        0.0000        0.0000        0.0000        0.0000        0.0000        0.0000        0.0000        0.0000        0.0000        0.0000        0.0000        0.0000        0.0000        0.0000        0.0000        0.0000        0.0000        0.0000        0.0000        0.0000        0.0000        0.0000        0.0000        0.0000       41.3439       39.4400       35.6804       36.6983       42.1701       44.4212       50.3663       63.2825       58.4920       43.7129       38.4804       37.9593       42.1357       43.6701       51.9963       66.7435       60.6722       87.7727       53.6352       56.4563       45.2224       51.7719       48.9410       36.5560       31.2377       31.3782       30.4546       29.8685       25.6587       19.5699       20.2032       21.3181       18.8057       13.7853        8.9077        8.5867        9.9618       15.9792       16.0179       11.1639        6.5216        6.1920        6.5018        4.9494       15.4518       12.8086       17.9873        5.1045        6.1052        7.4273        6.0395        5.9372        6.9797       10.0791        8.9284        7.7427       21.0224       17.4873        7.4179       11.3547       14.9232       18.0923        8.6234        2.2827        2.0605        3.5624        6.5612        8.7095        8.2061        6.8294        8.8423       11.4982        9.9030        8.9914        9.4682        8.1254        6.9216        8.9888        8.5560        6.5594        6.4498        6.2665        7.4242        9.6605       13.5687       12.5628        8.8987        8.2420        8.9923        9.7669       14.8679       13.1421        0.0000        0.0000        0.0000        0.0000        0.0000        0.0000        0.0000        0.0000        0.0000        0.0000        0.0000        0.0000       42.8532       47.2895       43.5261       37.6253       37.6159       38.5311       34.6773       34.3058       40.7179       52.7423       85.2084       76.1235       79.3632       67.8940       87.0463       90.6914       77.8421       67.3520       67.6055       68.5266       80.2579       74.6449       69.9875       68.3554       77.6796       74.7912       81.5709       84.2885       87.2437       93.5808       81.4294       93.3647      105.3802      106.8993       92.8056      108.4550       98.9480       83.6984       84.9487       95.8514       92.5959       79.7185       85.8620       83.8231       94.5528      100.1056       83.7791       68.4988       65.6316       65.0051       60.9899       51.4979       49.2660       50.7285       49.0706       47.8866       45.1330       49.7786       58.8839       58.4984       67.6795       76.3716       82.5952       75.9550       81.0900       95.9968       98.7857       98.6239       94.8080       99.0991      100.3773      103.9269      102.9181      103.1432      103.1207      124.0214      116.2837       99.7045       99.5718       92.5490       82.4302       83.9861       93.8700       99.5383       80.5304       82.9167       75.4356       72.2655       68.4514       60.2224       55.8448       50.1712       45.5895       41.9716       38.7886       41.7063       53.3423        0.0000       75.8619       77.4973       74.1889        0.0000        0.0000        0.0000        0.0000        0.0000        0.0000        0.0000        0.0000        0.0000        0.0000        0.0000        0.0000        0.0000        0.0000        0.0000        0.0000        0.0000        0.0000
        0.0000        0.0000        0.0000        0.0000        0.0000        0.0000        0.0000        0.0000        0.0000        0.0000        0.0000        0.0000        0.0000        0.0000        0.0000        0.0000        0.0000        0.0000        0.0000        0.0000        0.0000        0.0000        0.0000        0.0000        0.0000       38.5886       38.3450       35.9506       33.2060       30.2898       34.8191       35.1979       36.2351       36.6628       35.0348       36.8982       33.3640       30.6961       31.1293       32.8862       35.0083       39.3181       36.5202       38.5571       30.3336       31.2933       34.9819       38.3716       37.4987       29.9016       25.2158       28.1257       25.7553       34.2151       42.2820       22.5098       19.6382       19.5111       14.3733        8.2256        8.0390        9.0682       10.6636       12.7194       13.0132        7.5150        7.0796        4.2548        3.2892        2.0074        2.5101        2.9688        4.3535        7.2329        6.9643        5.4797        5.9947        5.8623        6.3073        4.4683        7.1255        6.5439        7.7638        4.7784        4.3978       11.2937        7.0102        2.0256        4.0072        8.4335        4.4459        8.4807       30.1673       15.4534        7.2400        5.5452        7.5516       11.1539       12.6816       10.6964       15.6959       11.5276        6.9620       13.3484       13.0741       16.9139       15.0548       10.7539        7.0416        5.7909        3.7716        4.7720       10.7599        8.6968        7.3696        8.4662       12.1143       10.5882       13.4123       15.6114       23.3368        0.0000        0.0000        0.0000        0.0000        0.0000        0.0000        0.0000        0.0000       38.2590       37.9272       44.4903       45.0791       40.3105       38.1844       34.7698       39.4448       42.8301       51.8910       66.5699       70.5462       70.5760       65.7437       62.2610       73.8369       76.7524       78.1188       74.4390       72.3875       80.3738       89.3643       87.9262       86.9409       87.1581       91.1861       92.7657       89.7749       77.8051       97.0622       92.0786       90.3941       95.9054       96.8898       97.0484       99.4306      117.6238       92.9815       81.2901       84.8339      102.4976      123.0043       80.7961       70.7185       73.8591       91.8096       85.3824       80.8448       73.5459       69.4053       67.9771       67.0428       58.4998       57.5794       57.7364       49.2762       48.5313       51.2451       52.8772       60.8329       65.9482       71.1115       85.6500       87.7679       86.0286       87.6854       91.3099       97.9917       94.7213       98.8163       94.3788       97.8426      106.4735      117.8127      114.1163      115.2216      108.9041      107.4882       98.4499       91.8755       83.4146       83.7109       81.2644       78.1270       84.4457       80.8064       82.3689       81.2762       78.7482       74.3645       67.2290       55.9592       49.0223       44.9771       39.9634       37.2997        0.0000        0.0000        0.0000        0.0000        0.0000        0.0000        0.0000        0.0000        0.0000        0.0000        0.0000        0.0000        0.0000        0.0000        0.0000        0.0000        0.0000        0.0000        0.0000        0.0000        0.0000        0.0000        0.0000        0.0000
        0.0000        0.0000        0.0000        0.0000        0.0000        0.0000        0.0000        0.0000        0.0000        0.0000        0.0000        0.0000        0.0000        0.0000        0.0000        0.0000        0.0000        0.0000        0.0000        0.0000        0.0000        0.0000       34.5615       34.4654       33.8670       33.5341       36.4110       26.7717       25.6964       28.9226       31.2126       34.3808       38.0968       26.9666       27.5014       26.7523       29.0086       22.8333       26.8996       29.1519       23.6557       24.7631       25.6792       16.8215       14.7166       15.1025       18.4703       14.7454       14.3939       14.7094       16.7250       18.3843       13.4286       40.6811       47.6782       35.4894       14.7770       15.3859        8.5423        9.2288        7.7484        6.7357        7.2969        8.0108        8.1180        7.1392        5.0164        2.1747        1.7665        2.8330        6.5383        6.2059       12.0178       10.8020       11.5610        5.2795        4.8945        3.6345        2.8891        6.9814        9.1902       10.7837       12.4378       12.3853        9.7922        9.2626        7.3048        5.3904        5.5567       16.2692       16.5589       14.2938       14.1116        9.7711       19.5766        9.8818        9.7937       14.2289       14.0280       14.8026       18.2122       20.3664       20.9571       25.2370       26.5199       27.7570       15.4798        5.9875        4.1597        3.9611        2.9391        2.3067        3.8138        7.6757        6.9779        7.2282        6.4032        5.8310        5.1704       10.6237       10.6584       12.4160       15.8076       21.3624       37.5350       46.6899       59.6402       56.2094       31.3116       31.7284       36.4383       38.4908       40.8148       41.3786       36.7235       42.2445       61.0336       53.4337       66.5646      109.8206       85.6295       63.3878       64.6519       77.9266       70.2198       69.2996       79.7127       89.5235       96.7992       90.3311       87.4583       87.9089       87.7116       91.9994       96.7539       90.0680       71.0737       72.7255       91.2757      101.2924      103.8356      110.7014      119.9726      110.7877      106.8214       95.8678       84.7412       83.9178       79.9400       74.5425       81.0193       65.4849       66.6761       67.6894       75.2876       74.9983       81.5053       83.5623       77.7665       88.5218       79.1287       66.5047       70.0994       67.9241       60.1592       61.8855       66.0094       67.1410       64.9182       68.4952       80.8549       90.4882       92.3516       95.9009       91.4935       85.9171       89.5552       84.5508       86.8316       91.4925       95.1880      105.4861      105.5031      103.4487      110.1145      121.9230      112.9350       95.0769       85.0956       86.5515       87.8821       95.6741       94.2955       93.1653       88.7385       83.4122       79.7179       71.1465       68.4196       61.6743       55.4249       48.3429       44.4331       37.9925        0.0000        0.0000        0.0000        0.0000        0.0000        0.0000        0.0000        0.0000        0.0000        0.0000        0.0000        0.0000        0.0000        0.0000        0.0000        0.0000        0.0000        0.0000        0.0000        0.0000        0.0000        0.0000        0.0000        0.0000        0.0000
        0.0000        0.0000        0.0000        0.0000        0.0000        0.0000        0.0000        0.0000        0.0000        0.0000        0.0000        0.0000        0.0000        0.0000        0.0000        0.0000        0.0000        0.0000       30.3495       31.7781       32.5638       37.1166       39.0352       36.7532       30.3998       27.6161       26.1989       19.8840       21.0303       20.6613       24.7445       25.8713       20.7458       17.1575       19.1511       16.8085       21.5624       25.5452       34.0459       26.6732       18.4970       17.4573       16.3869       14.9352       15.9316       13.0012       10.7880        9.7085        8.6564        9.7191        9.7739        8.9854        7.6725        7.3011        8.4028        9.9154       10.9897        7.8718        6.8654        7.4460        5.8293        6.4910        6.0659        7.7462       10.7589        8.4007        6.6903        6.1231        6.5337        7.2959        8.2086        7.8471        8.5331        8.2990        8.2462        5.0786        4.3162        2.4963        3.9880        5.7190        7.5049       17.2913       12.0611       22.2520       10.2734        7.1268        6.3370        5.4406        6.1919        6.5917        6.3317        7.8551       10.7724        9.3441        9.4783       14.3650       12.3696        9.3193       15.3382       16.4741       18.9708       16.1892       16.1630       24.3010       19.1811       30.0607       15.5583        3.7707        4.5180        3.6389        3.1925        2.4017        2.5157        8.2172        9.5335        6.2060        3.8235        2.5114        4.1464        8.3125       15.2403       18.2086       18.5905       21.7722       24.4923       27.8923       45.3310       40.2773       42.0268       40.0536       44.0756       36.6773       33.7834       31.7274       33.5154       45.3129       56.0907       66.5622       76.6653       68.7713       72.5794       70.8705       92.6678      108.0950      110.8988      110.0091      110.0529      106.3963      110.0459      106.4341      103.7869      102.8575      108.2560      112.3628       99.9827       91.4851       85.8211       87.2916       84.1516       96.8713      111.2382      110.2430      106.1313       97.8320       89.0284       82.3320       74.0266       71.4927       69.4474       58.8780       59.8528       64.6693       78.7316       71.9598       73.4196       70.8989       65.5131       71.5710       66.1381       73.6734       78.2750       77.0293       71.1409       63.0839       61.5770       60.6205       63.8494       70.9129       72.8781       76.0652       90.9101       96.4631      101.3312       95.6641       93.1723       86.9464       87.1940       88.6291       88.5253       96.5190      102.5713      111.2400      105.8942      105.2792      107.5190      111.9229      108.5828      100.5562       89.5653       89.1902       91.3943       98.7550       99.9788       96.0582       89.0199       82.2339       71.2333       65.9280       65.7209       64.7681       54.3229        0.0000        0.0000        0.0000        0.0000        0.0000        0.0000        0.0000        0.0000        0.0000        0.0000        0.0000        0.0000        0.0000        0.0000        0.0000        0.0000        0.0000        0.0000        0.0000        0.0000        0.0000        0.0000        0.0000        0.0000        0.0000        0.0000        0.0000        0.0000
        0.0000        0.0000        0.0000        0.0000        0.0000        0.0000        0.0000        0.0000        0.0000        0.0000        0.0000        0.0000        0.0000        0.0000        0.0000       29.5637       29.6125       31.1162       30.9405       33.5241       37.1363       36.4914       36.5688       30.4734       31.2861       28.6586       23.1016       12.5958       12.3935       11.8709       10.0821       11.4527       12.7057       12.8878       13.6445       14.2571       18.3162       23.4589       33.4535       32.4357       25.1390       16.2423       15.9532       16.8558       15.3501       13.9091       13.6101       10.4952        8.2883        6.0571        5.6887        5.3308        6.3013        5.1933        5.5026        7.1048        6.4266        5.9560        5.3358        5.7990        5.4732        6.8437        8.8592       11.1909        9.3574        8.1452        7.8062        7.0208        7.8678        9.7157       10.4846        9.8863       10.7031        6.7782        5.5441        2.5293        3.0249        4.3392        4.3691        7.2006       11.9165       16.9156       14.2067       15.4007       13.7986       10.5240        7.5818        5.9524        7.4846        8.5243       11.3610       12.3306       12.4562       11.1223       13.6781       12.3685       11.4250       11.7762       19.9295       22.4359       14.5289       13.3675       10.5164       10.1921       13.7000       24.3412       20.5540        7.5797        5.8635        4.7070        2.9901        5.5457       10.5146        9.7984        4.6740        2.6311        1.9151        2.0941        3.6259       13.3690       18.7720       21.4855       22.9516       29.8159       35.8684       38.7086       42.3829       44.4906       46.5074       42.2207       45.2887       33.3985       32.4980       39.8999       46.0073       53.8105       60.6798       70.9677       73.8069       71.5656       77.7414       88.1958      118.2436      150.3947      145.1891      155.5298      143.5242      141.3246      132.1865      127.9453      123.7631      122.4859      114.6223      113.8172      108.4870      102.6380       96.3875       99.0872      105.4182      108.8816      133.2221      116.0859      107.7467      100.1107       90.5936       76.7087       75.1525       78.6519       80.1491       71.7366       69.5676       79.4003       77.2892       78.4631       70.9507       66.5032       63.4952       63.2326       67.5829       70.4731       76.9096       78.3013       86.8613       70.7390       77.2354       68.2730       74.3518       96.5754       93.1350       81.8057       89.6182       97.9342       97.1374       95.6073       96.5778       92.7413       93.1266       89.9893       91.0713      104.8377      117.5478      118.2470      115.6316      116.8764      114.1980      112.3151      109.8897      100.3740       96.1972       96.6032       98.3959      108.7970      104.8943       97.1116        0.0000       76.6032       69.0449       62.7404       59.5107       59.4213       57.7905        0.0000        0.0000        0.0000        0.0000        0.0000        0.0000        0.0000        0.0000        0.0000        0.0000        0.0000        0.0000        0.0000        0.0000        0.0000        0.0000        0.0000        0.0000        0.0000        0.0000        0.0000        0.0000        0.0000        0.0000        0.0000        0.0000        0.0000        0.0000
        0.0000        0.0000        0.0000        0.0000        0.0000        0.0000        0.0000        0.0000        0.0000        0.0000        0.0000        0.0000        0.0000       32.4362       29.8343       35.0633       38.7249       35.2437       35.1630       36.0796       33.9040       35.5762       36.2844       33.4118       33.2372       23.9216       21.0487       11.8164       10.7630        9.9065        7.7496        9.2631       10.6937       11.0373       12.6440       13.8129       17.0644       19.2961       19.6158       22.0846       18.8573       17.8554       21.5194       11.8269        9.6453       11.8496       11.6129        7.2695        5.7975        5.0817        4.9869        6.7356        5.7946        5.8513        4.1502        4.3595        4.3688        4.9360        6.2868        4.9750        5.9548        8.4191        8.8324        6.0637        5.9109        5.8069        5.9042        6.4854        6.8809        7.0831        7.9742       13.0965       12.8752        7.2317        4.7703        2.8025        3.8013        4.9203        7.7876       12.7387       20.3079       18.3546       19.0185       13.9689       10.8657       11.5476       14.7013       15.8723        9.6287        8.8995        8.9586       10.0180        7.7931        9.3444       11.6111        9.7332       10.7416       10.1770       16.0333       15.2177       14.8722       13.4512       10.6559        6.9226       12.1961       11.1113       11.2120        5.7241        4.6203        6.9747       15.1290       14.3461       12.0821        7.5623        3.8771        2.6295        2.8443        6.0310       10.3460       20.5592       21.7657       26.3187       40.7805       55.5396       54.3245       52.4285       39.7177       35.3317       42.2515       49.7090       40.9219       35.1433       36.4527       45.9749       58.5706       63.8984       72.0052       76.4522       80.2778       83.7576       86.9374       86.4226      100.3542      140.8039      169.7783      186.0955      176.2731      169.8498      186.0090      180.5045      137.1945      112.6743      104.8065      103.2298      114.5526      110.2088      109.4925      110.0034      111.4601      113.1613      120.3020      102.7235       98.4929       97.2581      102.1859       88.5543       88.5000       90.6310      107.6367      108.6892       93.3112       80.6115       74.5262       77.4599       80.1918       78.1843       77.9316       72.7672       78.8060       82.3054       79.7358       81.8612       87.0267       74.1320       73.6130       79.7657       77.3890       92.9179       96.6512       97.6949       89.5082       85.9450       89.3397       92.2104       95.7263       88.7979       95.0327       92.1847       96.5373      110.6320      124.5951      126.7695      124.8350      126.0368      116.7148      112.9269      105.0114      107.1003      107.1355      108.5136      104.9230      113.0833      111.8386        0.0000        0.0000        0.0000        0.0000        0.0000        0.0000        0.0000        0.0000        0.0000        0.0000        0.0000        0.0000        0.0000        0.0000        0.0000        0.0000        0.0000        0.0000        0.0000        0.0000        0.0000        0.0000        0.0000        0.0000        0.0000        0.0000        0.0000        0.0000        0.0000        0.0000        0.0000        0.0000        0.0000        0.0000        0.0000        0.0000
        0.0000        0.0000        0.0000        0.0000        0.0000        0.0000        0.0000        0.0000        0.0000       53.1164        0.0000        0.0000       30.1417       33.6318       32.9364       37.8886       37.8949       38.8292       39.6860       35.9429       41.9361       39.5254       36.5201       31.7602       33.0375       28.1076       21.4267       16.2754        9.5172        7.1509        6.9073        5.5795        8.1078       11.0947       11.3346       13.1073       16.1187       17.8551       17.4426       18.4656       18.6050       16.8018       11.4940        7.2680        5.9675        5.1395        4.7783        5.1884        3.5746        5.6264        7.0805        7.1752        4.9701        4.1367        4.0471        5.2085        6.0680        5.7850        5.6342        5.4077        6.7265        6.5398        5.2488        3.5682        3.7781        4.8834        9.6822       34.2809       30.8405       10.2386        7.1265        6.1083        5.5828        4.5640        1.7912        2.3170        1.2472        2.4562        9.0569       12.0967       19.5693       20.2026       17.6282       12.2743       10.0671        9.5809       16.2899       15.5362       12.7303       18.1268       10.0559        8.8604        7.4780        9.7601        9.3883       10.9717        9.3677        8.7024        9.6098        9.0504        8.9144        8.7817        7.9790        4.5787        4.3614        3.5146        7.0192       11.7608       12.2208       15.8405       26.3913       16.7650       10.5702        8.9514        8.3901        9.4320        6.4793        9.1438       17.1470       23.5894       36.0095       51.1329       56.8179       70.5341       49.7779       38.7740       32.9034       39.1544       41.8298       41.2767       29.7985       38.7050       39.7578       52.7943       54.9244       53.7015       52.0188       55.1402       75.3900       85.3739       91.5400       87.7371       98.4992      113.7989      188.8167      210.6046      207.2510      191.1127      173.8279      155.8088      134.1133      116.2849      100.1294      101.4029      114.2580      134.5624      132.5245      133.5833      135.6949      128.4620      108.4834       98.6365       93.4969       96.2251       96.6476       93.2645       98.0626      104.7968      111.0586      109.3201       89.9375       68.9815       75.7069       88.5218       89.4490       95.6196       97.7110       94.9980       91.2959       81.8736       80.5368       93.4938       92.9178       78.3931       73.9836       82.4069       81.9054       74.6639       79.8121       83.6109       78.8835       72.5720       81.4197       84.8071       80.3969       85.3857       91.4283       90.0389       98.7822      128.9603      136.4982      136.7755      141.1246      134.6620      134.1992      126.6554      126.0096      142.9493      141.2909      138.1809      138.8013      133.8180        0.0000        0.0000        0.0000        0.0000        0.0000        0.0000        0.0000        0.0000        0.0000        0.0000        0.0000        0.0000        0.0000        0.0000        0.0000        0.0000        0.0000        0.0000        0.0000        0.0000        0.0000        0.0000        0.0000        0.0000        0.0000        0.0000        0.0000        0.0000        0.0000        0.0000        0.0000        0.0000        0.0000        0.0000        0.0000        0.0000        0.0000
        0.0000        0.0000        0.0000        0.0000        0.0000       32.3046       29.8720       43.8735       26.6322       28.6781       33.3878       37.2786       39.9710       42.1772       43.3928       43.7816       48.7288       45.2821       45.7779       37.6344       35.3732       34.2126       32.9157       25.3749       25.7870       24.8428       22.4119       12.8516        9.1179        7.2638        8.4005        9.8855       11.1995        8.9198        8.5328       12.7996       12.0615       11.5511       11.3773       10.6300       11.4789        8.9989        8.0438        7.2393        7.8159        6.5175        3.8820        4.0194        4.2700        3.4294        3.8621        5.0693        3.8917        4.0471        5.0325        6.4473        6.5140        5.9548        5.8003        5.3630        5.2463        4.6284        4.5749        3.4963        4.0699        5.6241       13.6569       33.2198       35.7671       33.6655        6.1798        3.4260        1.7280        0.8255        3.2759        2.8941        5.0828        7.4590        7.3288       10.6580       13.0348       12.8674        9.4941        9.2159        9.2540        9.4715       12.5393       22.0473       26.6470       20.4633       13.7543       10.0172        9.3151        9.6608        9.6021        9.1069        8.8232        9.3380       11.9389        8.5913        8.8191        8.7560        7.7886        8.8210        4.6672        6.3765        4.9004        9.3820       17.3385       18.3042       18.0453       18.9685       23.0242       19.4304       20.5600       19.2222       19.0951       24.3390       28.2778       29.0958       38.9171       50.5283       49.4624       42.7365       43.2319       38.3395       39.9152       38.6566       41.8549       44.5644       38.9814       52.9426       52.5961       47.1825       42.7686       41.3619       36.6389       44.1798       76.1328       87.1074       78.7303       76.4495       84.5908       97.2505      137.8388      150.1497      147.5525      164.8990      170.7757      142.8711      169.0025      154.6350      125.3019      128.2528      121.6784      144.6715      141.9954      119.9153      126.4417      120.8995      107.6504      103.0665       89.8361       97.6731       91.6333       95.2405       91.3517      101.6571      116.0923       99.3917       91.5575       79.6336       86.6633       95.2010       85.1615       95.7425       97.4479      101.8228      101.0449       87.6227       90.7586       91.2445       87.5316       80.3555       78.0540       77.7141       76.5766       75.5961       74.5804       92.0474       77.1918       80.8996        0.0000        0.0000       93.4484       80.2922       96.1621      109.3616      113.7296      132.3620      140.6444      145.9898      149.7048      145.3461      140.6489      145.4769      139.6369      156.0667      159.6241      159.9083      159.0653        0.0000        0.0000        0.0000        0.0000        0.0000        0.0000        0.0000        0.0000        0.0000        0.0000        0.0000        0.0000        0.0000        0.0000        0.0000        0.0000        0.0000        0.0000        0.0000        0.0000        0.0000        0.0000        0.0000        0.0000        0.0000        0.0000        0.0000        0.0000        0.0000        0.0000        0.0000        0.0000        0.0000        0.0000        0.0000        0.0000        0.0000        0.0000
        0.0000        0.0000        0.0000        0.0000       32.0207       35.4549       26.8599       28.5726       32.5613       43.3081       41.8883       46.6638       34.1752       35.7061       34.7110       35.3965       38.5229       40.7409       37.3909       32.2563       29.9886       31.5838       27.7026       24.7774       22.5576       22.5938       20.9158       11.5818        7.3000        9.1915       11.1210       10.2956       10.1564        9.7981        9.6474       11.9873        9.3411        9.1441        9.0744        8.2406        8.3527        8.1319        7.5001        5.4999        7.8047        5.3140        5.5951        5.9554        5.5521        4.2591        3.2349        4.2569        4.3920        4.2271        5.0832        5.3158        4.9429        5.3032        5.2803        4.4255        5.0204        5.2965        4.5223        3.2804        4.8147        5.4699        7.3516       30.5702       24.6147       23.0965        3.8987        2.0621        2.3140        3.0196        3.4069        3.7691        6.5939        9.3790       13.7611       12.7730        9.3849        9.0952        9.3135       10.4840       10.3744       15.0604       22.4279       34.3522       33.2351       26.4066       16.0862       10.0524        9.0509        7.0633        9.3462        9.4788        9.3363        8.1388        8.5506       11.7923       11.7779        9.9965        8.4891        5.2921        6.5598        7.6913        6.1475        4.3969        4.5804        9.1975       21.8896       24.5333       17.9681       13.8380       12.5480       14.4570       19.8293       26.3807       26.4924       33.9208       42.2053       47.2136       52.6073       46.0129       47.2327       47.5304       43.8378       40.7071       39.4561       40.4939       41.5151       45.6756       42.4551       36.4721       36.7944       36.7273       36.6484       44.3139       50.6822       60.4739       66.8452       67.7698       74.3026       82.8348       84.3582       91.7013       91.4785      125.2049      116.2917      111.3159      133.4409      160.8607      129.8647      140.5894      144.6546      141.1492      120.0774      107.7708      107.0359      104.4526       99.5882      100.5659       94.8928       99.9006      101.1548       96.0970      100.1708      109.7362      116.3861       96.6590       85.6187       75.8975       77.3715       83.6446       76.9017       94.2676      102.5867      107.2917      108.1219       92.4049       92.5199       95.2853       95.6196       89.1632       83.9987       78.3428       76.2232       73.6834       74.0920       89.8401       99.3557        0.0000        0.0000        0.0000       82.4767       92.1652      134.4388      130.6912      134.8252      142.5714      144.9440      152.1301      156.8211      143.0725      140.8524      142.1272      151.6472      169.6505        0.0000        0.0000        0.0000        0.0000        0.0000        0.0000        0.0000        0.0000        0.0000        0.0000        0.0000        0.0000        0.0000        0.0000        0.0000        0.0000        0.0000        0.0000        0.0000        0.0000        0.0000        0.0000        0.0000        0.0000        0.0000        0.0000        0.0000        0.0000        0.0000        0.0000        0.0000        0.0000        0.0000        0.0000        0.0000        0.0000        0.0000        0.0000        0.0000        0.0000        0.0000
        0.0000        0.0000       36.9013       23.4532       24.1008       28.6767       26.7161       32.0892       42.4757       44.1574       36.2500       30.6785       29.4936       28.9006       27.8783       28.0069       32.5807       34.3509       31.3288       28.7689       23.8891       24.1922       23.6897       21.6660       19.5107       16.2699       13.2867        8.6973       12.7321       18.4735       18.5118       16.0130       16.0505       12.9821        7.2189        6.2316        5.8462        5.9560        6.9601        6.8134        7.6900        7.6113        7.4039        6.6271        7.4647        6.2424        4.1850        4.5537        3.8892        2.5866        3.0590        5.0458        3.9963        3.5871        3.8212        3.9433        3.9725        3.8785        4.0673        4.6670        5.6346        6.0835        4.6038        3.0161        3.7783        4.5344        5.4638       18.9772        8.4752        4.7416        3.2340        2.1028        3.2962        2.2691        3.2672        3.3233        5.0452        7.6066       11.9219       10.6638        9.5432        9.9840       11.3986       12.9075       12.5606       16.3524       21.9132       24.4138       19.6068       13.0042        6.7367        7.8595        7.4567        9.1508       10.3900        9.4976       10.4005       11.6262       10.3093       11.8739       16.0320       13.1118       12.0381        7.7776        7.9623        6.8709        6.1303        5.2000        7.7502        9.0348       12.4365       14.6022       12.4302        9.6940        8.4327       15.1618       12.0903       16.4527       26.1492       37.8415       38.2044       42.8205       49.7559       55.6720       53.3327       59.5390       55.8721       49.0116       47.6415       41.2026       35.8566       30.1765       29.0185       30.1279       34.8511       41.7292       42.4248       51.0653       63.4797       65.4188       71.3855       65.7927       67.3890       78.2146       82.0932       94.9972       80.1224       96.0282      105.6414      140.1455      141.2398      119.7449      125.2446      159.1485      138.3064      129.0758      105.3097      106.3966      102.0622       91.0234       93.3624       96.7476      100.4460      115.4299      108.0246       96.6325       95.2578       99.4887       91.8769       83.5914       83.2537       96.9506       85.1490       73.3635       64.4329       85.2748      102.8493      106.0819      103.4966       96.7371       95.8545       93.0018       95.5881       86.9641       78.7109       70.2857       63.9885       57.2497       66.3297       82.4448        0.0000        0.0000        0.0000      115.6442      127.1032      133.6932      149.0497      151.2480      158.3408      157.1351      144.9421      135.9327      134.5039      141.8795      152.4496      144.9745      145.9124        0.0000        0.0000        0.0000        0.0000        0.0000        0.0000        0.0000        0.0000        0.0000        0.0000        0.0000        0.0000        0.0000        0.0000        0.0000        0.0000        0.0000        0.0000        0.0000        0.0000        0.0000        0.0000        0.0000        0.0000        0.0000        0.0000        0.0000        0.0000        0.0000        0.0000        0.0000        0.0000        0.0000        0.0000        0.0000        0.0000        0.0000        0.0000        0.0000        0.0000        0.0000        0.0000
        0.0000       32.7668       32.6855       20.8017       24.8018       23.7664       28.2284       36.0163       39.8244       34.0655       24.1809       18.5482       19.4653       22.1384       22.7654       20.5609       21.4921       24.7582       18.2547       14.5093       13.7708       13.4701       20.8695       16.8478       13.0651       10.2265       10.5424       12.8156       19.1667       19.0168       20.4052       20.2207       15.4496        7.5885        4.1155        2.5206        3.0562        3.5699        4.1879        3.9979        4.2476        4.0547        3.5128        3.8941        4.0985        3.2697        3.6750        4.6532        4.3171        3.7902        5.4319        5.0349        3.4757        2.3430        2.0441        2.2977        2.2718        2.7005        4.0949        4.9291        5.0779        4.1926        3.0734        2.3434        2.6614        3.5398        3.7675        3.7929        4.1924        4.2324        4.2306        6.0150        6.3899        5.0010        6.6853        7.7573       11.2921       14.3705       11.0304        7.8561        7.7862        9.5170        9.1468       10.4101       14.8294       17.5014       16.5458       16.7334       14.1591       13.8507       11.6731        8.8532        8.4927       19.2530       19.5424       14.6702       19.3140       16.5935       17.8198       14.7453       15.9442       20.5598       16.0218        8.2215        7.3581        8.6276       12.0268        8.7418       10.7160       10.2485       10.4493       14.0889       16.1077       17.9555       20.4776       26.3460       23.9592       28.6433       42.6297       33.9150       40.7329       49.9263       54.1689       57.5406       46.0107       53.7439       48.9923       42.4632       43.5201       49.7954       44.6559       44.9601       44.3401       44.9774       45.4498       50.5304       58.6438       66.7716       59.2461       58.8244       60.7454       66.2448       74.1309       75.1564       78.8567       85.8056       86.2546      114.5069      126.2216      141.7080      142.6794      146.8989      156.9955      145.1717      131.1616      113.4067      103.0523       94.7219       85.7762       97.3919      102.7631      121.5492      121.0313      123.3540       97.2092       89.7891       95.1751       85.3293       75.5675       81.0307       80.4043       93.2842       67.0250       54.5672       52.8315       71.5269       84.1316       97.3650       98.2879      101.0747       92.1003       86.7530       84.2307       76.6791       78.0194       63.0860       70.4148       41.5599        0.0000        0.0000        0.0000        0.0000      171.7314      155.3055      159.9618      156.0760      186.6941      184.9128      151.6724      130.1466      124.2733      120.1462      123.2426      159.8613      168.2747      171.3345        0.0000        0.0000        0.0000        0.0000        0.0000        0.0000        0.0000        0.0000        0.0000        0.0000        0.0000        0.0000        0.0000        0.0000        0.0000        0.0000        0.0000        0.0000        0.0000        0.0000        0.0000        0.0000        0.0000        0.0000        0.0000        0.0000        0.0000        0.0000        0.0000        0.0000        0.0000        0.0000        0.0000        0.0000        0.0000        0.0000        0.0000        0.0000        0.0000        0.0000        0.0000        0.0000        0.0000
        0.0000       36.0161       33.1418       20.1657       21.2518       23.3055       30.8262       30.3745       31.3546       22.4129       23.4237       12.8948       22.3391       27.9053       21.6660       16.7615       13.1360       15.7945       16.6813       14.4159       14.4946       12.3644       13.4421       13.3312       11.3986        8.9844        8.6142       15.6229       22.1942       17.9041       14.6272       11.2826        6.4651        3.2955        2.4382        2.8531        3.2755        3.8546        3.3869        3.8518        4.2090        3.7997        3.1866        2.9952        3.1278        6.0299        8.4760        8.6418        6.7419        7.1736        5.7763        3.5397        2.8262        2.4529        2.5271        2.0165        1.7961        2.2704        3.6476        4.0715        3.2356        1.4229        1.9871        1.8987        1.9491        2.7708        3.3902        3.7700        4.3233        5.0243        6.2646        6.3005        6.0431        6.1136        8.0036       11.3544       10.7708        8.8860        7.3412        6.5915        7.0387       11.1865       11.9003       16.4466       19.2172       21.2251       20.1789       20.3945       19.1047       14.8546       16.8074       11.0641       34.2620       23.2578       20.3509       28.4707       37.4211       38.0606       32.0539       19.0605       16.5843       24.5465       21.8775       11.7960       11.4251        9.2655       10.1860       11.6516        9.6343        9.7807        7.8902       10.1851       14.4152       23.3127       38.6153       45.7968       45.9693       44.9762       41.2099       39.4117       36.8353       52.4229       72.4446       68.9863       62.5159       57.7988       53.8137       43.7891       38.4385       42.5156       38.7614       42.6633       42.0732       42.0223       42.8115       52.0852       68.5483       65.4545       65.7571       62.3441       68.4924       82.5726       83.5796       83.3797       85.1734      132.7281      175.0407      175.6721      187.7469      165.8916      158.8030      152.8841      135.8126      138.9872      132.5671      113.4106      107.2023      101.1015       93.8017      100.0957      105.8423      118.2575      113.5455      111.1313       91.0952       88.7401       89.0447       84.7680       83.4991       83.1842       75.5860       62.1614       47.3800       45.0730       51.6557       80.4260       87.4590      110.6427      109.6861      102.2341       95.0861       83.8143       86.5214       87.4919       71.5208       77.2764        0.0000        0.0000        0.0000        0.0000        0.0000      135.0953      172.6272      184.1050      155.8441      168.8779      142.4990      122.8833      112.1410      125.2033      120.3055      113.5844      117.6049      161.0473        0.0000        0.0000        0.0000        0.0000        0.0000        0.0000        0.0000        0.0000        0.0000        0.0000        0.0000        0.0000        0.0000        0.0000        0.0000        0.0000        0.0000        0.0000        0.0000        0.0000        0.0000        0.0000        0.0000        0.0000        0.0000        0.0000        0.0000        0.0000        0.0000        0.0000        0.0000        0.0000        0.0000        0.0000        0.0000        0.0000        0.0000        0.0000        0.0000        0.0000        0.0000        0.0000        0.0000        0.0000        0.0000
       28.3019       32.4153       31.6921       23.6032       28.9565       24.4260       24.5957       21.0731       25.8565       28.2305       30.0902       20.4258       22.2730       24.8987       20.7555       18.1527       16.5992       14.5390       13.8198       10.1001        8.2722        9.0871        9.4575        8.8739        7.8917        8.8152       11.6731       15.0552       15.8027       11.8427        8.4818        8.3920        5.4555        3.6413        3.4322        3.6775        3.3894        4.6402        4.2567        3.4538        3.6060        3.5489        2.7024        4.8141        4.7884        4.7618        4.2504        4.6791        4.3219        4.3519        3.2527        2.5031        1.5313        1.4185        1.8091        1.7533        1.4658        1.2613        2.1016        4.0026        3.3577        1.2732        1.4285        1.3016        1.4692        2.6746        4.1317        5.2375        5.1837        6.3453        7.1561        4.7505        5.0059        7.0126        6.5154        6.8366        8.1329        7.9842        6.4340        7.2190       16.0982       24.2438       14.8243       14.5205       17.1872       18.5957       15.7841       22.3292       21.5533       12.3128       10.1198        7.4598      125.4773       90.4989       20.9980       40.0027       67.6247       40.9644       56.3338       75.7169       53.7025       40.5368       31.2598       22.1651       21.9485       20.2269       20.5430       15.9359       18.0886       18.1693       11.3994       10.5533       19.0872       42.9262       54.9544       57.8619       61.9795       57.0793       45.7977       38.8929       28.9077       29.6507       55.4242       60.5980       61.0480       50.9949       42.4415       38.4821       41.0095       48.1416       56.9944       46.9084       42.1101       43.3983       44.2460       47.9402       60.7767       65.3054       63.7325       63.9435       78.6575       78.7665       89.8742       85.2160      121.5546      188.8551      185.6553      194.9305      196.9489      164.0146      155.2535      152.5143      123.9876      120.7268      125.5661      113.6452      105.5563       98.7827       89.3448      102.4908      105.1360      102.1743       97.2653      100.9217       95.4956       89.9164       90.7562       88.1922       84.2562       84.6646       82.0391       59.1302       51.0590       51.8137       61.9295       77.3657       77.4001       86.7870      104.5240      101.6606       89.6306       92.2618       92.3388       85.3185       79.8890        0.0000        0.0000        0.0000        0.0000        0.0000        0.0000      149.5413      127.4599      161.2847      167.4089      129.7549       94.6040      106.5131      147.8246      147.5764      150.6275        0.0000        0.0000        0.0000        0.0000        0.0000        0.0000        0.0000        0.0000        0.0000        0.0000        0.0000        0.0000        0.0000        0.0000        0.0000        0.0000        0.0000        0.0000        0.0000        0.0000        0.0000        0.0000        0.0000        0.0000        0.0000        0.0000        0.0000        0.0000        0.0000        0.0000        0.0000        0.0000        0.0000        0.0000        0.0000        0.0000        0.0000        0.0000        0.0000        0.0000        0.0000        0.0000        0.0000        0.0000        0.0000        0.0000        0.0000        0.0000
       21.6638       24.3062       27.5082       19.2433       26.7852       33.0968       29.9037       18.5486       17.1930       23.5768       32.8619       15.6068       13.5707       19.4072       23.9616       30.0804       31.7545       19.6367       13.4932        8.4120        7.8363        7.8006        8.4979        7.2051        6.5447        5.4409        5.4584        7.0796        6.7494        7.1673        5.8606        5.2739        5.9187        4.8951        4.0366        3.5281        2.7066        2.7632        3.0813        4.2809        4.3853        2.6879        1.8177        3.2770        3.0366        2.6574        2.2880        2.4060        2.0181        2.2259        3.0030        2.5016        2.1268        0.9233        1.0404        1.3418        1.2668        1.3468        1.3213        1.2074        1.1749        1.0822        1.0462        1.1153        2.2845        3.5194        4.5721        6.3213        7.8730        8.5408        8.1764        4.4610        5.1567        6.4190        8.8950        8.2092        9.0665        8.8963        5.6539        8.8825       15.2812       11.8708        8.3364        8.7001       11.0542       13.7935       16.6065       24.3390       23.6980       13.1830        9.3061       11.8103       22.7589       16.8898       21.5403       39.1389       51.6844       40.0698       40.3511       94.4640      143.1505       83.1974       52.9853       44.2934       47.0107       37.1479       33.6674       39.1157       33.8025       33.7924       20.8424       20.6812       23.0747       36.8430       50.0120       51.5042       59.0989       50.3000       32.2062       24.8839       28.4383       53.2872       71.3134       78.3679       75.2464       66.7128       46.4234       39.5063       42.1686       42.5039       44.6293       43.3393       38.2425       38.9867       41.3063       46.0152       51.0959       51.4657       56.4694       89.5057       94.8022      113.9142      124.0717      165.2473      192.2244      180.4981      169.0414      182.2323      174.1886      148.8611      133.5703      135.5174      131.9547      122.4898      127.0925      111.6882      106.2434       87.9084       90.8450      103.5783      103.6272       96.0425       93.1091       99.7836      100.3297       95.0395       88.8052       89.3757       84.8438       82.9410       88.4443       76.7584       56.8352       50.0970       62.0615       72.7820       78.2204       94.5612      103.0497       91.1010       93.6256       90.8502       93.5693       89.2085        0.0000        0.0000        0.0000        0.0000        0.0000        0.0000       75.5100      133.3515      131.5516      135.0034      143.4012      118.3768      119.1668      137.5599      140.9133      133.3162      145.4362        0.0000        0.0000        0.0000        0.0000        0.0000        0.0000        0.0000        0.0000        0.0000        0.0000        0.0000        0.0000        0.0000        0.0000        0.0000        0.0000        0.0000        0.0000        0.0000        0.0000        0.0000        0.0000        0.0000        0.0000        0.0000        0.0000        0.0000        0.0000        0.0000        0.0000        0.0000        0.0000        0.0000        0.0000        0.0000        0.0000        0.0000        0.0000        0.0000        0.0000        0.0000        0.0000        0.0000        0.0000        0.0000        0.0000        0.0000        0.0000
       13.2907       12.6176       16.8501       17.9061       18.6633       20.9169       29.6008       25.4455       15.5673       14.1369       15.3079       11.7555       14.6435       17.9727       21.4198       22.3755       30.4952       22.4195       11.6390        9.3810        8.5383        8.1459        6.5228        5.5049        5.7760        6.4592        5.9106        6.4367        5.8992        5.7245        5.6260        5.7697        5.3154        4.2400        3.8534        3.9518        2.9508        3.1639        3.6688        3.3777        2.7513        1.9830        2.1037        3.0063        2.9765        2.0714        2.2340        2.2009        2.0704        2.1733        2.6800        4.1866        3.0076        1.5176        1.1020        1.0401        1.4050        1.5266        1.8006        1.8036        2.4078        4.5616        4.7815        4.3312        4.1090        3.8364        3.1228        3.8732        4.6689        4.3104        5.7107        6.0520        7.4481        9.7019       12.6102        7.7929        5.8065        5.4295        6.3592        9.9602        6.7254        8.1854        8.0824        9.5114        9.6020        8.1289        7.1369        5.6413        6.2544        9.4884        9.5873       20.6713       25.0795       34.3134       44.8371       55.3872       51.3237       56.4226       48.7691       41.1764       51.5584       64.0744       85.9884      106.4921       93.5926       89.0395       81.4960       67.8646       59.2060       48.5587       42.3267       37.2021       27.6846       27.2297       29.0329       38.3009       44.2292       35.2116       24.0383       21.1493       28.4040       38.6907       59.6576       57.3363       49.4317       42.1175       32.6034       36.0558       31.7409       31.3596       43.8775       44.4292       32.4883       35.1628       39.9729       43.3557       50.1684       45.4992       55.6889       83.5770       88.6959       92.4234      105.6608      124.5957      105.5707      117.3408      136.8139      159.5780      158.2377      159.6326      147.5303      126.1236      115.7861      109.2314      106.2421       99.7041       87.4490       82.4011       84.0556       90.8660       89.7618       87.8629       99.5971       88.1729       83.3868       94.2036       83.7666       71.4374       77.1235       64.7595       73.1314       72.7862       57.9940       60.4187       63.1448       74.6454       78.4677       84.3930       91.1547      112.2115      110.8364      110.0900        0.0000        0.0000        0.0000        0.0000        0.0000        0.0000        0.0000        0.0000       63.5100      144.5373      151.6614      163.1992      170.2920       96.6900        0.0000      144.3300      171.0900      164.9700      169.8000        0.0000        0.0000        0.0000        0.0000        0.0000        0.0000        0.0000        0.0000        0.0000        0.0000        0.0000        0.0000        0.0000        0.0000        0.0000        0.0000        0.0000        0.0000        0.0000        0.0000        0.0000        0.0000        0.0000        0.0000        0.0000        0.0000        0.0000        0.0000        0.0000        0.0000        0.0000        0.0000        0.0000        0.0000        0.0000        0.0000        0.0000        0.0000        0.0000        0.0000        0.0000        0.0000        0.0000        0.0000        0.0000        0.0000        0.0000        0.0000
       15.0526       14.1299       15.0239       14.0926       16.9303       20.7436       33.7232       39.7810       22.1670       17.6782       20.3065       14.4449       16.2914       17.6989       16.8438       16.9611       19.1590       13.2973        9.7581        8.6063        8.0783        7.8018        6.2738        5.2346        5.2814        6.5681        4.5013        4.0268        5.4275        6.6379        6.5279        6.2187        5.3566        4.6078        4.1603        3.0523        2.7210        2.9091        2.4133        2.0135        1.9667        1.3639        1.5061        2.3440        1.9815        1.7739        2.0178        2.3745        2.4390        2.2954        2.3286        2.9311        2.7147        2.5730        1.6881        1.2012        0.6326        0.8753        0.9491        1.9926        6.7199        5.1981        6.0140        3.9479        4.1911        2.7252        2.3514        3.2178        3.6676        4.7737        5.3875        2.9929        4.9396        6.7145        8.3390        5.7805        3.5687        5.6359        8.1268        7.1505        6.0334        9.4263       11.8382       12.6302       10.9605        9.8268       10.7077        6.3981       17.6420       33.2835       39.2852       25.7187       26.9168       35.1652       47.8116       76.2811       73.3233       71.8044       65.3411       63.4771       77.4088       77.5719       76.0321       84.3913      107.4767      115.9572      105.1334       86.5036       81.3950       68.8760       34.6472       28.3306       27.6216       37.2798       37.4744       25.7702       33.5240       32.2373       23.5167       24.5127       29.6468       37.6261       48.8579       54.6228       52.6284       39.3625       34.5909       29.4932       26.9118       29.2347       35.4513       32.6140       27.4549       32.0747       36.5675       40.0158       45.0268       51.2205       54.1424       76.7830       90.3527       94.5051      137.2401      109.7169      111.9966      112.3593      121.2188      163.4230      169.4937      181.3491      158.8285      126.7663      113.4638      112.0063      107.1482      106.7833      102.0374       85.2806       81.3845       85.1924       89.5136       98.4288      100.9551       88.2652       77.5794       78.8836       79.5483       67.5674       62.7060       60.4985       61.3127       64.5884       56.3445       52.8633       61.0022       67.5595       81.9193       88.9076       93.0678        0.0000        0.0000        0.0000        0.0000        0.0000        0.0000        0.0000        0.0000        0.0000        0.0000        0.0000       87.7200      163.7493      186.4346      180.7174        0.0000        0.0000        0.0000        0.0000        0.0000        0.0000        0.0000        0.0000        0.0000        0.0000        0.0000        0.0000        0.0000        0.0000        0.0000        0.0000        0.0000        0.0000        0.0000        0.0000        0.0000        0.0000        0.0000        0.0000        0.0000        0.0000        0.0000        0.0000        0.0000        0.0000        0.0000        0.0000        0.0000        0.0000        0.0000        0.0000        0.0000        0.0000        0.0000        0.0000        0.0000        0.0000        0.0000        0.0000        0.0000        0.0000        0.0000        0.0000        0.0000        0.0000        0.0000        0.0000        0.0000        0.0000        0.0000
        0.0000        0.0000       18.1700       15.2650        0.0000       23.5778       43.0338       35.1970       18.9908       17.3371       23.0589       17.5303       17.9566       13.0612        9.1558       11.0425       14.2564        9.8758        8.4049        7.8512        7.0339        6.6710        6.0466        6.6423        7.2662        8.6937        5.7813        7.1448        6.3882        4.4301        3.7296        7.5358        7.7316        4.6100        4.9398        2.6638        1.8791        1.2871        1.3938        1.7283        1.6768        1.5438        1.2080        1.1502        1.3759        1.8857        2.8257        4.3612        2.8786        2.0117        2.2141        2.9032        3.1654        3.3935        2.9214        2.3025        1.9947        2.3382        6.4624        7.9147        7.6522       11.6958       17.4883        6.2639       10.1990        8.7861        4.7358        6.4413        7.4794       16.9534       36.2467       23.8205        9.2890        7.4449        6.5625        4.0734        4.6186        6.8145        7.1047        5.4864       14.8829       21.9482       23.1775       16.9721       11.9449       11.4894       17.1642       25.2305       28.2516       38.3834       46.6995       41.3723       31.0261       43.4826       50.1359       57.1244       74.6150       76.8380       84.6382       87.4308       90.5806      102.1814       78.6741       74.4208       84.5011      117.2861      119.1316      122.0449      105.6126       98.4704       61.8055       44.9609       47.8702       43.9576       57.6264       31.2348       26.4508       22.4477       21.5922       20.0386       24.0555       40.1818       44.8472       46.5116       34.8657       30.8138       26.4673       26.1208       29.2476       33.6435       42.7606       36.0439       33.6112       35.1786       37.9836       40.8981       51.1943       54.2703       60.0658       73.3571       81.1904       88.2915      110.6431      109.1045      121.9353      129.7163      134.8779      155.3158      157.4228      178.8820      145.7060      124.5281      126.0069      114.9943      110.4535      106.0503      107.7564       84.3379       81.5957       88.7451       93.9732      101.9024       96.2992       81.0199       77.7869       72.1108       82.4671       64.5897       55.7661       61.5475       57.1735       57.8218       56.0180       57.6651       67.9044       76.6893       89.3749       90.5829       99.4926       87.7835        0.0000        0.0000      105.4174        0.0000        0.0000        0.0000        0.0000        0.0000        0.0000      183.0300      189.7500      211.0591        0.0000        0.0000        0.0000        0.0000        0.0000        0.0000        0.0000        0.0000        0.0000        0.0000        0.0000        0.0000        0.0000        0.0000        0.0000        0.0000        0.0000        0.0000        0.0000        0.0000        0.0000        0.0000        0.0000        0.0000        0.0000        0.0000        0.0000        0.0000        0.0000        0.0000        0.0000        0.0000        0.0000        0.0000        0.0000        0.0000        0.0000        0.0000        0.0000        0.0000        0.0000        0.0000        0.0000        0.0000        0.0000        0.0000        0.0000        0.0000        0.0000        0.0000        0.0000        0.0000        0.0000        0.0000        0.0000        0.0000        0.0000
        0.0000        0.0000        0.0000        0.0000        0.0000       17.8028       29.6887       25.0303       13.9423       16.5760       22.9616       18.0362       16.8673       13.7365        8.6112       11.2003       11.5338        7.7265        7.2825        6.5975        5.7726        5.5612        6.6819        7.1732        7.8841        7.6651        7.5837        6.1881        4.4299        4.1187        5.2784        6.1096        5.1871        2.4248        2.0235        1.9018        1.6807        1.2995        1.8475        2.2924        1.5766        1.3719        1.4289        1.8441        2.4328        2.4125        4.1312        5.6190        2.5350        2.0220        3.4244        3.6890        3.7210        3.9826        5.8397       14.3126       17.0555       11.0238       26.7375       20.9337       14.6677       15.1243       20.3081        7.8694        6.2059       10.7999       10.4168       14.8560       14.5294      232.2592       99.5583      154.6832        7.3662        4.2851        4.8632        6.2988        9.0068        9.9232        9.1329        6.6334        8.9133       15.0620       22.2918       18.0878       16.8828       12.8812       11.0354       27.1390       38.5770       45.5157       38.4761       97.0761       99.9906       65.8640       64.0632       67.0963       80.9872       93.4195      100.8015       97.4058      110.5063      108.6677       75.2282       74.0736       83.3728       93.5784      107.3740      103.8881      127.9174       98.0643       85.8210       73.5142       85.0436       78.9476       61.1873       54.6654       40.9136       33.0400       24.2693       23.5626       25.8781       45.9151       44.2444       64.1396       42.0956       27.7535       28.8028       35.9707       46.6650       51.2521       59.4449       52.9767       45.1064       44.3579       42.1662       45.1666       84.3806       65.9710       66.7454       72.4397       82.1969      103.8771      109.8325      115.2905      137.5840      162.4330      134.3060      151.4117      158.3118      143.3969      137.0307      119.7066      119.3734      109.4362      102.3166       93.8868       91.4029       91.3020       84.0046       92.7450       99.7026      101.0160       91.5268       75.0384       70.9056       69.4079       65.6648       62.5095       56.7592       60.2952       56.4001       65.6983       69.6834       75.7287       74.3133       87.5736       97.2243      103.0623      108.1660      102.8854      117.3313      137.3764      115.6280      134.7069        0.0000        0.0000        0.0000        0.0000      274.8301      289.6200      235.9200      223.0989        0.0000        0.0000        0.0000        0.0000        0.0000        0.0000        0.0000        0.0000        0.0000        0.0000        0.0000        0.0000        0.0000        0.0000        0.0000        0.0000        0.0000        0.0000        0.0000        0.0000        0.0000        0.0000        0.0000        0.0000        0.0000        0.0000        0.0000        0.0000        0.0000        0.0000        0.0000        0.0000        0.0000        0.0000        0.0000        0.0000        0.0000        0.0000        0.0000        0.0000        0.0000        0.0000        0.0000        0.0000        0.0000        0.0000        0.0000        0.0000        0.0000        0.0000        0.0000        0.0000        0.0000        0.0000        0.0000        0.0000        0.0000
        0.0000        0.0000        0.0000        0.0000        0.0000       19.1051       23.3737        9.1434        9.1580        8.6148       12.2399       12.2688       12.7853       10.0696        7.2723        6.2758        6.2331        5.2967        4.5090        4.2075        3.8381        3.5307        3.3403        3.5658        2.8514        2.4919        2.5135        2.3306        3.6703        5.6471        3.9497        2.5475        3.1422        3.4238        2.9909        3.6209        2.6798        1.9436        1.5466        2.1585        2.5578        1.9348        2.4424        3.1091        3.3053        3.5313        5.1816        6.1937        3.2403        2.2205        3.4929        2.9167       13.6246       58.3648       63.9130       69.3312      106.3712       40.2174       29.5228       13.7628       11.9657        8.1998        9.9699       13.0856       13.1103       14.2474       12.0786       16.4510       14.2382      124.1273      192.7370      139.2372        7.1613        3.2672        6.3408        7.9563        6.8089        8.0854        7.4945        7.3793        9.8928       12.8924       14.6251       10.6456       15.5464       13.1210        9.8750       13.3427       12.9496       21.7970       23.2569       34.4992       63.3165       72.5809       65.1216       70.4218       83.2837       75.1579       79.8693       80.3895       79.0788       72.5960       65.0268       75.6210       78.3591       84.8366       84.3726       94.5421       96.8900      101.5174       93.4743       93.5507       98.1269       76.8918       75.2599       64.3071       62.5168       45.1737       37.1108       21.7860       24.3614       30.0033       36.6437       39.7141       28.2846       26.2799       51.0310       81.2113      103.6335       88.4933       98.8155       89.4970       70.9466       63.1881       53.0056       44.6145       48.6291       50.7258       51.0327       59.2994       83.2069       80.1556       91.7049      114.0539      125.0349      124.9397      125.1073      121.3919      136.1004      116.1481      124.9830      121.8986      110.0190       96.2479       92.0595      112.3667      118.5542      126.8471       92.6520       99.0969      106.5890      102.8101      104.7151      107.4721       75.2111       58.1385       61.7197       67.3594       63.2389       58.6630       81.4026       83.0949       85.3896      104.3102      100.5860      121.7548      127.6468      124.7485      143.2910      132.7894      137.8332      141.1145      128.9437      139.4957        0.0000        0.0000        0.0000      215.2574      257.0223      200.9830      216.4023      213.3284      211.4706        0.0000        0.0000        0.0000        0.0000        0.0000        0.0000        0.0000        0.0000        0.0000        0.0000        0.0000        0.0000        0.0000        0.0000        0.0000        0.0000        0.0000        0.0000        0.0000        0.0000        0.0000        0.0000        0.0000        0.0000        0.0000        0.0000        0.0000        0.0000        0.0000        0.0000        0.0000        0.0000        0.0000        0.0000        0.0000        0.0000        0.0000        0.0000        0.0000        0.0000        0.0000        0.0000        0.0000        0.0000        0.0000        0.0000        0.0000        0.0000        0.0000        0.0000        0.0000        0.0000        0.0000        0.0000        0.0000        0.0000
        0.0000        0.0000        0.0000        0.0000        0.0000       20.6245       29.2325       13.1580        9.1178       10.4794       10.6026       15.9351       18.0643       11.0265        6.9864        5.4126        4.8773        4.4845        4.5439        4.0306        2.9086        2.7545        2.6988        2.3937        2.2936        2.4091        2.3372        3.5803        3.5590        1.8352        2.6927        2.8306        1.7575        1.2218        1.5880        2.4439        2.4100        1.6688        2.8037        3.2165        2.4254        2.1328        1.7858        2.0973        2.0718        2.7927        3.2168        5.7060        4.3643        7.4055        8.8991        8.9697       20.3627       41.2672       30.5823       10.7589       15.1030       18.3586       30.2824       11.0737       24.0372       28.3388       27.1917       57.6741       36.4768       35.6451       23.1742       19.8150       21.4638       27.5326       21.2567       17.5547       19.8223       15.3309       13.0308        9.1168        5.2570       11.6938       11.9341       10.6836       13.3993       68.2445       18.2375       11.2056       10.2484       11.2735        9.0899        9.4989       10.1217       13.9833       19.8964       38.9083       70.2876       57.5224       68.8317       78.7516       89.9367       93.5244       70.4270       69.9599       85.2282       79.6368       70.2583       92.9700       91.8340       94.1125       92.8438      124.9038      110.3152      115.4691      104.5833      117.3222      137.9530      121.4483       94.0051       70.3481       74.2236       50.2727       48.6000       38.4470       32.7310       28.4457       27.4205       30.9100       32.8114       30.7442       48.5714      109.3738      138.6020      113.9467      120.5779       93.5916       65.4589       61.1775       49.6284       40.8555       41.0629       53.4339       63.8811       76.9921       66.4260       93.5690       92.5654      100.7601       89.0730       90.4729      102.2317      115.5708      114.3016      105.5139      100.3061      102.3787      102.3580       94.4127      104.3569      104.0526      101.8481      109.5557      106.8972      108.1053      112.7730      109.7965      105.1720      131.3460      101.5159       77.1149       71.3995       70.7297       64.7046       65.0739      101.3245      105.5179      106.6935      115.3836      131.1024      144.5841      147.2110      154.5749      160.4720      148.8841      137.0148      133.6447      140.1102      149.0277        0.0000        0.0000      149.3698      199.6946      220.0985      206.6973      180.2961      214.1730      184.9622      193.7089      205.0837      231.2067      256.8138      187.6608        0.0000        0.0000        0.0000        0.0000        0.0000        0.0000        0.0000        0.0000        0.0000        0.0000        0.0000        0.0000        0.0000        0.0000        0.0000        0.0000        0.0000        0.0000        0.0000        0.0000        0.0000        0.0000        0.0000        0.0000        0.0000        0.0000        0.0000        0.0000        0.0000        0.0000        0.0000        0.0000        0.0000        0.0000        0.0000        0.0000        0.0000        0.0000        0.0000        0.0000        0.0000        0.0000        0.0000        0.0000        0.0000        0.0000        0.0000        0.0000        0.0000        0.0000        0.0000
        0.0000        0.0000        0.0000        0.0000       26.5466       32.6435       33.9741       13.4498       11.1363        9.6962        9.7315       12.7118       12.7511       13.2944       11.2857        9.3684        6.2367        4.4859        4.0797        3.0779        2.7399        2.3215        2.6064        2.6123        1.9167        1.8325        1.9556        2.8325        2.5667        3.0941        3.2333        2.6627        3.3550        1.5818        3.4535        3.4112        2.3537        2.7891        2.8854        2.5604        2.9719        2.5007        2.2696        2.4479        3.2325        3.7614        4.7996        7.4984       12.3044       34.2659       56.3698       27.4032       24.0267       16.4510       16.1697       12.1363       25.4185       50.1202       37.9648       27.8725       42.1221       42.6074       46.0126       38.8205       37.8638       42.0189       41.3820       22.2277       25.1586       20.2389       23.0022       33.1023       42.4694       26.5663       17.5739       12.1839       13.0025       16.2599       17.9654       19.5461       25.0530       30.6540       22.1724       13.1090        7.1110        7.2780        8.4602       10.5999       11.5635       18.5056       26.9844       36.3044       60.5632       86.3740      155.6456      109.2678       91.3710       94.3400       79.6559       67.7647       79.9210       84.1177       73.1712       79.5987       81.1520       80.4094       76.7855       85.3986      102.7970      122.7337      123.5170      142.7165      106.9991       93.0295       85.6051       76.4383       70.2750       66.0952       66.3503       59.5698       45.3587       37.8846       38.9723       28.8196       28.0819       27.8565       36.1952       73.0421      117.2902      100.3813      128.6708      106.2833       76.4763       56.9399       53.7228       54.9786       68.9382       94.7584      119.4054      109.0386      125.4798      105.7740      107.8348       97.6726      115.6849       97.6536      128.7893      132.9436      121.3362      114.8354      126.2508      109.2381      101.6431      101.9266      104.1657      119.6265      114.7435      118.1928      123.5473      127.2162      109.9414      120.3435      128.9157      124.3450      105.9220       90.1699       81.6265       71.2680       66.3708       76.7369      109.9796      114.2197      118.3676      129.1126      145.2376      155.6177      179.3382      203.6541      193.9895      170.8360      145.4118      126.6315      165.1684      167.6848        0.0000      137.0050      143.7384      161.4729      201.3495      192.1521      179.3567      188.9013      199.5402      197.7871      191.7407      190.5464      194.0854      164.8687      192.4734        0.0000        0.0000        0.0000        0.0000        0.0000        0.0000        0.0000        0.0000        0.0000        0.0000        0.0000        0.0000        0.0000        0.0000        0.0000        0.0000        0.0000        0.0000        0.0000        0.0000        0.0000        0.0000        0.0000        0.0000        0.0000        0.0000        0.0000        0.0000        0.0000        0.0000        0.0000        0.0000        0.0000        0.0000        0.0000        0.0000        0.0000        0.0000        0.0000        0.0000        0.0000        0.0000        0.0000        0.0000        0.0000        0.0000        0.0000        0.0000        0.0000        0.0000
        0.0000        0.0000        0.0000        0.0000       37.8913       35.5206       30.7762       12.3908       13.4678       12.9596       10.0099       11.4104       11.3347       18.0203        9.2001        6.9327        6.3232        5.2468        4.2878        4.0792        3.5681        2.3460        2.3384        2.0275        2.1627        1.9331        2.1686        2.3687        2.2423        3.0945        2.8705        3.2167        3.4908        3.0056        3.5631        4.1411        5.4488        5.1280        2.9918        2.9541        3.2192        3.9735        4.6708        3.0719        7.8859        9.2774        9.8542       16.1870       21.1555       38.8164       72.6870       24.3761       16.5280       13.8457       26.2947       21.9505       22.4378       34.4229       30.3755       34.9573       58.2055       35.6437       31.4464       17.1319       25.3291       27.2818       32.7748       22.3400       21.4189       26.0805       35.4657       47.7470       52.1886       48.5557       34.7478       21.6526       28.4927       28.0672       32.2307       32.8765       27.9237       24.4827       18.8991       11.4125        6.9342        7.0695        9.0886       19.0136       12.9384       24.1913       25.4928       40.8737       55.9271      283.6342      339.2758      167.3883      100.3942       92.9827       86.8315       80.4286       76.3254       73.3155       58.1564       68.5907       61.6698       71.6011       68.6765       75.4146       79.0359       96.1776      116.7225      100.4473      101.6516      104.3365       91.5313       70.9517       56.9170       72.3646       83.6106      104.4824       57.1898       44.1972       42.6711       28.3334       31.1520       33.9950       32.1307       57.3615       57.6870      109.5655      122.6432      100.8727       88.0620       67.8049       63.7332       67.8249       85.0822      104.0713      159.9603      177.8243      139.6754      122.2830      109.2647       95.1432      114.0687      126.1677      168.0693      125.0304      105.8640      114.4179      111.2692      103.5671       98.6238      100.2145      107.9811      115.7159      134.7677      129.5375      141.4537      140.7146      131.7215      133.4177      146.2975      112.8850      103.7396       87.8357       84.3214       83.4915       98.1934      104.4999      113.1901      131.1380      122.6621      133.5592      154.6223      190.2064      226.4714      207.8013      189.9113      174.2584      161.7047      148.0497      170.5161      175.9473      145.1894      140.8101      151.5266      184.9060      220.3541      214.5595      166.9144      186.6251      222.9688      222.2124      217.1152      229.1629      189.4518      206.0489      203.5999        0.0000        0.0000        0.0000        0.0000        0.0000        0.0000        0.0000        0.0000        0.0000        0.0000        0.0000        0.0000        0.0000        0.0000        0.0000        0.0000        0.0000        0.0000        0.0000        0.0000        0.0000        0.0000        0.0000        0.0000        0.0000        0.0000        0.0000        0.0000        0.0000        0.0000        0.0000        0.0000        0.0000        0.0000        0.0000        0.0000        0.0000        0.0000        0.0000        0.0000        0.0000        0.0000        0.0000        0.0000        0.0000        0.0000        0.0000        0.0000        0.0000        0.0000
        0.0000        0.0000        0.0000        0.0000       20.0170       17.4998       17.2024       20.1986       20.4363       15.7794       16.2411       10.2679       11.6793        8.1982       10.3094       10.1256        8.3391        6.3480        5.8279        6.0900        7.0410        6.4888        4.9544        6.1324        3.5655        2.7253        2.5175        3.6555        4.2698        4.2169        4.3130        2.5404        3.1585        3.0240        3.6570        5.2154        7.1487        8.8845        3.5308        4.3143        4.2370        3.8253        9.6631       11.8619       24.2268       67.3155       61.8221       62.6614       34.2736       28.9730       38.8263       30.0849       23.3679       32.1836       44.0305       30.4117       29.7844       31.7349       39.7919       32.5994       33.9261       30.9153       20.6923       23.9720       25.1446       37.6689       32.1486       34.0708       32.3333       42.9097       44.4878       45.2511       56.5920       59.5871       45.2109       43.5500       48.0413       38.7823       55.4865       55.2620       33.7980       19.2265       13.5706        7.5863        5.1959        4.9529        5.7391       14.2266       18.2495       25.2526       24.6264       31.7313       23.5917       75.3351      145.5257       66.0774       58.9894       62.8254       50.8918       45.5294       34.3184       35.1532       35.7815       43.2960       44.8656       48.9384       46.3902       53.9582       82.9039       70.7170       71.2416       63.8912       83.1977       71.5838       69.5860       78.3085       85.5116       78.9410       75.1310       59.9720       69.7463       68.1559       41.1108       32.6011       35.5859       32.4831       34.8842       59.5447       63.7457      105.5228      119.8217      115.0157      103.4391       90.6470       89.1338       86.4166      100.0480      163.4618      208.5933      135.2767      112.8823       94.7914      105.1779       95.2631      102.2297       90.0507      104.1687       97.4350      110.7332      110.0198      107.0944      135.8600      115.8185      118.8565      138.7691      158.5623      163.5380      150.3900      150.1685      145.2423      142.3165      137.1898      183.0762      149.2978      123.8545      116.7829      111.0542      102.6290      111.4604      161.9740      171.3307      193.5804      181.0848      190.5155      211.1984      224.9664      220.6245      222.7388      205.9830      186.0705      182.5247      176.2749      164.8738      176.9996      152.6575      146.5728      173.9096      209.4241      225.9657      223.1441      243.9940      242.7280      309.8980      270.9169      257.5807      232.9612      175.4386      158.9384      191.4102        0.0000        0.0000        0.0000        0.0000        0.0000        0.0000        0.0000        0.0000        0.0000        0.0000        0.0000        0.0000        0.0000        0.0000        0.0000        0.0000        0.0000        0.0000        0.0000        0.0000        0.0000        0.0000        0.0000        0.0000        0.0000        0.0000        0.0000        0.0000        0.0000        0.0000        0.0000        0.0000        0.0000        0.0000        0.0000        0.0000        0.0000        0.0000        0.0000        0.0000        0.0000        0.0000        0.0000        0.0000        0.0000        0.0000        0.0000        0.0000        0.0000        0.0000
        0.0000        0.0000        0.0000        0.0000        0.0000        0.0000        0.0000        0.0000       17.5987       18.7324       17.4784        8.5327        8.9591       16.4924       12.4354        6.9460       11.8750       14.4556        8.3181        4.7973        8.5002        5.8716        4.4888        3.9743        3.4397        2.9614        2.6643        5.5586       12.3511        4.0762        3.8281        1.7435        2.8379        4.1244        7.9355        5.3237        8.1377        9.0114       10.2603       14.0113        7.3582        4.8026        7.9484       23.0597       41.0360       46.2042       18.2101       27.6554       35.4264       45.7002       54.6381       33.1851       32.0013       45.8537       69.9640       68.3646       96.6475       50.4640       42.8842       24.0581       22.7606       16.2445       27.8388       33.6525       27.5304       29.4122       40.3084       43.5341       44.6393       58.8968       57.5853       75.7331       60.4552       64.9482       57.5297       66.5705       64.3614       48.5097       64.6115       40.0222       23.8488       19.7901       13.8416        7.2987        5.7490        7.0636        7.8516        6.1722        6.8944        9.2107       19.8495       19.4462       36.6758       37.6006       52.1557       57.1351       57.8276       60.8393       41.1144       32.1464       31.9297       33.0134       33.9485       38.9560       41.0175       40.4293       43.2886       52.4705      105.1599      136.6629       65.1128       62.7486       62.6893       63.5495       63.0871       69.7034       80.6750       83.9178       67.6872       52.6707       43.9456       39.0829       31.8719       38.6308       42.5549       38.4225       44.7228       71.2794       81.9453      107.7042      162.4094      143.8946      125.1342      113.0199      107.8776      110.4156      114.2763      128.7536      145.8820       94.2687       86.4959       85.0481       90.6764      111.1333      139.3837      104.6519      107.9186      107.6475      104.4217       95.3723       82.1943      125.3655      118.1359      126.3312      189.2507      183.4610      178.3613      178.5296      182.8395      165.1705      153.1021      151.1782      155.5647      130.4161      125.4073      136.9100      128.7372      108.3453      104.9110      122.8178      142.7913      200.5177      205.8033      236.6737      239.7753      242.6462      232.3033      236.0979      212.3344      186.4191      201.5882      200.3642      186.4526      214.0754      174.5892      160.2311      195.5812      196.1545      193.6844      194.6756      213.6655      262.1252      296.8560      299.7108      294.3480      277.1136      172.8070        0.0000        0.0000        0.0000        0.0000        0.0000        0.0000        0.0000        0.0000        0.0000        0.0000        0.0000        0.0000        0.0000        0.0000        0.0000        0.0000        0.0000        0.0000        0.0000        0.0000        0.0000        0.0000        0.0000        0.0000        0.0000        0.0000        0.0000        0.0000        0.0000        0.0000        0.0000        0.0000        0.0000        0.0000        0.0000        0.0000        0.0000        0.0000        0.0000        0.0000        0.0000        0.0000        0.0000        0.0000        0.0000        0.0000        0.0000        0.0000        0.0000        0.0000        0.0000        0.0000
        0.0000        0.0000        0.0000        0.0000        0.0000        0.0000        0.0000        0.0000        0.0000        0.0000       15.2997       10.1717       13.8873       10.0426        8.3126        4.2779        3.9481        5.3240        4.1286        5.9345        5.1410        6.8253        4.4247        5.2886        9.1783        2.8739        2.6254        4.6160        5.0077        4.9237        5.3015        7.9955        6.7537        8.3151       11.4717       12.6652       14.4550       16.7508        9.2595       14.6288       10.3253        9.0366       13.4451       27.3584       29.5566       14.1250       12.3771       13.5660       23.9432       26.8077       55.8246       41.5273       34.5460       89.7614       62.7532       54.9472       74.3840       81.6179       83.6853       35.4440       22.0710       25.6668       49.9672       37.5517       45.2366       48.3177       46.1594       59.7666       60.8775       76.8082       74.8580       84.6545       68.2810      145.0988      135.0485      104.7778      102.6371       74.4458       68.9017       34.2519       26.1189       23.5540       16.5762       11.8084       14.9457       20.3476       12.2843       17.1730       21.6955       30.8253       36.2318       41.4190       28.8704       36.5700       50.8542       50.1297       41.2602       39.3924       34.6604       40.0639       34.4168       31.5297       32.3407       41.9874       44.4239       43.1135       40.8105       48.2941       69.3779       68.8775       78.2213       74.9349       84.0345       79.3109       95.4686       90.0086       77.3172       86.0747       61.7337       40.3166       35.4374       39.9118       38.1286       41.2763       38.5453       39.0901       47.6473       92.2150      100.0495      104.6302      167.2758      128.2851      115.8875      105.4284      110.3881      136.8957      112.8360      107.1489      104.2315       80.8686       90.4790       85.9896       97.6531      214.0987      214.4224      129.1111      108.0244       90.8175      108.8230      100.7013       75.7451      121.3165      134.7248      123.7291      144.8865      173.2256      225.4135      209.6967      180.7041      165.8887      172.7666      152.9336      144.7092      149.1597      139.6390      123.1684      121.8888      121.8467      124.1628      127.6998      171.4261      235.9656      235.7669      231.5418      240.9741      243.3180      246.1633      231.2784      221.4780      200.5851      203.3441      208.6954      183.3297      179.4203      148.2459      143.2055      158.4669      191.2209      170.3000      181.1795      192.9378      249.8188      305.9011      329.7200        0.0000        0.0000        0.0000        0.0000        0.0000        0.0000        0.0000        0.0000        0.0000        0.0000        0.0000        0.0000        0.0000        0.0000        0.0000        0.0000        0.0000        0.0000        0.0000        0.0000        0.0000        0.0000        0.0000        0.0000        0.0000        0.0000        0.0000        0.0000        0.0000        0.0000        0.0000        0.0000        0.0000        0.0000        0.0000        0.0000        0.0000        0.0000        0.0000        0.0000        0.0000        0.0000        0.0000        0.0000        0.0000        0.0000        0.0000        0.0000        0.0000        0.0000        0.0000        0.0000        0.0000        0.0000        0.0000
        0.0000        0.0000        0.0000        0.0000        0.0000        0.0000        0.0000        0.0000        0.0000        0.0000       16.4609       18.9368        8.7475        8.0554        8.1999        6.7902        5.4869        3.9140        5.0985        6.2624        6.2902        4.7748        5.2000        4.2300        5.9517        7.2935        7.4793       15.1399       30.3927       11.1232       10.5965       19.0494       14.3081       18.6522       16.0499       35.8532       16.3239        9.5098        9.9809       12.2486       15.1141        7.1571       54.7671       19.7934       25.0187       33.6756       34.8578       26.3383       18.8526       20.8814       42.3047       21.1173       28.5305       60.5039       70.3760       45.0470       33.6658       49.2415       39.6297       34.5309       37.0334       36.4514       36.7711       42.5690       35.1142       44.4300       44.8955       75.8362       72.4694       56.9737       93.6515       74.0191       86.5242       97.8154      124.4564       97.2199      111.4102      105.8408       70.7596       40.1478       28.1664       25.6822       23.3006       28.4902       27.8365       23.2572       20.4482       42.9743       85.3520      109.2503       73.9971       88.1796       40.3788       36.3765       37.9073       40.4695       34.7096       41.3330       41.0801       34.3776       33.6006       43.4603       36.8541       47.4325       50.9215       57.4314       48.2569       57.8179       67.0692       55.0439       67.5766       65.5467       81.8216       67.1933       95.3623       91.6760       92.2729       81.7547       66.4207       43.5070       40.4149       39.4358       39.5041       55.3563       47.0982       47.3528       55.2722       89.7117       96.1974      107.5998      127.8407      112.7485      119.0678      106.8903       94.4072       92.3949       96.2004      114.8404       96.5143       78.9272       92.1490      104.0389       95.3079      123.3880      129.6068      117.8653      114.6771       91.2038      134.9585      144.7838       80.4627      114.4317      112.5274      120.8517      123.4630      138.2549      181.1008      180.0291      159.5872      168.8849      150.8690      146.5430      151.3728      147.2568      127.3721      122.8952      150.0111      179.3400      157.8891      188.6141      195.0567      231.1791      230.5192      229.0911      224.7968      219.0064      222.6938      219.1747      239.2405      205.5099      204.3524      206.6217      174.1917      159.5835      151.2928      156.8464      155.9110      168.4222      158.0771      179.0750      191.0368      261.4054      259.2138        0.0000        0.0000        0.0000        0.0000        0.0000        0.0000        0.0000        0.0000        0.0000        0.0000        0.0000        0.0000        0.0000        0.0000        0.0000        0.0000        0.0000        0.0000        0.0000        0.0000        0.0000        0.0000        0.0000        0.0000        0.0000        0.0000        0.0000        0.0000        0.0000        0.0000        0.0000        0.0000        0.0000        0.0000        0.0000        0.0000        0.0000        0.0000        0.0000        0.0000        0.0000        0.0000        0.0000        0.0000        0.0000        0.0000        0.0000        0.0000        0.0000        0.0000        0.0000        0.0000        0.0000        0.0000        0.0000        0.0000
        0.0000        0.0000        0.0000        0.0000        0.0000        0.0000        0.0000        0.0000        0.0000        0.0000       18.8491       16.0830       20.9586       31.0908       12.1446       16.0546       12.7568        8.5469       11.3844        8.8711        7.9464       23.5410       20.0940        8.4858        8.9387       16.8674       13.5165       23.2261       16.7878       19.4363       23.9333       29.4674       23.1066       15.1432       16.6296       14.3219       10.2681       10.5780       12.1877       21.3134       17.5163       17.5158       16.9882       16.8916       22.3612       30.6196       20.5177       20.9314        5.0793       13.0766       38.5131       25.0980       14.8764       28.2519      106.9016       43.9458       39.5800       30.9238       15.4369       44.4411       85.3227       40.0901       41.0453       48.0585       44.7428       37.0381       40.1994       45.7848       76.2635       34.6912       44.0615       60.2029       90.1745       79.9479       91.5963       91.8793      119.1764      117.0849       93.8842       71.2187       52.8220       57.1518       52.8293       52.4973       48.3194       48.3228       40.3961       41.7766       76.3378       78.6277       62.0807       36.1971       33.2121       30.2636       55.0034       59.4862       72.2021       78.9467       61.2659       41.2292       48.1649       42.3398       47.0811       49.8924       50.4953       46.8466       51.9912       90.8955       57.4692       56.7918       70.4433       82.1387       88.8785       81.4152       78.3375       91.1959       86.3513       74.0226       63.1923       57.0271       47.2388       52.3629       68.6436       73.4042       61.4124       66.5917       81.3167      154.8692      111.7862      122.1085      126.5886      113.4973      109.4526      110.1082       99.7626      106.2162      108.0836      112.9898      101.8082      114.9729      122.4892      123.6041      125.6648      125.3958      117.3519      112.3940      111.7261       98.3316       87.8047       83.2477       86.3510       94.2146       88.3614      101.4569      117.0644      116.8716      128.0004      136.4381      148.7504      141.2237      141.7813      153.1082      138.8197      151.0845      143.1988      171.3312      190.3553      183.0119      199.0413      204.1475      217.2100      211.8476      225.4422      207.0954      221.1005      192.9953      198.3402      214.9343      215.4814      199.5968      192.0007      206.8122      181.6597      180.2652      192.5988      194.0651      166.9211      168.4283      173.7630      188.2947        0.0000        0.0000        0.0000        0.0000        0.0000        0.0000        0.0000        0.0000        0.0000        0.0000        0.0000        0.0000        0.0000        0.0000        0.0000        0.0000        0.0000        0.0000        0.0000        0.0000        0.0000        0.0000        0.0000        0.0000        0.0000        0.0000        0.0000        0.0000        0.0000        0.0000        0.0000        0.0000        0.0000        0.0000        0.0000        0.0000        0.0000        0.0000        0.0000        0.0000        0.0000        0.0000        0.0000        0.0000        0.0000        0.0000        0.0000        0.0000        0.0000        0.0000        0.0000        0.0000        0.0000        0.0000        0.0000        0.0000        0.0000        0.0000        0.0000
        0.0000        0.0000        0.0000        0.0000        0.0000        0.0000        0.0000        0.0000        0.0000        0.0000        0.0000       16.3816       23.6841       26.2501       22.7531       37.3225       31.7828       20.5198       18.4189       17.7129       21.7378        9.2775       14.6756        7.5120       17.4126       22.1428       22.1691       18.7321       28.8468       28.0797       23.8197       22.6877       17.0967       13.6287       15.1480       17.3615       16.9217       11.2859       10.1491       11.2188        7.6085       13.3789       14.8505       13.1766        5.8646       14.5757       23.6263       20.0069       41.7065       54.2586       24.2156       18.6621       17.8840       31.3704       48.1470       35.1323       36.6110       26.2549       32.4633       48.8448       33.6979       46.2273       49.1570       34.5430       32.1373       28.1446       29.4846       36.5312       74.3879       54.7896       56.3824       61.5904       46.4047       63.8904       82.0354      101.4183      150.0126      115.2508      157.5188      111.7316       83.2840       75.5306       70.1238       64.1915       72.5679       69.6530       60.7377       88.3809       82.8130       65.9849       59.9128       52.8324       63.3908       76.8680       96.6202       57.6699       59.8480       64.6487       47.1557       39.0468       42.5004       40.6872       38.4780       41.4869       39.4400       52.2058       53.0504       64.2062       53.8258       50.5765       67.4323      110.4795      122.5381      147.6831      124.6694       96.8828       93.9308      107.8145       83.4991       58.5786       58.7222       73.2395       73.3095       85.9946       67.8933       77.7878       80.0445       85.9479      110.2922      108.4497      102.8962      107.4755      139.6705      117.4358      111.8713       97.9004      102.6221       97.9694      108.6483      123.9114      116.3819      127.1757      119.7386      102.6065      100.4078       98.9496      105.5021       95.5182       86.4834       79.5684       84.1453      106.6091       83.2056       86.7255      119.4795      116.9743      123.4727      128.5873      124.9384      136.1964      173.1565      184.8077      161.3726      159.2235      150.3957      158.6671      192.2639      185.8591      176.0748      197.5145      196.3921      225.5825      254.4753      223.1611      214.4946      205.8824      200.8847      200.4606      196.4011      183.7305      195.9803      221.5694      182.4833      174.6127      144.3917      144.2725      149.7903      169.1211      163.7130        0.0000        0.0000        0.0000        0.0000        0.0000        0.0000        0.0000        0.0000        0.0000        0.0000        0.0000        0.0000        0.0000        0.0000        0.0000        0.0000        0.0000        0.0000        0.0000        0.0000        0.0000        0.0000        0.0000        0.0000        0.0000        0.0000        0.0000        0.0000        0.0000        0.0000        0.0000        0.0000        0.0000        0.0000        0.0000        0.0000        0.0000        0.0000        0.0000        0.0000        0.0000        0.0000        0.0000        0.0000        0.0000        0.0000        0.0000        0.0000        0.0000        0.0000        0.0000        0.0000        0.0000        0.0000        0.0000        0.0000        0.0000        0.0000        0.0000        0.0000
        0.0000        0.0000        0.0000        0.0000        0.0000        0.0000        0.0000        0.0000        0.0000        0.0000        0.0000        0.0000        0.0000        0.0000       30.2897       39.6945       41.3306       33.3167       31.7593       23.5671       11.9722       11.4450       10.0288        7.8059       15.6405       25.4178       19.6798       28.3306       21.5568       24.7059       33.6791       37.7970       19.1805       16.9676       19.7085       18.8116       15.2538       16.1199       16.0997       23.2694       11.6258       25.5823       15.3619        8.2690        5.0446        5.8342       13.3739       34.2002       51.4383       58.8042       67.0851       33.5104       32.9641       47.3225       29.8764       45.3434       42.3909       23.0648       65.2338       43.6502       29.5390       35.8741       38.3064       43.3720       56.6333       43.9122       23.8007       35.9132       74.9418       51.9239       74.9781       86.4436       62.3337       59.8396       83.0998      104.5301      133.6219      114.9809      121.0556      126.9023      129.3777      116.0593       80.3349       82.8604       92.6427       96.0992       72.8819       75.9326       85.4736       61.1530       62.7550       58.0405       78.8861       90.6813       92.8532       67.9050       68.9719       60.0204       41.3382       39.6383       86.5883       65.1919       46.0274       46.1248       52.3093       56.8478       61.2958       62.8505       56.7545       63.5824       88.6908      103.9054      135.5984      153.7617      142.4060      142.6010       86.7356       78.3550       66.1750       68.9530       65.1006       72.9612       62.7825       68.6436       88.9441       80.0036       82.9422       87.5324       89.2288       94.7225      105.4472      111.4259      126.5114      121.1619      139.1582      134.7994      114.9692      120.4234      113.9534      113.9211      113.2119      116.2092      110.8482       94.4924      106.9091       95.7509      100.5919       96.3491       91.9131       98.5205       87.0662       86.5612       79.9710       99.1913       99.5301      127.1278      119.3068      118.0786      144.0047      150.7605      191.0714      179.3791      155.5279      191.1690      212.0236      218.4036      222.3694      184.3967      178.5312      190.3937      214.8716      274.0558      260.1787      257.4559      191.6636      187.4897      191.5174      184.0357      167.0543      164.9754      185.5997      193.2397      168.0430      162.3796      148.0741      130.9123        0.0000        0.0000        0.0000        0.0000        0.0000        0.0000        0.0000        0.0000        0.0000        0.0000        0.0000        0.0000        0.0000        0.0000        0.0000        0.0000        0.0000        0.0000        0.0000        0.0000        0.0000        0.0000        0.0000        0.0000        0.0000        0.0000        0.0000        0.0000        0.0000        0.0000        0.0000        0.0000        0.0000        0.0000        0.0000        0.0000        0.0000        0.0000        0.0000        0.0000        0.0000        0.0000        0.0000        0.0000        0.0000        0.0000        0.0000        0.0000        0.0000        0.0000        0.0000        0.0000        0.0000        0.0000        0.0000        0.0000        0.0000        0.0000        0.0000        0.0000        0.0000        0.0000        0.0000
        0.0000        0.0000        0.0000        0.0000        0.0000        0.0000        0.0000        0.0000        0.0000        0.0000        0.0000        0.0000        0.0000        0.0000        0.0000        0.0000        0.0000        0.0000       40.8563       33.3303       15.4395        8.1987       19.9936       11.2018       10.5415       15.9565       30.2468       28.4613       25.4482       25.1185       21.6812       18.0852       15.2776       18.5660       25.1020       17.7177       17.8619       16.0072       33.9525       70.5759       65.2652        9.3849       12.1418        9.1285       10.1920       25.2775       47.2228       19.0034       37.8325       60.4732       62.7693       31.4520       36.8038       66.4064       32.7920       24.5018       23.8106       26.8264       46.8245       36.8814       40.9751       41.7669       54.3645       41.5217       35.7178       36.8128       30.4445       50.4194       47.9718       97.6069       46.9479       87.5102       72.1841       84.6176       88.0267      106.5013      107.7010       85.1475      108.3403      121.4115      112.4610      115.9905      116.5389      120.1721       96.1176       90.6378       75.3391       81.3457       81.7601       89.9854       87.9770       59.1496       56.5106      109.8456       87.1077       50.5123       56.9992       68.6232       47.3760       37.4527       70.0626       82.5811       67.8847       52.4484       71.7046       89.7955       90.0790       91.6258       76.4138      109.4454      110.3854      134.0709      138.1412      136.5008      142.5771      145.1945      119.7292       96.9321       93.1312       86.3583       72.8471       67.0165       62.7109       69.8404       81.0821       93.5179       97.9662       95.3480       90.2213       99.0696      102.7945       96.2807      105.8805      115.4317      124.5682      167.2106      187.4784      138.6592      138.7056      120.6250      108.8013      105.4272       98.2963       98.1007      104.4298      102.7976      113.6262       98.2874       90.2425       84.8499       81.6248       94.8827       96.4097       96.2745      105.1922      101.9278      117.1277      112.6850      126.6115      134.0767      149.6976      172.8770      168.4311      202.3753      222.5709      201.8591      210.7417      194.6271      199.8992      204.9673      224.8564      254.5829      256.1524      221.0942      188.1283      162.8235      179.0107      179.1383      164.9083      150.2123      155.5014      162.7923      148.8338      176.3717      149.4683      129.6081        0.0000        0.0000        0.0000        0.0000        0.0000        0.0000        0.0000        0.0000        0.0000        0.0000        0.0000        0.0000        0.0000        0.0000        0.0000        0.0000        0.0000        0.0000        0.0000        0.0000        0.0000        0.0000        0.0000        0.0000        0.0000        0.0000        0.0000        0.0000        0.0000        0.0000        0.0000        0.0000        0.0000        0.0000        0.0000        0.0000        0.0000        0.0000        0.0000        0.0000        0.0000        0.0000        0.0000        0.0000        0.0000        0.0000        0.0000        0.0000        0.0000        0.0000        0.0000        0.0000        0.0000        0.0000        0.0000        0.0000        0.0000        0.0000        0.0000        0.0000        0.0000        0.0000        0.0000
        0.0000        0.0000        0.0000        0.0000        0.0000        0.0000        0.0000        0.0000        0.0000        0.0000        0.0000        0.0000        0.0000        0.0000        0.0000        0.0000        0.0000        0.0000        0.0000        7.9741        5.1594        5.8077        6.2304       12.7928       24.3063       24.5000       32.2973       27.8492       28.4707       18.8761       18.3154       10.9331        9.6441       14.4529       13.5334        9.4646       11.9690       15.5400       22.1557       29.7833       13.6938        3.3248        6.7262       10.5155        8.2095       16.7902       10.9836       40.1558       45.0343       66.6154       78.0643       46.6574       23.6794       44.4778       39.7843       42.8088       61.6991       65.6473       87.6016       73.0952       48.9401       43.7648       92.1018       69.1808       54.8806       47.1782       56.3780       81.0833       81.1264       20.8948       56.6567       78.3628       88.5900       69.8328      116.5056       78.3781       88.9826       84.6526       91.1821      112.8327      100.1876       87.2387       89.4814      101.6678      118.8078      104.7758      111.2579       95.9848       87.5329      104.0586      103.6187       87.5947       85.5890       90.6986       76.5042       57.2027       68.6920       88.3176       67.1107       51.0584       59.4888       60.6299       69.4785       75.6691       93.5850      118.6527      161.9958      136.7125      125.6727      125.4293      118.2879      148.0452      159.2223      160.4097      167.7060      180.9189      158.7955      133.9589       95.4859       72.3526       73.9865       77.5976       66.3876       76.4942       76.7499       74.8810       82.3735       88.9235       77.3647       81.4938       74.2635       75.4157       75.2577       89.0990      108.4933      126.6783      135.8221      133.8062      112.0452       92.7557       91.3523       91.3884      101.1017      104.7483      103.6977      106.1341      107.7785      101.1320       92.6679       88.4993       85.3580       94.9535       97.6455       84.0737      123.6214      133.4281      122.0949      111.1056      109.7777      110.1501      120.8399      148.5141      174.2433      216.2708      217.1550      249.4339      236.5340      207.0258      198.7934      198.4863      207.1007      198.6256      199.0520      209.8344      193.2962      157.6432      172.8968      173.1063      131.9497      135.1747      132.9783      143.2956      158.7769      131.3593      131.3730      156.2440        0.0000        0.0000        0.0000        0.0000        0.0000        0.0000        0.0000        0.0000        0.0000        0.0000        0.0000        0.0000        0.0000        0.0000        0.0000        0.0000        0.0000        0.0000        0.0000        0.0000        0.0000        0.0000        0.0000        0.0000        0.0000        0.0000        0.0000        0.0000        0.0000        0.0000        0.0000        0.0000        0.0000        0.0000        0.0000        0.0000        0.0000        0.0000        0.0000        0.0000        0.0000        0.0000        0.0000        0.0000        0.0000        0.0000        0.0000        0.0000        0.0000        0.0000        0.0000        0.0000        0.0000        0.0000        0.0000        0.0000        0.0000        0.0000        0.0000        0.0000        0.0000        0.0000        0.0000
        0.0000        0.0000        0.0000        0.0000        0.0000        0.0000        0.0000        0.0000        0.0000        0.0000        0.0000        0.0000        0.0000        0.0000        0.0000        0.0000        0.0000        0.0000        0.0000       11.1907       13.1109        7.9255        6.0072       13.1525       17.7342       20.9162       30.7311       21.6299       19.1253       25.0278       21.4866        9.4960       10.6956       19.6992       15.4450       12.7799       19.6586       41.5263       18.9184       11.8331        9.9811        7.1016        3.9896        5.2915        3.6995        7.4487       31.7099       88.7655       57.7628       94.3626       88.5883       79.0260       41.3659       51.7006       87.3592       58.1499       45.3593       41.4067       63.1907       30.3860       45.9579       41.0347       48.8403       51.7955       66.2904       60.7752       84.8750       95.6107       63.6825       46.3115       41.7014       86.2690       67.6956       87.1079       58.1978       62.1920       92.8059       99.0174       78.4623       76.3539       69.1492       96.8444      115.1462      102.4838      108.1013      122.6369      112.9193       87.3757      107.1444      134.7461      125.8740      124.2890      114.0964      116.1675      121.4137      106.4750       86.9759       93.7095       81.6752       56.9319       55.9204       55.0589       64.4152       79.6003      102.9442      127.6034      123.9822      166.5101      153.7523      148.5289      146.6494      169.3076      192.2273      187.3997      237.4305      210.5170      188.6697      140.6308       87.8955       81.3406       77.3173       71.4389       76.9437       70.3454       73.1344       74.3201       66.3613       65.3411       62.8153       63.9500       68.6847       76.3680       77.8988       84.6830       95.2161      137.5598      134.5548      129.5479      116.1899       96.0914      108.8551      111.5230       88.6689      101.8950       96.0091       96.2578       90.6740       91.9558       91.4644       91.4121       97.8931       91.6449       92.8728       83.0859      119.8491      175.4579      184.1945      139.1540      139.2522      124.0324      126.3900      149.9603      179.9995      213.8015      228.7207      279.0493      255.9225      231.5291      218.4727      236.6949      225.8955      217.7248      204.2430      201.7278      200.8631      161.7524      129.7867      140.2719      119.6208      124.2702      125.6719      131.5783      163.6610      138.3384      143.3027      178.5700      159.0017      116.1040        0.0000        0.0000        0.0000        0.0000        0.0000        0.0000        0.0000        0.0000        0.0000        0.0000        0.0000        0.0000        0.0000        0.0000        0.0000        0.0000        0.0000        0.0000        0.0000        0.0000        0.0000        0.0000        0.0000        0.0000        0.0000        0.0000        0.0000        0.0000        0.0000        0.0000        0.0000        0.0000        0.0000        0.0000        0.0000        0.0000        0.0000        0.0000        0.0000        0.0000        0.0000        0.0000        0.0000        0.0000        0.0000        0.0000        0.0000        0.0000        0.0000        0.0000        0.0000        0.0000        0.0000        0.0000        0.0000        0.0000        0.0000        0.0000        0.0000        0.0000        0.0000
        0.0000        0.0000        0.0000        0.0000        0.0000        0.0000        0.0000        0.0000        0.0000        0.0000        0.0000        0.0000        0.0000        0.0000        0.0000        0.0000        0.0000        0.0000        0.0000        0.0000        7.6308        5.3696        5.2802       12.9892       14.6848       16.3450       19.4973       15.1482       16.5727       16.0083       18.2096       19.1385       19.6692       10.7157       13.1840       11.3481       11.4806       14.2195       11.2367       29.2984        5.3303       29.7091       44.8005        3.9487        5.8541       10.1196       29.1662       43.8143       46.8716      156.0156       75.4493       83.3336       60.9263       37.7458       54.9798       73.8582       38.8791       15.9482       19.3013       33.5703       58.1215       74.0666       34.8950       47.7965       70.9896       36.6414       34.3691       29.5523       37.5512       30.2486       33.7623      101.5613       91.2789       74.9273       69.1379       92.6211      133.2305      106.4598       89.4547       74.1204       82.5180      100.8168      115.0933      120.7018      109.6914      106.8942      108.2310       79.0963      103.4599      141.0028      153.2108      165.0952      165.2011      141.8027      118.3612      100.2835      122.9292      134.5766      105.3982       65.0586       58.4337       71.6946       82.3461       90.4941       94.3239      114.0238      106.8029      148.6584      157.1324      164.9020      140.3351      179.3376      180.0759      177.5083      195.4285      197.0873      142.7234      122.5596      104.0334       95.4016       85.1756       74.9161       65.8430       60.4815       71.4347       72.6439       71.9809       69.2633       61.2759       63.6624       77.4937       85.8249       87.0982       88.1612       94.2517      153.4175      115.1485      125.0662      123.5350      100.5949       97.0812       87.2729       79.4828       78.8869       87.7469       92.8951      105.5303      105.7046       97.4601      101.1446      105.2789       87.2075       93.9155       91.7635      106.0829      133.0738      141.2564      129.9622      156.6591      150.9366      128.1053      146.5806      182.2684      226.7299      245.0676      250.7648      244.8950      244.4140      221.6188      236.1155      233.6525      217.8436      174.6390      172.7309      159.2720      128.0620      114.4805      131.7619      108.0363      113.2777      115.1008      113.4596      125.2898      156.2431      193.2568      151.4669      116.4814      106.6970      120.7247        0.0000        0.0000        0.0000        0.0000        0.0000        0.0000        0.0000        0.0000        0.0000        0.0000        0.0000        0.0000        0.0000        0.0000        0.0000        0.0000        0.0000        0.0000        0.0000        0.0000        0.0000        0.0000        0.0000        0.0000        0.0000        0.0000        0.0000        0.0000        0.0000        0.0000        0.0000        0.0000        0.0000        0.0000        0.0000        0.0000        0.0000        0.0000        0.0000        0.0000        0.0000        0.0000        0.0000        0.0000        0.0000        0.0000        0.0000        0.0000        0.0000        0.0000        0.0000        0.0000        0.0000        0.0000        0.0000        0.0000        0.0000        0.0000        0.0000        0.0000
        0.0000        0.0000        0.0000        0.0000        0.0000        0.0000        0.0000        0.0000        0.0000        0.0000        0.0000        0.0000        0.0000        0.0000        0.0000        0.0000        0.0000        0.0000        0.0000        0.0000        0.0000        4.0064        8.6327       12.7359       11.9476       19.5068       23.6201       19.9156       18.2727       25.2235       20.2141       21.9730       13.7160       17.9181       15.1976       18.6300       20.8573       24.5886        9.0768       52.0867        6.8626       10.4233        7.6787        3.7290        5.9085       16.2524        4.1309       28.0035       31.1914       28.8862       40.0034       46.1318       38.5546       64.2315       75.2191       61.9625       35.6751       47.8811       73.4924       65.2886       57.9482       62.2184       55.8104       98.6174       69.1136       36.1242       24.3201       37.5065       23.2856       69.4130       37.3452      103.8863      116.1096      128.4925       88.2435      107.4485      114.7054      113.6704      128.1470       94.2027       82.6221      124.1000      120.8426      104.1975      101.6672      106.2876      104.8162      105.2770      123.5702      133.1501      120.8641      138.9065      151.3944      148.3681      139.9576      140.7465      118.4897      137.7704      101.8326       76.5452       65.5009       80.2200       84.7598      104.3521      116.0544      106.5398      100.3381      118.3618      164.2759      178.0271      169.5690      185.2879      200.0904      177.4695      175.9306      146.4886      156.5130      124.3577       86.4094       84.3140       77.9727       76.9050       78.8850       72.3368       76.4779       83.3267       92.1075       83.8577       71.3543       72.2826       84.0784       97.1674      106.7722       97.5210       98.7793       97.7641       93.9845       97.8243       97.1322       79.8896       80.4239       78.6055       78.5520       89.9558      104.7884      104.1604       98.1394      104.4854      105.9465      111.1431       99.6480       90.3735      108.6698      100.8628       99.0711      104.6567      109.4870      124.4075      125.7412      115.6956      126.9099      136.7505      158.4878      205.7308      214.3173      219.8446      207.0821      211.6254      188.6217      184.9958      188.3517      175.9581      154.3615      128.5872      132.0379      125.0975      130.1438      125.3327      133.5517      114.2513      113.5950      109.8709      109.9308      136.3777      145.1838      113.5994      108.1158      156.0698      102.0684       97.9082        0.0000        0.0000        0.0000        0.0000        0.0000        0.0000        0.0000        0.0000        0.0000        0.0000        0.0000        0.0000        0.0000        0.0000        0.0000        0.0000        0.0000        0.0000        0.0000        0.0000        0.0000        0.0000        0.0000        0.0000        0.0000        0.0000        0.0000        0.0000        0.0000        0.0000        0.0000        0.0000        0.0000        0.0000        0.0000        0.0000        0.0000        0.0000        0.0000        0.0000        0.0000        0.0000        0.0000        0.0000        0.0000        0.0000        0.0000        0.0000        0.0000        0.0000        0.0000        0.0000        0.0000        0.0000        0.0000        0.0000        0.0000        0.0000        0.0000
        0.0000        0.0000        0.0000        0.0000        0.0000        0.0000        0.0000        0.0000        0.0000        0.0000        0.0000        0.0000        0.0000        0.0000        0.0000        0.0000        0.0000        0.0000        0.0000        0.0000        0.0000       10.8797        7.2602       10.6181        9.0432       13.7513       13.3666       12.4056       12.7337       13.4257       12.0141        6.4303        9.5263       16.8549       17.5879       32.8335       26.9523       25.3286       10.1073        4.6648       14.0950       17.1346       16.3264        9.7084        5.9290        6.8482       10.3910       26.8839       34.9020       50.9002       46.5141       40.7492       43.0939       48.2781      110.4067       43.7866       26.5595       41.1914       61.5693       74.0947       65.4548       54.1585       44.6904       65.7315       25.1338       42.2691       32.9824       39.6041       43.2933       41.8659       60.7494       66.5946       70.8866       74.8342       89.2783      104.3721      115.4910      108.2883      124.8398      101.5975      109.6325      102.8415      116.2397       85.6099       81.9829      113.5492      125.0505      112.8992      133.1019      139.6532      137.0471      142.7023      139.1203      119.7340      119.1241       83.0456       97.3104      105.4159       97.9975       93.0836       80.0375       79.4524       97.3866       99.7007       97.4224      110.3263      108.3017      113.2995      125.0136      123.7110      138.2803      182.0458      173.5610      152.3800      145.2385      120.2316      111.5077       92.0269       83.0587       88.9958       85.3827       76.6487       77.8538       75.5002       79.7031       88.3786       84.3757       73.5397       70.9893       84.5414       85.3425      109.5561      111.9847       97.8078      100.5370      111.9360      114.4406      117.1552      113.6660      100.9666      104.3176      110.4049      101.8170      108.6734      109.6682      106.2559      111.6936      112.6262      110.9791      103.9527      102.3841      114.7208      124.9350      126.1404      120.8706      108.6400       99.5203      106.0331      114.1058      126.8136      126.9864      142.0293      158.2660      185.0121      201.1709      211.7568      185.4916      158.5240      153.2789      148.2792      155.6209      143.9293      116.6126      102.2993      109.2442      111.2715      100.1194      100.9183      114.6007      140.9423      128.6727      101.1379      130.7735       99.4219       92.6987       87.7843       80.3030       76.4564       75.4005       92.3994        0.0000        0.0000        0.0000        0.0000        0.0000        0.0000        0.0000        0.0000        0.0000        0.0000        0.0000        0.0000        0.0000        0.0000        0.0000        0.0000        0.0000        0.0000        0.0000        0.0000        0.0000        0.0000        0.0000        0.0000        0.0000        0.0000        0.0000        0.0000        0.0000        0.0000        0.0000        0.0000        0.0000        0.0000        0.0000        0.0000        0.0000        0.0000        0.0000        0.0000        0.0000        0.0000        0.0000        0.0000        0.0000        0.0000        0.0000        0.0000        0.0000        0.0000        0.0000        0.0000        0.0000        0.0000        0.0000        0.0000        0.0000        0.0000        0.0000
        0.0000        0.0000        0.0000        0.0000        0.0000        0.0000        0.0000        0.0000        0.0000        0.0000        0.0000        0.0000        0.0000        0.0000        0.0000        0.0000        0.0000        0.0000        0.0000        0.0000        0.0000        6.1649        9.7907        9.0030        6.4539       17.3124       22.5570        9.7502       10.6871       10.0457        6.4035        8.0968        8.7045       12.5698       14.5461       22.4786       13.5252       19.6729       21.9153       27.1359       22.9635        9.2611       22.4270       21.9783       28.9533       23.0817       22.0338       44.0231       54.8713       28.6352       70.5717       37.7226       53.0708       44.4873       95.1883       62.7963       42.6072       62.3200       56.0922       31.4272       38.4462       41.6255       18.2674       20.5610       27.4203       41.8824       55.6564       51.6400       57.1161       66.0205       96.6617       94.8274       66.8634       60.4004       74.4811      109.0201      137.4316      114.9169      102.5104       81.6640       81.2577      110.2657      136.7789      114.8701       93.3991      106.7771      122.5424       99.1554       96.9827      109.6631      117.5777      127.0482      122.0796      119.0019      117.7104       98.2608      104.8084      114.1487      123.4349      102.5661       84.7164       83.0921       92.8948      101.2522      106.2327      117.9690      134.1712      121.6547      116.2296      120.2869      122.7177      168.6153      158.8515      162.5998      153.3379      121.8803      111.4707       90.6501       81.5095       85.1651      110.7751       89.2748       87.9474       90.4442       91.0131       81.1471       85.8823       82.8542       78.2630       79.4651       86.7996      121.8498      133.0066      119.3691      131.9042      126.4592      147.9417      122.5640      121.4854      118.9894      118.6829      131.0284      112.6972      102.9059      103.0707      112.1761      113.0336      124.5634      117.0582      118.0521      124.2584      135.5337      138.2161      133.7541      133.3557      107.3191      102.9017      122.2630      128.5574      134.6192      149.1719      156.6030      166.2911      188.3824      195.4669      198.1026      181.1554      160.1460      152.2931      151.0334      129.9366      139.6411      107.0859       91.5199       88.4080       91.1367      107.6438      108.5360      142.0937      142.3766      119.0938       97.8477       93.3332       96.7066      104.2221       75.8012       76.0607       72.9331       71.8148       93.3404        0.0000        0.0000        0.0000        0.0000        0.0000        0.0000        0.0000        0.0000        0.0000        0.0000        0.0000        0.0000        0.0000        0.0000        0.0000        0.0000        0.0000        0.0000        0.0000        0.0000        0.0000        0.0000        0.0000        0.0000        0.0000        0.0000        0.0000        0.0000        0.0000        0.0000        0.0000        0.0000        0.0000        0.0000        0.0000        0.0000        0.0000        0.0000        0.0000        0.0000        0.0000        0.0000        0.0000        0.0000        0.0000        0.0000        0.0000        0.0000        0.0000        0.0000        0.0000        0.0000        0.0000        0.0000        0.0000        0.0000        0.0000        0.0000        0.0000
        0.0000        0.0000        0.0000        0.0000        0.0000        0.0000        0.0000        0.0000        0.0000        0.0000        0.0000        0.0000        0.0000        0.0000        0.0000        0.0000        0.0000        0.0000        0.0000        0.0000        0.0000       12.3473       13.0461       14.8358       10.2594       18.5522       22.2562        8.4267       15.8637       11.6706        8.2075       11.8018       12.5694       11.7433       12.6758       13.6892       10.0585        9.8723        9.9104       10.4531       14.1659       17.6481       24.4493       22.1430       21.8039       24.6901       25.9192       56.9374       58.3897       81.8699      112.7289       47.4447       42.1977       35.4616       42.1522       58.2030       56.8164       29.0763       37.6621       51.1571       62.2680       29.4564       18.2139       18.3905       29.8692       43.8338       51.9603       45.6368       64.1130       76.1753       62.2734       92.6840       67.6670       68.5025       72.5340       95.5744       91.2204      119.7463      110.4637       98.5268       89.0577       93.0359      104.9746      118.9541      130.6075      110.5205      119.1607      103.9113       92.2956       94.0374      111.2493      109.0763      111.4918      103.4712       94.3730       87.2008      101.1137      115.3640       95.6825       93.5981       91.8627       87.5159      106.9400      105.5692      115.9137      125.6524      126.9655      150.5927      126.0287      127.9678      122.4995      154.5615      171.6997      155.7092      142.8641      121.7431      100.7748       90.0432       85.4090       83.5285      100.4792      109.2947       94.1663       95.1387       92.0915       93.0473      103.0437      104.0052       89.4190       97.8162      100.4497      111.8151      121.1989      130.1975      140.2934      142.3687      156.1281      128.0237      115.5948      110.7718      102.1181      109.6900      114.4785      112.5560      115.7555      119.4064      104.6615      108.8632      113.4574      130.9258      133.8347      151.1379      166.4568      154.0219      131.3675      110.6912      101.6905      105.0163      120.4204      153.7873      185.0411      198.4904      191.0439      201.7107      206.1968      208.1822      184.1334      137.2418      137.0986      133.7367      125.6224      121.6519      101.2695       81.8599       78.0340       89.9948      102.4408      121.1085      113.2632      104.7486       93.6407       84.4364       95.3033       98.1817       91.1224       74.1657       72.7511       65.6573       53.4655       56.9127       62.1657        0.0000        0.0000        0.0000        0.0000        0.0000        0.0000        0.0000        0.0000        0.0000        0.0000        0.0000        0.0000        0.0000        0.0000        0.0000        0.0000        0.0000        0.0000        0.0000        0.0000        0.0000        0.0000        0.0000        0.0000        0.0000        0.0000        0.0000        0.0000        0.0000        0.0000        0.0000        0.0000        0.0000        0.0000        0.0000        0.0000        0.0000        0.0000        0.0000        0.0000        0.0000        0.0000        0.0000        0.0000        0.0000        0.0000        0.0000        0.0000        0.0000        0.0000        0.0000        0.0000        0.0000        0.0000        0.0000        0.0000        0.0000        0.0000
        0.0000        0.0000        0.0000        0.0000        0.0000        0.0000        0.0000        0.0000        0.0000        0.0000        0.0000        0.0000        0.0000        0.0000        0.0000        0.0000        0.0000        0.0000        0.0000        0.0000        0.0000        0.0000       15.5058       12.6549       12.1672       15.1083        9.6084        8.6145       31.5855       29.4141        7.4031       10.4673        9.5220        9.9815       10.0319       15.8438       12.2907        4.4779        8.1101        3.0358       11.7350       13.8162       20.1193       24.9249       39.1328       31.4163       22.8706       16.6982       52.0001       99.6527       78.7151       90.1323      126.9730       55.5827       35.7793       36.4394       48.9266       39.1492       16.7725       36.1630       61.1928       32.7601       33.2298       34.5736       48.9070       48.5196       60.0365       69.2891       84.4653       57.7621       65.2876       92.1521       88.2307       87.9282       98.9179      117.5005      107.9390      121.4254      111.8489      106.5523       86.4137       91.7663       91.8784      110.8735      128.2481      140.5486      126.1918      115.1970      114.5676      104.0963      108.6954      106.4786       93.8978       83.0404       93.0215       88.9436      108.0724      100.7203       89.6611       82.4793       86.2570       99.8576      111.3268      120.8417      125.3676      125.1177      125.8754      139.2142      138.9190      153.5207      132.1132      124.5292      134.4428      143.7438      120.2403      111.6429      114.4374       84.4226       92.4894      109.4603      109.8190      111.7880      107.0705       99.3311       98.1048      106.8636      105.6005      124.1052      119.9835      108.6712       99.0303      112.3967      135.9483      126.3765      134.7860      136.8222      134.3951      128.1362      106.8563      114.7441      104.4083      117.7265      123.8323      124.6172      137.9388      119.9422      115.3905      112.9518      122.5882      123.3225      133.1270      149.3453      166.7075      158.5617      140.6793      122.6962      118.6692      114.5055      131.1725      155.7486      190.1970      230.9270      221.8332      221.0863      223.3700      197.7903      163.7000      138.7798      136.8446      132.3899      131.7988      142.9339      108.0737       95.4832       92.4394      101.9187      130.1495      144.0607      149.6631      106.1926       91.0633      106.1316      116.7783      110.2685       89.4083       76.2284       74.0909       72.6039       59.2876       53.7213       50.5091        0.0000        0.0000        0.0000        0.0000        0.0000        0.0000        0.0000        0.0000        0.0000        0.0000        0.0000        0.0000        0.0000        0.0000        0.0000        0.0000        0.0000        0.0000        0.0000        0.0000        0.0000        0.0000        0.0000        0.0000        0.0000        0.0000        0.0000        0.0000        0.0000        0.0000        0.0000        0.0000        0.0000        0.0000        0.0000        0.0000        0.0000        0.0000        0.0000        0.0000        0.0000        0.0000        0.0000        0.0000        0.0000        0.0000        0.0000        0.0000        0.0000        0.0000        0.0000        0.0000        0.0000        0.0000        0.0000        0.0000        0.0000        0.0000
        0.0000        0.0000        0.0000        0.0000        0.0000        0.0000        0.0000        0.0000        0.0000        0.0000        0.0000        0.0000        0.0000        0.0000        0.0000        0.0000        0.0000        0.0000        0.0000        0.0000        0.0000       22.1007       21.0347        6.9020        4.6410        7.7039        7.7692        9.5340       14.8841       12.1011       31.9569       18.3177       10.7159        7.9374       11.5451       11.2418       10.3542       10.3652       14.0083       14.2248       39.5625       23.4902       21.9896       29.3473       38.2059       38.7998       44.3255       48.4295       80.0163       69.6069       80.7443       75.6242       52.1858       79.3666       56.2042       29.7041       47.0652       30.2675       32.2845       25.8413       29.3509       20.6851       26.3278       45.8561       57.9091       61.1529       75.6470       82.6206       78.6956       79.5461       76.7927       94.1241       90.0882       91.5651       87.0965       93.7763      104.9043      128.7375      106.4892       92.1861      109.0310       79.7982       77.1181       96.8532      108.2239      115.4722      119.0288      128.4395      102.6408       92.7796      103.8705       84.6766       82.6043       77.2548       80.7755       92.9235       94.4573       84.4982      103.6397       78.9763       75.0615       80.8618      107.3374      109.5687      122.2853      128.6582      118.0082      138.8377      140.3882      142.8484      124.2295      109.7636      100.6070       89.7590       96.7681       96.4697       80.7510       80.0206       74.9316      103.2573      104.1293      105.1560       94.5032      101.2273      103.3270      108.8517      111.0094      143.0697      161.7493      144.5748      118.2128      136.1167      138.9142      142.9580      148.6151      159.9538      143.6574      124.0702      112.2898      142.7125      143.3209      161.2399      133.6083      138.1371      149.7648      191.4364      141.7816      117.8507      104.8803      112.6025      131.2364      162.6156      167.2093      164.9857      153.5170      123.9426      118.5535      116.3377      125.2767      175.0862      195.3608      233.8611      231.6408      248.4695      244.5250      237.5574      199.6631      192.6545      176.8252      163.5007      160.1010      143.0681      139.8484      122.1999      125.3646      118.3689      127.3610      152.7809      121.6332      125.9775      130.1997      120.1972      112.4696      103.5060       96.5798       90.4730       68.4856       51.9371       46.8851       41.2208       43.1793       34.1349        0.0000        0.0000        0.0000        0.0000        0.0000        0.0000        0.0000        0.0000        0.0000        0.0000        0.0000        0.0000        0.0000        0.0000        0.0000        0.0000        0.0000        0.0000        0.0000        0.0000        0.0000        0.0000        0.0000        0.0000        0.0000        0.0000        0.0000        0.0000        0.0000        0.0000        0.0000        0.0000        0.0000        0.0000        0.0000        0.0000        0.0000        0.0000        0.0000        0.0000        0.0000        0.0000        0.0000        0.0000        0.0000        0.0000        0.0000        0.0000        0.0000        0.0000        0.0000        0.0000        0.0000        0.0000        0.0000        0.0000        0.0000
        0.0000        0.0000        0.0000        0.0000        0.0000        0.0000        0.0000        0.0000        0.0000        0.0000        0.0000        0.0000        0.0000        0.0000        0.0000        0.0000        0.0000        0.0000        0.0000        0.0000       29.3835       28.4613       33.7642       11.5366        5.3474        6.3177        6.0737        8.0475       10.4657       16.3665       22.1370       11.5107        7.4433        6.6480        8.0338       13.4664        9.2204       14.6628       17.3734       24.2199       30.3595       44.2116       40.8841       46.7107       43.7363       40.4714       51.2900       58.1392       84.5011       68.6935      105.0083       77.9851       66.1223       63.5327       52.2369       39.6093       62.1497       68.0728       73.6769       36.7872       44.6868       26.1297       53.4080       57.6763       71.5344       65.5271       66.0695       78.4523       69.6567       64.2090       64.3500       99.0737       90.4823       82.1602       73.8963       95.8020      121.9548      154.4262      135.0180      101.7418      102.2643       93.7605      100.6270      103.2156      105.8892       97.4468      109.3071      111.4683       98.7395       95.9442       99.5402       94.4068       83.6709       80.8778       84.3464       97.4053      103.8779       89.3734       99.8229       78.2547       70.9218       82.5221      100.9238      101.1785      110.0949      113.7349      124.5537      129.6048      144.1651      141.5860      117.7974      109.8364       98.9007       90.3214       92.5855       95.6385       76.4978       73.9429       79.7605       91.2493      104.9317      113.9639      103.4874      111.7760      109.7768      118.4533      119.5859      151.9138      139.7027      122.6938      120.6962      129.2859      140.8387      143.5519      166.0242      140.7553      124.1467      122.2908      119.1978      132.4207      155.6321      150.0211      134.1225      116.1118      107.9271      108.0288      113.5128      115.8254      107.4042      113.8203      135.0441      180.7124      193.7310      187.6199      174.5100      141.4212      125.1591      136.2104      156.6337      214.0432      219.9660      249.6346      246.6333      241.5222      257.5313      251.1804      253.2381      245.9418      208.9347      176.7345      167.4425      148.6203      137.8538      128.6858      127.5672      117.7785      122.9243      128.5685      136.9630      155.9495      133.5224      134.2290      134.9574      115.3958      107.1919       82.7091       70.0609       49.7717       47.0826       44.1835       38.9067       30.1232       26.8449        0.0000        0.0000        0.0000        0.0000        0.0000        0.0000        0.0000        0.0000        0.0000        0.0000        0.0000        0.0000        0.0000        0.0000        0.0000        0.0000        0.0000        0.0000        0.0000        0.0000        0.0000        0.0000        0.0000        0.0000        0.0000        0.0000        0.0000        0.0000        0.0000        0.0000        0.0000        0.0000        0.0000        0.0000        0.0000        0.0000        0.0000        0.0000        0.0000        0.0000        0.0000        0.0000        0.0000        0.0000        0.0000        0.0000        0.0000        0.0000        0.0000        0.0000        0.0000        0.0000        0.0000        0.0000        0.0000        0.0000
        0.0000        0.0000        0.0000        0.0000        0.0000        0.0000        0.0000        0.0000        0.0000        0.0000        0.0000        0.0000        0.0000        0.0000        0.0000        0.0000        0.0000        0.0000        0.0000        0.0000       21.8598       15.8053       21.7696        8.4742        8.0593       12.0583       13.3535       13.3910       17.6000       18.9785       11.4963       12.1432        7.7359        7.3632       11.0485       12.7298       17.9011       22.4489       37.4640       52.5618       73.5023       59.8496       27.7013       50.1637       35.3202       32.2821       47.8737       54.2184       59.3487       64.9334       92.7557       75.0158       62.2879       46.4837       78.8052       55.4909       60.9500       62.9214       52.4215       31.8482       20.1508       43.5639       33.6164       63.9874       63.4093       63.0184       95.7070       83.8810       61.9917       65.0493       73.3193      125.1500       94.8755       92.5591       85.2900      121.8302      152.7777      133.4583      141.4807      107.2184      112.6856      119.2798      116.4523      113.9641      112.7736       99.8909       97.9478       92.1208       90.5598       87.6440       99.9488       94.8381       86.7796       73.4000       78.2465       85.9804       81.7182       78.6739       75.5866       81.4930       76.4406       79.3284       89.0433       99.8625      115.1594      106.6825      137.1461      124.6879      138.1473      130.3138      113.9933      106.5353       99.8344       98.5545       96.7736      100.7035       88.3623       88.8057       86.4480      106.3328      115.6635      104.2122      101.5018      126.0195      134.3282      134.0322      143.0031      150.4923      122.7183      122.5607      135.2556      136.4140      160.4660      163.3283      142.4240      117.9605      121.3131      121.9588      127.3049      132.6213      145.0861      143.1093      133.0247      125.1565      109.2386       99.9077      123.1668      120.0840      104.7266      110.5979      131.7160      187.0108      196.4794      195.1483      178.6783      155.9847      212.1012      199.9320      210.1382      202.1284      233.1571      247.6654      238.1542      242.9884      241.0882      269.8521      295.3509      284.6588      273.9253      229.5724      210.6449      189.5615      164.5799      163.6888      166.0220      146.8062      131.7939      121.5330      127.5187      158.6214      170.6258      145.4444      142.9118      120.2549       93.6923       74.9883       62.8760       44.2784       52.9162       55.7966       40.8428       30.9815       32.0586       34.6201        0.0000        0.0000        0.0000        0.0000        0.0000        0.0000        0.0000        0.0000        0.0000        0.0000        0.0000        0.0000        0.0000        0.0000        0.0000        0.0000        0.0000        0.0000        0.0000        0.0000        0.0000        0.0000        0.0000        0.0000        0.0000        0.0000        0.0000        0.0000        0.0000        0.0000        0.0000        0.0000        0.0000        0.0000        0.0000        0.0000        0.0000        0.0000        0.0000        0.0000        0.0000        0.0000        0.0000        0.0000        0.0000        0.0000        0.0000        0.0000        0.0000        0.0000        0.0000        0.0000        0.0000        0.0000        0.0000
        0.0000        0.0000        0.0000        0.0000        0.0000        0.0000        0.0000        0.0000        0.0000        0.0000        0.0000        0.0000        0.0000        0.0000        0.0000        0.0000        0.0000        0.0000        0.0000        0.0000       19.9277       17.4436       16.4046        8.7249       10.0419       55.1514       42.2332       26.6465       27.3732       23.2683       16.1522       18.0266       15.6212       12.8899       15.1396       20.9324       33.6295       38.9744       47.6603       51.8237       61.5474       56.8994      125.5427       93.4541       99.0785       89.7336       75.3725       67.0678       59.0738       91.5220       80.7387      107.0787      131.5300       45.6847       46.4110       47.9601       74.8408       65.6561       46.2785       35.2111       38.9363       40.8457       51.1948       82.3043       81.2334      101.0526      119.5176      104.2427       72.4600       82.3499      122.5541      111.9511      152.0297      122.5741      119.8417      184.8365      222.5128      182.7899      168.6291      136.7193      128.8886      163.4706      148.8046      127.8205      132.7906      110.4403       96.0018       86.9538       94.9192       79.0018       77.2998       96.0460       86.9053       79.8440       82.8004       69.3267       68.5653       59.1302       79.3388       89.1290      105.1178       94.9128      100.3449      104.7832      109.4700      121.1839      120.5987      131.5028      123.1939      123.3001      113.8811       99.4010      101.0640       95.0842       92.2717      101.2718       85.7016       79.9693       89.2066      122.5526      114.9116      109.7517      110.6567      128.4223      133.8889      133.3066      158.6935      157.8541      124.5062      124.0445      129.0849      149.3149      131.4954      127.0730      132.6598      117.4810      123.8234      119.4247      112.9213      126.4174      127.9620      127.3084      120.7037      108.3509      104.0189      106.8635      115.0647      116.3780      122.7135      110.9439      126.8304      178.1070      193.6503      190.4971      185.0043      151.9242      198.5816      212.9788      252.6255      227.5283      219.5717      226.4254      219.8620      261.9711      284.9557      306.4854      291.1855      268.9376      277.4509      265.8447      259.2978      245.8364      231.7054      269.2151      259.9003      208.1461      186.9303      142.3000      163.2274      162.7703      149.7783      142.3483      130.2380       95.0524       81.5165       74.3713       67.4013       47.2844       38.4651       39.4495       38.1642       32.5309       30.3911       26.3064       31.3483        0.0000        0.0000        0.0000        0.0000        0.0000        0.0000        0.0000        0.0000        0.0000        0.0000        0.0000        0.0000        0.0000        0.0000        0.0000        0.0000        0.0000        0.0000        0.0000        0.0000        0.0000        0.0000        0.0000        0.0000        0.0000        0.0000        0.0000        0.0000        0.0000        0.0000        0.0000        0.0000        0.0000        0.0000        0.0000        0.0000        0.0000        0.0000        0.0000        0.0000        0.0000        0.0000        0.0000        0.0000        0.0000        0.0000        0.0000        0.0000        0.0000        0.0000        0.0000        0.0000        0.0000        0.0000
        0.0000        0.0000        0.0000        0.0000        0.0000        0.0000        0.0000        0.0000        0.0000        0.0000        0.0000        0.0000        0.0000        0.0000        0.0000        0.0000        0.0000        0.0000        0.0000        0.0000        0.0000       47.6549       44.6546       58.4460       83.8731      107.9895      109.0128       77.7037       99.1657       91.9852       51.3228       13.7473       13.4317        6.2908        4.7256       16.3008       23.0414       33.5091       31.7198       26.9756       35.9608       52.7421       65.1766       77.8448      100.9354       81.9232       70.8136       62.7019       55.1544       81.0127       67.8198       91.4917      107.0377       67.2520       62.4336       78.6221      113.9484      134.9630       71.4917       68.5976       55.8707       79.5266      119.1984      112.0904      134.0299      124.9391      117.1101      120.7713      112.1005       86.2670       85.4913      109.1284      108.6003       83.2588       92.6740      143.7619      152.4001      159.8319      144.9863      145.8010      139.9046      139.6294      145.7055      153.1039      172.9151      179.1366      107.6352       89.6490       91.0914       75.7232       80.6649       80.5553       87.8698       81.2888       70.8248       82.4331       77.3090       86.7957      124.8352      143.8101      140.2263      106.4727      100.4854       98.0006       98.8291      110.8561      110.3195      132.5003      127.2357      120.6461      110.5168       95.2510      100.6270       92.5701       84.0958       79.0376       67.1116       64.8424       75.6164      127.4325      132.8908      138.0752      141.1257      126.8449      178.6646      206.5221      145.4455      136.0728      141.5956      125.1076      116.3412      113.2058      119.5476      114.7404      115.3199      121.8545      142.7393      132.2763      122.3725      123.4201      124.6572      119.8859      112.8442       96.3273       89.3923       89.4410       87.9034       96.2461      114.7627      124.2712      127.2554      158.9511      178.4917      223.0349      256.5226      250.3191      213.0972      180.6025      197.5999      207.1152      212.3705      215.3450      219.2856      242.7834      258.0732      271.4973      252.9433      254.2223      259.8884      264.2822      269.2256      337.6301      333.2741      313.0919      272.2777      184.9184      168.2512      145.6044      150.0395      120.7718      123.1511      119.4579      108.2626       92.9921       71.5216       69.8552       68.8887       75.9918       57.3428       70.2898       53.6788       45.5282       42.4848       36.6957       36.6101       61.0500        0.0000        0.0000        0.0000        0.0000        0.0000        0.0000        0.0000        0.0000        0.0000        0.0000        0.0000        0.0000        0.0000        0.0000        0.0000        0.0000        0.0000        0.0000        0.0000        0.0000        0.0000        0.0000        0.0000        0.0000        0.0000        0.0000        0.0000        0.0000        0.0000        0.0000        0.0000        0.0000        0.0000        0.0000        0.0000        0.0000        0.0000        0.0000        0.0000        0.0000        0.0000        0.0000        0.0000        0.0000        0.0000        0.0000        0.0000        0.0000        0.0000        0.0000        0.0000        0.0000        0.0000
        0.0000        0.0000        0.0000        0.0000        0.0000        0.0000        0.0000        0.0000        0.0000        0.0000        0.0000        0.0000        0.0000        0.0000        0.0000        0.0000        0.0000        0.0000        0.0000        0.0000        0.0000       23.4433       26.4947       76.6414      114.0553      124.5497      112.4813       97.9503      108.6584       93.9833       68.7805       17.8134       10.3527        7.0440        6.4215       18.4686       23.5179       26.7397       68.8301       57.3646       65.2731       49.3032       54.2494       78.9608      103.4088       90.0799       95.9898       72.7062       68.5241       85.1844       79.1541       69.8881       84.5322       80.2450       62.2523       81.5008       96.1652       88.3718      113.0010       76.5626       86.4022       77.9629       85.0104      134.6921      132.6131      118.2727       89.9980       84.1364       78.7068       94.1497      101.1355      122.5568       86.4657       83.5557       97.1631      145.1482      158.7844      166.1376      172.3752      146.8241      120.6888      107.3777      131.9852      120.4063      127.1815      162.8194      109.2534       96.3125       83.7831       85.0009       77.2299       79.7894       76.2268       86.6750       91.3586      101.3866      129.1484      154.8219      123.4982      109.0277      117.1652       88.4745       86.7919      112.0639      112.3684      117.4855      117.6211      121.2115      123.7107      122.6981      118.5062       98.5975      102.0001       85.1890       77.4372       61.8722       64.5257       64.0635       70.5145      119.1503      130.8605      138.6572      138.9551      136.6153      182.4239      163.7386      144.7821      130.9568      137.4119      134.8445      132.4631      129.0900      123.3187      111.0415      118.8784      129.8846      142.8118      132.4750      126.3823      120.3556      125.9733      120.4733      120.7050       91.6378       90.4371       94.5704       85.2578       89.6698       94.9504      113.2695      121.5805      150.4865      179.7407      219.3805      232.1132      219.2407      208.8073      178.0278      180.5063      212.1112      213.5061      207.3145      209.9921      209.1199      214.2734      211.8732      211.9064      223.7974      236.4705      259.4826      276.1438      349.4139      334.3824      291.5131      250.0433      162.2069      153.7430      133.1967      123.4887      110.1562      105.5154      118.1834      100.7133       96.5306       76.8168       73.5822       69.8105       69.3122       68.9660       84.0446       60.0013       66.4496       68.4022       44.3303       62.5887       80.9700        0.0000        0.0000        0.0000        0.0000        0.0000        0.0000        0.0000        0.0000        0.0000        0.0000        0.0000        0.0000        0.0000        0.0000        0.0000        0.0000        0.0000        0.0000        0.0000        0.0000        0.0000        0.0000        0.0000        0.0000        0.0000        0.0000        0.0000        0.0000        0.0000        0.0000        0.0000        0.0000        0.0000        0.0000        0.0000        0.0000        0.0000        0.0000        0.0000        0.0000        0.0000        0.0000        0.0000        0.0000        0.0000        0.0000        0.0000        0.0000        0.0000        0.0000        0.0000        0.0000        0.0000
        0.0000        0.0000        0.0000        0.0000        0.0000        0.0000        0.0000        0.0000        0.0000        0.0000        0.0000        0.0000        0.0000        0.0000        0.0000        0.0000        0.0000        0.0000        0.0000        0.0000        0.0000       37.1729       40.5343      101.5108      129.1450      144.0611      137.3253      117.3791      120.5230      106.0298       84.6735       17.4174       16.9042       15.1082       11.4980       23.9372       26.5629       37.8155       61.8839       50.5546       62.7324       44.7297       54.7347      103.1757       93.1503       96.4638       97.5780       64.3627       79.8761      106.6111       91.2817       97.4476      107.9732       95.7111       87.5836       78.2138       92.4986      147.6355      147.9431       99.1448       93.6419      102.3956       89.3067      119.8540       92.2526      104.9523       94.3033       96.3273      104.0297      138.3531      141.7444      110.1461      111.3520       94.3183       84.8769      127.7249      127.9706      141.6478      145.9524      121.8482      122.6385      132.0676      150.0014      123.8799      141.8347      143.1862      130.5758      108.6087      101.4070       96.8249      103.2672       95.8517       84.2764       73.1726       73.7210       93.0967      103.8275      145.9196      101.8994       87.5747      103.4877      101.8593       89.0817      119.9688      127.7389      134.7613      128.5434      131.8347      121.4348      117.7234      110.5371      114.3532      100.3890       87.0948       80.8410       67.4382       58.0000       56.4517       58.1728      109.9045      126.7176      157.4580      183.4990      155.4476      146.3589      129.6190      143.5350      125.0040      124.3201      170.5246      170.4096      125.9244      114.8315      122.0327      113.9580      115.8238      118.6855      123.2747      115.2986      118.6324      121.8278      120.3465      121.3833       98.0266       84.1313       89.6698       93.8075       92.2743       92.9777      104.1087      122.1247      153.6184      189.9288      194.7379      188.3059      200.7637      185.3869      191.0009      214.3600      219.3612      206.0195      195.7549      194.4063      190.0198      191.4928      184.1024      183.4502      207.0660      229.0266      249.8759      264.9962      300.8267      321.3997      281.2845      230.3104      151.6777      132.3965      123.9489      122.3887      109.1650      105.4853      119.8868      140.8673      122.6876       94.7201       82.7945       74.9613       68.7407       69.8906       80.4033       59.9024       65.9654       79.0297       72.8086       80.9552       88.5300        0.0000        0.0000        0.0000        0.0000        0.0000        0.0000        0.0000        0.0000        0.0000        0.0000        0.0000        0.0000        0.0000        0.0000        0.0000        0.0000        0.0000        0.0000        0.0000        0.0000        0.0000        0.0000        0.0000        0.0000        0.0000        0.0000        0.0000        0.0000        0.0000        0.0000        0.0000        0.0000        0.0000        0.0000        0.0000        0.0000        0.0000        0.0000        0.0000        0.0000        0.0000        0.0000        0.0000        0.0000        0.0000        0.0000        0.0000        0.0000        0.0000        0.0000        0.0000        0.0000        0.0000
        0.0000        0.0000        0.0000        0.0000        0.0000        0.0000        0.0000        0.0000        0.0000        0.0000        0.0000        0.0000        0.0000        0.0000        0.0000        0.0000        0.0000        0.0000        0.0000        0.0000        0.0000       75.1900       55.7349      145.5488      159.0823      154.9174      157.3168      141.9128      150.4020      139.4452      108.6656       27.5947       18.3092       16.8161       20.9164       29.0791       44.2797       41.0751       46.4575       39.8489       66.5779       43.5000       70.2505      146.4191      103.1255      123.4074       91.1805       98.8181       95.1952      102.6712       93.9957       91.6131       81.9940      100.4461      100.3409      136.8965      120.0258      111.5976      124.4259      102.0788       93.2210       76.9274       84.2079      128.3520       99.9407       79.2838       79.9058       99.9523       99.8192      122.3744      116.8539      105.7378       93.3819       98.0082      111.4378      143.6894      151.9673      139.6010      132.3264      142.0082      148.5400      148.8228      170.7830      126.7183      127.9175      121.5487      127.3719       90.3203       97.5624       90.9724       80.6255       71.7019       67.5253       69.3877       65.6648       70.7314       87.5576      103.3698       82.6398       78.7685      106.2233      111.7116      109.1786      141.6821      139.3324      129.3728      121.6872      126.2044      135.2914      127.4365      115.5051      120.3419      106.0980       96.3800       84.3890       73.1278       65.5922       58.6010       58.9771      102.8727      133.9674      179.8684      158.2641      140.4389      153.2469      131.1964      126.9560      123.8135      145.6227      179.8869      175.0504      114.5449      110.8595      123.9614      111.2744      107.5557      109.8504      106.6655      113.8908      108.6616      110.9911      111.7885      110.5652       90.0857       84.3068       92.4637       95.0668      103.9806      109.4932      113.0419      130.3750      154.7729      185.3792      191.5728      179.0992      183.8784      203.2964      210.6093      215.5029      210.6807      201.3153      209.4599      205.0813      184.6398      178.1510      180.9511      181.7142      200.5755      212.6432      222.9296      230.1665      266.7850      295.4295      271.0057      219.9606      149.4242      121.7001      118.7460      120.8122      123.4765      122.6350      122.3000      146.5308      124.3955       95.6692       90.1703       83.4131       75.9868       73.8066       79.8368       68.3094       61.4627       69.8844       80.7588       72.5780        0.0000        0.0000        0.0000        0.0000        0.0000        0.0000        0.0000        0.0000        0.0000        0.0000        0.0000        0.0000        0.0000        0.0000        0.0000        0.0000        0.0000        0.0000        0.0000        0.0000        0.0000        0.0000        0.0000        0.0000        0.0000        0.0000        0.0000        0.0000        0.0000        0.0000        0.0000        0.0000        0.0000        0.0000        0.0000        0.0000        0.0000        0.0000        0.0000        0.0000        0.0000        0.0000        0.0000        0.0000        0.0000        0.0000        0.0000        0.0000        0.0000        0.0000        0.0000        0.0000        0.0000        0.0000
        0.0000        0.0000        0.0000        0.0000        0.0000        0.0000        0.0000        0.0000        0.0000        0.0000        0.0000        0.0000        0.0000        0.0000        0.0000        0.0000        0.0000        0.0000        0.0000        0.0000        0.0000        0.0000      247.1684      226.6220      236.5925      245.0561      248.6764      358.0567      384.6981      355.3987      268.7219       64.5466       34.2152       23.2162       32.4894       72.4356       79.8136       87.6315       86.7144       80.6408       84.9674       90.7108       93.2265       90.3191       99.7079       95.4629       96.9962       69.7474       93.6632       93.0394      104.6643      122.8516      121.6397      110.5716      116.5040      131.0618      111.3985      131.0480      137.7761      104.4444      124.6307      142.9737      116.1381      106.7368      107.3549      105.4983      118.9976      127.1556      111.1614      108.8434      115.7925      102.8109      132.9582      118.5880      115.9783      132.0668      129.9831      155.8336      167.6774      222.9476      203.3026      182.0220      211.3759      147.4640      143.3414      101.3263      105.8987       73.0108       84.0288       93.3439      100.6608       60.5992       61.8022       69.3007       60.9541       60.9661       84.4632       96.2606       78.6548      106.1965      115.4329      110.1444      105.8523      118.1752      116.7287      115.9503      112.4038      123.0796      136.0165      133.1846      122.3068      126.4918      119.8582      110.4132      109.2507       74.6453       66.5558       58.0316       64.2750       93.0745      130.1568      151.7699      137.1989      135.8049      121.0639      153.8827      117.4123      139.0430      172.9658      164.9572      114.0356      103.6629      107.1300      113.1809      102.1041       91.4827       89.5173       84.5360       97.9669      108.2309      101.3923      107.6539       99.0714       89.4769      112.3919      117.9936      116.5524      122.9609      142.3309      145.2774      171.5372      208.7651      243.0353      220.4092      234.8314      210.5381      215.0160      200.9823      191.6510      168.7658      178.4450      201.3802      203.2676      211.9259      194.1925      173.1072      188.0141      201.2441      199.3885      210.4322      220.7603      241.1214      213.9751      200.6280      180.4387      160.2543      146.0879      138.4723      150.2736      154.9739      150.1283      149.4482      142.6319      121.9607      109.8859      103.0144      101.8964       81.0839       71.5060       66.8967       63.8878       74.5430       66.8743       63.0457       61.6026       58.9573       61.3997       57.5155       57.1728        0.0000        0.0000        0.0000        0.0000        0.0000        0.0000        0.0000        0.0000        0.0000        0.0000        0.0000        0.0000        0.0000        0.0000        0.0000        0.0000        0.0000        0.0000        0.0000        0.0000        0.0000        0.0000        0.0000        0.0000        0.0000        0.0000        0.0000        0.0000        0.0000        0.0000        0.0000        0.0000        0.0000        0.0000        0.0000        0.0000        0.0000        0.0000        0.0000        0.0000        0.0000        0.0000        0.0000        0.0000        0.0000        0.0000        0.0000        0.0000        0.0000        0.0000
        0.0000        0.0000        0.0000        0.0000        0.0000        0.0000        0.0000        0.0000        0.0000        0.0000        0.0000        0.0000        0.0000        0.0000        0.0000        0.0000        0.0000        0.0000        0.0000        0.0000        0.0000        0.0000        0.0000        0.0000        0.0000        0.0000      298.4546      426.1329      464.9459      428.6271      326.9369       78.3899       44.9070       29.8819       35.4850       86.6236       95.0709      106.7376      105.2366       99.2732      100.5195       96.3432       98.0595       96.3480       94.1132       93.7656      105.0361       98.4630       97.3662       87.9836       83.1117      102.1202      122.8347      142.5376      145.7596      120.8615      122.9408      141.3515      122.7740      122.1321      126.4004      136.4371      122.7811      165.3318      116.3591      140.2181      140.3203      116.6585      104.3172      104.2720      111.6959      128.0584      118.2909      112.1317      128.1876      152.6845      152.4990      156.4902      161.2881      199.7614      184.5773      152.5938      168.3449      165.6335      191.7344      131.4089      101.3308       67.8644       62.5198       51.8712       52.7254       41.3969       63.3433       63.8463       57.1242       75.8954       89.8681       91.6830       85.4803       97.7031      123.3872      110.5018      111.0453      104.2252      114.1489      108.7088      119.4947      125.6477      131.3603      144.1380      152.8423      162.2501      173.3885      142.3627      121.5342       88.6066       73.5088       85.4733       89.1043      101.6913      118.1469      127.2672      149.7778      125.8370      132.1514      126.9650      116.2454      145.4292      144.3048      131.3681      170.6995      116.9450      115.4061      126.7863       99.2741       99.3021       98.9689       86.5441       92.8232      106.5442      107.3828      101.2383       95.6773      106.6684       94.4045      107.8099      110.8653      120.5544      128.0574      150.6652      209.5971      234.6034      205.0929      219.4735      202.9805      192.1701      190.9791      216.2734      179.5333      157.2101      165.9230      169.8795      170.5735      177.7761      160.1275      175.4174      179.0592      198.9389      198.1519      209.2714      233.5059      215.0474      199.8705      195.8665      173.8482      153.3801      153.9419      150.0146      164.5422      166.2547      164.3259      164.5635      148.3218      136.4431      128.9482      124.9032      117.4582       86.5140       69.4597       75.0482       70.3546       72.8298       80.3555       87.2016       68.4345       55.5798       59.9319       53.0620       52.6627        0.0000        0.0000        0.0000        0.0000        0.0000        0.0000        0.0000        0.0000        0.0000        0.0000        0.0000        0.0000        0.0000        0.0000        0.0000        0.0000        0.0000        0.0000        0.0000        0.0000        0.0000        0.0000        0.0000        0.0000        0.0000        0.0000        0.0000        0.0000        0.0000        0.0000        0.0000        0.0000        0.0000        0.0000        0.0000        0.0000        0.0000        0.0000        0.0000        0.0000        0.0000        0.0000        0.0000        0.0000        0.0000        0.0000        0.0000        0.0000        0.0000        0.0000
        0.0000        0.0000        0.0000        0.0000        0.0000        0.0000        0.0000        0.0000        0.0000        0.0000        0.0000        0.0000        0.0000        0.0000        0.0000        0.0000        0.0000        0.0000        0.0000        0.0000        0.0000        0.0000        0.0000        0.0000        0.0000        0.0000        0.0000      460.4557      503.2879      471.1340      362.2310       91.8592       55.6936       35.8579       42.0535      105.1711      115.0133      120.9712      119.3845      106.4248      110.9222      113.7992      111.2209       96.9258       88.4044       91.4421      100.7645      117.3346       94.2495       76.8358       72.0413       87.5064      122.1893      113.6937      113.5164      105.3254      114.8874      128.1045      124.7294      131.2153      120.2192      139.5011      168.5594      140.9251      125.2954      122.7082      130.1855      104.4003      129.8167      123.9432      124.2712      151.5449      151.3821      136.8119      135.1683      146.3808      141.9728      122.1390      142.3207      160.4074      211.2499      194.2921      158.0197      131.8484      135.8784      117.1278       98.2856       73.8313       56.4570       55.6635       37.7647       31.1837       38.8627       49.9334       57.6117       64.8497       78.6199       82.7505      103.8221       96.7484      110.2071      110.1119       97.6819      101.8574      108.5927      107.6685      114.9789      135.1884      143.4420      146.7517      153.5476      171.2717      179.1318      145.0898      147.1600      103.7014       93.8919      117.0370      120.1954      132.1710      151.9681      162.8758      181.5303      181.7389      141.6920      139.8504      146.9436      138.4167      146.6644      136.8021      141.9648      125.6138      125.0707      121.6080      101.8547      111.4051       99.6268       89.5085       91.0981       92.1564      113.2785      122.6544       97.6402       87.2447       74.2085       70.9169       80.6286      122.6888      135.6229      147.4315      204.9471      204.8870      206.3816      188.7909      193.3378      204.6242      204.4107      197.1126      189.7393      153.9050      151.5498      149.8156      155.6874      180.5948      167.8691      162.2066      170.2458      197.9861      209.7413      229.8656      219.8322      215.8320      211.2182      204.9950      167.2682      163.1669      173.7469      174.7836      164.1023      173.5081      158.8898      153.7198      146.5277      145.4405      135.6326      127.1231      119.6624       97.6619       98.0229       80.0633       78.9590      100.5603      109.2449       88.4916       80.2294       71.1938       64.6856       59.0783       51.5497       24.6600        0.0000        0.0000        0.0000        0.0000        0.0000        0.0000        0.0000        0.0000        0.0000        0.0000        0.0000        0.0000        0.0000        0.0000        0.0000        0.0000        0.0000        0.0000        0.0000        0.0000        0.0000        0.0000        0.0000        0.0000        0.0000        0.0000        0.0000        0.0000        0.0000        0.0000        0.0000        0.0000        0.0000        0.0000        0.0000        0.0000        0.0000        0.0000        0.0000        0.0000        0.0000        0.0000        0.0000        0.0000        0.0000        0.0000        0.0000        0.0000        0.0000
        0.0000        0.0000        0.0000        0.0000        0.0000        0.0000        0.0000        0.0000        0.0000        0.0000        0.0000        0.0000        0.0000        0.0000        0.0000        0.0000        0.0000        0.0000        0.0000        0.0000        0.0000        0.0000        0.0000        0.0000        0.0000        0.0000        0.0000        0.0000        0.0000        0.0000      383.6602      100.5148       68.9644       54.2767       59.3876      137.5168      130.7726      129.0779      122.3683      101.4114      101.9352       98.6341      104.9709       82.7691       84.4797       84.8793       95.2089       76.8960       79.6184       77.5021       81.1082      107.8208      101.0782       92.0419       94.6136      104.2542      116.2020      118.9674      112.9773      119.4721      123.6036      111.3376      109.6142      121.8133      117.8415       98.6569      107.4117      104.4351      101.6550      113.0400      124.4641      150.2896      133.7592      147.6711      135.8643      157.2000      142.1937      133.6374      138.2852      198.7358      188.0833      169.2380      146.7361      135.8954      121.4880      103.8674       92.7901       67.8262       66.0033       46.9822       36.6564       28.4425       28.0215       40.9766       58.4559       50.4355       73.9310       88.9675      101.3744       91.8628      112.1418      113.0587       98.9903      111.3423      119.0408      113.7924      118.7297      139.1202      142.6557      149.3522      152.6775      179.5409      168.3222      147.0809      134.6034      113.7859      108.7624      148.8901      136.7413      163.8947      171.4953      202.5210      220.1261      212.4306      167.8503      171.6002      177.4058      129.7405      140.7362      122.7692      154.9235      110.1037      130.8293      114.7565      125.5831      135.7038      106.3126      104.8450       97.3234      113.1263      125.2274      133.3999      123.0451      112.4421      103.9860       86.3054      102.4341      129.0311      135.3584      147.2346      180.9107      193.6978      187.9879      173.4763      178.4810      203.6408      185.0250      181.3583      178.6877      146.3199      135.8744      151.7413      150.2980      168.0733      146.4020      164.0957      174.7892      191.5449      203.4879      224.3580      206.7175      196.0426      224.9338      210.2118      172.5215      167.3205      167.9628      157.3177      154.3643      165.5972      142.6242      131.8033      131.3312      146.6083      141.9150      147.7593      151.5589      123.3772      102.6308      122.6103      108.2146      118.2494      120.1239      117.3594       87.2219       79.7176       82.0395       76.5107       59.7800       33.3000        0.0000        0.0000        0.0000        0.0000        0.0000        0.0000        0.0000        0.0000        0.0000        0.0000        0.0000        0.0000        0.0000        0.0000        0.0000        0.0000        0.0000        0.0000        0.0000        0.0000        0.0000        0.0000        0.0000        0.0000        0.0000        0.0000        0.0000        0.0000        0.0000        0.0000        0.0000        0.0000        0.0000        0.0000        0.0000        0.0000        0.0000        0.0000        0.0000        0.0000        0.0000        0.0000        0.0000        0.0000        0.0000        0.0000        0.0000        0.0000        0.0000
        0.0000        0.0000        0.0000        0.0000        0.0000        0.0000        0.0000        0.0000        0.0000        0.0000        0.0000        0.0000        0.0000        0.0000        0.0000        0.0000        0.0000        0.0000        0.0000        0.0000        0.0000        0.0000        0.0000        0.0000        0.0000        0.0000        0.0000        0.0000        0.0000        0.0000        0.0000      283.2228      218.1349        0.0000        0.0000      150.0126      143.8413      137.0219      123.1954       80.7107       73.6581       68.8500       69.1997       65.7419       66.4422       71.0093       73.2081      112.1217      121.2434      121.6592      133.0277      113.7902      100.6831       91.0418       98.1004      120.8880      126.5705      114.5412      115.0237      133.8358      157.5104      140.8385      139.2449      155.4509      128.5065       89.2044       84.9160      102.0575      109.1099      123.0455      137.4791      144.7614      146.5033      160.0077      146.7386      170.1442      144.7314      159.2660      163.9603      259.5725      273.6516      257.0977      214.5416      230.8018      157.0649      154.1323      165.4229       94.4529       71.2476       52.2199       38.6078       29.6500       42.2990       47.5012       84.1321       68.9615       83.9004      123.7926      117.1512       98.8881      103.4966      109.9902      104.4030      111.8319      117.3578      112.1443      128.8838      165.1974      154.4514      148.6753      148.5621      146.6326      154.9458      137.7641      125.5241      135.3439      158.1377      188.6277      184.2668      257.4964      249.7184      250.8506      224.4145      187.5243      156.6281      178.7842      133.8171      128.9655      123.2897      108.6649      114.9727      128.3806      145.4890      144.6004      144.0314      139.2218      130.7223      127.0401      119.5437      148.2380      147.2524      153.4877      150.0432      134.9164      126.3728      129.4347      146.7055      134.0464      121.3997      138.8593      160.9757      170.1967      154.6798      148.2505      152.1140      133.9398      132.1040      131.5075      128.8286      121.7323      115.5832      120.1488      130.6530      129.8354      167.8040      194.7926      193.3978      212.0320      227.8125      251.6669      208.9736      199.0607      198.8132      164.5032      183.6301      160.2468      132.1602      126.8433      139.3724      124.1202      113.6719      106.0059      126.0341      148.2613      148.5650      143.2129      146.0821      149.4629      149.9225      166.0927      155.4747      151.8208      127.0838      128.9032      113.1839       72.5276       74.5228       74.2592        0.0000        0.0000        0.0000        0.0000        0.0000        0.0000        0.0000        0.0000        0.0000        0.0000        0.0000        0.0000        0.0000        0.0000        0.0000        0.0000        0.0000        0.0000        0.0000        0.0000        0.0000        0.0000        0.0000        0.0000        0.0000        0.0000        0.0000        0.0000        0.0000        0.0000        0.0000        0.0000        0.0000        0.0000        0.0000        0.0000        0.0000        0.0000        0.0000        0.0000        0.0000        0.0000        0.0000        0.0000        0.0000        0.0000        0.0000        0.0000        0.0000        0.0000        0.0000
        0.0000        0.0000        0.0000        0.0000        0.0000        0.0000        0.0000        0.0000        0.0000        0.0000        0.0000        0.0000        0.0000        0.0000        0.0000        0.0000        0.0000        0.0000        0.0000        0.0000        0.0000        0.0000        0.0000        0.0000        0.0000        0.0000        0.0000        0.0000        0.0000        0.0000        0.0000        0.0000        0.0000        0.0000        0.0000        0.0000        0.0000      148.7110      132.4092       82.4651       71.0491       65.8462       65.4165       62.2662       62.6937       68.3886       77.6665      128.6642      143.2197      138.7858      130.9507      106.8854      105.7620      102.4985      100.2119      111.7554      122.6417      126.7430      133.8157      143.9751      145.2464      135.8159      136.1091      125.1236      132.0208      104.2741       86.3558       83.8304      106.9411      123.4087      132.9118      142.1946      138.9203      132.9066      121.2812      134.2980      142.8186      155.9189      160.5294      237.5380      248.2451      237.7724      187.5631      183.5734      145.3105      110.7950      215.4775      248.8180       95.5805       88.6656       60.3000       41.5396       50.8919       32.8188       60.8987       78.1984       89.8666      115.3933      115.7411       87.0294       84.5554      110.9745      103.0390      118.0572      109.7791      105.5795      117.7537      147.6527      154.5869      151.6949      151.2428      149.9000      152.4749      159.6026      188.5741      150.6847      143.9269      153.7423      186.3935      284.6553      278.5887      267.0396      229.7729      187.8019      179.9127      142.0601      128.9591      103.2209      101.1731       91.9714       87.0171       98.6791      108.3837      100.5964      100.8433      126.7875      123.1993      124.1048      137.8345      146.6564      156.8639      165.0907      164.7232      145.8517      136.6320      156.9204      155.5454      144.9644      138.1932      142.7823      149.5766      146.5359      152.2937      150.9903      132.9305      120.6573      108.5184      118.0677      116.5203      115.6628      117.9878      137.9357      129.6451      130.9470      162.5988      176.5182      174.1430      209.9387      279.2651      268.0236      218.1629      195.1717      157.5193      145.4464      156.3239      129.8194      122.8490      128.1422      126.2639      124.0067      117.5559      104.9892      120.8038      147.8888      143.1536      131.6077      135.5119      152.5247      170.2955      185.2088      175.2995      168.8086      172.8702      153.8877      131.0376       83.3486       76.9281        0.0000        0.0000        0.0000        0.0000        0.0000        0.0000        0.0000        0.0000        0.0000        0.0000        0.0000        0.0000        0.0000        0.0000        0.0000        0.0000        0.0000        0.0000        0.0000        0.0000        0.0000        0.0000        0.0000        0.0000        0.0000        0.0000        0.0000        0.0000        0.0000        0.0000        0.0000        0.0000        0.0000        0.0000        0.0000        0.0000        0.0000        0.0000        0.0000        0.0000        0.0000        0.0000        0.0000        0.0000        0.0000        0.0000        0.0000        0.0000        0.0000        0.0000        0.0000        0.0000
        0.0000        0.0000        0.0000        0.0000        0.0000        0.0000        0.0000        0.0000        0.0000        0.0000        0.0000        0.0000        0.0000        0.0000        0.0000        0.0000        0.0000        0.0000        0.0000        0.0000        0.0000        0.0000        0.0000        0.0000        0.0000        0.0000        0.0000        0.0000        0.0000        0.0000        0.0000        0.0000        0.0000        0.0000        0.0000        0.0000        0.0000        0.0000        0.0000      100.7691       91.2673       87.7372       85.5536       81.9160       79.5054       84.9379       96.5599      149.5290      168.5524      172.9904      164.6095      128.8490      123.9032      111.3104      107.6775      144.6724      149.1372      141.3831      140.6431      129.9598      144.8496      146.5574      121.6878       91.7830       98.6984       89.8519       80.0249       87.7167      104.0302      141.8888      124.2774      122.8896      125.9501      105.7629       94.7436      114.8474      142.9547      136.6700      126.5782      142.2590      159.4456      157.0272      147.2867      129.1671      102.1965       81.2578      104.7059      144.5936      176.4266      115.5739       58.6822       30.1773      140.1501      139.2420       52.8143       56.9475       71.6266       82.8143       80.9667       78.1800       77.8197       87.1547      108.4265       99.3561       92.0326      105.6298      113.9849      133.1096      146.3933      165.0504      165.4913      158.1839      146.3173      146.3914      150.2727      180.3794      170.1407      161.3318      185.4110      245.0980      273.1682      310.1838      287.1844      163.1735      146.8509      112.0131      150.2106       87.7001      138.2504       84.7359       80.5445       88.8622       76.4137       81.4100       90.3408      115.3540      110.8337      106.3458      119.0546      149.1967      191.2259      203.9072      180.4791      167.0499      169.6742      188.6125      192.0865      198.9906      162.7665      148.9535      149.7715      152.5631      156.2832      140.4046      127.2374      111.5970      104.3466      107.2685      114.8949      112.7337      115.7549      132.2901      133.9163      134.7064      144.2050      163.9675      169.2983      183.7085      248.1532      291.0017      228.8198      168.3825      155.0393      148.8240      133.5253      116.0779      118.2306      101.4834       97.3180      112.9516      123.1103      122.4366      123.5652      124.6394      120.1714      125.6543      131.7849      153.4741      181.9287      189.3944      198.1389      211.5723      193.7684      181.0213      159.4051      103.3079       88.1837        0.0000        0.0000        0.0000        0.0000        0.0000        0.0000        0.0000        0.0000        0.0000        0.0000        0.0000        0.0000        0.0000        0.0000        0.0000        0.0000        0.0000        0.0000        0.0000        0.0000        0.0000        0.0000        0.0000        0.0000        0.0000        0.0000        0.0000        0.0000        0.0000        0.0000        0.0000        0.0000        0.0000        0.0000        0.0000        0.0000        0.0000        0.0000        0.0000        0.0000        0.0000        0.0000        0.0000        0.0000        0.0000        0.0000        0.0000        0.0000        0.0000        0.0000        0.0000        0.0000
        0.0000        0.0000        0.0000        0.0000        0.0000        0.0000        0.0000        0.0000        0.0000        0.0000        0.0000        0.0000        0.0000        0.0000        0.0000        0.0000        0.0000        0.0000        0.0000        0.0000        0.0000        0.0000        0.0000        0.0000        0.0000        0.0000        0.0000        0.0000        0.0000        0.0000        0.0000        0.0000        0.0000        0.0000        0.0000        0.0000        0.0000        0.0000        0.0000        0.0000      132.8922      131.2965      126.1886      120.2133      116.2574      118.4098      126.6120      185.1827      197.2810      195.6554      185.8243      146.6918      127.0051      114.0826      134.0938      146.2880      160.0778      145.3452      123.8307      136.2589      144.9024      155.4565      144.5578      126.2876       96.5496       74.9879      117.0965      102.5502      104.7425      114.1293      123.2183      104.5395      117.6477      108.1539      105.3896      124.6411      172.2843      158.4886      130.1021      126.3898      126.1918      137.0074      151.1030      128.0564      150.2450      152.8406      210.4267      196.1133      156.9015      123.5732       88.6131       29.3267       36.1617      103.1076       55.4761       51.8729       46.1071       49.6216       68.3366       69.7957       70.5558       88.7806      107.9427       90.1808       91.8587      106.0617      119.0555      127.7142      139.3240      166.6502      165.7201      185.4521      176.5407      151.5564      140.7785      168.2521      163.3652      180.0578      205.8439      266.5685      289.9196      273.9496      288.2133      178.8948      154.5307      113.3601      104.4482       75.6337       72.5778       70.5390       71.6166       76.2944       82.7262       93.2275       97.7169      110.1997      119.6335      123.3801      132.7797      161.6442      207.8170      217.0343      200.5704      191.3107      187.5523      203.3026      201.1903      187.8275      154.7509      144.1283      148.6426      155.1203      165.2731      155.8767      139.4829      105.5401      113.4489      113.3910      116.5784      107.6374      123.3146      147.4577      147.0985      133.4990      155.5988      159.1860      166.5467      244.3026      314.6134      305.8748      229.6462      171.3783      149.3639      145.7758      149.2937      127.5621      134.0799      111.3968      100.0206      122.1704      123.9887      118.1397      116.2481      114.0827      115.3785      145.0893      165.8325      179.8619      196.3838      218.8825      228.4919      222.3006      217.4248      206.9106      171.1626      130.5950        0.0000        0.0000        0.0000        0.0000        0.0000        0.0000        0.0000        0.0000        0.0000        0.0000        0.0000        0.0000        0.0000        0.0000        0.0000        0.0000        0.0000        0.0000        0.0000        0.0000        0.0000        0.0000        0.0000        0.0000        0.0000        0.0000        0.0000        0.0000        0.0000        0.0000        0.0000        0.0000        0.0000        0.0000        0.0000        0.0000        0.0000        0.0000        0.0000        0.0000        0.0000        0.0000        0.0000        0.0000        0.0000        0.0000        0.0000        0.0000        0.0000        0.0000        0.0000        0.0000        0.0000
        0.0000        0.0000        0.0000        0.0000        0.0000        0.0000        0.0000        0.0000        0.0000        0.0000        0.0000        0.0000        0.0000        0.0000        0.0000        0.0000        0.0000        0.0000        0.0000        0.0000        0.0000        0.0000        0.0000        0.0000        0.0000        0.0000        0.0000        0.0000        0.0000        0.0000        0.0000        0.0000        0.0000        0.0000        0.0000        0.0000        0.0000        0.0000        0.0000        0.0000        0.0000        0.0000        0.0000      260.5804      252.3472      250.0119      255.9853      266.7959      274.3270      264.0167      230.5261      147.5878      123.1648      114.9572      121.7451      152.4815      156.9683      157.9908      152.3870      135.5069      131.7728      126.3616      111.3987       82.2956       69.5862       70.0810       71.5067       92.7472       97.8937      101.0956       97.6998       84.5637       85.5022       88.6720       85.0616       98.8568      116.4165      113.4320      111.7763      180.4976      143.5135      141.8132      177.4119      265.5266      311.7987      359.7437      314.1956      303.6667      262.2076      254.8324      202.8968      106.1517       94.5849       95.1059      107.7072       72.5965       63.8209       56.0068       59.7942       62.9181       70.9923       84.4333      101.4763      100.5172      127.0124      141.7415      134.9725      144.2073      148.2077      163.3320      195.3628      228.7712      218.9664      190.2155      174.8466      205.8759      192.8763      193.5931      212.2049      197.1305      207.8633      222.6988      241.6116      223.0570      140.1084      102.3093       84.3862       69.4704       67.1195       61.9003       68.9878       84.7686       86.2522       85.0341      100.0269      126.6370      134.8027      125.4176      134.7854      163.7568      200.0667      238.3459      255.4941      260.6872      205.3985      179.2607      149.8148      134.7336      117.1223      120.5892      130.6944      160.5023      146.8630      132.5855      109.8121       92.9767      103.3269      106.7999      118.2875      122.9125      129.8947      154.4783      133.1198      155.7217      173.0782      168.8071      207.0970      277.1002      268.7688      241.7141      191.8199      167.3845      169.3365      169.6266      151.5429      139.5316      155.1409      133.1523      129.7841      140.0087      122.6551      104.2201      117.0701      140.7183      156.1797      174.3634      213.6628      247.2309      267.3454      294.6118      298.1340      261.8109      250.2982      247.0076      206.3750      139.4700        0.0000        0.0000        0.0000        0.0000        0.0000        0.0000        0.0000        0.0000        0.0000        0.0000        0.0000        0.0000        0.0000        0.0000        0.0000        0.0000        0.0000        0.0000        0.0000        0.0000        0.0000        0.0000        0.0000        0.0000        0.0000        0.0000        0.0000        0.0000        0.0000        0.0000        0.0000        0.0000        0.0000        0.0000        0.0000        0.0000        0.0000        0.0000        0.0000        0.0000        0.0000        0.0000        0.0000        0.0000        0.0000        0.0000        0.0000        0.0000        0.0000        0.0000        0.0000        0.0000        0.0000
        0.0000        0.0000        0.0000        0.0000        0.0000        0.0000        0.0000        0.0000        0.0000        0.0000        0.0000        0.0000        0.0000        0.0000        0.0000        0.0000        0.0000        0.0000        0.0000        0.0000        0.0000        0.0000        0.0000        0.0000        0.0000        0.0000        0.0000        0.0000        0.0000        0.0000        0.0000        0.0000        0.0000        0.0000        0.0000        0.0000        0.0000        0.0000        0.0000        0.0000        0.0000        0.0000        0.0000        0.0000      317.1590      310.0063      308.9985      314.2905      316.5295      299.1057      259.8608      162.4150      133.6081      123.6364      130.9025      162.0124      172.0251      171.0807      163.0860      142.9318      134.9556      124.3698      107.8941       67.9683       60.2970       56.2374       59.8616       87.6573       94.5266       96.0228       93.8238       72.9863       66.2127       61.4271       69.0162       73.9453       81.3618       89.8918       90.8350      130.0637      139.7053      167.7939      238.3374      342.0828      405.0685      458.3832      368.0642      333.8521      338.2701      284.5441      252.2446      179.9766      120.0466       94.2888      148.3519       81.8913       84.7160       72.3770       74.1458       73.4079       65.0119       68.1192       72.7980       91.3034      117.2389      123.8953      131.5789      144.9227      149.2217      162.2010      183.4147      246.3829      249.9393      220.4147      217.7570      226.1593      197.0675      186.0883      174.6862      154.9222      162.4152      184.2721      182.2512      146.4009      103.5639       88.6934       73.3665       71.7742       72.3536       71.9360       70.6870       94.6805      103.0353       91.6423      102.8148      119.5783      115.6891      137.0443      153.9329      170.9893      252.0582      276.0921      254.1613      228.8012      213.0569      176.2706      152.0920      151.0235      142.8246      121.2100      120.8773      146.8857      176.3682      153.8818      136.0656      103.1434      103.2226      107.7235      116.3158      127.7197      120.6964      124.7509      140.0004      149.9157      154.5417      168.7543      209.9119      247.7475      243.2280      242.8051      188.3600      182.1021      187.8296      175.9475      163.7832      157.7029      171.6458      176.1315      153.3171      133.7976      130.0852      122.8345      136.9700      167.5307      173.8122      192.0798      227.0376      282.3258      339.0046      376.0721      376.6297      342.5729      300.8514      282.6132      242.4693      179.7600        0.0000        0.0000        0.0000        0.0000        0.0000        0.0000        0.0000        0.0000        0.0000        0.0000        0.0000        0.0000        0.0000        0.0000        0.0000        0.0000        0.0000        0.0000        0.0000        0.0000        0.0000        0.0000        0.0000        0.0000        0.0000        0.0000        0.0000        0.0000        0.0000        0.0000        0.0000        0.0000        0.0000        0.0000        0.0000        0.0000        0.0000        0.0000        0.0000        0.0000        0.0000        0.0000        0.0000        0.0000        0.0000        0.0000        0.0000        0.0000        0.0000        0.0000        0.0000        0.0000        0.0000
        0.0000        0.0000        0.0000        0.0000        0.0000        0.0000        0.0000        0.0000        0.0000        0.0000        0.0000        0.0000        0.0000        0.0000        0.0000        0.0000        0.0000        0.0000        0.0000        0.0000        0.0000        0.0000        0.0000        0.0000        0.0000        0.0000        0.0000        0.0000        0.0000        0.0000        0.0000        0.0000        0.0000        0.0000        0.0000        0.0000        0.0000        0.0000        0.0000        0.0000        0.0000        0.0000        0.0000        0.0000        0.0000        0.0000      337.0944      342.3728      342.4393      326.6895      285.1322      179.3855      153.5063      143.6302      152.6361      190.0331      200.3760      199.8519      191.0583      167.9609      156.2818      141.4650      122.1553       73.9320       58.0931       54.8590       61.5150       92.8871      101.9874      104.9386       92.3734       73.8791       66.2538       70.9286       69.4929       63.3428       65.0404       78.3223       98.0224      157.7511      198.9150      251.1296      327.7208      431.6877      492.6380      478.1323      416.8661      376.6266      409.5220      398.8355      311.3101      180.5959      139.2551      145.7451      148.8130       99.3960       98.0740       81.9258       61.9329       50.6228       56.6675      100.0319       58.5818       70.2958       77.8150       95.0064       97.9116      147.1680      159.2186      173.2411      209.9590      267.8289      250.4854      227.6212      214.5790      208.6995      202.8406      195.3332      179.3326      151.2599      142.3902      144.6002      124.2675      130.5395      110.3429      112.6754      104.2727       78.4905       66.8250       76.0827       80.5849      107.0992      107.0834       89.4485       98.8980      101.0308      104.3277      116.8169      136.1315      166.4089      216.1308      230.3783      226.6745      225.2699      216.7940      187.0078      174.7650      157.9848      142.4465      123.4368      116.6782      134.6944      160.2414      146.3241      144.2760      114.9395      127.1303      121.4907      137.5057      128.9523      131.0518      147.7785      149.2551      164.8445      193.7653      165.5220      172.9579      205.0407      219.5230      238.6465      231.3260      195.6397      190.2671      229.0219      219.1633      184.7970      175.6184      177.3082      176.8819      145.1618      135.3281      134.2552      151.3209      186.8272      181.8581      211.2334      242.3521      333.8512      364.3989      377.9497      392.1343      369.1514      326.7822      306.7991      301.9813      219.6000        0.0000        0.0000        0.0000        0.0000        0.0000        0.0000        0.0000        0.0000        0.0000        0.0000        0.0000        0.0000        0.0000        0.0000        0.0000        0.0000        0.0000        0.0000        0.0000        0.0000        0.0000        0.0000        0.0000        0.0000        0.0000        0.0000        0.0000        0.0000        0.0000        0.0000        0.0000        0.0000        0.0000        0.0000        0.0000        0.0000        0.0000        0.0000        0.0000        0.0000        0.0000        0.0000        0.0000        0.0000        0.0000        0.0000        0.0000        0.0000        0.0000        0.0000        0.0000        0.0000        0.0000
        0.0000        0.0000        0.0000        0.0000        0.0000        0.0000        0.0000        0.0000        0.0000        0.0000        0.0000        0.0000        0.0000        0.0000        0.0000        0.0000        0.0000        0.0000        0.0000        0.0000        0.0000        0.0000        0.0000        0.0000        0.0000        0.0000        0.0000        0.0000        0.0000        0.0000        0.0000        0.0000        0.0000        0.0000        0.0000        0.0000        0.0000        0.0000        0.0000        0.0000        0.0000        0.0000        0.0000        0.0000        0.0000        0.0000        0.0000      354.5884      354.9745      338.7558      305.9180      199.7348      176.9843      173.8894      186.2522      228.7054      240.0229      243.2490      236.8899      206.4516      196.6488      183.1130      152.6769       93.0145       74.6027       68.3036       74.8787      112.8010      118.9749      117.5250      106.3050       79.6693       78.8144       71.0829       79.3738       67.7938       96.0835      125.3113      128.8294      278.7866      315.1752      346.1855      350.8830      394.0980      460.8365      432.1646      397.8611      438.2899      459.2384      452.2076      402.9194      191.8254      166.5912      172.6920      186.2091      138.7209      142.3212      139.2055      107.9242       73.5907       54.0875       50.6259       60.3713       68.0913       72.9733       82.2377      114.7524      175.0702      192.7629      216.9957      213.9640      243.5528      216.9196      216.1860      213.0032      204.9381      196.9875      176.9901      143.7743      125.5957      114.0874      106.1519      142.8081      141.1066      116.8064      123.4067      135.3256       77.9850       83.7166       94.5105      109.4042      100.8747       92.3695       91.8017      100.0363       96.3111      110.8497      107.3328      132.3223      148.9525      142.7981      166.5343      189.1592      204.0008      200.2597      190.5319      169.6402      150.7610      155.8339      128.4092      125.6150      136.2407      149.5485      157.5640      140.0266      128.9194      126.9791      157.2177      177.9916      162.0737      153.6611      158.2419      173.4619      175.1773      210.2707      183.4724      177.2118      217.1337      216.6740      240.1318      212.6276      205.2815      197.1628      228.9746      236.4610      186.0938      188.7691      195.5316      194.0485      171.7970      151.6451      154.6860      177.8057      191.7811      196.2737      232.0091      285.8993      352.7203      369.1971      355.4544      347.9492      338.5417      325.0576      318.4396      327.2054        0.0000        0.0000        0.0000        0.0000        0.0000        0.0000        0.0000        0.0000        0.0000        0.0000        0.0000        0.0000        0.0000        0.0000        0.0000        0.0000        0.0000        0.0000        0.0000        0.0000        0.0000        0.0000        0.0000        0.0000        0.0000        0.0000        0.0000        0.0000        0.0000        0.0000        0.0000        0.0000        0.0000        0.0000        0.0000        0.0000        0.0000        0.0000        0.0000        0.0000        0.0000        0.0000        0.0000        0.0000        0.0000        0.0000        0.0000        0.0000        0.0000        0.0000        0.0000        0.0000        0.0000        0.0000
        0.0000        0.0000        0.0000        0.0000        0.0000        0.0000        0.0000        0.0000        0.0000        0.0000        0.0000        0.0000        0.0000        0.0000        0.0000        0.0000        0.0000        0.0000        0.0000        0.0000        0.0000        0.0000        0.0000        0.0000        0.0000        0.0000        0.0000        0.0000        0.0000        0.0000        0.0000        0.0000        0.0000        0.0000        0.0000        0.0000        0.0000        0.0000        0.0000        0.0000        0.0000        0.0000        0.0000        0.0000        0.0000        0.0000        0.0000        0.0000        0.0000        0.0000      343.6891      298.2684      272.5284      269.2036      289.1080      328.5362      345.2274      349.8686      343.1424      316.4711      301.7122      281.5117      244.4159      149.9182      125.2908      109.7412        0.0000        0.0000      136.0030      135.6221      127.8336      115.9340      113.4396      104.5432      112.1666      132.4422      156.4714      180.3246      227.0658      318.3248      332.0041      381.8406      338.4132      300.0040      358.0394      449.7950      446.3487      370.9373      362.4213        0.0000        0.0000        0.0000        0.0000      256.2068      259.5470      321.6929      388.6961      425.2420        0.0000      187.6483      110.5154      106.4047       95.7314      103.1221      118.9253      122.5102      174.6486      242.9738      245.5424      263.2493      237.1358      203.5677      206.3454      219.4478      216.8219      194.7429      172.6937      157.0696      138.4746      102.7256       88.0911       87.9186       96.3543      115.1318      120.5237      123.4745      131.8340      105.1704      128.8480      121.9101      117.3726      110.0810       91.9845       98.3274       96.0520       97.5685      117.6679       95.3294      100.3578      106.1653      109.1441      121.6885      136.1566      164.8686      189.0728      181.2777      157.2405      144.4823      155.5089      145.4270      157.5347      144.4390      145.1286      158.2341      133.0079      128.1631      143.0760      159.3013      176.2718      220.2762      204.1252      201.5372      216.6925      204.9797      169.4484      183.3299      167.3470      151.8226      194.0956      204.0251      196.2949      206.6999      176.3676      180.9239      177.7220      219.4915      229.8378      232.3293      226.3425      182.7999      177.5363      169.9630      181.1235      226.1113      241.8207      263.6765      308.0665      338.6577      335.1558      319.9886      352.1740      311.8208      286.1645        0.0000        0.0000        0.0000        0.0000        0.0000        0.0000        0.0000        0.0000        0.0000        0.0000        0.0000        0.0000        0.0000        0.0000        0.0000        0.0000        0.0000        0.0000        0.0000        0.0000        0.0000        0.0000        0.0000        0.0000        0.0000        0.0000        0.0000        0.0000        0.0000        0.0000        0.0000        0.0000        0.0000        0.0000        0.0000        0.0000        0.0000        0.0000        0.0000        0.0000        0.0000        0.0000        0.0000        0.0000        0.0000        0.0000        0.0000        0.0000        0.0000        0.0000        0.0000        0.0000        0.0000        0.0000        0.0000        0.0000
        0.0000        0.0000        0.0000        0.0000        0.0000        0.0000        0.0000        0.0000        0.0000        0.0000        0.0000        0.0000        0.0000        0.0000        0.0000        0.0000        0.0000        0.0000        0.0000        0.0000        0.0000        0.0000        0.0000        0.0000        0.0000        0.0000        0.0000        0.0000        0.0000        0.0000        0.0000        0.0000        0.0000        0.0000        0.0000        0.0000        0.0000        0.0000        0.0000        0.0000        0.0000        0.0000        0.0000        0.0000        0.0000        0.0000        0.0000        0.0000        0.0000        0.0000        0.0000        0.0000        0.0000        0.0000        0.0000      382.6126      408.3854      408.2319        0.0000        0.0000        0.0000      330.8207      285.1145      181.9514      149.6095        0.0000        0.0000        0.0000        0.0000        0.0000        0.0000        0.0000      130.2893      131.8211      138.9385      152.7022      167.8771      197.2148      240.1057      307.7467      311.0631      334.0730      360.6565      386.9645      530.9199      512.9554      521.4349      438.0343        0.0000        0.0000        0.0000        0.0000        0.0000        0.0000      441.2568      563.6024        0.0000        0.0000        0.0000      347.7928      204.7891      148.1722      117.0903      133.4441      140.8375      130.2073      148.6768      192.9357      214.6775      221.9017      204.1785      206.7672      201.5594      198.6949      200.2915      178.9834      167.7138      156.1699      120.9262       84.1917       81.1088       73.8624       71.5864       94.4300      104.5692      139.9837      146.0958      126.5312      134.2672      117.1035      126.1324      130.9432      118.7678      139.1912      113.1850      103.7514       99.0983      103.7621      101.5578      103.4219      107.8691      111.7703      120.8692      161.0504      181.5825      172.3187      146.4953      155.8887      169.5793      180.9615      168.1924      151.0384      146.5180      153.3299      133.9397      143.8383      168.9919      187.9883      202.7823      213.7367      235.0824      265.1044      250.2688      219.9837      177.2022      155.1666      147.7375      133.2723      164.0202      172.9193      193.3396      226.1999      193.4321      194.1159      195.0783      236.9448      256.8759      281.7977      254.7134      203.2268      195.4261      175.9951      190.9995      239.0667      277.9209      294.8773      326.1567      320.8429      292.0403      303.3419      303.4867      317.5602      320.3498        0.0000        0.0000        0.0000        0.0000        0.0000        0.0000        0.0000        0.0000        0.0000        0.0000        0.0000        0.0000        0.0000        0.0000        0.0000        0.0000        0.0000        0.0000        0.0000        0.0000        0.0000        0.0000        0.0000        0.0000        0.0000        0.0000        0.0000        0.0000        0.0000        0.0000        0.0000        0.0000        0.0000        0.0000        0.0000        0.0000        0.0000        0.0000        0.0000        0.0000        0.0000        0.0000        0.0000        0.0000        0.0000        0.0000        0.0000        0.0000        0.0000        0.0000        0.0000        0.0000        0.0000        0.0000        0.0000        0.0000
        0.0000        0.0000        0.0000        0.0000        0.0000        0.0000        0.0000        0.0000        0.0000        0.0000        0.0000        0.0000        0.0000        0.0000        0.0000        0.0000        0.0000        0.0000        0.0000        0.0000        0.0000        0.0000        0.0000        0.0000        0.0000        0.0000        0.0000        0.0000        0.0000        0.0000        0.0000        0.0000        0.0000        0.0000        0.0000        0.0000        0.0000        0.0000        0.0000        0.0000        0.0000        0.0000        0.0000        0.0000        0.0000        0.0000        0.0000        0.0000        0.0000        0.0000        0.0000        0.0000        0.0000        0.0000        0.0000        0.0000        0.0000        0.0000        0.0000        0.0000        0.0000      374.3431      327.0028      206.3624      174.8528        0.0000        0.0000        0.0000        0.0000        0.0000        0.0000        0.0000        0.0000      148.2953      157.7702      159.2512      172.5465      203.5312      257.9979      328.9208      363.3381      403.1637      429.7383      442.0611      459.2043        0.0000        0.0000        0.0000        0.0000        0.0000        0.0000        0.0000        0.0000        0.0000        0.0000        0.0000        0.0000        0.0000        0.0000        0.0000      235.6681      184.8508      145.0887      139.2686      151.0189      165.4844      161.9022      181.9115      200.6459      208.0759      184.4802      185.4448      184.0859      200.9301      207.1350      186.6986      185.6430      157.3714      119.0918       85.1560       65.3246       60.0377       78.5944      101.5130      108.8508      138.8112      122.2133      122.7797      124.0113      131.8606      132.7307      154.9572      155.8562      137.2856      108.7018      106.1346      114.5578      111.0886      102.4225       99.4472       95.7257      103.5653      119.2490      142.5985      168.4615      157.0273      141.2161      152.4008      189.2032      179.6854      171.3031      160.5229      149.3060      145.4899      139.9798      173.3446      179.5878      193.6249      198.8125      219.2664      243.5975      269.0012      251.1335      227.9957      189.0830      148.6798      129.1995      165.4465      189.5887      163.5624      213.1327      251.0177      228.1445      215.9121      194.9686      219.3677      238.4169      255.7281      242.2578      220.8907      193.1197      187.9669      220.9435      286.5892      321.3314      329.5342      350.3298      378.9775      315.8795      283.6770      288.3268      242.9154        0.0000        0.0000        0.0000        0.0000        0.0000        0.0000        0.0000        0.0000        0.0000        0.0000        0.0000        0.0000        0.0000        0.0000        0.0000        0.0000        0.0000        0.0000        0.0000        0.0000        0.0000        0.0000        0.0000        0.0000        0.0000        0.0000        0.0000        0.0000        0.0000        0.0000        0.0000        0.0000        0.0000        0.0000        0.0000        0.0000        0.0000        0.0000        0.0000        0.0000        0.0000        0.0000        0.0000        0.0000        0.0000        0.0000        0.0000        0.0000        0.0000        0.0000        0.0000        0.0000        0.0000        0.0000        0.0000        0.0000        0.0000
        0.0000        0.0000        0.0000        0.0000        0.0000        0.0000        0.0000        0.0000        0.0000        0.0000        0.0000        0.0000        0.0000        0.0000        0.0000        0.0000        0.0000        0.0000        0.0000        0.0000        0.0000        0.0000        0.0000        0.0000        0.0000        0.0000        0.0000        0.0000        0.0000        0.0000        0.0000        0.0000        0.0000        0.0000        0.0000        0.0000        0.0000        0.0000        0.0000        0.0000        0.0000        0.0000        0.0000        0.0000        0.0000        0.0000        0.0000        0.0000        0.0000        0.0000        0.0000        0.0000        0.0000        0.0000        0.0000        0.0000        0.0000        0.0000        0.0000        0.0000        0.0000        0.0000      371.7730      259.3066        0.0000        0.0000        0.0000        0.0000        0.0000        0.0000        0.0000        0.0000        0.0000        0.0000      165.2146      174.0076      196.5234      256.7825      319.8230      372.4212      454.8021      483.4930      475.1083      458.3994        0.0000        0.0000        0.0000        0.0000        0.0000        0.0000        0.0000        0.0000        0.0000        0.0000        0.0000        0.0000        0.0000        0.0000        0.0000        0.0000        0.0000      196.8339      138.1757      149.9261      232.6175      185.3624      163.3373      208.6236      218.5197      221.4586      207.7505      201.1681      243.9109      268.9189      230.5768      196.0973      162.6151      139.2394      124.8720       88.1849       73.1566       70.4264       84.4255       99.9887      117.2009      122.5231      119.3658      139.5693      133.6642      139.7693      133.7920      144.8566      177.9697      141.9704      117.2836       95.7724      101.9377       91.9701       92.3797       97.2445      106.3205      125.4689      112.8469      127.1802      132.6666      140.7843      139.1520      159.7052      186.2633      173.0700      160.7609      154.4717      141.0737      161.4755      175.7345      196.7089      198.5440      200.7763      216.0949      225.6158      213.2165      221.0153      233.0890      228.7999      243.8500      214.3308      147.7930      166.5899      197.9537      200.3751      194.7377      227.9518      215.9932      211.6669      211.6841      199.7639      210.4786      222.8858      219.8482      199.8430      199.3824      210.7386      242.6638      293.0280      309.5617      340.7679      304.7126      338.7557      326.5630      295.4886      269.4608        0.0000        0.0000        0.0000        0.0000        0.0000        0.0000        0.0000        0.0000        0.0000        0.0000        0.0000        0.0000        0.0000        0.0000        0.0000        0.0000        0.0000        0.0000        0.0000        0.0000        0.0000        0.0000        0.0000        0.0000        0.0000        0.0000        0.0000        0.0000        0.0000        0.0000        0.0000        0.0000        0.0000        0.0000        0.0000        0.0000        0.0000        0.0000        0.0000        0.0000        0.0000        0.0000        0.0000        0.0000        0.0000        0.0000        0.0000        0.0000        0.0000        0.0000        0.0000        0.0000        0.0000        0.0000        0.0000        0.0000        0.0000        0.0000
        0.0000        0.0000        0.0000        0.0000        0.0000        0.0000        0.0000        0.0000        0.0000        0.0000        0.0000        0.0000        0.0000        0.0000        0.0000        0.0000        0.0000        0.0000        0.0000        0.0000        0.0000        0.0000        0.0000        0.0000        0.0000        0.0000        0.0000        0.0000        0.0000        0.0000        0.0000        0.0000        0.0000        0.0000        0.0000        0.0000        0.0000        0.0000        0.0000        0.0000        0.0000        0.0000        0.0000        0.0000        0.0000        0.0000        0.0000        0.0000        0.0000        0.0000        0.0000        0.0000        0.0000        0.0000        0.0000        0.0000        0.0000        0.0000        0.0000        0.0000        0.0000        0.0000        0.0000        0.0000        0.0000        0.0000        0.0000        0.0000        0.0000        0.0000        0.0000        0.0000        0.0000        0.0000      125.7371      215.9410      254.4511      311.0185      343.8942      348.5573      412.6748      463.7469      415.3801        0.0000        0.0000        0.0000        0.0000        0.0000        0.0000        0.0000        0.0000        0.0000        0.0000        0.0000        0.0000        0.0000        0.0000        0.0000        0.0000        0.0000        0.0000      219.1797      158.1916      198.8864      235.7896      214.9284      210.8310      250.4627      264.8706      255.6917      265.7061      268.2950      275.6505      237.3438      208.7283      192.3076      179.3808      159.4537      127.2802       91.6301       83.9934       82.5070       87.2589      121.9538      159.9702      154.3262      157.7612      157.3881      133.7196      126.5253      127.7479      134.4366      127.1693      120.7313      119.8738      110.0670      118.5681      103.3808      104.3046      108.4648      120.1065      132.8535      118.4137      129.4874      142.3915      135.9273      145.7745      179.9011      138.2370      156.7177      170.6456      206.8360      212.3367      204.1202      178.5186      188.9973      209.1268      208.8283      216.1423      217.3153      212.8619      226.5486      250.2599      215.2568      210.0375      240.8178      191.5497      185.4958      176.5016      193.6563      180.4834      174.2483      186.3810      164.4417      171.9005      163.9239      167.0785      178.3559      177.0878      173.3843      171.8067      191.5527      202.3547      246.6659      268.2936      264.0976      257.7111      279.8403      275.3881      285.8351      245.4706        0.0000        0.0000        0.0000        0.0000        0.0000        0.0000        0.0000        0.0000        0.0000        0.0000        0.0000        0.0000        0.0000        0.0000        0.0000        0.0000        0.0000        0.0000        0.0000        0.0000        0.0000        0.0000        0.0000        0.0000        0.0000        0.0000        0.0000        0.0000        0.0000        0.0000        0.0000        0.0000        0.0000        0.0000        0.0000        0.0000        0.0000        0.0000        0.0000        0.0000        0.0000        0.0000        0.0000        0.0000        0.0000        0.0000        0.0000        0.0000        0.0000        0.0000        0.0000        0.0000        0.0000        0.0000        0.0000        0.0000        0.0000        0.0000
        0.0000        0.0000        0.0000        0.0000        0.0000        0.0000        0.0000        0.0000        0.0000        0.0000        0.0000        0.0000        0.0000        0.0000        0.0000        0.0000        0.0000        0.0000        0.0000        0.0000        0.0000        0.0000        0.0000        0.0000        0.0000        0.0000        0.0000        0.0000        0.0000        0.0000        0.0000        0.0000        0.0000        0.0000        0.0000        0.0000        0.0000        0.0000        0.0000        0.0000        0.0000        0.0000        0.0000        0.0000        0.0000        0.0000        0.0000        0.0000        0.0000        0.0000        0.0000        0.0000        0.0000        0.0000        0.0000        0.0000        0.0000        0.0000        0.0000        0.0000        0.0000        0.0000        0.0000        0.0000        0.0000        0.0000        0.0000        0.0000        0.0000        0.0000        0.0000        0.0000        0.0000        0.0000        0.0000        0.0000        0.0000        0.0000        0.0000        0.0000        0.0000        0.0000        0.0000        0.0000        0.0000        0.0000        0.0000        0.0000        0.0000        0.0000        0.0000        0.0000        0.0000        0.0000        0.0000        0.0000        0.0000        0.0000        0.0000        0.0000        0.0000      228.7839      200.8676      197.9819      218.0169      222.0096      250.4467      271.7359      306.7337      295.7788      272.4962      267.2704      241.3425      226.9034      204.4937      198.7686      174.2137      148.3596      124.5676       94.9237       88.8389      100.7674      108.8681      151.2915      177.0980      182.1436      177.6687      164.5213      142.5044      148.5674      136.9913      133.6050      112.3326      119.9751      112.4220      111.1590      122.7143      102.8746      105.3389      108.0065      115.4016      113.2836      114.4185      135.6433      120.9678      121.0277      131.7645      163.7525      155.8661      184.2147      186.1705      215.3905      235.9552      209.2516      188.5123      214.7939      202.2227      231.9759      224.7348      229.7169      247.8035      252.4058      255.7956      213.0172      194.3901      188.8736      180.7883      178.7980      181.9163      172.3221      149.4781      131.5947      140.0330      147.4318      152.4693      149.1351      146.6448      157.9359      172.7465      153.2494      151.3241      164.1976      172.2311      234.1860      244.6619      229.1740      219.4303      222.5522      261.1692      235.8187        0.0000        0.0000        0.0000        0.0000        0.0000        0.0000        0.0000        0.0000        0.0000        0.0000        0.0000        0.0000        0.0000        0.0000        0.0000        0.0000        0.0000        0.0000        0.0000        0.0000        0.0000        0.0000        0.0000        0.0000        0.0000        0.0000        0.0000        0.0000        0.0000        0.0000        0.0000        0.0000        0.0000        0.0000        0.0000        0.0000        0.0000        0.0000        0.0000        0.0000        0.0000        0.0000        0.0000        0.0000        0.0000        0.0000        0.0000        0.0000        0.0000        0.0000        0.0000        0.0000        0.0000        0.0000        0.0000        0.0000        0.0000        0.0000        0.0000
        0.0000        0.0000        0.0000        0.0000        0.0000        0.0000        0.0000        0.0000        0.0000        0.0000        0.0000        0.0000        0.0000        0.0000        0.0000        0.0000        0.0000        0.0000        0.0000        0.0000        0.0000        0.0000        0.0000        0.0000        0.0000        0.0000        0.0000        0.0000        0.0000        0.0000        0.0000        0.0000        0.0000        0.0000        0.0000        0.0000        0.0000        0.0000        0.0000        0.0000        0.0000        0.0000        0.0000        0.0000        0.0000        0.0000        0.0000        0.0000        0.0000        0.0000        0.0000        0.0000        0.0000        0.0000        0.0000        0.0000        0.0000        0.0000        0.0000        0.0000        0.0000        0.0000        0.0000        0.0000        0.0000        0.0000        0.0000        0.0000        0.0000        0.0000        0.0000        0.0000        0.0000        0.0000        0.0000        0.0000        0.0000        0.0000        0.0000        0.0000        0.0000        0.0000        0.0000        0.0000        0.0000        0.0000        0.0000        0.0000        0.0000        0.0000        0.0000        0.0000        0.0000        0.0000        0.0000        0.0000        0.0000        0.0000        0.0000        0.0000        0.0000      222.0145      190.4381      196.3533      235.1286      211.9356      229.4490      294.3551      276.4477      258.2270      252.8576      249.2208      217.0437      199.6192      180.8738      160.4301      149.3332      132.7431      120.2919       92.8212       94.2034      111.6906      134.2795      179.7706      189.6482      208.0011      200.2759      176.5366      151.0264      148.9419      128.4980      124.5607      119.6228      114.8538      119.0349      109.3209      101.1246       95.2926       98.1983      106.6996      119.2829      129.9137      114.1311      117.3611      114.5338      108.6894      115.6191      130.8026      160.2760      166.7427      179.7313      159.9116      165.7156      211.2104      198.4937      199.6046      220.7548      237.3883      198.1668      219.7860      274.4564      255.6981      274.2304      255.0368      187.4320      162.6532      168.0641      179.8535      158.3555      145.6608      136.7659      127.7430      125.9066      132.8723      126.2969      141.9414      151.2637      154.2672      167.5354      191.2684      149.7635      147.3221      173.0030      206.4153      192.5451      209.1528      212.3814      213.7855      236.4249      269.6433        0.0000        0.0000        0.0000        0.0000        0.0000        0.0000        0.0000        0.0000        0.0000        0.0000        0.0000        0.0000        0.0000        0.0000        0.0000        0.0000        0.0000        0.0000        0.0000        0.0000        0.0000        0.0000        0.0000        0.0000        0.0000        0.0000        0.0000        0.0000        0.0000        0.0000        0.0000        0.0000        0.0000        0.0000        0.0000        0.0000        0.0000        0.0000        0.0000        0.0000        0.0000        0.0000        0.0000        0.0000        0.0000        0.0000        0.0000        0.0000        0.0000        0.0000        0.0000        0.0000        0.0000        0.0000        0.0000        0.0000        0.0000        0.0000        0.0000
        0.0000        0.0000        0.0000        0.0000        0.0000        0.0000        0.0000        0.0000        0.0000        0.0000        0.0000        0.0000        0.0000        0.0000        0.0000        0.0000        0.0000        0.0000        0.0000        0.0000        0.0000        0.0000        0.0000        0.0000        0.0000        0.0000        0.0000        0.0000        0.0000        0.0000        0.0000        0.0000        0.0000        0.0000        0.0000        0.0000        0.0000        0.0000        0.0000        0.0000        0.0000        0.0000        0.0000        0.0000        0.0000        0.0000        0.0000        0.0000        0.0000        0.0000        0.0000        0.0000        0.0000        0.0000        0.0000        0.0000        0.0000        0.0000        0.0000        0.0000        0.0000        0.0000        0.0000        0.0000        0.0000        0.0000        0.0000        0.0000        0.0000        0.0000        0.0000        0.0000        0.0000        0.0000        0.0000        0.0000        0.0000        0.0000        0.0000        0.0000        0.0000        0.0000        0.0000        0.0000        0.0000        0.0000        0.0000        0.0000        0.0000        0.0000        0.0000        0.0000        0.0000        0.0000        0.0000        0.0000        0.0000        0.0000        0.0000        0.0000      260.4433      209.6046      201.3689      224.0836      221.9603      236.6057      213.3221      276.0206      251.7661      249.0277      223.6030      214.8378      201.7981      191.5650      171.4122      147.4569      133.3064      129.0751      123.5054       99.9236      105.2710      116.2238      154.5347      192.9528      181.9514      203.4558      205.6089      176.3698      163.1922      143.4926      141.2606      135.2852      121.7189      121.5342      124.8353      116.0833      101.8693       98.1782       97.6089      112.7745      114.8189      114.2806      112.6387       94.2231       89.0012       95.6598      103.8174      119.0569      124.7980      126.7502      143.3376      155.9710      191.3395      213.8164      227.1193      212.4937      243.5532      249.4216      211.2255      223.1154      251.3033      260.4076      272.1758      220.1689      150.7359      130.0665      148.0158      133.2774      118.1294      136.5094      158.9895      169.3914      140.7190      136.5117      130.5777      140.9499      166.0675      173.9714      176.9251      185.4052      160.4094      163.5523      154.5808      168.8660      159.1098      167.0376      179.0965      189.6817        0.0000        0.0000        0.0000        0.0000        0.0000        0.0000        0.0000        0.0000        0.0000        0.0000        0.0000        0.0000        0.0000      291.0900        0.0000        0.0000        0.0000      301.3500        0.0000        0.0000        0.0000        0.0000        0.0000        0.0000        0.0000        0.0000        0.0000        0.0000        0.0000        0.0000        0.0000        0.0000        0.0000        0.0000        0.0000        0.0000        0.0000        0.0000        0.0000        0.0000        0.0000        0.0000        0.0000        0.0000        0.0000        0.0000        0.0000        0.0000        0.0000        0.0000        0.0000        0.0000        0.0000        0.0000        0.0000        0.0000        0.0000        0.0000        0.0000        0.0000        0.0000
        0.0000        0.0000        0.0000        0.0000        0.0000        0.0000        0.0000        0.0000        0.0000        0.0000        0.0000        0.0000        0.0000        0.0000        0.0000        0.0000        0.0000        0.0000        0.0000        0.0000        0.0000        0.0000        0.0000        0.0000        0.0000        0.0000        0.0000        0.0000        0.0000        0.0000        0.0000        0.0000        0.0000        0.0000        0.0000        0.0000        0.0000        0.0000        0.0000        0.0000        0.0000        0.0000        0.0000        0.0000        0.0000        0.0000        0.0000        0.0000        0.0000        0.0000        0.0000        0.0000        0.0000        0.0000        0.0000        0.0000        0.0000        0.0000        0.0000        0.0000        0.0000        0.0000        0.0000        0.0000        0.0000        0.0000        0.0000        0.0000        0.0000        0.0000        0.0000        0.0000        0.0000        0.0000        0.0000        0.0000        0.0000        0.0000        0.0000        0.0000        0.0000        0.0000        0.0000        0.0000        0.0000        0.0000        0.0000        0.0000        0.0000        0.0000        0.0000        0.0000        0.0000        0.0000        0.0000        0.0000        0.0000        0.0000        0.0000        0.0000      288.0857      252.3569      236.7351      225.0403      222.3870      225.3721      201.9201      196.2346      204.2249      206.7940      208.3017      172.5822      188.6113      166.1684      128.0428      133.8683      127.3743      115.8960      124.6973      122.5051      140.0332      153.9932      169.5882      193.2017      193.1995      193.2897      195.0324      188.0481      171.1737      149.2157      170.1120      133.7149      119.5216      125.8196      120.6543      115.9648      113.7489      115.9773      134.4722      126.7395      107.1133       94.5388       88.3990       99.3618       97.8703      105.8181      117.0062      117.9651      113.1760      120.6824      123.7262      145.0579      158.1704      196.0500      224.5831      205.2907      209.7018      211.9491      203.4885      182.8472      212.9958      210.5884      205.2192      166.0513      128.2286      134.0819      134.7587      115.4355      102.6013      114.2216      126.8995      120.1676      123.4229      121.8849      122.3983      145.0288      154.0027      173.3526      157.4094      168.9373      171.2035      180.8033      175.9695      132.1900      110.7325      121.7473      128.5243      162.5980        0.0000        0.0000        0.0000        0.0000        0.0000        0.0000        0.0000        0.0000        0.0000        0.0000        0.0000        0.0000      292.7100      346.5000      490.0801        0.0000      362.8800      343.1700        0.0000        0.0000        0.0000        0.0000        0.0000        0.0000        0.0000        0.0000        0.0000        0.0000        0.0000        0.0000        0.0000        0.0000        0.0000        0.0000        0.0000        0.0000        0.0000        0.0000        0.0000        0.0000        0.0000        0.0000        0.0000        0.0000        0.0000        0.0000        0.0000        0.0000        0.0000        0.0000        0.0000        0.0000        0.0000        0.0000        0.0000        0.0000        0.0000        0.0000        0.0000        0.0000        0.0000
        0.0000        0.0000        0.0000        0.0000        0.0000        0.0000        0.0000        0.0000        0.0000        0.0000        0.0000        0.0000        0.0000        0.0000        0.0000        0.0000        0.0000        0.0000        0.0000        0.0000        0.0000        0.0000        0.0000        0.0000        0.0000        0.0000        0.0000        0.0000        0.0000        0.0000        0.0000        0.0000        0.0000        0.0000        0.0000        0.0000        0.0000        0.0000        0.0000        0.0000        0.0000        0.0000        0.0000        0.0000        0.0000        0.0000        0.0000        0.0000        0.0000        0.0000        0.0000        0.0000        0.0000        0.0000        0.0000        0.0000        0.0000        0.0000        0.0000        0.0000        0.0000        0.0000        0.0000        0.0000        0.0000        0.0000        0.0000        0.0000        0.0000        0.0000        0.0000        0.0000        0.0000        0.0000        0.0000        0.0000        0.0000        0.0000        0.0000        0.0000        0.0000        0.0000        0.0000        0.0000        0.0000        0.0000        0.0000        0.0000        0.0000        0.0000        0.0000        0.0000        0.0000        0.0000        0.0000        0.0000        0.0000        0.0000        0.0000      363.4864      298.3594      277.7632      249.5131      236.6835      220.9063      219.0467      200.0768      163.9813      178.8814      183.9535      195.1192      154.1345      142.3969      132.3925      129.8194      145.3939      123.2856      114.4675      125.2693      144.8694      153.0316      157.7523      151.6327      190.9131      196.9489      174.7635      170.0641      168.3060      168.4649      163.5237      166.1077      154.7459      139.0191      135.9730      120.5078      119.7972      134.0536      133.0880      119.3857      101.3119       95.0508       87.6469       83.5275       90.2035       91.7069       95.4992      128.1146      122.0571      114.1113      107.9858      124.2271      138.2593      145.0008      179.4477      215.8157      193.5093      176.4825      179.6445      172.7847      183.7680      196.5274      188.4114      169.0179      155.0840      140.4645      158.8274      138.2221      125.5192      124.0105      107.9406      122.3846      112.8108      114.1961      127.0597      118.3186      140.4627      150.1526      163.6615      165.3031      185.6257      199.4405      231.2461      235.0618      134.6276      100.2566      104.8011      114.6470      131.8490        0.0000        0.0000        0.0000        0.0000        0.0000        0.0000      375.7243      285.7500        0.0000        0.0000        0.0000        0.0000      313.7099      470.2500        0.0000        0.0000        0.0000        0.0000        0.0000        0.0000        0.0000        0.0000        0.0000        0.0000        0.0000        0.0000        0.0000        0.0000        0.0000        0.0000        0.0000        0.0000        0.0000        0.0000        0.0000        0.0000        0.0000        0.0000        0.0000        0.0000        0.0000        0.0000        0.0000        0.0000        0.0000        0.0000        0.0000        0.0000        0.0000        0.0000        0.0000        0.0000        0.0000        0.0000        0.0000        0.0000        0.0000        0.0000        0.0000        0.0000        0.0000
        0.0000        0.0000        0.0000        0.0000        0.0000        0.0000        0.0000        0.0000        0.0000        0.0000        0.0000        0.0000        0.0000        0.0000        0.0000        0.0000        0.0000        0.0000        0.0000        0.0000        0.0000        0.0000        0.0000        0.0000        0.0000        0.0000        0.0000        0.0000        0.0000        0.0000        0.0000        0.0000        0.0000        0.0000        0.0000        0.0000        0.0000        0.0000        0.0000        0.0000        0.0000        0.0000        0.0000        0.0000        0.0000        0.0000        0.0000        0.0000        0.0000        0.0000        0.0000        0.0000        0.0000        0.0000        0.0000        0.0000        0.0000        0.0000        0.0000        0.0000        0.0000        0.0000        0.0000        0.0000        0.0000        0.0000        0.0000        0.0000        0.0000        0.0000        0.0000        0.0000        0.0000        0.0000        0.0000        0.0000        0.0000        0.0000        0.0000        0.0000        0.0000        0.0000        0.0000        0.0000        0.0000        0.0000        0.0000        0.0000        0.0000        0.0000        0.0000        0.0000        0.0000        0.0000        0.0000        0.0000        0.0000      429.1860      363.8939      327.7029      278.8847      271.7724      243.2965      233.1917      212.3826      213.7981      191.0925      164.4403      156.5854      155.9789      154.5284      144.4534      129.0005      117.0360      124.8462      143.4826      126.2103      125.2980      148.0938      162.0959      161.9727      168.5307      150.5532      177.9568      174.4752      165.4861      162.1536      163.0748      170.8735      171.9393      173.6090      170.4101      165.0482      151.9118      126.9399      116.5567      122.8738      134.8664      130.8748      120.5856      107.0273       95.0872       89.1596       91.2820       91.2909       98.4465      125.4538      123.2210      124.4216      124.0591      118.3079      143.7685      158.2339      172.4191      174.0365      174.2752      155.0181      177.7478      162.5492      172.4502      181.0542      163.1677      165.8557      160.7952      167.2395      166.9952      134.8534      124.4175      126.5453      106.9935      134.2271      151.5926      117.6352      129.9578      125.8805      145.6210      153.8667      158.6664      186.0534      202.8938      220.2102      229.6353      217.6947      115.3920       88.7701      108.5436      134.4417        0.0000        0.0000        0.0000        0.0000        0.0000      335.6854      348.8028      341.5721      210.0300        0.0000        0.0000        0.0000        0.0000        0.0000        0.0000        0.0000        0.0000        0.0000        0.0000        0.0000        0.0000        0.0000        0.0000        0.0000        0.0000        0.0000        0.0000        0.0000        0.0000        0.0000        0.0000        0.0000        0.0000        0.0000        0.0000        0.0000        0.0000        0.0000        0.0000        0.0000        0.0000        0.0000        0.0000        0.0000        0.0000        0.0000        0.0000        0.0000        0.0000        0.0000        0.0000        0.0000        0.0000        0.0000        0.0000        0.0000        0.0000        0.0000        0.0000        0.0000        0.0000        0.0000
        0.0000        0.0000        0.0000        0.0000        0.0000        0.0000        0.0000        0.0000        0.0000        0.0000        0.0000        0.0000        0.0000        0.0000        0.0000        0.0000        0.0000        0.0000        0.0000        0.0000        0.0000        0.0000        0.0000        0.0000        0.0000        0.0000        0.0000        0.0000        0.0000        0.0000        0.0000        0.0000        0.0000        0.0000        0.0000        0.0000        0.0000        0.0000        0.0000        0.0000        0.0000        0.0000        0.0000        0.0000        0.0000        0.0000        0.0000        0.0000        0.0000        0.0000        0.0000        0.0000        0.0000        0.0000        0.0000        0.0000        0.0000        0.0000        0.0000        0.0000        0.0000        0.0000        0.0000        0.0000        0.0000        0.0000        0.0000        0.0000        0.0000        0.0000        0.0000        0.0000        0.0000        0.0000        0.0000        0.0000        0.0000        0.0000        0.0000        0.0000        0.0000        0.0000        0.0000        0.0000        0.0000        0.0000        0.0000        0.0000        0.0000        0.0000        0.0000        0.0000        0.0000        0.0000        0.0000        0.0000        0.0000      409.3127      337.2951      266.1005      288.0623      275.4124      258.0937      260.3882      245.2169      199.1477      179.6957      172.8240      151.4984      134.6686      150.9067      151.0938      143.4589      134.2957      130.0159      143.9200      134.4296      141.5036      149.9511      160.2454      162.7050      146.3790      140.3162      163.0084      156.7243      158.6439      160.8288      168.5201      172.3240      173.5402      161.8618      148.6252      131.9792      109.4655      116.7283      124.2112      127.6406      134.3151      135.4837      124.2305      117.4933      115.9943      103.5378       99.6677      106.9007      105.4067      116.3987      137.0878      118.4910      128.4462      122.8061      141.2627      137.7143      138.1768      156.5802      196.5451      177.0068      177.2280      165.9344      156.3695      155.4696      153.0979      143.5586      141.5697      146.5672      140.9343      140.8961      129.0193      119.0864      111.7418      157.4928      147.2652      123.2958      141.0163      135.6955      168.1803      169.7717      182.2285      198.3768      212.9207      191.4824      180.2037      155.8373      110.4448      104.8786      130.3111      160.0413        0.0000        0.0000        0.0000      132.8100      319.9443      359.6249      377.0346      376.4615      253.1100        0.0000        0.0000        0.0000        0.0000        0.0000        0.0000        0.0000        0.0000        0.0000        0.0000        0.0000        0.0000        0.0000        0.0000        0.0000        0.0000        0.0000        0.0000        0.0000        0.0000        0.0000        0.0000        0.0000        0.0000        0.0000        0.0000        0.0000        0.0000        0.0000        0.0000        0.0000        0.0000        0.0000        0.0000        0.0000        0.0000        0.0000        0.0000        0.0000        0.0000        0.0000        0.0000        0.0000        0.0000        0.0000        0.0000        0.0000        0.0000        0.0000        0.0000        0.0000        0.0000        0.0000
        0.0000        0.0000        0.0000        0.0000        0.0000        0.0000        0.0000        0.0000        0.0000        0.0000        0.0000        0.0000        0.0000        0.0000        0.0000        0.0000        0.0000        0.0000        0.0000        0.0000        0.0000        0.0000        0.0000        0.0000        0.0000        0.0000        0.0000        0.0000        0.0000        0.0000        0.0000        0.0000        0.0000        0.0000        0.0000        0.0000        0.0000        0.0000        0.0000        0.0000        0.0000        0.0000        0.0000        0.0000        0.0000        0.0000        0.0000        0.0000        0.0000        0.0000        0.0000        0.0000        0.0000        0.0000        0.0000        0.0000        0.0000        0.0000        0.0000        0.0000        0.0000        0.0000        0.0000        0.0000        0.0000        0.0000        0.0000        0.0000        0.0000        0.0000        0.0000        0.0000        0.0000        0.0000        0.0000        0.0000        0.0000        0.0000        0.0000        0.0000        0.0000        0.0000        0.0000        0.0000        0.0000        0.0000        0.0000        0.0000        0.0000        0.0000        0.0000        0.0000        0.0000        0.0000        0.0000        0.0000      456.3516      435.8519      325.9835      310.4423      337.5847      306.0563      260.0233      245.9287      250.6253      231.6151      191.3057      179.5527      148.6569      139.9921      148.8009      163.2458      177.2747      150.3682      144.6009      161.0503      153.3628      158.9354      144.4135      135.1889      120.5804      124.8639      133.0352      140.3740      140.7515      146.7886      149.8832      146.2021      152.3171      147.0930      137.2439      118.7015      111.5828      104.1203      111.9552      135.7858      155.7981      157.7735      161.1175      158.1180      176.6589      167.5664      143.0492      133.0273      164.4664      179.1157      184.5795      169.4415      132.4363      124.5882      116.4678      122.4668      124.7870      134.5264      140.5768      139.4299      148.4021      146.7160      142.4142      132.3993      125.2032      133.3152      128.9255      145.6251      168.5325      161.9392      144.5163      133.6874      123.4589      133.2209      149.2412      174.8854      155.0759      170.9883      193.8152      232.3124      226.4954      243.8430      223.2735      216.7442      203.0226      158.8416      138.0842      122.4317      129.9958       98.2191        0.0000        0.0000        0.0000        0.0000      312.3488      327.7551      338.6447      345.7408      356.2314      270.6600        0.0000        0.0000        0.0000        0.0000        0.0000        0.0000        0.0000        0.0000        0.0000        0.0000        0.0000        0.0000        0.0000        0.0000        0.0000        0.0000        0.0000        0.0000        0.0000        0.0000        0.0000        0.0000        0.0000        0.0000        0.0000        0.0000        0.0000        0.0000        0.0000        0.0000        0.0000        0.0000        0.0000        0.0000        0.0000        0.0000        0.0000        0.0000        0.0000        0.0000        0.0000        0.0000        0.0000        0.0000        0.0000        0.0000        0.0000        0.0000        0.0000        0.0000        0.0000        0.0000        0.0000
        0.0000        0.0000        0.0000        0.0000        0.0000        0.0000        0.0000        0.0000        0.0000        0.0000        0.0000        0.0000        0.0000        0.0000        0.0000        0.0000        0.0000        0.0000        0.0000        0.0000        0.0000        0.0000        0.0000        0.0000        0.0000        0.0000        0.0000        0.0000        0.0000        0.0000        0.0000        0.0000        0.0000        0.0000        0.0000        0.0000        0.0000        0.0000        0.0000        0.0000        0.0000        0.0000        0.0000        0.0000        0.0000        0.0000        0.0000        0.0000        0.0000        0.0000        0.0000        0.0000        0.0000        0.0000        0.0000        0.0000        0.0000        0.0000        0.0000        0.0000        0.0000        0.0000        0.0000        0.0000        0.0000        0.0000        0.0000        0.0000        0.0000        0.0000        0.0000        0.0000        0.0000        0.0000        0.0000        0.0000        0.0000        0.0000        0.0000        0.0000        0.0000        0.0000        0.0000        0.0000        0.0000        0.0000        0.0000        0.0000        0.0000        0.0000        0.0000        0.0000        0.0000        0.0000        0.0000        0.0000      374.2020      336.0840      302.2729      338.5040      370.9255      344.9747      271.4087      270.0224      274.1430      263.5669      201.9352      172.4397      159.9156      150.4974      151.2917      142.3247      173.1503      161.8735      161.1604      156.6758      152.8678      155.0900      149.1647      131.2325      130.4787      134.3826      149.9557      144.3332      139.7837      136.4500      133.4118      138.0496      151.9767      151.3332      146.5305      134.2243      133.6987      118.4884      126.1089      154.2726      152.7883      171.7116      173.4700      178.9864      168.4173      146.8846      144.5573      113.3311      118.1919      123.6357      120.7467      147.9250      132.8596      129.9545      130.8814      107.8570      124.6551      150.1218      136.6537      115.5862      114.5501      119.3668      137.3129      132.3052      124.5455      128.7849      142.2464      158.2957      187.1044      182.8637      156.4875      133.6864      132.3753      148.9685      144.2868      169.0916      167.8915      175.3414      191.0134      214.6119      220.6716      222.4318      223.5995      185.3842      180.2030      136.9973      130.4563        0.0000        0.0000        0.0000        0.0000        0.0000        0.0000      309.7169      344.3662      353.1069      339.3335      336.7393      340.2206        0.0000        0.0000        0.0000        0.0000        0.0000        0.0000        0.0000        0.0000        0.0000        0.0000        0.0000        0.0000        0.0000        0.0000        0.0000        0.0000        0.0000        0.0000        0.0000        0.0000        0.0000        0.0000        0.0000        0.0000        0.0000        0.0000        0.0000        0.0000        0.0000        0.0000        0.0000        0.0000        0.0000        0.0000        0.0000        0.0000        0.0000        0.0000        0.0000        0.0000        0.0000        0.0000        0.0000        0.0000        0.0000        0.0000        0.0000        0.0000        0.0000        0.0000        0.0000        0.0000        0.0000        0.0000
        0.0000        0.0000        0.0000        0.0000        0.0000        0.0000        0.0000        0.0000        0.0000        0.0000        0.0000        0.0000        0.0000        0.0000        0.0000        0.0000        0.0000        0.0000        0.0000        0.0000        0.0000        0.0000        0.0000        0.0000        0.0000        0.0000        0.0000        0.0000        0.0000        0.0000        0.0000        0.0000        0.0000        0.0000        0.0000        0.0000        0.0000        0.0000        0.0000        0.0000        0.0000        0.0000        0.0000        0.0000        0.0000        0.0000        0.0000        0.0000        0.0000        0.0000        0.0000        0.0000        0.0000        0.0000        0.0000        0.0000        0.0000        0.0000        0.0000        0.0000        0.0000        0.0000        0.0000        0.0000        0.0000        0.0000        0.0000        0.0000        0.0000        0.0000        0.0000        0.0000        0.0000        0.0000        0.0000        0.0000        0.0000        0.0000        0.0000        0.0000        0.0000        0.0000        0.0000        0.0000        0.0000        0.0000        0.0000        0.0000        0.0000        0.0000        0.0000        0.0000        0.0000        0.0000        0.0000        0.0000      321.6037      305.2805      321.1068      362.5797      396.8644      332.4708      305.6259      291.5414      284.8858      250.9789      214.5560      185.3565      173.4995      163.2682      164.3166      171.8045      179.5825      202.0619      186.6071      169.3599      157.1945      147.3740      137.8748      133.7885      120.6067      114.6174      127.8129      129.2003      144.7483      145.6269      144.9771      154.0853      161.5297      170.2864      154.4870      137.2099      136.5613      132.9939      122.1837      148.7596      165.9730      190.1708      186.5520      176.8230      160.3277      163.9101      155.1599      125.8272      119.7665      118.9354      117.9270      180.5413      147.5842      151.0618      149.8066      103.2464      104.5734      110.8031      119.3342      107.1697      110.6527      122.9934      133.0820      145.5528      137.1152      135.8400      140.8734      176.9506      185.5174      177.4219      168.1534      149.1748      143.6378      157.0028      151.8094      164.5385      186.3870      202.7893      213.6455      234.8479      228.8244      217.8125      204.9336      174.7733      147.5495      127.9166        0.0000        0.0000        0.0000        0.0000        0.0000        0.0000      272.1247      276.8799      336.0782      331.7584      320.2309      314.4469      311.3406        0.0000        0.0000        0.0000        0.0000        0.0000        0.0000        0.0000        0.0000        0.0000        0.0000        0.0000        0.0000        0.0000        0.0000        0.0000        0.0000        0.0000        0.0000        0.0000        0.0000        0.0000        0.0000        0.0000        0.0000        0.0000        0.0000        0.0000        0.0000        0.0000        0.0000        0.0000        0.0000        0.0000        0.0000        0.0000        0.0000        0.0000        0.0000        0.0000        0.0000        0.0000        0.0000        0.0000        0.0000        0.0000        0.0000        0.0000        0.0000        0.0000        0.0000        0.0000        0.0000        0.0000        0.0000
        0.0000        0.0000        0.0000        0.0000        0.0000        0.0000        0.0000        0.0000        0.0000        0.0000        0.0000        0.0000        0.0000        0.0000        0.0000        0.0000        0.0000        0.0000        0.0000        0.0000        0.0000        0.0000        0.0000        0.0000        0.0000        0.0000        0.0000        0.0000        0.0000        0.0000        0.0000        0.0000        0.0000        0.0000        0.0000        0.0000        0.0000        0.0000        0.0000        0.0000        0.0000        0.0000        0.0000        0.0000        0.0000        0.0000        0.0000        0.0000        0.0000        0.0000        0.0000        0.0000        0.0000        0.0000        0.0000        0.0000        0.0000        0.0000        0.0000        0.0000        0.0000        0.0000        0.0000        0.0000        0.0000        0.0000        0.0000        0.0000        0.0000        0.0000        0.0000        0.0000        0.0000        0.0000        0.0000        0.0000        0.0000        0.0000        0.0000        0.0000        0.0000        0.0000        0.0000        0.0000        0.0000        0.0000        0.0000        0.0000        0.0000        0.0000        0.0000        0.0000        0.0000        0.0000        0.0000        0.0000        0.0000      284.9047      316.8568      362.9468      332.5611      288.9731      295.4949      291.5452      271.4580      245.3189      250.4513      204.4191      168.7401      166.9009      193.0107      221.8065      196.1911      198.9905      171.8374      162.1101      177.5539      168.2188      161.0634      127.3403      106.3288      116.2370      137.0607      140.4367      149.9711      155.9880      157.9208      178.5593      174.9868      168.1486      143.8561      132.5479      129.2877      131.1479      123.7024      153.7336      160.3825      173.9807      173.3708      160.0844      141.3683      145.2648      130.5546      120.9403      108.6700      140.1767      166.4241      170.2470      170.6271      143.5574      116.0925      102.6027      112.4312      127.6503      128.5621      115.6748      127.7719      135.6534      142.6800      150.6210      145.4887      144.5273      164.8603      189.5435      195.9100      192.8936      188.2370      169.8587      190.3485      177.5584      188.8234      211.8248      217.8180      214.0251      221.8403      240.2404      201.0898      204.1647      186.8768      162.3633      149.7333        0.0000        0.0000        0.0000        0.0000        0.0000        0.0000        0.0000      282.3919      301.2297      342.4265      342.0197      317.9813      308.9163      295.4484        0.0000        0.0000        0.0000        0.0000        0.0000        0.0000        0.0000        0.0000        0.0000        0.0000        0.0000        0.0000        0.0000        0.0000        0.0000        0.0000        0.0000        0.0000        0.0000        0.0000        0.0000        0.0000        0.0000        0.0000        0.0000        0.0000        0.0000        0.0000        0.0000        0.0000        0.0000        0.0000        0.0000        0.0000        0.0000        0.0000        0.0000        0.0000        0.0000        0.0000        0.0000        0.0000        0.0000        0.0000        0.0000        0.0000        0.0000        0.0000        0.0000        0.0000        0.0000        0.0000        0.0000        0.0000
        0.0000        0.0000        0.0000        0.0000        0.0000        0.0000        0.0000        0.0000        0.0000        0.0000        0.0000        0.0000        0.0000        0.0000        0.0000        0.0000        0.0000        0.0000        0.0000        0.0000        0.0000        0.0000        0.0000        0.0000        0.0000        0.0000        0.0000        0.0000        0.0000        0.0000        0.0000        0.0000        0.0000        0.0000        0.0000        0.0000        0.0000        0.0000        0.0000        0.0000        0.0000        0.0000        0.0000        0.0000        0.0000        0.0000        0.0000        0.0000        0.0000        0.0000        0.0000        0.0000        0.0000        0.0000        0.0000        0.0000        0.0000        0.0000        0.0000        0.0000        0.0000        0.0000        0.0000        0.0000        0.0000        0.0000        0.0000        0.0000        0.0000        0.0000        0.0000        0.0000        0.0000        0.0000        0.0000        0.0000        0.0000        0.0000        0.0000        0.0000        0.0000        0.0000        0.0000        0.0000        0.0000        0.0000        0.0000        0.0000        0.0000        0.0000        0.0000        0.0000        0.0000        0.0000        0.0000        0.0000      247.1982      268.2374      312.4770      318.0022        0.0000      307.6743      278.9096      263.5197      231.4975      225.5391      222.5653      184.7173      176.5682      173.8145      182.0105      210.5594      203.1166      168.5686      152.0623      131.4695      143.0049      145.7200      152.2010      142.9348      121.2751      135.5030      143.5439      152.0478      165.8940      153.2020      161.5100      173.9931      176.5069      174.7422      149.7294      143.1780      127.4271      131.7707      121.0876      125.6926      138.4167      120.5316      126.5433      130.2561      120.6438      115.8421      132.2531      112.0072      135.6850      138.9913      122.9356      132.7728      117.8499      107.5392      101.0227       91.9194      108.1432      124.4822      118.4154      157.3810      173.3842      169.4762      176.7645      172.8043      182.7094      188.8529      198.4588      192.2388      208.8945      203.1261      208.5377      196.7961      222.9769      216.9897      249.1151      280.8472      268.1864      257.0775      215.3645      220.0379      198.2436      188.7881      187.4920        0.0000        0.0000        0.0000        0.0000        0.0000      102.9300       78.3000        0.0000      285.7773      314.2684      326.1974      336.9107      307.5409      293.3032      289.9401        0.0000        0.0000        0.0000        0.0000        0.0000        0.0000        0.0000        0.0000        0.0000        0.0000        0.0000        0.0000        0.0000        0.0000        0.0000        0.0000        0.0000        0.0000        0.0000        0.0000        0.0000        0.0000        0.0000        0.0000        0.0000        0.0000        0.0000        0.0000        0.0000        0.0000        0.0000        0.0000        0.0000        0.0000        0.0000        0.0000        0.0000        0.0000        0.0000        0.0000        0.0000        0.0000        0.0000        0.0000        0.0000        0.0000        0.0000        0.0000        0.0000        0.0000        0.0000        0.0000        0.0000        0.0000        0.0000
        0.0000        0.0000        0.0000        0.0000        0.0000        0.0000        0.0000        0.0000        0.0000        0.0000        0.0000        0.0000        0.0000        0.0000        0.0000        0.0000        0.0000        0.0000        0.0000        0.0000        0.0000        0.0000        0.0000        0.0000        0.0000        0.0000        0.0000        0.0000        0.0000        0.0000        0.0000        0.0000        0.0000        0.0000        0.0000        0.0000        0.0000        0.0000        0.0000        0.0000        0.0000        0.0000        0.0000        0.0000        0.0000        0.0000        0.0000        0.0000        0.0000        0.0000        0.0000        0.0000        0.0000        0.0000        0.0000        0.0000        0.0000        0.0000        0.0000        0.0000        0.0000        0.0000        0.0000        0.0000        0.0000        0.0000        0.0000        0.0000        0.0000        0.0000        0.0000        0.0000        0.0000        0.0000        0.0000        0.0000        0.0000        0.0000        0.0000        0.0000        0.0000        0.0000        0.0000        0.0000        0.0000        0.0000        0.0000        0.0000        0.0000        0.0000        0.0000        0.0000        0.0000        0.0000        0.0000        0.0000        0.0000      280.2992        0.0000        0.0000        0.0000      283.9055      278.9962      278.3563      249.6934      219.2868      220.1208      190.5914      191.4070      193.5095      177.2214      151.7811      165.1355      169.1933      145.3594      124.8045      123.2184      141.7642      140.4121      131.7546      130.2185      151.5852      139.4120      169.7957      190.3903      176.0376      184.8364      171.3112      182.8800      181.3755      163.5836      151.9377      158.2562      150.2017      136.6642      144.4958      139.7588      117.4256      133.1460      148.9913      139.1662      105.5094      114.5614      127.7396      156.1003      128.5475      121.9500      135.0009      135.7376      120.6994      109.2492       89.3788       89.0242      105.0425      116.9958      153.7540      180.4843      183.5343      183.8973      189.3091      200.9122      209.1597      215.4648      225.5932      237.1327      225.0160      226.2626      250.7800      218.5777      240.1985      271.0269      253.8202      227.8414      200.2265      190.9782      169.6727      178.7355      143.2806      147.4404        0.0000        0.0000        0.0000        0.0000        0.0000      133.1100       78.9600       71.0100      290.4664      312.8835      324.9676      325.3298      266.2592      258.8759      257.0982        0.0000        0.0000        0.0000        0.0000        0.0000        0.0000        0.0000        0.0000        0.0000        0.0000        0.0000        0.0000        0.0000        0.0000        0.0000        0.0000        0.0000        0.0000        0.0000        0.0000        0.0000        0.0000        0.0000        0.0000        0.0000        0.0000        0.0000        0.0000        0.0000        0.0000        0.0000        0.0000        0.0000        0.0000        0.0000        0.0000        0.0000        0.0000        0.0000        0.0000        0.0000        0.0000        0.0000        0.0000        0.0000        0.0000        0.0000        0.0000        0.0000        0.0000        0.0000        0.0000        0.0000        0.0000        0.0000
        0.0000        0.0000        0.0000        0.0000        0.0000        0.0000        0.0000        0.0000        0.0000        0.0000        0.0000        0.0000        0.0000        0.0000        0.0000        0.0000        0.0000        0.0000        0.0000        0.0000        0.0000        0.0000        0.0000        0.0000        0.0000        0.0000        0.0000        0.0000        0.0000        0.0000        0.0000        0.0000        0.0000        0.0000        0.0000        0.0000        0.0000        0.0000        0.0000        0.0000        0.0000        0.0000        0.0000        0.0000        0.0000        0.0000        0.0000        0.0000        0.0000        0.0000        0.0000        0.0000        0.0000        0.0000        0.0000        0.0000        0.0000        0.0000        0.0000        0.0000        0.0000        0.0000        0.0000        0.0000        0.0000        0.0000        0.0000        0.0000        0.0000        0.0000        0.0000        0.0000        0.0000        0.0000        0.0000        0.0000        0.0000        0.0000        0.0000        0.0000        0.0000        0.0000        0.0000        0.0000        0.0000        0.0000        0.0000        0.0000        0.0000        0.0000        0.0000        0.0000        0.0000        0.0000        0.0000        0.0000        0.0000        0.0000        0.0000        0.0000        0.0000      326.9111      293.4150      255.6050      231.7156      204.1655      194.8918      220.9373      238.9090      262.1454      208.0861      179.4395      180.6006      180.7762      171.4065      173.4656      156.8762      143.3335      139.9722      150.5288      150.4696      155.3426      159.6118      183.8437      204.5030      207.0050      197.1854      204.6641      198.9156      195.8447      182.9958      162.4012      169.8197      167.7541      179.0491      146.7437      114.8610       96.4601      122.5018      120.5838      153.0874      145.6861      120.3855      131.8871      142.0981      126.1627      110.0431      123.7059      152.5554      120.4142       98.8006       93.1734       91.7171      110.7964      135.7497      171.8697      187.2153      210.5499      206.5695      217.7206      221.6983      230.8585      245.1204      234.8049      229.6024      271.8235      271.7069      236.1407      212.7912      248.9727      251.3674      223.9724      184.4932      183.5653      211.2349      170.6106      154.2032        0.0000        0.0000        0.0000        0.0000        0.0000        0.0000      105.3000      119.7600       87.2700      103.2000      259.5474      292.9304      326.4588      289.8548      233.3113      219.9145      213.3250        0.0000        0.0000        0.0000        0.0000        0.0000        0.0000        0.0000        0.0000        0.0000        0.0000        0.0000        0.0000        0.0000        0.0000        0.0000        0.0000        0.0000        0.0000        0.0000        0.0000        0.0000        0.0000        0.0000        0.0000        0.0000        0.0000        0.0000        0.0000        0.0000        0.0000        0.0000        0.0000        0.0000        0.0000        0.0000        0.0000        0.0000        0.0000        0.0000        0.0000        0.0000        0.0000        0.0000        0.0000        0.0000        0.0000        0.0000        0.0000        0.0000        0.0000        0.0000        0.0000        0.0000        0.0000        0.0000
        0.0000        0.0000        0.0000        0.0000        0.0000        0.0000        0.0000        0.0000        0.0000        0.0000        0.0000        0.0000        0.0000        0.0000        0.0000        0.0000        0.0000        0.0000        0.0000        0.0000        0.0000        0.0000        0.0000        0.0000        0.0000        0.0000        0.0000        0.0000        0.0000        0.0000        0.0000        0.0000        0.0000        0.0000        0.0000        0.0000        0.0000        0.0000        0.0000        0.0000        0.0000        0.0000        0.0000        0.0000        0.0000        0.0000        0.0000        0.0000        0.0000        0.0000        0.0000        0.0000        0.0000        0.0000        0.0000        0.0000        0.0000        0.0000        0.0000        0.0000        0.0000        0.0000        0.0000        0.0000        0.0000        0.0000        0.0000        0.0000        0.0000        0.0000        0.0000        0.0000        0.0000        0.0000        0.0000        0.0000        0.0000        0.0000        0.0000        0.0000        0.0000        0.0000        0.0000        0.0000        0.0000        0.0000        0.0000        0.0000        0.0000        0.0000        0.0000        0.0000        0.0000        0.0000        0.0000        0.0000        0.0000        0.0000        0.0000        0.0000        0.0000        0.0000      283.5148      257.7937      231.7853      205.8253      205.3619      212.2908      225.6572      246.8644      235.6944      211.6698      204.9084      185.6855      192.9563      224.4034      210.2183      178.0464      175.3306      156.2468      149.3738      164.3250      181.8311      208.6605      214.5258      221.2530      210.6340      240.4633      243.7741      242.9265      216.5419      175.3491      168.8339      162.4364      177.1153      143.3813      147.1042      117.7781      118.9238      138.7913      159.3945      152.6661      129.3373      120.9461      119.2271      107.5821      113.3597      127.6908      142.9739      134.4223      139.8014      121.4603      123.8129      118.8628      145.8845      202.5320      220.4867      229.2539      224.0525      238.6988      255.4279      250.7087      236.7749      243.3745      254.5961      288.2816      262.5288      218.6995      216.8737      235.5728      221.3680      217.8354      207.7295      211.8710      187.4581      152.0038      162.6897        0.0000        0.0000        0.0000        0.0000        0.0000        0.0000        0.0000      131.4000      166.3200      135.5100      230.4218      238.8650      268.3842      227.9920      178.8043      172.1966      174.3033        0.0000        0.0000        0.0000        0.0000        0.0000        0.0000        0.0000        0.0000        0.0000        0.0000        0.0000        0.0000        0.0000        0.0000        0.0000        0.0000        0.0000        0.0000        0.0000        0.0000        0.0000        0.0000        0.0000        0.0000        0.0000        0.0000        0.0000        0.0000        0.0000        0.0000        0.0000        0.0000        0.0000        0.0000        0.0000        0.0000        0.0000        0.0000        0.0000        0.0000        0.0000        0.0000        0.0000        0.0000        0.0000        0.0000        0.0000        0.0000        0.0000        0.0000        0.0000        0.0000        0.0000        0.0000        0.0000
        0.0000        0.0000        0.0000        0.0000        0.0000        0.0000        0.0000        0.0000        0.0000        0.0000        0.0000        0.0000        0.0000        0.0000        0.0000        0.0000        0.0000        0.0000        0.0000        0.0000        0.0000        0.0000        0.0000        0.0000        0.0000        0.0000        0.0000        0.0000        0.0000        0.0000        0.0000        0.0000        0.0000        0.0000        0.0000        0.0000        0.0000        0.0000        0.0000        0.0000        0.0000        0.0000        0.0000        0.0000        0.0000        0.0000        0.0000        0.0000        0.0000        0.0000        0.0000        0.0000        0.0000        0.0000        0.0000        0.0000        0.0000        0.0000        0.0000        0.0000        0.0000        0.0000        0.0000        0.0000        0.0000        0.0000        0.0000        0.0000        0.0000        0.0000        0.0000        0.0000        0.0000        0.0000        0.0000        0.0000        0.0000        0.0000        0.0000        0.0000        0.0000        0.0000        0.0000        0.0000        0.0000        0.0000        0.0000        0.0000        0.0000        0.0000        0.0000        0.0000        0.0000        0.0000        0.0000        0.0000        0.0000        0.0000        0.0000        0.0000        0.0000        0.0000        0.0000      257.1718      230.6095      214.5115      210.6081      217.6082      217.5875      230.0572      247.9889      301.7821      300.2426      312.1371      328.9933      352.5526      332.1435      320.9371      294.2957      217.6044      203.9516      245.5432      284.9034      282.9138      276.6108      282.2246      294.0487        0.0000        0.0000      266.5667      237.0334      202.1270      173.3345      157.5104      156.0907      140.3115      123.2602      136.6839      144.2978      125.7375      135.4989      122.0846      139.2862      120.7600      134.5078      145.9247      143.3522      174.7494      184.1224      240.8045      196.6413      163.4967      154.3951      146.3898      177.3575      226.9839      247.0879      272.3238      258.6139      271.9991      315.5916      313.2313      280.0206      267.3707      279.4779      280.9639      257.7888      223.5546      205.8526      216.5508      239.7105      209.2072      203.3229      181.4835        0.0000        0.0000        0.0000        0.0000        0.0000        0.0000        0.0000        0.0000        0.0000        0.0000        0.0000        0.0000        0.0000      162.3095      166.1152      184.6819      151.6857      109.3689      109.0792        0.0000        0.0000        0.0000        0.0000        0.0000        0.0000        0.0000        0.0000        0.0000        0.0000        0.0000        0.0000        0.0000        0.0000        0.0000        0.0000        0.0000        0.0000        0.0000        0.0000        0.0000        0.0000        0.0000        0.0000        0.0000        0.0000        0.0000        0.0000        0.0000        0.0000        0.0000        0.0000        0.0000        0.0000        0.0000        0.0000        0.0000        0.0000        0.0000        0.0000        0.0000        0.0000        0.0000        0.0000        0.0000        0.0000        0.0000        0.0000        0.0000        0.0000        0.0000        0.0000        0.0000        0.0000        0.0000        0.0000
        0.0000        0.0000        0.0000        0.0000        0.0000        0.0000        0.0000        0.0000        0.0000        0.0000        0.0000        0.0000        0.0000        0.0000        0.0000        0.0000        0.0000        0.0000        0.0000        0.0000        0.0000        0.0000        0.0000        0.0000        0.0000        0.0000        0.0000        0.0000        0.0000        0.0000        0.0000        0.0000        0.0000        0.0000        0.0000        0.0000        0.0000        0.0000        0.0000        0.0000        0.0000        0.0000        0.0000        0.0000        0.0000        0.0000        0.0000        0.0000        0.0000        0.0000        0.0000        0.0000        0.0000        0.0000        0.0000        0.0000        0.0000        0.0000        0.0000        0.0000        0.0000        0.0000        0.0000        0.0000        0.0000        0.0000        0.0000        0.0000        0.0000        0.0000        0.0000        0.0000        0.0000        0.0000        0.0000        0.0000        0.0000        0.0000        0.0000        0.0000        0.0000        0.0000        0.0000        0.0000        0.0000        0.0000        0.0000        0.0000        0.0000        0.0000        0.0000        0.0000        0.0000        0.0000        0.0000        0.0000        0.0000        0.0000        0.0000        0.0000        0.0000        0.0000        0.0000      230.2759      218.4212      216.4415      214.3090      214.0982      230.2596      251.7917      280.1377      367.9366      379.3658      377.6316      406.8836      452.5957      444.8059      410.5137      357.3546      287.9095      266.9410      291.4355      321.1219      321.5767      352.6873      366.8828        0.0000        0.0000        0.0000        0.0000        0.0000        0.0000      194.3156      184.9236      186.4507      157.8613      119.1393      122.6993      105.2756      118.5872      117.8075      112.2658      118.3279      126.1687      152.3085      190.7864      190.2977      213.4301      219.2439      220.1145      235.1066      202.4678      177.3392      167.4439      213.0154      249.6432      269.5553      286.0484      296.5402      316.0800      338.6568      332.3612      314.4199      299.2599      292.2076      285.3600      245.0901      223.2566      198.2490      192.5410      184.9239      156.5828        0.0000        0.0000        0.0000        0.0000        0.0000        0.0000        0.0000        0.0000        0.0000        0.0000        0.0000        0.0000        0.0000        0.0000        0.0000      155.9071      148.8193      159.2342      114.1125       88.2156       84.9409       90.1598        0.0000        0.0000        0.0000        0.0000        0.0000        0.0000        0.0000        0.0000        0.0000        0.0000        0.0000        0.0000        0.0000        0.0000        0.0000        0.0000        0.0000        0.0000        0.0000        0.0000        0.0000        0.0000        0.0000        0.0000        0.0000        0.0000        0.0000        0.0000        0.0000        0.0000        0.0000        0.0000        0.0000        0.0000        0.0000        0.0000        0.0000        0.0000        0.0000        0.0000        0.0000        0.0000        0.0000        0.0000        0.0000        0.0000        0.0000        0.0000        0.0000        0.0000        0.0000        0.0000        0.0000        0.0000        0.0000
        0.0000        0.0000        0.0000        0.0000        0.0000        0.0000        0.0000        0.0000        0.0000        0.0000        0.0000        0.0000        0.0000        0.0000        0.0000        0.0000        0.0000        0.0000        0.0000        0.0000        0.0000        0.0000        0.0000        0.0000        0.0000        0.0000        0.0000        0.0000        0.0000        0.0000        0.0000        0.0000        0.0000        0.0000        0.0000        0.0000        0.0000        0.0000        0.0000        0.0000        0.0000        0.0000        0.0000        0.0000        0.0000        0.0000        0.0000        0.0000        0.0000        0.0000        0.0000        0.0000        0.0000        0.0000        0.0000        0.0000        0.0000        0.0000        0.0000        0.0000        0.0000        0.0000        0.0000        0.0000        0.0000        0.0000        0.0000        0.0000        0.0000        0.0000        0.0000        0.0000        0.0000        0.0000        0.0000        0.0000        0.0000        0.0000        0.0000        0.0000        0.0000        0.0000        0.0000        0.0000        0.0000        0.0000        0.0000        0.0000        0.0000        0.0000        0.0000        0.0000        0.0000        0.0000        0.0000        0.0000        0.0000        0.0000        0.0000        0.0000        0.0000        0.0000        0.0000      221.5532      217.8162      213.6626      228.7528      224.4970      227.0492      250.4115      270.2855      326.6231      351.6747      387.1570      454.6361      484.6724      493.8795        0.0000      391.3526      311.1194        0.0000        0.0000      331.0262      371.5773        0.0000        0.0000        0.0000        0.0000        0.0000        0.0000        0.0000        0.0000      211.6266      206.0758      196.2874      172.9829      144.7404      133.7141      124.7183      133.1051      110.7850      104.8010      114.0254      126.5124      138.9468      176.9752      168.8815      198.1869      228.6751      233.9936      295.8998      237.9671      214.9602      205.4324      237.4614      272.1006      281.9450      295.4547      306.1133      322.2268      355.1868      367.0208      341.6413      313.8401      294.6783      275.7585      257.5946        0.0000        0.0000        0.0000        0.0000        0.0000        0.0000        0.0000        0.0000        0.0000        0.0000        0.0000        0.0000        0.0000        0.0000        0.0000        0.0000        0.0000        0.0000        0.0000        0.0000      135.7274      129.1879      126.2580      105.3879       77.5620        0.0000        0.0000        0.0000        0.0000        0.0000        0.0000        0.0000        0.0000        0.0000        0.0000        0.0000        0.0000        0.0000        0.0000        0.0000        0.0000        0.0000        0.0000        0.0000        0.0000        0.0000        0.0000        0.0000        0.0000        0.0000        0.0000        0.0000        0.0000        0.0000        0.0000        0.0000        0.0000        0.0000        0.0000        0.0000        0.0000        0.0000        0.0000        0.0000        0.0000        0.0000        0.0000        0.0000        0.0000        0.0000        0.0000        0.0000        0.0000        0.0000        0.0000        0.0000        0.0000        0.0000        0.0000        0.0000        0.0000        0.0000
        0.0000        0.0000        0.0000        0.0000        0.0000        0.0000        0.0000        0.0000        0.0000        0.0000        0.0000        0.0000        0.0000        0.0000        0.0000        0.0000        0.0000        0.0000        0.0000        0.0000        0.0000        0.0000        0.0000        0.0000        0.0000        0.0000        0.0000        0.0000        0.0000        0.0000        0.0000        0.0000        0.0000        0.0000        0.0000        0.0000        0.0000        0.0000        0.0000        0.0000        0.0000        0.0000        0.0000        0.0000        0.0000        0.0000        0.0000        0.0000        0.0000        0.0000        0.0000        0.0000        0.0000        0.0000        0.0000        0.0000        0.0000        0.0000        0.0000        0.0000        0.0000        0.0000        0.0000        0.0000        0.0000        0.0000        0.0000        0.0000        0.0000        0.0000        0.0000        0.0000        0.0000        0.0000        0.0000        0.0000        0.0000        0.0000        0.0000        0.0000        0.0000        0.0000        0.0000        0.0000        0.0000        0.0000        0.0000        0.0000        0.0000        0.0000        0.0000        0.0000        0.0000        0.0000        0.0000        0.0000        0.0000        0.0000        0.0000        0.0000        0.0000        0.0000        0.0000      221.4222      244.3089      222.9670      234.8329      221.3517      229.0565      241.3089      262.3268      319.8946      339.8074      370.5095        0.0000        0.0000        0.0000        0.0000        0.0000        0.0000        0.0000        0.0000        0.0000        0.0000        0.0000        0.0000        0.0000        0.0000        0.0000        0.0000        0.0000        0.0000        0.0000      206.5549      206.0116      189.3672      175.6362      134.5853      145.4523      164.1332      164.5167      130.1045      147.9500      150.4538      151.8466      160.7994      173.9188      205.3941      209.6450      234.6693      258.2740      232.1099      226.1624      240.8240      249.9919      278.7268      279.2086      299.5761      325.6801      345.9843      350.6155      369.3500      345.7292      332.2594      307.7873      245.5886        0.0000        0.0000        0.0000        0.0000        0.0000        0.0000        0.0000        0.0000        0.0000        0.0000        0.0000        0.0000        0.0000        0.0000        0.0000        0.0000        0.0000        0.0000        0.0000        0.0000        0.0000        0.0000      131.3541      130.5483      116.6591        0.0000      109.4938      105.6487        0.0000        0.0000        0.0000        0.0000        0.0000        0.0000        0.0000        0.0000        0.0000        0.0000        0.0000        0.0000        0.0000        0.0000        0.0000        0.0000        0.0000        0.0000        0.0000        0.0000        0.0000        0.0000        0.0000        0.0000        0.0000        0.0000        0.0000        0.0000        0.0000        0.0000        0.0000        0.0000        0.0000        0.0000        0.0000        0.0000        0.0000        0.0000        0.0000        0.0000        0.0000        0.0000        0.0000        0.0000        0.0000        0.0000        0.0000        0.0000        0.0000        0.0000        0.0000        0.0000        0.0000        0.0000        0.0000
        0.0000        0.0000        0.0000        0.0000        0.0000        0.0000        0.0000        0.0000        0.0000        0.0000        0.0000        0.0000        0.0000        0.0000        0.0000        0.0000        0.0000        0.0000        0.0000        0.0000        0.0000        0.0000        0.0000        0.0000        0.0000        0.0000        0.0000        0.0000        0.0000        0.0000        0.0000        0.0000        0.0000        0.0000        0.0000        0.0000        0.0000        0.0000        0.0000        0.0000        0.0000        0.0000        0.0000        0.0000        0.0000        0.0000        0.0000        0.0000        0.0000        0.0000        0.0000        0.0000        0.0000        0.0000        0.0000        0.0000        0.0000        0.0000        0.0000        0.0000        0.0000        0.0000        0.0000        0.0000        0.0000        0.0000        0.0000        0.0000        0.0000        0.0000        0.0000        0.0000        0.0000        0.0000        0.0000        0.0000        0.0000        0.0000        0.0000        0.0000        0.0000        0.0000        0.0000        0.0000        0.0000        0.0000        0.0000        0.0000        0.0000        0.0000        0.0000        0.0000        0.0000        0.0000        0.0000        0.0000        0.0000        0.0000        0.0000        0.0000        0.0000        0.0000        0.0000        0.0000        0.0000      190.4415      200.4856      211.4868      221.5024      236.3734      245.8102      282.4403      281.7180      309.5080      349.9003        0.0000        0.0000        0.0000        0.0000        0.0000        0.0000        0.0000        0.0000        0.0000        0.0000        0.0000        0.0000        0.0000        0.0000        0.0000        0.0000        0.0000        0.0000      190.8906      198.6195      215.1375      208.1019      166.7836      152.5599      172.5993      181.1910      147.8521      150.4666      153.1922      140.2861      142.3889      153.7401      180.3710      202.3463      220.0553      223.8795      200.5879      207.9053      213.9924      214.3354      239.0060      266.7865      310.6648      326.4067      346.3146      352.0482      375.4528      329.4514      146.8200      130.8300        0.0000        0.0000        0.0000        0.0000        0.0000        0.0000        0.0000        0.0000        0.0000        0.0000        0.0000        0.0000        0.0000        0.0000        0.0000        0.0000        0.0000        0.0000        0.0000        0.0000        0.0000        0.0000        0.0000        0.0000      180.1446      181.5117        0.0000      134.6400       91.3500        0.0000        0.0000        0.0000        0.0000        0.0000        0.0000        0.0000        0.0000        0.0000        0.0000        0.0000        0.0000        0.0000        0.0000        0.0000        0.0000        0.0000        0.0000        0.0000        0.0000        0.0000        0.0000        0.0000        0.0000        0.0000        0.0000        0.0000        0.0000        0.0000        0.0000        0.0000        0.0000        0.0000        0.0000        0.0000        0.0000        0.0000        0.0000        0.0000        0.0000        0.0000        0.0000        0.0000        0.0000        0.0000        0.0000        0.0000        0.0000        0.0000        0.0000        0.0000        0.0000        0.0000        0.0000        0.0000
        0.0000        0.0000        0.0000        0.0000        0.0000        0.0000        0.0000        0.0000        0.0000        0.0000        0.0000        0.0000        0.0000        0.0000        0.0000        0.0000        0.0000        0.0000        0.0000        0.0000        0.0000        0.0000        0.0000        0.0000        0.0000        0.0000        0.0000        0.0000        0.0000        0.0000        0.0000        0.0000        0.0000        0.0000        0.0000        0.0000        0.0000        0.0000        0.0000        0.0000        0.0000        0.0000        0.0000        0.0000        0.0000        0.0000        0.0000        0.0000        0.0000        0.0000        0.0000        0.0000        0.0000        0.0000        0.0000        0.0000        0.0000        0.0000        0.0000        0.0000        0.0000        0.0000        0.0000        0.0000        0.0000        0.0000        0.0000        0.0000        0.0000        0.0000        0.0000        0.0000        0.0000        0.0000        0.0000        0.0000        0.0000        0.0000        0.0000        0.0000        0.0000        0.0000        0.0000        0.0000        0.0000        0.0000        0.0000        0.0000        0.0000        0.0000        0.0000        0.0000        0.0000        0.0000        0.0000        0.0000        0.0000        0.0000        0.0000        0.0000        0.0000        0.0000        0.0000        0.0000        0.0000        0.0000      184.7769      198.5020      222.1039      240.1077      246.5086      268.7336      266.1657      281.4030      303.4990        0.0000        0.0000        0.0000        0.0000        0.0000        0.0000        0.0000        0.0000        0.0000        0.0000        0.0000        0.0000        0.0000        0.0000        0.0000        0.0000        0.0000        0.0000        0.0000        0.0000      201.4416      201.8036      176.6182      175.1593      185.8801      174.7284      161.7450      152.9823      158.5167      149.6734      145.1190      161.4218      189.6956      207.1277      204.7033      181.9360      181.1327      187.2204      213.6837      249.9561      269.0008      310.6295      386.4180      400.9246      338.1843        0.0000        0.0000      365.2483        0.0000        0.0000        0.0000        0.0000        0.0000        0.0000        0.0000        0.0000        0.0000        0.0000        0.0000        0.0000        0.0000        0.0000        0.0000        0.0000        0.0000        0.0000        0.0000        0.0000        0.0000        0.0000        0.0000        0.0000        0.0000        0.0000      201.9243      197.1759        0.0000        0.0000        0.0000        0.0000        0.0000        0.0000        0.0000        0.0000        0.0000        0.0000        0.0000        0.0000        0.0000        0.0000        0.0000        0.0000        0.0000        0.0000        0.0000        0.0000        0.0000        0.0000        0.0000        0.0000        0.0000        0.0000        0.0000        0.0000        0.0000        0.0000        0.0000        0.0000        0.0000        0.0000        0.0000        0.0000        0.0000        0.0000        0.0000        0.0000        0.0000        0.0000        0.0000        0.0000        0.0000        0.0000        0.0000        0.0000        0.0000        0.0000        0.0000        0.0000        0.0000        0.0000        0.0000        0.0000        0.0000        0.0000
[truncated: 212,709 more chars]
