# Supplementary material for: Multidimensional evaluation of the TRMM 3B43V7 satellite-based precipitation product in mainland China from 1998–2016
Source: PeerJ. 2020 Feb 20;8:e8615. doi: 10.7717/peerj.8615 (PMC7036276; doi:10.7717/peerj.8615)
Supplement: Supplemental Information 2 [file peerj-08-8615-s002.zip › TRMM_3B43 data/TRMM 3B43 data-Year-Month/2004-09.txt]

ncols         249
nrows         175
xllcorner     73.250
yllcorner     6.500
cellsize      0.25000
        0.0000        0.0000        0.0000        0.0000        0.0000        0.0000        0.0000        0.0000        0.0000        0.0000        0.0000        0.0000        0.0000        0.0000        0.0000        0.0000        0.0000        0.0000        0.0000        0.0000        0.0000        0.0000        0.0000        0.0000        0.0000        0.0000        0.0000        0.0000        0.0000        0.0000        0.0000        0.0000        0.0000        0.0000        0.0000        0.0000        0.0000        0.0000        0.0000        0.0000        0.0000        0.0000        0.0000        0.0000        0.0000        0.0000        0.0000        0.0000        0.0000        0.0000        0.0000        0.0000        0.0000        0.0000        0.0000        0.0000        0.0000        0.0000        0.0000        0.0000        0.0000        0.0000        0.0000        0.0000        0.0000        0.0000        0.0000        0.0000        0.0000        0.0000        0.0000        0.0000        0.0000        0.0000        0.0000        0.0000        0.0000        0.0000        0.0000        0.0000        0.0000        0.0000        0.0000        0.0000        0.0000        0.0000        0.0000        0.0000        0.0000        0.0000        0.0000        0.0000        0.0000        0.0000        0.0000        0.0000        0.0000        0.0000        0.0000        0.0000        0.0000        0.0000        0.0000        0.0000        0.0000        0.0000        0.0000        0.0000        0.0000        0.0000        0.0000        0.0000        0.0000        0.0000        0.0000        0.0000        0.0000        0.0000        0.0000        0.0000        0.0000        0.0000        0.0000        0.0000        0.0000        0.0000        0.0000        0.0000        0.0000        0.0000        0.0000        0.0000        0.0000        0.0000        0.0000        0.0000        0.0000        0.0000        0.0000        0.0000        0.0000        0.0000        0.0000        0.0000        0.0000        0.0000        0.0000        0.0000        0.0000        0.0000        0.0000        0.0000        0.0000        0.0000        0.0000        0.0000        0.0000        0.0000        0.0000        0.0000        0.0000        0.0000        0.0000        0.0000        0.0000        0.0000        0.0000        0.0000        0.0000        0.0000        0.0000        0.0000        0.0000       54.2679       50.3850       51.9150        0.0000        0.0000        0.0000       50.6723       61.5178       53.8136       51.9879       55.3511       48.6552       51.1349       45.8646       48.6994       54.8704       45.3955       40.2804       41.0850       39.7434       47.4333       51.2284       55.7997       56.4615       64.6281       51.9692       32.3098       31.7086       45.6707       66.9170       59.4150       52.7803       41.8880       34.7282       36.9370       44.4600       58.1481       72.6113       72.2784       77.2453       66.9284       66.4326       69.9863       72.1775       61.6305       61.2312        0.0000        0.0000        0.0000        0.0000        0.0000        0.0000        0.0000        0.0000        0.0000        0.0000        0.0000        0.0000        0.0000        0.0000        0.0000        0.0000        0.0000        0.0000        0.0000        0.0000        0.0000        0.0000        0.0000        0.0000        0.0000        0.0000        0.0000        0.0000        0.0000        0.0000
        0.0000        0.0000        0.0000        0.0000        0.0000        0.0000        0.0000        0.0000        0.0000        0.0000        0.0000        0.0000        0.0000        0.0000        0.0000        0.0000        0.0000        0.0000        0.0000        0.0000        0.0000        0.0000        0.0000        0.0000        0.0000        0.0000        0.0000        0.0000        0.0000        0.0000        0.0000        0.0000        0.0000        0.0000        0.0000        0.0000        0.0000        0.0000        0.0000        0.0000        0.0000        0.0000        0.0000        0.0000        0.0000        0.0000        0.0000        0.0000        0.0000        0.0000        0.0000        0.0000        0.0000        0.0000        0.0000        0.0000        0.0000        0.0000        0.0000        0.0000        0.0000        0.0000        0.0000        0.0000        0.0000        0.0000        0.0000        0.0000        0.0000        0.0000        0.0000        0.0000        0.0000        0.0000        0.0000        0.0000        0.0000        0.0000        0.0000        0.0000        0.0000        0.0000        0.0000        0.0000        0.0000        0.0000        0.0000        0.0000        0.0000        0.0000        0.0000        0.0000        0.0000        0.0000        0.0000        0.0000        0.0000        0.0000        0.0000        0.0000        0.0000        0.0000        0.0000        0.0000        0.0000        0.0000        0.0000        0.0000        0.0000        0.0000        0.0000        0.0000        0.0000        0.0000        0.0000        0.0000        0.0000        0.0000        0.0000        0.0000        0.0000        0.0000        0.0000        0.0000        0.0000        0.0000        0.0000        0.0000        0.0000        0.0000        0.0000        0.0000        0.0000        0.0000        0.0000        0.0000        0.0000        0.0000        0.0000        0.0000        0.0000        0.0000        0.0000        0.0000        0.0000        0.0000        0.0000        0.0000        0.0000        0.0000        0.0000        0.0000        0.0000        0.0000        0.0000        0.0000        0.0000        0.0000        0.0000        0.0000        0.0000        0.0000        0.0000        0.0000        0.0000        0.0000        0.0000        0.0000        0.0000        0.0000        0.0000        0.0000       51.2590       48.5128       46.1341       43.9233       43.8031       44.7000       42.8443       45.6380       49.4180       47.7967       44.8684       48.2895       50.5460       54.2861       46.7024       50.5342       42.7585       39.7103       44.2367       50.7736       54.6766       59.3036       67.9564       64.4381       64.1071       59.5097       46.6722       34.5435       35.5980       54.4128       83.9092       68.8777       64.1638       51.9995       41.6946       38.7129       45.0353       65.4058       86.3565       78.0099       59.9282       58.3886       56.1930       54.2612       54.0754       53.4267       58.4039       70.9030       78.5881       77.9141       68.3647       71.7903       63.2555       62.3527        0.0000        0.0000        0.0000        0.0000        0.0000        0.0000        0.0000        0.0000        0.0000        0.0000        0.0000        0.0000        0.0000        0.0000        0.0000        0.0000        0.0000        0.0000        0.0000        0.0000        0.0000        0.0000        0.0000
        0.0000        0.0000        0.0000        0.0000        0.0000        0.0000        0.0000        0.0000        0.0000        0.0000        0.0000        0.0000        0.0000        0.0000        0.0000        0.0000        0.0000        0.0000        0.0000        0.0000        0.0000        0.0000        0.0000        0.0000        0.0000        0.0000        0.0000        0.0000        0.0000        0.0000        0.0000        0.0000        0.0000        0.0000        0.0000        0.0000        0.0000        0.0000        0.0000        0.0000        0.0000        0.0000        0.0000        0.0000        0.0000        0.0000        0.0000        0.0000        0.0000        0.0000        0.0000        0.0000        0.0000        0.0000        0.0000       38.5138        0.0000       32.2500       28.4462        0.0000        0.0000        0.0000        0.0000        0.0000        0.0000        0.0000        0.0000        0.0000        0.0000        0.0000        0.0000        0.0000        0.0000        0.0000        0.0000        0.0000        0.0000        0.0000        0.0000        0.0000        0.0000        0.0000        0.0000        0.0000        0.0000        0.0000        0.0000        0.0000        0.0000        0.0000        0.0000        0.0000        0.0000        0.0000        0.0000        0.0000        0.0000        0.0000        0.0000        0.0000        0.0000        0.0000        0.0000        0.0000        0.0000        0.0000        0.0000        0.0000        0.0000        0.0000        0.0000        0.0000        0.0000        0.0000        0.0000        0.0000        0.0000        0.0000        0.0000        0.0000        0.0000        0.0000        0.0000        0.0000        0.0000        0.0000        0.0000        0.0000        0.0000        0.0000        0.0000        0.0000        0.0000        0.0000        0.0000        0.0000        0.0000        0.0000        0.0000        0.0000        0.0000        0.0000        0.0000        0.0000        0.0000        0.0000        0.0000        0.0000        0.0000        0.0000        0.0000        0.0000        0.0000        0.0000        0.0000        0.0000        0.0000        0.0000        0.0000        0.0000        0.0000        0.0000        0.0000        0.0000        0.0000        0.0000        0.0000        0.0000        0.0000        0.0000        0.0000       44.6764       45.1647       45.7117       44.2891       43.8636       47.6699       45.5694       39.9306       39.1533       42.6886       44.4367       46.9624       57.1652       53.5772       51.4155       45.5904       49.2459       48.3624       42.3393       57.4791       71.9714       72.4526       84.5189       83.3211       74.8301       59.7686       50.3265       43.3085       47.8719       50.1906       53.1183       69.8775       70.1693       66.0514       69.4104       53.9307       47.9760       49.1970       53.2274       71.4311       60.1549       52.8766       56.4397       55.5509       50.6684       50.5664       60.4137       63.4401       70.4686       75.1156       77.4556       77.7238       71.7129       68.7369       61.3246       59.7486        0.0000        0.0000        0.0000        0.0000        0.0000        0.0000        0.0000        0.0000        0.0000        0.0000        0.0000        0.0000        0.0000        0.0000        0.0000        0.0000        0.0000        0.0000        0.0000        0.0000        0.0000        0.0000
        0.0000        0.0000        0.0000        0.0000        0.0000        0.0000        0.0000        0.0000        0.0000        0.0000        0.0000        0.0000        0.0000        0.0000        0.0000        0.0000        0.0000        0.0000        0.0000        0.0000        0.0000        0.0000        0.0000        0.0000        0.0000        0.0000        0.0000        0.0000        0.0000        0.0000        0.0000        0.0000        0.0000        0.0000        0.0000        0.0000        0.0000        0.0000        0.0000        0.0000        0.0000        0.0000        0.0000        0.0000        0.0000        0.0000        0.0000        0.0000        0.0000        0.0000        0.0000        0.0000        0.0000       45.1663       45.2669       47.5792       40.6843       44.2815       39.5609       15.0787        0.0000        0.0000        0.0000        0.0000        0.0000        0.0000        0.0000        0.0000        0.0000        0.0000        0.0000        0.0000        0.0000        0.0000        0.0000        0.0000        0.0000        0.0000        0.0000        0.0000        0.0000        0.0000        0.0000        0.0000        0.0000        0.0000        0.0000        0.0000        0.0000        0.0000        0.0000        0.0000        0.0000        0.0000        0.0000        0.0000        0.0000        0.0000        0.0000        0.0000        0.0000        0.0000        0.0000        0.0000        0.0000        0.0000        0.0000        0.0000        0.0000        0.0000        0.0000        0.0000        0.0000        0.0000        0.0000        0.0000        0.0000        0.0000        0.0000        0.0000        0.0000        0.0000        0.0000        0.0000        0.0000        0.0000        0.0000        0.0000        0.0000        0.0000        0.0000        0.0000        0.0000        0.0000        0.0000        0.0000        0.0000        0.0000        0.0000        0.0000        0.0000        0.0000        0.0000        0.0000        0.0000        0.0000        0.0000        0.0000        0.0000        0.0000        0.0000        0.0000        0.0000        0.0000        0.0000        0.0000        0.0000        0.0000        0.0000        0.0000        0.0000        0.0000        0.0000        0.0000        0.0000        0.0000        0.0000        0.0000        0.0000        0.0000       33.9374       33.5801       38.8053       42.6916       42.2116       46.3424       65.2812       41.4450       37.9458       46.8065       40.9608       39.3608       39.4605       41.5308       35.4946       38.8103       44.0308       46.6049       40.0905       47.8505       55.0798       62.2864       63.0082       63.6155       59.7001       61.6287       59.8544       58.9358       63.2318       65.4361       60.5226       60.2069       60.9196       48.7143       45.7944       47.1365       54.0312       43.5184       42.0802       48.4252       48.8384       58.0478       59.3594       61.6704       56.6740       49.9250       51.2414       58.9575       55.8788       65.9080       70.9086       75.2453       73.7087       76.4221       72.9203       61.4141       59.0644       51.2774       49.0416        0.0000        0.0000        0.0000        0.0000        0.0000        0.0000        0.0000        0.0000        0.0000        0.0000        0.0000        0.0000        0.0000        0.0000        0.0000        0.0000        0.0000        0.0000        0.0000        0.0000
        0.0000        0.0000        0.0000        0.0000        0.0000        0.0000        0.0000        0.0000        0.0000        0.0000        0.0000        0.0000        0.0000        0.0000        0.0000        0.0000        0.0000        0.0000        0.0000        0.0000        0.0000        0.0000        0.0000        0.0000        0.0000        0.0000        0.0000        0.0000        0.0000        0.0000        0.0000        0.0000        0.0000        0.0000        0.0000        0.0000        0.0000        0.0000        0.0000        0.0000        0.0000        0.0000        0.0000        0.0000        0.0000        0.0000        0.0000        0.0000        0.0000        0.0000        0.0000        0.0000        0.0000       31.8060       32.2243       32.0114       32.3106       27.1691       27.8111       17.6565        0.0000        0.0000        0.0000        0.0000        0.0000        0.0000        0.0000        0.0000        0.0000        0.0000        0.0000        0.0000        0.0000        0.0000        0.0000        0.0000        0.0000        0.0000        0.0000        0.0000        0.0000        0.0000        0.0000        0.0000        0.0000        0.0000        0.0000        0.0000        0.0000        0.0000        0.0000        0.0000        0.0000        0.0000        0.0000        0.0000        0.0000        0.0000        0.0000        0.0000        0.0000        0.0000        0.0000        0.0000        0.0000        0.0000        0.0000        0.0000        0.0000        0.0000        0.0000        0.0000        0.0000        0.0000        0.0000        0.0000        0.0000        0.0000        0.0000        0.0000        0.0000        0.0000        0.0000        0.0000        0.0000        0.0000        0.0000        0.0000        0.0000        0.0000        0.0000        0.0000        0.0000        0.0000        0.0000        0.0000        0.0000        0.0000        0.0000        0.0000        0.0000        0.0000        0.0000        0.0000        0.0000        0.0000        0.0000        0.0000        0.0000        0.0000        0.0000        0.0000        0.0000        0.0000        0.0000        0.0000        0.0000        0.0000        0.0000        0.0000        0.0000        0.0000        0.0000        0.0000        0.0000        0.0000        0.0000        0.0000        0.0000        0.0000       29.9687       22.9830       23.4111       22.0377       28.3596       31.7748       32.4104       30.1472       30.4354       34.4945       37.0899       42.5310       37.0310       44.2921       41.5014       35.3671       35.1578       40.9337       38.9568       39.1965       46.4393       38.8203       38.9255       41.5608       54.8525       62.1829       59.0971       56.0845       57.3203       54.9163       51.0307       51.4650       45.0209       42.8000       46.4461       47.4836       50.0414       51.7525       50.6932       56.5703       64.1477       59.8470       59.5943       59.5896       56.7239       52.8627       53.8478       52.1227       50.1811       62.0552       58.4406       59.7555       63.1803       65.6772       52.9919       56.5804       57.7164       42.3464       38.9080       38.6831       41.1977        0.0000        0.0000        0.0000        0.0000        0.0000        0.0000        0.0000        0.0000        0.0000        0.0000        0.0000        0.0000        0.0000        0.0000        0.0000        0.0000        0.0000        0.0000
        0.0000        0.0000        0.0000        0.0000        0.0000        0.0000        0.0000        0.0000        0.0000        0.0000        0.0000        0.0000        0.0000        0.0000        0.0000        0.0000        0.0000        0.0000        0.0000        0.0000        0.0000        0.0000        0.0000        0.0000        0.0000        0.0000        0.0000        0.0000        0.0000        0.0000        0.0000        0.0000        0.0000        0.0000        0.0000        0.0000        0.0000        0.0000        0.0000        0.0000        0.0000        0.0000        0.0000        0.0000        0.0000        0.0000        0.0000        0.0000        0.0000        0.0000       35.2917       30.0052       30.5948       30.1681       30.5838       26.6513       24.8983       23.1648       23.7319       19.3477       19.0355       14.1269        0.0000        0.0000        0.0000        0.0000        0.0000        0.0000        0.0000        0.0000        0.0000        0.0000        0.0000        0.0000        0.0000        0.0000        0.0000        0.0000        0.0000        0.0000        0.0000        0.0000        0.0000        0.0000        0.0000        0.0000        0.0000        0.0000        0.0000        0.0000        0.0000        0.0000        0.0000        0.0000        0.0000        0.0000        0.0000        0.0000        0.0000        0.0000        0.0000        0.0000        0.0000        0.0000        0.0000        0.0000        0.0000        0.0000        0.0000        0.0000        0.0000        0.0000        0.0000        0.0000        0.0000        0.0000        0.0000        0.0000        0.0000        0.0000        0.0000        0.0000        0.0000        0.0000        0.0000        0.0000        0.0000        0.0000        0.0000        0.0000        0.0000        0.0000        0.0000        0.0000        0.0000        0.0000        0.0000        0.0000        0.0000        0.0000        0.0000        0.0000        0.0000        0.0000        0.0000        0.0000        0.0000        0.0000        0.0000        0.0000        0.0000        0.0000        0.0000        0.0000        0.0000        0.0000        0.0000        0.0000        0.0000        0.0000        0.0000        0.0000        0.0000        0.0000        0.0000        0.0000        0.0000        0.0000        0.0000       31.2009       26.2603       19.7654       20.7297       19.8182       21.1053       40.9765       30.5233       35.2235       32.7609       36.3911       37.3160       35.9584       46.9163       48.6034       40.4701       40.0060       34.4137       31.2727       32.4169       30.9737       37.7247       33.4735       36.3320       44.8239       58.5837       63.1527       70.6889       53.9543       40.8233       37.6965       37.0764       46.8929       50.4926       40.6298       42.3388       43.7309       45.4630       66.3768       71.0230       70.0269       77.1632       57.8183       53.9305       52.1234       51.5406       47.9974       47.6710       50.2111       52.6864       69.4176       54.5490       59.2152       60.6270       59.3826       49.1779       59.3570       51.0632       35.4743       33.3836       35.8867       38.4101        0.0000        0.0000        0.0000        0.0000        0.0000        0.0000        0.0000        0.0000        0.0000        0.0000        0.0000        0.0000        0.0000        0.0000       96.3928      128.6448      140.5854        0.0000
        0.0000        0.0000        0.0000        0.0000        0.0000        0.0000        0.0000        0.0000        0.0000        0.0000        0.0000        0.0000        0.0000        0.0000        0.0000        0.0000        0.0000        0.0000        0.0000        0.0000        0.0000        0.0000        0.0000        0.0000        0.0000        0.0000        0.0000        0.0000        0.0000        0.0000        0.0000        0.0000        0.0000        0.0000        0.0000        0.0000        0.0000        0.0000        0.0000        0.0000        0.0000        0.0000        0.0000        0.0000        0.0000        0.0000        0.0000        0.0000       28.8992       28.8772       28.3236       27.2405       30.1563       29.2014       29.7869       23.8004       23.4482       24.7617       23.8743       21.1227       21.3113       19.2792       14.9599        0.0000        0.0000        0.0000        0.0000        0.0000        0.0000        0.0000        0.0000        0.0000        0.0000        0.0000        0.0000        0.0000        0.0000        0.0000        0.0000        0.0000        0.0000        0.0000        0.0000        0.0000        0.0000        0.0000        0.0000        0.0000        0.0000        0.0000        0.0000        0.0000        0.0000        0.0000        0.0000        0.0000        0.0000        0.0000        0.0000        0.0000        0.0000        0.0000        0.0000        0.0000        0.0000        0.0000        0.0000        0.0000        0.0000        0.0000        0.0000        0.0000        0.0000        0.0000        0.0000        0.0000        0.0000        0.0000        0.0000        0.0000        0.0000        0.0000        0.0000        0.0000        0.0000        0.0000        0.0000        0.0000        0.0000        0.0000        0.0000        0.0000        0.0000        0.0000        0.0000        0.0000        0.0000        0.0000        0.0000        0.0000        0.0000        0.0000        0.0000        0.0000        0.0000        0.0000        0.0000        0.0000        0.0000        0.0000        0.0000        0.0000        0.0000        0.0000        0.0000        0.0000        0.0000        0.0000        0.0000        0.0000        0.0000        0.0000        0.0000        0.0000        0.0000        0.0000        0.0000        0.0000       29.2503       25.8971       23.4670       26.1279       25.5949       24.3794       24.7411       26.2999       25.9142       26.8850       31.4756       36.8486       36.1002       32.7153       37.2797       47.1703       37.8344       35.8968       33.6097       31.3878       28.4321       30.5397       38.0541       35.2652       42.5080       43.1982       68.5081       71.9779       67.1249       58.4551       45.2291       40.6945       34.5437       39.7707       34.1530       36.9191       38.2408       47.1779       58.0171       82.2893       79.3721       73.9329       77.8236       54.5284       52.6971       53.0934       52.4124       47.7612       43.7178       47.9567       48.8822       52.4246       52.5154       53.6558       58.3521       50.3542       50.9222       49.7157       41.1084       32.3112       33.7849       30.0880       33.2011       34.1706        0.0000        0.0000        0.0000        0.0000        0.0000        0.0000        0.0000        0.0000        0.0000       83.4557       87.4879       82.3562       79.8828       91.4079      103.6245      109.6343      111.2795
        0.0000        0.0000        0.0000        0.0000        0.0000        0.0000        0.0000        0.0000        0.0000        0.0000        0.0000        0.0000        0.0000        0.0000        0.0000        0.0000        0.0000        0.0000        0.0000        0.0000        0.0000        0.0000        0.0000        0.0000        0.0000        0.0000        0.0000        0.0000        0.0000        0.0000        0.0000        0.0000        0.0000        0.0000        0.0000        0.0000        0.0000        0.0000        0.0000        0.0000        0.0000        0.0000        0.0000        0.0000        0.0000        0.0000        0.0000        0.0000       27.7354       26.7958       25.0881       22.1096       21.4004       22.2535       21.3404       21.1508       27.1886       30.6870       29.7198       20.4177       19.4298       18.0896       16.7726       15.7720       16.3465       10.7721       10.2027        0.0000        0.0000        0.0000        0.0000        0.0000        0.0000        0.0000        0.0000        0.0000        0.0000        0.0000        0.0000        0.0000        0.0000        0.0000        0.0000        0.0000        0.0000        0.0000        0.0000        0.0000        0.0000        0.0000        0.0000        0.0000        0.0000        0.0000        0.0000        0.0000        0.0000        0.0000        0.0000        0.0000        0.0000        0.0000        0.0000        0.0000        0.0000        0.0000        0.0000        0.0000        0.0000        0.0000        0.0000        0.0000        0.0000        0.0000        0.0000        0.0000        0.0000        0.0000        0.0000        0.0000        0.0000        0.0000        0.0000        0.0000        0.0000        0.0000        0.0000        0.0000        0.0000        0.0000        0.0000        0.0000        0.0000        0.0000        0.0000        0.0000        0.0000        0.0000        0.0000        0.0000        0.0000        0.0000        0.0000        0.0000        0.0000        0.0000        0.0000        0.0000        0.0000        0.0000        0.0000        0.0000        0.0000        0.0000        0.0000        0.0000        0.0000        0.0000        0.0000        0.0000        0.0000        0.0000        0.0000        0.0000        0.0000        0.0000        0.0000        0.0000       33.5115       27.9688       27.0404       25.0027       27.9303       33.0848       33.6082       27.9435       30.6915       35.1578       36.4230       42.8217       40.6921       36.0067       36.2823       43.4390       41.8548       45.9106       33.8152       38.1586       33.3948       37.0364       45.0771       41.8466       45.2485       58.1077       69.0826       58.9974       54.0985       47.3762       39.9930       33.4433       26.0221       23.8133       30.4339       42.9458       45.8850       68.2308       70.3276       65.9363       63.4275       68.3288       71.8964       53.6031       52.3309       54.1557       53.7267       48.0988       43.1544       43.3905       44.6770       47.5065       51.7858       53.8675       58.7831       54.6816       46.6166       37.8315       35.5567       29.7250       33.7933       28.7349       27.4066        0.0000        0.0000        0.0000        0.0000        0.0000        0.0000       75.7527       84.5378       86.5354       85.9063       82.3042       72.5388       81.2682       82.2953       89.8768       91.9614        0.0000        0.0000
        0.0000        0.0000        0.0000        0.0000        0.0000        0.0000        0.0000        0.0000        0.0000        0.0000        0.0000        0.0000        0.0000        0.0000        0.0000        0.0000        0.0000        0.0000        0.0000        0.0000        0.0000        0.0000        0.0000        0.0000        0.0000        0.0000        0.0000        0.0000        0.0000        0.0000        0.0000        0.0000        0.0000        0.0000        0.0000        0.0000        0.0000        0.0000        0.0000        0.0000        0.0000        0.0000        0.0000        0.0000        0.0000        0.0000        0.0000        0.0000       17.8075       17.6464       18.0152       15.9879       16.9579       17.3447       17.6757       18.4336       26.4953       29.7849       24.5073       21.3282       21.4932       19.7957       21.1257       19.3496       18.8971       19.2393       20.4439       15.8996       14.4577        0.0000        0.0000        0.0000        0.0000        0.0000        0.0000        0.0000        0.0000        0.0000        0.0000        0.0000        0.0000        0.0000        0.0000        0.0000        0.0000        0.0000        0.0000        0.0000        0.0000        0.0000        0.0000        0.0000        0.0000        0.0000        0.0000        0.0000        0.0000        0.0000        0.0000        0.0000        0.0000        0.0000        0.0000        0.0000        0.0000        0.0000        0.0000        0.0000        0.0000        0.0000        0.0000        0.0000        0.0000        0.0000        0.0000        0.0000        0.0000        0.0000        0.0000        0.0000        0.0000        0.0000        0.0000        0.0000        0.0000        0.0000        0.0000        0.0000        0.0000        0.0000        0.0000        0.0000        0.0000        0.0000        0.0000        0.0000        0.0000        0.0000        0.0000        0.0000        0.0000        0.0000        0.0000        0.0000        0.0000        0.0000        0.0000        0.0000        0.0000        0.0000        0.0000        0.0000        0.0000        0.0000        0.0000        0.0000        0.0000        0.0000        0.0000        0.0000        0.0000        0.0000        0.0000        0.0000        0.0000        0.0000        0.0000        0.0000       34.8001       25.2670       25.1404       25.9708       30.5919       38.2453       33.2966       34.0238      151.5118      199.8100       31.5347       38.0176       47.1250       40.6875       40.8211       50.7228       43.1740       36.0351       33.5416       32.3559       30.8468       44.0370       57.3197       44.9852       42.7007       50.8005       44.2517       39.4959       36.6302       31.7359       30.1575       24.2884       21.8186       21.5595       33.5335       52.9307       63.2584       70.3693       62.7996       57.0304       41.9110       44.8709       47.2516       42.9672       46.5636       43.5054       42.7835       36.8081       41.1188       46.0993       47.5669       49.5620       53.2635       51.8826       52.7684       46.8788       42.9325       30.7790       29.7210       32.8048       33.9231       28.0648       27.7278       25.2268       30.4934       32.6289       39.6184       39.0917       44.5024       44.5065       48.4499       59.9043       63.6554       68.7251       70.9354       78.6027       77.4639       83.6555       85.5164        0.0000        0.0000
        0.0000        0.0000        0.0000        0.0000        0.0000        0.0000        0.0000        0.0000        0.0000        0.0000        0.0000        0.0000        0.0000        0.0000        0.0000        0.0000        0.0000        0.0000        0.0000        0.0000        0.0000        0.0000        0.0000        0.0000        0.0000        0.0000        0.0000        0.0000        0.0000        0.0000        0.0000        0.0000        0.0000        0.0000        0.0000        0.0000        0.0000        0.0000        0.0000        0.0000        0.0000        0.0000        0.0000        0.0000        0.0000        0.0000        0.0000        0.0000       16.0256       15.4912       14.7086       14.5613       15.0919       15.4692       17.2810       17.5938       18.6481       25.3077       20.2973       18.9847       18.9935       21.2403       19.1613       17.8119       17.1239       14.8754       15.4828       18.9241       16.9316       17.2626        0.0000        0.0000        0.0000        0.0000        0.0000        0.0000        0.0000        0.0000        0.0000        0.0000        0.0000        0.0000        0.0000        0.0000        0.0000        0.0000        0.0000        0.0000        0.0000        0.0000        0.0000        0.0000        0.0000        0.0000        0.0000        0.0000        0.0000        0.0000        0.0000        0.0000        0.0000        0.0000        0.0000        0.0000        0.0000        0.0000        0.0000        0.0000        0.0000        0.0000        0.0000        0.0000        0.0000        0.0000        0.0000        0.0000        0.0000        0.0000        0.0000        0.0000        0.0000        0.0000        0.0000        0.0000        0.0000        0.0000        0.0000        0.0000        0.0000        0.0000        0.0000        0.0000        0.0000        0.0000        0.0000        0.0000        0.0000        0.0000        0.0000        0.0000        0.0000        0.0000        0.0000        0.0000        0.0000        0.0000        0.0000        0.0000        0.0000        0.0000        0.0000        0.0000        0.0000        0.0000        0.0000        0.0000        0.0000        0.0000        0.0000        0.0000        0.0000        0.0000        0.0000        0.0000        0.0000        0.0000        0.0000        0.0000        0.0000       28.7718       25.4395       28.1967       37.7040       35.1476        0.0000       29.3170       83.3502       90.1138        0.0000        0.0000        0.0000       41.5529       39.8244       44.3168       41.1147       36.8965       32.9149       28.0868       29.8853       51.9840       56.1477       40.2565       38.8866       39.3347       44.2111       35.5053       30.2028       27.9990       25.5840       26.4811       42.6981       34.6576       39.5655       52.6801       58.6065       55.3920       42.0004       39.6050       33.0966       32.5793       34.1636       35.9835       41.3071       42.1563       35.6156       34.4540       39.2143       33.2481       37.3697       48.8138       55.4949       58.7181       46.9326       40.3958       33.9547       33.8593       34.2119       41.5911       39.2899       29.1631       21.5925       19.5739       26.6793       29.5682       30.8103       29.5125       28.5990       32.8832       40.1334       51.5752       55.1271       60.9068       60.1264       66.4259       70.9259       74.1422       74.5043        0.0000        0.0000
        0.0000        0.0000        0.0000        0.0000        0.0000        0.0000        0.0000        0.0000        0.0000        0.0000        0.0000        0.0000        0.0000        0.0000        0.0000        0.0000        0.0000        0.0000        0.0000        0.0000        0.0000        0.0000        0.0000        0.0000        0.0000        0.0000        0.0000        0.0000        0.0000        0.0000        0.0000        0.0000        0.0000        0.0000        0.0000        0.0000        0.0000        0.0000       23.9603       21.2087       17.2508        0.0000        0.0000        0.0000        0.0000        0.0000        0.0000        0.0000       15.0147       14.0764       14.1020       14.5240       14.8522       15.1367       18.5416       25.0232       23.5782       16.0361       15.6993       16.6829       20.3318       19.9231       19.3495       21.4394       16.7736       14.4352       14.3140       16.6261       21.7566       18.5428        0.0000        0.0000        0.0000        0.0000        0.0000        0.0000        0.0000        0.0000        0.0000        0.0000        0.0000        0.0000        0.0000        0.0000        0.0000        0.0000        0.0000        0.0000        0.0000        0.0000        0.0000        0.0000        0.0000        0.0000        0.0000        0.0000        0.0000        0.0000        0.0000        0.0000        0.0000        0.0000        0.0000        0.0000        0.0000        0.0000        0.0000        0.0000        0.0000        0.0000        0.0000        0.0000        0.0000        0.0000        0.0000        0.0000        0.0000        0.0000        0.0000        0.0000        0.0000        0.0000        0.0000        0.0000        0.0000        0.0000        0.0000        0.0000        0.0000        0.0000        0.0000        0.0000        0.0000        0.0000        0.0000        0.0000        0.0000        0.0000        0.0000        0.0000        0.0000        0.0000        0.0000        0.0000        0.0000        0.0000        0.0000        0.0000        0.0000        0.0000        0.0000        0.0000        0.0000        0.0000        0.0000        0.0000        0.0000        0.0000        0.0000        0.0000        0.0000        0.0000        0.0000        0.0000        0.0000        0.0000        0.0000        0.0000        0.0000        0.0000        0.0000        0.0000        0.0000        0.0000        0.0000        0.0000        0.0000        0.0000        0.0000        0.0000        0.0000        0.0000        0.0000       35.9179       35.5976       34.4079       28.4265       30.1416       33.6520       46.8285       42.7422       45.4380       39.0883       34.8186       38.9384       33.1075       29.8838       28.2667       29.5454       39.3806       49.7930       48.6492       39.5395       45.0610       37.8082       28.5071       28.0924       32.4410       33.5131       33.4263       34.4711       32.7667       33.1988       38.8253       45.5872       36.9884       34.1476       37.3659       35.3839       47.3463       61.1676       65.5321       55.3332       39.2391       30.9443       29.4024       37.7002       48.0313       39.1387       27.8996       29.4693       23.7177       23.1739       25.4122       26.1549       26.8176       27.2619       34.3155       41.0117       48.3005       51.0802       59.1283       57.7693       69.0785       72.2152       74.8020        0.0000        0.0000        0.0000
        0.0000        0.0000        0.0000        0.0000        0.0000        0.0000        0.0000        0.0000        0.0000        0.0000        0.0000        0.0000        0.0000        0.0000        0.0000        0.0000        0.0000        0.0000        0.0000        0.0000        0.0000        0.0000        0.0000        0.0000        0.0000        0.0000        0.0000        0.0000        0.0000        0.0000        0.0000        0.0000        0.0000        0.0000        0.0000        0.0000        0.0000        0.0000       25.6958       25.5268       29.3253       29.4049       32.1564       31.9878       21.7842       19.8402       24.8546       34.6535       42.3677       29.3665       16.5390       19.4691       18.2965       16.0383       21.6926       25.2420       23.0180       18.9155       17.6072       15.3240       15.4124       15.3432       15.5452       20.4270       17.6355       19.3781       15.0586       15.9581       21.5283       17.3128       17.6820       15.0887        0.0000        0.0000        0.0000        0.0000        0.0000        0.0000        0.0000        0.0000        0.0000        0.0000        0.0000        0.0000        0.0000        0.0000        0.0000        0.0000        0.0000        0.0000        0.0000        0.0000        0.0000        0.0000        0.0000        0.0000        0.0000        0.0000        0.0000        0.0000        0.0000        0.0000        0.0000        0.0000        0.0000        0.0000        0.0000        0.0000        0.0000        0.0000        0.0000        0.0000        0.0000        0.0000        0.0000        0.0000        0.0000        0.0000        0.0000        0.0000        0.0000        0.0000        0.0000        0.0000        0.0000        0.0000        0.0000        0.0000        0.0000        0.0000        0.0000        0.0000        0.0000        0.0000        0.0000        0.0000        0.0000        0.0000        0.0000        0.0000        0.0000        0.0000        0.0000        0.0000        0.0000        0.0000        0.0000        0.0000        0.0000        0.0000        0.0000        0.0000        0.0000        0.0000        0.0000        0.0000        0.0000        0.0000        0.0000        0.0000        0.0000        0.0000        0.0000        0.0000        0.0000        0.0000        0.0000        0.0000        0.0000        0.0000        0.0000        0.0000        0.0000        0.0000        0.0000        0.0000        0.0000        0.0000        0.0000        0.0000        0.0000        0.0000        0.0000        0.0000       35.3322       31.5739       27.8534       30.5016       30.0151       50.5387       59.2606       50.7066       37.7269       35.2205       38.1947       32.6445       27.9850       25.6625       29.9190       36.1683       36.1071       53.1849       51.1805       34.1403       27.4753       26.1352       24.7322       28.9501       35.4694       32.8246       38.9086       35.9284       42.6180       72.3906       74.5044       42.9961       38.4427       39.8405       46.6804       49.5336       57.2050       53.5451       46.6261       33.7968       28.6530       36.7603       45.8402       40.1805       27.6240       31.4401       32.8961       26.7699       29.1763       31.3213       32.3352       30.2686       31.1228       33.9257       38.6495       50.6695       59.0823       62.5374       66.5377       70.2320       73.4913        0.0000        0.0000        0.0000        0.0000
        0.0000        0.0000        0.0000        0.0000        0.0000        0.0000        0.0000        0.0000        0.0000        0.0000        0.0000        0.0000        0.0000        0.0000        0.0000        0.0000        0.0000        0.0000        0.0000        0.0000        0.0000        0.0000        0.0000        0.0000        0.0000        0.0000        0.0000        0.0000        0.0000        0.0000        0.0000        0.0000        0.0000        0.0000        0.0000        0.0000        0.0000       19.7930       18.4547       21.0261       23.3623       25.6047       22.3149       17.1255       18.5798       20.0626       24.6698       27.7686       33.2061       21.9894       14.1800       12.1712       12.4558       14.0172       14.5790       17.0672       38.8901       11.7562       11.1977       13.9454       13.1682       13.6791       13.5570       16.7722       18.8802       16.2312       17.0540       16.7772       15.5731       18.0592       18.5747       14.3800        0.0000        0.0000        0.0000        0.0000        0.0000        0.0000        0.0000        0.0000        0.0000        0.0000        0.0000        0.0000        0.0000        0.0000        0.0000        0.0000        0.0000        0.0000        0.0000        0.0000        0.0000        0.0000        0.0000        0.0000        0.0000        0.0000        0.0000        0.0000        0.0000        0.0000        0.0000        0.0000        0.0000        0.0000        0.0000        0.0000        0.0000        0.0000        0.0000        0.0000        0.0000        0.0000        0.0000        0.0000        0.0000        0.0000        0.0000        0.0000        0.0000        0.0000        0.0000        0.0000        0.0000        0.0000        0.0000        0.0000        0.0000        0.0000        0.0000        0.0000        0.0000        0.0000        0.0000        0.0000        0.0000        0.0000        0.0000        0.0000        0.0000        0.0000        0.0000        0.0000        0.0000        0.0000        0.0000        0.0000        0.0000        0.0000        0.0000        0.0000        0.0000        0.0000        0.0000        0.0000        0.0000        0.0000        0.0000        0.0000        0.0000        0.0000        0.0000        0.0000        0.0000        0.0000        0.0000        0.0000        0.0000        0.0000        0.0000        0.0000        0.0000        0.0000        0.0000        0.0000        0.0000        0.0000        0.0000       27.2931       32.9091       32.8838       39.5212       41.2679        0.0000       34.5913       30.1192       25.9960       28.4725       59.5178       67.4970       56.1947       37.5935       31.7372       21.6486       25.2607       22.3134       23.0960       36.5780       37.9666       36.2006       40.2919       42.8520       27.8654       31.1753       28.7831       24.1403       23.5316       24.8765       28.6151       28.3097       33.4365       47.7316       55.0874       44.0652       37.7995       39.0592       42.3799       47.5829       50.6237       52.6442       43.3672       41.1122       43.0882       37.9854       33.7670       42.3939       33.7539       22.6640       26.9626       26.5122       28.5889       34.9201       47.3823       45.3168       40.6974       45.0314       49.1823       56.3462       67.2642       76.3953       70.6324       70.4770       62.9927       64.0124        0.0000        0.0000        0.0000        0.0000
        0.0000        0.0000        0.0000        0.0000        0.0000        0.0000        0.0000        0.0000        0.0000        0.0000        0.0000        0.0000        0.0000        0.0000        0.0000        0.0000        0.0000        0.0000        0.0000        0.0000        0.0000        0.0000        0.0000        0.0000        0.0000        0.0000        0.0000        0.0000        0.0000        0.0000        0.0000        0.0000        0.0000        0.0000        0.0000        0.0000        0.0000       18.1444       18.8349       20.0901       21.2800       22.0953       20.7860       19.4485       20.6179       18.3220       17.9340       14.4313       12.3919       11.5916       11.7682       11.2156       11.3902       10.2673       10.8273        9.7763        9.9273       10.0271        9.9718       13.9630       15.1762       15.6455       15.0638       17.9682       19.6659       16.0572       19.1981       20.3749       19.3313       15.1265       14.2126       12.3052       16.8517        0.0000        0.0000        0.0000        0.0000        0.0000        0.0000        0.0000        0.0000        0.0000        0.0000        0.0000        0.0000        0.0000        0.0000        0.0000        0.0000        0.0000        0.0000        0.0000        0.0000        0.0000        0.0000        0.0000        0.0000        0.0000        0.0000        0.0000        0.0000        0.0000        0.0000        0.0000        0.0000        0.0000        0.0000        0.0000        0.0000        0.0000        0.0000        0.0000        0.0000        0.0000        0.0000        0.0000        0.0000        0.0000        0.0000        0.0000        0.0000        0.0000        0.0000        0.0000        0.0000        0.0000        0.0000        0.0000        0.0000        0.0000        0.0000        0.0000        0.0000        0.0000        0.0000        0.0000        0.0000        0.0000        0.0000        0.0000        0.0000        0.0000        0.0000        0.0000        0.0000        0.0000        0.0000        0.0000        0.0000        0.0000        0.0000        0.0000        0.0000        0.0000        0.0000        0.0000        0.0000        0.0000        0.0000        0.0000        0.0000        0.0000        0.0000        0.0000        0.0000        0.0000        0.0000        0.0000        0.0000        0.0000        0.0000        0.0000        0.0000        0.0000        0.0000       34.4113       32.2207       28.0471       25.6785       26.1754       36.5228       37.4815       46.4501       41.8562       34.8498       37.5112       34.5053       32.4171       31.1687       41.3542       49.8668       38.4872       59.8195       48.5319       25.3500       23.9986       20.9837       26.6322       37.9723       41.8011       33.1840       33.5712       27.7792       25.9681       25.4870       28.0168       23.2606       22.1319       21.2815       24.8563       31.5404       29.6814       33.4301       47.8645       47.0034       39.4576       38.9648       44.7606       51.2146       48.2450       45.0391       40.8011       43.6031       45.4230       37.0887       38.1940       37.9538       31.1065       28.9278       28.1294       28.0313       33.8553       42.7450       50.6929       49.4009       53.2270       60.8906       61.6434       67.2798       68.4293       69.9292       64.9113       66.0874       60.2149        0.0000        0.0000        0.0000        0.0000        0.0000
        0.0000        0.0000        0.0000        0.0000        0.0000        0.0000        0.0000        0.0000        0.0000        0.0000        0.0000        0.0000        0.0000        0.0000        0.0000        0.0000        0.0000        0.0000        0.0000        0.0000        0.0000        0.0000        0.0000        0.0000        0.0000        0.0000        0.0000        0.0000        0.0000        0.0000        0.0000        0.0000        0.0000        0.0000        0.0000        0.0000       16.0853       17.2267       17.9193       19.8018       21.4300       22.1099       24.0262       26.2805       18.0723       16.7518       15.3549       11.5490       11.1950       10.8855       11.1004       10.1837       10.1547       10.0322       10.4073        8.6916        9.1034       10.0276       10.7902       12.6866       13.7803       16.0399       17.5072       18.3392       18.3049       17.6368       17.0469       19.0743       15.7723       13.2619       11.8945        9.6534        0.0000        0.0000        0.0000        0.0000        0.0000        0.0000        0.0000        0.0000        0.0000        0.0000        0.0000        0.0000        0.0000        0.0000        0.0000        0.0000        0.0000        0.0000        0.0000        0.0000        0.0000        0.0000        0.0000        0.0000        0.0000        0.0000        0.0000        0.0000        0.0000        0.0000        0.0000        0.0000        0.0000        0.0000        0.0000        0.0000        0.0000        0.0000        0.0000        0.0000        0.0000        0.0000        0.0000        0.0000        0.0000        0.0000        0.0000        0.0000        0.0000        0.0000        0.0000        0.0000        0.0000        0.0000        0.0000        0.0000        0.0000        0.0000        0.0000        0.0000        0.0000        0.0000        0.0000        0.0000        0.0000        0.0000        0.0000        0.0000        0.0000        0.0000        0.0000        0.0000        0.0000        0.0000        0.0000        0.0000        0.0000        0.0000        0.0000        0.0000        0.0000        0.0000        0.0000        0.0000        0.0000        0.0000        0.0000        0.0000        0.0000        0.0000        0.0000        0.0000        0.0000        0.0000        0.0000        0.0000        0.0000        0.0000        0.0000        0.0000       39.9126       37.7362       32.4660       34.7921       34.7104       42.0455       34.3536       26.2035       28.9515       34.7044       40.6356       41.0680       36.4100       37.5018       37.1169       33.8174       34.9269       45.2223       42.1785       16.0084       43.9371       39.7165       31.7340       24.0539       22.3857       26.0681       28.9762       28.4897       22.2578       27.9055       25.5335       27.7440       23.1128       22.2558       23.3280       18.8308       20.9494       22.0374       28.1259       28.6923       33.7414       40.9462       44.8432       41.0705       39.1244       42.7767       46.3618       48.3038       49.8102       47.0609       45.2864       48.6595       39.8720       40.0692       38.4930       30.9871       33.4028       37.2675       37.9545       41.6825       44.4880       48.2586       56.1268       61.0827       60.9504       62.0804       59.5305       61.6524       64.6470       62.2439       64.2190       57.1120        0.0000        0.0000        0.0000        0.0000        0.0000
        0.0000        0.0000        0.0000        0.0000        0.0000        0.0000        0.0000        0.0000        0.0000        0.0000        0.0000        0.0000        0.0000        0.0000        0.0000        0.0000        0.0000        0.0000        0.0000        0.0000        0.0000        0.0000        0.0000        0.0000        0.0000        0.0000        0.0000        0.0000        0.0000        0.0000        0.0000        0.0000        0.0000        0.0000        0.0000       15.1388       16.0761       16.5111       17.0951       19.6692       21.3030       22.1627       21.4530       22.2275       18.7589       15.7553       15.6245       12.4755       12.1004       11.1674       16.7913       21.2900        9.4638       10.0471       10.0390        8.8020        9.0974       10.0434        9.3371       10.9831       11.4314       12.8539       14.2063       15.1840       13.8935       13.9540       14.1391       11.2569       10.2486        9.7223       10.6541        8.5200        0.0000        0.0000        0.0000        0.0000        0.0000        0.0000        0.0000        0.0000        0.0000        0.0000        0.0000        0.0000        0.0000        0.0000        0.0000        0.0000        0.0000        0.0000        0.0000        0.0000        0.0000        0.0000        0.0000        0.0000        0.0000        0.0000        0.0000        0.0000        0.0000        0.0000        0.0000        0.0000        0.0000        0.0000        0.0000        0.0000        0.0000        0.0000        0.0000        0.0000        0.0000        0.0000        0.0000        0.0000        0.0000        0.0000        0.0000        0.0000        0.0000        0.0000        0.0000        0.0000        0.0000        0.0000        0.0000        0.0000        0.0000        0.0000        0.0000        0.0000        0.0000        0.0000        0.0000        0.0000        0.0000        0.0000        0.0000        0.0000        0.0000        0.0000        0.0000        0.0000        0.0000        0.0000        0.0000        0.0000        0.0000        0.0000        0.0000        0.0000        0.0000        0.0000        0.0000        0.0000        0.0000        0.0000        0.0000        0.0000        0.0000        0.0000        0.0000        0.0000        0.0000        0.0000        0.0000        0.0000        0.0000        0.0000        0.0000       51.2144       42.6038       31.0171       29.1597       32.7205       38.8071       48.5525       32.6022       34.4945       33.6946       39.7250       53.2578       46.8287       42.2321       44.5434       42.3536       38.5229       46.4623       53.9300       51.3803       54.8073       55.4390       25.0821       15.4006       19.8215       25.0787       21.2877       23.3237       22.8247       20.0817       25.0793       26.6269       26.3449       22.9914       19.6735       22.0389       22.3334       23.3995       20.3344       23.6989       30.0157       36.1067       37.7289       41.2342       42.7650       48.4644       56.6255       50.9111       51.4763       54.2083       65.8990       57.5972       56.0255       46.3097       41.6373       44.8357       35.5240       55.8419       71.5214       57.5458       55.5324       48.6538       47.0625       47.1177       54.6145       62.4866       63.1273       61.8817       62.7345       62.9515       67.7873       65.3589       64.7774        0.0000        0.0000        0.0000        0.0000        0.0000
        0.0000        0.0000        0.0000        0.0000        0.0000        0.0000        0.0000        0.0000        0.0000        0.0000        0.0000        0.0000        0.0000        0.0000        0.0000        0.0000        0.0000        0.0000        0.0000        0.0000        0.0000        0.0000        0.0000        0.0000        0.0000        0.0000        0.0000        0.0000        0.0000        0.0000        0.0000        0.0000        0.0000        0.0000        0.0000       14.5610       12.4203       16.0581       16.5928       23.1232       24.1557       21.9066       21.5109       19.6404       16.0255       15.1129       14.7247       14.8343       12.9821       56.6398       67.8891       39.1108       28.6788       10.1208       10.1823        5.8967        7.0384        5.9661        4.6089        8.6812        9.2753        9.8755        9.4707        9.0679        8.9869       10.2083        7.4512        8.5921        8.2086        7.9595        7.4546        6.4635        0.0000        0.0000        0.0000        0.0000        0.0000        0.0000        0.0000        0.0000        0.0000        0.0000        0.0000        0.0000        0.0000        0.0000        0.0000        0.0000        0.0000        0.0000        0.0000        0.0000        0.0000        0.0000        0.0000        0.0000        0.0000        0.0000        0.0000        0.0000        0.0000        0.0000        0.0000        0.0000        0.0000        0.0000        0.0000        0.0000        0.0000        0.0000        0.0000        0.0000        0.0000        0.0000        0.0000        0.0000        0.0000        0.0000        0.0000        0.0000        0.0000        0.0000        0.0000        0.0000        0.0000        0.0000        0.0000        0.0000        0.0000        0.0000        0.0000        0.0000        0.0000        0.0000        0.0000        0.0000        0.0000        0.0000        0.0000        0.0000        0.0000        0.0000        0.0000        0.0000        0.0000        0.0000        0.0000        0.0000        0.0000        0.0000        0.0000        0.0000        0.0000        0.0000        0.0000        0.0000        0.0000        0.0000        0.0000        0.0000        0.0000        0.0000        0.0000        0.0000        0.0000        0.0000        0.0000        0.0000        0.0000        0.0000       46.3801       47.0746       34.8909       30.4472       26.3172       30.1476       42.8020       42.2298       31.7047       35.5588       45.2014       65.5635       57.2522       50.1901       55.5516       63.2287       51.6005       49.6568       41.5525       48.0974       75.9703       65.4468       37.5671       26.7497       25.5676       26.0052       31.0893       28.0616       26.0809       19.3623       25.7215       28.6783       29.8451       27.8831       26.2179       24.1149       25.9845       29.9960       39.7250       34.8128       24.5702       30.5725       35.0021       40.7581       45.6219       42.4997       45.1859       67.0407       75.7452       81.1792       78.7736       90.1666       85.6171       75.6922       62.0703       55.4638       56.3413       42.4991       50.5443       54.4270       53.9945       49.7272       50.2855       46.0879       50.9076       61.1272       68.2046       70.8746       73.1542       72.6242       75.9522       76.9862       80.6615        0.0000        0.0000        0.0000        0.0000        0.0000        0.0000
        0.0000        0.0000        0.0000        0.0000        0.0000        0.0000        0.0000        0.0000        0.0000        0.0000        0.0000        0.0000        0.0000        0.0000        0.0000        0.0000        0.0000        0.0000        0.0000        0.0000        0.0000        0.0000        0.0000        0.0000        0.0000        0.0000        0.0000        0.0000        0.0000        0.0000        0.0000        0.0000        0.0000        0.0000        0.0000       14.6040       11.3399       16.0654       16.5161       23.0227       23.8138       28.4286       25.2581       16.9380       14.6293       14.4506       14.8629       12.6928       12.1185       26.0149       17.6543       16.0934       12.0910        9.1836        9.2218        6.1398        6.6169        5.3520        3.9371        7.2060        7.5497        7.4597        7.2203        9.1022        7.4384        6.6951        6.1611        7.1264        7.0951        6.9204        6.2434        0.0000        0.0000        0.0000        0.0000        0.0000        0.0000        0.0000        0.0000        0.0000        0.0000        0.0000        0.0000        0.0000        0.0000        0.0000        0.0000        0.0000        0.0000        0.0000        0.0000        0.0000        0.0000        0.0000        0.0000        0.0000        0.0000        0.0000        0.0000        0.0000        0.0000        0.0000        0.0000        0.0000        0.0000        0.0000        0.0000        0.0000        0.0000        0.0000        0.0000        0.0000        0.0000        0.0000        0.0000        0.0000        0.0000        0.0000        0.0000        0.0000        0.0000        0.0000        0.0000        0.0000        0.0000        0.0000        0.0000        0.0000        0.0000        0.0000        0.0000        0.0000        0.0000        0.0000        0.0000        0.0000        0.0000        0.0000        0.0000        0.0000        0.0000        0.0000        0.0000        0.0000        0.0000        0.0000        0.0000        0.0000        0.0000        0.0000        0.0000        0.0000        0.0000        0.0000        0.0000        0.0000        0.0000        0.0000        0.0000        0.0000        0.0000        0.0000        0.0000        0.0000        0.0000       36.8747       37.2935        0.0000       37.9294       39.8788       41.4884       38.2583       32.0612       28.2659       28.4178       33.4669       49.1618       32.8393       27.6022       44.0364       49.4041       48.5817       47.4392       55.7151       91.0871      103.7239       70.6787       59.5950       45.7174       48.7116       57.3378       44.7359       28.5442       24.3749       28.8210       35.8420       30.1319       24.3401       22.6208       22.3268       26.1224       29.1461       32.3372       28.2745       25.6291       25.3843       27.7276       31.6117       30.0321       31.0425       33.4608       33.6988       37.1901       37.3043       36.0757       42.4705       45.8908       63.6369       92.3271       97.2741       88.5786       88.0581       78.5260       77.9147       62.8840       53.1341       46.0388       46.9760       41.5824       41.2984       42.9318       44.5082       47.9297       51.4643       63.1476       71.8806       72.9448       75.3037       78.4629       75.6040       81.1905       84.3505        0.0000        0.0000        0.0000        0.0000        0.0000        0.0000        0.0000
        0.0000        0.0000        0.0000        0.0000        0.0000        0.0000        0.0000        0.0000        0.0000        0.0000        0.0000        0.0000        0.0000        0.0000        0.0000        0.0000        0.0000        0.0000        0.0000        0.0000        0.0000        0.0000        0.0000        0.0000        0.0000        0.0000        0.0000        0.0000        0.0000       49.2936       42.3016       36.5247       41.6875       35.6603       20.5566       14.4749       11.4270       11.8425       14.8675       20.2102       23.8996       24.3439       24.4570       19.0308       15.3907       14.1166       13.7925       11.7275       11.7467       11.3963       10.3642        7.9124        7.7944        7.0234        9.2833        9.1983        5.6043        4.2514        3.6927        6.3457        6.5800        7.9832        7.5286        8.0261        7.0007        6.1971        6.2317        6.7173        6.4068        6.1818        5.3654        4.1223        3.8399        0.0000        0.0000        0.0000        0.0000        0.0000        0.0000        0.0000        0.0000        0.0000        0.0000        0.0000        0.0000        0.0000        0.0000        0.0000        0.0000        0.0000        0.0000        0.0000        0.0000        0.0000        0.0000        0.0000        0.0000        0.0000        0.0000        0.0000        0.0000        0.0000        0.0000        0.0000        0.0000        0.0000        0.0000        0.0000        0.0000        0.0000        0.0000        0.0000        0.0000        0.0000        0.0000        0.0000        0.0000        0.0000        0.0000        0.0000        0.0000        0.0000        0.0000        0.0000        0.0000        0.0000        0.0000        0.0000        0.0000        0.0000        0.0000        0.0000        0.0000        0.0000        0.0000        0.0000        0.0000        0.0000        0.0000        0.0000        0.0000        0.0000        0.0000        0.0000        0.0000        0.0000        0.0000        0.0000        0.0000        0.0000        0.0000        0.0000        0.0000        0.0000        0.0000        0.0000        0.0000        0.0000        0.0000        0.0000        0.0000        0.0000        0.0000        0.0000       48.5198       48.1588       52.3082       40.7234       39.5629       40.3387       35.4506       37.4638       40.2490       43.0300       37.0027       36.3882       59.9211       42.4067       37.0223       42.4772       55.7421       62.4292       66.9387       88.4262       96.4012       69.3410       55.6848       58.8288       49.4261       43.9943       42.4117       33.5291       32.8216       34.4963       43.6267       35.7653       26.2820       24.1315       23.8661       23.9974       27.9111       31.7187       34.7490       58.3980       27.5945       23.9038       25.7347       28.8846       29.3464       31.6000       37.8037       40.4530       44.9822       45.5342       41.5215       49.0422       47.3093       46.4508       57.1851       69.4301       60.3839       57.1714       52.2906       49.4439       55.0611       48.8404       41.8785       44.0650       43.4490       43.5704       46.2945       48.9147       52.6250       52.4861       48.1347       61.0046       66.4036       69.6707       75.3853       79.3211       81.8338        0.0000        0.0000        0.0000        0.0000        0.0000        0.0000        0.0000        0.0000
        0.0000        0.0000        0.0000        0.0000        0.0000        0.0000        0.0000        0.0000        0.0000        0.0000        0.0000        0.0000        0.0000        0.0000        0.0000        0.0000        0.0000        0.0000        0.0000        0.0000        0.0000        0.0000        0.0000        0.0000        0.0000        0.0000       36.6139       45.5714       47.0688       43.3582       38.9316       25.1827       24.3445       24.6009       21.8594       15.3169       11.2465       16.8171       14.1031       18.5538       23.2831       23.7977       23.0305       17.5241       14.1361       13.4369       13.5859       11.5452       10.0034        9.4543        8.7143        7.3941        6.7897        8.0214       10.3362       10.4610        5.3396        2.8018        4.4004        7.6232        9.5486        9.2477        7.8733        7.2911        6.7468        5.8993        6.4196        7.1357        6.6727        6.5146        5.5620        4.3288        4.0030        4.0548        4.5881        5.2541        5.6874        5.9860        8.7958        4.8375        5.2439        5.5205        0.0000        0.0000        0.0000        0.0000        0.0000        0.0000        0.0000        0.0000        0.0000        0.0000        0.0000        0.0000        0.0000        0.0000        0.0000        0.0000        0.0000        0.0000        0.0000        0.0000        0.0000        0.0000        0.0000        0.0000        0.0000        0.0000        0.0000        0.0000        0.0000        0.0000        0.0000        0.0000        0.0000        0.0000        0.0000        0.0000        0.0000        0.0000        0.0000        0.0000        0.0000        0.0000        0.0000        0.0000        0.0000        0.0000        0.0000        0.0000        0.0000        0.0000        0.0000        0.0000        0.0000        0.0000        0.0000        0.0000        0.0000        0.0000        0.0000        0.0000        0.0000        0.0000        0.0000        0.0000        0.0000        0.0000        0.0000        0.0000        0.0000        0.0000        0.0000       14.6615       14.5339       13.1470       13.7707       14.2614        0.0000        0.0000        0.0000        0.0000       38.4299       47.8682       49.6816       46.2086       36.7769       33.3806       32.9635       34.1754       35.4841       32.0043       41.3564       43.0615       38.3230       45.0587       48.2850       45.7327       43.2717       56.3877       67.1533       78.0447       95.9547      113.2303       89.6847       78.7299       83.4624       73.3223       74.5671       68.2182       62.6432       49.2962       58.4367       79.0177       77.6464       40.5664       26.8026       25.5178       26.8610       26.2998       23.2906       31.1209       32.1233       63.8343       29.6198       28.8581       33.0746       34.4894       35.9662       45.6700       44.4045       55.2528       46.6111       40.0727       37.2983       38.5200       49.6371       57.1333       49.8769       64.2110       51.3907       56.9595       52.9298       55.9154       50.8898       47.6789       44.2587       47.5918       47.1489       52.0691       47.8159       50.8890       57.6409       54.9115       45.6445       60.5495       68.2563       72.6609       74.2532       74.5607       77.1817        0.0000        0.0000        0.0000        0.0000        0.0000        0.0000        0.0000        0.0000
        0.0000        0.0000        0.0000        0.0000        0.0000        0.0000        0.0000        0.0000        0.0000        0.0000        0.0000        0.0000        0.0000        0.0000        0.0000        0.0000        0.0000        0.0000        0.0000        0.0000        0.0000        0.0000        0.0000        0.0000        0.0000       23.8277       25.3216       22.1228       21.2049       20.0092       17.9355       16.2805       15.5153       15.8508       15.4681       16.0930       14.2867       24.0492       23.5868       14.8915       15.9564       16.3763       17.9320       17.2054       14.8583       12.4018       11.9057       14.6849       13.7254       14.5187       12.6752       10.0557        8.0095        6.6403        6.7122        4.4641        6.3386       11.3320       10.2763        9.4647        9.0947        8.1103        7.3488        7.0984        6.7433        7.0546        7.1598        7.5843        7.2814        6.4099        5.8318        4.1082        4.8854        4.5139        4.6027        4.9735        5.6340        5.1605        5.3045        3.6126        7.7875       11.3641       10.9830        9.1971        0.0000        0.0000        0.0000        0.0000        0.0000        0.0000        0.0000        0.0000        0.0000        0.0000        0.0000        0.0000        0.0000        0.0000        0.0000        0.0000        0.0000        0.0000        0.0000        0.0000        0.0000        0.0000        0.0000        0.0000        0.0000        0.0000        0.0000        0.0000        0.0000        0.0000        0.0000        0.0000        0.0000        0.0000        0.0000        0.0000        0.0000        0.0000        0.0000        0.0000        0.0000        0.0000        0.0000        0.0000        0.0000        0.0000        0.0000        0.0000        0.0000        0.0000        0.0000        0.0000        0.0000        0.0000        0.0000        0.0000        0.0000        0.0000        0.0000        0.0000        0.0000        0.0000        0.0000        0.0000        0.0000        0.0000        0.0000        0.0000        9.7876       10.9899       12.7568       13.1832       13.8980       14.4955       16.9268       26.3818       32.1134       36.3935       37.1906       32.7721       33.4259       34.2692       34.1784       36.3798       35.0333       34.7722       37.3443       43.4226       49.4181       55.2918       49.2001       56.2651       60.8416       63.5598       71.3484       69.9672       75.6192       75.9276       74.7328       67.2931       62.7068       59.6427       58.7185       60.4752       59.7639       56.2742       53.8269       52.7271       69.5229       69.9228       53.9023       25.7182       28.9915       24.2316       22.2529       20.1778       21.9338       23.4766       21.5824       25.0474       25.5286       30.8959       31.1592       35.9516       39.5792       37.2082       33.8434       33.0500       34.9633       35.4601       38.5941       49.1640       66.3345       70.0135       72.9832       63.2631       60.2013       59.7648       56.7742       58.1639       53.2810       53.7831       51.1598       57.5326       60.8937       69.4631       66.5101       57.8627       58.2290       60.7330        0.0000        0.0000       62.3369       64.3547       68.8999       67.4477        0.0000        0.0000        0.0000        0.0000        0.0000        0.0000        0.0000        0.0000        0.0000
        0.0000        0.0000        0.0000        0.0000        0.0000        0.0000        0.0000        0.0000        0.0000        0.0000        0.0000        0.0000        0.0000        0.0000        0.0000        0.0000        0.0000        0.0000        0.0000        0.0000        0.0000        0.0000        0.0000        0.0000        0.0000        0.0000       20.4219       22.8730       21.6496       17.9236       21.5566       22.5369       13.2614       13.4784       14.6402       14.7469       13.5031       13.4993       16.5886       15.5914       16.3492       16.2003       19.9807       17.9455       17.1403       14.4382       16.2232       16.1460       16.3648       17.3090       14.4553        8.9715        7.5012        5.7787        6.9477        7.5363        8.5316        8.4530        7.5088        7.7268        7.0881        6.3556        5.7004        6.4290        7.0179        7.3164        7.6177        7.8882        7.2471        6.8713        6.2451        4.2484        6.5490        6.1022        5.8986        6.0160        5.5792        5.9827        6.7316        5.9235       12.2166       10.1914       13.2867        9.2302        7.5582       10.1742        0.0000        0.0000        0.0000        0.0000        0.0000        0.0000        0.0000        0.0000        0.0000        0.0000        0.0000        0.0000        0.0000        0.0000        0.0000        0.0000        0.0000        0.0000        0.0000        0.0000        0.0000        0.0000        0.0000        0.0000        0.0000        0.0000        0.0000        0.0000        0.0000        0.0000        0.0000        0.0000        0.0000        0.0000        0.0000        0.0000        0.0000        0.0000        0.0000        0.0000        0.0000        0.0000        0.0000        0.0000        0.0000        0.0000        0.0000        0.0000        0.0000        0.0000        0.0000        0.0000        0.0000        0.0000        0.0000        0.0000        0.0000        0.0000        0.0000        0.0000        0.0000        0.0000        0.0000        0.0000        0.0000        0.0000        9.5499       10.7176       12.2547       18.9296       16.6853       17.2994       16.6818       26.6747       29.4941       31.2864       27.4410       23.6654       24.0079       27.0455       30.1019       36.8732       36.7390       35.5963       37.9370       42.1079       45.8319       54.4929       57.1382       57.7309       66.3034       69.5947       79.4854       73.4877       74.8885       69.7223       55.5299       49.1641       47.5780       45.9698       45.3985       51.4354       50.3935       42.5615       54.1763       45.6574       40.0960       31.5633       31.9862       22.7779       26.9545       23.5603       19.4370       18.3838       17.8922       19.1759       20.5295       23.8094       25.2130       35.0073       35.5546       33.4530       35.2725       43.3186       57.2844       43.1010       41.8223       42.2014       47.9021       59.9647       66.1262       66.9677       65.4565       65.0592       68.7670       62.2290       63.1484       63.5102       65.3803       67.1424       64.0959       64.8489       70.8819       70.9979       60.4976       57.4937       55.3202        0.0000        0.0000        0.0000        0.0000        0.0000        0.0000        0.0000        0.0000        0.0000        0.0000        0.0000        0.0000        0.0000        0.0000        0.0000        0.0000
        0.0000        0.0000        0.0000        0.0000        0.0000        0.0000        0.0000        0.0000        0.0000        0.0000        0.0000        0.0000        0.0000        0.0000        0.0000        0.0000        0.0000        0.0000        0.0000        0.0000        0.0000        0.0000        0.0000        0.0000        0.0000        0.0000        0.0000       14.0533       13.3057       13.9076       14.5321       16.6646       13.5603       15.7619       20.4026       16.7861       16.0945       16.7081       19.3167       24.1894       22.8546       17.8577       18.0351       18.4736       20.3634       21.8454       19.1044       14.6441       14.0595       15.4309       14.2066       11.2565        7.8812        9.4324       11.1130        7.0910        4.4722        5.0340        5.7020        5.5961        4.6228        5.6401        6.4503        6.6246        8.2919        9.1437        8.5492        8.1707        8.0366        7.3248        6.5557        4.2056        5.0919        4.9761        6.1464        6.8284        7.2308        7.9808        7.2577        6.4171        9.9711       13.0900       11.7572       11.1786       10.3218       12.6037       11.1892        8.6562       10.2433        9.0327        0.0000        0.0000        0.0000        0.0000        0.0000        0.0000        0.0000        0.0000        0.0000        0.0000        0.0000        0.0000        0.0000        0.0000        0.0000        0.0000        0.0000        0.0000        0.0000        0.0000        0.0000        0.0000        0.0000        0.0000        0.0000        0.0000        0.0000        0.0000        0.0000        0.0000        0.0000        0.0000        0.0000        0.0000        0.0000        0.0000        0.0000        0.0000        0.0000        0.0000        0.0000        0.0000        0.0000        0.0000        0.0000        0.0000        0.0000        0.0000        0.0000        0.0000        0.0000        0.0000        0.0000        0.0000        0.0000        0.0000        0.0000        0.0000        0.0000        0.0000        0.0000        9.4670       10.4669       11.0068       11.7038       15.8406       17.7588       18.1636       16.9765       24.0028       26.2528       23.8455       24.8542       22.6961       23.9352       28.3119       32.0948       39.3456       39.2626       39.0282       41.6140       43.9808       55.1563       60.6115       61.5768       64.4367       70.9985       74.0940       80.4599       78.6767       68.9193       54.7830       47.4375       41.0515       40.6571       44.1006       39.8231       49.5620       56.3544       56.8957       47.8758       38.3881       43.1074       42.6299       31.7390       24.2583       21.7204       24.3552       26.7421       23.6553       24.9219       25.1983       27.3158       27.8682       29.1446       29.4471       31.6222       35.6101       36.9353       45.8613       63.1117       46.4305       41.0205       45.1312       49.6741       76.3638       88.7071       78.2489       70.1350       73.1897       71.0244       70.8944       67.3062       70.0152       69.8501       69.5976       72.6348       70.8284       67.4535       55.2111       53.4958       53.7572       52.5174        0.0000        0.0000        0.0000        0.0000        0.0000        0.0000        0.0000        0.0000        0.0000        0.0000        0.0000        0.0000        0.0000        0.0000        0.0000        0.0000
        0.0000        0.0000        0.0000        0.0000        0.0000        0.0000        0.0000        0.0000        0.0000        0.0000        0.0000        0.0000        0.0000        0.0000        0.0000        0.0000        0.0000        0.0000        0.0000        0.0000        0.0000        0.0000        0.0000        0.0000        0.0000        0.0000        0.0000       15.0642       15.5998       15.6156       15.8653       16.0645       16.8953       17.4620       19.8181       20.2347       23.7668       27.7586       26.5563       44.2667       47.4868       32.6669       27.3718       20.4521       21.8970       18.5924       16.8727       15.2856       15.1787       16.2009       12.6196        9.0235        7.4740        9.7701        7.1531        4.3970        4.3312        4.5018        4.5235        5.6621        5.3321        6.2972        6.4159        6.4565        8.6243        9.0916        8.5216        7.6187        7.7909        7.8985        6.1868        3.8455        3.7733        4.6362        5.8664        7.5760        9.3026        8.2051       11.3289       11.8153       10.8751       12.7882       12.6523       11.2519       10.9304       11.3586       11.0124        6.4733        5.9649        6.0057        0.0000        0.0000        0.0000        0.0000        0.0000        0.0000        0.0000        0.0000        0.0000        0.0000        0.0000        0.0000        0.0000        0.0000        0.0000        0.0000        0.0000        0.0000        0.0000        0.0000        0.0000        0.0000        0.0000        0.0000        0.0000        0.0000        0.0000        0.0000        0.0000        0.0000        0.0000        0.0000        0.0000        0.0000        0.0000        0.0000        0.0000        0.0000        0.0000        0.0000        0.0000        0.0000        0.0000        0.0000        0.0000        0.0000        0.0000        0.0000        0.0000        0.0000        0.0000        0.0000        0.0000        0.0000        0.0000        0.0000        0.0000        0.0000        0.0000        0.0000        0.0000        0.0000       12.6582       11.7954       11.2679       13.8767       18.9068       16.1721       15.9864       19.9117       23.5517       26.0243       28.6964       25.4983       28.0084       32.0462       33.8906       40.7361       47.5318       48.3846       47.2798       51.0113       64.0417       69.3051       70.0970       71.4174       77.0293       68.4887       68.5742       66.0570       68.7525       64.4012       57.5003       41.1743       38.6966       42.9399       55.6562       63.4803       64.7777       53.9614       48.5204       39.7169       45.8962       41.8296       29.6851       27.5337       25.1661       25.7309       29.7142       28.0907       25.6736       27.1627       26.2495       26.5708       24.4942       26.2657       32.4922       43.2978       47.8921       38.9475       40.1773       42.5829       43.8145       47.6571       54.1527       70.1029       92.5430       82.5584       85.2003       85.9347       76.8760       68.4316       68.1638       70.6759       72.7169       68.4551       69.0737       68.3823       59.1517       54.2137       57.6764       54.7454       57.0907        0.0000        0.0000        0.0000        0.0000        0.0000        0.0000        0.0000        0.0000        0.0000        0.0000        0.0000        0.0000        0.0000        0.0000        0.0000        0.0000
        0.0000        0.0000        0.0000        0.0000        0.0000        0.0000        0.0000        0.0000        0.0000        0.0000        0.0000        0.0000        0.0000        0.0000        0.0000        0.0000        0.0000        0.0000        0.0000        0.0000        0.0000        0.0000        0.0000        0.0000        0.0000        0.0000        0.0000        0.0000       19.8391       20.9942       21.1483       20.6586       20.4583       20.0419       19.4919       17.1821       17.2440       19.5590       23.6131       30.6192       44.0670       53.4004       36.6188       24.3218       19.2667       22.2641       24.5361       19.7083       17.6298       16.1937       14.1484       12.3525       10.6859        8.7993        6.7111        6.4712        5.6653        6.2331       13.3264       52.3873       57.5215       16.4111        8.0918        8.0780        9.3742        7.8699        8.8169        7.1007        6.5858        5.5587        5.0299        1.5329        2.4265        1.8345        2.8294        6.5406        7.4817       14.6415       16.2055       16.9082       18.6280       19.7964       17.5145       16.8433       16.2363       13.3788       13.3891        7.1975        4.5892        5.1621        6.2517        0.0000        0.0000        0.0000        0.0000        0.0000        0.0000        0.0000        0.0000        0.0000        0.0000        0.0000        0.0000        0.0000        0.0000        0.0000        0.0000        0.0000        0.0000        0.0000        0.0000        0.0000        0.0000        0.0000        0.0000        0.0000        0.0000        0.0000        0.0000        0.0000        0.0000        0.0000        0.0000        0.0000        0.0000        0.0000        0.0000        0.0000        0.0000        0.0000        0.0000        0.0000        0.0000        0.0000        0.0000        0.0000        0.0000        0.0000        0.0000        0.0000        0.0000        0.0000        0.0000        0.0000        0.0000        0.0000        0.0000        0.0000        0.0000        0.0000        0.0000        0.0000        0.0000       15.7450       14.8042       14.1537       15.9020       17.6730       18.3318       21.0468       27.6539       33.3033       32.5333       33.7465       41.5411       54.2148       50.3881       52.2894       57.0961       54.7496       61.5928       57.2626       65.5174       60.7717       55.8661       61.1161       62.1527       54.7021       47.4638       43.4841       44.4541       47.9971       42.4555       38.8512       44.9729       45.9687       51.3310       62.6087       54.4907       49.7885       50.2019       46.8929       43.0821       37.0622       31.6605       27.4884       25.9498       29.3909       32.8742       35.1235       35.4474       28.7020       27.7751       26.8785       25.9476       27.5788       29.5010       53.9269       63.4603       42.9614       43.8309       49.0921       60.3700       65.7285       68.7774       80.2765       89.7382       99.4924       92.4966       87.4014       77.4787       72.6490       65.3969       68.6385       70.9766       69.0225       64.2316       58.1860       51.9910       48.0578       49.9569       57.4998       55.1903        0.0000        0.0000        0.0000        0.0000        0.0000        0.0000        0.0000        0.0000        0.0000        0.0000        0.0000        0.0000        0.0000        0.0000        0.0000        0.0000
        0.0000        0.0000        0.0000        0.0000        0.0000        0.0000        0.0000        0.0000        0.0000        0.0000        0.0000        0.0000        0.0000        0.0000        0.0000        0.0000        0.0000        0.0000        0.0000        0.0000        0.0000        0.0000        0.0000        0.0000        0.0000        0.0000        0.0000        0.0000       20.9956       20.6617       21.3247       21.7593       21.3951       20.7884       19.2591       16.0783       17.8834       20.2666       22.1003       22.9260       24.7963       26.1894       24.4963       23.4360       21.6985       24.4043       28.3470       22.6902       18.5947       16.2793       22.4031       17.5438       11.1226        9.6169        8.3018        8.3769        6.6508        6.8408       10.0467       26.3314       30.8545       37.3871       30.1186       24.0964       14.6386       12.6758       17.4451       13.4360        7.0168        4.8408        4.4466        4.0785        1.5181        0.6964        1.1476        7.8922       11.0498       16.9806       22.0085       21.9018       23.0313       22.2863       24.0248       20.1964       16.9017       16.4804       13.4982        8.0342        4.8587        4.2461        5.9701        0.0000        0.0000        0.0000        0.0000        0.0000        0.0000        0.0000        0.0000        0.0000        0.0000        0.0000        0.0000        0.0000        0.0000        0.0000        0.0000        0.0000        0.0000        0.0000        0.0000        0.0000        0.0000        0.0000        0.0000        0.0000        0.0000        0.0000        0.0000        0.0000        0.0000        0.0000        0.0000        0.0000        0.0000        0.0000        0.0000        0.0000        0.0000        0.0000        0.0000        0.0000        0.0000        0.0000        0.0000        0.0000        0.0000        0.0000        0.0000        0.0000        0.0000        0.0000        0.0000        0.0000        0.0000        0.0000        0.0000        0.0000        0.0000        0.0000        0.0000       14.0376       15.5164       17.1129       15.9590       13.7089       15.6795       16.8400       20.1490       26.1514       31.3933       36.5091       48.0316       47.6481       45.4468       52.1255       54.8663       56.0457       62.1619       57.7489       64.7590       58.1453       48.2949       49.5753       51.2819       55.0215       54.1346       45.2083       50.8600       44.7016       38.7053       41.0381       46.1264       45.5820       49.0099       48.8171       51.1398       60.0637       46.3243       37.9828       43.4055       49.7324       40.3736       31.3151       29.2422       29.9877       30.1949       28.6918       32.8201       37.5573       35.0247       27.3614       27.9693       29.8542       31.4975       30.4148       28.9059       47.8625       46.7013       41.4803       52.3066       68.2450       82.6695       88.8543       87.0528       86.2499       92.4275       94.6717       91.0310       86.1844       81.3477       79.2648       64.7198       72.7257       70.4240       70.9131       72.9553       57.4197       53.7026       48.9158       49.5002       61.2695       60.6683        0.0000        0.0000        0.0000        0.0000        0.0000        0.0000        0.0000        0.0000        0.0000        0.0000        0.0000        0.0000        0.0000        0.0000        0.0000        0.0000
        0.0000        0.0000        0.0000        0.0000        0.0000        0.0000        0.0000        0.0000        0.0000        0.0000        0.0000        0.0000        0.0000        0.0000        0.0000        0.0000        0.0000        0.0000        0.0000        0.0000        0.0000        0.0000        0.0000        0.0000        0.0000        0.0000        0.0000        0.0000       34.6781       31.2705       34.4571       37.2873       32.6027       26.3137       24.8051       23.6148       20.4143       18.6393       20.1021       21.0560       24.9246       29.6269       28.2885       24.7322       22.5241       23.6803       29.5160       21.3413       21.1331       15.1467       14.1245       16.5912       14.5920        9.4803        8.9135        9.0609        8.8313        6.3945        6.8919        5.4196        5.2451        5.9769        8.7716       25.8217       42.7517       37.4624       20.3831       12.9300        6.2076        3.8064        3.5897        1.2391        0.3832        1.0193        1.4854        6.6390        9.4990        9.7392       12.1655       48.5877       55.0616       35.6018       41.7579       54.3511       23.0311       14.6673       11.2551        2.0271        1.5007        2.7867        6.2195        4.5027        0.0000        0.0000        0.0000        0.0000        0.0000        0.0000        0.0000        0.0000        0.0000        0.0000        0.0000        0.0000        0.0000        0.0000        0.0000        0.0000        0.0000        0.0000        0.0000        0.0000        0.0000        0.0000        0.0000        0.0000        0.0000        0.0000        0.0000        0.0000        0.0000        0.0000        0.0000        0.0000        0.0000        0.0000        0.0000        0.0000        0.0000        0.0000        0.0000        0.0000        0.0000        0.0000        0.0000        0.0000        0.0000        0.0000        0.0000        0.0000        0.0000        0.0000        0.0000        0.0000        0.0000        0.0000        0.0000        0.0000        0.0000        0.0000       15.9026       16.4417       15.0598       17.1633       17.6527       20.6936       21.5507       19.9141       24.2955       29.8985       40.0395       47.1778       57.3487       66.5037       46.7191       49.1774       65.6126       48.8433       50.3320       46.6888       44.5260       44.0916      160.0954      144.0367       50.2638       51.2558       41.6898       41.9246       43.5617       38.5495       38.3068       47.0647       56.8785       52.4497       50.1139       47.4374       43.0795       52.4928       44.3300       41.6522       48.5207       39.8383       33.5395       26.4384       25.6557       27.6475       30.9203       37.8899       37.1639       58.1734       42.0524       36.3478       36.5684       37.5552       35.7998       32.5388       34.5691       36.6903       47.8032       61.1682       64.1511       95.0504      109.1776      109.6311      102.3486       98.0387       86.6604       87.1030       82.8770       80.4180       83.3245       85.2170       67.0135       73.0565       75.4878       81.1895       79.6380       57.0405       51.8459       50.7772       55.3285       64.8499       68.4418       71.6524        0.0000        0.0000        0.0000        0.0000        0.0000        0.0000        0.0000        0.0000        0.0000        0.0000        0.0000        0.0000        0.0000        0.0000        0.0000
        0.0000        0.0000        0.0000        0.0000        0.0000        0.0000        0.0000        0.0000        0.0000        0.0000        0.0000        0.0000        0.0000        0.0000        0.0000        0.0000        0.0000        0.0000        0.0000        0.0000        0.0000        0.0000        0.0000        0.0000        0.0000        0.0000        0.0000       31.3727       35.7021       27.1037       25.5477       28.7504       27.4210       26.7575       24.6065       24.1511       25.5354       23.0822       24.5894       24.5293       34.7690       43.8686       36.3913       28.1370       28.6056       26.0417       26.3641       17.4184       14.7481       13.2045       13.5157       14.4246       13.8121       19.3492       20.2967       17.1559       12.7869        9.8305        5.5206        4.5724        3.4138        3.2750        3.8366        4.8606        6.2580        7.9786        6.2944        3.3597        3.1046        2.5544        2.0322        0.8025        1.1555        2.7603        2.8858        4.7724        5.7053        7.0444        9.9407       20.4103       20.2212       17.2176       24.4163      138.8611      103.1673       19.7337        9.0780        1.5352        0.8047        1.8979        6.6637        2.2394        1.6815        0.0000        0.0000        0.0000        0.0000        0.0000        0.0000        0.0000        0.0000        0.0000        0.0000        0.0000        0.0000        0.0000        0.0000        0.0000        0.0000        0.0000        0.0000        0.0000        0.0000        0.0000        0.0000        0.0000        0.0000        0.0000        0.0000        0.0000        0.0000        0.0000        0.0000        0.0000        0.0000        0.0000        0.0000        0.0000        0.0000        0.0000        0.0000        0.0000        0.0000        0.0000        0.0000        0.0000        0.0000        0.0000        0.0000        0.0000        0.0000        0.0000        0.0000        0.0000        0.0000        0.0000        0.0000        0.0000        0.0000       11.7906        8.2287       12.9425       13.5726       13.7219       13.5846       13.5898       22.4348       23.9938       25.6081       30.2407       36.9167       42.7553       58.1087       59.2296       38.7574       40.7984       40.6226       40.0668       41.2976       42.4169       45.8614       53.6665       96.4690       69.3003       45.8168       51.6018       41.3097       39.4684       39.2388       44.9538       58.9904       70.8913       62.9251       57.8657       52.5985       49.0133       49.5539       46.7060       41.4490       45.4396       37.9836       37.9744       37.2758       29.5956       33.0314       32.0816       54.1709       63.8323       65.1400       53.9046       41.2306       42.1633       51.0145       55.7998       54.2726       37.6347       45.3576       47.3935       86.1233       80.1141       67.9437       79.3829      100.0365      119.7258      101.5804       93.0497       87.1933       83.8641       87.1326       85.4348       80.9574       76.5864       67.4085       73.1105       79.7754       82.0907       79.1422       59.8758       53.9355       50.0225       51.5886       62.0129       73.7255        0.0000        0.0000        0.0000        0.0000        0.0000        0.0000        0.0000        0.0000        0.0000        0.0000        0.0000        0.0000        0.0000        0.0000        0.0000        0.0000
        0.0000        0.0000        0.0000        0.0000        0.0000        0.0000        0.0000        0.0000        0.0000        0.0000        0.0000        0.0000        0.0000        0.0000        0.0000        0.0000        0.0000        0.0000        0.0000        0.0000        0.0000        0.0000        0.0000        0.0000        0.0000        0.0000        0.0000       31.7643       30.1060       29.6479       30.4884       32.0092       30.8127       30.1258       31.0941       36.7224       28.3987       21.5456       28.5201       27.9192       26.1145       27.4641       23.6395       21.3742       22.2720       22.8557       23.4731       16.5954       15.1115       12.8639       10.8057        8.2594        7.4571       11.3577       11.9208        9.1581        7.8532        6.5331        2.8510        3.1742        4.6572        6.6088        6.8915        5.7140        7.5857        6.7371        5.9900        1.6253        0.4961        0.1860        0.3823        1.3666        1.6099        2.0717        2.0130        3.5776        4.4110        5.5917        9.2330       13.3540       11.4401       15.4570       18.5626       31.7688       53.4425       14.6507        6.7064        0.4917        0.4958        0.4915        1.8260        3.1443        3.0636        2.9700        2.8427        3.8751        3.0842        4.0835        5.6391        9.1986        7.2131        0.0000        0.0000        0.0000        0.0000        0.0000        0.0000        3.0412        2.8900        3.1440        2.9059        0.0000        0.0000        0.0000        0.0000        0.0000        0.0000        0.0000        0.0000        0.0000        0.0000        0.0000        0.0000        0.0000        0.0000        0.0000        0.0000        0.0000        0.0000        0.0000        0.0000        0.0000        0.0000        0.0000        0.0000        0.0000        0.0000        0.0000        0.0000        0.0000        0.0000        0.0000        0.0000        0.0000        0.0000        0.0000        0.0000        8.1014       12.0797        8.1533        8.4381       11.1208       11.7953       12.4259       12.6037       11.2786       22.9785       24.8521       22.3786       18.8249       26.8010       36.2273       30.2577       28.6785       30.8229       27.4029       29.0332       38.1952       44.7682       44.5423       46.5120       61.8496       60.3847       62.8196       51.0856       49.5726       47.2746       47.1189       45.3070       45.5224       52.8555       59.9670       62.4726       65.7530       58.1300       53.4151       54.9976       50.6442       47.2573       52.1889       47.4467       42.1259       35.5255       34.7780       38.8576       38.1713       37.0391       39.7883       37.0415       42.6086       41.0852       42.8438       51.8662       56.4708       56.4320       51.0859       51.4610       48.8538       51.8221       61.0133       69.4939       94.8177      100.9173      108.0145      104.4031      103.2971      101.1809      102.7343       98.9386       96.4023       87.6928       81.6118       75.8297       70.0232       69.5075       72.3427       68.7293       62.3781       57.1637       57.9286       59.9397       70.6147       74.4793        0.0000        0.0000        0.0000        0.0000        0.0000        0.0000        0.0000        0.0000        0.0000        0.0000        0.0000        0.0000        0.0000        0.0000        0.0000        0.0000
        0.0000        0.0000        0.0000        0.0000        0.0000        0.0000        0.0000        0.0000        0.0000        0.0000        0.0000        0.0000        0.0000        0.0000        0.0000        0.0000        0.0000        0.0000        0.0000        0.0000        0.0000        0.0000        0.0000        0.0000        0.0000        0.0000       39.6132       34.1865       34.7689       34.5279       32.3429       32.8809       35.6557       38.1609       35.0746       28.7507       23.7811       27.4029       39.6728       43.4999       37.0832       40.3232       32.9425       26.8724       25.5841       19.8335       21.8243       23.6976       19.6184       13.9277       10.7723        8.0999        8.1586        7.0434        7.9039        4.1978        5.8135        6.5576        3.6091        2.5862        2.6056        3.1981        2.6731        1.2600        1.0355        0.7428        0.6079        0.5829        1.4775        0.8322        0.7868        0.9121        1.0323        2.0256        1.8664        3.3845        3.8070        3.9834        4.8205        6.0970        3.2384        6.3447        9.3529       16.2322       13.6294        5.2016        4.2970        0.7637        0.4701        1.0370        0.4785        3.2111        3.2186        3.4994        3.6809        3.9408        3.5159        5.2177        5.5922        6.5095        6.5507        4.0212        2.9825        2.6316        4.7622        6.1667        5.5722        4.0698        2.5098        2.6851        2.9650        3.6929        3.9335        8.1097       11.3633        0.0000        0.0000        0.0000        0.0000        0.0000        0.0000        0.0000        0.0000        0.0000        0.0000        0.0000        0.0000        0.0000        0.0000        0.0000        0.0000        0.0000        0.0000        0.0000        0.0000        0.0000        8.3522        9.9520       12.8392       17.6868       19.9945       19.2467       21.3599       29.6837       21.9288       12.0490        9.7564        9.4080        8.8153        8.7674        9.0358       11.5508       12.7025       13.1249       12.7704       11.2972       12.2081       15.1304       14.8053       15.4510       27.0521       35.7441       27.1242       40.3400       40.8734       40.0785       32.0522       41.4585       48.7465       48.6963       48.1575       45.6509       53.6759       66.5301       60.2533       62.2246       58.0410       53.2160       51.6573       49.6533       54.1363       59.7332       64.1777       63.6720       60.8523       59.8461       55.8784       53.2531       64.2478       82.1305       76.9438       53.1345       36.7258       39.0157       40.5487       39.7416       36.2222       39.0107       39.7849       40.8303       39.2078       43.8664       49.2248       57.5119       65.0026       60.0008       59.1426       53.5779       65.4830       90.0451       87.2444       99.0380      107.4612      109.9382      107.1998      121.5024      121.0952      117.4959      109.5774       98.8409       91.6264       81.6967       79.9974       71.3772       72.0448       72.4813       63.2033       59.2185       53.7788       54.3511       57.0756        0.0000        0.0000        0.0000        0.0000        0.0000        0.0000        0.0000        0.0000        0.0000        0.0000        0.0000        0.0000        0.0000        0.0000        0.0000        0.0000        0.0000        0.0000
        0.0000        0.0000        0.0000        0.0000        0.0000        0.0000        0.0000        0.0000        0.0000        0.0000        0.0000        0.0000        0.0000        0.0000        0.0000        0.0000        0.0000        0.0000        0.0000        0.0000        0.0000        0.0000        0.0000        0.0000        0.0000        0.0000       39.4589       34.2840       35.4225       32.4838       32.9892       36.3555       37.5513       36.9782       33.7353       27.3558       18.9773       16.4608       18.5405       19.3362       22.2856       33.1239       36.2644       55.2864       23.6655       18.0502       15.3084       12.5902       11.8960        9.4017        9.2770        5.7597        5.0593        3.7178        2.5357        1.2962        2.7424        4.0731        2.9517        2.0141        2.2460        2.3415        1.8858        1.0662        0.6075        0.4439        1.2011        0.8301        1.2158        0.8237        0.5988        0.4601        0.7048        0.9262        0.9969        2.8837        3.5457        4.2439        3.7841        2.5299        2.8361        2.9344        4.5292        5.2467        4.4558        4.2631        3.4393        4.7965        2.6965        1.4738        2.2801        3.8434        4.0735        3.6619        3.7011        3.1645        3.9752        4.2038        7.3111        6.7363        7.4815        6.7422        2.9919        2.4868        4.7231        6.1500        6.2909        5.5596        5.4808        5.0319        5.5920        5.1768        4.8580       11.5793       14.7259       13.0902        7.8739        6.4121        0.0000        0.0000        0.0000        0.0000        0.0000        0.0000        0.0000        0.0000        0.0000        0.0000        0.0000        0.0000        5.4633        4.1017        3.4025        4.1525        6.0556        9.4912       11.0976       14.9248       16.1060       20.2928       24.3368       26.5798       24.9391       18.2959       16.5591       13.9607       11.7609       11.4302       10.3393        9.9539       10.2362       12.3373       13.4403       15.9146       18.3480       22.2115       13.6857       13.0428       12.9476       15.8057       28.3518       28.9899       26.4598       38.4896       43.8266       35.3879       37.2497       53.5421       55.2972       56.1579       55.4887       58.1388       69.7215       63.1025       64.3852       58.4826       56.6771       53.2496       49.2789       54.7176       58.7274       59.6864       66.2359       73.5157       69.8003       58.9961       50.4795       52.0490       68.2426       80.2805       69.2418       51.2290       38.7396       40.8229       40.3713       35.6932       34.1048       39.3261       45.0098       48.0301       48.8852       56.1308       64.9854       72.7823       67.4352       58.6923       56.6321       58.9216       70.8938       75.0566       85.7516      101.9502      104.2157      116.1804      116.9246      132.9879      128.6803      117.6704      109.3484       96.6416       88.8078       81.1644       82.6551       78.3596       75.1970       74.3277       65.5783        0.0000       58.0515       58.2910       61.7952        0.0000        0.0000        0.0000        0.0000        0.0000        0.0000        0.0000        0.0000        0.0000        0.0000        0.0000        0.0000        0.0000        0.0000        0.0000        0.0000        0.0000        0.0000
        0.0000        0.0000        0.0000        0.0000        0.0000        0.0000        0.0000        0.0000        0.0000        0.0000        0.0000        0.0000        0.0000        0.0000        0.0000        0.0000        0.0000        0.0000        0.0000        0.0000        0.0000        0.0000        0.0000        0.0000        0.0000       33.7588       34.2165       34.8681       28.6333       25.1760       24.5790       24.8295       23.5295       21.7587       19.5087       20.9281       19.0461       18.3998       17.9039       17.0621       14.4249       12.7661       13.4821       13.3873       11.4583       11.3825        9.2826        8.5257        8.8367        7.4663        6.2534        5.3923        4.2672        5.3825        5.9770        1.9822        2.7420       10.1703        1.1140        2.2369        2.0421        1.9574        1.7169        0.7899        1.1663        1.8823        2.2779        0.4378        0.5671        0.7841        0.4399        0.4368        1.3466        1.4576        1.3428        2.3643        2.4629        2.4514        2.9015        1.4896        1.7767        2.1858        2.6485        3.9190        2.4828        2.7479        2.8320        2.1193        1.0683        1.5549        1.8632        3.9372        3.9337        4.7964        5.7164        5.0836        3.3119        5.1034        7.1612       10.1088        9.5005        8.6366        6.7889        3.9235        2.9225        4.7216        2.0221        7.4651        3.9115        4.8928        6.8111        5.8283        4.6804        6.8349        9.0655        7.4128        4.9809        5.0714        5.4828        4.5704        4.8908        0.0000        0.0000        0.0000        0.0000        0.0000        0.0000        0.0000        0.0000        5.8937        5.2970        4.1887        5.3035        9.6848       12.1830       13.3305       13.0279       17.7167       20.1790       25.5612       30.3259       25.8746       23.6214       20.9032       19.8861       15.6361       13.2617       12.9032       12.4638       14.6050       11.8534       13.9505       19.1248       26.6464       36.7274       40.4119       35.7717       21.8278       24.0957       22.6170       22.5742       31.1738       44.3018       54.3055       43.3812       39.4964       40.7211       50.5658       57.0402       64.2070       65.0451       68.0750       68.3814       59.3297       62.5340       59.2037       58.0752       56.3342       54.1649       61.2907       71.9901       74.6606       73.8754       74.8175       67.0424       59.4568       54.0230       61.4457       61.2088       64.1327       58.5589       50.7439       44.1218       46.8238       43.4665       38.7962       38.4311       41.0679       53.1753       57.8853       62.2836       68.9557       77.8201       79.8536       69.5908       68.6223       65.5976       71.4656       76.2672       84.2644       89.8111      103.9509      114.1798      129.8478      133.0081      123.4113      120.6913      115.0891      111.7535       99.8748       87.9672       84.4956       86.5953       82.4957       74.9996        0.0000        0.0000        0.0000        0.0000        0.0000        0.0000        0.0000        0.0000        0.0000        0.0000        0.0000        0.0000        0.0000        0.0000        0.0000        0.0000        0.0000        0.0000        0.0000        0.0000        0.0000        0.0000        0.0000        0.0000
        0.0000        0.0000        0.0000        0.0000        0.0000        0.0000        0.0000        0.0000        0.0000        0.0000        0.0000        0.0000        0.0000        0.0000        0.0000        0.0000        0.0000        0.0000        0.0000        0.0000        0.0000        0.0000       23.8600       22.7889       21.5069       21.4592       21.9927       20.0926       16.4475       18.9998       17.1970       18.7524       14.6970       12.8665       11.0828       11.9750       12.3405        9.3519        7.2801        7.1946        7.5818        5.0400        6.5125        6.1447        4.6429        4.2936        6.5497        4.4306        4.0559        4.9749        4.1940        3.8650        2.6793        4.9076        5.6842        6.1013        1.9132       15.0860        1.2465        2.1126        1.8779        1.8669        1.8919        2.2066        2.3134        2.7813        3.0102        3.0741        2.9768        2.1700        2.1260        2.8215        3.6543        3.8607        2.4380        1.0898        1.3110        1.4429        1.5057        2.1939        2.4516        2.6790        3.0199        3.0256        3.1802        2.8404        2.9605        2.1482        2.2423        2.4103        2.7718        4.2012        4.5354        5.5538       10.4372        5.9771        4.2218        6.4910        8.0815        5.9484        5.0771        6.5290        7.1518        5.4680        4.8052        3.8572        0.7351        1.8436        1.3946        1.7419        2.4146        3.7122        4.0705        4.9677        4.8509        5.3954        4.7341        4.9922        4.8318        5.0972        6.4453        6.7171        8.2101        7.3392        7.0244        7.2255        7.3812        7.8352        8.4067        7.7548        5.8396        6.1529        9.0537       13.9693       13.9811       17.2505       26.0729       30.9430       30.9698       30.3536       31.3120       27.6287       26.2226       26.7489       21.2767       20.0919       25.6499       14.2722       13.2959       14.3210       10.4034       19.5503       39.9396       34.0221       36.4185       35.5817       34.8099       29.0724       24.2179       26.8295       30.9780       35.9424       45.9332       51.7895       48.9025       48.4305       46.6993       51.3295       61.1514       65.3364       69.4860       75.2089       77.3677       84.6136       80.4426       86.0264       81.1336       78.0421       73.3293       77.9764       86.1437       87.3654       76.5316       67.7083       61.7875       62.9570       59.2339       47.7036       40.0759       42.0827       57.0725       58.8974       50.4567       45.6232       47.0111       44.0467       47.1348       48.8387       55.8897       62.2544       69.2992       70.6547       77.4286       79.4503       73.6206       78.3704       83.9282       93.8460       96.8004      103.4929      114.7181      117.5949      133.0457      139.3814      134.5187      124.4857      119.9452      109.4943      102.7752       88.7226       82.9641       80.4823       82.1362       86.0208        0.0000        0.0000        0.0000        0.0000        0.0000        0.0000        0.0000        0.0000        0.0000        0.0000        0.0000        0.0000        0.0000        0.0000        0.0000        0.0000        0.0000        0.0000        0.0000        0.0000        0.0000        0.0000        0.0000        0.0000        0.0000
        0.0000        0.0000        0.0000        0.0000        0.0000        0.0000        0.0000        0.0000        0.0000        0.0000        0.0000        0.0000        0.0000        0.0000        0.0000        0.0000        0.0000        0.0000       21.4535       18.4783       17.8719       19.2431       18.9728       17.5072       16.4774       16.2885       14.1738       10.3770        9.6425        9.5518        8.1038       10.4717        9.3509        6.7354        6.6429        6.7309        4.2409        3.8898        4.4131        3.0143        1.8583        3.0522        1.8060        2.2370        4.1357        4.8604        3.1350        2.7299        2.2655        2.2334        2.7062        3.5169        2.6738        1.9160        1.5528        1.6963        2.2033        2.4037        1.8331        1.7180        1.9667        1.7832        1.7270        2.1950        2.4499        3.2425        2.7249        2.4867        2.4619        2.3207        2.0174        1.4340        0.7888        0.4074        0.8241        2.5608        1.9784        1.5281        1.3643        2.0151        2.1197        2.2164        2.4125        2.3171        2.4089        2.5049        2.6115        1.9017        2.0008        2.0994        2.7931        4.3116        4.0339        4.1274        9.2962        4.8806        4.6666        8.9363        9.6375        4.8332        5.8260        4.1958        4.9953        8.8494        6.8385        2.5052        1.1607        2.4226        1.2717        1.6468        2.0484        2.7068        2.8349        4.1750        4.5867        5.0280        7.2679        8.5555        7.8525        6.7901        6.2233        6.7406        6.3204        5.0427        8.6762        8.8107        7.8900        9.1210       13.3674       14.2409       10.2172        8.4022       12.4458       14.2878       16.3403       28.2273       44.6215       51.7312       58.3249       40.4161       38.7176       32.7629       28.1288       28.5050       30.6518       23.3926       17.5542       12.3637       13.5011       12.9752       14.0084       18.9107       22.0547       26.5488       28.2465       35.8971       33.1800       32.4832       33.1080       44.2675       41.0599       38.7053       44.5849       54.8314       55.5171       53.3085       53.6500       61.3338       70.8908       75.4663       84.8251       86.3992       87.0640       86.9084       89.9100      100.0183       95.3254       78.2441       77.8046       85.6204       91.8345       84.4639       66.7594       59.7226       57.1641       52.8966       45.6064       38.8764       38.8424       40.1310       50.9036       51.4147       44.1787       42.8127       49.8521       48.5279       51.0521       56.6788       58.2000       60.0438       63.2006       72.2477       77.2309       82.7110       83.9163       82.5298       92.8420      109.5998      116.5548      117.6221      123.4300      134.1623      152.0154      149.6529      138.3401      121.1546      110.5875      103.0944       97.1754       88.1739       82.1680        0.0000        0.0000        0.0000        0.0000        0.0000        0.0000        0.0000        0.0000        0.0000        0.0000        0.0000        0.0000        0.0000        0.0000        0.0000        0.0000        0.0000        0.0000        0.0000        0.0000        0.0000        0.0000        0.0000        0.0000        0.0000        0.0000        0.0000        0.0000
        0.0000        0.0000        0.0000        0.0000        0.0000        0.0000        0.0000        0.0000        0.0000        0.0000        0.0000        0.0000        0.0000        0.0000        0.0000       13.8210       14.3749       15.0731       15.7285       14.2249       15.5222       17.6188       16.9850       13.8243       13.0104       13.6370       11.9035        7.3126        5.6816        3.6225        4.3150        6.2478        5.5506        4.7354        4.5995        4.9854        3.9125        4.7292        7.4371        4.9233        2.1067        2.7454        2.0083        3.1651        2.5139        1.0557        0.7830        1.3308        1.5468        1.6639        1.7323        2.2108        2.3550        2.2263        2.2465        1.9742        1.7031        1.4155        1.6352        2.0126        2.0329        1.9588        2.0470        2.7420        2.6361        3.4217        4.0138        2.2387        1.2454        1.2911        0.8657        1.0299        0.5952        0.6105        0.6472        1.1887        1.5040        2.5311        1.2015        1.7895        1.8945        1.9779        2.0403        2.0320        2.0924        2.1722        2.2498        1.6409        2.8530        3.6945        2.8729        3.4050        3.5829        3.4359        4.3467        4.0554        4.3507        5.1118        4.3675        5.2789        3.9406        3.9452        5.1836        2.3269        5.6003        2.8942        2.0106        1.6176        1.1495        1.5914        2.1218        2.7862        3.9534        6.7051        7.5662        8.1719       12.6903       12.2747        9.7543        7.5593        6.1781        6.3408        7.6759        9.4890        7.1868        8.3313        7.8272        8.2960       10.0841       10.4391       11.5355       19.0054       14.7355       16.3770       21.9284       40.0760       48.3358       53.7759       77.9218       69.5542       50.5476       47.9987       39.9708       49.7190       39.8027       27.0373       20.2411       17.2896       27.5552       27.6943       18.0165       21.2065       26.2438       35.8965       40.0967       50.4923       44.1104       43.0769       57.7307       59.8305       42.0436       44.0364       52.7980       61.4489       62.2880       56.1517       60.2287       72.7859       74.6762       77.2301       93.4711       89.3279       84.7189       73.5317       98.1466      100.7176       92.5149       82.2893       82.8677       91.5826       99.5371       79.8590       64.1708       55.2804       51.9333       47.5012       44.8260       42.4198       46.6016       47.7370       45.1010       46.7157       41.8430       39.1883       44.2910       49.9771       55.9015       57.9364       62.4721       62.2783       66.3386       76.8310       84.7552       91.6236       93.3939       98.9980      111.4824      124.8398      132.3603      131.0819      131.4124      149.4552      163.7177      152.0664        0.0000      111.7788      103.9050       97.8027       93.6825       89.5568       81.4092        0.0000        0.0000        0.0000        0.0000        0.0000        0.0000        0.0000        0.0000        0.0000        0.0000        0.0000        0.0000        0.0000        0.0000        0.0000        0.0000        0.0000        0.0000        0.0000        0.0000        0.0000        0.0000        0.0000        0.0000        0.0000        0.0000        0.0000        0.0000
        0.0000        0.0000        0.0000        0.0000        0.0000        0.0000        0.0000        0.0000        0.0000        0.0000        0.0000        0.0000        0.0000        9.9342        9.3947       11.6369       14.2492       15.6611       17.6150       16.3579       14.5744       14.9431       13.7668       13.5843       14.6170        8.3909        7.2438        4.6478        4.3196        3.8542        4.2693        4.0025        3.4152        3.9255        4.9798        3.0536        3.3252        2.5844        3.6556        2.9495        1.1858        0.8697        1.0707        0.7649        0.5625        0.4402        0.4416        1.3756        1.4128        1.3794        1.4281        1.6084        1.4821        1.4039        1.3731        1.0073        0.7381        1.0671        1.4444        1.6731        1.7742        1.9724        1.7435        1.4094        1.5146        2.2035        2.6466        1.5559        2.1359        1.5430        0.8505        0.0898        0.0984        0.7555        1.9704        0.7357        0.8590        0.9501        1.2240        2.2370        1.7563        1.6759        1.7323        1.7178        1.7682        1.8212        1.8749        1.3609        1.8782        2.4189        1.9040        2.5319        2.8607        3.3434        3.6575        2.9318        3.3077        3.4150        3.5709        6.1344        4.6195        4.6235        4.2126        2.5082        1.3354        0.2212        0.2371        0.9193        0.9773        1.1456        1.8027        3.6382        6.8934        9.2896        9.2870        8.7263       11.3694       12.9163        8.9422        7.9772        9.1209       10.2428       12.1936       12.5174       10.2487       11.4271        9.5088        9.8789       11.7021       13.4444       14.1495       18.9121       35.2894       50.6620       41.8817       56.0265       52.2761       52.8202       49.3608       60.3203       63.1219       62.1610       45.1495       46.6002       38.1189       35.2428       29.4175       34.9669       43.8789       45.3339       37.9528       37.3428       53.1518       43.6058       47.4398       56.3179       50.1447       52.9601       56.3629       54.5457       49.5379       59.1272       65.0241       66.9776       66.4132       65.5143       60.9830       71.6360       80.9593       75.8837       80.7218       82.2792       75.2799       73.1492       78.5225       97.6851       95.6165       86.4538       86.7786      101.6501       97.5165       80.6728       72.5119       61.3028       65.6590       60.6756       69.6319       56.7009       47.1228       40.0409       38.7642       41.8231       40.0846       42.6515       43.8088       51.3023       59.2460       57.5897       59.4253       66.9409       76.8232       82.5092       91.7494      103.7482      114.6011      122.5359      128.5657      136.3860      139.1310      148.5616      141.6305      151.4134      156.0021        0.0000        0.0000        0.0000        0.0000        0.0000        0.0000        0.0000        0.0000        0.0000        0.0000        0.0000        0.0000        0.0000        0.0000        0.0000        0.0000        0.0000        0.0000        0.0000        0.0000        0.0000        0.0000        0.0000        0.0000        0.0000        0.0000        0.0000        0.0000        0.0000        0.0000        0.0000        0.0000        0.0000        0.0000        0.0000        0.0000
        0.0000        0.0000        0.0000        0.0000        0.0000        0.0000        0.0000        0.0000        0.0000       13.9691        0.0000        0.0000       12.9304       11.6155       12.4695       12.3593       14.8766       16.0285       15.6403       13.2820       14.1070       13.0020       13.9315        9.9720        5.7154        4.1891        6.1603        3.8255        2.2753        1.3696        0.9270        1.2175        1.9176        2.4115        2.2262        2.0942        1.6446        1.4747        1.1287        0.8635        0.5841        0.5937        0.6591        0.2345        0.5275        0.8078        0.6731        1.3669        1.3845        1.2964        1.0294        1.1144        0.9121        0.7903        0.8452        0.7023        0.6944        1.1402        1.0852        0.7076        1.1885        1.0820        1.2921        3.0582        2.4599        1.9979       11.1180       62.9949       49.5431        8.2282        2.4096        2.7435        0.9527        1.0839        1.4554        0.7760        0.1375        0.1531        0.1633        0.7734        0.8209        0.8562        0.8867        0.9259        0.9512        1.1819        0.9871        1.3084        1.6339        2.3874        2.1582        1.9439        2.5005        3.1929        3.9210        2.5584        2.3079        2.0500        1.9079        2.1458        2.8536        3.6167        3.8722        3.4548        1.3073        1.4719        0.0000        0.4883        0.5529        1.2201        2.3205        4.9097        9.9249       15.3589       11.9271       11.8770       13.3938       11.4887        8.4113        8.4977        8.3383        9.5813       11.8045       11.7288       12.8574       15.8319       19.6226       17.1984       17.0393       18.5090       18.1663       21.1607       26.8699       34.4257       44.5057       51.3678       52.7108       41.4571       52.6797       66.2093       66.5160       59.0855       46.8567       61.4078       50.7227       34.6386       50.5856       56.7388       55.0854       51.5410       52.2971       61.9481       60.6834       49.0776       45.6783       50.6970       57.7707       63.3244       67.4839       63.0240       58.6292       57.7769       67.3851       75.9767       76.3776       75.3988       73.5231       74.4373       76.0606       72.0338       64.4239       67.8955       67.5474       74.0001       74.7455       82.4745       87.9620       97.6833      101.8417      105.8839       96.0027       95.5873       96.4609       88.9815       88.0021       83.1623       76.5499       68.6485       54.7121       39.3165       34.0637       33.7266       30.1037       32.2738       50.1468       50.5688       50.4524       50.1188       60.7365       78.0582       88.5835       94.9356      114.1030      137.6423      143.9231      147.0757      155.2584      153.7746      145.7732      149.3527      152.5327      140.9380        0.0000        0.0000        0.0000        0.0000        0.0000        0.0000        0.0000        0.0000        0.0000        0.0000        0.0000        0.0000        0.0000        0.0000        0.0000        0.0000        0.0000        0.0000        0.0000        0.0000        0.0000        0.0000        0.0000        0.0000        0.0000        0.0000        0.0000        0.0000        0.0000        0.0000        0.0000        0.0000        0.0000        0.0000        0.0000        0.0000        0.0000
        0.0000        0.0000        0.0000        0.0000        0.0000       12.4173       12.1655       13.6444       10.9830       12.7761       14.1995       16.4578       19.0799       15.5119       15.3703       16.7513       16.9080       15.7006       14.5849       11.9594       10.4016        8.6748        7.1169        3.7702        3.3853        3.6744        3.9572        3.8132        0.6843        0.3517        0.8048        1.0638        1.2793        1.3421        1.8448        2.0236        1.8242        1.4433        1.1802        0.8725        0.7396        0.6108        0.6622        0.3493        0.6736        0.9523        0.7305        1.1725        1.2903        1.1428        0.9306        0.8966        0.7472        0.6249        0.7820        0.4975        0.4551        0.8551        1.0120        1.0673        1.2826        0.8604        1.2001        1.9707        3.6928        2.0756       16.6026       60.2499       67.0364       51.5883        3.0588        1.4957        1.8082        2.7639        0.8871        0.2808        0.1050        0.1177        0.1258        0.5950        0.6354        0.6644        0.6862        0.7167        0.8527        0.9318        1.5658        1.8456        1.5657        1.1829        1.9249        1.2290        1.7587        1.1640        1.1908        1.3557        1.6666        1.6282        1.4265        1.0629        1.1668        2.0271        2.6556        2.8720        0.0000        1.0280        0.0000        0.3388        1.7723        2.7145        3.9079        7.7186        8.4415       10.2540        9.0064        9.4543       11.0323       10.3900       10.4585        9.9374       16.5819        9.7512        9.5055       11.6174       16.2645       24.1463       30.9413       20.5477       16.2037       18.7492       19.5603       23.5870       25.2212       38.5382       38.9419       39.0475       43.1729       38.7938       43.7129       83.7505       60.3898       60.8254       63.6591       71.5267       41.4151       37.6009       38.7842       44.9515       53.4587       53.6863       44.5331       68.9137       70.9921       58.6013       51.9167       50.3677       59.3694       74.4600       86.8304       79.3282       65.5370       66.1297       80.8588       87.7537       87.6976       90.9162       77.7482       69.2709       56.1647       51.5262       53.6555       59.5959       64.3098       77.2614       76.3052       84.8269       96.3548      102.9440      110.2938      106.8653      116.3139      122.3143      113.9016      100.5864      106.8184      110.0310       89.6348       81.0505       58.8344       49.1056       58.1119       37.9989        0.0000        0.0000       53.4447       53.2603       47.7430       54.5425       70.6774       89.7042       99.3353      109.6911      127.1325      154.2999      165.0241      168.3785      170.2965      158.9577      153.6085      155.1350      152.5029        0.0000        0.0000        0.0000        0.0000        0.0000        0.0000        0.0000        0.0000        0.0000        0.0000        0.0000        0.0000        0.0000        0.0000        0.0000        0.0000        0.0000        0.0000        0.0000        0.0000        0.0000        0.0000        0.0000        0.0000        0.0000        0.0000        0.0000        0.0000        0.0000        0.0000        0.0000        0.0000        0.0000        0.0000        0.0000        0.0000        0.0000        0.0000
        0.0000        0.0000        0.0000        0.0000       11.2610       13.3115       15.0148       12.8707       14.0022       16.8608       16.1053       19.9687       26.9826       22.6121       15.5849       12.1646       12.3249       12.7066       11.7792        7.4366        5.8191        5.5568        4.1697        2.4747        2.4854        2.2542        1.5085        0.4992        0.3690        0.2904        0.7229        0.9214        0.5780        0.8242        2.2807        2.4568        0.7761        0.7447        0.7016        0.4951        0.3628        0.3881        0.4540        0.1697        0.1902        0.2058        0.2145        0.9899        1.0634        1.0207        0.8734        0.7957        0.7293        0.5504        0.4683        0.3722        0.2992        0.5476        0.3281        0.5615        0.5254        0.3097        0.3153        1.4940        2.1049        0.9518        6.0577       41.9392       36.5540       30.7256        0.0376        0.0259        0.1963        0.2457        0.6032        0.2710        0.9903        0.9510        0.2852        0.4657        0.5012        0.6004        0.6869        1.0147        1.8445        1.8774        2.0913        1.5315        1.5006        1.4753        1.0674        1.3606        1.0668        1.5185        2.0982        2.7376        2.3087        3.1609        1.5866        1.0489        1.0042        2.0926        2.4084        1.0445        0.0000        0.0000        0.4088        2.2823        3.2922        6.1799        8.2864        6.4972        7.5040        7.6302        7.2533        7.8289        8.8156       10.5270       12.3473       20.5044       20.5706        9.7974        8.4038        9.5213       10.9413       14.3001       20.7693       21.7713       23.5569       23.8262       24.4636       26.7819       25.8686       28.0152       27.3892       33.1870       38.8725       41.2528       47.5219       55.1998       55.0734       55.1306       74.5022       67.4897       41.8129       28.6573       31.3017       37.9256       42.6307       44.7243       50.5486       53.9007       50.4033       44.0954       54.3342       71.2452       81.0811       76.0335       78.9418       82.7230       71.3703       73.1884       77.1663       75.3850       80.1733       74.6282       62.7796       58.7926       52.3940       52.6996       53.1022       60.1086       65.0324       84.4733       79.3800       85.3938       99.1097      105.7137      107.6282      122.1703      129.0716      122.7607      120.9963      123.3043      142.0747      144.6619      128.8101       99.0956       77.1961       48.7231       48.8794        0.0000        0.0000        0.0000       59.9586       54.2434       46.9058       50.4419       72.6621      102.0467      112.0941      125.2777      133.8929      156.0710      180.6906      186.9335      181.8286      171.1311        0.0000        0.0000        0.0000        0.0000        0.0000        0.0000        0.0000        0.0000        0.0000        0.0000        0.0000        0.0000        0.0000        0.0000        0.0000        0.0000        0.0000        0.0000        0.0000        0.0000        0.0000        0.0000        0.0000        0.0000        0.0000        0.0000        0.0000        0.0000        0.0000        0.0000        0.0000        0.0000        0.0000        0.0000        0.0000        0.0000        0.0000        0.0000        0.0000        0.0000        0.0000
        0.0000        0.0000       12.4297        8.8399        9.1708       13.1350       17.8204       14.7157       15.4309       19.6164       17.1883       12.4879       11.8713       11.1046        9.3477        9.0900        8.9237        9.3386        7.8272        5.9633        5.4916        4.6982        4.8283        3.7006        2.7433        1.4783        1.1177        0.3372        0.4345        0.5228        0.3214        0.4981        0.7911        1.1115        1.8988        2.6953        1.4104        0.6565        0.4377        0.2719        0.3612        0.3913        0.4283        0.1254        0.4394        0.4142        0.3094        1.6172        1.4566        0.8870        0.5589        0.5213        0.4913        0.4043        0.3670        0.2894        0.1718        0.1433        0.1401        0.1920        0.2158        0.3721        0.3546        0.3270        0.1201        0.1068        0.2314       12.7881        7.3329        8.5659        0.0290        0.1973        0.0214        0.2240        0.0339        0.6607        1.1075        0.8069        0.2186        0.4944        0.6009        0.7269        1.0506        1.2111        1.1641        1.4362        1.6512        1.5120        1.5295        1.4677        1.5403        1.7356        2.3700        1.8770        2.6250        3.2417        4.0122        4.6513        5.6711        1.7760        1.7095        2.4457        2.6304        1.9730        1.3449        2.7830        2.0918        2.1985        3.0616        3.0993        5.2797        5.2074        6.0701        6.3405        6.7595       11.2518       12.1103       12.4816       16.3795       17.8954       20.5172       13.9187       10.4669       11.1531       11.5958       14.7908       19.6997       22.7564       27.7508       32.6488       30.4361       31.1584       29.2782       28.0358       29.7630       31.5174       37.5074       40.9353       44.1756       48.9675       46.6620       79.1668       85.9085       56.3186       40.2989       28.3571       27.1228       29.6682       50.7321       59.0435       51.8755       42.5043       47.8098       62.3886       68.1436       70.4776       82.0429       73.3397       75.8502       72.5042       70.9167       75.0931       74.5846       73.6841       70.9555       69.8986       66.9562       58.3127       55.4786       55.2570       61.7383       66.3110       65.7654       80.1513       79.6389       82.5810       98.7123      114.4038      114.3038      117.5176      116.1135      111.1553      128.4240      130.4316      123.3710      133.3261      125.9887       73.8767       51.6392       42.9502        0.0000        0.0000        0.0000       72.1262       66.0447       56.7493       54.0064       60.3278       93.2774       95.7461      104.4772      118.4949      136.1885      179.1894      183.9122      189.0970      189.2787        0.0000        0.0000        0.0000        0.0000        0.0000        0.0000        0.0000        0.0000        0.0000        0.0000        0.0000        0.0000        0.0000        0.0000        0.0000        0.0000        0.0000        0.0000        0.0000        0.0000        0.0000        0.0000        0.0000        0.0000        0.0000        0.0000        0.0000        0.0000        0.0000        0.0000        0.0000        0.0000        0.0000        0.0000        0.0000        0.0000        0.0000        0.0000        0.0000        0.0000        0.0000        0.0000
        0.0000        8.0754        8.1429        7.3771        7.6889        9.9006       12.6782       15.0862       15.3075       14.9900       11.2411        3.4756        2.3635        3.6487        3.5077        3.2815        3.9492        3.7721        3.4158        3.1968        4.1957        4.9798        4.3409        2.4831        1.4353        1.2794        0.9055        0.5040        0.3639        0.2819        0.3761        0.5654        0.3236        0.1624        0.3432        1.1760        0.9258        0.1033        0.0000        0.1052        0.0991        0.0000        0.1114        0.2750        0.2442        0.4255        0.1433        0.1118        0.0000        0.0000        0.0000        0.0000        0.0770        0.0000        0.0000        0.0617        0.0000        0.0000        0.0000        0.0000        0.0000        0.0000        0.0000        0.1522        0.0756        0.0000        0.0000        0.0078        0.0076        0.4517        0.1350        0.0810        0.0895        0.1086        0.1388        0.3675        1.1978        1.9552        1.5171        0.8666        0.9409        1.1177        1.4007        0.8239        0.7371        1.1482        1.5278        2.8392        3.5152        4.1118        3.3812        4.7465        6.4023        3.6433        5.2583        5.5296        5.4769        5.7114        8.6792        7.4579        4.1170        4.4701        5.6716        5.1319        3.4606        4.5047        4.1179        9.8577        6.5684        4.5613        5.5434        5.4725        6.7163        7.5821        8.4318       11.9465       12.4495       20.8698       29.2006       18.2835       16.2057       12.0087       16.2834       18.0632       18.8266       15.6927       14.8333       21.2278       38.4202       43.5642       37.3143       27.0867       25.3525       39.4700       38.4125       28.7171       33.6701       49.9537       48.9454       48.4379       66.0336       76.8577       65.6135       35.7054       27.2749       27.9100       29.0081       41.3053       47.8481       49.8094       38.5267       35.9729       38.1765       59.9545       81.1796       75.5761       66.0334       66.0043       58.2833       59.6587       60.7250       63.2838       67.0544       70.2105       74.1374       71.9009       71.3838       61.3621       60.3684       65.0110       64.2762       72.4316       68.0857       82.9755       77.6033      100.0268      118.5825      109.6640      114.7651      116.5965      109.9447      114.5625      129.8585      118.7868      106.6026      109.7461       86.4280       20.0912        0.0000        0.0000        0.0000        0.0000       96.0734       68.6079       75.1874       60.1416       54.1744       45.7576       78.7716       94.3454      104.8799      124.8721      138.3264      158.5895      175.2999      192.8924        0.0000        0.0000        0.0000        0.0000        0.0000        0.0000        0.0000        0.0000        0.0000        0.0000        0.0000        0.0000        0.0000        0.0000        0.0000        0.0000        0.0000        0.0000        0.0000        0.0000        0.0000        0.0000        0.0000        0.0000        0.0000        0.0000        0.0000        0.0000        0.0000        0.0000        0.0000        0.0000        0.0000        0.0000        0.0000        0.0000        0.0000        0.0000        0.0000        0.0000        0.0000        0.0000        0.0000
        0.0000        8.6120        8.4665        8.5841        8.8011        8.8690       11.0945       11.7713       10.2929        6.9522        5.1617        1.9537        1.8920        2.2516        3.1074        2.9780        2.4870        2.5898        2.6544        1.9262        2.3602        2.7970        2.7946        3.8374        3.7929        1.4797        0.9579        0.8022        1.1242        0.6593        0.6011        0.6311        0.3355        0.2324        0.2148        0.0796        0.0134        0.0000        0.0000        0.0000        0.0000        0.0000        0.0742        0.0477        0.0572        0.1418        0.1311        0.1341        0.0000        0.0000        0.0000        0.0770        0.3171        0.3754        0.3246        0.1825        0.1352        0.0645        0.0000        0.0000        0.0000        0.0816        0.0837        0.6579        0.1886        0.0780        0.0779        0.2544        0.2471        0.8178        1.5090        0.6244        0.3162        0.1988        0.1002        0.2643        0.6064        1.0205        1.0890        1.3488        1.4861        1.1423        1.2106        1.2288        0.9830        1.7196        2.5476        4.4023        6.0605        6.3965        5.7517       10.9207       18.6947       12.9142        8.0557       12.6730       15.1917       13.5692       21.4600       18.4530       11.8710       11.0559       12.9008        5.7302        3.4904        4.1984        4.4122        4.2000        3.8026        3.5140        3.8761        3.9770        5.7167        7.6610        8.7191        9.2885       10.5469       16.6976       21.7492       20.2955       19.1286       14.7522       15.1160       18.5885       20.5224       49.0836       30.2340       17.8348       31.9996       44.0082       35.3693       27.0831       21.9309       28.7520       34.4500       38.4069       49.2502       59.3520       65.0545       67.3082       85.3906       81.1459       49.2100       28.7297       25.9018       32.2115       36.8249       41.7410       43.0995       41.1181       33.2701       40.6485       40.7637       59.6337       60.2095       61.0704       56.4446       50.2659       50.8292       55.7470       60.1789       59.4744       68.5405       76.5187       78.1391       74.9321       68.8950       62.1362       60.8029       63.9416       76.2541       93.3303       85.6041       89.3404       88.7406      120.6300      121.3774      117.6345      109.2726      105.2914      103.5296      104.8272      101.2507      108.3720      103.9461      108.2151        0.0000        0.0000        0.0000        0.0000        0.0000       49.6479       82.7836      103.9694       66.3872       67.0531       51.2328       47.0835       64.3605       92.6437      102.9511      118.0902      133.2223      160.1471        0.0000        0.0000        0.0000        0.0000        0.0000        0.0000        0.0000        0.0000        0.0000        0.0000        0.0000        0.0000        0.0000        0.0000        0.0000        0.0000        0.0000        0.0000        0.0000        0.0000        0.0000        0.0000        0.0000        0.0000        0.0000        0.0000        0.0000        0.0000        0.0000        0.0000        0.0000        0.0000        0.0000        0.0000        0.0000        0.0000        0.0000        0.0000        0.0000        0.0000        0.0000        0.0000        0.0000        0.0000        0.0000
        6.2699        7.5654        8.8829        7.6064       11.1092        9.4212        8.6758        8.2305        9.0924        5.4085        3.4940        2.1038        1.3894        2.7270        2.5345        1.4850        1.3190        2.4952        2.3033        2.2390        3.0700        4.0214        2.4847        1.3101        1.3662        1.3421        0.9003        0.7536        0.8179        0.2947        0.2570        0.3926        0.5142        0.6658        0.3610        0.1104        0.0970        0.0725        0.2571        0.2790        0.0000        0.0000        0.0000        0.0126        0.0176        0.0176        0.0126        0.1173        0.1061        0.0000        0.0000        0.2156        0.1347        0.1387        0.0000        0.0615        0.2385        0.0760        0.1112        2.5855        4.2625        0.4129        0.3750        0.7077        0.7330        1.0304        0.9015        1.7246        1.2452        1.5307        1.3528        0.7221        0.1711        0.8088        1.9204        1.8362        1.6639        0.8718        0.6542        1.4157        3.1439        2.3062        2.5767        3.1128        2.9327        5.0056        8.7759       17.6233       13.0871        7.6511        6.9237       11.9513       27.7210       26.7182       19.4210       17.8567       29.5748       22.9982       29.5227       49.5282       35.6345       30.0633       16.2760       10.6781       13.4458        8.2692        4.8168        4.3780       17.2772        4.7647        4.7610        4.2289        5.1833        6.1381        7.2898        8.8577        7.8926       14.2442       17.9733       13.3035       10.8903       16.2639       19.5563       21.9805       22.5020       18.4867       18.1774       20.9403       24.8618       32.7134       39.1257       37.9136       32.2566       28.3380       32.9859       45.3473       53.5392       52.4976       50.5701       61.9542       61.4873       33.4200       29.4328       21.7353       21.3543       26.8923       26.4704       38.2315       35.3852       32.5482       35.3111       44.3359       42.7268       39.1152       42.6885       40.5254       41.4723       45.5317       49.9552       49.9401       52.3300       63.5198       74.9587       80.3253       72.7611       67.9395       64.8807       65.5161       58.7813       69.1523       87.6700       90.9212       87.9536       89.6306      129.6395      129.7504      115.1680       99.7637      102.6660      102.0851       99.2593      101.8519      107.1209      115.7432      101.3023        0.0000        0.0000        0.0000        0.0000        0.0000        0.0000       47.9553       42.9587       38.3770       40.3214       38.8311       36.9511       44.2475       52.3348       95.1810      124.7840        0.0000        0.0000        0.0000        0.0000        0.0000        0.0000        0.0000        0.0000        0.0000        0.0000        0.0000        0.0000        0.0000        0.0000        0.0000        0.0000        0.0000        0.0000        0.0000        0.0000        0.0000        0.0000        0.0000        0.0000        0.0000        0.0000        0.0000        0.0000        0.0000        0.0000        0.0000        0.0000        0.0000        0.0000        0.0000        0.0000        0.0000        0.0000        0.0000        0.0000        0.0000        0.0000        0.0000        0.0000        0.0000        0.0000        0.0000        0.0000
        4.9673        5.3157        7.6290        7.4206        7.6226        8.9858       10.8636        9.7012       10.5705        9.1285        5.6613        3.3043        1.2921        3.9293        3.8293        1.3603        1.6307        1.4788        1.6900        1.3426        2.0619        1.3801        0.6324        0.7258        0.7466        0.7093        0.6162        0.3707        0.3043        0.2613        0.3498        1.0506        0.3920        0.3278        0.3009        0.1666        0.0749        0.0783        0.2391        1.0815        0.1435        0.1162        0.0890        0.0090        0.0126        0.0126        0.0090        0.0000        0.1787        0.3353        0.1117        0.0000        0.0000        0.2976        0.3401        0.2208        0.1941        0.0000        0.0000        0.0000        0.0835        0.0858        0.3391        0.7009        2.7845        2.0271        2.2125        3.1302        3.3925        2.4394        0.8079        1.4628        1.8209        1.3493        2.8266        1.5703        1.4928        1.3168        0.9195        0.4695        1.5369        1.4856        0.2997        0.7527        0.8199        0.9161        1.3667       16.1939       14.8915        3.3919        6.7311        8.1128       10.2198       20.7760       27.0804       22.9370       19.0116       21.2650       28.5165       35.3165       49.1780       50.0915       50.9170       35.6275       19.7947       16.8326        9.5965        6.0494       15.3949       14.2852       10.9340        7.5628        6.7651        7.8506        8.4547        9.0034       11.3439       14.8922       20.1408       22.4162       21.0957       34.9450       28.0587       26.7239       24.4803       23.5947       22.1322       24.5637       26.4996       27.2310       33.7836       42.4352       37.7887       34.5494       34.6176       41.1252       41.1575       40.3569       64.3613       49.4339       33.5970       28.6683       27.6592       22.3642       20.7696       20.6808       19.8196       29.6907       35.1710       38.8090       38.8000       37.4466       42.7582       42.4331       46.5749       41.3061       41.2994       46.2619       47.5816       54.6724       54.2544       59.4920       63.3210       71.4848       64.8366       65.4098       63.8368       61.9117       59.0954       68.6331       94.4622       91.9059       95.2849      105.6701      102.9190       99.5733       83.1067       94.3764      102.3186       89.2645       85.0075       87.8212       87.4051       71.0496        0.0000        0.0000        0.0000        0.0000        0.0000        0.0000       31.9029       38.9523       39.6836       35.0790       47.5265       36.1658       37.1297       43.6258       61.1606       83.8633       92.2370        0.0000        0.0000        0.0000        0.0000        0.0000        0.0000        0.0000        0.0000        0.0000        0.0000        0.0000        0.0000        0.0000        0.0000        0.0000        0.0000        0.0000        0.0000        0.0000        0.0000        0.0000        0.0000        0.0000        0.0000        0.0000        0.0000        0.0000        0.0000        0.0000        0.0000        0.0000        0.0000        0.0000        0.0000        0.0000        0.0000        0.0000        0.0000        0.0000        0.0000        0.0000        0.0000        0.0000        0.0000        0.0000        0.0000        0.0000        0.0000
        3.2875        4.4137        7.0370        7.2627        6.6471        5.9216        6.6292        5.0049        3.0416        2.6574        5.9772        3.0240        1.8876        1.5968        0.6853        0.9043        0.7848        0.7109        0.8346        0.8536        0.9449        0.7471        0.7191        0.6535        0.6626        0.6273        0.5470        0.2182        0.1805        0.1610        0.2775        0.4439        0.5361        1.0411        1.1157        0.0836        0.0000        0.0000        0.6518        0.5317        0.2531        0.5561        0.4638        0.2355        0.0861        0.0779        0.0585        0.0000        0.1300        0.3790        0.8093        0.9848        0.7670        0.2059        0.1658        0.0549        0.0000        0.0000        0.0000        0.0000        0.1769        0.2141        1.2583        1.2362        0.9118        0.6442        0.4967        1.0320        0.2210        0.4072        0.8787        0.0424        0.4758        2.3961        2.6930        1.5833        0.7247        0.5690        0.2925        0.1124        0.1237        1.8879        1.6186        0.5983        0.6848        1.1520        2.1902        4.1227        5.7332        6.8120        9.8015        8.7136        9.4607       10.7172       14.2607       17.3301       17.4360       20.4222       20.6285       18.9586       22.8173       28.4494       38.1308       57.9400       48.4694       37.0980       28.8257       19.1168       21.8626       15.2273       15.8643       13.6076       13.6446       14.8730       15.2739       17.8338       11.6764       10.2110        9.5309       10.9669       15.4794       18.1599       21.4518       20.3308       15.2162       11.9264       12.8121       14.0783       13.7882       17.5056       34.1617       34.6289       32.7981       36.2128       39.4046       42.0247       39.6860       34.5910       40.5678       38.6887       32.6110       31.5646       29.4750       17.3461       15.5733       18.1117       23.3670       34.1987       34.7095       33.8310       33.8699       39.7123       40.1308       44.1994       42.2602       36.1810       35.5080       36.7777       50.4409       57.4676       55.9184       57.2011       57.2821       51.5740       50.9336       47.0104       51.3089       55.5698       59.8993       73.4537       81.1942       96.3876      100.2368      112.3932       91.4326       68.8149       74.7215       81.8437       77.5481       74.0987      103.3044       88.0146        0.0000        0.0000        0.0000        0.0000        0.0000        0.0000        0.0000        0.0000       40.2176       47.2533       47.1053       44.5687       45.2865       33.9816        0.0000       43.5916       47.8092       67.5716       65.7640        0.0000        0.0000        0.0000        0.0000        0.0000        0.0000        0.0000        0.0000        0.0000        0.0000        0.0000        0.0000        0.0000        0.0000        0.0000        0.0000        0.0000        0.0000        0.0000        0.0000        0.0000        0.0000        0.0000        0.0000        0.0000        0.0000        0.0000        0.0000        0.0000        0.0000        0.0000        0.0000        0.0000        0.0000        0.0000        0.0000        0.0000        0.0000        0.0000        0.0000        0.0000        0.0000        0.0000        0.0000        0.0000        0.0000        0.0000        0.0000
        8.1928        6.9763        7.4853        7.6930        7.2190        6.6433        6.8014        3.4889        3.4868        5.3338        6.8196        3.0919        1.0029        0.6613        1.2880        1.2158        1.6803        1.2846        1.4695        1.3466        1.0720        1.0867        0.8079        0.5227        0.5192        0.4882        0.4301        0.1735        0.1458        0.1377        0.5434        0.9663        0.5158        0.9175        0.3495        0.0000        0.0000        0.0000        0.5846        0.0671        0.0000        0.0909        0.0829        0.0588        0.0000        0.0000        0.0000        0.0000        0.0961        0.1131        0.1979        0.1144        0.0000        0.0000        0.0000        0.0000        0.0272        0.0000        0.0686        0.2590        2.6907        1.3262        1.3172        1.6945        0.5135        0.0979        0.4975        0.9692        1.5196        1.2159        0.9851        1.3542        1.7093        1.0032        0.8319        0.7337        0.3774        0.2790        0.0852        0.0898        0.0942        0.0993        0.3800        1.8709        2.2014        2.1580        3.1520        8.0864        9.4300       11.9054       11.4509       10.8623        9.6366       12.2617       13.8792       17.1557       18.3019       23.3359       25.9127       27.1509       29.7249       31.9503       43.5478       50.2503       63.3490       54.9932       48.0409       38.3007       35.9271       32.9325       34.2488       24.2381       22.8653       30.0415       28.2160       18.8336       15.3243        9.1010       16.8518       16.8638       15.3912       10.7515        7.5719        9.4190        9.6946        9.3314       10.8773       11.6667       12.8644       14.4707       27.4120       24.8631       29.9130       28.0765       30.9454       47.7452       36.4766       39.1227       39.2871       40.3832       39.1965       31.0589       28.0300       19.3405       19.1387       24.5069       28.8211       29.3789       25.8950       31.4441       32.1858       35.4035       35.5430       38.0500       34.6383       35.2333       40.5469       37.2758       40.7678       52.7153       51.4746       52.0344       52.7109       46.9256       45.6424       44.1400       46.3527       68.2003       74.0531       97.8894       91.4679      116.8314      121.0767       96.4572       84.9176       66.4529       70.9787       74.1265       75.1219        0.0000        0.0000        0.0000        0.0000        0.0000        0.0000        0.0000        0.0000        0.0000        0.0000        0.0000       41.9950       49.4231       45.2824       44.8312        0.0000        0.0000        0.0000        0.0000        0.0000        0.0000        0.0000        0.0000        0.0000        0.0000        0.0000        0.0000        0.0000        0.0000        0.0000        0.0000        0.0000        0.0000        0.0000        0.0000        0.0000        0.0000        0.0000        0.0000        0.0000        0.0000        0.0000        0.0000        0.0000        0.0000        0.0000        0.0000        0.0000        0.0000        0.0000        0.0000        0.0000        0.0000        0.0000        0.0000        0.0000        0.0000        0.0000        0.0000        0.0000        0.0000        0.0000        0.0000        0.0000        0.0000        0.0000        0.0000        0.0000        0.0000        0.0000
        0.0000        0.0000        8.0746        7.2809        0.0000        5.6550        5.2864        3.6398        2.4799        2.8724        3.8192        2.9100        2.3409        2.1276        0.7425        1.1498        1.1352        1.2332        1.0017        0.7282        0.6374        0.5881        0.5284        0.4301        0.4202        0.3976        0.3624        0.2097        0.2199        0.5943        1.1129        0.9442        0.5603        0.3305        0.0506        0.0000        0.0000        0.1067        0.0987        0.0671        0.0000        0.0000        0.0631        0.0000        0.0000        0.0000        0.0000        0.0000        0.0000        0.0905        0.0000        0.0000        0.0000        0.0000        0.2286        0.0000        0.0375        0.3698        1.3350        0.8495        0.8010        1.2026        1.9050        1.1546        1.4514        0.7267        0.1924        1.2144        1.4214        3.2050       10.2975        5.1931        1.9647        1.5762        1.3517        0.8804        0.9843        0.3003        0.0927        0.0895        0.5816        0.5382        0.8084        2.2105        2.6986        2.9108        5.2761        9.4747       11.6990       12.5987       10.4499       13.5153       12.8412       13.2691       15.8717       20.7527       22.8237       24.1884       30.8122       24.7927       28.3900       38.7521       47.5239       56.4237       64.3631       71.5494       71.4424       93.3680      124.1916       88.7904       61.5671       40.0221       36.1662       39.0347       39.5974       33.1522       25.6839       22.6896       20.9919       19.8244       19.9027       16.1171        9.4999       14.0483       13.5027       10.9732       10.6724       13.0559       11.6268       11.7319       14.6562       19.1549       28.2164       25.3095       27.5621       26.9997       34.1732       41.5359       57.9335       54.9879       35.0350       27.8047       26.2086       25.6687       25.6822       19.6830       23.7768       27.8689       31.0986       34.8953       33.5805       35.4451       35.5220       37.9715       36.9478       34.0205       34.1772       35.8162       36.7374       50.1332       57.1024       52.3476       48.4272       41.3318       39.1042       40.3069       59.4236       71.5056       84.4593       86.9818       81.2028       80.7184       88.6919       80.2133       67.0266       65.9925       72.6627       83.8708       76.7934       70.1845        0.0000        0.0000      113.7101        0.0000        0.0000        0.0000        0.0000        0.0000        0.0000       49.4962       34.2226       42.4035        0.0000        0.0000        0.0000        0.0000        0.0000        0.0000        0.0000        0.0000        0.0000        0.0000        0.0000        0.0000        0.0000        0.0000        0.0000        0.0000        0.0000        0.0000        0.0000        0.0000        0.0000        0.0000        0.0000        0.0000        0.0000        0.0000        0.0000        0.0000        0.0000        0.0000        0.0000        0.0000        0.0000        0.0000        0.0000        0.0000        0.0000        0.0000        0.0000        0.0000        0.0000        0.0000        0.0000        0.0000        0.0000        0.0000        0.0000        0.0000        0.0000        0.0000        0.0000        0.0000        0.0000        0.0000        0.0000        0.0000        0.0000
        0.0000        0.0000        0.0000        0.0000        0.0000        6.7308        6.0440        2.8741        2.3435        2.2106        1.8177        2.3917        4.3740        1.8997        1.2651        1.5571        1.4393        1.0186        0.4865        0.4725        0.4547        0.4397        0.4841        0.4501        0.4088        0.3990        0.6472        0.4042        1.0068        1.3486        1.0574        0.4247        0.1821        0.0858        0.1687        0.1187        0.1147        0.0790        0.0000        0.0000        0.0910        0.1187        0.1067        0.0745        0.0588        0.0820        0.0000        0.0000        0.0000        0.0000        0.0000        0.0000        0.0000        0.3256        0.2169        1.7095        2.3589        0.9223        1.1996        1.8186        0.7605        0.5982        1.4672        0.8605        0.9676        0.9625        0.2629        1.0694        2.6495       48.1744       31.0081       38.1813        3.4880        1.7498        0.9571        0.4604        0.1318        0.1344        0.1243        0.4388        2.4199        2.3250        1.7997        2.1161        2.3049        2.1981        2.0962        7.4082       12.9416       12.5775        6.8850       24.6125       22.2343       19.3654       22.5586       24.2481       23.7521       22.5520       31.5629       28.3397       29.6287       34.9569       41.5028       44.8318       47.9220       48.6997       58.6090       66.1438      114.2090      118.5598       93.7748       62.3714       46.7668       48.4682       44.7563       37.2387       37.5237       31.1286       18.7468       20.0703       22.2228       22.4223       12.0560       15.2033       15.8245       11.7580       10.6057       11.0912        9.6586       10.2234       13.4378       19.0003       20.3174       29.8506       34.4646       67.9157       71.9038       58.3881       64.4863       47.2709       32.9593       32.2199       33.8750       27.4736       28.5158       28.2363       35.4825       37.3618       37.9796       40.3484       39.4264       43.8795       43.5376       39.3672       42.0208       32.4950       31.7730       31.9946       35.9797       41.8790       50.3414       54.9716       49.6922       40.9977       39.8091       40.6340       43.8454       57.9431       72.7968       55.4148       62.8810       68.6694       79.4810       82.6982       75.2445       70.4264       80.4959       89.3998       87.2337       78.4503       68.3350       81.9813       73.7595       72.2179        0.0000        0.0000        0.0000        0.0000       51.4845       41.2720       25.9983       40.0972        0.0000        0.0000        0.0000        0.0000        0.0000        0.0000        0.0000        0.0000        0.0000        0.0000        0.0000        0.0000        0.0000        0.0000        0.0000        0.0000        0.0000        0.0000        0.0000        0.0000        0.0000        0.0000        0.0000        0.0000        0.0000        0.0000        0.0000        0.0000        0.0000        0.0000        0.0000        0.0000        0.0000        0.0000        0.0000        0.0000        0.0000        0.0000        0.0000        0.0000        0.0000        0.0000        0.0000        0.0000        0.0000        0.0000        0.0000        0.0000        0.0000        0.0000        0.0000        0.0000        0.0000        0.0000        0.0000        0.0000        0.0000
        0.0000        0.0000        0.0000        0.0000        0.0000        7.7768        6.7686        5.1460        5.6651        5.4516        5.6594        2.6325        3.3228        5.3138        2.5243        0.5913        0.5062        0.2949        0.2789        0.3413        0.3543        0.3129        0.2967        0.2217        0.2534        0.2167        0.2964        1.1048        1.4004        0.4134        0.2872        0.1578        0.1746        0.0888        0.1540        0.3367        0.2746        0.2222        0.1162        0.0144        0.0060        0.0016        0.0011        0.0000        0.0040        0.0040        0.0000        0.0000        0.0000        0.0000        0.0985        0.0000        2.0861        9.2452        7.1903        4.6312        5.6924        5.1072        3.2590        1.5844        1.5715        1.0544        0.9190        0.6973        1.0251        1.9814        3.0865        2.9460        3.4785       25.8208       42.0921       25.1106        0.7821        1.6751        1.6176        0.9185        1.3721        1.1814        2.1602        1.9085        2.2663        1.1341        0.8712        3.7465        2.5018        1.5289        4.0970        5.9185        5.2300        6.7648        2.0603        4.4544        9.1265        7.9736        8.6490        8.8677       11.0393       12.7460       12.9875       15.4035       19.5191       26.3159       33.2145       41.8413       46.3677       46.8755       51.7771       62.9353       84.7813      104.7467      105.8749       96.7837       86.3500       71.6257       67.2208       63.4250       65.4425       48.0848       36.7336       27.8302       23.3842       21.5913       19.9041       12.4626       12.9290        9.9636        7.9174        5.6006        4.4104        4.6754        9.3197       14.0764       17.4721       25.6832       32.6728       57.8138       49.3031       38.9736       42.1864       35.8596       33.6027       31.6156       33.6339       39.1644       38.7484       37.2636       36.6412       37.8446       37.9365       36.4964       36.8706       39.6976       37.7018       36.5066       35.3680       32.5616       30.8122       27.8518       32.7742       42.0253       52.7502       56.7409       52.8635       53.7591       56.6865       52.5462       50.8776       62.3992       59.9586       61.0195       52.1415       52.8601       68.6641       75.0252       61.1659       72.1232      101.4577       93.5649       75.8185       84.5031       94.3372       84.7327       80.7511       73.4481        0.0000        0.0000        0.0000       49.2721       53.0731       40.8008       36.2902       36.8921       35.5837        0.0000        0.0000        0.0000        0.0000        0.0000        0.0000        0.0000        0.0000        0.0000        0.0000        0.0000        0.0000        0.0000        0.0000        0.0000        0.0000        0.0000        0.0000        0.0000        0.0000        0.0000        0.0000        0.0000        0.0000        0.0000        0.0000        0.0000        0.0000        0.0000        0.0000        0.0000        0.0000        0.0000        0.0000        0.0000        0.0000        0.0000        0.0000        0.0000        0.0000        0.0000        0.0000        0.0000        0.0000        0.0000        0.0000        0.0000        0.0000        0.0000        0.0000        0.0000        0.0000        0.0000        0.0000        0.0000        0.0000
        0.0000        0.0000        0.0000        0.0000        0.0000        7.9096        7.1238        7.6330        7.9128        4.8432        7.7113        3.3995        3.6192        3.8525        3.8691        0.7287        0.4343        0.3202        0.3548        0.4462        0.3904        0.2836        0.2455        0.2359        0.2348        0.1860        0.4399        1.2094        0.4388        0.2713        0.4305        0.3669        0.2961        0.2058        0.0912        0.3439        0.2816        0.2207        0.1623        0.0202        0.0084        0.0022        0.0618        0.0040        0.0040        0.0040        0.0000        0.0000        0.0058        0.0058        0.1507        0.0290        0.7306        2.8306        2.6332        2.7094        6.0597        7.2363        5.5411        0.6663        1.6307        2.4825        1.0812        3.4988        1.8469        3.0117        4.4805        1.7113        3.8877        5.6804        5.2534        3.4372        4.7133        3.0254        2.4926        1.0550        0.4697        1.6892        2.7436        0.6101        0.1489       34.9819        0.1079        2.6749        1.3206        1.5767        3.8843        4.3730        3.3106        2.9137        7.2394        6.8680        7.7746        8.8236       11.8236        7.8515        8.1141       11.9751       16.6599       18.0121       18.1630       26.6665       36.0885       46.8302       54.4032       59.2769       64.3143       72.3558       84.9167       85.6911       81.6628       81.3447      109.6353      107.7355      102.9766      107.1369       82.8749       62.7687       49.3248       44.8757       40.1717       35.1749       23.5117       20.0262       11.1478        8.7722        7.3327        4.5852        2.6679        9.5567       16.1301       13.9343       13.2022       21.8923       26.9084       27.9845       36.7773       43.8790       49.0809       46.9612       41.7074       36.1618       35.9362       39.7002       39.0785       36.5114       38.7878       36.4359       36.4585       32.4567       33.9149       34.9267       36.1814       32.7699       31.8149       26.8669       23.2618       25.1493       32.3500       46.9616       58.2417       53.6400       55.4886       44.4229       56.6814       62.5559       58.5859       46.7667       51.8255       54.1282       45.4855       48.2107       51.7361       63.2568       67.2560       84.9972       79.2916       93.4208       89.1453       88.2655       84.3654       80.5468       78.2538       65.0383        0.0000        0.0000       54.5848       42.8011       67.0025       53.3631       41.2238       34.1871       31.7899       30.1630       28.1850       19.6835       23.5650       20.7352        0.0000        0.0000        0.0000        0.0000        0.0000        0.0000        0.0000        0.0000        0.0000        0.0000        0.0000        0.0000        0.0000        0.0000        0.0000        0.0000        0.0000        0.0000        0.0000        0.0000        0.0000        0.0000        0.0000        0.0000        0.0000        0.0000        0.0000        0.0000        0.0000        0.0000        0.0000        0.0000        0.0000        0.0000        0.0000        0.0000        0.0000        0.0000        0.0000        0.0000        0.0000        0.0000        0.0000        0.0000        0.0000        0.0000        0.0000        0.0000        0.0000        0.0000        0.0000
        0.0000        0.0000        0.0000        0.0000       12.2233       11.5956        9.5100       10.4461        8.4648        4.6876        6.8425        3.0717        4.8257        2.7727        4.1601        1.0335        0.4436        0.3497        0.2844        0.2962        0.2812        0.2358        0.2563        0.2084        0.1556        0.2201        0.6366        0.3665        0.2506        0.3548        0.3637        0.1904        0.2105        0.1158        0.1028        0.3966        0.3353        0.2728        0.2088        0.0284        0.0156        0.0083        0.0066        0.0000        0.0233        0.1295        0.1846        0.3476        1.1436        2.0778        7.1142        4.0108        1.3398        2.4961        3.5302        6.2840        7.6282        5.4435        1.7340        1.2262        1.0124        4.7557        5.9706        2.0873        1.7138        3.4144        5.1665        4.7624        5.3418        5.5186        6.5139        8.6498       15.9427        7.5777        1.6123        1.2738        1.3664        4.2460        3.7639        2.4905        8.4858        8.2963        0.6917        1.3718        0.9697        1.1894        3.4552        1.9877        4.8327       11.5637       14.0822       10.8924       11.9649       10.0690       20.2237       20.1135        9.7890        8.0504       10.4670       11.5685       16.4665       24.1166       30.7418       46.2117       50.0332       53.6735       65.3148       70.2800       74.0012       83.5931       87.9827       83.8052       91.9971      104.6127       95.0825      106.6877      104.4091       85.5072       64.4306       72.1575       68.6942       54.9603       36.0010       21.7587       19.0032       14.7554       13.9915       11.8985        9.2041        6.5009       12.9214       16.5350       16.7948       29.7501       31.2049       32.8131       37.7427       53.4802       57.6614       63.9896       61.3436       52.5189       45.6941       40.8162       38.6857       34.7566       34.8331       34.5851       35.2154       35.2556       34.6496       34.0115       31.7826       28.0039       28.9030       28.3008       25.4318       26.8460       30.5676       43.0785       50.7594       46.4881       48.1524       42.7681       45.8559       48.1011       46.2758       46.1481       56.3746       68.2057       60.2662       48.3435       45.9108       61.1223       66.3823       77.3007       81.5499       87.8965       87.3752       83.2047       75.9004       79.4640       77.6503       72.0010        0.0000       66.8259       58.6780       50.8846       48.3595       45.6536       34.5557       34.9566       32.3928       29.0044       26.1373       17.4841       15.7196       14.8963       19.0531        0.0000        0.0000        0.0000        0.0000        0.0000        0.0000        0.0000        0.0000        0.0000        0.0000        0.0000        0.0000        0.0000        0.0000        0.0000        0.0000        0.0000        0.0000        0.0000        0.0000        0.0000        0.0000        0.0000        0.0000        0.0000        0.0000        0.0000        0.0000        0.0000        0.0000        0.0000        0.0000        0.0000        0.0000        0.0000        0.0000        0.0000        0.0000        0.0000        0.0000        0.0000        0.0000        0.0000        0.0000        0.0000        0.0000        0.0000        0.0000        0.0000        0.0000
        0.0000        0.0000        0.0000        0.0000       11.9706       10.3985        8.0510        7.6682        6.8211        6.0627        5.9385        2.8786        1.7815        1.6000        2.3362        1.1319        0.4610        0.4117        0.4174        0.4020        0.3293        0.3644        0.3729        0.1659        0.1557        0.2442        0.2945        0.2321        0.2744        0.3278        0.3905        0.2022        0.1212        0.1335        0.1093        0.4284        0.3695        0.3875        0.3145        0.0390        0.0276        0.0202        0.3109        0.1813        0.5444        0.3749        0.7137        3.2409        6.3089        2.8742        3.6250        1.8783        2.0512        2.3269        3.8993       10.4210        8.4964        6.4997        5.1839        5.0065        2.1751        5.2008        9.8875        4.6471        4.9109        5.8831        5.0646        4.0501        5.6185        3.5921        4.4342        8.0252       10.8333       11.7827        4.0493        0.7557        1.4717        3.5865        3.1559        1.1184       11.6635        2.3402        0.8878        0.8336        0.7781        0.7446        0.8806        6.0875       11.8192       12.2104       10.5776       11.4433        7.2722      100.2000      141.3103       62.1399       12.0896        4.5097        6.5010       10.3430       13.3000       16.7469       21.0828       42.3673       37.3673       38.4968       40.8489       45.8479       53.5173       59.4770       68.6328       80.4806       87.3744       84.0018       87.9337       84.8814       95.2124       96.7319       87.1375       72.9557       68.1311       47.2093       31.6844       26.7845       54.7573       42.9906       25.4809       19.4704       20.7900       19.8619       23.3771       34.4462       34.4177       40.7800       55.5584       52.1077       51.5811       56.7138       60.3642       61.2335       66.8397       57.3800       46.1456       34.7305       32.0876       30.7515       30.9326       36.7227       33.3375       32.6911       32.4908       34.1670       30.2788       30.6782       31.0111       28.9808       28.1773       30.4089       30.6862       36.6586       40.3379       42.0208       43.7215       42.8577       44.6424       58.6491       61.5584       60.6186       55.3539       63.1538       51.4278       46.8629       57.2985       63.1077       70.6793       77.5925       83.6978       88.6296      100.4434      103.8424       98.7042       79.7998       74.5672       82.4549       87.6419       80.0263       68.9117       53.5430       42.5473       51.0435       50.9794       40.6594       29.5864       27.1676       24.4293       17.4366       16.4947       17.8709       18.1894        0.0000        0.0000        0.0000        0.0000        0.0000        0.0000        0.0000        0.0000        0.0000        0.0000        0.0000        0.0000        0.0000        0.0000        0.0000        0.0000        0.0000        0.0000        0.0000        0.0000        0.0000        0.0000        0.0000        0.0000        0.0000        0.0000        0.0000        0.0000        0.0000        0.0000        0.0000        0.0000        0.0000        0.0000        0.0000        0.0000        0.0000        0.0000        0.0000        0.0000        0.0000        0.0000        0.0000        0.0000        0.0000        0.0000        0.0000        0.0000        0.0000        0.0000
        0.0000        0.0000        0.0000        0.0000        8.0818        6.6544        5.4384        2.9593        2.9267        2.0618        2.7498        4.2646        7.7634        3.7165        2.4845        0.8204        2.5005        4.2476        2.9447        2.9815        2.3252        2.3330        1.5595        1.3933        1.7576        0.7715        0.2890        0.2617        0.3129        0.3713        0.4378        0.0833        0.0936        0.0888        0.0984        0.2643        0.0437        0.0346        0.0311        1.4800        3.8970        6.2194        7.3350        6.6978        7.5610       10.4514       10.8277        7.1568        5.9679        4.8682        3.4440        3.3589        4.6808        6.0945        8.5250        8.7459        8.9675        8.9803       13.5632       12.3703       14.6819       13.3209       11.7331        9.6452       10.7456       12.4257       12.3823       12.5895       13.4491       10.8343        8.3255        7.2421        7.5402        4.5849        1.7971        2.7200        5.7253        5.4423        3.9275        0.7064        0.5387        0.4093        0.7350        1.8365        1.7564        1.0051        2.1685       15.5097        5.7255       14.8887       31.0702        5.7007        7.4488        9.3192       46.6164        8.6708        3.4095        4.1219        4.6944        8.7253       12.5835       11.6172       12.2820       19.0007       24.8093       24.7844       25.1326       36.4627       38.4000       41.0830       44.3772       80.3448       83.0978       76.9902       82.5855       83.5146       81.1264       97.1709       90.5136       73.4233       61.2904       46.3960       46.0167       47.3003       57.7565       38.2845       29.9855       45.8757       43.9327       48.2875       58.1449       47.1195       52.0567       59.5018       71.8674       63.4266       61.9063       57.1375       58.3934       58.3523       54.1541       42.9723       38.5696       33.7898       30.0434       36.8582       37.4940       36.4307       32.9434       33.6559       36.5553       38.7070       39.0239       39.3911       37.2610       35.6258       33.5308       32.0409       32.9486       35.0362       37.8364       39.3592       44.4306       57.8508       57.2569       53.4815       58.7257       44.4943       35.1818       44.0044       40.7247       54.7970       62.6996       74.0228       86.9562      100.0913      111.6445      118.1636      131.6211      119.2901      118.7757      109.6941       99.9724       83.9271       93.0222       86.1753       76.0977       49.0176       35.6214       30.0070       34.4043       26.5898       22.9862       22.3439       22.8299       19.1318       24.2939       27.7779       24.2649        0.0000        0.0000        0.0000        0.0000        0.0000        0.0000        0.0000        0.0000        0.0000        0.0000        0.0000        0.0000        0.0000        0.0000        0.0000        0.0000        0.0000        0.0000        0.0000        0.0000        0.0000        0.0000        0.0000        0.0000        0.0000        0.0000        0.0000        0.0000        0.0000        0.0000        0.0000        0.0000        0.0000        0.0000        0.0000        0.0000        0.0000        0.0000        0.0000        0.0000        0.0000        0.0000        0.0000        0.0000        0.0000        0.0000        0.0000        0.0000        0.0000        0.0000
        0.0000        0.0000        0.0000        0.0000        0.0000        0.0000        0.0000        0.0000        1.7826        3.7141        1.8979        1.9712        2.5485        4.5056        1.4839        1.1851        2.9965        5.4727        4.4786        4.3058        5.8185        3.3073        3.1943        0.2557        0.3052        0.7934        1.2595        1.9652        4.2237        0.4084        0.4815        0.0898        0.0982        0.2039        0.2152        0.0497        0.1630        0.2415        0.0374        3.5898        4.2451        6.8790        9.2735        9.5166        6.1784        7.7690        8.4336        7.2569        6.6769        5.2750        4.8674        6.4261        9.1376       12.7115       15.2445        6.6150        6.0106       13.6288       16.2668       11.7144       11.3934       11.6249       15.5036       18.2724       14.9030       10.3192       14.9184       15.2466       15.0953       13.3506       10.5492       12.3354       15.7706        5.6264        4.3182        5.3155        7.6222        4.7357        7.9947       12.8951        3.7556        3.7644        3.5546        0.3607        4.3529        5.7657        2.3761        6.4527        4.8949        6.7140        7.2443        2.3920        1.4609        1.9155        0.9996        2.8119        3.5024        3.8253        4.5157       16.7993       10.2999       10.8213       12.5123       19.7855       18.1150       23.8254       25.0950       36.1579       57.3232       47.6872       36.7229       69.1066       68.6798       72.9260       78.4057       78.4418       95.0895       86.0435       65.4191       52.0525       47.0870       40.8159       42.7028       47.6533       47.9693       41.4536       37.6024       67.5554       56.8426       52.1348       61.4438       62.7969       60.9276       68.4013       71.5961       63.8858       63.1036       60.8598       56.8547       56.0448       59.8476       55.3587       49.9364       41.9312       42.9283       45.2474       40.8936       37.8073       36.1868       36.6232       39.1889       39.7175       42.1273       41.2231       41.1552       35.9964       36.5974       35.8078       36.3700       47.6775       56.3523       52.5212       49.2499       43.1576       37.5683       36.9134       34.6088       40.3613       35.4299       37.6733       42.6270       61.6935       69.6002       93.1063       97.8928      119.2976      125.3995      131.9254      133.3977      132.1984      130.5314      118.6186      109.5913       86.6872       92.5188       89.9880       80.1848       48.2432       36.4036       27.7856       32.8182       22.8797       20.0355       24.9047       24.9763       26.0950       31.9514        0.0000        0.0000        0.0000        0.0000        0.0000        0.0000        0.0000        0.0000        0.0000        0.0000        0.0000        0.0000        0.0000        0.0000        0.0000        0.0000        0.0000        0.0000        0.0000        0.0000        0.0000        0.0000        0.0000        0.0000        0.0000        0.0000        0.0000        0.0000        0.0000        0.0000        0.0000        0.0000        0.0000        0.0000        0.0000        0.0000        0.0000        0.0000        0.0000        0.0000        0.0000        0.0000        0.0000        0.0000        0.0000        0.0000        0.0000        0.0000        0.0000        0.0000        0.0000        0.0000
        0.0000        0.0000        0.0000        0.0000        0.0000        0.0000        0.0000        0.0000        0.0000        0.0000        2.0632        3.5956        3.4614        3.7746        3.3112        5.9628        4.2441        3.4769        2.9674        4.9229        6.1663        4.0232        3.7020        0.7264        0.8972        0.4141        0.3161        0.5401        0.4572        0.5071        0.5684        0.2498        0.1314        0.1542        1.7482        5.7143        3.0355        4.0612        1.5137        6.9209        6.2852        7.3203        5.3317        4.0424        4.2126        5.3479        5.8020        5.4064        4.5859        4.3308        5.5050        4.9303        9.4714       12.0744       13.2585        5.5393        4.9000        7.2750       12.0109        8.4894        9.8276       11.9676       22.1598       14.5979        9.7844       11.8639       12.6434       17.5461       19.7443        9.2006        7.4934       12.8912       13.9751       13.8407       22.2352       16.8477        8.9574       10.9867       12.5366       25.4648       22.2185       16.3602       10.3938        4.2667        7.3607       15.3648       11.9846       21.1198       18.6842       20.3368       10.9429        2.8615        1.6694        0.9409        0.9227        3.5670        4.6964        5.7761        9.7059       12.2578       14.2678       13.9601       13.8142       16.4925       18.6215       18.2739       22.1627       46.9705       43.2519       40.0660       30.6760       58.9801       58.0395       65.3812       79.4253       77.8002       83.3131       70.1670       69.5230       51.8184       48.1403       38.0489       37.1912       45.7968       48.9888       46.9182       41.3382       60.5047       53.9435       56.6092       70.0701       75.4841       78.2369       82.0293       88.8157       84.9910       72.1312       71.9734       64.1394       60.2199       66.8935       65.4477       54.5419       44.9113       56.9373       57.9400       47.0699       45.1408       41.2460       42.0106       43.5890       46.5150       42.7008       47.7107       45.5270       42.7817       45.6429       45.7787       46.5511       48.0967       44.5665       46.6704       48.6498       42.8798       38.5902       36.5699       37.6131       39.6657       49.3898       56.5373       63.3081       75.0102      109.8913      123.9408      110.4483      128.2759      132.6803      126.8067      133.4993      136.7764      129.9268      119.5655      108.9543       98.6926       97.5083       88.5711       68.5728       40.3216       30.6174       31.5117       32.9699       24.7750       22.4450       24.7162        0.0000        0.0000        0.0000        0.0000        0.0000        0.0000        0.0000        0.0000        0.0000        0.0000        0.0000        0.0000        0.0000        0.0000        0.0000        0.0000        0.0000        0.0000        0.0000        0.0000        0.0000        0.0000        0.0000        0.0000        0.0000        0.0000        0.0000        0.0000        0.0000        0.0000        0.0000        0.0000        0.0000        0.0000        0.0000        0.0000        0.0000        0.0000        0.0000        0.0000        0.0000        0.0000        0.0000        0.0000        0.0000        0.0000        0.0000        0.0000        0.0000        0.0000        0.0000        0.0000        0.0000        0.0000        0.0000
        0.0000        0.0000        0.0000        0.0000        0.0000        0.0000        0.0000        0.0000        0.0000        0.0000        5.9771        8.9297        6.1419        5.8962        6.0216        5.2374        4.0772        2.4558        3.0406        4.3797        5.5454        3.8315        5.0684        0.7396        0.6659        0.6552        1.2986        1.3595        1.2858        0.6367        1.1347        1.5843        1.8129        1.9775        0.9107        4.0031        0.8168        0.5781        0.2010        2.7747        2.7024        2.7922       14.9675        2.3188        2.8234        3.2038        1.7051        1.6126        1.2888        1.2709        1.1433        2.7211        2.6450        9.1246        8.7500        2.6297        4.2053        5.1900        7.4206        8.6947        7.5023        6.0196       15.0816       17.5166       17.8815       19.2573       13.9893       12.9928       17.3306       17.1638       24.4270       13.3294       16.3708       20.3899       19.2287       13.7414       16.3118       19.8239       30.1020       39.2031       39.4679       33.4886       30.9212       36.5265       31.4442       35.4867       42.1306       37.0195       33.1628       28.1771       42.2800       22.0023        7.4448       10.4148        3.9248        7.1371        9.1219       13.1237       12.1118       20.6650       24.1094       31.2559       19.6774       21.8963       20.4154       25.5483       23.6455       45.1047       40.3348       37.2622       32.9220       45.8480       58.7285       71.0775       69.2068       65.6393       70.8800       64.7990       61.2771       44.9378       38.4034       40.1915       53.2442       61.1945       66.6763       57.3523       46.1501       60.7566       58.5487       67.4835       75.2349       76.2953       84.0631       95.5942      104.3424       90.6453       90.5465       85.9744       81.1640       72.5874       70.7020       72.0621       66.7679       57.7693       60.7437       58.5106       54.2134       51.0848       48.1252       49.8517       46.8802       50.5085       47.1936       48.9312       50.9947       50.1570       55.3930       59.5060       64.7174       55.5037       55.8059       52.9725       50.3599       52.8335       42.5525       42.5399       42.6190       43.5665       59.2443       70.2949       85.3469      110.8456      127.4929      129.5495      120.1176      137.1339      129.5563      132.9522      122.1658      126.3933      123.2356      113.2877      110.6190       99.3854       86.7838       73.3275       55.0028       34.5825       33.1422       30.9566       35.0682       30.8077       26.3023        0.0000        0.0000        0.0000        0.0000        0.0000        0.0000        0.0000        0.0000        0.0000        0.0000        0.0000        0.0000        0.0000        0.0000        0.0000        0.0000        0.0000        0.0000        0.0000        0.0000        0.0000        0.0000        0.0000        0.0000        0.0000        0.0000        0.0000        0.0000        0.0000        0.0000        0.0000        0.0000        0.0000        0.0000        0.0000        0.0000        0.0000        0.0000        0.0000        0.0000        0.0000        0.0000        0.0000        0.0000        0.0000        0.0000        0.0000        0.0000        0.0000        0.0000        0.0000        0.0000        0.0000        0.0000        0.0000        0.0000
        0.0000        0.0000        0.0000        0.0000        0.0000        0.0000        0.0000        0.0000        0.0000        0.0000        6.5273       17.1205       22.9218       28.3183       14.1823       14.3972       11.7826        7.9961        7.1046        7.3556        6.4854        5.4546        3.7583        5.5702        2.1167        6.8660        6.6986        9.1635        6.9190        6.3542       12.0843        7.5957        4.5584        4.3782        7.6945        8.6934        5.5846        8.4716        7.3119        6.4913        5.0983        3.2760        2.0623        1.5943        2.2782        1.8495        1.8029        1.1416        0.7288        1.3422        3.0959        3.3108        1.7712        3.3511        8.0593        5.1101        6.4400       15.6860        7.1981        4.5645        3.8564        2.9331        5.4143        9.9932       10.8730       18.0317       13.9486        8.3033       11.0692        9.9049        6.9013       24.3158       22.5196       30.2159       19.6622       17.9293       13.3444       13.5102       14.9522       14.2594       12.5983       14.7369       19.2490       18.0204       22.4385       17.5238       15.9354       15.5067       18.8679       24.5014       26.9397       15.1556       13.6124       17.6627       17.4467       20.1127       23.9154       35.4328       37.2098       24.7084       25.0077       23.2808       22.2828       20.4099       17.9285       18.2923       22.0923       31.4837       27.4821       18.8871       23.5129       36.4194       43.6566       50.6627       53.9346       44.1949       48.8442       60.0418       60.3541       63.7026       59.1109       82.2095      100.6435      108.8518      101.9116       89.9423       70.5400       75.3398       62.0467       71.1103       88.6776       80.0439       91.4709      102.4773      104.9382      111.9137      121.8441      104.7049       94.6563       88.0531       86.2901       85.4871       75.7794       71.1795       63.0465       64.4639       63.8572       63.9190       61.6066       61.3676       66.4693       57.2546       56.2052       54.7106       57.5136       59.8731       62.6038       64.5399       73.7581       78.7941       64.9680       68.5059       67.5177       58.2409       50.3750       49.4477       50.3044       60.6331       81.7590       84.3794       97.4007      109.4421      104.9060      106.5187      130.2744      132.5379      134.4483      136.8961      133.2653      129.1303      130.7372      129.3102      120.0472      108.3285       77.3487       64.0546       50.3237       36.8072       38.1302       44.3194        0.0000        0.0000        0.0000        0.0000        0.0000        0.0000        0.0000        0.0000        0.0000        0.0000        0.0000        0.0000        0.0000        0.0000        0.0000        0.0000        0.0000        0.0000        0.0000        0.0000        0.0000        0.0000        0.0000        0.0000        0.0000        0.0000        0.0000        0.0000        0.0000        0.0000        0.0000        0.0000        0.0000        0.0000        0.0000        0.0000        0.0000        0.0000        0.0000        0.0000        0.0000        0.0000        0.0000        0.0000        0.0000        0.0000        0.0000        0.0000        0.0000        0.0000        0.0000        0.0000        0.0000        0.0000        0.0000        0.0000        0.0000        0.0000        0.0000
        0.0000        0.0000        0.0000        0.0000        0.0000        0.0000        0.0000        0.0000        0.0000        0.0000        0.0000       19.7628       25.3052       30.1935       35.3176       32.4156       27.5501        6.6571        2.9133        3.9322        4.1765        3.4282        4.6132        5.0379        3.0141        7.1796        7.8108        9.0936       10.8281       22.3918       13.0327        6.2251        8.7191        9.6514       12.9782       10.4320        7.8816        7.3173        5.6877        4.2244        4.3152        0.9499        1.0755        0.5808        0.9929        1.0585        1.4579        0.6785        2.2179        2.2223        2.2718        2.9212        2.9606        3.2503        3.0427        3.4640        5.7760        7.9183       11.5884        6.9090        8.1886        7.8215        7.4523        9.3104       13.6651       20.7648       16.8913        8.5808       15.0852        9.1772        8.5169       12.8463       26.7272       24.0882       13.9807       21.0827       22.2141       25.1577       20.9893       19.2468       26.6477       28.2496       32.9749       39.3777       40.6690       24.0372       17.2302       15.8243       15.6495       20.0806       17.8195       18.4906       16.6949       19.6941       21.4225       25.6483       29.9711       40.5560       34.6004       30.4351       29.1207       27.0537       28.1355       23.2737       20.9809       16.4940       18.8567       29.8838       20.7371       17.9415       25.0881       39.4900       60.8594       73.8339       47.0137       58.8443       71.3045       75.6377       64.7347       65.3780       66.1845      104.7481       89.4766       82.1702       72.4212       71.4204       62.3548       71.5677       67.7461       88.4311      114.9561       94.3883       98.5762      107.5974      110.3939      126.2989      143.2708      120.8783      102.4442       97.1886       94.6558       90.4860       87.2578       74.5731       67.5049       69.7496       79.0164       71.4895       63.6715       68.5973       68.4686       62.4219       65.9050       65.2039       69.0764       68.2074       68.9900       70.8251       78.0984       77.5139       73.8201       70.2467       79.6854       77.1578       70.8235       51.1867       51.5943       59.4959       62.7963       68.3661       71.1155       79.6313       78.2703       94.6310      112.3921      128.6789      133.5070      137.8012      130.2761      128.9285      124.1854      121.9096      102.2944       87.9153       68.1994       58.5323       48.8790       36.5586       34.9250        0.0000        0.0000        0.0000        0.0000        0.0000        0.0000        0.0000        0.0000        0.0000        0.0000        0.0000        0.0000        0.0000        0.0000        0.0000        0.0000        0.0000        0.0000        0.0000        0.0000        0.0000        0.0000        0.0000        0.0000        0.0000        0.0000        0.0000        0.0000        0.0000        0.0000        0.0000        0.0000        0.0000        0.0000        0.0000        0.0000        0.0000        0.0000        0.0000        0.0000        0.0000        0.0000        0.0000        0.0000        0.0000        0.0000        0.0000        0.0000        0.0000        0.0000        0.0000        0.0000        0.0000        0.0000        0.0000        0.0000        0.0000        0.0000        0.0000        0.0000
        0.0000        0.0000        0.0000        0.0000        0.0000        0.0000        0.0000        0.0000        0.0000        0.0000        0.0000        0.0000        0.0000        0.0000       26.8552       31.2881       32.1725       17.2782        4.1550        2.4356        4.9842        2.7714        1.9115        4.5989        3.5219        6.2256        5.8880        6.8571       12.2154       26.6640       39.0562       27.9141       16.0171       12.2684        9.3626        5.6113        8.2011        6.5186        2.5952        2.0793        3.2827        1.3877        2.2122        1.2980        0.6998        0.5877        0.4439        0.0115        0.3627        0.7900        1.5751        0.7593        2.2470        1.7577        3.1984        7.4707       10.0154        5.1261        5.5064        6.8648       10.1440        6.0442        5.5291        4.7980       12.8222       19.5449       12.9659       10.8303       16.7803       14.9997       11.9044       19.4117       19.4798       19.2687       16.3810       19.9769       25.3502       27.8990       23.1505       31.7706       53.6343       51.4734       47.9211       31.9568       38.9787       31.5857       26.0264       36.6038       34.2222       17.9594       27.9562       36.0721       25.3807       31.7025       34.2813       31.3340       31.9947       36.1560       36.4283       34.4217       55.1485       39.3131       32.7503       30.6508       30.3370       25.2602       21.3714       28.7333       26.5589       36.1098       30.6215       45.8173       72.9432       51.9788       53.2873       73.5946       75.9869       72.0305       69.0097       76.0255       69.4167       56.7098       55.0601       61.5784       68.9574       65.9887       68.2847       71.3664       68.4793       81.0805       98.6509       97.3667      103.9512      106.7730      112.4549      119.4831      131.5420      125.4834      106.0467      106.0727      110.5455      101.9472       93.8684       87.3885       74.7541       69.2065       74.3743       75.9048       81.9219       77.2634       79.3465       74.4294       71.5300       75.7877       80.3115       79.0519       89.2509       91.3577       96.2910       95.1858       86.5480       77.8347       68.3445       64.6389       60.9763       53.2717       51.9574       54.5069       55.7992       65.4628       68.5082       77.0212       80.7727      103.3787      112.6513      135.1021      146.5030      130.1849      115.5405      124.4502      124.1711      103.2665       91.1194       74.2888       64.1678       60.9248        0.0000        0.0000        0.0000        0.0000        0.0000        0.0000        0.0000        0.0000        0.0000        0.0000        0.0000        0.0000        0.0000        0.0000        0.0000        0.0000        0.0000        0.0000        0.0000        0.0000        0.0000        0.0000        0.0000        0.0000        0.0000        0.0000        0.0000        0.0000        0.0000        0.0000        0.0000        0.0000        0.0000        0.0000        0.0000        0.0000        0.0000        0.0000        0.0000        0.0000        0.0000        0.0000        0.0000        0.0000        0.0000        0.0000        0.0000        0.0000        0.0000        0.0000        0.0000        0.0000        0.0000        0.0000        0.0000        0.0000        0.0000        0.0000        0.0000        0.0000        0.0000        0.0000        0.0000
        0.0000        0.0000        0.0000        0.0000        0.0000        0.0000        0.0000        0.0000        0.0000        0.0000        0.0000        0.0000        0.0000        0.0000        0.0000        0.0000        0.0000        0.0000       11.7485        2.8212        4.0765        2.7550        1.6514        0.8261        2.6853        3.0133        2.1445        7.2950       11.4386       14.1803       15.2430       10.2469        8.2020        6.0193        6.6900        5.3475        7.7680        5.8376        0.3984        1.0871        0.6831        1.2249        0.8961        0.4392        0.0227        3.1017       14.3210        0.1010        1.3776        1.4392        2.5123        3.3816        7.3872        4.1177        4.4635        5.5349        7.2654        2.1950        4.5955        4.3752        3.7507        2.3780        2.1123        6.2352        5.8134        7.3408       10.4653       16.3303       15.3118       11.6814       12.1346       15.2352       16.0631       19.1451       22.1906       23.9867       25.2863       26.1877       21.0445       30.6389       48.8849       47.4470       33.8203       33.1282       31.4849       42.5027       40.3098       26.5391       34.0338       34.2167       41.5524       31.0896       34.1265       29.3990       26.9619       37.0596       46.1975       38.1529       59.7933       46.9436       54.8717       54.8632       44.7098       46.4006       47.4829       44.0657       34.8201       40.6029       29.4783       32.3143       34.7328       47.5346       41.1575       48.6737       67.4736       73.3444       75.9795       68.7459       83.9342       81.6144       71.4634       59.3966       63.3580       70.8408       80.0750       57.3474       49.6610       69.3926       67.2864       84.5286      112.3218       93.2019      102.6585      107.1008      109.9712       96.7317      100.3895      111.9597      110.4096      107.7533      117.9914       98.1157       98.3583       87.8595       74.9165       72.5921       72.7867       76.5711       77.1218       84.5580       95.7197       90.8215       84.9056       77.6335       77.9878       85.8479      100.8966      115.4350      116.3227      103.5358      107.5663       86.7696       67.5400       60.0931       62.2977       63.2997       62.3392       68.1065       66.9524       67.0488       74.3461       87.9529       91.6133       94.7338      112.3355      138.6606      141.5994      121.8583      111.8119      116.1526      108.9426       96.4226       81.9518       61.4493       54.0834       58.7754        0.0000        0.0000        0.0000        0.0000        0.0000        0.0000        0.0000        0.0000        0.0000        0.0000        0.0000        0.0000        0.0000        0.0000        0.0000        0.0000        0.0000        0.0000        0.0000        0.0000        0.0000        0.0000        0.0000        0.0000        0.0000        0.0000        0.0000        0.0000        0.0000        0.0000        0.0000        0.0000        0.0000        0.0000        0.0000        0.0000        0.0000        0.0000        0.0000        0.0000        0.0000        0.0000        0.0000        0.0000        0.0000        0.0000        0.0000        0.0000        0.0000        0.0000        0.0000        0.0000        0.0000        0.0000        0.0000        0.0000        0.0000        0.0000        0.0000        0.0000        0.0000        0.0000        0.0000
        0.0000        0.0000        0.0000        0.0000        0.0000        0.0000        0.0000        0.0000        0.0000        0.0000        0.0000        0.0000        0.0000        0.0000        0.0000        0.0000        0.0000        0.0000        0.0000       15.7853        8.0488        2.6703        6.8570       16.6372       26.0978       17.0598       10.1496        8.5423        9.1212       12.3728       15.8734       14.7384        9.4186        8.4648        4.1939        2.7838        4.3283        5.3258        5.8191        5.1457        3.6074        5.9749        4.3978        2.2205        1.1254        1.3674        2.9768        0.9923        2.8861        2.4090        7.7506        8.6626        8.7908        9.3366       11.9911       10.7784       16.3627        4.5067        7.6565        3.2360        4.6640        5.1331        4.2057        3.8784        3.6885        4.6292        9.7113       10.6174        6.2752        4.4240        7.2477       16.1191       14.7555       16.4205       22.0763       20.0170       20.8773       21.7112       39.4016       12.3492       24.5866       22.1706       30.4076       33.4992       42.5975       45.1138       38.0434       24.3544       29.3657       33.5685       56.1660       49.5653       50.1426       38.9821       44.1539       41.3231       43.7960       37.1199       50.5741       52.9736       44.4120       48.6330       48.6631       61.3329       79.0856       64.1564       59.3042       72.1594       37.9736       35.7440       39.0582       58.1286       67.2068       63.8266       73.9772       75.1193       87.6796       79.8399       73.0880       70.9872       63.3498       59.7752       64.3016       74.6934       62.3772       52.3793       55.6540       67.8702       80.3253       80.8078       87.1603       88.9576      104.6916      120.0841      109.8787      111.4230      117.0485      120.0581      125.0640      113.8688      112.7831      100.4475      102.8224       97.0875       79.2403       92.4752       84.2497       88.9950       98.6219      114.6752      115.7291      104.4339      107.1944      106.4333      107.6320      108.8920      111.7921      115.5956      128.9914      143.7803      122.9599      101.8795       79.6678       76.0889       70.9511       76.3654       86.0625       91.1348       83.3499       88.1650       88.3354      101.6460      104.5601      112.9651      123.1901      152.2019      156.6967      121.6760      103.1763      101.2031       97.6529       88.1236       67.9302       51.2842       46.3178       54.0330        0.0000        0.0000        0.0000        0.0000        0.0000        0.0000        0.0000        0.0000        0.0000        0.0000        0.0000        0.0000        0.0000        0.0000        0.0000        0.0000        0.0000        0.0000        0.0000        0.0000        0.0000        0.0000        0.0000        0.0000        0.0000        0.0000        0.0000        0.0000        0.0000        0.0000        0.0000        0.0000        0.0000        0.0000        0.0000        0.0000        0.0000        0.0000        0.0000        0.0000        0.0000        0.0000        0.0000        0.0000        0.0000        0.0000        0.0000        0.0000        0.0000        0.0000        0.0000        0.0000        0.0000        0.0000        0.0000        0.0000        0.0000        0.0000        0.0000        0.0000        0.0000        0.0000        0.0000
        0.0000        0.0000        0.0000        0.0000        0.0000        0.0000        0.0000        0.0000        0.0000        0.0000        0.0000        0.0000        0.0000        0.0000        0.0000        0.0000        0.0000        0.0000        0.0000       28.4148       17.3787        5.5382        4.1626        9.9292       13.7749        8.1930        7.2862        7.7708        5.7516        6.6685        7.1888        6.3958        6.3920        4.8756        6.9082        4.3847        4.5982        9.2332        6.4516        7.6563        6.6933        5.4473        4.4282        2.6985        1.2040        3.0676        4.7496        5.6813        4.1411        3.6748        2.5665        4.8864        7.8477       17.0792       18.4423        9.7771        8.3795        4.2725        5.5429        2.6984        6.0690        5.5699        1.9892        3.3152        8.7871        7.9831        6.8942        7.2973        3.6938        4.2908       11.4719       15.7254       11.1095       11.1999       14.8057       19.1353       35.4364       27.6135       12.9263       17.8093       15.9860       32.3440       48.0102       53.4853       54.0207       46.4090       49.7066       36.1483       45.5903       64.9283       71.4465       47.9081       45.1796       47.5912       48.5027       55.2197       51.7186       63.5305       61.0447       71.5058       66.4085       54.5668       54.3071       59.0549       82.2957       75.9035       68.2238       65.2823       74.5301       64.5719       80.3218       77.7444       72.9003       79.8357       83.9534       79.6472       78.1424       76.6052       89.2394       80.2119       61.1525       59.1509       68.6637       71.7330       63.6722       66.8640       66.2763       81.2716       86.4534       86.0979       95.9433       97.0033      103.8000      115.2678      105.6595      113.8566      117.5360      125.3446      121.1323      103.6391       95.8208       90.9328       96.7574      100.1295       86.4536       85.2102       92.1818      104.2690      103.9739      122.5861      116.8074      116.6738      121.7748      123.4749      123.8698      118.1292      114.6062      126.3081      140.4116      150.0716      122.8616      101.0209       93.4668       86.7974       80.9029       83.9000       78.4356       78.7096       80.2579       81.1247       81.6631       96.5969      103.3501      115.2918      140.6255      226.4895      171.0263      148.1132      131.8429      103.1783       95.3829       84.0370       71.4134       57.4803       58.3202       56.3997       86.5950       69.1788        0.0000        0.0000        0.0000        0.0000        0.0000        0.0000        0.0000        0.0000        0.0000        0.0000        0.0000        0.0000        0.0000        0.0000        0.0000        0.0000        0.0000        0.0000        0.0000        0.0000        0.0000        0.0000        0.0000        0.0000        0.0000        0.0000        0.0000        0.0000        0.0000        0.0000        0.0000        0.0000        0.0000        0.0000        0.0000        0.0000        0.0000        0.0000        0.0000        0.0000        0.0000        0.0000        0.0000        0.0000        0.0000        0.0000        0.0000        0.0000        0.0000        0.0000        0.0000        0.0000        0.0000        0.0000        0.0000        0.0000        0.0000        0.0000        0.0000        0.0000        0.0000
        0.0000        0.0000        0.0000        0.0000        0.0000        0.0000        0.0000        0.0000        0.0000        0.0000        0.0000        0.0000        0.0000        0.0000        0.0000        0.0000        0.0000        0.0000        0.0000        0.0000       17.1417       13.3626        4.1870        6.7353       17.4129       17.5153       13.6981       13.9939       12.7438       11.4923       13.0731        7.0766        6.7872        8.2565        5.7003        3.0419        3.0162        4.6220        4.1941        5.9560        7.7690        8.9960        9.4213        4.0659        1.6155        1.7365        3.2612        5.3389        5.1772        6.0533        3.0767        3.9854        8.4149        9.8547       11.8722       11.0129        7.4304        1.9208        4.6759        5.3954        7.2727        3.7064        2.0547        7.1418        7.6768        3.6478        7.3029        6.8443        6.4938        9.2296        6.3584       13.5340       11.6903       22.0385       18.9614       21.3274       16.4062       13.7124       13.3979       16.0739       15.8324       25.7847       38.0519       58.9235       69.8808       49.7246       54.9552       47.8460       49.1448       42.5862       64.7402       55.6156       49.0991       52.2578       56.4094       66.3735       73.5360       64.9962       71.6542       65.4301       63.2682       63.7023       50.5080       59.7446       61.8712       60.9108       63.5261       67.4518       67.0273       69.0309       93.4435       97.8503       89.8775       99.7937       96.3620       79.1035       79.7348       96.6277       93.2737       91.9636       73.3862       64.1970       72.6894       71.0601       74.2495       80.6401       73.3444       83.6015       82.0684       81.4581       99.9614      132.8232      135.8947      130.5647      120.1882      117.7478      113.1786      114.0259      105.6826       93.1286      103.0071       96.6386       99.4049       91.5268       90.4814      100.4499      124.4880      142.5631      140.2432      137.4575      134.7143      126.9429      126.9953      130.1584      133.0440      128.5249      118.5343      126.1853      137.9122      134.2372      108.3202      102.6051       93.9326       94.8663       87.3956       80.1024       81.2670       89.9489       90.6782       71.9775       72.9102       87.6945       99.7055      114.7681      115.2633      137.2308      141.6792      152.4449      114.1687       93.7057       83.7349       86.1368       75.4225       78.1130       59.8862       55.1234       67.8265       57.1404       47.5683        0.0000        0.0000        0.0000        0.0000        0.0000        0.0000        0.0000        0.0000        0.0000        0.0000        0.0000        0.0000        0.0000        0.0000        0.0000        0.0000        0.0000        0.0000        0.0000        0.0000        0.0000        0.0000        0.0000        0.0000        0.0000        0.0000        0.0000        0.0000        0.0000        0.0000        0.0000        0.0000        0.0000        0.0000        0.0000        0.0000        0.0000        0.0000        0.0000        0.0000        0.0000        0.0000        0.0000        0.0000        0.0000        0.0000        0.0000        0.0000        0.0000        0.0000        0.0000        0.0000        0.0000        0.0000        0.0000        0.0000        0.0000        0.0000        0.0000        0.0000
        0.0000        0.0000        0.0000        0.0000        0.0000        0.0000        0.0000        0.0000        0.0000        0.0000        0.0000        0.0000        0.0000        0.0000        0.0000        0.0000        0.0000        0.0000        0.0000        0.0000        0.0000       15.1687       11.0749       12.8230       12.0775       12.4619       11.1514        8.7071        6.6287        3.1371        4.0098        3.2042        1.9192        2.1156        3.3607        4.4531        1.6451        2.0377        3.3086        4.9737        1.5456        5.5860        7.7249        6.4013        3.9328        7.3331        5.0671        7.6515        5.8175        3.1987        6.2884        5.7327        3.9246        3.6003        6.2895        2.9858        2.9229        3.9140        5.9923        7.3120        7.6066        2.2018        1.8558        3.6921        8.1522       10.1384        8.5862        7.6978        4.7028        8.6407       14.4965       11.2237        9.5120       15.8486       29.8860       15.4018       12.7522       14.4675       17.0344       23.0664       24.4145       24.8236       27.5191       69.3297       48.9877       49.1187       50.5004       72.6876       76.1144       59.2318       60.3872       61.1154       68.3354       65.9250       66.0725       61.3268       65.6169       65.4397       72.0920       63.7406       63.4884       73.9715       62.3637       66.6199       59.4276       52.3857       49.3108       59.6966       76.4511      116.2964      117.8196      105.9132      115.4118      101.5023       89.7240       83.9629       90.7159       88.7155       97.3797       93.7059       76.5065       70.6975       79.5736       89.6663       73.0719       75.2966       82.6069       88.5420       87.9385       87.5704       98.2045      139.2196      158.6115      140.7672      130.7309      123.3843      108.6443      108.1773      112.1930      106.6901      111.8122      112.4093      115.4785      109.0728      124.9949      130.2576      135.4756      148.3543      159.2997      151.1642      139.6878      127.3644      137.2483      140.4536      139.8900      130.1808      125.2888      120.3057      118.7017      104.1039       97.1122       99.0896       98.0898       84.2580       83.2269       74.3180       91.4383      101.9060       83.5163       80.2403       85.9919      101.8139      108.8652      105.9067      110.1468      107.2812      107.9762      103.6102       98.9660       85.4276       88.5720       95.0561      102.7979      103.0537       83.7976       52.2309       59.2411       53.9071       41.6489       36.4037        0.0000        0.0000        0.0000        0.0000        0.0000        0.0000        0.0000        0.0000        0.0000        0.0000        0.0000        0.0000        0.0000        0.0000        0.0000        0.0000        0.0000        0.0000        0.0000        0.0000        0.0000        0.0000        0.0000        0.0000        0.0000        0.0000        0.0000        0.0000        0.0000        0.0000        0.0000        0.0000        0.0000        0.0000        0.0000        0.0000        0.0000        0.0000        0.0000        0.0000        0.0000        0.0000        0.0000        0.0000        0.0000        0.0000        0.0000        0.0000        0.0000        0.0000        0.0000        0.0000        0.0000        0.0000        0.0000        0.0000        0.0000        0.0000        0.0000
        0.0000        0.0000        0.0000        0.0000        0.0000        0.0000        0.0000        0.0000        0.0000        0.0000        0.0000        0.0000        0.0000        0.0000        0.0000        0.0000        0.0000        0.0000        0.0000        0.0000        0.0000       19.4437       18.7894       12.5983        6.7628        5.0986        4.8298        3.4612        4.4109        4.9346        4.8656        4.0431        5.0092        6.2334       10.5860       14.2720       10.0616        7.2664        3.7978        5.2083        6.2025        2.0690        5.7616        4.2322        6.6636        5.1529        7.6415        8.2548        9.6452        5.9028        7.2531        7.9343        4.7534        2.9774        6.3955        6.0566       10.6714        9.3322        6.0030        1.5011        2.2292        2.6945        7.7153        9.9156       11.4444       11.3416       10.5177        5.6283        2.2098        6.1968        7.7545       10.9691       10.9373       10.2401       13.5924       10.6136       10.5795       16.0381       12.9298       19.6016       18.9943       23.4371       51.3739       49.5904       33.6532       43.3650       60.3321       55.6174       56.9802       59.2989       58.9286       81.9934       84.6817       74.8940       64.1973       73.9358       69.6444       69.2550       64.2653       66.9308       63.1208       73.5771       61.7083       56.8300       50.2696       54.1321       48.0455       64.0069       85.1856      103.0179      101.0639      104.4121      127.2486      106.4684       86.4191       79.3355       87.6801       90.8471       94.2762       91.8357       84.9527       91.5330       99.1208       88.8582       93.9118       86.2092       85.1802       90.1222       93.4840       99.2582       96.4008      121.5058      122.5884      146.7048      130.3048      127.1021      131.0765      140.2013      140.4206      131.7345      128.8981      141.1082      141.1856      145.8275      147.5020      144.0632      157.2355      162.5982      167.3006      143.8965      140.3840      138.6223      137.1098      146.9179      144.7800      122.1239      114.8374      122.8113      125.0535      110.3708       88.5871       84.8418       89.4525       96.3476       96.2892       76.1749       85.1432       86.9045       75.7604       83.3113       86.7352      112.2695      102.0946       96.4960      106.4577      117.2036       87.7284       78.3002       81.6240       62.4482       53.7319       55.1151       56.7319       54.2901       50.4144       69.8355       51.4829       45.1369       45.2830       41.1804        0.0000        0.0000        0.0000        0.0000        0.0000        0.0000        0.0000        0.0000        0.0000        0.0000        0.0000        0.0000        0.0000        0.0000        0.0000        0.0000        0.0000        0.0000        0.0000        0.0000        0.0000        0.0000        0.0000        0.0000        0.0000        0.0000        0.0000        0.0000        0.0000        0.0000        0.0000        0.0000        0.0000        0.0000        0.0000        0.0000        0.0000        0.0000        0.0000        0.0000        0.0000        0.0000        0.0000        0.0000        0.0000        0.0000        0.0000        0.0000        0.0000        0.0000        0.0000        0.0000        0.0000        0.0000        0.0000        0.0000        0.0000        0.0000        0.0000
        0.0000        0.0000        0.0000        0.0000        0.0000        0.0000        0.0000        0.0000        0.0000        0.0000        0.0000        0.0000        0.0000        0.0000        0.0000        0.0000        0.0000        0.0000        0.0000        0.0000        0.0000       17.7925       13.9540       12.6749        7.4884        3.9519        4.9281        2.6799        3.9152        5.3318        8.9879        6.5686        7.1278        9.3640       12.4442       14.2065       11.2443        5.9393        4.2880        3.2809        4.3615        1.4763        1.7438        2.1420        2.8400        3.6796        5.8026        6.9699       11.1491        8.2268        9.6759        4.1592        5.2333        4.7324        5.3691        6.1291        2.8232        3.8942        9.0870        2.5068        4.3506        8.2162       11.0933        6.9362       11.1665        6.3427        6.8127        3.7248        3.2759        2.4175        6.3354       11.5037       11.2778       10.5392       11.4321       11.4766       11.4750       11.7347       12.1039       11.8302       12.4313       22.7278       35.5181       32.5539       40.8500       45.5197       52.9146       55.0960       59.1117       69.0240       69.5842       78.0880       91.6828      117.9359      114.2379       79.2013       77.7565       76.1614       66.9232       73.7337       76.5756       73.5641       77.7678       62.5109       57.4675       55.4656       51.0612       55.1737       59.8310       68.8729       85.6498       89.4667      108.5321       90.5264       75.1020       85.8140       86.3837       97.3050       88.2405       91.5293       89.6787       94.3736       92.9769      117.9376      118.8802      105.6340       96.3693      103.6299      104.8750      108.7652      110.1013      114.3728      119.5785      153.6850      163.3977      139.9071      141.4138      171.3452      169.9003      186.0429      180.3234      176.4090      179.8309      170.5768      160.5085      164.6427      161.6190      151.8649      135.0888      141.9958      153.3917      157.4793      145.1566      144.2925      138.7854      105.3348      101.4590      101.7915      114.2847       95.8111       96.5708       97.3079       79.4356       82.2603       79.4264       87.5452       76.7187       76.8063       70.4130       71.3627       80.5158       89.5291      107.1858      106.0353       95.0595      111.1653       90.5441       79.3420       68.5653       55.9659       43.9609       50.2924       44.0044       51.1239       49.0404       50.4381       56.0860       49.0909       52.6474       45.3672        0.0000        0.0000        0.0000        0.0000        0.0000        0.0000        0.0000        0.0000        0.0000        0.0000        0.0000        0.0000        0.0000        0.0000        0.0000        0.0000        0.0000        0.0000        0.0000        0.0000        0.0000        0.0000        0.0000        0.0000        0.0000        0.0000        0.0000        0.0000        0.0000        0.0000        0.0000        0.0000        0.0000        0.0000        0.0000        0.0000        0.0000        0.0000        0.0000        0.0000        0.0000        0.0000        0.0000        0.0000        0.0000        0.0000        0.0000        0.0000        0.0000        0.0000        0.0000        0.0000        0.0000        0.0000        0.0000        0.0000        0.0000        0.0000        0.0000
        0.0000        0.0000        0.0000        0.0000        0.0000        0.0000        0.0000        0.0000        0.0000        0.0000        0.0000        0.0000        0.0000        0.0000        0.0000        0.0000        0.0000        0.0000        0.0000        0.0000        0.0000       26.4471       26.4213       21.2115       14.5735       10.1168        7.3110        3.0947        2.5058        5.5362        4.7141        4.7475        4.4241        8.1082        8.2337        9.8473       11.2627        4.5748        5.0761        2.3866        3.8155        4.2494        2.2450        1.0137        1.5144        2.5979        6.1549        5.1383        9.4920        9.0089       12.5699        7.5450        5.0534        5.1207        7.1864        4.7358        5.3165        1.7260        5.5015        3.2541        4.3800        4.2344        5.4718        5.9703        5.8223        5.1953        8.0216        4.4479        4.0511        5.1320        6.8830       13.2274       12.4427       12.8914       16.3368       18.1534       21.9201       20.0597       13.2476        9.7573       18.0912       24.5329       26.9406       39.3682       53.8873       68.3591       48.2874       53.2290       48.0305       52.4758       56.0948       64.9440       74.0758      106.2436       87.1253       84.0992       96.3573      101.4290       93.1923       82.9862       96.1331       90.7609       79.4291       58.8133       52.1403       51.8523       59.4215       63.0388       57.0322       82.8995      110.1089      103.8908      108.0006       96.0569       91.6562      110.3099       93.7041       90.3088       87.6327      102.8623      104.1592       95.3693      103.5589      131.5488      117.9306      105.6079      105.1909      117.5192      102.4042      107.0818      107.2286      120.6447      130.4830      130.7237      149.7202      169.3475      187.3557      180.2985      199.8018      207.1621      220.9517      217.3846      221.8908      203.8999      177.6380      172.2394      164.6366      144.7617      140.6649      150.8819      150.3762      138.3116      133.8382      135.9143      116.9514      102.9151       92.4535       86.3604      105.4171      106.5444      101.5426       93.4895      100.6904       86.4863       85.9898       77.9206       72.1242       69.8140       74.9088       70.7199       75.2817       88.3347      105.2351      101.4394       93.9754       84.0482       93.1093       67.6495       66.7131       58.5913       53.9240       49.1221       38.1120       36.7918       33.8996       32.4473       44.0763       53.7925       65.0139       50.1667       44.1303        0.0000        0.0000        0.0000        0.0000        0.0000        0.0000        0.0000        0.0000        0.0000        0.0000        0.0000        0.0000        0.0000        0.0000        0.0000        0.0000        0.0000        0.0000        0.0000        0.0000        0.0000        0.0000        0.0000        0.0000        0.0000        0.0000        0.0000        0.0000        0.0000        0.0000        0.0000        0.0000        0.0000        0.0000        0.0000        0.0000        0.0000        0.0000        0.0000        0.0000        0.0000        0.0000        0.0000        0.0000        0.0000        0.0000        0.0000        0.0000        0.0000        0.0000        0.0000        0.0000        0.0000        0.0000        0.0000        0.0000        0.0000        0.0000
        0.0000        0.0000        0.0000        0.0000        0.0000        0.0000        0.0000        0.0000        0.0000        0.0000        0.0000        0.0000        0.0000        0.0000        0.0000        0.0000        0.0000        0.0000        0.0000        0.0000        0.0000        0.0000       15.3392       14.3846       15.3850        9.8259        7.5276        3.5383        6.3432        4.5678        6.2181        7.1994        9.6330       12.3058       12.6511       13.1368        8.2699        5.7550        5.2691        2.4568        1.7464        2.3485        3.2770        1.9837        1.8366        3.2867        4.8994        6.3519        5.8144        4.6725        4.9261        3.6045       16.8899        5.2300        4.9964        7.2338        9.1678       14.7594        4.2527        2.3313        3.7696        3.2999        3.3231        2.3267        3.5730        2.4455        3.5056        3.5783        4.5530        5.3302        3.7267       11.9676       11.1254       13.1736       18.7941       22.9719       28.2438       14.5527       13.3495       11.6509       11.6817       16.7154       24.4287       36.0070       34.1537       42.4661       45.4518       48.9066       48.9024       53.3672       62.6921       71.9054       74.0659       76.1568       92.2899      102.2009      121.8299      104.1792       92.2958       78.7053      105.7344      100.6074       92.4486       69.7576       56.1714       60.7864       70.4896      104.5263      104.0417       97.5703      100.3966      131.2611      130.7677      125.2668      125.0511      119.1703      109.2523      104.7293      103.7443      125.7951      105.0199      106.6511      115.1576      114.4335      121.8755      107.3597      105.4008      118.0438       94.6746      103.1061      115.7182      133.6326      137.7558      131.2845      147.1225      188.9355      209.6744      225.6547      239.4050      235.9872      237.2937      229.9285      227.3415      207.4783      197.0323      179.1025      176.4105      140.6980      140.2088      160.7610      142.0807      126.2237      129.3080      118.5890      106.7476       95.3830       88.8308       78.4651       78.1897       87.6918      106.0338       89.8469       82.8006       86.9485       84.2972       74.1485       70.7798       69.7754       66.5274       68.2547       72.4720       79.9043       76.3526       89.4023       83.1995       78.6817       73.0920       77.6467       59.6786       58.0628       50.7349       49.0173       42.8247       39.0463       33.6220       39.1741       37.5050       51.6357       67.6001       52.7725       44.3330        0.0000        0.0000        0.0000        0.0000        0.0000        0.0000        0.0000        0.0000        0.0000        0.0000        0.0000        0.0000        0.0000        0.0000        0.0000        0.0000        0.0000        0.0000        0.0000        0.0000        0.0000        0.0000        0.0000        0.0000        0.0000        0.0000        0.0000        0.0000        0.0000        0.0000        0.0000        0.0000        0.0000        0.0000        0.0000        0.0000        0.0000        0.0000        0.0000        0.0000        0.0000        0.0000        0.0000        0.0000        0.0000        0.0000        0.0000        0.0000        0.0000        0.0000        0.0000        0.0000        0.0000        0.0000        0.0000        0.0000        0.0000        0.0000
        0.0000        0.0000        0.0000        0.0000        0.0000        0.0000        0.0000        0.0000        0.0000        0.0000        0.0000        0.0000        0.0000        0.0000        0.0000        0.0000        0.0000        0.0000        0.0000        0.0000        0.0000       25.8248       21.6657       10.5906        5.9468        4.2829        5.4219        8.5358       14.2677       15.6808       18.4058       15.8633        7.0506       10.3374       12.8620       13.1811       16.7859       16.3725       13.4555        5.7840        6.5047        9.1789        7.7950       10.4832        8.6448       10.0511       12.0008       12.7922       10.7889       11.0409       12.0486        7.6776       13.6671       14.2738       11.4325        8.9174        9.4462       16.3132       17.0569       10.0233        7.7865       12.3104       11.0253        6.8340        6.3677        8.4268       10.0642       11.9083       11.3975       12.7179       15.2571       18.3569       18.4434       23.1959       23.6456       22.9783       23.0923       21.9270       23.6590       24.4465       18.1179       21.5072       22.5721       29.3191       37.3738       41.2969       42.2009       45.5418       50.5927       52.8309       55.3038       79.4946       79.7863       85.0688       86.3431       99.0346      132.6373      115.5005       90.6093       80.8801       93.6980       77.1000       69.0302       62.1868       73.6932       82.7622       93.4623       82.7699       78.7830       83.1755       86.5965      131.9929      129.9209      131.3662      137.4703      146.7139      138.1185      136.2154      130.7701      160.5726      150.1425      162.5886      144.0598      126.1423      133.9621      106.6059      107.9351      108.9740      119.7724      132.8899      146.9591      160.5609      160.5625      173.7091      193.1843      268.3055      327.9517      308.1218      293.1071      262.3966      288.8059      248.1006      227.2516      188.1438      154.8468      136.4168      159.8482      138.4916      130.3186      124.5239      142.2135      116.8745      104.4939       91.2655       89.2322       79.1730       80.0628       73.8010       73.2794       78.4527       93.0917       83.3237       84.4207       88.9076       85.6938       81.6450       81.1460       66.7565       65.8434       76.1840       70.3223       82.7201       70.4308       70.1482       70.7135       69.4926       63.9474       60.5092       60.2195       56.4935       56.7223       58.1270       49.0910       52.3312       45.6350       45.1018       44.3941       53.6051       65.5286       61.2787       52.8724       37.3700        0.0000        0.0000        0.0000        0.0000        0.0000        0.0000        0.0000        0.0000        0.0000        0.0000        0.0000        0.0000        0.0000        0.0000        0.0000        0.0000        0.0000        0.0000        0.0000        0.0000        0.0000        0.0000        0.0000        0.0000        0.0000        0.0000        0.0000        0.0000        0.0000        0.0000        0.0000        0.0000        0.0000        0.0000        0.0000        0.0000        0.0000        0.0000        0.0000        0.0000        0.0000        0.0000        0.0000        0.0000        0.0000        0.0000        0.0000        0.0000        0.0000        0.0000        0.0000        0.0000        0.0000        0.0000        0.0000        0.0000        0.0000
        0.0000        0.0000        0.0000        0.0000        0.0000        0.0000        0.0000        0.0000        0.0000        0.0000        0.0000        0.0000        0.0000        0.0000        0.0000        0.0000        0.0000        0.0000        0.0000        0.0000       27.8200       22.2378       21.7079       15.9379        9.9448        2.4469        5.5102        9.5185        7.3557        9.9666       17.4622       11.7125       10.1138       12.8392       16.6483       18.2467       17.7924       18.4201       20.0161        5.1612        9.2326       14.5217       16.1296       18.9260       16.3953       18.7314       13.9415       13.3474       13.3128       17.9116       20.1218        9.5021       10.0472       11.3001        9.0451        4.0432        5.2094       12.9073       19.0813       16.1613       11.8037       12.9863       11.4159        7.9305        8.2933        8.8693        8.5732       10.0581       10.0865       11.7420       15.2578       19.0288       20.8782       24.7383       25.1415       24.2783       25.6299       29.7367       35.2415       33.1456       33.4257       29.9711       35.4587       38.6893       38.9494       39.2026       39.4812       48.4748       54.8072       50.0846       57.5708       97.1747       92.7689      107.6875      112.5529       99.7135      115.5239      109.6233      100.4848       80.0878       82.1643       66.7594       66.1631       71.9598       89.9278       88.0825       99.2910       89.0877       87.4119      104.1947      124.2278      149.8222      139.5250      148.4530      161.2975      168.0410      159.5062      153.2826      156.8455      207.6101      203.3523      191.3409      161.2964      146.7867      136.8667      112.6992       99.6881      121.6638      128.5786      142.0613      151.7737      178.2067      201.4064      235.2384      243.8648      312.1161      329.3392      329.9948      273.2836      284.1764      247.2386      235.4801      218.4846      173.4188      156.2710      137.7957      142.8953      142.0537      124.1335      119.8008      120.2401      106.5635       94.5285       89.5987       84.6248       72.0660       76.2450       74.8836       74.2293       77.9865       77.2817       73.0942       72.8781       80.1862       88.8132       91.1765       74.0284       66.5891       64.9753       65.9858       61.6395       71.4750       54.8094       51.1085       54.9046       61.3953       60.0118       62.7080       62.4342       58.8062       56.5606       53.2293       50.7703       48.0871       45.1261       52.0854       52.7070       58.7560       64.6310       73.2592       67.8379       40.8094       44.4342        0.0000        0.0000        0.0000        0.0000        0.0000        0.0000        0.0000        0.0000        0.0000        0.0000        0.0000        0.0000        0.0000        0.0000        0.0000        0.0000        0.0000        0.0000        0.0000        0.0000        0.0000        0.0000        0.0000        0.0000        0.0000        0.0000        0.0000        0.0000        0.0000        0.0000        0.0000        0.0000        0.0000        0.0000        0.0000        0.0000        0.0000        0.0000        0.0000        0.0000        0.0000        0.0000        0.0000        0.0000        0.0000        0.0000        0.0000        0.0000        0.0000        0.0000        0.0000        0.0000        0.0000        0.0000        0.0000        0.0000
        0.0000        0.0000        0.0000        0.0000        0.0000        0.0000        0.0000        0.0000        0.0000        0.0000        0.0000        0.0000        0.0000        0.0000        0.0000        0.0000        0.0000        0.0000        0.0000        0.0000       31.4025       24.2082       17.8625       17.0659        9.1461       15.2757        8.4989        3.0266        7.8240       12.6133       18.5791       12.5567       12.7379        9.9959       13.9204       18.6665       22.0614       21.7888       19.1394        8.6473       11.5276       18.4130       14.9611       13.3930       12.9567       11.0618       10.0148       10.3126       15.1208       21.5980       15.3566        5.1146        8.0586       12.4220        5.9432        5.7523        9.8306       14.8282        9.1785        5.8316        6.8422        6.4737        3.5917        6.6334       10.0475        9.1795       12.6764       11.5458       11.1976       11.1552       31.8842       23.8691       23.1605       35.3608       34.4848       26.3779       27.6806       35.3810       47.6139       43.7011       45.4029       36.6425       41.1600       43.9712       44.3310       47.4821       49.3392       56.3322       50.7638       56.4025       55.8677       88.2334       96.6124      103.5631      103.4539       95.7869      108.9986      124.5627      117.4652       96.4231       83.4087       71.2518       76.7092       84.9846       93.6258      102.0186      101.4579      103.8172      108.3941       99.7773      123.9092      167.1639      161.8997      187.2417      182.5326      182.9312      179.5119      161.8701      154.3907      247.9836      265.3984      184.1013      153.4696      129.9704      117.9723      102.9682      101.3084      130.6252      135.9897      159.3858      180.4179      207.5602      227.9975      233.4708      274.3430      315.8087      310.0473      304.8934      284.9784      278.6118      258.8993      239.5377      216.9228      190.2380      175.0145      159.2642      154.4122      128.3099      119.4992      125.0683      123.0259      111.0287      101.0367       91.6563       80.5247       76.2808       65.5848       62.4697       53.2849       62.4877       68.1195       64.3617       60.1278       67.5469       69.6711       74.2120       65.4290       58.4952       57.5895       52.1248       48.1482       50.8433       44.6803       47.3574       56.0437       54.9246       52.8312       50.3782       56.4881       57.7163       55.5520       49.7895       52.3098       50.1757       51.5749       51.2900       57.4230       72.0106       83.9085       82.2309       85.5466       53.5267       55.9450       48.1474        0.0000        0.0000        0.0000        0.0000        0.0000        0.0000        0.0000        0.0000        0.0000        0.0000        0.0000        0.0000        0.0000        0.0000        0.0000        0.0000        0.0000        0.0000        0.0000        0.0000        0.0000        0.0000        0.0000        0.0000        0.0000        0.0000        0.0000        0.0000        0.0000        0.0000        0.0000        0.0000        0.0000        0.0000        0.0000        0.0000        0.0000        0.0000        0.0000        0.0000        0.0000        0.0000        0.0000        0.0000        0.0000        0.0000        0.0000        0.0000        0.0000        0.0000        0.0000        0.0000        0.0000        0.0000        0.0000
        0.0000        0.0000        0.0000        0.0000        0.0000        0.0000        0.0000        0.0000        0.0000        0.0000        0.0000        0.0000        0.0000        0.0000        0.0000        0.0000        0.0000        0.0000        0.0000        0.0000       16.2317       18.9095       26.2580       13.0536        6.7670       18.3175       42.0108        6.6753       28.1601       28.0537       25.6115       15.5565       17.8110       16.1976       14.0056       13.6744       20.0297       17.2178       20.3803       20.4129        9.3936       27.0749       23.6717       24.4166       21.2973       16.1013       15.1871        8.3740       12.2492       19.7615       12.8015        7.9562        9.9957        9.5055        2.6098        7.1017        6.8361        7.2625       15.8486        7.2152        7.4822        8.7101        3.3204        7.1829       13.6144       10.2853       12.5258       11.7481       12.5232       16.7089       50.0062       27.1808       41.9148       30.3193       39.5538       29.6829       38.6534       44.7895       55.7913       44.0474       48.1685       41.4418       41.9839       46.3928       51.8737       57.8112       48.8437       53.9685       58.8047       74.6413       84.5687       80.6384       99.9778      113.4644       90.9422       74.1188       89.0178      112.9380       95.8255       93.0751       91.1531       78.4485       86.9494       95.8995      100.7824      103.2052      109.5327      112.1612      114.5457      109.9082      127.5019      173.6139      197.6858      187.7143      176.7998      184.7706      193.8145      199.8348      202.7419      267.4915      247.4284      157.0194      144.1899      120.7488      107.9080       99.7394      111.0220      131.4950      143.6113      171.1272      204.0174      255.4105      250.8289      302.3942      336.3479      371.3033      363.2196      336.4160      327.1378      304.0006      299.6944      274.7852      256.1111      204.3529      195.4590      199.7130      164.3440      144.8669      135.4163      122.7475      126.6989      116.0375       94.1410       74.0401       64.3138       59.0017       56.7291       47.2632       43.6874       54.8816       60.3015       72.7228       79.5793       76.8129       69.3889       71.1385       68.7201       54.4645       49.4653       47.4555       45.3276       47.5427       49.3301       48.2132       55.1560       51.4037       50.5380       47.8035       51.2785       60.4110       55.8864       43.6789       45.1976       45.4277       46.7996       52.6516       58.6723       70.1053       93.4189       93.8273       94.7972       58.1509       57.5659       53.0089       56.5014        0.0000        0.0000        0.0000        0.0000        0.0000        0.0000        0.0000        0.0000        0.0000        0.0000        0.0000        0.0000        0.0000        0.0000        0.0000        0.0000        0.0000        0.0000        0.0000        0.0000        0.0000        0.0000        0.0000        0.0000        0.0000        0.0000        0.0000        0.0000        0.0000        0.0000        0.0000        0.0000        0.0000        0.0000        0.0000        0.0000        0.0000        0.0000        0.0000        0.0000        0.0000        0.0000        0.0000        0.0000        0.0000        0.0000        0.0000        0.0000        0.0000        0.0000        0.0000        0.0000        0.0000        0.0000
        0.0000        0.0000        0.0000        0.0000        0.0000        0.0000        0.0000        0.0000        0.0000        0.0000        0.0000        0.0000        0.0000        0.0000        0.0000        0.0000        0.0000        0.0000        0.0000        0.0000        0.0000       15.8674        5.8193       34.1461       39.6256       47.6725       57.6091       42.3944       52.9488       65.0088       35.5424       13.8795       11.5806        9.1235        7.0062        8.7692       18.2103       22.2649       20.9872       15.2416       22.2460       24.1607       23.5392       21.4733       28.0746       27.8541       20.9163       12.8770       17.1030       15.8205        6.5840        5.2049        6.9099        5.4021        9.4592        5.5337        9.8871        9.6741        7.3502        6.5453        7.3893        4.8156        5.0889       14.5636        9.8667       14.7509       12.7365       10.7534       15.5511       14.6394       21.5534       23.8441       44.9059       34.5977       36.0146       33.9734       41.1729       52.7143       43.7802       60.8384       58.3702       57.7832       78.7722       84.5338       94.0578       92.5847       76.9275       75.7165       99.3807      108.1159      117.0035       79.7212       84.6300      101.8394      134.1111      110.3777       95.1348       77.9008       67.4336       80.9392      103.4810      116.6648      136.0251      121.2335       99.1777       98.0204      103.4546      106.9146      120.1513      114.1289      137.8371      178.4851      207.4828      227.4890      250.5590      270.6290      280.3763      243.0976      249.7197      240.8010      223.2114      174.2948      159.9738      122.4229      110.9886      113.4857      113.0865      130.8591      161.9429      188.4944      210.2895      266.7335      257.6011      284.7673      320.1484      391.6604      424.6097      401.5532      388.0947      348.8802      348.7045      334.9448      292.2355      254.9959      239.5949      216.5778      186.7431      169.6027      152.9575      137.2918      135.5665      115.2434       94.7357       83.8873       71.2601       53.0586       45.2585       41.1739       45.3195       51.5345       61.0708       66.8594       68.7386       61.3130       66.8776       63.3040       60.6870       49.9856       47.2495       41.6189       44.3244       50.8367       46.0904       45.7991       50.5562       51.2710       50.1032       47.9715       46.6758       48.5683       47.4969       42.3578       41.5577       38.7559       36.7475       39.9621       45.8270       72.4628       75.1722       81.5744       81.6312       83.2596       87.2645       81.6616       75.5917       33.2700        0.0000        0.0000        0.0000        0.0000        0.0000        0.0000        0.0000        0.0000        0.0000        0.0000        0.0000        0.0000        0.0000        0.0000        0.0000        0.0000        0.0000        0.0000        0.0000        0.0000        0.0000        0.0000        0.0000        0.0000        0.0000        0.0000        0.0000        0.0000        0.0000        0.0000        0.0000        0.0000        0.0000        0.0000        0.0000        0.0000        0.0000        0.0000        0.0000        0.0000        0.0000        0.0000        0.0000        0.0000        0.0000        0.0000        0.0000        0.0000        0.0000        0.0000        0.0000        0.0000        0.0000
        0.0000        0.0000        0.0000        0.0000        0.0000        0.0000        0.0000        0.0000        0.0000        0.0000        0.0000        0.0000        0.0000        0.0000        0.0000        0.0000        0.0000        0.0000        0.0000        0.0000        0.0000        8.7102        8.1079       38.2968       53.0252       57.2666       53.7169       57.3617       68.4823       62.5756       56.2436       14.9283       13.5933       15.9450       10.0389       18.5621       23.4522       21.9120       22.9851       17.3647       26.9611       23.3272       15.8511       27.4304       33.8456       36.7025       32.9737       16.5085       14.5688       10.0553        6.9992        4.3243        5.5545        5.9986       11.6757        4.4152        6.7713        4.5529        9.5181        9.2217        8.3774        9.0908        7.8145        9.4723       15.9685       15.1063       13.8001       10.5836       18.5137       21.1902       26.0060       29.3564       27.7987       36.8086       49.8210       34.4438       56.2470       57.1207       51.2678       64.8530       77.2239       78.8100      118.3331      111.4017       99.6708      105.7005       83.7608       91.7232       92.8466       99.5762      111.9127       91.2210       99.1004      103.3125       99.8012       88.0352       92.5930       62.5977       69.1571      102.2212      122.4473      100.7522      113.6854      109.4974       97.2075      108.9021      141.9811      134.2258      108.0238      150.3562      155.9765      176.6201      205.6733      227.3820      252.7132      260.1891      231.4220      227.4150      218.5439      213.2529      184.7792      194.5149      162.5597      109.2021      103.5651      109.2818      117.0007      154.0323      170.2123      207.6025      210.9349      276.4613      268.9707      255.5774      306.6134      376.8407      410.3727      427.0900      388.9140      371.9070      377.0613      340.4610      320.5748      254.2843      237.6025      225.0509      205.1766      177.8326      161.4638      144.0196      135.5268      115.3780      102.4967       89.6941       76.9113       53.7820       47.1884       50.4110       51.9942       52.5152       55.1954       52.3538       51.1882       52.3644       61.5825       59.7119       43.4180       45.1274       36.4192       40.3476       40.4422       37.8572       47.1310       42.9116       42.6144       51.2522       69.5618       54.0287       47.3856       47.9256       49.3089       48.9807       46.3066       38.6453       36.1051       48.8173       56.6534       74.3519       69.9920       78.3903       89.9620      115.3959      105.2912       97.4390       82.2301       68.6100        0.0000        0.0000        0.0000        0.0000        0.0000        0.0000        0.0000        0.0000        0.0000        0.0000        0.0000        0.0000        0.0000        0.0000        0.0000        0.0000        0.0000        0.0000        0.0000        0.0000        0.0000        0.0000        0.0000        0.0000        0.0000        0.0000        0.0000        0.0000        0.0000        0.0000        0.0000        0.0000        0.0000        0.0000        0.0000        0.0000        0.0000        0.0000        0.0000        0.0000        0.0000        0.0000        0.0000        0.0000        0.0000        0.0000        0.0000        0.0000        0.0000        0.0000        0.0000        0.0000        0.0000
        0.0000        0.0000        0.0000        0.0000        0.0000        0.0000        0.0000        0.0000        0.0000        0.0000        0.0000        0.0000        0.0000        0.0000        0.0000        0.0000        0.0000        0.0000        0.0000        0.0000        0.0000       25.3291       23.7989       49.9212       63.6926       65.4037       58.5869       50.5682       61.9003       58.1318       58.6657       27.1933       23.9735       20.4459       22.7601       22.5857       34.5515       37.3907       40.7162       30.8730       25.0222       12.3578       18.6649       43.5776       36.7896       36.8438       37.1484       26.1999       24.5050       11.7515       14.0938        7.5653        7.1707        8.8889       11.8918        5.0634       11.3314        7.7984       16.7508       11.3235        9.1684       15.0460       14.2547       14.5761       20.8706       17.8333       20.5570       14.5222       12.3252       25.3396       24.0398       24.4907       26.3385       39.5359       47.8768       53.9430       56.8317       57.8979       68.1520       93.6386      112.5840      127.6127      140.0845      109.9390       99.8254      102.5345       88.8729      124.7789      118.8346      112.1637      110.8530      116.9217       99.6310       95.4305       79.7930       94.3217       90.2187       60.6461       90.7684       86.2060       98.2804      108.7947      115.3236      109.9471      107.2792       96.4783      112.0991      119.1026      102.6957      154.6282      145.2540      173.0045      216.9520      229.6694      217.3006      256.3204      228.6953      208.3988      192.4843      189.8794      180.4011      164.7276      146.6538      112.6984      100.4012      108.1743      127.1275      149.2313      153.8378      171.9359      177.6318      212.5461      263.3762      284.1843      343.0490      407.8385      416.3146      429.2299      429.7992      420.4220      391.7999      360.1979      331.1284      275.1201      250.3736      245.7136      224.6346      196.8704      173.7436      156.6379      149.2920      129.5504      113.7761      100.1972       87.1745       75.7584       65.9621       59.7110       63.9982       72.9706       55.3908       48.1966       43.1018       42.0977       40.6923       41.6131       42.6565       39.5358       33.1402       33.1949       45.7373       38.8642       35.3260       40.4654       51.6801       56.9312       72.4641       63.4825       66.4134       52.3188       49.0854       53.1836       49.8247       43.7527       37.5822       54.0383       58.9764       62.3931       60.6623       94.1024       82.1662      100.7795      122.8752      127.1419      124.7739      101.7600        0.0000        0.0000        0.0000        0.0000        0.0000        0.0000        0.0000        0.0000        0.0000        0.0000        0.0000        0.0000        0.0000        0.0000        0.0000        0.0000        0.0000        0.0000        0.0000        0.0000        0.0000        0.0000        0.0000        0.0000        0.0000        0.0000        0.0000        0.0000        0.0000        0.0000        0.0000        0.0000        0.0000        0.0000        0.0000        0.0000        0.0000        0.0000        0.0000        0.0000        0.0000        0.0000        0.0000        0.0000        0.0000        0.0000        0.0000        0.0000        0.0000        0.0000        0.0000        0.0000        0.0000
        0.0000        0.0000        0.0000        0.0000        0.0000        0.0000        0.0000        0.0000        0.0000        0.0000        0.0000        0.0000        0.0000        0.0000        0.0000        0.0000        0.0000        0.0000        0.0000        0.0000        0.0000       28.2956       25.4288       63.6720       94.2861      101.5670       62.3925       45.0579       44.5574       47.4365       48.5675       35.5984       38.2215       26.9559       24.7555       33.6798       40.9696       51.9884       61.0681       41.5022       40.9864       35.0082       33.7921       72.7984       41.3167       65.8543       47.1991       29.5765       25.2535       10.6992       10.0973        5.9245        3.3593        9.7976       17.1257       20.7092       13.7324       15.0365       20.6663       15.8714       17.2839       31.0782       25.9928       29.8282       29.6083       22.7032       28.0146       24.3118       17.0780       26.6609       26.1058       32.0419       34.0332       39.4778       52.8498       81.7643       75.4977       66.9693       69.5621      105.6492      107.7893       96.9142       92.5070       96.9732       80.7510      104.1672       92.2732      107.0108      125.3103      108.9163      104.2021       82.6217       77.3925       81.7813       78.2017       98.3842       86.6551       87.6505       98.1157       69.3885       84.5499       99.5674       94.6850      115.7801      105.4130      107.1839       90.3191       93.6964      121.1409      158.7399      157.1946      249.4572      227.0172      205.8642      198.2035      218.3045      209.6945      231.0486      191.9343      161.8106      151.6243      146.4657      129.6707      100.1948       95.8989      113.4760      131.1751      169.6153      185.1080      184.3956      191.1266      215.8624      254.6359      289.3841      370.9195      425.9236      418.4738      455.2548      447.3909      438.1908      386.3274      381.3930      341.3623      290.7680      268.3752      265.6783      229.0797      202.3831      181.2904      169.2713      158.8662      146.7548      124.4597      109.7376       82.5731       59.3387       57.7106       52.7201       55.5922       53.0599       47.3609       45.2521       43.3960       38.6015       40.0359       45.8545       44.4003       35.9333       28.8069       32.0881       31.9043       31.5577       32.9441       31.1548       38.0975       47.0647       52.5852       54.5837       63.0105       55.2036       53.0737       51.3900       52.6641       51.0303       54.3995       60.0435       59.0855       63.5426       60.7965       89.4805      103.0720      108.7782      129.1732      140.4371      139.7552        0.0000        0.0000        0.0000        0.0000        0.0000        0.0000        0.0000        0.0000        0.0000        0.0000        0.0000        0.0000        0.0000        0.0000        0.0000        0.0000        0.0000        0.0000        0.0000        0.0000        0.0000        0.0000        0.0000        0.0000        0.0000        0.0000        0.0000        0.0000        0.0000        0.0000        0.0000        0.0000        0.0000        0.0000        0.0000        0.0000        0.0000        0.0000        0.0000        0.0000        0.0000        0.0000        0.0000        0.0000        0.0000        0.0000        0.0000        0.0000        0.0000        0.0000        0.0000        0.0000        0.0000        0.0000
        0.0000        0.0000        0.0000        0.0000        0.0000        0.0000        0.0000        0.0000        0.0000        0.0000        0.0000        0.0000        0.0000        0.0000        0.0000        0.0000        0.0000        0.0000        0.0000        0.0000        0.0000        0.0000       70.8511       43.4262       43.9657       42.8682       35.8794       32.1007       30.1468       27.0264       20.4944        3.4234        2.9748        3.0830        3.5779       36.7159       50.8720       55.4433       50.2521       42.0723       39.3611       35.8215       37.7423       40.4616       39.5090       44.8360       37.7502        6.0166        6.1150        2.2262        3.2922        6.8908        9.3928        9.1197        8.1578        8.0710        7.4668        7.5667        6.5653        9.6320       14.0812       20.3172       14.0140       13.9803       26.0693       21.5386       24.0377       25.8277       27.5187       30.3650       36.0755       54.8161       96.5552       81.7658       73.8461       83.7119       73.6126       68.1216       81.0035       88.3018       82.0737       78.5154       99.7737       90.6770       87.9762       97.3989       91.4425      119.0603      135.1468      110.2580       96.0011       85.9414       91.3628       79.4884       86.4879       72.0292       69.7214       75.7929       93.7216       81.0877       66.1996       73.6466       83.7178       98.2428       96.3078      104.3450       97.7435      113.1006      123.5558      132.2519      146.4508      212.4483      245.2861      228.7521      195.4937      164.2994      144.5808      152.9629      147.9837      154.7352      133.2767      121.3325      103.5989       99.1055      107.7155      142.1762      145.9660      184.1173      191.7918      185.8205      172.3312      202.1899      228.6598      260.9976      306.4132      353.4065      380.8242      362.5584      350.0347      369.6942      374.3115      336.4462      291.0064      265.6231      267.7281      273.1621      229.3694      229.0570      213.0735      197.2204      167.3353      144.9032      121.1710       98.5262       89.7928       68.6739       59.7017       61.9469       57.4571       52.9599       47.0993       41.2209       40.5691       37.6067       40.9144       53.0966       54.1599       48.8263       38.9689       38.2761       25.1543       44.0693       46.4330       37.0186       33.2426       37.3482       46.7718       50.0853       55.7200       59.5114       56.5072       58.5170       65.3336       69.3443       70.5751       75.7564       69.4554       62.1290       72.5316       81.2609       99.8799      125.0866      136.8486      152.7325      177.0589      152.0158      180.8779      222.4400      248.2960        0.0000        0.0000        0.0000        0.0000        0.0000        0.0000        0.0000        0.0000        0.0000        0.0000        0.0000        0.0000        0.0000        0.0000        0.0000        0.0000        0.0000        0.0000        0.0000        0.0000        0.0000        0.0000        0.0000        0.0000        0.0000        0.0000        0.0000        0.0000        0.0000        0.0000        0.0000        0.0000        0.0000        0.0000        0.0000        0.0000        0.0000        0.0000        0.0000        0.0000        0.0000        0.0000        0.0000        0.0000        0.0000        0.0000        0.0000        0.0000        0.0000        0.0000
        0.0000        0.0000        0.0000        0.0000        0.0000        0.0000        0.0000        0.0000        0.0000        0.0000        0.0000        0.0000        0.0000        0.0000        0.0000        0.0000        0.0000        0.0000        0.0000        0.0000        0.0000        0.0000        0.0000        0.0000        0.0000        0.0000       36.4785       35.2038       34.9923       29.1848       21.0058        4.3382        4.3146        5.0125        4.6528       46.3188       63.6401       70.3883       66.8011       52.6891       54.1630       47.8297       44.5372       42.6564       46.3921       46.0482       40.7419        7.2406        4.7839        4.0527        4.2443        8.0247        9.0070        9.1865       11.9042        8.0365        8.3966        8.0057       10.9506       18.3970       20.8807       21.3206       18.0431       22.5178       19.7340       27.9548       23.7218       24.8275       29.6512       41.3731       48.3341       68.9697       90.9745       79.3139       87.2222       96.9637       85.9628       70.8059       78.7369       79.3117       74.2614       82.9867       90.2700       80.8472      121.5322      107.6295      104.3210      103.2691       87.9763       77.9201       74.1583       65.5425       78.3319       74.5910       67.1934       73.2281       70.4963       67.1249       87.1036       95.2467       70.8756       78.9395      109.7809      106.8479      108.4380      118.0721      104.0319      114.6689      137.5445      164.4897      177.5792      230.4904      220.4060      207.9601      169.3671      163.9928      148.6613      131.7600      126.3207      119.3028      112.3392      107.4279       98.6535       97.7809      115.4144      163.4080      172.0962      166.6875      174.5856      161.9402      171.1683      204.7495      213.3640      242.9958      275.5558      340.6490      344.4998      324.1890      275.1685      259.0832      258.8181      261.9665      253.8019      268.3336      248.5945      234.3513      221.2871      206.8968      191.1921      171.7985      163.8781      132.4025      112.4363      105.1229       82.3676       67.1054       56.4909       48.4750       49.4340       41.1543       45.7758       50.0472       42.4358       47.8426       39.8209       40.0431       34.8106       35.3246       27.6912       36.8387       25.5134       29.8052       44.6540       32.8592       37.5070       43.6322       48.2715       53.9724       61.9110       60.8330       56.9786       60.4147       65.5765       78.2647       79.3092       85.6385       85.2593       74.0763       85.6667      104.7012      113.5649      136.7517      152.5874      159.4701      197.2863      184.9693      181.3936      185.2785      221.8746        0.0000        0.0000        0.0000        0.0000        0.0000        0.0000        0.0000        0.0000        0.0000        0.0000        0.0000        0.0000        0.0000        0.0000        0.0000        0.0000        0.0000        0.0000        0.0000        0.0000        0.0000        0.0000        0.0000        0.0000        0.0000        0.0000        0.0000        0.0000        0.0000        0.0000        0.0000        0.0000        0.0000        0.0000        0.0000        0.0000        0.0000        0.0000        0.0000        0.0000        0.0000        0.0000        0.0000        0.0000        0.0000        0.0000        0.0000        0.0000        0.0000        0.0000
        0.0000        0.0000        0.0000        0.0000        0.0000        0.0000        0.0000        0.0000        0.0000        0.0000        0.0000        0.0000        0.0000        0.0000        0.0000        0.0000        0.0000        0.0000        0.0000        0.0000        0.0000        0.0000        0.0000        0.0000        0.0000        0.0000        0.0000       42.9196       44.8068       44.4139       37.0670        6.8792        8.4351        8.4641       10.1924       64.1933       75.0193       77.1914       74.0944       58.7240       53.0592       48.5362       48.5702       45.5616       52.6789       57.0413       44.2208        7.9971        7.2098        6.7368        6.8145       12.5277       14.9552       12.2682       15.5285       12.4281       11.6476       19.8286       16.8164       15.5128       24.5608       19.5895       20.7323       21.7761       25.2106       29.3851       24.7362       35.3790       75.6067       51.9852       82.6680       98.8740       96.5578       93.4346       88.0073       90.8366       73.2995       67.2572       81.1391       90.4300       95.5892      102.9211       96.3662       75.2529       84.8281       83.1902       99.0521       98.7631      111.7675       77.0634       60.7929       56.0171       55.1117       74.9665       90.8333       68.8316       77.6368       64.3721       73.3842       86.5360       86.9638       86.5410      119.1086       97.5233       99.6750       96.0319       91.1881      109.6196      148.5846      163.3607      173.2725      199.7610      185.2849      201.0519      167.3957      146.6172      111.8189      107.7313      106.1033      118.4202      115.0996      104.6346       91.5648       96.1212      116.5348      145.0517      154.2527      157.6858      158.3850      157.9774      168.9083      193.3254      213.7493      202.4298      255.1267      328.3199      306.7783      284.7688      260.9913      231.7364      227.1227      219.0313      244.0515      198.4842      200.0461      205.1339      201.0129      190.1912      177.1272      156.9076      149.1599      130.3834      120.3053      116.4639       90.0112       66.2056       49.9121       39.0032       43.1558       43.1360       41.9521       50.9161       44.2028       46.2706       40.6678       31.0769       30.2664       20.9430       25.6216       55.3011       22.2105       35.6384       38.0512       27.6902       33.4807       41.5126       51.6137       56.9102       62.9655       58.8530       54.7186       57.4947       64.9953       80.1818       81.7993       85.6331       86.8527       87.5292      108.6966      128.0088      128.9928      159.2227      176.2945      169.4397      178.8237      179.5340      177.4142      178.4291      206.8294      251.0399        0.0000        0.0000        0.0000        0.0000        0.0000        0.0000        0.0000        0.0000        0.0000        0.0000        0.0000        0.0000        0.0000        0.0000        0.0000        0.0000        0.0000        0.0000        0.0000        0.0000        0.0000        0.0000        0.0000        0.0000        0.0000        0.0000        0.0000        0.0000        0.0000        0.0000        0.0000        0.0000        0.0000        0.0000        0.0000        0.0000        0.0000        0.0000        0.0000        0.0000        0.0000        0.0000        0.0000        0.0000        0.0000        0.0000        0.0000        0.0000        0.0000
        0.0000        0.0000        0.0000        0.0000        0.0000        0.0000        0.0000        0.0000        0.0000        0.0000        0.0000        0.0000        0.0000        0.0000        0.0000        0.0000        0.0000        0.0000        0.0000        0.0000        0.0000        0.0000        0.0000        0.0000        0.0000        0.0000        0.0000        0.0000        0.0000        0.0000       63.5011        8.6499        7.5184        6.8898       11.0204       86.3526       84.4790       84.0718       76.7139       59.7701       50.8158       48.6835       44.9232       52.6328       57.3897       54.2598       55.4395       10.2475       11.5445       10.7867       10.1724       19.9499       19.9827       17.8622       17.7938       14.4328       21.9692       32.7148       27.4954       27.2341       30.5013       30.4315       26.1398       32.7654       31.8950       20.2030       26.2540       55.3692       49.4058       61.4614       78.2089       69.3764       78.0463       80.9103       73.0490       60.9830       68.7844       71.8450       78.3769       73.1134       81.1503      116.5554      120.4823      101.1624       91.9555       90.9969       91.7225       86.4649      102.2806       76.4682       64.5915       54.6210       54.1573       53.8709       51.0210       55.3946       69.3652       80.2604       80.3981       97.3013       88.0153      100.4018       91.0122       83.0310       77.9682       74.0561       85.4141      122.7751      129.6887      140.6716      160.8217      176.9279      162.9814      146.3966      135.7639      113.9306      101.5349      124.2265      131.0001      142.0122      135.9129      116.2090       97.1368       94.3728      106.1863      129.4100      149.6322      142.5234      144.1649      138.8493      154.4497      186.3421      194.2574      177.1010      206.9576      232.1336      237.9151      247.1363      246.6183      221.8040      192.6039      186.4996      184.1149      193.7770      189.3890      211.2460      187.7468      181.7257      177.5291      155.9434      137.9155      119.9008      113.5557      109.7681      101.7072       63.3617       46.9800       48.0694       63.0184       40.3309       37.1831       46.2832       56.3916       44.0625       34.4786       34.3567       26.5893       19.7395       17.3322       22.5449       21.9906       33.3193       21.8231       24.6498       27.7461       44.3293       53.7850       65.1511       70.8731       60.3537       52.3887       58.2009       70.0052       89.4735      101.6056       99.7155      103.5456      101.2509      104.0462      115.2482      156.3054      192.8684      217.7052      214.5823      214.4959      166.8545      167.4098      166.8563      188.7931      190.8900        0.0000        0.0000        0.0000        0.0000        0.0000        0.0000        0.0000        0.0000        0.0000        0.0000        0.0000        0.0000        0.0000        0.0000        0.0000        0.0000        0.0000        0.0000        0.0000        0.0000        0.0000        0.0000        0.0000        0.0000        0.0000        0.0000        0.0000        0.0000        0.0000        0.0000        0.0000        0.0000        0.0000        0.0000        0.0000        0.0000        0.0000        0.0000        0.0000        0.0000        0.0000        0.0000        0.0000        0.0000        0.0000        0.0000        0.0000        0.0000        0.0000
        0.0000        0.0000        0.0000        0.0000        0.0000        0.0000        0.0000        0.0000        0.0000        0.0000        0.0000        0.0000        0.0000        0.0000        0.0000        0.0000        0.0000        0.0000        0.0000        0.0000        0.0000        0.0000        0.0000        0.0000        0.0000        0.0000        0.0000        0.0000        0.0000        0.0000        0.0000      113.7369      103.7121        0.0000        0.0000       69.1145       65.8439       62.0604       54.4845       30.6193       26.7957       23.5609       22.0595       20.3894       19.2422       21.4609       20.1904       45.4047       49.9213       49.5426       41.9729       26.6071       25.2432       23.9064       27.6284       16.5544       28.8580       66.4703       58.6525       51.3752       38.7765       22.2780       28.2732       33.0518       31.8456       24.2717       35.8202       41.5502       48.5446       65.1334       75.2177       74.3587       67.4903       53.4828       56.6605       62.7462       83.3168       80.5740      108.3731      117.5771      129.1373      167.2398      136.3628      114.6482      171.8888      146.4779      178.2167      100.0366      116.7514      108.4231       92.9447       68.4668       64.5004       57.4355       79.2138       55.7052       72.6420       50.0167       62.5057       61.4687       64.6953       55.3540       50.7452       60.7925       64.9574       74.8493       77.2812      108.5814      125.5439      149.2652      152.3833      173.2116      149.0311      138.3906      136.1191      112.6093      113.5083      133.3731      119.0880      184.1562      184.6451      140.0095      115.7914       85.8146       85.9524       91.9516       97.5002      103.8139      105.9155      117.1546      126.5398      153.7567      157.2957      160.0327      164.7072      156.0809      161.3203      183.4285      179.3976      175.9218      161.4633      174.4129      200.3987      205.4176      167.0872      167.1649      173.9572      167.4003      143.0499      125.0826      110.4196       91.5390       76.4390       71.5724       62.4565       39.4051       37.2402       39.1444       39.1952       38.3252       31.4099       36.3707       36.6326       36.4632       31.6771       37.0148       25.8812       22.2045       18.5740       19.0314       21.2091       18.6511       20.1258       24.8947       31.6423       41.2538       42.1045       53.9305       72.2163       67.5288       58.3369       68.2312       78.9640      158.4073      165.9016      118.2957      125.4377      132.2208      115.6932      122.7982      151.7159      190.5604      225.7285      226.4381      237.4446      171.9961      203.1758      211.8900        0.0000        0.0000        0.0000        0.0000        0.0000        0.0000        0.0000        0.0000        0.0000        0.0000        0.0000        0.0000        0.0000        0.0000        0.0000        0.0000        0.0000        0.0000        0.0000        0.0000        0.0000        0.0000        0.0000        0.0000        0.0000        0.0000        0.0000        0.0000        0.0000        0.0000        0.0000        0.0000        0.0000        0.0000        0.0000        0.0000        0.0000        0.0000        0.0000        0.0000        0.0000        0.0000        0.0000        0.0000        0.0000        0.0000        0.0000        0.0000        0.0000        0.0000        0.0000
        0.0000        0.0000        0.0000        0.0000        0.0000        0.0000        0.0000        0.0000        0.0000        0.0000        0.0000        0.0000        0.0000        0.0000        0.0000        0.0000        0.0000        0.0000        0.0000        0.0000        0.0000        0.0000        0.0000        0.0000        0.0000        0.0000        0.0000        0.0000        0.0000        0.0000        0.0000        0.0000        0.0000        0.0000        0.0000        0.0000        0.0000       63.6401       55.6126       30.8334       26.3253       23.3768       21.3734       21.3100       18.5103       20.9361       23.2287       55.8622       65.2572       65.9563       56.5905       33.8540       27.3558       24.6260       26.4177       22.4759       25.3838       47.4336       52.3806       32.7023       29.1547       28.9292       28.9504       30.9707       20.6986       20.3998       17.0492       33.6856       55.1292       84.3493       94.1086       63.0587       52.6254       60.0033       51.0598       54.6988       46.6917       47.5023       65.1340       87.6148      153.5999      181.1407      135.7482      212.7849      183.3974      154.5937      317.5058      259.4149       97.5775      138.9226      110.9765       79.0297       74.9035       60.5869       64.3532       48.3526       37.9359       40.9326       48.4440       35.1096       35.7851       40.1189       48.1849       64.6882       74.5482       77.3350       83.7421      104.4230      116.6356      127.0952      140.4768      150.7654      154.8838      168.3035      184.2380      122.9446      131.3881      124.3885      118.2654      136.3471      154.7968      151.2310      120.7079       95.7738       85.9928       81.3770       86.3364       95.9968      108.0419      116.9667      124.3631      163.4261      170.7249      164.7131      150.4675      142.9892      150.4328      152.0553      143.7413      137.3585      128.8953      125.6270      152.2937      149.8972      149.7065      150.4590      137.7363      121.3165      111.1427       97.4281       81.9651       74.9478       62.4843       50.1367       36.5333       24.2909       27.2996       21.7277       20.8819       22.5996       26.6991       42.5721       37.7643       31.0951       35.5765       45.1626       28.0176       22.7473       27.6301       26.2044       45.6519       18.9202       23.9833       31.5897       30.5393       42.3098       43.9668       46.6604       66.7931       70.5242       68.1709       82.0741      115.0323      144.6237      125.5968      142.9568      139.2098      138.1623      132.2211      128.6933      135.8511      188.2035      206.0461      219.3485      220.5859      193.0636      223.3765        0.0000        0.0000        0.0000        0.0000        0.0000        0.0000        0.0000        0.0000        0.0000        0.0000        0.0000        0.0000        0.0000        0.0000        0.0000        0.0000        0.0000        0.0000        0.0000        0.0000        0.0000        0.0000        0.0000        0.0000        0.0000        0.0000        0.0000        0.0000        0.0000        0.0000        0.0000        0.0000        0.0000        0.0000        0.0000        0.0000        0.0000        0.0000        0.0000        0.0000        0.0000        0.0000        0.0000        0.0000        0.0000        0.0000        0.0000        0.0000        0.0000        0.0000        0.0000        0.0000
        0.0000        0.0000        0.0000        0.0000        0.0000        0.0000        0.0000        0.0000        0.0000        0.0000        0.0000        0.0000        0.0000        0.0000        0.0000        0.0000        0.0000        0.0000        0.0000        0.0000        0.0000        0.0000        0.0000        0.0000        0.0000        0.0000        0.0000        0.0000        0.0000        0.0000        0.0000        0.0000        0.0000        0.0000        0.0000        0.0000        0.0000        0.0000        0.0000       43.9858       41.0991       39.3840       37.8428       34.5859       31.0549       30.8468       33.7138       77.1750       87.5292       82.9625       72.4825       43.1301       38.4533       31.3239       34.0740       30.5049       25.6321       31.2441       37.3690       29.2173       31.9586       28.5073       18.0808       13.4581       14.3188       15.9552       17.6322       31.6480       65.7997       80.4744       78.0891       48.7726       47.7673       35.9807       36.6860       57.0461       75.3955       65.8048       86.9984      147.5435      141.6135      163.1261      147.7172      160.1915      125.0870      123.3298      136.3048      159.3789      180.2240      136.4231      117.2561       73.2944       93.2613       93.9965       45.6482       47.3925       44.2045       44.6698       69.4197       42.3130       36.8986       27.3838       33.1536       49.3623       55.4612       68.6096       81.6674      110.0179      114.0306      130.6133      149.0401      163.0879      142.7086      139.4621      145.1980      137.1981      126.2481      129.1437      139.9897      138.2714      165.2568      165.4082      122.2612       88.4803       83.7021       85.1649      100.1686      105.7869      140.3806      120.2974      119.6840      145.3917      162.4362      131.1234      139.4610      116.2515      118.7037      125.6036      125.2090      116.9536      116.4916      118.9067      142.8448      123.4677      118.2761      118.5794      111.3521      110.9017       93.1262       74.8576       68.8930       64.5970       50.4979       39.0089       32.2778       24.5120       17.5949       20.2502       20.3526       16.7402       33.3000       30.8773       35.6332       24.4171       25.5054       35.7336       31.6534       30.6535       45.3434       45.3260       47.6941       18.4914       20.2549       25.1930       30.5135       44.1502       49.0345       62.0231       91.8727      100.9619      102.0520       95.9724      114.9453      125.3579      128.6366      127.7078      131.2394      146.4782      154.6622      141.3099      138.0225      182.6998      202.7755      202.3076      261.4232      234.7196      236.4211        0.0000        0.0000        0.0000        0.0000        0.0000        0.0000        0.0000        0.0000        0.0000        0.0000        0.0000        0.0000        0.0000        0.0000        0.0000        0.0000        0.0000        0.0000        0.0000        0.0000        0.0000        0.0000        0.0000        0.0000        0.0000        0.0000        0.0000        0.0000        0.0000        0.0000        0.0000        0.0000        0.0000        0.0000        0.0000        0.0000        0.0000        0.0000        0.0000        0.0000        0.0000        0.0000        0.0000        0.0000        0.0000        0.0000        0.0000        0.0000        0.0000        0.0000        0.0000        0.0000
        0.0000        0.0000        0.0000        0.0000        0.0000        0.0000        0.0000        0.0000        0.0000        0.0000        0.0000        0.0000        0.0000        0.0000        0.0000        0.0000        0.0000        0.0000        0.0000        0.0000        0.0000        0.0000        0.0000        0.0000        0.0000        0.0000        0.0000        0.0000        0.0000        0.0000        0.0000        0.0000        0.0000        0.0000        0.0000        0.0000        0.0000        0.0000        0.0000        0.0000       72.3678       72.5574       68.9929       61.1860       56.0983       55.2489       55.1371      112.0748      113.7517      106.7342       93.6196       57.5678       47.5618       43.7289       48.6516       39.7359       33.4413       30.8875       37.5902       34.1605       29.8641       20.5642       26.7286       29.0809       19.6608       14.3009       23.0151       39.7065       45.0102       47.6471       40.3366       42.2666       37.7984       40.7665       37.1044       44.3441       97.2903       88.9870       82.2756      131.4572      113.8137      127.8209      110.0510       95.5617      132.1709      122.6064      192.4747      228.9663      195.2617      153.2916      122.2503       60.0489       79.7452      121.1491       78.0243       62.0585       47.4715       50.3743       72.8139       44.1292       33.7771       29.8147       29.3780       42.2604       43.4290       58.6580       78.4181       96.5736      106.6213      124.1410      120.1451      151.3192      160.2137      153.2417      145.8831      159.6784      159.4853      143.8316      125.0243      146.3218      146.6892      161.2736      119.1149       87.2082       70.2828       72.1375       88.1475      103.4057      119.5163      114.3929      115.8907      124.4320      124.7501      119.4359      109.2626      110.1465      118.9247      122.7148      132.7449      119.7066      114.3488      111.7676      113.7108      107.7760      113.2554      108.5162       96.7634       80.1193       79.5947       77.6495       73.2008       63.5603       48.4843       36.0071       30.5159       20.4907       19.2755       22.1838       19.3461       27.3586       38.6220       25.6888       25.8309       27.1505       29.0936       31.4888       35.8253       42.9989       85.7550       60.3750       61.6839       21.2141       21.6591       25.6831       37.2343       58.5607       78.5306       89.7158      104.9749      110.9750      132.8927      115.9913      110.2228      123.3408      156.6136      138.0906      151.2930      181.4580      167.7281      168.8883      155.2615      185.9165      199.4932      228.0430      224.0476      229.2808        0.0000        0.0000        0.0000        0.0000        0.0000        0.0000        0.0000        0.0000        0.0000        0.0000        0.0000        0.0000        0.0000        0.0000        0.0000        0.0000        0.0000        0.0000        0.0000        0.0000        0.0000        0.0000        0.0000        0.0000        0.0000        0.0000        0.0000        0.0000        0.0000        0.0000        0.0000        0.0000        0.0000        0.0000        0.0000        0.0000        0.0000        0.0000        0.0000        0.0000        0.0000        0.0000        0.0000        0.0000        0.0000        0.0000        0.0000        0.0000        0.0000        0.0000        0.0000        0.0000        0.0000
        0.0000        0.0000        0.0000        0.0000        0.0000        0.0000        0.0000        0.0000        0.0000        0.0000        0.0000        0.0000        0.0000        0.0000        0.0000        0.0000        0.0000        0.0000        0.0000        0.0000        0.0000        0.0000        0.0000        0.0000        0.0000        0.0000        0.0000        0.0000        0.0000        0.0000        0.0000        0.0000        0.0000        0.0000        0.0000        0.0000        0.0000        0.0000        0.0000        0.0000        0.0000        0.0000        0.0000      184.5442      175.4742      168.7909      165.4858      156.1742      153.8551      144.1315      125.8001       94.7857       80.0053       71.6631       70.2478       68.8522       67.2711       62.8602       55.5824       41.7840       35.5109       29.7289       26.4435       15.1265       11.1130       12.6594       18.8438       49.4180       55.1841       58.4543       56.3578       50.7448       54.0459       51.7967       55.2880       33.6993       29.6321       48.0646       51.4549      198.9051      164.8172      117.1687      114.0143      188.7374      227.7209      276.4229      322.5816      330.4533      228.0521      211.4569      173.3751       93.7633       91.1178       91.8428       96.1299       71.3674       63.6511       55.2317       73.1946       70.1775       48.6184       59.8534       77.4737       57.9606       54.7644       73.5332       76.2063      104.5799      124.8189      134.1338      139.1918      164.9788      181.6372      175.5876      168.0954      176.7526      162.9953      144.6923      143.6732      132.4121      127.1219      115.8259       99.3349       72.5410       65.2810       69.5602       72.7171       87.3607      103.3112      120.7215      146.1112      125.8147      123.8155      126.2390      111.5571      117.7953      125.8394      129.7823      133.4800      121.2643      122.8910      106.5195       90.3534       87.8557       91.8199       87.9244       80.4496       64.7227       69.7093       67.1264       61.0762       51.0161       38.3943       31.6797       31.5213       28.9108       25.4950       23.6680       30.8958       35.8426       34.0839       30.0519       31.9773       32.6258       43.6052       40.1660       40.4656       40.0440       47.4671       39.5743       36.9714       30.5849       33.0765       39.9521       54.2304       86.3822      108.3919      128.6685      131.7041      134.1969      139.0076      126.9296      128.9986      147.1343      170.1939      150.2300      170.8572      186.5951      184.2916      191.8678      194.1249      210.7450      258.0773      299.7571      244.6798      260.0100        0.0000        0.0000        0.0000        0.0000        0.0000        0.0000        0.0000        0.0000        0.0000        0.0000        0.0000        0.0000        0.0000        0.0000        0.0000        0.0000        0.0000        0.0000        0.0000        0.0000        0.0000        0.0000        0.0000        0.0000        0.0000        0.0000        0.0000        0.0000        0.0000        0.0000        0.0000        0.0000        0.0000        0.0000        0.0000        0.0000        0.0000        0.0000        0.0000        0.0000        0.0000        0.0000        0.0000        0.0000        0.0000        0.0000        0.0000        0.0000        0.0000        0.0000        0.0000        0.0000        0.0000
        0.0000        0.0000        0.0000        0.0000        0.0000        0.0000        0.0000        0.0000        0.0000        0.0000        0.0000        0.0000        0.0000        0.0000        0.0000        0.0000        0.0000        0.0000        0.0000        0.0000        0.0000        0.0000        0.0000        0.0000        0.0000        0.0000        0.0000        0.0000        0.0000        0.0000        0.0000        0.0000        0.0000        0.0000        0.0000        0.0000        0.0000        0.0000        0.0000        0.0000        0.0000        0.0000        0.0000        0.0000      234.3298      223.6553      212.3936      194.4298      186.1987      170.5992      151.1820      114.6864       98.1225       88.8042       87.3046       84.3203       82.6906       77.4006       68.1614       51.7179       44.1307       37.4178       31.8698       15.2827       12.3463       14.4952       19.1389       54.3038       67.1007       70.8290       67.6748       58.8651       56.2787       49.1780       43.9254       20.9173       19.5207       34.1202       42.2665       94.9546      117.9226      133.5428      203.9345      250.6241      316.1466      399.1771      352.9134      320.1116      268.2610      232.2444      203.5614      105.3536      106.1343       81.6621       73.1488       51.4368       50.7461       47.5582       68.8059       78.6045       73.2248       98.7128       68.0453       58.5779       67.4573       75.1194       81.9419       99.7386      107.2922      124.8551      132.3846      148.2628      174.5519      188.9363      189.4790      197.2073      181.3039      166.9782      142.9995      125.2251      123.0774      100.9672       82.3548       67.2555       59.5964       69.6905       76.3518       82.2499       89.9512      127.9144      145.6344      119.4345      122.1259      117.0872      124.8677      123.7591      132.9971      138.5028      113.4435       99.3741       87.0716       81.0516       73.9734       81.6440       80.6162       72.0031       64.6117       57.5025       54.3429       51.4593       43.2947       37.8771       31.3723       33.5516       33.4916       37.5222       52.9297       28.8345       33.7483       47.4901       40.8192       37.5016       32.1039       39.9100       50.8729       45.5315       49.7711       54.2461       53.9898       37.1526       34.7963       37.3257       44.2788       53.2893       68.3787       98.5787      116.2005      132.7170      161.3834      137.9471      141.3430      143.7299      144.2948      140.4731      137.3204      147.4092      162.5468      182.2913      174.2819      190.7925      227.1821      236.0021      256.5738      280.4215      256.4287      364.1700        0.0000        0.0000        0.0000        0.0000        0.0000        0.0000        0.0000        0.0000        0.0000        0.0000        0.0000        0.0000        0.0000        0.0000        0.0000        0.0000        0.0000        0.0000        0.0000        0.0000        0.0000        0.0000        0.0000        0.0000        0.0000        0.0000        0.0000        0.0000        0.0000        0.0000        0.0000        0.0000        0.0000        0.0000        0.0000        0.0000        0.0000        0.0000        0.0000        0.0000        0.0000        0.0000        0.0000        0.0000        0.0000        0.0000        0.0000        0.0000        0.0000        0.0000        0.0000        0.0000        0.0000
        0.0000        0.0000        0.0000        0.0000        0.0000        0.0000        0.0000        0.0000        0.0000        0.0000        0.0000        0.0000        0.0000        0.0000        0.0000        0.0000        0.0000        0.0000        0.0000        0.0000        0.0000        0.0000        0.0000        0.0000        0.0000        0.0000        0.0000        0.0000        0.0000        0.0000        0.0000        0.0000        0.0000        0.0000        0.0000        0.0000        0.0000        0.0000        0.0000        0.0000        0.0000        0.0000        0.0000        0.0000        0.0000        0.0000      250.4895      229.4710      216.0537      200.6136      178.0290      136.1502      118.0658      109.0754      111.2899      112.8766      113.7126      108.0939       95.6755       72.2572       62.4631       52.6652       45.7590       22.3210       16.3707       17.8092       24.3783       66.6615       81.6911       86.7363       81.6752       69.6980       63.5456       62.8341       55.0446       20.1261       21.1902       34.3143       39.5789       98.0088      168.8419      212.0074      288.3009      306.9001      356.8744      389.4398      326.4181      318.1977      326.9494      298.4705      274.6108      118.1561       88.0895       80.5930       89.2007       66.3306       79.8783       71.7802       52.8931       66.7971       87.2602      168.5752       67.6153       64.4044       78.4109       87.9388       73.8700      107.4203      124.9747      116.4952      134.4317      144.7103      159.2291      187.3271      195.8089      214.2538      205.8793      166.7883      144.9188      126.9258       99.8561       90.5108       77.5951       78.3923       81.6264       82.4968       76.6191       80.3634       88.9929      100.2564      132.5359      122.1866      119.8520      136.6811      144.0584      124.4753      123.4198      110.8886      101.2547       96.2296       75.1564       69.0453       67.5770       72.9311       58.5233       51.8593       46.3828       39.8534       37.0810       36.6141       36.3012       36.2443       43.2049       57.5640       38.3848       35.0007       51.8235       30.7646       36.9330       57.8299       39.4071       60.5745       43.7161       51.2321       53.3277       49.0681       62.9547       56.0083       50.8974       36.8828       37.2366       43.2758       55.8535       63.9434       73.6603       99.3942      120.0372      130.4454      138.7670      150.8906      150.0139      160.8116      173.2941      179.5723      146.6433      148.1682      166.2122      185.8970      190.6320      210.0171      260.0884      246.4768      231.8755      240.0010      203.2846      244.1700        0.0000        0.0000        0.0000        0.0000        0.0000        0.0000        0.0000        0.0000        0.0000        0.0000        0.0000        0.0000        0.0000        0.0000        0.0000        0.0000        0.0000        0.0000        0.0000        0.0000        0.0000        0.0000        0.0000        0.0000        0.0000        0.0000        0.0000        0.0000        0.0000        0.0000        0.0000        0.0000        0.0000        0.0000        0.0000        0.0000        0.0000        0.0000        0.0000        0.0000        0.0000        0.0000        0.0000        0.0000        0.0000        0.0000        0.0000        0.0000        0.0000        0.0000        0.0000        0.0000        0.0000
        0.0000        0.0000        0.0000        0.0000        0.0000        0.0000        0.0000        0.0000        0.0000        0.0000        0.0000        0.0000        0.0000        0.0000        0.0000        0.0000        0.0000        0.0000        0.0000        0.0000        0.0000        0.0000        0.0000        0.0000        0.0000        0.0000        0.0000        0.0000        0.0000        0.0000        0.0000        0.0000        0.0000        0.0000        0.0000        0.0000        0.0000        0.0000        0.0000        0.0000        0.0000        0.0000        0.0000        0.0000        0.0000        0.0000        0.0000      255.8278      245.1827      228.5451      205.0761      159.1410      138.5909      133.5982      143.1178      149.2014      155.6615      151.6133      135.9164      102.9587       90.0717       79.2084       67.2258       32.6114       26.4356       26.3101       31.8326       83.6378       97.3243      102.1738       96.8837       79.8839       78.6299       74.4902       74.0797       27.6917       34.9104       43.9695       47.4403      164.7628      282.7473      285.0672      262.2067      305.6128      357.7077      353.1934      330.5570      422.4429      428.0795      331.4937      319.8426      186.8410      140.9297      125.3618      120.6356       95.7858       90.7915      100.2386      107.0388       89.3986       74.3387       68.9006       66.9443       73.9953       99.6268       96.1732       89.0719      123.2703      125.7675      133.9023      136.9014      149.8173      156.0414      157.8194      164.8086      183.9669      196.5282      175.9240      141.2425      117.8104      111.7850      107.5179       97.9202      106.6410      106.0105      104.5613       92.2914       94.6771      109.5050      116.8173      105.7112      119.6668      124.5064      139.0657      132.0462      124.1362      107.8343      103.8616      101.6749       98.1825       76.2739       67.9552       75.0695       69.9206       50.9985       44.9466       42.4972       38.6267       37.2471       30.7441       42.2013       34.2013       31.1145       39.5958       44.1767       40.4843       39.0716       33.6437       51.4989       68.9894       42.4820       61.8300       49.3501       57.3161       55.1483       49.2165       56.4991       59.3233       49.9530       45.3758       56.7905       61.6527       73.6642       72.7093       73.8399      108.4616      143.9482      159.0775      153.8544      162.4509      156.6912      161.7553      174.6286      166.7078      169.4129      172.4134      216.0536      196.1722      214.3615      269.1221      321.3905      328.1001      232.0612      199.5085      192.9557        0.0000        0.0000        0.0000        0.0000        0.0000        0.0000        0.0000        0.0000        0.0000        0.0000        0.0000        0.0000        0.0000        0.0000        0.0000        0.0000        0.0000        0.0000        0.0000        0.0000        0.0000        0.0000        0.0000        0.0000        0.0000        0.0000        0.0000        0.0000        0.0000        0.0000        0.0000        0.0000        0.0000        0.0000        0.0000        0.0000        0.0000        0.0000        0.0000        0.0000        0.0000        0.0000        0.0000        0.0000        0.0000        0.0000        0.0000        0.0000        0.0000        0.0000        0.0000        0.0000        0.0000        0.0000
        0.0000        0.0000        0.0000        0.0000        0.0000        0.0000        0.0000        0.0000        0.0000        0.0000        0.0000        0.0000        0.0000        0.0000        0.0000        0.0000        0.0000        0.0000        0.0000        0.0000        0.0000        0.0000        0.0000        0.0000        0.0000        0.0000        0.0000        0.0000        0.0000        0.0000        0.0000        0.0000        0.0000        0.0000        0.0000        0.0000        0.0000        0.0000        0.0000        0.0000        0.0000        0.0000        0.0000        0.0000        0.0000        0.0000        0.0000        0.0000        0.0000        0.0000      254.8719      189.4905      167.6657      164.9275      181.2614      239.6188      257.8289      254.8392      230.5583      173.6985      152.2115      134.7764      115.8017       67.3534       54.2569       49.6583        0.0000        0.0000       96.2445       99.7494       96.4899       88.7060       90.2567       82.9167       86.6491      105.4936      120.3508      144.2057      181.6633      248.2546      278.2986      284.4734      264.4781      236.3378      297.3115      303.6572      337.0092      305.4944      282.3118        0.0000        0.0000        0.0000        0.0000      225.1291      167.5558      214.0453      255.1457      366.6040        0.0000      238.0000      158.1995      125.1803      106.3135       96.7888      107.5527      112.8016      129.5474      161.1851      161.5905      150.1684      140.7324      139.0054      149.7823      159.5997      159.1096      179.0197      166.3089      141.1310      127.2687      122.5538      116.0446      111.8377      104.1207      100.2037       95.7771      120.0442      123.5962      141.5122      138.5642      129.0265      119.3942      108.0527      106.9319      105.0234       91.6165       93.3691       95.2733      101.5760      105.1389       90.3088       76.5900       71.0571       73.2304       62.3458       50.2667       46.6001       46.7952       51.1434       48.3985       47.8951       52.7808       37.0355       35.7830       47.0282       42.9521       46.8495       42.8056       51.8090       61.0554       66.8744       61.3378       48.5116       53.9148       69.1729       63.7774       59.2401       60.4045       64.4567       57.4307       61.4399       80.0965       86.7694       96.1507       99.0759       91.0260      110.7827      131.6624      145.9270      139.3866      139.2476      152.9607      170.8107      167.4015      184.7907      226.5415      249.3403      254.7801      219.4908      245.5929      249.4431      315.8289      365.3622      213.5099        0.0000        0.0000        0.0000        0.0000        0.0000        0.0000        0.0000        0.0000        0.0000        0.0000        0.0000        0.0000        0.0000        0.0000        0.0000        0.0000        0.0000        0.0000        0.0000        0.0000        0.0000        0.0000        0.0000        0.0000        0.0000        0.0000        0.0000        0.0000        0.0000        0.0000        0.0000        0.0000        0.0000        0.0000        0.0000        0.0000        0.0000        0.0000        0.0000        0.0000        0.0000        0.0000        0.0000        0.0000        0.0000        0.0000        0.0000        0.0000        0.0000        0.0000        0.0000        0.0000        0.0000        0.0000        0.0000        0.0000
        0.0000        0.0000        0.0000        0.0000        0.0000        0.0000        0.0000        0.0000        0.0000        0.0000        0.0000        0.0000        0.0000        0.0000        0.0000        0.0000        0.0000        0.0000        0.0000        0.0000        0.0000        0.0000        0.0000        0.0000        0.0000        0.0000        0.0000        0.0000        0.0000        0.0000        0.0000        0.0000        0.0000        0.0000        0.0000        0.0000        0.0000        0.0000        0.0000        0.0000        0.0000        0.0000        0.0000        0.0000        0.0000        0.0000        0.0000        0.0000        0.0000        0.0000        0.0000        0.0000        0.0000        0.0000        0.0000      289.8691      317.3964      314.3647        0.0000        0.0000        0.0000      167.0363      143.2422       80.4520       66.9503        0.0000        0.0000        0.0000        0.0000        0.0000        0.0000        0.0000       94.1542       97.7863      108.4351      136.8135      150.0119      184.3361      224.5815      268.9346      271.9648      269.7934      276.9082      263.7951      392.2901      381.8378      373.8034      259.3151        0.0000        0.0000        0.0000        0.0000        0.0000        0.0000      246.1867      423.3158        0.0000        0.0000        0.0000      342.4546      241.1582      181.2034      147.6722      115.8327      119.5383      108.6655      140.1003      164.8246      161.6230      141.3485      137.0984      162.4987      173.5318      153.2954      139.1723      149.7599      154.4773      148.2867      125.7393      107.5487      103.2579       90.6945       90.1414       96.0053       91.8825      131.9733      133.7828      155.1839      161.7930      134.6257      120.6549       87.8599       98.6998       89.6693       81.7238       84.1655       86.2058       98.0391       89.5522       75.7940       72.7521       69.1844       66.4131       58.7726       51.7560       49.0709       52.5257       53.0773       51.4566       50.1078       50.8688       42.9175       42.4236       34.7230       45.6484       54.2761       50.9701       55.0006       55.6479       57.1848       60.8246       55.7311       61.7517       66.9955       72.1772       86.0605       70.6576       62.9107       63.4532       77.7319       93.5601      111.8829      105.2458       99.1142      102.2374      106.9316      121.7414      145.9264      150.7619      178.2444      160.9911      172.3697      188.7221      201.1075      262.4040      273.7519      284.6328      233.7746      239.4576      244.5256      322.2910      267.3338      187.9822        0.0000        0.0000        0.0000        0.0000        0.0000        0.0000        0.0000        0.0000        0.0000        0.0000        0.0000        0.0000        0.0000        0.0000        0.0000        0.0000        0.0000        0.0000        0.0000        0.0000        0.0000        0.0000        0.0000        0.0000        0.0000        0.0000        0.0000        0.0000        0.0000        0.0000        0.0000        0.0000        0.0000        0.0000        0.0000        0.0000        0.0000        0.0000        0.0000        0.0000        0.0000        0.0000        0.0000        0.0000        0.0000        0.0000        0.0000        0.0000        0.0000        0.0000        0.0000        0.0000        0.0000        0.0000        0.0000        0.0000
        0.0000        0.0000        0.0000        0.0000        0.0000        0.0000        0.0000        0.0000        0.0000        0.0000        0.0000        0.0000        0.0000        0.0000        0.0000        0.0000        0.0000        0.0000        0.0000        0.0000        0.0000        0.0000        0.0000        0.0000        0.0000        0.0000        0.0000        0.0000        0.0000        0.0000        0.0000        0.0000        0.0000        0.0000        0.0000        0.0000        0.0000        0.0000        0.0000        0.0000        0.0000        0.0000        0.0000        0.0000        0.0000        0.0000        0.0000        0.0000        0.0000        0.0000        0.0000        0.0000        0.0000        0.0000        0.0000        0.0000        0.0000        0.0000        0.0000        0.0000        0.0000      206.3227      184.9732      111.2853       99.2132        0.0000        0.0000        0.0000        0.0000        0.0000        0.0000        0.0000        0.0000      117.0081      126.5976      155.9560      168.7857      204.6705      253.8069      318.2440      316.4082      291.1587      293.3018      312.6256      425.6786        0.0000        0.0000        0.0000        0.0000        0.0000        0.0000        0.0000        0.0000        0.0000        0.0000        0.0000        0.0000        0.0000        0.0000        0.0000      256.5571      182.9990      152.4037      131.9249      140.1709      159.2392      165.3157      201.7051      204.5181      167.5123      158.5187      153.9309      153.7142      166.8776      146.2943      159.4581      181.0410      164.1146      118.5427       94.7218       82.2854       79.2738       76.7109       84.9108      100.3704      112.7867      115.6069      132.0561      144.3223      141.6876      131.7042       97.1660      104.1765       81.9355       65.8446       72.5981       74.6630       79.9745       77.5271       65.4591       65.5778       76.3651       61.2955       57.2927       53.6562       53.5200       47.1135       50.9445       55.4012       57.0493       51.5342       31.6881       33.5427       36.3032       41.0022       55.4034       50.9248       49.9902       51.1522       51.8081       55.5579       66.4562       81.7929       75.5200       82.5112       87.0589       72.0633       73.3074       80.1901       76.5061       92.2078      117.5678      118.2297      114.2810      122.2276      101.7912      114.2696      132.8859      138.3519      162.5785      159.8270      178.5439      190.1414      205.0895      274.8554      281.0707      297.5103      255.3996      246.6450      276.8807      362.2384      228.2713        0.0000        0.0000        0.0000        0.0000        0.0000        0.0000        0.0000        0.0000        0.0000        0.0000        0.0000        0.0000        0.0000        0.0000        0.0000        0.0000        0.0000        0.0000        0.0000        0.0000        0.0000        0.0000        0.0000        0.0000        0.0000        0.0000        0.0000        0.0000        0.0000        0.0000        0.0000        0.0000        0.0000        0.0000        0.0000        0.0000        0.0000        0.0000        0.0000        0.0000        0.0000        0.0000        0.0000        0.0000        0.0000        0.0000        0.0000        0.0000        0.0000        0.0000        0.0000        0.0000        0.0000        0.0000        0.0000        0.0000        0.0000
        0.0000        0.0000        0.0000        0.0000        0.0000        0.0000        0.0000        0.0000        0.0000        0.0000        0.0000        0.0000        0.0000        0.0000        0.0000        0.0000        0.0000        0.0000        0.0000        0.0000        0.0000        0.0000        0.0000        0.0000        0.0000        0.0000        0.0000        0.0000        0.0000        0.0000        0.0000        0.0000        0.0000        0.0000        0.0000        0.0000        0.0000        0.0000        0.0000        0.0000        0.0000        0.0000        0.0000        0.0000        0.0000        0.0000        0.0000        0.0000        0.0000        0.0000        0.0000        0.0000        0.0000        0.0000        0.0000        0.0000        0.0000        0.0000        0.0000        0.0000        0.0000        0.0000      250.4198      171.7816        0.0000        0.0000        0.0000        0.0000        0.0000        0.0000        0.0000        0.0000        0.0000        0.0000      151.6382      187.6297      212.7368      266.1454      316.7098      434.1923      354.2440      320.3562      324.3347      415.1422        0.0000        0.0000        0.0000        0.0000        0.0000        0.0000        0.0000        0.0000        0.0000        0.0000        0.0000        0.0000        0.0000        0.0000        0.0000        0.0000        0.0000      187.1997      158.4809      140.5629      148.1969      180.3107      207.8418      230.6394      220.6770      203.9871      201.4262      168.2655      203.1000      209.1223      149.5493      142.0204      154.9732      149.2633      130.2614      103.5438       78.9128       67.6424       72.2873       86.7685       94.8709       95.1292      101.8181      122.0845      161.1341      152.0482      128.6416       98.0921       86.4024       62.0213       56.6039       64.0012       64.2289       74.0863       71.9086       67.2852       68.9318       66.8453       61.1246       62.3061       50.0899       45.2904       47.4729       59.7843       60.7847       58.0035       44.2378       28.5367       28.7234       34.5750       35.2654       40.9491       45.3109       45.0731       43.3668       46.5947       53.7582       73.2683       87.4805       75.9021       76.4952       79.0019       72.2502       85.2658       76.5459       87.5834      115.9245      116.7303      122.7245      110.0370      114.5186      110.1637      113.6411      128.6338      133.4514      146.1629      159.6769      172.9986      185.8915      210.2007      274.4113      292.4888      283.1708      247.9096      266.5221      321.3102      290.1229        0.0000        0.0000        0.0000        0.0000        0.0000        0.0000        0.0000        0.0000        0.0000        0.0000        0.0000        0.0000        0.0000        0.0000        0.0000        0.0000        0.0000        0.0000        0.0000        0.0000        0.0000        0.0000        0.0000        0.0000        0.0000        0.0000        0.0000        0.0000        0.0000        0.0000        0.0000        0.0000        0.0000        0.0000        0.0000        0.0000        0.0000        0.0000        0.0000        0.0000        0.0000        0.0000        0.0000        0.0000        0.0000        0.0000        0.0000        0.0000        0.0000        0.0000        0.0000        0.0000        0.0000        0.0000        0.0000        0.0000        0.0000        0.0000
        0.0000        0.0000        0.0000        0.0000        0.0000        0.0000        0.0000        0.0000        0.0000        0.0000        0.0000        0.0000        0.0000        0.0000        0.0000        0.0000        0.0000        0.0000        0.0000        0.0000        0.0000        0.0000        0.0000        0.0000        0.0000        0.0000        0.0000        0.0000        0.0000        0.0000        0.0000        0.0000        0.0000        0.0000        0.0000        0.0000        0.0000        0.0000        0.0000        0.0000        0.0000        0.0000        0.0000        0.0000        0.0000        0.0000        0.0000        0.0000        0.0000        0.0000        0.0000        0.0000        0.0000        0.0000        0.0000        0.0000        0.0000        0.0000        0.0000        0.0000        0.0000        0.0000        0.0000        0.0000        0.0000        0.0000        0.0000        0.0000        0.0000        0.0000        0.0000        0.0000        0.0000        0.0000      197.5983      211.8098      222.3218      254.6267      290.3383      383.0513      311.5852      284.8960      254.8916        0.0000        0.0000        0.0000        0.0000        0.0000        0.0000        0.0000        0.0000        0.0000        0.0000        0.0000        0.0000        0.0000        0.0000        0.0000        0.0000        0.0000        0.0000      190.2632      173.0638      194.4987      219.9880      223.5625      244.7658      236.7854      256.6825      249.5916      223.5202      229.3745      219.7488      198.3054      171.9319      174.1833      172.0410      157.4685      124.6851       78.0033       59.5456       50.3889       55.9541       78.2449       94.8727       93.9694       96.0956      127.4137      134.2715      124.2758      115.6474       85.8605       70.7480       56.2191       55.4394       60.1015       65.5496       68.6088       66.4710       77.2718       79.1639       77.1416       83.8858       63.5615       52.3116       49.9112       43.7607       53.2996       54.4657       54.4938       39.4144       30.7581       28.5590       26.1390       25.3675       27.1277       29.0768       31.4106       35.1088       52.5700       65.7367       78.5196       90.6111       93.5273       98.0650       82.8858       80.9976       94.3758      111.9994      112.4664      117.1056       93.9063       78.4927       80.8880       92.5886      100.2602      115.3361      144.3009      141.2387      144.1904      159.8844      168.4254      190.2776      237.9895      267.2747      272.8539      237.5812      214.4263      321.0836      310.5032      239.1541        0.0000        0.0000        0.0000        0.0000        0.0000        0.0000        0.0000        0.0000        0.0000        0.0000        0.0000        0.0000        0.0000        0.0000        0.0000        0.0000        0.0000        0.0000        0.0000        0.0000        0.0000        0.0000        0.0000        0.0000        0.0000        0.0000        0.0000        0.0000        0.0000        0.0000        0.0000        0.0000        0.0000        0.0000        0.0000        0.0000        0.0000        0.0000        0.0000        0.0000        0.0000        0.0000        0.0000        0.0000        0.0000        0.0000        0.0000        0.0000        0.0000        0.0000        0.0000        0.0000        0.0000        0.0000        0.0000        0.0000        0.0000        0.0000
        0.0000        0.0000        0.0000        0.0000        0.0000        0.0000        0.0000        0.0000        0.0000        0.0000        0.0000        0.0000        0.0000        0.0000        0.0000        0.0000        0.0000        0.0000        0.0000        0.0000        0.0000        0.0000        0.0000        0.0000        0.0000        0.0000        0.0000        0.0000        0.0000        0.0000        0.0000        0.0000        0.0000        0.0000        0.0000        0.0000        0.0000        0.0000        0.0000        0.0000        0.0000        0.0000        0.0000        0.0000        0.0000        0.0000        0.0000        0.0000        0.0000        0.0000        0.0000        0.0000        0.0000        0.0000        0.0000        0.0000        0.0000        0.0000        0.0000        0.0000        0.0000        0.0000        0.0000        0.0000        0.0000        0.0000        0.0000        0.0000        0.0000        0.0000        0.0000        0.0000        0.0000        0.0000        0.0000        0.0000        0.0000        0.0000        0.0000        0.0000        0.0000        0.0000        0.0000        0.0000        0.0000        0.0000        0.0000        0.0000        0.0000        0.0000        0.0000        0.0000        0.0000        0.0000        0.0000        0.0000        0.0000        0.0000        0.0000        0.0000        0.0000      216.9779      207.3826      197.3211      228.8778      235.0466      258.0091      258.9193      275.5860      265.0615      281.9280      243.0762      238.7794      199.3547      186.2670      210.0900      180.9653      154.9965      121.6338       64.0126       59.0119       53.8458       62.8959       77.7378       87.8389       95.2100      100.0960      130.1066      130.0354      133.5862      115.9496       79.3480       60.0032       52.4434       53.4780       62.8369       63.6188       61.8599       63.5114       90.1977       96.3353       88.4502       84.0701       76.8122       66.2704       52.0070       42.9374       45.1438       49.4888       56.5866       40.0841       51.9130       39.8591       26.9721       24.3957       22.1135       22.7461       31.1511       32.0938       48.9886       64.6346       89.8727       81.1645      110.6412      111.9357       93.5172       86.4540       84.0689       84.3933       92.8523      101.2695       95.3942       78.0952       77.9149       89.2098       97.6766      108.7581      129.7737      146.5326      152.2010      178.2341      191.6025      218.3062      271.6175      247.8586      249.0305      262.9670      289.2261      280.7751      223.8389        0.0000        0.0000        0.0000        0.0000        0.0000        0.0000        0.0000        0.0000        0.0000        0.0000        0.0000        0.0000        0.0000        0.0000        0.0000        0.0000        0.0000        0.0000        0.0000        0.0000        0.0000        0.0000        0.0000        0.0000        0.0000        0.0000        0.0000        0.0000        0.0000        0.0000        0.0000        0.0000        0.0000        0.0000        0.0000        0.0000        0.0000        0.0000        0.0000        0.0000        0.0000        0.0000        0.0000        0.0000        0.0000        0.0000        0.0000        0.0000        0.0000        0.0000        0.0000        0.0000        0.0000        0.0000        0.0000        0.0000        0.0000        0.0000        0.0000
        0.0000        0.0000        0.0000        0.0000        0.0000        0.0000        0.0000        0.0000        0.0000        0.0000        0.0000        0.0000        0.0000        0.0000        0.0000        0.0000        0.0000        0.0000        0.0000        0.0000        0.0000        0.0000        0.0000        0.0000        0.0000        0.0000        0.0000        0.0000        0.0000        0.0000        0.0000        0.0000        0.0000        0.0000        0.0000        0.0000        0.0000        0.0000        0.0000        0.0000        0.0000        0.0000        0.0000        0.0000        0.0000        0.0000        0.0000        0.0000        0.0000        0.0000        0.0000        0.0000        0.0000        0.0000        0.0000        0.0000        0.0000        0.0000        0.0000        0.0000        0.0000        0.0000        0.0000        0.0000        0.0000        0.0000        0.0000        0.0000        0.0000        0.0000        0.0000        0.0000        0.0000        0.0000        0.0000        0.0000        0.0000        0.0000        0.0000        0.0000        0.0000        0.0000        0.0000        0.0000        0.0000        0.0000        0.0000        0.0000        0.0000        0.0000        0.0000        0.0000        0.0000        0.0000        0.0000        0.0000        0.0000        0.0000        0.0000        0.0000        0.0000      239.4853      203.8368      198.0505      209.1944      196.2848      209.2367      259.9004      261.6196      266.6512      267.3209      228.7401      206.9306      204.5084      177.0530      188.2178      167.0089      142.2788      124.1237       63.8395       61.2990       65.9625       65.2671       77.1498       90.6285       97.1588       97.3819      115.8251      117.7525      121.6694      109.7645       78.1792       59.8494       62.9326       56.0644       59.0993       63.4202       63.1432       72.0646       97.6116      116.3138       99.3390       92.3257       64.3644       56.5445       47.8795       42.0356       42.3701       45.3211       50.0965       48.4925       41.6298       30.1600       27.9667       22.3430       20.6971       25.2245       39.7285       36.5035       46.7617       57.4218       86.2116      115.3698      131.1146      118.0010      107.0157       91.2665       85.1644       62.7995       84.1489       96.6856       74.9962       67.2278       72.4046       84.4675      104.0876      109.9370      129.4243      151.7338      175.2179      206.4099      198.7023      221.9800      239.8900      232.8164      242.4444      275.1684      320.4688      312.5814      261.8148        0.0000        0.0000        0.0000        0.0000        0.0000        0.0000        0.0000        0.0000        0.0000        0.0000        0.0000        0.0000        0.0000        0.0000        0.0000        0.0000        0.0000        0.0000        0.0000        0.0000        0.0000        0.0000        0.0000        0.0000        0.0000        0.0000        0.0000        0.0000        0.0000        0.0000        0.0000        0.0000        0.0000        0.0000        0.0000        0.0000        0.0000        0.0000        0.0000        0.0000        0.0000        0.0000        0.0000        0.0000        0.0000        0.0000        0.0000        0.0000        0.0000        0.0000        0.0000        0.0000        0.0000        0.0000        0.0000        0.0000        0.0000        0.0000        0.0000
        0.0000        0.0000        0.0000        0.0000        0.0000        0.0000        0.0000        0.0000        0.0000        0.0000        0.0000        0.0000        0.0000        0.0000        0.0000        0.0000        0.0000        0.0000        0.0000        0.0000        0.0000        0.0000        0.0000        0.0000        0.0000        0.0000        0.0000        0.0000        0.0000        0.0000        0.0000        0.0000        0.0000        0.0000        0.0000        0.0000        0.0000        0.0000        0.0000        0.0000        0.0000        0.0000        0.0000        0.0000        0.0000        0.0000        0.0000        0.0000        0.0000        0.0000        0.0000        0.0000        0.0000        0.0000        0.0000        0.0000        0.0000        0.0000        0.0000        0.0000        0.0000        0.0000        0.0000        0.0000        0.0000        0.0000        0.0000        0.0000        0.0000        0.0000        0.0000        0.0000        0.0000        0.0000        0.0000        0.0000        0.0000        0.0000        0.0000        0.0000        0.0000        0.0000        0.0000        0.0000        0.0000        0.0000        0.0000        0.0000        0.0000        0.0000        0.0000        0.0000        0.0000        0.0000        0.0000        0.0000        0.0000        0.0000        0.0000        0.0000      234.9473      200.5826      172.7327      187.6520      188.3449      198.8946      202.9077      229.7945      234.8167      225.2905      229.3500      210.0724      188.8965      179.8291      155.8683      156.2384      167.8803      146.8322      124.2422       68.5714       58.4303       63.8991       59.1228       85.7525       93.4336      112.7542      128.5632      123.5781      116.1887      111.5282      101.9037       67.5316       62.8884       59.4584       56.3733       59.3475       62.1249       67.3599       80.1775       96.5609      107.8992      111.0464       96.3478       62.7032       52.8667       42.1847       37.8166       37.6450       36.4671       30.6561       33.1108       30.3901       24.1029       23.5780       24.6864       28.2341       32.5943       40.3820       35.1914       50.5364       55.7937       72.9166      108.8136      144.2449      123.6390      100.5325       83.4372       69.8648       57.5751       68.6188       67.3587       57.7770       72.7042       86.5197      113.2665      133.4007      125.6080      138.2784      189.3684      194.8101      217.0673      217.0602      234.5210      229.3011      257.0182      283.2665      307.5186      374.9019        0.0000        0.0000        0.0000        0.0000        0.0000        0.0000        0.0000        0.0000        0.0000        0.0000        0.0000        0.0000        0.0000      237.4200        0.0000        0.0000        0.0000      376.7100        0.0000        0.0000        0.0000        0.0000        0.0000        0.0000        0.0000        0.0000        0.0000        0.0000        0.0000        0.0000        0.0000        0.0000        0.0000        0.0000        0.0000        0.0000        0.0000        0.0000        0.0000        0.0000        0.0000        0.0000        0.0000        0.0000        0.0000        0.0000        0.0000        0.0000        0.0000        0.0000        0.0000        0.0000        0.0000        0.0000        0.0000        0.0000        0.0000        0.0000        0.0000        0.0000        0.0000
        0.0000        0.0000        0.0000        0.0000        0.0000        0.0000        0.0000        0.0000        0.0000        0.0000        0.0000        0.0000        0.0000        0.0000        0.0000        0.0000        0.0000        0.0000        0.0000        0.0000        0.0000        0.0000        0.0000        0.0000        0.0000        0.0000        0.0000        0.0000        0.0000        0.0000        0.0000        0.0000        0.0000        0.0000        0.0000        0.0000        0.0000        0.0000        0.0000        0.0000        0.0000        0.0000        0.0000        0.0000        0.0000        0.0000        0.0000        0.0000        0.0000        0.0000        0.0000        0.0000        0.0000        0.0000        0.0000        0.0000        0.0000        0.0000        0.0000        0.0000        0.0000        0.0000        0.0000        0.0000        0.0000        0.0000        0.0000        0.0000        0.0000        0.0000        0.0000        0.0000        0.0000        0.0000        0.0000        0.0000        0.0000        0.0000        0.0000        0.0000        0.0000        0.0000        0.0000        0.0000        0.0000        0.0000        0.0000        0.0000        0.0000        0.0000        0.0000        0.0000        0.0000        0.0000        0.0000        0.0000        0.0000        0.0000        0.0000        0.0000      239.2068      234.6677      229.1188      230.6765      224.7213      218.2914      206.3226      192.5302      178.3985      175.7348      176.1794      150.3233      155.8295      153.1246      132.9423      141.3501      148.1508      127.3514      112.7614       91.1376       84.8398       82.1153      107.9831      102.2215      102.4012      126.3935      125.4708      130.7495      140.9317      111.9831       87.1256       80.9720       80.4447       74.2168       71.8487       73.8491       73.8917       80.6336      100.4325      114.7017      123.2388      120.7477      104.5705       69.2577       48.4524       43.8853       37.5806       19.9492       19.0998       15.2715       14.8222       23.0556       23.2064       23.7945       36.0484       47.4740       40.8452       48.0045       52.7989       57.4486       71.7359       77.4942       90.7524      118.2654      121.6363       91.7964       86.6511       85.2384       60.5315       59.5369       72.2329       80.3012       95.4759      114.6177      143.5196      142.2599      151.0998      151.0415      174.4311      220.6256      248.4300      236.6162      255.4016      305.9308      345.5765      387.7545      419.6672      492.4257        0.0000        0.0000        0.0000        0.0000        0.0000        0.0000        0.0000        0.0000        0.0000        0.0000        0.0000        0.0000      256.8000      294.5099      331.2899        0.0000      352.2300      389.5500        0.0000        0.0000        0.0000        0.0000        0.0000        0.0000        0.0000        0.0000        0.0000        0.0000        0.0000        0.0000        0.0000        0.0000        0.0000        0.0000        0.0000        0.0000        0.0000        0.0000        0.0000        0.0000        0.0000        0.0000        0.0000        0.0000        0.0000        0.0000        0.0000        0.0000        0.0000        0.0000        0.0000        0.0000        0.0000        0.0000        0.0000        0.0000        0.0000        0.0000        0.0000        0.0000        0.0000
        0.0000        0.0000        0.0000        0.0000        0.0000        0.0000        0.0000        0.0000        0.0000        0.0000        0.0000        0.0000        0.0000        0.0000        0.0000        0.0000        0.0000        0.0000        0.0000        0.0000        0.0000        0.0000        0.0000        0.0000        0.0000        0.0000        0.0000        0.0000        0.0000        0.0000        0.0000        0.0000        0.0000        0.0000        0.0000        0.0000        0.0000        0.0000        0.0000        0.0000        0.0000        0.0000        0.0000        0.0000        0.0000        0.0000        0.0000        0.0000        0.0000        0.0000        0.0000        0.0000        0.0000        0.0000        0.0000        0.0000        0.0000        0.0000        0.0000        0.0000        0.0000        0.0000        0.0000        0.0000        0.0000        0.0000        0.0000        0.0000        0.0000        0.0000        0.0000        0.0000        0.0000        0.0000        0.0000        0.0000        0.0000        0.0000        0.0000        0.0000        0.0000        0.0000        0.0000        0.0000        0.0000        0.0000        0.0000        0.0000        0.0000        0.0000        0.0000        0.0000        0.0000        0.0000        0.0000        0.0000        0.0000        0.0000        0.0000      287.9961      292.5123      256.6235      254.5159      239.2014      220.4458      234.5387      201.8897      166.0656      161.6522      166.9658      152.8276      124.4707      140.1816      127.5552       97.6868      127.6437      123.1111      121.5450      109.4283       88.3858       81.8932       74.6279       86.9553       93.0204      104.4832      110.2431      126.4714      128.6471      109.4407       87.8364       87.1347       89.5014       80.8602       78.1645       83.3132       84.9336       85.7735       90.5385       83.0412      108.0657      116.6249      120.9838      100.0610       64.4979       45.0209       35.3414       31.1556       14.5777        9.9025       10.1872       12.5274       20.6420       17.9012       24.5763       37.1546       54.3817       45.0496       57.0835       58.8430       66.1776       83.2246       83.8758       87.7319       93.2828       83.5049       68.8689       92.6392       70.2616       57.8813       56.3952       69.7066       94.1956      118.8947      142.4299      161.7535      134.5115      155.2438      169.0961      204.4711      245.6666      278.9838      297.2481      338.0886      360.1673      402.8660      469.3711      456.4142      517.7167        0.0000        0.0000        0.0000        0.0000        0.0000        0.0000      581.0267      262.0200        0.0000        0.0000        0.0000        0.0000      278.8799      298.6500        0.0000        0.0000        0.0000        0.0000        0.0000        0.0000        0.0000        0.0000        0.0000        0.0000        0.0000        0.0000        0.0000        0.0000        0.0000        0.0000        0.0000        0.0000        0.0000        0.0000        0.0000        0.0000        0.0000        0.0000        0.0000        0.0000        0.0000        0.0000        0.0000        0.0000        0.0000        0.0000        0.0000        0.0000        0.0000        0.0000        0.0000        0.0000        0.0000        0.0000        0.0000        0.0000        0.0000        0.0000        0.0000        0.0000        0.0000
        0.0000        0.0000        0.0000        0.0000        0.0000        0.0000        0.0000        0.0000        0.0000        0.0000        0.0000        0.0000        0.0000        0.0000        0.0000        0.0000        0.0000        0.0000        0.0000        0.0000        0.0000        0.0000        0.0000        0.0000        0.0000        0.0000        0.0000        0.0000        0.0000        0.0000        0.0000        0.0000        0.0000        0.0000        0.0000        0.0000        0.0000        0.0000        0.0000        0.0000        0.0000        0.0000        0.0000        0.0000        0.0000        0.0000        0.0000        0.0000        0.0000        0.0000        0.0000        0.0000        0.0000        0.0000        0.0000        0.0000        0.0000        0.0000        0.0000        0.0000        0.0000        0.0000        0.0000        0.0000        0.0000        0.0000        0.0000        0.0000        0.0000        0.0000        0.0000        0.0000        0.0000        0.0000        0.0000        0.0000        0.0000        0.0000        0.0000        0.0000        0.0000        0.0000        0.0000        0.0000        0.0000        0.0000        0.0000        0.0000        0.0000        0.0000        0.0000        0.0000        0.0000        0.0000        0.0000        0.0000        0.0000      344.1967      306.8800      285.4859      294.5301      247.0094      220.5521      218.9864      227.8544      222.7875      183.2957      152.4564      134.8950      134.6924      138.3137      124.9426      128.8187      113.3533       97.6934      111.1874      113.7382      116.1757      113.1703       94.5317       71.3777       74.2128       75.2936       97.7926       97.6967      116.9148      101.9457      103.3663       94.7252       80.6937       79.9038       91.8846       97.4964       91.3734      105.9944      112.1790       88.8390       83.7480       80.7247      112.1866      127.1094      123.5292       96.9646       58.8764       42.8240       33.3141       28.0370       12.0245       11.7981        7.7721        9.0758       20.7923       24.1643       26.6772       42.7556       53.4400       52.9565       53.9850       54.7224       57.3622       72.3824       79.9133       83.7701       75.5936       71.3273       68.0568       66.5393       54.4094       76.2598       66.1573       84.0233      105.1539      130.3095      138.1459      152.7368      155.8750      151.4985      176.6831      214.3260      247.1527      278.3986      314.3916      342.9943      428.0519      487.1341      539.2959      506.0621        0.0000        0.0000        0.0000        0.0000        0.0000      508.6068      568.8904      541.0676      220.0500        0.0000        0.0000        0.0000        0.0000        0.0000        0.0000        0.0000        0.0000        0.0000        0.0000        0.0000        0.0000        0.0000        0.0000        0.0000        0.0000        0.0000        0.0000        0.0000        0.0000        0.0000        0.0000        0.0000        0.0000        0.0000        0.0000        0.0000        0.0000        0.0000        0.0000        0.0000        0.0000        0.0000        0.0000        0.0000        0.0000        0.0000        0.0000        0.0000        0.0000        0.0000        0.0000        0.0000        0.0000        0.0000        0.0000        0.0000        0.0000        0.0000        0.0000        0.0000        0.0000        0.0000
        0.0000        0.0000        0.0000        0.0000        0.0000        0.0000        0.0000        0.0000        0.0000        0.0000        0.0000        0.0000        0.0000        0.0000        0.0000        0.0000        0.0000        0.0000        0.0000        0.0000        0.0000        0.0000        0.0000        0.0000        0.0000        0.0000        0.0000        0.0000        0.0000        0.0000        0.0000        0.0000        0.0000        0.0000        0.0000        0.0000        0.0000        0.0000        0.0000        0.0000        0.0000        0.0000        0.0000        0.0000        0.0000        0.0000        0.0000        0.0000        0.0000        0.0000        0.0000        0.0000        0.0000        0.0000        0.0000        0.0000        0.0000        0.0000        0.0000        0.0000        0.0000        0.0000        0.0000        0.0000        0.0000        0.0000        0.0000        0.0000        0.0000        0.0000        0.0000        0.0000        0.0000        0.0000        0.0000        0.0000        0.0000        0.0000        0.0000        0.0000        0.0000        0.0000        0.0000        0.0000        0.0000        0.0000        0.0000        0.0000        0.0000        0.0000        0.0000        0.0000        0.0000        0.0000        0.0000        0.0000        0.0000      373.2347      308.6303      256.6006      251.1746      235.9640      201.9666      212.3782      230.1757      226.0594      180.7438      152.1101      145.1425      131.5016      140.6959      117.9278      116.5906      107.6324      109.5088      116.2082      119.9549      123.6321      117.8563      106.3671       81.2613       78.4919       90.9520      108.8869      100.2032      104.7113       94.2413       87.1301       75.6007       76.4314       84.9306       99.5045      107.8494      109.6789      107.4184       96.5646       87.6891       82.4327       86.6932      126.7749      136.2295      121.7544       91.1213       56.4533       42.1472       31.5598       24.5964       11.5566       14.1843       10.4412       14.9098       20.4188       19.7140       29.8554       40.2111       50.9537       42.5286       50.7076       52.5193       60.5622       59.6263       86.6908       78.9389       93.4737       75.8136       64.1012       62.7429       67.4068       78.3835       78.6436       84.5495      117.1347      118.7789      128.6976      143.8859      172.9320      177.2910      200.9292      228.6512      275.9892      290.5354      348.7677      381.1755      439.0108      489.1019      505.4625      505.9935        0.0000        0.0000        0.0000      222.6300      412.6880      491.0715      532.3958      512.6107      234.7800        0.0000        0.0000        0.0000        0.0000        0.0000        0.0000        0.0000        0.0000        0.0000        0.0000        0.0000        0.0000        0.0000        0.0000        0.0000        0.0000        0.0000        0.0000        0.0000        0.0000        0.0000        0.0000        0.0000        0.0000        0.0000        0.0000        0.0000        0.0000        0.0000        0.0000        0.0000        0.0000        0.0000        0.0000        0.0000        0.0000        0.0000        0.0000        0.0000        0.0000        0.0000        0.0000        0.0000        0.0000        0.0000        0.0000        0.0000        0.0000        0.0000        0.0000        0.0000        0.0000        0.0000
        0.0000        0.0000        0.0000        0.0000        0.0000        0.0000        0.0000        0.0000        0.0000        0.0000        0.0000        0.0000        0.0000        0.0000        0.0000        0.0000        0.0000        0.0000        0.0000        0.0000        0.0000        0.0000        0.0000        0.0000        0.0000        0.0000        0.0000        0.0000        0.0000        0.0000        0.0000        0.0000        0.0000        0.0000        0.0000        0.0000        0.0000        0.0000        0.0000        0.0000        0.0000        0.0000        0.0000        0.0000        0.0000        0.0000        0.0000        0.0000        0.0000        0.0000        0.0000        0.0000        0.0000        0.0000        0.0000        0.0000        0.0000        0.0000        0.0000        0.0000        0.0000        0.0000        0.0000        0.0000        0.0000        0.0000        0.0000        0.0000        0.0000        0.0000        0.0000        0.0000        0.0000        0.0000        0.0000        0.0000        0.0000        0.0000        0.0000        0.0000        0.0000        0.0000        0.0000        0.0000        0.0000        0.0000        0.0000        0.0000        0.0000        0.0000        0.0000        0.0000        0.0000        0.0000        0.0000        0.0000      419.7320      361.8607      301.0074      269.9883      244.5758      246.0938      224.7282      221.4862      215.0329      223.4013      193.2548      169.0913      156.4541      138.2080      142.2536      111.3371      102.6813      100.9438      106.2784      122.7326      132.5451      152.0211      118.5267      104.6258       89.8148       82.0844       81.7589       96.0385       99.3033      106.4838       95.6679       92.1621       82.0513       71.8541       80.1786      113.4171      123.6609      106.4767       96.6822      113.3395      108.9455      111.6654      127.9210      139.7191      145.6829      125.1227       80.3961       39.8270       34.2897       28.6959       20.4866       10.3575        8.5420       26.5212       24.2621       18.2297       15.1954       16.1121       22.0836       27.4994       33.5066       37.5036       42.1606       24.9368       20.8173       22.2667       37.2567       45.7909       38.7848       38.7984       41.1143       73.8483       69.7050       71.6861       82.8087       98.5928      132.3032      145.6636      170.6037      199.1412      219.6803      254.5711      334.4943      359.6958      367.7115      379.2821      455.2922      710.8419      830.5308      652.2421        0.0000        0.0000        0.0000        0.0000      296.8133      411.8332      477.0109      489.1378      484.4718      255.8100        0.0000        0.0000        0.0000        0.0000        0.0000        0.0000        0.0000        0.0000        0.0000        0.0000        0.0000        0.0000        0.0000        0.0000        0.0000        0.0000        0.0000        0.0000        0.0000        0.0000        0.0000        0.0000        0.0000        0.0000        0.0000        0.0000        0.0000        0.0000        0.0000        0.0000        0.0000        0.0000        0.0000        0.0000        0.0000        0.0000        0.0000        0.0000        0.0000        0.0000        0.0000        0.0000        0.0000        0.0000        0.0000        0.0000        0.0000        0.0000        0.0000        0.0000        0.0000        0.0000        0.0000
        0.0000        0.0000        0.0000        0.0000        0.0000        0.0000        0.0000        0.0000        0.0000        0.0000        0.0000        0.0000        0.0000        0.0000        0.0000        0.0000        0.0000        0.0000        0.0000        0.0000        0.0000        0.0000        0.0000        0.0000        0.0000        0.0000        0.0000        0.0000        0.0000        0.0000        0.0000        0.0000        0.0000        0.0000        0.0000        0.0000        0.0000        0.0000        0.0000        0.0000        0.0000        0.0000        0.0000        0.0000        0.0000        0.0000        0.0000        0.0000        0.0000        0.0000        0.0000        0.0000        0.0000        0.0000        0.0000        0.0000        0.0000        0.0000        0.0000        0.0000        0.0000        0.0000        0.0000        0.0000        0.0000        0.0000        0.0000        0.0000        0.0000        0.0000        0.0000        0.0000        0.0000        0.0000        0.0000        0.0000        0.0000        0.0000        0.0000        0.0000        0.0000        0.0000        0.0000        0.0000        0.0000        0.0000        0.0000        0.0000        0.0000        0.0000        0.0000        0.0000        0.0000        0.0000        0.0000        0.0000      338.3249      339.3423      279.5642      268.6621      249.9461      245.5688      223.9288      235.5597      243.9120      250.4669      221.6650      196.5660      171.6596      151.7957      143.8156      113.8901      100.7240       91.7121      105.5075      136.2187      138.9433      160.7825      127.5686      106.4382      108.2969       96.9590      108.6873      108.7632       95.5417       93.4740       79.7434       98.9749       86.0605       87.0618       93.3845      106.5915       94.6569       86.4008       93.1271      110.2004      113.9872      126.6595      133.7686      125.1545      128.4540      108.9659       70.8309       42.9115       34.8928       34.9307       22.4595       20.5975       12.5104       19.3873       24.8637       13.0199       11.0966       10.1025       12.8533       24.9758       30.4815       32.0298       31.0200       16.1849       13.1022       17.9081       25.3767       34.4558       37.5697       42.5446       45.3153       53.8744       62.9973       69.4733       78.6681       99.8689      141.2243      163.7011      167.4106      210.9127      261.6752      267.6812      270.3168      265.0858      275.2219      327.6811      414.5380        0.0000        0.0000        0.0000        0.0000        0.0000        0.0000      193.6158      223.1025      353.9773      405.9474      441.6573      480.3978        0.0000        0.0000        0.0000        0.0000        0.0000        0.0000        0.0000        0.0000        0.0000        0.0000        0.0000        0.0000        0.0000        0.0000        0.0000        0.0000        0.0000        0.0000        0.0000        0.0000        0.0000        0.0000        0.0000        0.0000        0.0000        0.0000        0.0000        0.0000        0.0000        0.0000        0.0000        0.0000        0.0000        0.0000        0.0000        0.0000        0.0000        0.0000        0.0000        0.0000        0.0000        0.0000        0.0000        0.0000        0.0000        0.0000        0.0000        0.0000        0.0000        0.0000        0.0000        0.0000        0.0000        0.0000
        0.0000        0.0000        0.0000        0.0000        0.0000        0.0000        0.0000        0.0000        0.0000        0.0000        0.0000        0.0000        0.0000        0.0000        0.0000        0.0000        0.0000        0.0000        0.0000        0.0000        0.0000        0.0000        0.0000        0.0000        0.0000        0.0000        0.0000        0.0000        0.0000        0.0000        0.0000        0.0000        0.0000        0.0000        0.0000        0.0000        0.0000        0.0000        0.0000        0.0000        0.0000        0.0000        0.0000        0.0000        0.0000        0.0000        0.0000        0.0000        0.0000        0.0000        0.0000        0.0000        0.0000        0.0000        0.0000        0.0000        0.0000        0.0000        0.0000        0.0000        0.0000        0.0000        0.0000        0.0000        0.0000        0.0000        0.0000        0.0000        0.0000        0.0000        0.0000        0.0000        0.0000        0.0000        0.0000        0.0000        0.0000        0.0000        0.0000        0.0000        0.0000        0.0000        0.0000        0.0000        0.0000        0.0000        0.0000        0.0000        0.0000        0.0000        0.0000        0.0000        0.0000        0.0000        0.0000        0.0000      297.8032      311.2007      287.7367      272.1800      269.0279      248.4286      227.1312      243.8523      249.7205      252.0993      213.5872      180.9233      188.5734      172.4941      147.3328      119.5656      104.2828       98.6546      101.4370      137.9552      140.7601      143.5102      120.8634      110.7687      110.9802      115.2907      139.4815      118.5314       97.9976      103.0211       96.8879       86.0785       78.6541       77.2133       85.8420       94.7664       94.0569       81.7910       84.4004      100.1184      114.6355      141.5254      137.8604      118.4263      111.4116       91.6930       64.3164       44.3387       33.9748       32.4733       32.7866       32.7153       16.8074       18.0376       14.8954       10.8182        7.6853       15.2528       13.7482       27.6704       33.2576       32.6616       34.1330       17.3076       13.4474       17.5628       30.6038       49.0319       45.6197       53.0673       55.8735       65.2984       72.9502       82.0486       93.1725      116.5118      141.2856      161.1161      167.9339      219.1388      237.6431      253.1740      276.8583      279.1155      294.1086      333.0858        0.0000        0.0000        0.0000        0.0000        0.0000        0.0000      175.7818      171.5886      191.4064      303.7256      347.7579      392.7944      477.8769        0.0000        0.0000        0.0000        0.0000        0.0000        0.0000        0.0000        0.0000        0.0000        0.0000        0.0000        0.0000        0.0000        0.0000        0.0000        0.0000        0.0000        0.0000        0.0000        0.0000        0.0000        0.0000        0.0000        0.0000        0.0000        0.0000        0.0000        0.0000        0.0000        0.0000        0.0000        0.0000        0.0000        0.0000        0.0000        0.0000        0.0000        0.0000        0.0000        0.0000        0.0000        0.0000        0.0000        0.0000        0.0000        0.0000        0.0000        0.0000        0.0000        0.0000        0.0000        0.0000        0.0000        0.0000
        0.0000        0.0000        0.0000        0.0000        0.0000        0.0000        0.0000        0.0000        0.0000        0.0000        0.0000        0.0000        0.0000        0.0000        0.0000        0.0000        0.0000        0.0000        0.0000        0.0000        0.0000        0.0000        0.0000        0.0000        0.0000        0.0000        0.0000        0.0000        0.0000        0.0000        0.0000        0.0000        0.0000        0.0000        0.0000        0.0000        0.0000        0.0000        0.0000        0.0000        0.0000        0.0000        0.0000        0.0000        0.0000        0.0000        0.0000        0.0000        0.0000        0.0000        0.0000        0.0000        0.0000        0.0000        0.0000        0.0000        0.0000        0.0000        0.0000        0.0000        0.0000        0.0000        0.0000        0.0000        0.0000        0.0000        0.0000        0.0000        0.0000        0.0000        0.0000        0.0000        0.0000        0.0000        0.0000        0.0000        0.0000        0.0000        0.0000        0.0000        0.0000        0.0000        0.0000        0.0000        0.0000        0.0000        0.0000        0.0000        0.0000        0.0000        0.0000        0.0000        0.0000        0.0000        0.0000        0.0000        0.0000      284.5380      272.1569      274.5104      258.0916      265.7829      252.5638      249.5333      228.0034      230.8127      210.0237      191.2833      185.6622      180.7661      158.7916      138.7925      121.7828      122.6545      100.6371      130.5959      139.8275      135.4480      125.4668      103.4188       94.7791       98.7109       89.1745       98.8127      105.1163      102.7358       99.3244      104.8161       69.4261       61.0863       71.0517       65.4225       68.0233       70.5008       74.2242       93.1805      108.8908      118.7623      114.2939       99.9237       89.8304       74.9883       57.3871       52.5650       40.3472       37.4792       41.2684       38.7847       28.2613       24.1438       14.3753       14.7551       16.1733       20.7045       26.0652       28.3825       29.2832       31.4868       35.0844       19.6269       21.5285       29.2200       41.7288       62.6790       65.6497       72.3376       75.7497       97.8939      101.5675      101.7912      117.0221      136.4041      143.2689      142.8013      192.6220      229.2958      213.7094      250.9662      295.2517      343.4498      373.2513        0.0000        0.0000        0.0000        0.0000        0.0000        0.0000        0.0000      176.9620      175.4482      193.1231      274.2913      294.8800      353.8845      426.5313        0.0000        0.0000        0.0000        0.0000        0.0000        0.0000        0.0000        0.0000        0.0000        0.0000        0.0000        0.0000        0.0000        0.0000        0.0000        0.0000        0.0000        0.0000        0.0000        0.0000        0.0000        0.0000        0.0000        0.0000        0.0000        0.0000        0.0000        0.0000        0.0000        0.0000        0.0000        0.0000        0.0000        0.0000        0.0000        0.0000        0.0000        0.0000        0.0000        0.0000        0.0000        0.0000        0.0000        0.0000        0.0000        0.0000        0.0000        0.0000        0.0000        0.0000        0.0000        0.0000        0.0000        0.0000
        0.0000        0.0000        0.0000        0.0000        0.0000        0.0000        0.0000        0.0000        0.0000        0.0000        0.0000        0.0000        0.0000        0.0000        0.0000        0.0000        0.0000        0.0000        0.0000        0.0000        0.0000        0.0000        0.0000        0.0000        0.0000        0.0000        0.0000        0.0000        0.0000        0.0000        0.0000        0.0000        0.0000        0.0000        0.0000        0.0000        0.0000        0.0000        0.0000        0.0000        0.0000        0.0000        0.0000        0.0000        0.0000        0.0000        0.0000        0.0000        0.0000        0.0000        0.0000        0.0000        0.0000        0.0000        0.0000        0.0000        0.0000        0.0000        0.0000        0.0000        0.0000        0.0000        0.0000        0.0000        0.0000        0.0000        0.0000        0.0000        0.0000        0.0000        0.0000        0.0000        0.0000        0.0000        0.0000        0.0000        0.0000        0.0000        0.0000        0.0000        0.0000        0.0000        0.0000        0.0000        0.0000        0.0000        0.0000        0.0000        0.0000        0.0000        0.0000        0.0000        0.0000        0.0000        0.0000        0.0000      289.4798      275.3753      273.8946      267.7223        0.0000      259.6855      236.4468      217.3246      231.6197      219.7230      204.9654      218.4196      222.9358      190.8463      166.0841      158.2894      145.5857      121.1145       96.4469      114.4456      128.3596      120.7982      110.3844      125.0919      106.5830      111.7311      100.9610      121.6618      119.6269      107.1668       86.1829       74.4575       49.3691       46.0750       51.6610       60.1349       60.1190       72.2929       60.7982       65.7661       72.8163       72.9534       63.3452       78.3499       91.7826       79.7125       57.4589       67.3897       71.0259       88.8796       71.2021       69.3041       57.3673       60.2741       44.2329       21.0945       19.0624       20.0358       28.3832       28.2271       30.2367       32.0089       32.9257       39.3700       43.6626       54.6036       67.8076       98.5507      107.8257      122.9622      136.8883      162.1747      166.2050      157.6798      155.4617      158.0098      154.2367      138.7463      157.9259      154.0960      185.6844      224.9031      267.1023        0.0000        0.0000        0.0000        0.0000        0.0000      290.9699      199.9200        0.0000      233.6344      223.1048      233.3336      246.3487      257.1957      281.2323      314.6835        0.0000        0.0000        0.0000        0.0000        0.0000        0.0000        0.0000        0.0000        0.0000        0.0000        0.0000        0.0000        0.0000        0.0000        0.0000        0.0000        0.0000        0.0000        0.0000        0.0000        0.0000        0.0000        0.0000        0.0000        0.0000        0.0000        0.0000        0.0000        0.0000        0.0000        0.0000        0.0000        0.0000        0.0000        0.0000        0.0000        0.0000        0.0000        0.0000        0.0000        0.0000        0.0000        0.0000        0.0000        0.0000        0.0000        0.0000        0.0000        0.0000        0.0000        0.0000        0.0000        0.0000        0.0000        0.0000
        0.0000        0.0000        0.0000        0.0000        0.0000        0.0000        0.0000        0.0000        0.0000        0.0000        0.0000        0.0000        0.0000        0.0000        0.0000        0.0000        0.0000        0.0000        0.0000        0.0000        0.0000        0.0000        0.0000        0.0000        0.0000        0.0000        0.0000        0.0000        0.0000        0.0000        0.0000        0.0000        0.0000        0.0000        0.0000        0.0000        0.0000        0.0000        0.0000        0.0000        0.0000        0.0000        0.0000        0.0000        0.0000        0.0000        0.0000        0.0000        0.0000        0.0000        0.0000        0.0000        0.0000        0.0000        0.0000        0.0000        0.0000        0.0000        0.0000        0.0000        0.0000        0.0000        0.0000        0.0000        0.0000        0.0000        0.0000        0.0000        0.0000        0.0000        0.0000        0.0000        0.0000        0.0000        0.0000        0.0000        0.0000        0.0000        0.0000        0.0000        0.0000        0.0000        0.0000        0.0000        0.0000        0.0000        0.0000        0.0000        0.0000        0.0000        0.0000        0.0000        0.0000        0.0000        0.0000        0.0000        0.0000      274.0684        0.0000        0.0000        0.0000      251.9205      211.5182      217.0625      234.0339      242.3830      218.2035      232.4186      238.2618      219.3270      173.4889      168.9765      142.8263      110.2904       96.0006      105.1782      111.3767      107.9446      110.9106      115.7185      100.6525      104.0105      115.3296      123.3117      107.9716       89.7362       79.9982       59.7767       47.5024       45.5230       48.0780       53.7410       56.6211       58.6176       77.4955       72.9511       79.6201       68.8615       63.5502       71.1835       99.4402       81.3676       78.8677       83.4688       87.3044       91.6332       93.1957       93.5262       86.1526       71.8878       63.7405       32.3125       24.6730       22.8947       28.0725       31.2292       35.7248       38.9917       46.7755       58.1200       58.0000       67.5016       84.3370      109.8117      130.8398      150.0661      169.0791      175.0871      196.8016      190.1992      191.4280      189.2569      181.5291      153.8530      159.6063      185.0038      217.9570      208.6574      164.9042        0.0000        0.0000        0.0000        0.0000        0.0000      334.1400      247.9800      239.8500      271.2133      253.2680      247.0135      254.1171      252.2379      270.5897      294.9362        0.0000        0.0000        0.0000        0.0000        0.0000        0.0000        0.0000        0.0000        0.0000        0.0000        0.0000        0.0000        0.0000        0.0000        0.0000        0.0000        0.0000        0.0000        0.0000        0.0000        0.0000        0.0000        0.0000        0.0000        0.0000        0.0000        0.0000        0.0000        0.0000        0.0000        0.0000        0.0000        0.0000        0.0000        0.0000        0.0000        0.0000        0.0000        0.0000        0.0000        0.0000        0.0000        0.0000        0.0000        0.0000        0.0000        0.0000        0.0000        0.0000        0.0000        0.0000        0.0000        0.0000        0.0000        0.0000
        0.0000        0.0000        0.0000        0.0000        0.0000        0.0000        0.0000        0.0000        0.0000        0.0000        0.0000        0.0000        0.0000        0.0000        0.0000        0.0000        0.0000        0.0000        0.0000        0.0000        0.0000        0.0000        0.0000        0.0000        0.0000        0.0000        0.0000        0.0000        0.0000        0.0000        0.0000        0.0000        0.0000        0.0000        0.0000        0.0000        0.0000        0.0000        0.0000        0.0000        0.0000        0.0000        0.0000        0.0000        0.0000        0.0000        0.0000        0.0000        0.0000        0.0000        0.0000        0.0000        0.0000        0.0000        0.0000        0.0000        0.0000        0.0000        0.0000        0.0000        0.0000        0.0000        0.0000        0.0000        0.0000        0.0000        0.0000        0.0000        0.0000        0.0000        0.0000        0.0000        0.0000        0.0000        0.0000        0.0000        0.0000        0.0000        0.0000        0.0000        0.0000        0.0000        0.0000        0.0000        0.0000        0.0000        0.0000        0.0000        0.0000        0.0000        0.0000        0.0000        0.0000        0.0000        0.0000        0.0000        0.0000        0.0000        0.0000        0.0000        0.0000      220.8190      237.1385      214.1570      216.9773      227.2708      212.2018      237.2572      223.9828      219.4984      212.8089      174.3774      137.4761      119.6042      119.3313      124.1885      112.4003      105.9894      103.3285      116.6064      116.6097      125.9445      126.4445      136.4984      122.3930      107.1699       87.1802       61.6880       49.9435       48.2432       41.1833       54.0770       49.5783       52.0419       60.4457       67.9453       76.7519       61.0574       64.5432       66.5391      103.9481       99.0093       69.2471      107.4222      122.4547      118.3283      117.4288      116.7515      114.6142       94.6451       68.3538       39.4673       37.0367       36.3272       39.9347       34.6526       39.9670       45.5792       51.8884       56.0248       63.2828       76.7908       95.1369      127.3423      153.2486      178.5723      193.7068      187.9777      211.1751      216.8155      234.4618      224.2915      196.8584      167.1872      200.7261      204.4203      204.0815        0.0000        0.0000        0.0000        0.0000        0.0000        0.0000      311.9699      367.6200      295.7400      422.2500      318.4818      283.0368      250.9146      242.8463      242.5421      247.7971      253.0006        0.0000        0.0000        0.0000        0.0000        0.0000        0.0000        0.0000        0.0000        0.0000        0.0000        0.0000        0.0000        0.0000        0.0000        0.0000        0.0000        0.0000        0.0000        0.0000        0.0000        0.0000        0.0000        0.0000        0.0000        0.0000        0.0000        0.0000        0.0000        0.0000        0.0000        0.0000        0.0000        0.0000        0.0000        0.0000        0.0000        0.0000        0.0000        0.0000        0.0000        0.0000        0.0000        0.0000        0.0000        0.0000        0.0000        0.0000        0.0000        0.0000        0.0000        0.0000        0.0000        0.0000        0.0000        0.0000
        0.0000        0.0000        0.0000        0.0000        0.0000        0.0000        0.0000        0.0000        0.0000        0.0000        0.0000        0.0000        0.0000        0.0000        0.0000        0.0000        0.0000        0.0000        0.0000        0.0000        0.0000        0.0000        0.0000        0.0000        0.0000        0.0000        0.0000        0.0000        0.0000        0.0000        0.0000        0.0000        0.0000        0.0000        0.0000        0.0000        0.0000        0.0000        0.0000        0.0000        0.0000        0.0000        0.0000        0.0000        0.0000        0.0000        0.0000        0.0000        0.0000        0.0000        0.0000        0.0000        0.0000        0.0000        0.0000        0.0000        0.0000        0.0000        0.0000        0.0000        0.0000        0.0000        0.0000        0.0000        0.0000        0.0000        0.0000        0.0000        0.0000        0.0000        0.0000        0.0000        0.0000        0.0000        0.0000        0.0000        0.0000        0.0000        0.0000        0.0000        0.0000        0.0000        0.0000        0.0000        0.0000        0.0000        0.0000        0.0000        0.0000        0.0000        0.0000        0.0000        0.0000        0.0000        0.0000        0.0000        0.0000        0.0000        0.0000        0.0000        0.0000        0.0000      254.8161      238.1100      220.3439      222.8498      245.8200      231.5894      215.9996      198.7294      208.7993      192.1974      149.7683      148.9607      142.4597      144.4659      146.1001      134.2117      116.6136      119.3483      140.3606      156.8831      139.4979      142.3969      140.5520      127.3829      109.6717       83.9056       65.7054       53.2973       48.9618       55.5215       52.2254       54.0722       62.4791      109.2388       66.7747       56.5188       58.7645       56.2474       62.6406       84.2739       89.5728       94.1193      102.8167      109.6318      133.9329      120.9667      114.8097      122.9588       78.5311       42.1398       34.8760       31.2132       38.7404       41.2388       54.3282       49.3120       56.3593       65.6407       76.1249       86.4558      103.7875      165.5770      191.9745      183.8799      191.3726      217.7660      221.9957      232.9361      240.4304      202.5219      189.2622      200.7261      209.1717      200.4822      187.9912        0.0000        0.0000        0.0000        0.0000        0.0000        0.0000        0.0000      390.3600      378.0600      353.4300      294.6911      261.5189      247.3961      246.0345      233.8820      243.9179      260.9152        0.0000        0.0000        0.0000        0.0000        0.0000        0.0000        0.0000        0.0000        0.0000        0.0000        0.0000        0.0000        0.0000        0.0000        0.0000        0.0000        0.0000        0.0000        0.0000        0.0000        0.0000        0.0000        0.0000        0.0000        0.0000        0.0000        0.0000        0.0000        0.0000        0.0000        0.0000        0.0000        0.0000        0.0000        0.0000        0.0000        0.0000        0.0000        0.0000        0.0000        0.0000        0.0000        0.0000        0.0000        0.0000        0.0000        0.0000        0.0000        0.0000        0.0000        0.0000        0.0000        0.0000        0.0000        0.0000
        0.0000        0.0000        0.0000        0.0000        0.0000        0.0000        0.0000        0.0000        0.0000        0.0000        0.0000        0.0000        0.0000        0.0000        0.0000        0.0000        0.0000        0.0000        0.0000        0.0000        0.0000        0.0000        0.0000        0.0000        0.0000        0.0000        0.0000        0.0000        0.0000        0.0000        0.0000        0.0000        0.0000        0.0000        0.0000        0.0000        0.0000        0.0000        0.0000        0.0000        0.0000        0.0000        0.0000        0.0000        0.0000        0.0000        0.0000        0.0000        0.0000        0.0000        0.0000        0.0000        0.0000        0.0000        0.0000        0.0000        0.0000        0.0000        0.0000        0.0000        0.0000        0.0000        0.0000        0.0000        0.0000        0.0000        0.0000        0.0000        0.0000        0.0000        0.0000        0.0000        0.0000        0.0000        0.0000        0.0000        0.0000        0.0000        0.0000        0.0000        0.0000        0.0000        0.0000        0.0000        0.0000        0.0000        0.0000        0.0000        0.0000        0.0000        0.0000        0.0000        0.0000        0.0000        0.0000        0.0000        0.0000        0.0000        0.0000        0.0000        0.0000        0.0000        0.0000      260.8392      249.2830      221.0952      224.0574      230.9093      226.8495      214.6332      193.3477      187.7812      177.4626      173.3763      167.2775      187.4667      183.8782      158.2991      146.8307      176.1107      168.6951      185.2059      189.3523      213.6022      204.7398      193.1510      175.5484        0.0000        0.0000       64.0789       65.0773       68.8687       72.6059       72.2924       86.2416       92.5117       70.4680       63.9462       57.8111       56.2651       65.2582       78.2264       68.9153       69.9079       82.6886       97.7719       97.5467       98.3978       92.9715       87.4588       75.4963       60.7886       49.9709       41.7464       45.6203       52.2311       50.7527       56.6311       67.7402       82.9894       96.1665      106.5029      119.1675      137.5025      128.6721      139.5792      160.8171      208.0192      220.0334      245.1888      240.4319      192.1328      227.2030      217.0737        0.0000        0.0000        0.0000        0.0000        0.0000        0.0000        0.0000        0.0000        0.0000        0.0000        0.0000        0.0000        0.0000      284.3458      262.5767      250.2601      226.4001      217.3449      220.9703        0.0000        0.0000        0.0000        0.0000        0.0000        0.0000        0.0000        0.0000        0.0000        0.0000        0.0000        0.0000        0.0000        0.0000        0.0000        0.0000        0.0000        0.0000        0.0000        0.0000        0.0000        0.0000        0.0000        0.0000        0.0000        0.0000        0.0000        0.0000        0.0000        0.0000        0.0000        0.0000        0.0000        0.0000        0.0000        0.0000        0.0000        0.0000        0.0000        0.0000        0.0000        0.0000        0.0000        0.0000        0.0000        0.0000        0.0000        0.0000        0.0000        0.0000        0.0000        0.0000        0.0000        0.0000        0.0000        0.0000
        0.0000        0.0000        0.0000        0.0000        0.0000        0.0000        0.0000        0.0000        0.0000        0.0000        0.0000        0.0000        0.0000        0.0000        0.0000        0.0000        0.0000        0.0000        0.0000        0.0000        0.0000        0.0000        0.0000        0.0000        0.0000        0.0000        0.0000        0.0000        0.0000        0.0000        0.0000        0.0000        0.0000        0.0000        0.0000        0.0000        0.0000        0.0000        0.0000        0.0000        0.0000        0.0000        0.0000        0.0000        0.0000        0.0000        0.0000        0.0000        0.0000        0.0000        0.0000        0.0000        0.0000        0.0000        0.0000        0.0000        0.0000        0.0000        0.0000        0.0000        0.0000        0.0000        0.0000        0.0000        0.0000        0.0000        0.0000        0.0000        0.0000        0.0000        0.0000        0.0000        0.0000        0.0000        0.0000        0.0000        0.0000        0.0000        0.0000        0.0000        0.0000        0.0000        0.0000        0.0000        0.0000        0.0000        0.0000        0.0000        0.0000        0.0000        0.0000        0.0000        0.0000        0.0000        0.0000        0.0000        0.0000        0.0000        0.0000        0.0000        0.0000        0.0000        0.0000      291.3448      261.3231      265.7625      255.2380      245.3220      241.1892      220.4983      202.9932      209.5250      193.7508      188.7387      203.0660      210.4577      211.5165      172.9604      170.7263      204.8919      218.2616      211.3032      216.2341      248.8410      255.3323      254.2249        0.0000        0.0000        0.0000        0.0000        0.0000        0.0000       79.4665       86.1523       98.4631       92.2599       80.8510       86.4504       62.6045       65.3089       72.5318       83.7903       73.7269       71.5880       84.3036       87.6019       97.2518       99.4176      115.2971       97.5624       81.1653       70.5538       63.7738       49.5852       49.7688       52.3147       57.0763       69.7680       79.5058       96.0508      117.5025      124.0758      130.0718      118.1301      127.2593      137.0000      156.6258      200.0985      242.7232      255.4744      258.0263      242.6748        0.0000        0.0000        0.0000        0.0000        0.0000        0.0000        0.0000        0.0000        0.0000        0.0000        0.0000        0.0000        0.0000        0.0000        0.0000      261.8647      260.9968      238.8793      210.9497      204.1923      212.5035      227.6140        0.0000        0.0000        0.0000        0.0000        0.0000        0.0000        0.0000        0.0000        0.0000        0.0000        0.0000        0.0000        0.0000        0.0000        0.0000        0.0000        0.0000        0.0000        0.0000        0.0000        0.0000        0.0000        0.0000        0.0000        0.0000        0.0000        0.0000        0.0000        0.0000        0.0000        0.0000        0.0000        0.0000        0.0000        0.0000        0.0000        0.0000        0.0000        0.0000        0.0000        0.0000        0.0000        0.0000        0.0000        0.0000        0.0000        0.0000        0.0000        0.0000        0.0000        0.0000        0.0000        0.0000        0.0000        0.0000
        0.0000        0.0000        0.0000        0.0000        0.0000        0.0000        0.0000        0.0000        0.0000        0.0000        0.0000        0.0000        0.0000        0.0000        0.0000        0.0000        0.0000        0.0000        0.0000        0.0000        0.0000        0.0000        0.0000        0.0000        0.0000        0.0000        0.0000        0.0000        0.0000        0.0000        0.0000        0.0000        0.0000        0.0000        0.0000        0.0000        0.0000        0.0000        0.0000        0.0000        0.0000        0.0000        0.0000        0.0000        0.0000        0.0000        0.0000        0.0000        0.0000        0.0000        0.0000        0.0000        0.0000        0.0000        0.0000        0.0000        0.0000        0.0000        0.0000        0.0000        0.0000        0.0000        0.0000        0.0000        0.0000        0.0000        0.0000        0.0000        0.0000        0.0000        0.0000        0.0000        0.0000        0.0000        0.0000        0.0000        0.0000        0.0000        0.0000        0.0000        0.0000        0.0000        0.0000        0.0000        0.0000        0.0000        0.0000        0.0000        0.0000        0.0000        0.0000        0.0000        0.0000        0.0000        0.0000        0.0000        0.0000        0.0000        0.0000        0.0000        0.0000        0.0000        0.0000      282.3246      270.4203      261.0745      244.3185      248.2602      239.1514      216.0732      214.7839      211.6111      196.2608      191.5699      178.5279      184.5434      176.1114        0.0000      175.7593      210.5314        0.0000        0.0000      242.5667      263.1005        0.0000        0.0000        0.0000        0.0000        0.0000        0.0000        0.0000        0.0000       97.6806      101.2665       87.3286      107.8349      105.0474      116.4437       75.5214       79.7175       70.8463       68.3848       65.4254       73.1475       85.3657      102.4238      102.6981      114.8502      122.8576      107.7673       97.8682       80.0081       72.6269       63.6562       66.4741       61.8363       67.6555       73.3132       87.3709      105.7195      125.6205      139.2390      135.6573      122.3418      124.9497      148.0512      179.9156        0.0000        0.0000        0.0000        0.0000        0.0000        0.0000        0.0000        0.0000        0.0000        0.0000        0.0000        0.0000        0.0000        0.0000        0.0000        0.0000        0.0000        0.0000        0.0000        0.0000      285.8132      247.2229      222.6596      199.5464      192.2417        0.0000        0.0000        0.0000        0.0000        0.0000        0.0000        0.0000        0.0000        0.0000        0.0000        0.0000        0.0000        0.0000        0.0000        0.0000        0.0000        0.0000        0.0000        0.0000        0.0000        0.0000        0.0000        0.0000        0.0000        0.0000        0.0000        0.0000        0.0000        0.0000        0.0000        0.0000        0.0000        0.0000        0.0000        0.0000        0.0000        0.0000        0.0000        0.0000        0.0000        0.0000        0.0000        0.0000        0.0000        0.0000        0.0000        0.0000        0.0000        0.0000        0.0000        0.0000        0.0000        0.0000        0.0000        0.0000        0.0000        0.0000
        0.0000        0.0000        0.0000        0.0000        0.0000        0.0000        0.0000        0.0000        0.0000        0.0000        0.0000        0.0000        0.0000        0.0000        0.0000        0.0000        0.0000        0.0000        0.0000        0.0000        0.0000        0.0000        0.0000        0.0000        0.0000        0.0000        0.0000        0.0000        0.0000        0.0000        0.0000        0.0000        0.0000        0.0000        0.0000        0.0000        0.0000        0.0000        0.0000        0.0000        0.0000        0.0000        0.0000        0.0000        0.0000        0.0000        0.0000        0.0000        0.0000        0.0000        0.0000        0.0000        0.0000        0.0000        0.0000        0.0000        0.0000        0.0000        0.0000        0.0000        0.0000        0.0000        0.0000        0.0000        0.0000        0.0000        0.0000        0.0000        0.0000        0.0000        0.0000        0.0000        0.0000        0.0000        0.0000        0.0000        0.0000        0.0000        0.0000        0.0000        0.0000        0.0000        0.0000        0.0000        0.0000        0.0000        0.0000        0.0000        0.0000        0.0000        0.0000        0.0000        0.0000        0.0000        0.0000        0.0000        0.0000        0.0000        0.0000        0.0000        0.0000        0.0000        0.0000      283.8166      278.4370      262.2112      227.2484      231.0295      221.2706      212.9795      200.9654      191.3417      186.2725      194.5488        0.0000        0.0000        0.0000        0.0000        0.0000        0.0000        0.0000        0.0000        0.0000        0.0000        0.0000        0.0000        0.0000        0.0000        0.0000        0.0000        0.0000        0.0000        0.0000      114.5119      102.7289      106.8506       98.2086       87.2083       79.0389       90.7880       82.6469       88.7962      108.0934      104.2346      138.0485      142.1878      133.5491      131.8770      129.0317      124.4697      111.6245       78.1910       62.9966       62.2651       70.5359       57.6857       73.7538       79.7693       85.4371      110.9524      132.1715      153.8021      130.0927      127.6863      124.3864      152.3783        0.0000        0.0000        0.0000        0.0000        0.0000        0.0000        0.0000        0.0000        0.0000        0.0000        0.0000        0.0000        0.0000        0.0000        0.0000        0.0000        0.0000        0.0000        0.0000        0.0000        0.0000        0.0000      265.3552      228.0431      202.6887        0.0000      210.2631      228.1316        0.0000        0.0000        0.0000        0.0000        0.0000        0.0000        0.0000        0.0000        0.0000        0.0000        0.0000        0.0000        0.0000        0.0000        0.0000        0.0000        0.0000        0.0000        0.0000        0.0000        0.0000        0.0000        0.0000        0.0000        0.0000        0.0000        0.0000        0.0000        0.0000        0.0000        0.0000        0.0000        0.0000        0.0000        0.0000        0.0000        0.0000        0.0000        0.0000        0.0000        0.0000        0.0000        0.0000        0.0000        0.0000        0.0000        0.0000        0.0000        0.0000        0.0000        0.0000        0.0000        0.0000        0.0000        0.0000
        0.0000        0.0000        0.0000        0.0000        0.0000        0.0000        0.0000        0.0000        0.0000        0.0000        0.0000        0.0000        0.0000        0.0000        0.0000        0.0000        0.0000        0.0000        0.0000        0.0000        0.0000        0.0000        0.0000        0.0000        0.0000        0.0000        0.0000        0.0000        0.0000        0.0000        0.0000        0.0000        0.0000        0.0000        0.0000        0.0000        0.0000        0.0000        0.0000        0.0000        0.0000        0.0000        0.0000        0.0000        0.0000        0.0000        0.0000        0.0000        0.0000        0.0000        0.0000        0.0000        0.0000        0.0000        0.0000        0.0000        0.0000        0.0000        0.0000        0.0000        0.0000        0.0000        0.0000        0.0000        0.0000        0.0000        0.0000        0.0000        0.0000        0.0000        0.0000        0.0000        0.0000        0.0000        0.0000        0.0000        0.0000        0.0000        0.0000        0.0000        0.0000        0.0000        0.0000        0.0000        0.0000        0.0000        0.0000        0.0000        0.0000        0.0000        0.0000        0.0000        0.0000        0.0000        0.0000        0.0000        0.0000        0.0000        0.0000        0.0000        0.0000        0.0000        0.0000        0.0000        0.0000      249.4707      238.6347      221.7271      214.3526      201.4702      184.1968      198.4725      181.3879      173.3344      164.3627        0.0000        0.0000        0.0000        0.0000        0.0000        0.0000        0.0000        0.0000        0.0000        0.0000        0.0000        0.0000        0.0000        0.0000        0.0000        0.0000        0.0000        0.0000      105.9362       92.2736      156.0630      142.8519      124.4742      131.7623      116.1039       90.0552      106.0213      126.8759      146.0383      149.2351      139.9489      151.3913      145.1159      150.7350      166.4288      159.1531      103.9228       91.9924       69.4833       77.8541       64.1718       56.5004       80.7239       92.6911      114.1975      123.5610      118.3669      118.3449       93.2700      107.2800        0.0000        0.0000        0.0000        0.0000        0.0000        0.0000        0.0000        0.0000        0.0000        0.0000        0.0000        0.0000        0.0000        0.0000        0.0000        0.0000        0.0000        0.0000        0.0000        0.0000        0.0000        0.0000        0.0000        0.0000      302.9407      297.7684        0.0000      201.5700      280.5001        0.0000        0.0000        0.0000        0.0000        0.0000        0.0000        0.0000        0.0000        0.0000        0.0000        0.0000        0.0000        0.0000        0.0000        0.0000        0.0000        0.0000        0.0000        0.0000        0.0000        0.0000        0.0000        0.0000        0.0000        0.0000        0.0000        0.0000        0.0000        0.0000        0.0000        0.0000        0.0000        0.0000        0.0000        0.0000        0.0000        0.0000        0.0000        0.0000        0.0000        0.0000        0.0000        0.0000        0.0000        0.0000        0.0000        0.0000        0.0000        0.0000        0.0000        0.0000        0.0000        0.0000        0.0000        0.0000
        0.0000        0.0000        0.0000        0.0000        0.0000        0.0000        0.0000        0.0000        0.0000        0.0000        0.0000        0.0000        0.0000        0.0000        0.0000        0.0000        0.0000        0.0000        0.0000        0.0000        0.0000        0.0000        0.0000        0.0000        0.0000        0.0000        0.0000        0.0000        0.0000        0.0000        0.0000        0.0000        0.0000        0.0000        0.0000        0.0000        0.0000        0.0000        0.0000        0.0000        0.0000        0.0000        0.0000        0.0000        0.0000        0.0000        0.0000        0.0000        0.0000        0.0000        0.0000        0.0000        0.0000        0.0000        0.0000        0.0000        0.0000        0.0000        0.0000        0.0000        0.0000        0.0000        0.0000        0.0000        0.0000        0.0000        0.0000        0.0000        0.0000        0.0000        0.0000        0.0000        0.0000        0.0000        0.0000        0.0000        0.0000        0.0000        0.0000        0.0000        0.0000        0.0000        0.0000        0.0000        0.0000        0.0000        0.0000        0.0000        0.0000        0.0000        0.0000        0.0000        0.0000        0.0000        0.0000        0.0000        0.0000        0.0000        0.0000        0.0000        0.0000        0.0000        0.0000        0.0000        0.0000        0.0000      245.1264      237.1335      223.8161      218.7549      206.2212      202.8500      191.7462      169.4272      168.7433        0.0000        0.0000        0.0000        0.0000        0.0000        0.0000        0.0000        0.0000        0.0000        0.0000        0.0000        0.0000        0.0000        0.0000        0.0000        0.0000        0.0000        0.0000        0.0000        0.0000      154.2910      161.8092      155.0492      164.7899      119.0372       93.2033      103.9136      120.0722      126.3565      133.9863      142.1651      153.0280      165.1517      175.8577      173.9273      162.7729      111.6243       87.7727       63.6826       58.5725       51.4076       59.2813       83.3365       98.7998      106.2001        0.0000        0.0000      123.1527        0.0000        0.0000        0.0000        0.0000        0.0000        0.0000        0.0000        0.0000        0.0000        0.0000        0.0000        0.0000        0.0000        0.0000        0.0000        0.0000        0.0000        0.0000        0.0000        0.0000        0.0000        0.0000        0.0000        0.0000        0.0000        0.0000      358.9790      355.0546        0.0000        0.0000        0.0000        0.0000        0.0000        0.0000        0.0000        0.0000        0.0000        0.0000        0.0000        0.0000        0.0000        0.0000        0.0000        0.0000        0.0000        0.0000        0.0000        0.0000        0.0000        0.0000        0.0000        0.0000        0.0000        0.0000        0.0000        0.0000        0.0000        0.0000        0.0000        0.0000        0.0000        0.0000        0.0000        0.0000        0.0000        0.0000        0.0000        0.0000        0.0000        0.0000        0.0000        0.0000        0.0000        0.0000        0.0000        0.0000        0.0000        0.0000        0.0000        0.0000        0.0000        0.0000        0.0000        0.0000        0.0000        0.0000
[truncated: 212,709 more chars]
