# Supplementary material for: Multidimensional evaluation of the TRMM 3B43V7 satellite-based precipitation product in mainland China from 1998–2016
Source: PeerJ. 2020 Feb 20;8:e8615. doi: 10.7717/peerj.8615 (PMC7036276; doi:10.7717/peerj.8615)
Supplement: Supplemental Information 2 [file peerj-08-8615-s002.zip › TRMM_3B43 data/TRMM 3B43 data-Year-Month/2004-10.txt]

ncols         249
nrows         175
xllcorner     73.250
yllcorner     6.500
cellsize      0.25000
        0.0000        0.0000        0.0000        0.0000        0.0000        0.0000        0.0000        0.0000        0.0000        0.0000        0.0000        0.0000        0.0000        0.0000        0.0000        0.0000        0.0000        0.0000        0.0000        0.0000        0.0000        0.0000        0.0000        0.0000        0.0000        0.0000        0.0000        0.0000        0.0000        0.0000        0.0000        0.0000        0.0000        0.0000        0.0000        0.0000        0.0000        0.0000        0.0000        0.0000        0.0000        0.0000        0.0000        0.0000        0.0000        0.0000        0.0000        0.0000        0.0000        0.0000        0.0000        0.0000        0.0000        0.0000        0.0000        0.0000        0.0000        0.0000        0.0000        0.0000        0.0000        0.0000        0.0000        0.0000        0.0000        0.0000        0.0000        0.0000        0.0000        0.0000        0.0000        0.0000        0.0000        0.0000        0.0000        0.0000        0.0000        0.0000        0.0000        0.0000        0.0000        0.0000        0.0000        0.0000        0.0000        0.0000        0.0000        0.0000        0.0000        0.0000        0.0000        0.0000        0.0000        0.0000        0.0000        0.0000        0.0000        0.0000        0.0000        0.0000        0.0000        0.0000        0.0000        0.0000        0.0000        0.0000        0.0000        0.0000        0.0000        0.0000        0.0000        0.0000        0.0000        0.0000        0.0000        0.0000        0.0000        0.0000        0.0000        0.0000        0.0000        0.0000        0.0000        0.0000        0.0000        0.0000        0.0000        0.0000        0.0000        0.0000        0.0000        0.0000        0.0000        0.0000        0.0000        0.0000        0.0000        0.0000        0.0000        0.0000        0.0000        0.0000        0.0000        0.0000        0.0000        0.0000        0.0000        0.0000        0.0000        0.0000        0.0000        0.0000        0.0000        0.0000        0.0000        0.0000        0.0000        0.0000        0.0000        0.0000        0.0000        0.0000        0.0000        0.0000        0.0000        0.0000        0.0000        0.0000        0.0000        0.0000        0.0000        0.0000        0.0000        7.6078        6.7501        5.0287        0.0000        0.0000        0.0000        3.5480        5.4811        6.3206        7.0186       11.3970       10.4096       14.5040       17.6110       16.5954       18.6301       17.2622       18.5126       16.1812       16.3424       14.6936       18.0367       19.8280       16.7966       17.4912       18.9969       16.8222       14.0273       13.0290       16.7323       21.5230       21.8146       18.2620       11.3200        9.9933       10.7458       13.4093       21.1684       26.9830       24.0056       23.3712       23.8504       23.3121       23.9516       25.9912       27.8799        0.0000        0.0000        0.0000        0.0000        0.0000        0.0000        0.0000        0.0000        0.0000        0.0000        0.0000        0.0000        0.0000        0.0000        0.0000        0.0000        0.0000        0.0000        0.0000        0.0000        0.0000        0.0000        0.0000        0.0000        0.0000        0.0000        0.0000        0.0000        0.0000        0.0000
        0.0000        0.0000        0.0000        0.0000        0.0000        0.0000        0.0000        0.0000        0.0000        0.0000        0.0000        0.0000        0.0000        0.0000        0.0000        0.0000        0.0000        0.0000        0.0000        0.0000        0.0000        0.0000        0.0000        0.0000        0.0000        0.0000        0.0000        0.0000        0.0000        0.0000        0.0000        0.0000        0.0000        0.0000        0.0000        0.0000        0.0000        0.0000        0.0000        0.0000        0.0000        0.0000        0.0000        0.0000        0.0000        0.0000        0.0000        0.0000        0.0000        0.0000        0.0000        0.0000        0.0000        0.0000        0.0000        0.0000        0.0000        0.0000        0.0000        0.0000        0.0000        0.0000        0.0000        0.0000        0.0000        0.0000        0.0000        0.0000        0.0000        0.0000        0.0000        0.0000        0.0000        0.0000        0.0000        0.0000        0.0000        0.0000        0.0000        0.0000        0.0000        0.0000        0.0000        0.0000        0.0000        0.0000        0.0000        0.0000        0.0000        0.0000        0.0000        0.0000        0.0000        0.0000        0.0000        0.0000        0.0000        0.0000        0.0000        0.0000        0.0000        0.0000        0.0000        0.0000        0.0000        0.0000        0.0000        0.0000        0.0000        0.0000        0.0000        0.0000        0.0000        0.0000        0.0000        0.0000        0.0000        0.0000        0.0000        0.0000        0.0000        0.0000        0.0000        0.0000        0.0000        0.0000        0.0000        0.0000        0.0000        0.0000        0.0000        0.0000        0.0000        0.0000        0.0000        0.0000        0.0000        0.0000        0.0000        0.0000        0.0000        0.0000        0.0000        0.0000        0.0000        0.0000        0.0000        0.0000        0.0000        0.0000        0.0000        0.0000        0.0000        0.0000        0.0000        0.0000        0.0000        0.0000        0.0000        0.0000        0.0000        0.0000        0.0000        0.0000        0.0000        0.0000        0.0000        0.0000        0.0000        0.0000        0.0000        0.0000        4.6498        4.3172        3.7098        2.0066        1.7494        1.4109        1.5264        2.9611        3.7446        5.2911        7.5870        9.9379       13.7061       18.0330       16.1221       16.0582       15.8589       15.8896       17.6014       18.1476       16.4170       14.9433       15.2087       16.0601       16.5776       16.7564       20.4689       21.2227       15.7573       15.2057       20.4722       22.7743       20.1027       18.2250       17.0578       16.5110       12.8857       14.1226       15.5736       20.5868       25.4644       24.4791       23.3500       24.1880       26.2087       23.4346       24.1308       21.2822       23.1026       24.9043       31.9190       35.7414       41.5619       43.9094        0.0000        0.0000        0.0000        0.0000        0.0000        0.0000        0.0000        0.0000        0.0000        0.0000        0.0000        0.0000        0.0000        0.0000        0.0000        0.0000        0.0000        0.0000        0.0000        0.0000        0.0000        0.0000        0.0000
        0.0000        0.0000        0.0000        0.0000        0.0000        0.0000        0.0000        0.0000        0.0000        0.0000        0.0000        0.0000        0.0000        0.0000        0.0000        0.0000        0.0000        0.0000        0.0000        0.0000        0.0000        0.0000        0.0000        0.0000        0.0000        0.0000        0.0000        0.0000        0.0000        0.0000        0.0000        0.0000        0.0000        0.0000        0.0000        0.0000        0.0000        0.0000        0.0000        0.0000        0.0000        0.0000        0.0000        0.0000        0.0000        0.0000        0.0000        0.0000        0.0000        0.0000        0.0000        0.0000        0.0000        0.0000        0.0000       18.7758        0.0000       11.4537        8.6639        0.0000        0.0000        0.0000        0.0000        0.0000        0.0000        0.0000        0.0000        0.0000        0.0000        0.0000        0.0000        0.0000        0.0000        0.0000        0.0000        0.0000        0.0000        0.0000        0.0000        0.0000        0.0000        0.0000        0.0000        0.0000        0.0000        0.0000        0.0000        0.0000        0.0000        0.0000        0.0000        0.0000        0.0000        0.0000        0.0000        0.0000        0.0000        0.0000        0.0000        0.0000        0.0000        0.0000        0.0000        0.0000        0.0000        0.0000        0.0000        0.0000        0.0000        0.0000        0.0000        0.0000        0.0000        0.0000        0.0000        0.0000        0.0000        0.0000        0.0000        0.0000        0.0000        0.0000        0.0000        0.0000        0.0000        0.0000        0.0000        0.0000        0.0000        0.0000        0.0000        0.0000        0.0000        0.0000        0.0000        0.0000        0.0000        0.0000        0.0000        0.0000        0.0000        0.0000        0.0000        0.0000        0.0000        0.0000        0.0000        0.0000        0.0000        0.0000        0.0000        0.0000        0.0000        0.0000        0.0000        0.0000        0.0000        0.0000        0.0000        0.0000        0.0000        0.0000        0.0000        0.0000        0.0000        0.0000        0.0000        0.0000        0.0000        0.0000        0.0000        4.6215        4.9532        4.5767        3.9500        2.1063        1.6158        1.2581        1.5033        4.1065        3.5866        4.9291        6.6242       11.1417       12.1258       17.1670       19.4620       16.2448       19.8133       18.3426       20.0080       19.6363       19.1081       21.5052       21.5495       22.6302       23.2789       22.1926       19.4218        9.9566       12.4055       13.1754       19.7045       22.3941       20.6938       19.8312       17.7763       17.4545       17.7292       18.8659       22.5747       27.2236       29.7406       25.6564       25.0430       26.5448       28.1998       31.3159       28.3899       21.2900       20.9874       23.1175       28.2554       34.9409       46.8365       65.5147       72.4386        0.0000        0.0000        0.0000        0.0000        0.0000        0.0000        0.0000        0.0000        0.0000        0.0000        0.0000        0.0000        0.0000        0.0000        0.0000        0.0000        0.0000        0.0000        0.0000        0.0000        0.0000        0.0000
        0.0000        0.0000        0.0000        0.0000        0.0000        0.0000        0.0000        0.0000        0.0000        0.0000        0.0000        0.0000        0.0000        0.0000        0.0000        0.0000        0.0000        0.0000        0.0000        0.0000        0.0000        0.0000        0.0000        0.0000        0.0000        0.0000        0.0000        0.0000        0.0000        0.0000        0.0000        0.0000        0.0000        0.0000        0.0000        0.0000        0.0000        0.0000        0.0000        0.0000        0.0000        0.0000        0.0000        0.0000        0.0000        0.0000        0.0000        0.0000        0.0000        0.0000        0.0000        0.0000        0.0000       32.7966       23.5903       22.0600       19.0716       13.9002       11.2057        1.8033        0.0000        0.0000        0.0000        0.0000        0.0000        0.0000        0.0000        0.0000        0.0000        0.0000        0.0000        0.0000        0.0000        0.0000        0.0000        0.0000        0.0000        0.0000        0.0000        0.0000        0.0000        0.0000        0.0000        0.0000        0.0000        0.0000        0.0000        0.0000        0.0000        0.0000        0.0000        0.0000        0.0000        0.0000        0.0000        0.0000        0.0000        0.0000        0.0000        0.0000        0.0000        0.0000        0.0000        0.0000        0.0000        0.0000        0.0000        0.0000        0.0000        0.0000        0.0000        0.0000        0.0000        0.0000        0.0000        0.0000        0.0000        0.0000        0.0000        0.0000        0.0000        0.0000        0.0000        0.0000        0.0000        0.0000        0.0000        0.0000        0.0000        0.0000        0.0000        0.0000        0.0000        0.0000        0.0000        0.0000        0.0000        0.0000        0.0000        0.0000        0.0000        0.0000        0.0000        0.0000        0.0000        0.0000        0.0000        0.0000        0.0000        0.0000        0.0000        0.0000        0.0000        0.0000        0.0000        0.0000        0.0000        0.0000        0.0000        0.0000        0.0000        0.0000        0.0000        0.0000        0.0000        0.0000        0.0000        0.0000        0.0000        0.0000        5.8869        5.0301        5.1220        5.2110        4.4565        2.1109        2.1531        2.1104        2.3191        6.6668        4.2748        4.9173        6.7793        8.2167        9.2957       14.7030       13.7346       14.3938       17.2155       21.5564       26.0285       36.2071       41.1867       41.7339       34.7770       36.1891       29.6477       22.1363       18.8031       14.9524       12.1924       14.1300       14.8008       20.0615       18.0119       16.9742       17.5773       16.4094       18.5454       25.4422       25.7026       23.4372       25.4383       31.1150       25.2115       29.1665       33.2090       33.7960       32.4163       32.6586       37.8505       34.4008       33.2806       41.9352       43.9846       57.9293       60.8404       71.3717       66.3035        0.0000        0.0000        0.0000        0.0000        0.0000        0.0000        0.0000        0.0000        0.0000        0.0000        0.0000        0.0000        0.0000        0.0000        0.0000        0.0000        0.0000        0.0000        0.0000        0.0000
        0.0000        0.0000        0.0000        0.0000        0.0000        0.0000        0.0000        0.0000        0.0000        0.0000        0.0000        0.0000        0.0000        0.0000        0.0000        0.0000        0.0000        0.0000        0.0000        0.0000        0.0000        0.0000        0.0000        0.0000        0.0000        0.0000        0.0000        0.0000        0.0000        0.0000        0.0000        0.0000        0.0000        0.0000        0.0000        0.0000        0.0000        0.0000        0.0000        0.0000        0.0000        0.0000        0.0000        0.0000        0.0000        0.0000        0.0000        0.0000        0.0000        0.0000        0.0000        0.0000        0.0000       18.2775       16.4942       17.6597       18.2871       15.2275        9.6476        4.1453        0.0000        0.0000        0.0000        0.0000        0.0000        0.0000        0.0000        0.0000        0.0000        0.0000        0.0000        0.0000        0.0000        0.0000        0.0000        0.0000        0.0000        0.0000        0.0000        0.0000        0.0000        0.0000        0.0000        0.0000        0.0000        0.0000        0.0000        0.0000        0.0000        0.0000        0.0000        0.0000        0.0000        0.0000        0.0000        0.0000        0.0000        0.0000        0.0000        0.0000        0.0000        0.0000        0.0000        0.0000        0.0000        0.0000        0.0000        0.0000        0.0000        0.0000        0.0000        0.0000        0.0000        0.0000        0.0000        0.0000        0.0000        0.0000        0.0000        0.0000        0.0000        0.0000        0.0000        0.0000        0.0000        0.0000        0.0000        0.0000        0.0000        0.0000        0.0000        0.0000        0.0000        0.0000        0.0000        0.0000        0.0000        0.0000        0.0000        0.0000        0.0000        0.0000        0.0000        0.0000        0.0000        0.0000        0.0000        0.0000        0.0000        0.0000        0.0000        0.0000        0.0000        0.0000        0.0000        0.0000        0.0000        0.0000        0.0000        0.0000        0.0000        0.0000        0.0000        0.0000        0.0000        0.0000        0.0000        0.0000        0.0000        0.0000        5.8132        4.8805        4.4079        4.2686        4.2238        4.7176        5.0838        4.5404        4.9852        5.3010        5.9081        6.5125        8.1684        8.7486       10.3854       13.1071       16.2359       21.3785       27.0989       27.1762       38.3160       48.5507       48.0774       42.9398       36.7943       30.3613       22.0189       20.6100       20.5207       15.2204       14.2941       14.6542       12.1950       15.9794       18.6980       17.9926       15.4597       15.8369       17.4896       19.0621       18.0066       19.5531       20.7528       26.1629       22.6194       34.4567       40.9359       34.4698       31.0679       38.6153       46.8700       47.0124       47.8760       56.4510       54.6694       59.7692       63.4692       72.1623       82.3192       76.8808       58.4644        0.0000        0.0000        0.0000        0.0000        0.0000        0.0000        0.0000        0.0000        0.0000        0.0000        0.0000        0.0000        0.0000        0.0000        0.0000        0.0000        0.0000        0.0000
        0.0000        0.0000        0.0000        0.0000        0.0000        0.0000        0.0000        0.0000        0.0000        0.0000        0.0000        0.0000        0.0000        0.0000        0.0000        0.0000        0.0000        0.0000        0.0000        0.0000        0.0000        0.0000        0.0000        0.0000        0.0000        0.0000        0.0000        0.0000        0.0000        0.0000        0.0000        0.0000        0.0000        0.0000        0.0000        0.0000        0.0000        0.0000        0.0000        0.0000        0.0000        0.0000        0.0000        0.0000        0.0000        0.0000        0.0000        0.0000        0.0000        0.0000       18.0523       19.3540       17.9312       16.3491       20.2782       14.9351       11.6858       11.0679       10.4459        5.4888        1.9944        0.8564        0.0000        0.0000        0.0000        0.0000        0.0000        0.0000        0.0000        0.0000        0.0000        0.0000        0.0000        0.0000        0.0000        0.0000        0.0000        0.0000        0.0000        0.0000        0.0000        0.0000        0.0000        0.0000        0.0000        0.0000        0.0000        0.0000        0.0000        0.0000        0.0000        0.0000        0.0000        0.0000        0.0000        0.0000        0.0000        0.0000        0.0000        0.0000        0.0000        0.0000        0.0000        0.0000        0.0000        0.0000        0.0000        0.0000        0.0000        0.0000        0.0000        0.0000        0.0000        0.0000        0.0000        0.0000        0.0000        0.0000        0.0000        0.0000        0.0000        0.0000        0.0000        0.0000        0.0000        0.0000        0.0000        0.0000        0.0000        0.0000        0.0000        0.0000        0.0000        0.0000        0.0000        0.0000        0.0000        0.0000        0.0000        0.0000        0.0000        0.0000        0.0000        0.0000        0.0000        0.0000        0.0000        0.0000        0.0000        0.0000        0.0000        0.0000        0.0000        0.0000        0.0000        0.0000        0.0000        0.0000        0.0000        0.0000        0.0000        0.0000        0.0000        0.0000        0.0000        0.0000        0.0000        0.0000        0.0000        6.1194        6.0975        5.4876        4.8045        4.6829        5.0199        6.8922        5.6690        5.9257        6.2977        6.0384        7.3989        8.3773        9.1962       14.8362       23.8746       22.6443       17.4003       24.9816       24.4693       27.2939       27.4945       28.2477       34.6078       30.3236       30.9712       27.1731       22.9372       19.3620       17.4702       16.0772       16.9278       12.1486       12.6696       14.6024       14.7054       16.3998       14.7984       12.1940       11.6641       13.5958       17.8001       18.6280       18.8897       23.7443       21.3519       31.4341       35.7826       33.2942       37.6896       37.2590       53.8256       52.9207       52.5816       44.4456       48.9770       50.8843       57.6190       74.6977       78.2167       60.3898       54.0105        0.0000        0.0000        0.0000        0.0000        0.0000        0.0000        0.0000        0.0000        0.0000        0.0000        0.0000        0.0000        0.0000        0.0000       42.0519       44.4686       49.6935        0.0000
        0.0000        0.0000        0.0000        0.0000        0.0000        0.0000        0.0000        0.0000        0.0000        0.0000        0.0000        0.0000        0.0000        0.0000        0.0000        0.0000        0.0000        0.0000        0.0000        0.0000        0.0000        0.0000        0.0000        0.0000        0.0000        0.0000        0.0000        0.0000        0.0000        0.0000        0.0000        0.0000        0.0000        0.0000        0.0000        0.0000        0.0000        0.0000        0.0000        0.0000        0.0000        0.0000        0.0000        0.0000        0.0000        0.0000        0.0000        0.0000       18.0337       17.3949       16.0224       15.0360       15.7433       14.6026       12.9018       11.5572        9.5081        7.9926        7.5216        5.6174        5.8347        2.5001        1.0610        0.0000        0.0000        0.0000        0.0000        0.0000        0.0000        0.0000        0.0000        0.0000        0.0000        0.0000        0.0000        0.0000        0.0000        0.0000        0.0000        0.0000        0.0000        0.0000        0.0000        0.0000        0.0000        0.0000        0.0000        0.0000        0.0000        0.0000        0.0000        0.0000        0.0000        0.0000        0.0000        0.0000        0.0000        0.0000        0.0000        0.0000        0.0000        0.0000        0.0000        0.0000        0.0000        0.0000        0.0000        0.0000        0.0000        0.0000        0.0000        0.0000        0.0000        0.0000        0.0000        0.0000        0.0000        0.0000        0.0000        0.0000        0.0000        0.0000        0.0000        0.0000        0.0000        0.0000        0.0000        0.0000        0.0000        0.0000        0.0000        0.0000        0.0000        0.0000        0.0000        0.0000        0.0000        0.0000        0.0000        0.0000        0.0000        0.0000        0.0000        0.0000        0.0000        0.0000        0.0000        0.0000        0.0000        0.0000        0.0000        0.0000        0.0000        0.0000        0.0000        0.0000        0.0000        0.0000        0.0000        0.0000        0.0000        0.0000        0.0000        0.0000        0.0000        0.0000        0.0000        0.0000        6.2908        6.0628        6.0610        5.1263        5.1219        5.1822        5.4871        7.0790        7.2381        6.7698        6.6459        7.4179        7.5307        7.5067        8.6086        9.7758       10.9001       11.4724       13.7410       19.7483       22.6789       22.1503       19.8368       18.7351       19.8529       17.0234       21.4890       23.0684       22.8507       20.6089       17.3230       16.1162       14.4150       11.6992       11.2391       14.4064       14.2506       14.2685       13.6062       11.4942       10.6035       11.8339       13.0232       17.9438       19.5956       24.0790       26.4071       29.2413       31.8095       30.1692       41.6711       37.3959       37.8740       34.1331       30.9517       48.7189       58.1175       54.7600       55.6961       61.5433       65.6262       62.0124       50.9504       50.3807        0.0000        0.0000        0.0000        0.0000        0.0000        0.0000        0.0000        0.0000        0.0000       28.9763       30.5737       34.2360       44.0797       43.9598       47.0193       45.6415       54.3521
        0.0000        0.0000        0.0000        0.0000        0.0000        0.0000        0.0000        0.0000        0.0000        0.0000        0.0000        0.0000        0.0000        0.0000        0.0000        0.0000        0.0000        0.0000        0.0000        0.0000        0.0000        0.0000        0.0000        0.0000        0.0000        0.0000        0.0000        0.0000        0.0000        0.0000        0.0000        0.0000        0.0000        0.0000        0.0000        0.0000        0.0000        0.0000        0.0000        0.0000        0.0000        0.0000        0.0000        0.0000        0.0000        0.0000        0.0000        0.0000       17.7866       16.9028       14.9259       15.5842       13.4640       11.6886       10.6100       10.4479        7.6875        5.9227        6.9544        5.0564        7.1245        3.9780        1.7117        1.1243        1.0592        1.1384        0.9003        0.0000        0.0000        0.0000        0.0000        0.0000        0.0000        0.0000        0.0000        0.0000        0.0000        0.0000        0.0000        0.0000        0.0000        0.0000        0.0000        0.0000        0.0000        0.0000        0.0000        0.0000        0.0000        0.0000        0.0000        0.0000        0.0000        0.0000        0.0000        0.0000        0.0000        0.0000        0.0000        0.0000        0.0000        0.0000        0.0000        0.0000        0.0000        0.0000        0.0000        0.0000        0.0000        0.0000        0.0000        0.0000        0.0000        0.0000        0.0000        0.0000        0.0000        0.0000        0.0000        0.0000        0.0000        0.0000        0.0000        0.0000        0.0000        0.0000        0.0000        0.0000        0.0000        0.0000        0.0000        0.0000        0.0000        0.0000        0.0000        0.0000        0.0000        0.0000        0.0000        0.0000        0.0000        0.0000        0.0000        0.0000        0.0000        0.0000        0.0000        0.0000        0.0000        0.0000        0.0000        0.0000        0.0000        0.0000        0.0000        0.0000        0.0000        0.0000        0.0000        0.0000        0.0000        0.0000        0.0000        0.0000        0.0000        0.0000        0.0000        0.0000        5.7694        5.6303        5.6324        4.4585        4.2037        4.1822        4.4433        6.1520        6.5524        6.7775        6.8362        6.8710        7.7986        7.8989        9.8491       10.1552       10.2585        9.7601       13.1892       16.9248       18.8604       20.1913       19.2625       22.3332       22.0056       21.7548       17.5347       17.5925       19.3469       18.7831       17.7207       15.4161       12.7356       12.2945       12.0941       14.1778       13.5007       13.5644       12.7748       11.3968       10.7828       10.8469       11.4459       16.5654       16.1639       19.1421       14.5353       19.2179       25.7771       30.4762       31.5303       30.2499       30.7599       36.5992       34.9973       49.7484       58.9597       50.5619       48.1773       48.5954       46.1265       49.3323       46.5909        0.0000        0.0000        0.0000        0.0000        0.0000        0.0000       32.2411       32.8997       32.4574       27.6364       27.4195       33.6492       39.2134       39.7939       47.3130       58.0210        0.0000        0.0000
        0.0000        0.0000        0.0000        0.0000        0.0000        0.0000        0.0000        0.0000        0.0000        0.0000        0.0000        0.0000        0.0000        0.0000        0.0000        0.0000        0.0000        0.0000        0.0000        0.0000        0.0000        0.0000        0.0000        0.0000        0.0000        0.0000        0.0000        0.0000        0.0000        0.0000        0.0000        0.0000        0.0000        0.0000        0.0000        0.0000        0.0000        0.0000        0.0000        0.0000        0.0000        0.0000        0.0000        0.0000        0.0000        0.0000        0.0000        0.0000       13.9804       12.9112       12.4242       10.3699        8.9665        7.9793        6.9969        2.5296        2.2546        2.0422        1.0629        1.5003        2.3614        2.6544        3.8037        2.1326        3.5850        3.2705        2.2442        1.9128        0.7962        0.0000        0.0000        0.0000        0.0000        0.0000        0.0000        0.0000        0.0000        0.0000        0.0000        0.0000        0.0000        0.0000        0.0000        0.0000        0.0000        0.0000        0.0000        0.0000        0.0000        0.0000        0.0000        0.0000        0.0000        0.0000        0.0000        0.0000        0.0000        0.0000        0.0000        0.0000        0.0000        0.0000        0.0000        0.0000        0.0000        0.0000        0.0000        0.0000        0.0000        0.0000        0.0000        0.0000        0.0000        0.0000        0.0000        0.0000        0.0000        0.0000        0.0000        0.0000        0.0000        0.0000        0.0000        0.0000        0.0000        0.0000        0.0000        0.0000        0.0000        0.0000        0.0000        0.0000        0.0000        0.0000        0.0000        0.0000        0.0000        0.0000        0.0000        0.0000        0.0000        0.0000        0.0000        0.0000        0.0000        0.0000        0.0000        0.0000        0.0000        0.0000        0.0000        0.0000        0.0000        0.0000        0.0000        0.0000        0.0000        0.0000        0.0000        0.0000        0.0000        0.0000        0.0000        0.0000        0.0000        0.0000        0.0000        0.0000        4.2899        4.4177        4.4455        4.1630        4.5296        4.8934        6.0652        5.6412       13.6666       16.7043        5.2200        6.0439        4.4721        4.8525        5.9888        7.6566       10.7990       10.8444       14.6979       17.3813       16.6589       17.4189       17.3273       21.1539       22.2330       24.7298       21.7509       18.8874       18.9607       19.5048       16.7408       14.5485       15.1301       12.8387       11.4100       14.9669       15.2010       15.6450       14.4294       12.0717       11.8063       10.6307       10.7022       11.6671       13.4140       15.7366       20.8288       15.2560       19.4809       23.1202       27.9326       21.6301       23.0836       37.8872       28.1085       30.1037       29.7905       29.5805       32.6886       38.7805       32.5596       40.6700       38.2993       38.5902       38.7770       36.5426       30.7365       23.9543       24.7240       24.1243       25.9154       29.8776       30.5614       33.4508       35.8055       46.6585       51.5682       57.0588       65.9541        0.0000        0.0000
        0.0000        0.0000        0.0000        0.0000        0.0000        0.0000        0.0000        0.0000        0.0000        0.0000        0.0000        0.0000        0.0000        0.0000        0.0000        0.0000        0.0000        0.0000        0.0000        0.0000        0.0000        0.0000        0.0000        0.0000        0.0000        0.0000        0.0000        0.0000        0.0000        0.0000        0.0000        0.0000        0.0000        0.0000        0.0000        0.0000        0.0000        0.0000        0.0000        0.0000        0.0000        0.0000        0.0000        0.0000        0.0000        0.0000        0.0000        0.0000       11.6141       11.6438        9.8163        8.9954        7.9050        7.0539        5.3446        2.3612        2.4189        4.6252        0.9457        1.2561        1.0116        0.9424        1.1660        1.1979        2.5582        3.0214        7.4711        5.3162        2.9200        0.8821        0.0000        0.0000        0.0000        0.0000        0.0000        0.0000        0.0000        0.0000        0.0000        0.0000        0.0000        0.0000        0.0000        0.0000        0.0000        0.0000        0.0000        0.0000        0.0000        0.0000        0.0000        0.0000        0.0000        0.0000        0.0000        0.0000        0.0000        0.0000        0.0000        0.0000        0.0000        0.0000        0.0000        0.0000        0.0000        0.0000        0.0000        0.0000        0.0000        0.0000        0.0000        0.0000        0.0000        0.0000        0.0000        0.0000        0.0000        0.0000        0.0000        0.0000        0.0000        0.0000        0.0000        0.0000        0.0000        0.0000        0.0000        0.0000        0.0000        0.0000        0.0000        0.0000        0.0000        0.0000        0.0000        0.0000        0.0000        0.0000        0.0000        0.0000        0.0000        0.0000        0.0000        0.0000        0.0000        0.0000        0.0000        0.0000        0.0000        0.0000        0.0000        0.0000        0.0000        0.0000        0.0000        0.0000        0.0000        0.0000        0.0000        0.0000        0.0000        0.0000        0.0000        0.0000        0.0000        0.0000        0.0000        0.0000        0.0000        4.7507        4.5454        4.4723        5.2004        5.3421        0.0000        6.0614       10.9465        8.9107        0.0000        0.0000        0.0000        5.6083        5.6940        8.2462       13.4504       17.1122       13.0953       16.7812       19.1834       14.7951       13.9048       20.5904       26.8678       29.4650       27.2149       17.5487       16.9246       16.8290       15.1240       12.1948       13.2892       13.2773       13.3350       15.4865       16.3484       18.3979       19.7713       14.4766       11.6811       12.5446       12.0616       16.2970       16.4521       13.8936       13.8294       15.4426       17.1415       17.9304       16.8274       15.2080       16.0222       19.8492       22.5384       21.1465       22.8429       21.1823       24.8439       29.5324       28.1798       30.3160       24.8619       28.5437       28.1120       25.2839       23.8463       19.8172       19.4887       20.6373       26.2544       33.9401       40.6721       43.3114       45.4580       45.3493       53.9684       63.9991       67.5008        0.0000        0.0000
        0.0000        0.0000        0.0000        0.0000        0.0000        0.0000        0.0000        0.0000        0.0000        0.0000        0.0000        0.0000        0.0000        0.0000        0.0000        0.0000        0.0000        0.0000        0.0000        0.0000        0.0000        0.0000        0.0000        0.0000        0.0000        0.0000        0.0000        0.0000        0.0000        0.0000        0.0000        0.0000        0.0000        0.0000        0.0000        0.0000        0.0000        0.0000       19.6414       19.4468       13.0072        0.0000        0.0000        0.0000        0.0000        0.0000        0.0000        0.0000       13.1400       10.0142        8.0269        7.7778        6.5278        5.6878        4.6351        2.2775        1.9578        1.7189        2.1327        1.3999        1.0359        1.1770        0.8653        1.1457        1.8544        2.0966        3.8577        3.9874        4.8399        2.4526        0.0000        0.0000        0.0000        0.0000        0.0000        0.0000        0.0000        0.0000        0.0000        0.0000        0.0000        0.0000        0.0000        0.0000        0.0000        0.0000        0.0000        0.0000        0.0000        0.0000        0.0000        0.0000        0.0000        0.0000        0.0000        0.0000        0.0000        0.0000        0.0000        0.0000        0.0000        0.0000        0.0000        0.0000        0.0000        0.0000        0.0000        0.0000        0.0000        0.0000        0.0000        0.0000        0.0000        0.0000        0.0000        0.0000        0.0000        0.0000        0.0000        0.0000        0.0000        0.0000        0.0000        0.0000        0.0000        0.0000        0.0000        0.0000        0.0000        0.0000        0.0000        0.0000        0.0000        0.0000        0.0000        0.0000        0.0000        0.0000        0.0000        0.0000        0.0000        0.0000        0.0000        0.0000        0.0000        0.0000        0.0000        0.0000        0.0000        0.0000        0.0000        0.0000        0.0000        0.0000        0.0000        0.0000        0.0000        0.0000        0.0000        0.0000        0.0000        0.0000        0.0000        0.0000        0.0000        0.0000        0.0000        0.0000        0.0000        0.0000        0.0000        0.0000        0.0000        0.0000        0.0000        0.0000        0.0000        0.0000        0.0000        0.0000        0.0000        0.0000        0.0000       10.2882       12.1653       12.5917       15.7618       15.9502       18.6742       12.3227       10.9071       18.4494       23.3025       21.3661       19.1971       17.5517       15.1138       13.9259       13.1298       11.8886       12.1995       11.3235       10.4952       13.7526       13.8907       13.8282       14.9271       13.2333       15.8957       13.1286       12.6559       16.4970       15.6433       15.7159       16.0187       15.7839       14.7910       19.3632       18.5572       22.8259       21.3602       19.8105       19.7730       20.0322       20.5549       21.1634       22.6370       26.7411       23.8428       25.4696       21.0426       22.9023       22.5584       21.5155       20.4262       17.7201       18.4559       21.1893       23.9443       34.8500       35.7508       36.7318       42.8460       52.7011       62.2368       61.4603        0.0000        0.0000        0.0000
        0.0000        0.0000        0.0000        0.0000        0.0000        0.0000        0.0000        0.0000        0.0000        0.0000        0.0000        0.0000        0.0000        0.0000        0.0000        0.0000        0.0000        0.0000        0.0000        0.0000        0.0000        0.0000        0.0000        0.0000        0.0000        0.0000        0.0000        0.0000        0.0000        0.0000        0.0000        0.0000        0.0000        0.0000        0.0000        0.0000        0.0000        0.0000       30.3761       45.6561       72.1073       45.0740       25.6400       23.2305       17.3794       16.0295       29.6438       40.2121       28.6163       19.4337       12.6997       11.4854        7.0885        4.8843        4.0842        2.4178        2.2856        2.5752        6.0459        1.8987        1.3715        1.1462        0.9898        0.9405        1.2359        1.4579        1.3377        2.1391        4.0211        3.5137        1.1637        0.8114        0.0000        0.0000        0.0000        0.0000        0.0000        0.0000        0.0000        0.0000        0.0000        0.0000        0.0000        0.0000        0.0000        0.0000        0.0000        0.0000        0.0000        0.0000        0.0000        0.0000        0.0000        0.0000        0.0000        0.0000        0.0000        0.0000        0.0000        0.0000        0.0000        0.0000        0.0000        0.0000        0.0000        0.0000        0.0000        0.0000        0.0000        0.0000        0.0000        0.0000        0.0000        0.0000        0.0000        0.0000        0.0000        0.0000        0.0000        0.0000        0.0000        0.0000        0.0000        0.0000        0.0000        0.0000        0.0000        0.0000        0.0000        0.0000        0.0000        0.0000        0.0000        0.0000        0.0000        0.0000        0.0000        0.0000        0.0000        0.0000        0.0000        0.0000        0.0000        0.0000        0.0000        0.0000        0.0000        0.0000        0.0000        0.0000        0.0000        0.0000        0.0000        0.0000        0.0000        0.0000        0.0000        0.0000        0.0000        0.0000        0.0000        0.0000        0.0000        0.0000        0.0000        0.0000        0.0000        0.0000        0.0000        0.0000        0.0000        0.0000        0.0000        0.0000        0.0000        0.0000        0.0000        0.0000        0.0000        0.0000        0.0000        0.0000        0.0000        0.0000       14.4092       17.4047       13.5070       14.8441       11.7844        9.3936        9.3557       11.4299       12.1141       16.2968       18.9865       13.4228       13.9191       11.1016        9.5834        8.5725        9.5200        9.5896        9.6168       12.9158       14.7807       15.5844       17.8268       12.5460       13.3937       15.0520       15.3223       14.0541       12.5700       14.5484       13.5379       15.1883       21.5564       29.2137       20.4160       27.5450       27.6442       22.6077       21.0361       20.5595       20.5156       21.5754       22.9724       23.7487       25.3451       18.3391       19.4475       21.4305       21.4407       16.8097       19.9827       22.3743       17.2930       19.0948       21.9486       31.2306       39.2236       38.8748       43.5167       49.4869       56.0727        0.0000        0.0000        0.0000        0.0000
        0.0000        0.0000        0.0000        0.0000        0.0000        0.0000        0.0000        0.0000        0.0000        0.0000        0.0000        0.0000        0.0000        0.0000        0.0000        0.0000        0.0000        0.0000        0.0000        0.0000        0.0000        0.0000        0.0000        0.0000        0.0000        0.0000        0.0000        0.0000        0.0000        0.0000        0.0000        0.0000        0.0000        0.0000        0.0000        0.0000        0.0000       14.3029       12.2873        9.4027       16.8552       16.3815        9.9144       10.4996       21.9213       29.5063       21.9649       10.5347        7.5282        6.2884        4.3146        5.2308        4.9483        5.5666        3.6081        3.4312        4.1221        2.6410        1.8125        1.4038        1.2047        1.0180        0.4307        0.6919        1.2847        1.8201        1.4962        2.6799        3.6680        4.2330        5.2753        1.3427        0.0000        0.0000        0.0000        0.0000        0.0000        0.0000        0.0000        0.0000        0.0000        0.0000        0.0000        0.0000        0.0000        0.0000        0.0000        0.0000        0.0000        0.0000        0.0000        0.0000        0.0000        0.0000        0.0000        0.0000        0.0000        0.0000        0.0000        0.0000        0.0000        0.0000        0.0000        0.0000        0.0000        0.0000        0.0000        0.0000        0.0000        0.0000        0.0000        0.0000        0.0000        0.0000        0.0000        0.0000        0.0000        0.0000        0.0000        0.0000        0.0000        0.0000        0.0000        0.0000        0.0000        0.0000        0.0000        0.0000        0.0000        0.0000        0.0000        0.0000        0.0000        0.0000        0.0000        0.0000        0.0000        0.0000        0.0000        0.0000        0.0000        0.0000        0.0000        0.0000        0.0000        0.0000        0.0000        0.0000        0.0000        0.0000        0.0000        0.0000        0.0000        0.0000        0.0000        0.0000        0.0000        0.0000        0.0000        0.0000        0.0000        0.0000        0.0000        0.0000        0.0000        0.0000        0.0000        0.0000        0.0000        0.0000        0.0000        0.0000        0.0000        0.0000        0.0000        0.0000        0.0000        0.0000        0.0000        5.8827        4.8136        5.5655        9.3809       15.6556        0.0000       14.6601       14.3200       15.9833       10.8206       12.1478       15.8123       24.4493       14.5873       12.9013       20.3836       12.5730        8.6026        5.9943        5.3730        6.1299        6.0510        5.6000        6.2072        9.3292       11.3798       13.3896       11.4374        9.2851       11.9417       14.8110       10.3897       10.9778       11.4610       12.4006       15.2175       15.5903       19.3628       19.9403       23.4231       29.7417       27.2373       26.0845       22.0369       26.0505       26.9664       28.4641       28.6333       27.2673       29.5399       23.3873       20.4082       21.8093       20.5946       18.9109       19.6585       19.5253       18.2187       18.3129       22.0629       29.7089       36.8016       36.1300       38.6542       42.4125       55.2054        0.0000        0.0000        0.0000        0.0000
        0.0000        0.0000        0.0000        0.0000        0.0000        0.0000        0.0000        0.0000        0.0000        0.0000        0.0000        0.0000        0.0000        0.0000        0.0000        0.0000        0.0000        0.0000        0.0000        0.0000        0.0000        0.0000        0.0000        0.0000        0.0000        0.0000        0.0000        0.0000        0.0000        0.0000        0.0000        0.0000        0.0000        0.0000        0.0000        0.0000        0.0000       12.2191       10.5883        7.7642        6.7533        6.4234        6.5854       11.9208       15.3558       11.8822        9.5196        6.5755        4.9295        3.2505        2.4000        2.9429        3.3273        3.1499        2.1798        3.9310        2.6227        1.1730        0.7520        0.5416        0.6023        0.5647        0.6166        1.2290        0.9950        0.8869        1.4589        2.5254        2.7357        2.6846        2.7034        1.9551        0.5401        0.0000        0.0000        0.0000        0.0000        0.0000        0.0000        0.0000        0.0000        0.0000        0.0000        0.0000        0.0000        0.0000        0.0000        0.0000        0.0000        0.0000        0.0000        0.0000        0.0000        0.0000        0.0000        0.0000        0.0000        0.0000        0.0000        0.0000        0.0000        0.0000        0.0000        0.0000        0.0000        0.0000        0.0000        0.0000        0.0000        0.0000        0.0000        0.0000        0.0000        0.0000        0.0000        0.0000        0.0000        0.0000        0.0000        0.0000        0.0000        0.0000        0.0000        0.0000        0.0000        0.0000        0.0000        0.0000        0.0000        0.0000        0.0000        0.0000        0.0000        0.0000        0.0000        0.0000        0.0000        0.0000        0.0000        0.0000        0.0000        0.0000        0.0000        0.0000        0.0000        0.0000        0.0000        0.0000        0.0000        0.0000        0.0000        0.0000        0.0000        0.0000        0.0000        0.0000        0.0000        0.0000        0.0000        0.0000        0.0000        0.0000        0.0000        0.0000        0.0000        0.0000        0.0000        0.0000        0.0000        0.0000        0.0000        0.0000        0.0000        0.0000        0.0000        4.8469        4.5681        3.9502        4.1686        4.7886        6.2381        7.0755       14.9769       17.5076       17.5322       15.3591       24.1165       26.6223       28.1175       16.3405       11.6931       14.8793        8.8663       11.7730       18.4609       12.9289        6.6428        5.6172        6.1674        5.0110        5.0146        3.8314        4.5236        6.6332        6.4813        7.1615        9.0744        8.0864        9.3621       11.1489       11.1192       12.9955       14.7820       16.3267       16.2385       13.8056       15.4156       16.2895       18.7112       20.7802       36.3138       27.4973       26.3041       29.8225       29.3165       26.3304       23.6212       24.3863       20.1252       21.1451       22.0676       19.3369       18.9590       17.9219       17.7936       18.1151       18.9759       18.6618       21.9436       24.6420       33.4612       34.2192       40.3824       42.6320        0.0000        0.0000        0.0000        0.0000        0.0000
        0.0000        0.0000        0.0000        0.0000        0.0000        0.0000        0.0000        0.0000        0.0000        0.0000        0.0000        0.0000        0.0000        0.0000        0.0000        0.0000        0.0000        0.0000        0.0000        0.0000        0.0000        0.0000        0.0000        0.0000        0.0000        0.0000        0.0000        0.0000        0.0000        0.0000        0.0000        0.0000        0.0000        0.0000        0.0000        0.0000       12.1020       10.1495        9.7335        5.9978        4.6897        4.8429        6.9347       16.7388        8.2596        7.0764        6.9360        6.7608        5.6153        3.9769        3.1090        4.2143        3.2809        2.4457        1.7890        1.4595        0.9530        0.3785        0.2482        0.3203        0.4024        0.5358        0.4784        1.5232        1.2305        1.6052        1.4911        2.4230        2.5466        2.7884        2.4551        0.9937        0.0000        0.0000        0.0000        0.0000        0.0000        0.0000        0.0000        0.0000        0.0000        0.0000        0.0000        0.0000        0.0000        0.0000        0.0000        0.0000        0.0000        0.0000        0.0000        0.0000        0.0000        0.0000        0.0000        0.0000        0.0000        0.0000        0.0000        0.0000        0.0000        0.0000        0.0000        0.0000        0.0000        0.0000        0.0000        0.0000        0.0000        0.0000        0.0000        0.0000        0.0000        0.0000        0.0000        0.0000        0.0000        0.0000        0.0000        0.0000        0.0000        0.0000        0.0000        0.0000        0.0000        0.0000        0.0000        0.0000        0.0000        0.0000        0.0000        0.0000        0.0000        0.0000        0.0000        0.0000        0.0000        0.0000        0.0000        0.0000        0.0000        0.0000        0.0000        0.0000        0.0000        0.0000        0.0000        0.0000        0.0000        0.0000        0.0000        0.0000        0.0000        0.0000        0.0000        0.0000        0.0000        0.0000        0.0000        0.0000        0.0000        0.0000        0.0000        0.0000        0.0000        0.0000        0.0000        0.0000        0.0000        0.0000        0.0000        0.0000        4.0006        5.9337        5.6927        5.8721        5.8581        4.3508        4.3130        5.3407        7.1049        9.7706       14.8868       13.8639       16.6092       20.5602       22.0620       23.4460       23.4189       23.8048       13.8172       11.5993        8.2387       11.2874       22.2839        7.8054        4.6527        5.5597        6.5925        6.3539        5.7327        4.6759        4.7133        9.0655        6.4229        5.7366        5.8582        8.0277        9.7060       15.2271       15.7603       16.6518       15.7657       13.1874       10.2339       10.3137       10.7834       12.0703       15.5238       21.5576       19.6277       22.0665       25.0889       28.6303       29.2600       24.9077       26.9355       24.3687       20.1723       20.7416       21.4805       19.6681       20.8866       19.8797       15.8281       16.9682       16.2620       18.0775       19.7649       25.4713       30.5356       33.3279       36.6651       57.1685        0.0000        0.0000        0.0000        0.0000        0.0000
        0.0000        0.0000        0.0000        0.0000        0.0000        0.0000        0.0000        0.0000        0.0000        0.0000        0.0000        0.0000        0.0000        0.0000        0.0000        0.0000        0.0000        0.0000        0.0000        0.0000        0.0000        0.0000        0.0000        0.0000        0.0000        0.0000        0.0000        0.0000        0.0000        0.0000        0.0000        0.0000        0.0000        0.0000        0.0000       10.1944        9.0490        8.6705        8.1955        5.7306        4.2077        4.6449        5.3025       10.5729        7.6309        6.5489        6.1472        4.2228        4.1983        3.2483       10.2633       19.9393        3.6774        2.2983        1.8616        0.9818        0.8277        0.6254        0.6545        0.4063        0.3773        0.4815        0.2933        1.4978        1.3819        1.4973        1.6162        2.6951        2.8632        2.7395        2.2547        0.8317        0.0000        0.0000        0.0000        0.0000        0.0000        0.0000        0.0000        0.0000        0.0000        0.0000        0.0000        0.0000        0.0000        0.0000        0.0000        0.0000        0.0000        0.0000        0.0000        0.0000        0.0000        0.0000        0.0000        0.0000        0.0000        0.0000        0.0000        0.0000        0.0000        0.0000        0.0000        0.0000        0.0000        0.0000        0.0000        0.0000        0.0000        0.0000        0.0000        0.0000        0.0000        0.0000        0.0000        0.0000        0.0000        0.0000        0.0000        0.0000        0.0000        0.0000        0.0000        0.0000        0.0000        0.0000        0.0000        0.0000        0.0000        0.0000        0.0000        0.0000        0.0000        0.0000        0.0000        0.0000        0.0000        0.0000        0.0000        0.0000        0.0000        0.0000        0.0000        0.0000        0.0000        0.0000        0.0000        0.0000        0.0000        0.0000        0.0000        0.0000        0.0000        0.0000        0.0000        0.0000        0.0000        0.0000        0.0000        0.0000        0.0000        0.0000        0.0000        0.0000        0.0000        0.0000        0.0000        0.0000        0.0000        0.0000        0.0000        2.5537        4.7666        5.0569        4.3991        4.5238        4.3114        4.1550        4.7703        4.3083        5.1967        6.9565       10.2441        9.7989       17.1458       17.0025       17.1989       15.8485       20.7522       16.4925        9.2420        8.7307       10.9993       14.7987        9.9212        5.7857        6.6451        6.5679        6.2208        4.2028        5.4650        4.9264        4.4511        6.1888        5.1353        4.7083        5.0391        8.8957        8.5122       14.4939       16.7285       15.9217       12.4944       11.3158       10.8104       11.3134       11.8223       11.9060       13.2816       16.5184       17.8597       17.3477       23.0103       23.9581       27.6803       29.9501       26.0966       24.3458       21.2661       21.8487       22.1021       24.9667       23.4722       17.0527       15.0903       13.9969       13.4117       14.2389       20.1206       24.3736       30.2747       35.2955       53.1226       59.9767        0.0000        0.0000        0.0000        0.0000        0.0000
        0.0000        0.0000        0.0000        0.0000        0.0000        0.0000        0.0000        0.0000        0.0000        0.0000        0.0000        0.0000        0.0000        0.0000        0.0000        0.0000        0.0000        0.0000        0.0000        0.0000        0.0000        0.0000        0.0000        0.0000        0.0000        0.0000        0.0000        0.0000        0.0000        0.0000        0.0000        0.0000        0.0000        0.0000        0.0000        1.6818        2.1463        5.2853        7.1152       13.8841        7.1570        5.5302        6.2046        6.9908        6.2832        5.7382        5.0615        4.3137        3.9261       26.2715       55.4864       54.1940       31.7696        3.2346        2.8839        1.5411        1.0177        1.4011        1.5636        1.9470        2.0721        2.0610        1.4976        1.9384        2.0440        2.3014        2.3087        2.8138        2.8543        2.7091        2.1752        1.3864        0.0000        0.0000        0.0000        0.0000        0.0000        0.0000        0.0000        0.0000        0.0000        0.0000        0.0000        0.0000        0.0000        0.0000        0.0000        0.0000        0.0000        0.0000        0.0000        0.0000        0.0000        0.0000        0.0000        0.0000        0.0000        0.0000        0.0000        0.0000        0.0000        0.0000        0.0000        0.0000        0.0000        0.0000        0.0000        0.0000        0.0000        0.0000        0.0000        0.0000        0.0000        0.0000        0.0000        0.0000        0.0000        0.0000        0.0000        0.0000        0.0000        0.0000        0.0000        0.0000        0.0000        0.0000        0.0000        0.0000        0.0000        0.0000        0.0000        0.0000        0.0000        0.0000        0.0000        0.0000        0.0000        0.0000        0.0000        0.0000        0.0000        0.0000        0.0000        0.0000        0.0000        0.0000        0.0000        0.0000        0.0000        0.0000        0.0000        0.0000        0.0000        0.0000        0.0000        0.0000        0.0000        0.0000        0.0000        0.0000        0.0000        0.0000        0.0000        0.0000        0.0000        0.0000        0.0000        0.0000        0.0000        0.0000        2.8809        2.6090        2.6171        2.5348        2.9954        2.6839        2.9578        4.0811        4.5067        3.6792        3.3069        4.1819        5.3719        6.7463        9.9252       16.2939       21.8859       23.2925       22.9222       21.0723       13.7147       11.7068       15.0518       17.6678       12.5581        9.9765       10.6485       10.4698        9.9390        7.8472        7.8959        4.3096        4.6463        5.6723       10.5519        7.8384        6.2248       19.5961       22.4858       23.5094       16.2699       13.2802       13.4348       10.7098       13.6532       11.1295       12.5581       12.9185       10.8710       11.6024       12.4147       15.3186       20.3072       24.0711       32.2335       27.3215       26.6901       25.4186       25.9211       25.2194       27.8913       23.4727       17.8940       14.0060       14.0303       14.5383       13.7469       16.1399       19.8619       29.3291       38.5221       47.7359       57.0050        0.0000        0.0000        0.0000        0.0000        0.0000        0.0000
        0.0000        0.0000        0.0000        0.0000        0.0000        0.0000        0.0000        0.0000        0.0000        0.0000        0.0000        0.0000        0.0000        0.0000        0.0000        0.0000        0.0000        0.0000        0.0000        0.0000        0.0000        0.0000        0.0000        0.0000        0.0000        0.0000        0.0000        0.0000        0.0000        0.0000        0.0000        0.0000        0.0000        0.0000        0.0000        5.4819        3.8309        7.2187       12.9092       15.7288        8.7446       12.8831        9.5922        5.5107        6.3303        5.6716        5.5461        5.2240        5.0361       21.9144       32.1614       36.9589       11.9962        4.0336        3.7977        2.3253        1.7375        1.3750        1.5939        2.3808        2.9857        3.1902        2.9876        2.7604        2.6088        2.6459        2.5744        3.1009        3.1606        3.1023        2.9505        0.0000        0.0000        0.0000        0.0000        0.0000        0.0000        0.0000        0.0000        0.0000        0.0000        0.0000        0.0000        0.0000        0.0000        0.0000        0.0000        0.0000        0.0000        0.0000        0.0000        0.0000        0.0000        0.0000        0.0000        0.0000        0.0000        0.0000        0.0000        0.0000        0.0000        0.0000        0.0000        0.0000        0.0000        0.0000        0.0000        0.0000        0.0000        0.0000        0.0000        0.0000        0.0000        0.0000        0.0000        0.0000        0.0000        0.0000        0.0000        0.0000        0.0000        0.0000        0.0000        0.0000        0.0000        0.0000        0.0000        0.0000        0.0000        0.0000        0.0000        0.0000        0.0000        0.0000        0.0000        0.0000        0.0000        0.0000        0.0000        0.0000        0.0000        0.0000        0.0000        0.0000        0.0000        0.0000        0.0000        0.0000        0.0000        0.0000        0.0000        0.0000        0.0000        0.0000        0.0000        0.0000        0.0000        0.0000        0.0000        0.0000        0.0000        0.0000        0.0000        0.0000        0.0000        2.5698        2.4994        0.0000        3.0412        2.5511        2.2573        2.1261        2.1302        2.1458        2.0534        8.1672       68.6837       48.4678       11.2763        2.8381        2.3951        2.7253        3.9989        5.4319        6.1774       17.2485       15.5732       15.4088       15.6139       14.1647       11.8732       14.9171       16.2850       14.2269       11.2844        8.7266       11.5854       10.6995        8.1792        7.0984        7.2148        4.6786        5.6659        9.5516       13.3461       19.1141        9.3310       20.8297       13.2331       10.8814       10.4181        9.3738       10.9124        9.4435        8.7913        8.9164        9.4882       13.0140        8.7853       10.1829       12.6527       14.7722       15.6738       22.0518       21.6277       27.1161       29.0809       27.9733       29.6239       31.5983       28.3277       18.6665       12.8632       12.3095       11.5218       12.6921       14.1659       17.1873       20.6998       33.7313       44.6217       48.7204        0.0000        0.0000        0.0000        0.0000        0.0000        0.0000        0.0000
        0.0000        0.0000        0.0000        0.0000        0.0000        0.0000        0.0000        0.0000        0.0000        0.0000        0.0000        0.0000        0.0000        0.0000        0.0000        0.0000        0.0000        0.0000        0.0000        0.0000        0.0000        0.0000        0.0000        0.0000        0.0000        0.0000        0.0000        0.0000        0.0000       29.3321       25.7474       21.9692       22.3504       22.9694       17.7685        5.0252        2.9026        1.0223        2.1850        4.5334        4.8838        5.4651        5.2011        5.9204        6.6770        6.5106        7.0338        6.0912        5.3237        4.6857        5.0535        5.4763        4.4976        3.9955        3.4095        1.9467        1.6974        1.5289        1.1996        2.1034        1.9975        2.7238        3.3153        3.2586        2.8497        3.3138        2.8811        3.5894        3.7534        3.9892        3.3316        2.0718        1.5515        0.0000        0.0000        0.0000        0.0000        0.0000        0.0000        0.0000        0.0000        0.0000        0.0000        0.0000        0.0000        0.0000        0.0000        0.0000        0.0000        0.0000        0.0000        0.0000        0.0000        0.0000        0.0000        0.0000        0.0000        0.0000        0.0000        0.0000        0.0000        0.0000        0.0000        0.0000        0.0000        0.0000        0.0000        0.0000        0.0000        0.0000        0.0000        0.0000        0.0000        0.0000        0.0000        0.0000        0.0000        0.0000        0.0000        0.0000        0.0000        0.0000        0.0000        0.0000        0.0000        0.0000        0.0000        0.0000        0.0000        0.0000        0.0000        0.0000        0.0000        0.0000        0.0000        0.0000        0.0000        0.0000        0.0000        0.0000        0.0000        0.0000        0.0000        0.0000        0.0000        0.0000        0.0000        0.0000        0.0000        0.0000        0.0000        0.0000        0.0000        0.0000        0.0000        0.0000        0.0000        0.0000        0.0000        0.0000        0.0000        0.0000        0.0000        0.0000        2.6474        2.2768        2.2461        2.2664        2.2876        2.0316        1.6918        1.5756        1.6542        1.8129        1.8899       17.9553       72.9089       38.6868       13.9209        1.4386        1.4238        1.7674        4.7856        7.4663       12.3455       16.8025       18.2363       19.2339       10.2053       10.6604       11.1625        8.1346        9.9030        6.2399        8.5736        9.0677       11.0156        9.9634       11.0808        8.3425        6.5140        6.2960        9.1876       32.4663       19.9591        9.0603        4.8241        9.8494        8.2616        8.1426        7.8402        9.3373        9.6573        9.5537        9.6980        9.5275        9.9616       14.5234        9.0727        9.8138       12.1451       14.0862       16.5209       18.3899       18.3544       21.9196       22.1031       21.3505       28.1170       30.6688       27.8404       16.1610       12.3909       11.3278       11.8584       13.3631       14.5952       17.9522       23.6160       37.4827       40.5760        0.0000        0.0000        0.0000        0.0000        0.0000        0.0000        0.0000        0.0000
        0.0000        0.0000        0.0000        0.0000        0.0000        0.0000        0.0000        0.0000        0.0000        0.0000        0.0000        0.0000        0.0000        0.0000        0.0000        0.0000        0.0000        0.0000        0.0000        0.0000        0.0000        0.0000        0.0000        0.0000        0.0000        0.0000       32.9549       29.1909       31.4072       24.5012       22.3768       11.6900       10.6041       11.8980       10.4464        3.4275        1.5739        0.9142        0.7292        3.5514        4.1771        4.3942        4.8935        5.8144        6.8968        7.4657        7.4416        5.7461        5.3083        5.2097        4.8800        4.5521        4.1435        3.8843        3.4156        1.6869        1.6887        1.1727        0.8955        2.2621        2.5885        2.4378        2.4712        3.2428        3.1943        3.2813        3.1043        3.8081        3.7371        3.5476        3.4199        2.3124        1.8914        1.7801        2.1309        1.3590        1.0931        0.6764        0.7542        0.6327        1.0959        1.1470        0.0000        0.0000        0.0000        0.0000        0.0000        0.0000        0.0000        0.0000        0.0000        0.0000        0.0000        0.0000        0.0000        0.0000        0.0000        0.0000        0.0000        0.0000        0.0000        0.0000        0.0000        0.0000        0.0000        0.0000        0.0000        0.0000        0.0000        0.0000        0.0000        0.0000        0.0000        0.0000        0.0000        0.0000        0.0000        0.0000        0.0000        0.0000        0.0000        0.0000        0.0000        0.0000        0.0000        0.0000        0.0000        0.0000        0.0000        0.0000        0.0000        0.0000        0.0000        0.0000        0.0000        0.0000        0.0000        0.0000        0.0000        0.0000        0.0000        0.0000        0.0000        0.0000        0.0000        0.0000        0.0000        0.0000        0.0000        0.0000        0.0000        0.0000        0.0000        0.3341        0.2848        0.0232        0.0757        0.0951        0.0000        0.0000        0.0000        0.0000        1.0098        1.5115        1.6914        1.6895        1.8939        1.8664        1.6703        1.7314        1.9969        1.7871        2.5513        2.4554        2.1118        1.6887        4.8699       12.7018        1.3835        1.0099        1.7213        2.4815        5.5883       15.3824       24.4150       21.3779       18.9612       14.6485       15.0744       13.8629        9.8142       10.1987        8.0199        7.2868       18.5056       11.0914       12.0524       12.7300       13.3530        9.5893        8.6688        8.5593        9.8775       26.3916        8.4093        6.9432        4.1914        6.2934        6.3188        6.4273        7.2185        8.3545        9.1364        9.3739        9.1029        8.6508       13.0821       14.8019       13.9915       13.2235       13.0267       14.0397       14.1477       16.8311       15.6066       16.6214       18.3173       20.5412       27.0838       25.6276       21.2634       13.0763       11.1308       11.8573       12.1372       14.4398       16.4492       20.3250       23.3061       31.4387       37.8319        0.0000        0.0000        0.0000        0.0000        0.0000        0.0000        0.0000        0.0000
        0.0000        0.0000        0.0000        0.0000        0.0000        0.0000        0.0000        0.0000        0.0000        0.0000        0.0000        0.0000        0.0000        0.0000        0.0000        0.0000        0.0000        0.0000        0.0000        0.0000        0.0000        0.0000        0.0000        0.0000        0.0000       35.1019       31.7873       23.2947       18.1675       15.1385       11.6031       17.3818       21.2829       18.3621       16.8209        8.5789        4.9945        5.0410        3.9597        3.3889        4.4254        4.0631        5.2807        5.4531        5.8265        7.2146        7.4438        7.4165        6.9125        6.5176        6.1377        3.9280        3.7992        3.5053        3.3433        2.5262        2.0952        1.9282        2.1546        4.0042        3.6979        3.8359        3.9079        3.3854        3.3376        3.4393        3.3978        4.2786        3.5848        3.2351        2.9599        2.0849        2.0075        2.1188        2.9060        2.3386        2.4390        2.5674        2.6397        1.3512        1.6879        1.4895        1.2034        1.5492        0.0000        0.0000        0.0000        0.0000        0.0000        0.0000        0.0000        0.0000        0.0000        0.0000        0.0000        0.0000        0.0000        0.0000        0.0000        0.0000        0.0000        0.0000        0.0000        0.0000        0.0000        0.0000        0.0000        0.0000        0.0000        0.0000        0.0000        0.0000        0.0000        0.0000        0.0000        0.0000        0.0000        0.0000        0.0000        0.0000        0.0000        0.0000        0.0000        0.0000        0.0000        0.0000        0.0000        0.0000        0.0000        0.0000        0.0000        0.0000        0.0000        0.0000        0.0000        0.0000        0.0000        0.0000        0.0000        0.0000        0.0000        0.0000        0.0000        0.0000        0.0000        0.0000        0.0000        0.0000        0.0000        0.0000        0.0000        0.0000        0.0430        0.0000        0.1659        0.5973        0.6519        0.7886        0.6770        0.8925        1.1384        1.2037        1.1587        0.5611        0.5241        0.4498        0.4614        0.4100        0.6951        0.9132        0.8632        1.1877        1.3637        2.1150        2.7364        3.7124        3.3398        3.4853        3.1930        6.2916        8.1083       11.0343       13.5793       12.1338       12.4480       13.4545       17.6501       16.5587       10.2924        9.8109       11.4766       14.4135       10.9128        9.9999       10.2368       14.0585       15.8892       14.6579       15.1381       13.0919       10.2583       22.3298       14.4817       10.1257        8.4094        8.3409        9.1415        7.9148       10.0962        9.0347        9.5261        9.0860        9.5993        9.6936        9.6472        9.4066       11.7430       13.4449       16.4713       15.0016       13.1102       14.3554       16.5014       18.8757       18.9878       18.9945       20.6737       18.0642       20.6126       18.1544       13.8502       11.5887       10.1970       12.1783        0.0000        0.0000       24.0014       26.4931       29.4584       29.0748        0.0000        0.0000        0.0000        0.0000        0.0000        0.0000        0.0000        0.0000        0.0000
        0.0000        0.0000        0.0000        0.0000        0.0000        0.0000        0.0000        0.0000        0.0000        0.0000        0.0000        0.0000        0.0000        0.0000        0.0000        0.0000        0.0000        0.0000        0.0000        0.0000        0.0000        0.0000        0.0000        0.0000        0.0000        0.0000       29.3159       33.4023       25.6027       17.8605       10.3955       22.4206       18.1923       18.3747       20.5365        8.1653        7.1679        6.0804        6.5416        6.3156        6.1861        5.9281        6.2795        7.3459        8.2602        8.9666        7.0598        7.6671        7.4471        7.1025        6.7531        4.6391        4.3077        3.7965        3.4433        2.6863        2.5135        2.5035        2.3041        3.5808        4.2077        4.2509        3.8631        4.0305        3.8904        3.9859        4.2024        4.0869        3.7258        3.4957        3.2547        2.2758        2.0840        2.2178        2.7991        2.8620        3.3763        4.2305        4.1708        1.6612        1.0490        1.0253        1.0383        0.7463        0.7268        0.9344        0.0000        0.0000        0.0000        0.0000        0.0000        0.0000        0.0000        0.0000        0.0000        0.0000        0.0000        0.0000        0.0000        0.0000        0.0000        0.0000        0.0000        0.0000        0.0000        0.0000        0.0000        0.0000        0.0000        0.0000        0.0000        0.0000        0.0000        0.0000        0.0000        0.0000        0.0000        0.0000        0.0000        0.0000        0.0000        0.0000        0.0000        0.0000        0.0000        0.0000        0.0000        0.0000        0.0000        0.0000        0.0000        0.0000        0.0000        0.0000        0.0000        0.0000        0.0000        0.0000        0.0000        0.0000        0.0000        0.0000        0.0000        0.0000        0.0000        0.0000        0.0000        0.0000        0.0000        0.0000        0.0000        0.0000        0.0000        0.0000        0.0923        0.5509        0.8996        0.9982        0.7700        0.9946        1.1294        1.2474        1.0712        0.4490        0.2762        0.2550        0.3224        0.3531        0.2273        0.1819        0.1968        0.9082        1.3985        1.9994        2.0940        3.4598        4.4746        6.6799       10.7377       21.9348       19.2837       22.0404       16.5639       10.0902       13.3259       13.9766       13.5345        9.5773        9.2712       11.8976       14.2176       12.4952       14.2758       18.8720       14.6990       13.9310       14.3385       15.6074       17.4705       18.5085       13.9188       13.8398       10.7708        8.6401        8.3166       10.2147        8.5430        8.2447        7.4105        8.9621        9.6061        9.7459       10.1937       10.3345        9.7875        9.5242        8.7038       12.5385       14.0554       13.4168       12.0610       14.2072       16.3980       18.6553       18.0707       16.9154       18.8266       17.0546       16.2114       15.6001       11.8674       11.7604       10.5991        0.0000        0.0000        0.0000        0.0000        0.0000        0.0000        0.0000        0.0000        0.0000        0.0000        0.0000        0.0000        0.0000        0.0000        0.0000        0.0000
        0.0000        0.0000        0.0000        0.0000        0.0000        0.0000        0.0000        0.0000        0.0000        0.0000        0.0000        0.0000        0.0000        0.0000        0.0000        0.0000        0.0000        0.0000        0.0000        0.0000        0.0000        0.0000        0.0000        0.0000        0.0000        0.0000        0.0000       20.0901       16.3600       15.2826       17.2750       22.1529       19.6065       17.1529       18.6135       12.3336        8.3530        8.1498        7.4837        8.3046        7.5334        5.5980        7.2439        9.3856        9.6812        8.6219        8.7494        8.9739        7.6104        7.1716        6.8073        5.6119        5.2336        5.0385        4.9335        3.6989        2.8274        2.5991        2.4996        5.4899        4.9042        4.6007        4.9391        4.0101        3.8766        4.0105        4.2534        3.8342        3.7475        3.5431        3.2321        2.3356        2.0808        2.8719        3.6882        4.6106        4.9319        4.3047        4.2356        1.7706        1.2068        1.0474        1.0848        0.7055        0.6061        0.5104        0.6846        0.3874        0.0927        0.1582        0.0000        0.0000        0.0000        0.0000        0.0000        0.0000        0.0000        0.0000        0.0000        0.0000        0.0000        0.0000        0.0000        0.0000        0.0000        0.0000        0.0000        0.0000        0.0000        0.0000        0.0000        0.0000        0.0000        0.0000        0.0000        0.0000        0.0000        0.0000        0.0000        0.0000        0.0000        0.0000        0.0000        0.0000        0.0000        0.0000        0.0000        0.0000        0.0000        0.0000        0.0000        0.0000        0.0000        0.0000        0.0000        0.0000        0.0000        0.0000        0.0000        0.0000        0.0000        0.0000        0.0000        0.0000        0.0000        0.0000        0.0000        0.0000        0.0000        0.0000        0.0000        0.0000        0.0000        0.0000        0.0000        0.2756        0.5978        0.7369        0.7043        0.9933        1.2132        1.1557        0.8611        0.2661        0.1717        0.1464        0.1044        0.4321        0.4470        0.6630        0.9714        1.7235        2.0792        1.1625        2.5253        5.5099       10.3612       15.8620       22.6015       28.2333       23.4118       17.0731       13.2110       12.9909       12.7416       11.6811       10.1416       12.6866       16.3971       15.0033       17.0289       16.8194       19.9379       16.2099       21.4502       18.3163       12.4484       14.3346       19.2765       23.2101       15.9000       13.2816       11.3340       10.1502       12.1134       18.9308       15.9286        9.3069        9.9774        8.9988        9.5682       11.4647       15.7503       12.8585       10.4313        9.1471        8.7229        8.8943       13.4447       15.0850       14.0446       12.5767       14.8789       16.6192       16.2848       16.4016       14.9586       13.9607       12.6890       12.4305       11.7621       10.4458       11.3394        0.0000        0.0000        0.0000        0.0000        0.0000        0.0000        0.0000        0.0000        0.0000        0.0000        0.0000        0.0000        0.0000        0.0000        0.0000        0.0000
        0.0000        0.0000        0.0000        0.0000        0.0000        0.0000        0.0000        0.0000        0.0000        0.0000        0.0000        0.0000        0.0000        0.0000        0.0000        0.0000        0.0000        0.0000        0.0000        0.0000        0.0000        0.0000        0.0000        0.0000        0.0000        0.0000        0.0000       20.7573       18.9408       20.6650       19.9430       21.4674       18.7477       17.6974       17.1148       11.5495       15.7331       13.7321        8.3953        9.7174        7.4691        6.3480        8.7735        8.8460        8.6361        8.0607        8.1027        8.0189        8.3957        7.5559        6.9577        5.7593        5.1555        4.1062        3.8003        3.1228        2.9043        3.3998        3.6350        4.8413        4.7375        4.4637        4.7234        4.2811        4.1196        3.9560        3.3045        3.6997        3.6588        3.7724        2.8572        2.0316        1.7805        3.3602        4.8844        4.4752        5.1861        6.2576        6.0687        2.3635        1.4370        1.0195        1.1057        0.8375        0.7106        0.5572        0.4692        0.0677        0.0000        0.1786        0.0000        0.0000        0.0000        0.0000        0.0000        0.0000        0.0000        0.0000        0.0000        0.0000        0.0000        0.0000        0.0000        0.0000        0.0000        0.0000        0.0000        0.0000        0.0000        0.0000        0.0000        0.0000        0.0000        0.0000        0.0000        0.0000        0.0000        0.0000        0.0000        0.0000        0.0000        0.0000        0.0000        0.0000        0.0000        0.0000        0.0000        0.0000        0.0000        0.0000        0.0000        0.0000        0.0000        0.0000        0.0000        0.0000        0.0000        0.0000        0.0000        0.0000        0.0000        0.0000        0.0000        0.0000        0.0000        0.0000        0.0000        0.0000        0.0000        0.0000        0.0000        0.0000        0.0000        0.0000        0.0000        0.3289        0.6042        0.5532        0.6821        0.9616        1.1244        1.1172        0.9879        0.3972        0.3448        0.3276        0.1224        0.4180        0.4479        0.5653        0.6426        1.3567        2.3748        3.8332       14.0389       19.0147       23.7404       20.8958       21.7402       19.8307       14.7908       14.2647       15.5891       12.5888       14.3887       13.9678       15.0968       16.4588       16.3884       15.3110       17.8749       21.4018       19.1658       12.7795       12.7902       17.6589       23.6679       17.5907       10.7254       15.7340       13.2408       12.2656       11.9301       12.4638        8.2716        8.4242       15.2104        9.2405        9.9052       11.4364       12.0371       14.8683       16.5817       13.0943        9.8540        9.3744        8.7672        8.9808       10.2565       13.2836       14.2136       12.2077       13.4096       16.0763       16.3669       17.3161       14.9039       12.4292       10.4201        9.3726        9.4736       11.8260       13.9681        0.0000        0.0000        0.0000        0.0000        0.0000        0.0000        0.0000        0.0000        0.0000        0.0000        0.0000        0.0000        0.0000        0.0000        0.0000        0.0000
        0.0000        0.0000        0.0000        0.0000        0.0000        0.0000        0.0000        0.0000        0.0000        0.0000        0.0000        0.0000        0.0000        0.0000        0.0000        0.0000        0.0000        0.0000        0.0000        0.0000        0.0000        0.0000        0.0000        0.0000        0.0000        0.0000        0.0000        0.0000       20.1429       19.9523       18.6215       17.7774       16.9773       14.9388       14.3973       12.7416       12.4513       11.0263        8.5738        6.6516        6.0021        7.2895        6.0536        7.1557        7.6323        8.0549        8.5600        7.8276        7.0572        6.4481        6.3540        8.2189        6.9447        6.1361        4.9520        5.7904        5.7969        6.1104        5.9034        4.0882        6.6776        5.2433        2.9414        2.7357        2.5054        2.5420        2.3247        3.2384        3.2451        3.3886        3.2020        1.9342        2.3887        3.0195        3.4758        4.4998        5.4551        7.2069        7.4772        6.6345        6.1633        7.2892        4.7340        3.3256        2.7815        2.4334        2.2220        0.5631        0.6706        2.0714        3.1584        0.0000        0.0000        0.0000        0.0000        0.0000        0.0000        0.0000        0.0000        0.0000        0.0000        0.0000        0.0000        0.0000        0.0000        0.0000        0.0000        0.0000        0.0000        0.0000        0.0000        0.0000        0.0000        0.0000        0.0000        0.0000        0.0000        0.0000        0.0000        0.0000        0.0000        0.0000        0.0000        0.0000        0.0000        0.0000        0.0000        0.0000        0.0000        0.0000        0.0000        0.0000        0.0000        0.0000        0.0000        0.0000        0.0000        0.0000        0.0000        0.0000        0.0000        0.0000        0.0000        0.0000        0.0000        0.0000        0.0000        0.0000        0.0000        0.0000        0.0000        0.0000        0.0000        0.0117        0.1161        0.4855        0.4719        0.4095        0.8317        1.0576        1.4809        1.5636        0.9740        0.4450        0.6064        0.4654        0.5414        0.5827        0.5028        0.5285        0.5231        3.6016        3.7885        8.2043       10.4552       16.1367       20.6647       20.5723       17.6459       16.2356       15.4198       15.6724       15.5765       15.2151       16.2815       16.0324       16.2425       17.0446       18.3937       19.7661       20.0148       19.6582       17.8016       14.3567       14.3046       18.9737       17.0525       18.2668       16.1343       12.0922       11.1595       11.3576       13.1070        9.1211        8.1215        8.9440        9.2717       10.2895       11.1381       13.3730       15.3716       20.7108       19.4237       13.8164       11.7303        8.9397        8.3449        8.8086       12.8972       13.7353       10.7486        8.2982        9.0526       13.4591       13.6057       13.9763       14.0586        4.5629        4.5598        2.5255        2.6504       12.3756       15.2681        0.0000        0.0000        0.0000        0.0000        0.0000        0.0000        0.0000        0.0000        0.0000        0.0000        0.0000        0.0000        0.0000        0.0000        0.0000        0.0000
        0.0000        0.0000        0.0000        0.0000        0.0000        0.0000        0.0000        0.0000        0.0000        0.0000        0.0000        0.0000        0.0000        0.0000        0.0000        0.0000        0.0000        0.0000        0.0000        0.0000        0.0000        0.0000        0.0000        0.0000        0.0000        0.0000        0.0000        0.0000       22.6003       23.5701       22.7998       22.2864       19.7376       18.3605       18.5966       16.7500       13.2705       13.2063       11.5662        8.4418        6.6954        5.8640        6.4258        9.6593       11.0212        7.6489        5.7589        5.7917        5.6908        6.9074        9.0053       11.0795        7.9815        6.9071        6.8552        7.8607        8.4353        7.8015        5.8601        1.0068        0.9125        1.7292        6.7504       12.9405       10.6594        6.3703        7.8575       11.2704        6.1794        4.6469        3.1053        2.5103        2.3579        2.6936        2.4741        4.7623        5.9141        8.3464        9.0327        9.2474        7.7640        7.6244        6.9692        5.0598        3.7191        3.1030        2.5583        0.9978        3.0266        5.0477        4.2528        0.0000        0.0000        0.0000        0.0000        0.0000        0.0000        0.0000        0.0000        0.0000        0.0000        0.0000        0.0000        0.0000        0.0000        0.0000        0.0000        0.0000        0.0000        0.0000        0.0000        0.0000        0.0000        0.0000        0.0000        0.0000        0.0000        0.0000        0.0000        0.0000        0.0000        0.0000        0.0000        0.0000        0.0000        0.0000        0.0000        0.0000        0.0000        0.0000        0.0000        0.0000        0.0000        0.0000        0.0000        0.0000        0.0000        0.0000        0.0000        0.0000        0.0000        0.0000        0.0000        0.0000        0.0000        0.0000        0.0000        0.0000        0.0000        0.0000        0.0000        0.0038        0.0242        0.0122        0.1710        0.2847        0.3080        0.6308        1.5788        1.6115        1.5375        1.3773        1.3003        0.5824        0.7812        0.7183        0.3801        0.3853        0.4180        0.5617        0.6772        3.4207        3.6622        6.2751        8.7584       15.4662       22.9733       21.2975       21.5007       19.5049       19.5091       18.8545       18.1373       15.7019       12.6304       12.8175       14.7255       16.4130       21.1086       23.8613       22.1075       19.7776       17.8721       15.9963       22.1871       24.7610       21.2249       15.1702       12.8400       12.9033       12.0434       11.5976       10.8019        9.7485       10.0556        8.8479       10.8880       13.8844       15.6070       14.1884       16.3233       21.7891       20.3619       14.6356       40.4974       47.4962        8.4484        7.6616       10.6882        8.5229        7.2110        6.8774        7.4814       11.1510       11.3221       10.3301       11.0045        4.0985        2.9918        3.5171        4.3253       12.4128       14.6040        0.0000        0.0000        0.0000        0.0000        0.0000        0.0000        0.0000        0.0000        0.0000        0.0000        0.0000        0.0000        0.0000        0.0000        0.0000        0.0000
        0.0000        0.0000        0.0000        0.0000        0.0000        0.0000        0.0000        0.0000        0.0000        0.0000        0.0000        0.0000        0.0000        0.0000        0.0000        0.0000        0.0000        0.0000        0.0000        0.0000        0.0000        0.0000        0.0000        0.0000        0.0000        0.0000        0.0000        0.0000       68.9874       55.2604       48.1851       44.8983       28.3701       20.2485       18.9626       17.7449       15.5955       13.5361       10.1135        6.7469        5.9791        5.6907        5.7021        9.1615        9.8966        9.1511        7.7109        5.9736        6.3662        5.3061        5.2171        7.5640        6.4793        7.4716        8.5265        9.5043        8.9685        7.0806        4.7701        0.9676        0.7722        1.0486        1.4711        2.2865        6.9525        7.4259        7.4190        3.8004        3.4165        2.9473        1.5033        1.0538        1.7801        2.4812        2.3315        4.1805        5.1663        5.8366        6.7444        8.6578       14.2439       13.3899        8.8437        7.5144        4.7798        3.8844        3.2950        3.4860        4.5505        2.3451        1.1810        1.4353        0.0000        0.0000        0.0000        0.0000        0.0000        0.0000        0.0000        0.0000        0.0000        0.0000        0.0000        0.0000        0.0000        0.0000        0.0000        0.0000        0.0000        0.0000        0.0000        0.0000        0.0000        0.0000        0.0000        0.0000        0.0000        0.0000        0.0000        0.0000        0.0000        0.0000        0.0000        0.0000        0.0000        0.0000        0.0000        0.0000        0.0000        0.0000        0.0000        0.0000        0.0000        0.0000        0.0000        0.0000        0.0000        0.0000        0.0000        0.0000        0.0000        0.0000        0.0000        0.0000        0.0000        0.0000        0.0000        0.0000        0.0000        0.0000        0.4369        0.2637        0.1700        0.8732        0.5332        0.4883        0.4690        1.0694        1.4204        1.2530        1.3040        1.2412        1.0371        4.7507        0.3808        2.2598       11.3356        0.1670        0.3385        0.6984        1.0109        4.4992       45.4001       46.8087       10.4587       17.1578       23.6319       25.6898       24.8437       23.0926       24.4208       21.5386       20.5544       17.6665       15.0118       15.7877       17.1604       18.8108       22.2993       24.5842       28.6346       21.4127       19.3511       19.2766       18.4604       21.0955       17.5369       16.3285       13.2677       13.2215       14.3884       12.1175       10.9706       10.1731        8.6366       10.0448       14.4904       11.9977       12.3739       15.2107       19.9824       20.8934       18.3729       12.9369       41.7311       25.8261       13.0398       11.8116       10.1764        8.1710        5.8628        6.6238        6.5503        9.5816        9.3481        9.3722        9.1035        2.3456        2.8437        4.1389        5.5008       12.3181       14.5476       16.2957        0.0000        0.0000        0.0000        0.0000        0.0000        0.0000        0.0000        0.0000        0.0000        0.0000        0.0000        0.0000        0.0000        0.0000        0.0000
        0.0000        0.0000        0.0000        0.0000        0.0000        0.0000        0.0000        0.0000        0.0000        0.0000        0.0000        0.0000        0.0000        0.0000        0.0000        0.0000        0.0000        0.0000        0.0000        0.0000        0.0000        0.0000        0.0000        0.0000        0.0000        0.0000        0.0000       47.7929       54.9675       40.2227       29.8194       26.0738       22.9105       21.2765       19.5691       19.1012       17.4351       11.6610        9.5341       11.3355       14.1014       15.6043       11.7233       11.0179        9.0083        7.2875        9.0568        8.7343        5.3972        5.2293        5.1613        5.2616        3.9687        6.0174        6.5087        7.3653        9.7588        8.3126        5.4245        1.8031        0.9234        0.5236        0.2387        0.8161        1.1124        1.2194        1.5481        3.7282        3.0756        1.2548        0.9646        0.3710        0.6638        0.9604        0.9122        2.7057        4.1464        5.4423        4.9133        3.6437        4.9627        5.9107        6.6347       12.2211       13.8130       10.9176        5.4850        4.1706        1.7912        1.2715        1.2261        0.9139        1.6289        0.0000        0.0000        0.0000        0.0000        0.0000        0.0000        0.0000        0.0000        0.0000        0.0000        0.0000        0.0000        0.0000        0.0000        0.0000        0.0000        0.0000        0.0000        0.0000        0.0000        0.0000        0.0000        0.0000        0.0000        0.0000        0.0000        0.0000        0.0000        0.0000        0.0000        0.0000        0.0000        0.0000        0.0000        0.0000        0.0000        0.0000        0.0000        0.0000        0.0000        0.0000        0.0000        0.0000        0.0000        0.0000        0.0000        0.0000        0.0000        0.0000        0.0000        0.0000        0.0000        0.0000        0.0000        0.0000        0.0000        0.2910        0.0000        0.1054        0.2189        0.8763        0.7146        0.4948        0.3906        0.8691        0.9021        1.1393        1.2476        1.3499        1.4015        3.3057        0.4264        0.5593        0.6103        0.9079        0.8189        0.3878        1.4404        8.5960       23.4841       17.6278       11.5405       17.2915       20.5584       23.6726       26.2412       26.9288       25.1720       20.7066       26.4652       17.5658       16.1952       17.4505       19.8776       19.0511       20.5772       23.0938       23.7709       21.9705       22.3077       22.0940       21.9286       20.4694       16.5123       14.8624       15.4325       12.7329       10.1117        9.6842       12.1291       10.6957        8.7541       12.1081       14.3714       11.5429       13.1646       20.7982       18.1821       11.7080       15.2064       16.9823       17.2749       13.4980       11.5930        9.1963        7.2183        6.5885        5.7748        5.6455        5.8315        8.9945        9.4292        9.8947        8.1034        2.3277        3.1094        5.0546        6.3275       11.6657       12.5529        0.0000        0.0000        0.0000        0.0000        0.0000        0.0000        0.0000        0.0000        0.0000        0.0000        0.0000        0.0000        0.0000        0.0000        0.0000        0.0000
        0.0000        0.0000        0.0000        0.0000        0.0000        0.0000        0.0000        0.0000        0.0000        0.0000        0.0000        0.0000        0.0000        0.0000        0.0000        0.0000        0.0000        0.0000        0.0000        0.0000        0.0000        0.0000        0.0000        0.0000        0.0000        0.0000        0.0000       32.4896       33.0853       33.0361       29.4630       22.4610       23.6990       21.8206       21.5822       17.9729       17.6099       12.0694        7.1173        5.0350        5.1367        5.5583        5.1464        5.4045        7.0289       11.7402        8.5931        4.3620        2.4017        1.8394        1.8189        2.0975        1.4934        1.0161        1.2299        1.2348        3.3159        1.2045        1.5245        2.2478        1.1765        0.9224        1.0233        0.5139        0.6647        0.7240        0.9962        1.6107        0.9162        0.1509        0.0000        0.5951        1.3727        1.4095        1.2454        2.5928        2.8074        2.8938        3.1570        2.9911        4.4163        3.9828        4.6970        5.8244        6.2550        5.9716        4.0714        2.1522        1.0601        0.3231        1.5979        1.9532        1.6549        1.3142        1.5189        1.9795        1.1263        0.8091        0.9521        1.0572        0.9846        0.0000        0.0000        0.0000        0.0000        0.0000        0.0000        0.0900        0.0900        0.0816        0.1090        0.0000        0.0000        0.0000        0.0000        0.0000        0.0000        0.0000        0.0000        0.0000        0.0000        0.0000        0.0000        0.0000        0.0000        0.0000        0.0000        0.0000        0.0000        0.0000        0.0000        0.0000        0.0000        0.0000        0.0000        0.0000        0.0000        0.0000        0.0000        0.0000        0.0000        0.0000        0.0000        0.0000        0.0000        0.0000        0.0000        0.4353        0.3696        0.0719        0.1411        0.8532        1.7477        1.9529        0.9866        0.1460        0.3683        0.8593        1.0797        0.7586        0.6116        0.7834        0.7463        1.5869        2.5409        3.4246        4.1416        6.9047        6.9094        7.7663       11.6871       15.2606       15.7978       14.9087       17.3031       18.5802       22.3349       25.1204       28.7428       28.7634       21.6241       16.6570       17.1937       19.0417       19.4590       22.0839       26.5211       32.1759       33.4669       35.1869       35.3182       37.4506       33.5670       31.8062       30.0383       22.1428       16.7168       15.4754       16.6847       12.8614       12.3079        9.3720        9.3939        8.8412        9.3142        9.6926       10.0066       12.5233       12.7828       13.8555       14.7515       17.8011       16.2744       15.2004       14.4673       15.3617       14.4493       12.8822       13.1861       11.7517        9.9343        8.8816        8.6682        7.9811        8.5456        7.5317        7.2459        6.9260        8.6222        7.5830        9.2926        9.6561       10.0984        0.0000        0.0000        0.0000        0.0000        0.0000        0.0000        0.0000        0.0000        0.0000        0.0000        0.0000        0.0000        0.0000        0.0000        0.0000        0.0000
        0.0000        0.0000        0.0000        0.0000        0.0000        0.0000        0.0000        0.0000        0.0000        0.0000        0.0000        0.0000        0.0000        0.0000        0.0000        0.0000        0.0000        0.0000        0.0000        0.0000        0.0000        0.0000        0.0000        0.0000        0.0000        0.0000       34.9746       38.4546       38.4023       34.6221       31.1866       26.2687       22.8036       22.7524       20.5888       13.4629       11.0982       11.4978       16.3078       16.8254       17.8218       22.0154       19.3813       21.0287       18.8510       15.6789       10.9767        4.6460        3.2719        1.9753        1.2696        3.8746        2.9246        0.9352        0.9751        0.8623        1.0422        0.5936        1.2132        2.1853        1.4979        1.4211        1.3155        0.4484        0.5098        0.7182        0.2241        0.9201        0.5950        0.4481        1.0629        1.2016        0.9268        1.2536        1.0648        2.1197        2.4977        2.8148        2.7418        3.2914        2.6956        2.3678        2.6373        2.4655        2.8142        3.4316        3.0799        1.6514        0.6355        0.2951        0.4871        0.9434        1.6646        1.7060        1.3450        1.3626        1.7439        1.2032        0.9757        0.5973        0.6578        0.5266        0.4064        0.2812        0.5632        0.4330        0.2273        0.0409        0.0518        0.0571        0.0789        0.0208        0.0467        0.0490        0.1886        0.0000        0.0000        0.0000        0.0000        0.0000        0.0000        0.0000        0.0000        0.0000        0.0000        0.0000        0.0000        0.0000        0.0000        0.0000        0.0000        0.0000        0.0000        0.0000        0.0000        0.0000        0.4623        0.5704        0.6940        1.5349        5.3047        3.8961        0.9758        0.4656        0.0929        0.0517        0.0510        0.0535        0.0527        0.1001        0.1954        1.5466        2.7039        1.6786        1.1147        0.2706        0.9257        0.9622        0.9061        0.8658        1.2594        1.2697        1.2649        3.0090        3.2665        4.3381        6.6977        8.5269       13.0122       12.5776       13.9267       18.2993       18.3042       16.9984       20.9213       20.3425       27.2729       31.7014       28.5772       23.6340       22.8161       18.1721       17.9182       20.2324       20.7791       27.6745       27.4811       35.5353       39.7878       46.9414       48.3404       43.7546       38.6719       35.8105       31.1723       22.7179       21.5126       17.4547       13.5050       13.0197       10.8747        7.9839        7.8413        8.9625        8.5295        9.3249       12.9044       15.4978       15.5160       17.6452       15.8283       16.3666       14.1753       13.9812       13.6525       15.4336       14.6012       14.1906       13.2713       11.0269       10.0017        9.2786        8.8736        8.4890        8.8498        6.9560        6.6705        6.9212        8.6305        6.4746        7.4588        0.0000        0.0000        0.0000        0.0000        0.0000        0.0000        0.0000        0.0000        0.0000        0.0000        0.0000        0.0000        0.0000        0.0000        0.0000        0.0000        0.0000        0.0000
        0.0000        0.0000        0.0000        0.0000        0.0000        0.0000        0.0000        0.0000        0.0000        0.0000        0.0000        0.0000        0.0000        0.0000        0.0000        0.0000        0.0000        0.0000        0.0000        0.0000        0.0000        0.0000        0.0000        0.0000        0.0000        0.0000       31.8588       33.0191       32.3172       30.8449       27.0251       23.7474       26.2601       26.5733       25.1651       18.0409        9.3569        5.2145        4.6020        4.0566        5.0651        8.9542       12.2214       16.2281       13.7920       13.9604        6.4924        2.5790        1.7276        0.5643        0.3927        0.8561        0.8684        0.7089        1.2407        0.6493        0.5181        0.9158        1.1412        1.8579        1.6715        1.2116        1.7037        0.5001        0.4770        0.8480        0.3911        0.9653        0.3627        0.9275        1.9006        2.7448        2.9038        1.1284        0.9096        2.0067        1.8472        1.9264        2.5416        2.5776        1.8956        1.5122        1.6376        1.8356        2.4864        3.0597        2.2065        1.0625        0.6117        0.4689        0.8358        1.2329        2.1058        1.8060        1.9422        1.5652        1.1870        0.8486        1.0429        1.0840        0.5438        0.4514        0.7335        1.7094        1.9885        1.5529        1.1999        0.1287        0.4622        0.0326        0.0780        0.0159        0.1900        0.3520        0.4753        0.3744        0.3155        0.3786        0.0000        0.0000        0.0000        0.0000        0.0000        0.0000        0.0000        0.0000        0.0000        0.0000        0.0000        0.0000        0.5467        0.1205        0.0775        0.0769        0.1180        0.8055        1.2859        1.1474        0.9280        1.3681        2.6519        3.2642        2.2036        0.8459        0.5340        0.5085        0.1640        0.1613        0.3950        0.1998        0.5591        2.4756        2.3839        2.4723        2.3954        0.8689        0.7077        0.6487        0.6735        1.1523        1.4804        1.3107        1.2998        3.5625        4.8338        5.9864       10.1047       13.4985       13.0329       15.3720       16.2022       16.3606       15.9166       19.5490       23.5991       22.7810       24.1362       23.1160       22.8678       20.0714       20.0871       17.1670       18.8472       21.6415       24.1737       26.4679       32.5814       39.4681       48.1227       55.3192       51.0761       44.7026       40.4196       38.5130       33.9932       21.9906       19.7233       19.2034       19.1219       13.3944        8.0932        6.8550        7.8315        8.4596       10.3535       11.2192       15.2302       18.0406       17.2410       15.8942       12.9921       13.8210       13.0842       13.6994       13.8081       16.2249       14.9395       13.9833       13.0407       10.8168       10.0254        9.7387        9.1740        8.2758        7.6637        7.2702        5.9180        0.0000        6.1500        5.9605        8.1206        0.0000        0.0000        0.0000        0.0000        0.0000        0.0000        0.0000        0.0000        0.0000        0.0000        0.0000        0.0000        0.0000        0.0000        0.0000        0.0000        0.0000        0.0000
        0.0000        0.0000        0.0000        0.0000        0.0000        0.0000        0.0000        0.0000        0.0000        0.0000        0.0000        0.0000        0.0000        0.0000        0.0000        0.0000        0.0000        0.0000        0.0000        0.0000        0.0000        0.0000        0.0000        0.0000        0.0000       27.6269       26.0778       26.8456       26.3323       27.6231       25.3117       29.8062       20.4427       13.7701       11.6427        7.4002        4.5076        3.1646        2.6660        2.3636        2.5137        2.6448        1.5868        1.1769        1.1552        1.0492        1.0433        0.8960        3.2700        1.9208        0.7150        1.2091        0.7176        0.8707        1.1157        0.3631        0.3194        1.7833        0.2497        0.7988        1.2692        1.8412        1.7366        0.2805        0.2771        0.4111        0.5379        0.9544        1.2855        1.2150        1.2423        1.8290        1.5849        1.6832        1.8718        1.6704        1.8749        1.9426        2.8078        3.0592        2.0787        1.4306        1.5123        1.8059        2.1027        2.2354        2.2887        1.8784        0.6635        0.4150        0.4840        1.2080        1.9327        1.3942        1.5435        1.3287        1.1837        1.1455        1.4706        0.9475        0.8757        1.3479        1.7356        3.4663        4.3766        4.2026        3.6140        0.5441        0.5126        0.0988        0.1987        0.0748        0.1817        0.2781        0.4667        0.5497        0.8293        0.6215        0.5662        0.7960        1.4550        0.0000        0.0000        0.0000        0.0000        0.0000        0.0000        0.0000        0.0000        0.7639        0.6314        0.1485        0.1742        0.1797        1.5199        2.1022        1.8333        2.6221        2.4883        1.9717        2.8418        2.3184        3.3449        2.8745        2.4620        1.9604        1.2725        1.0061        0.7992        0.4090        1.2781        2.7520        3.6455        3.7361        3.5069        0.8345        0.5305        0.6055        0.5824        1.4389        1.4367        1.1153        1.8000        5.0151        7.8370       13.0270       24.7794       22.7212       21.7473       26.2391       23.4315       23.5092       26.4783       19.9321       19.4701       19.5568       21.9655       22.1214       22.5739       25.6899       21.8744       18.3758       19.6087       22.3653       25.6397       27.6290       30.5269       35.7618       47.7167       49.8328       44.0645       40.2490       38.5325       35.6403       30.7945       17.8660       15.3482       11.7150       11.1508       11.0694        6.3277        6.0564        8.2242       12.5293       14.0852       12.3775        9.1148       11.7534       12.8533       12.4769       12.9709       12.1118       12.9428       14.2117       14.4677       14.4691       14.1501       13.6874       26.9723       14.4922        9.7135        8.5715        8.0840        7.4332        8.4075        0.0000        0.0000        0.0000        0.0000        0.0000        0.0000        0.0000        0.0000        0.0000        0.0000        0.0000        0.0000        0.0000        0.0000        0.0000        0.0000        0.0000        0.0000        0.0000        0.0000        0.0000        0.0000        0.0000        0.0000
        0.0000        0.0000        0.0000        0.0000        0.0000        0.0000        0.0000        0.0000        0.0000        0.0000        0.0000        0.0000        0.0000        0.0000        0.0000        0.0000        0.0000        0.0000        0.0000        0.0000        0.0000        0.0000       23.1016       19.8519       18.9803       18.5364       17.6119        9.0939       10.6346        9.6284        7.9403        7.6960        6.2382        5.5093        4.3383        2.6785        2.1292        1.6698        1.6346        1.3233        1.5047        0.8531        0.6076        0.0000        0.0000        0.2661        0.4483        0.0127        0.0124        0.0061        0.0000        0.3640        0.4398        0.5009        0.6799        0.4738        0.4434        2.3232        0.7753        0.9949        1.3412        1.8069        1.2617        0.5087        0.7200        0.6017        1.4160        1.2388        0.4696        0.3454        0.8703        2.2405        2.1225        2.0954        2.2429        1.2682        1.4120        1.5526        1.9206        3.1671        2.1444        1.9700        1.9148        1.7013        1.8860        2.2663        2.3329        1.8276        1.2526        0.8229        0.8706        1.2676        1.2718        1.0434        1.1180        0.8017        0.6435        0.7055        0.7730        0.3670        0.5540        1.4758        2.4277        2.9684        3.3873        2.8826        1.2210        0.2674        1.1461        0.2287        0.2565        0.4664        1.2615        0.7871        0.8744        1.2592        1.4005        0.9479        1.6580        2.2587        0.9651        1.6595        2.9484        3.9156        2.8554        2.2701        0.9617        0.9846        0.8776        1.0980        1.2996        1.6240        3.1076        2.8034        2.9731        2.8047        4.1954        6.3413        6.1415        4.7259        4.4211        2.5648        2.8117        3.3482        3.3381        3.2805        2.5105        1.9180        1.7601        2.0220        2.8118        3.4557        3.7242        4.0062        4.6696        4.6232        4.5233        4.5745        4.4713        4.5490        4.6362        4.8276        6.1144        7.9936       18.5935       30.0605       29.0637       28.3715       28.5652       31.2928       28.6305       27.8913       22.5939       17.7567       19.1566       20.8110       21.6217       24.2078       25.0078       25.0311       22.8351       20.8716       20.4971       23.5510       26.3398       25.1616       29.1548       32.4438       35.6390       35.9243       30.1346       33.4341       30.9015       29.2532       25.2910       12.5847       10.3070        9.6632        8.2865        5.7155        5.0398        5.1864        5.5360        8.2216        8.9051        9.0651        9.2142       10.8513       13.6730       12.0454       12.2990       13.3042       15.4051       17.7794       17.0109       14.7719       14.3597       13.4779       22.3834       11.9943        7.7702        6.6500        6.1458        6.5948        0.0000        0.0000        0.0000        0.0000        0.0000        0.0000        0.0000        0.0000        0.0000        0.0000        0.0000        0.0000        0.0000        0.0000        0.0000        0.0000        0.0000        0.0000        0.0000        0.0000        0.0000        0.0000        0.0000        0.0000        0.0000
        0.0000        0.0000        0.0000        0.0000        0.0000        0.0000        0.0000        0.0000        0.0000        0.0000        0.0000        0.0000        0.0000        0.0000        0.0000        0.0000        0.0000        0.0000       18.8310       15.6522       14.8808       16.6897       19.0994       19.7691       14.4901       12.6003       10.9844        5.8078        4.9825        4.4476        4.4578        7.0207        3.8561        3.2735        2.6666        1.8543        1.4094        0.8958        0.8539        0.0000        0.0000        0.0105        0.0102        0.0435        0.0141        0.0266        0.0000        0.0190        0.0120        0.0059        0.0000        0.2217        0.5390        0.7268        0.7655        0.4021        0.4618        1.5175        0.7273        1.1003        1.3722        1.0156        0.7737        1.3620        2.0537        1.6459        1.7751        1.2846        0.2137        0.5553        0.2541        0.2904        0.5710        1.9210        0.9836        1.5686        1.7128        1.6975        1.3350        1.8568        1.7819        1.9725        2.2086        2.0896        2.0226        2.1862        1.8492        1.8413        2.1249        2.1559        2.1191        1.1567        1.4717        0.8513        1.4917        1.2396        1.2324        1.2038        1.0211        0.9000        1.9941        2.0359        1.7956        2.5386        3.3160        1.7110        2.8863        0.1052        0.0474        0.3703        0.5324        0.9451        1.8454        2.0360        3.3827        0.6381        0.5059        0.6684        1.2515        1.2727        1.8470        3.4997        3.1135        3.2155        4.1123        1.1365        1.8979        1.8873        2.3732        2.2419        2.9692        4.3143        5.0190        5.9756        5.2756        4.1333        3.7234        5.4488        4.3706        2.9781        3.4322        3.0626        3.0311        3.3674        3.6368        4.0015        3.3805        2.5048        3.0280        3.1441        3.7372        4.6101        5.0953        5.7324        6.4402        6.3521        6.0079        5.9963        6.0031        6.2288        6.1524        7.1548        8.9883        9.7244       23.2511       35.2001       33.7781       28.0477       32.4767       34.5556       28.4217       23.2234       18.1928       17.3477       17.8404       21.9210       22.2184       22.8928       24.7022       22.4604       21.9098       19.8141       19.4649       23.3251       26.1307       25.0495       30.0882       34.2090       29.1897       35.1286       36.2880       29.8427       26.3731       25.3221       24.7165       19.3336        7.2198        7.0632        4.6062        5.1080        4.3825        5.1413        5.3171        7.6617        8.8484        8.9228        9.0202       10.3785       10.6552       11.8088       12.6115       13.5906       16.9741       16.0601       16.0764       14.1443       14.5639       10.5598        9.6588        7.3571        6.5880        0.0000        0.0000        0.0000        0.0000        0.0000        0.0000        0.0000        0.0000        0.0000        0.0000        0.0000        0.0000        0.0000        0.0000        0.0000        0.0000        0.0000        0.0000        0.0000        0.0000        0.0000        0.0000        0.0000        0.0000        0.0000        0.0000        0.0000        0.0000
        0.0000        0.0000        0.0000        0.0000        0.0000        0.0000        0.0000        0.0000        0.0000        0.0000        0.0000        0.0000        0.0000        0.0000        0.0000       14.8510       15.1235       15.8854       15.2365       15.1089       15.9603       20.4601       19.5512       15.7564       10.0723        9.5225        8.0032        4.0204        3.2981        3.0093        3.3584        2.5734        2.2726        1.9546        1.6468        1.0421        0.8020        0.5914        0.4241        0.0000        0.0000        0.0000        0.0000        0.0000        0.0000        0.0000        0.0000        0.0000        0.0000        0.0000        0.0000        0.2428        0.4798        0.4663        0.4482        0.4540        0.4553        0.7040        0.8283        0.8182        0.9167        0.8485        0.8282        0.5149        0.6475        0.4767        0.4167        1.0333        1.2245        0.6429        0.9969        3.1476        3.1200        2.0583        1.6586        1.5536        1.1018        1.2880        1.0004        3.0890        2.5482        1.7180        2.2335        2.0836        2.3873        2.3464        1.7417        2.3313        2.4577        2.8799        3.8273        3.2594        2.9009        1.0700        1.2657        0.7963        1.6120        1.8179        1.5110        1.9627        2.3070        1.6843        1.2233        2.3066        1.9998        1.7949        0.9332        0.1236        0.0000        0.5571        0.5341        1.3229        2.1980        1.8207        1.6447        1.3913        2.9924        2.8893        1.2517        1.8671        2.8615        3.1096        2.3109        1.7215        2.4126        1.9477        2.4866        2.5727        3.8457        5.7643        4.6913        3.8352        5.3036        6.8684        6.2218        3.3477        3.0409        3.1634        3.4709        3.1731        3.1417        3.8202        4.3395        4.5658        3.9749        3.8477        3.5402        3.0530        2.9254        2.6902        3.0429        4.8730        5.5663        8.7774       16.3308       18.7144       12.2741        8.0603        7.4783        7.9381        9.2367       10.9597       11.2513       11.5397       22.2181       35.7480       36.2297       33.5881       25.7529       24.7823       24.0160       17.5177       17.5248       19.9715       20.6825       25.4351       23.9996       22.5245       22.5853       20.0453       17.9987       20.0695       19.9263       20.4898       24.4067       27.2022       28.6729       31.3506       27.9083       28.2916       31.0046       23.9426       22.4695       20.5489       18.6585       13.3897        6.7652        5.2625        4.6275        4.8611        4.2378        4.2928        5.4575        7.1521        8.4262        8.4750        9.5240        9.8633       10.7376       10.9300       10.9738       12.0941       12.8114       13.4397        0.0000       12.1470       10.5290        9.7626        9.7496        8.7944        8.6075        0.0000        0.0000        0.0000        0.0000        0.0000        0.0000        0.0000        0.0000        0.0000        0.0000        0.0000        0.0000        0.0000        0.0000        0.0000        0.0000        0.0000        0.0000        0.0000        0.0000        0.0000        0.0000        0.0000        0.0000        0.0000        0.0000        0.0000        0.0000
        0.0000        0.0000        0.0000        0.0000        0.0000        0.0000        0.0000        0.0000        0.0000        0.0000        0.0000        0.0000        0.0000       12.4198       10.6943       12.0513       12.9916       14.3862       14.6970       14.4050       13.6356       10.9774       10.9206        9.8936        8.1971        7.4323        6.3081        2.8628        2.2225        1.8120        1.6409        1.8482        1.6449        1.4308        1.2218        0.7884        0.6244        0.4711        0.3394        0.4337        0.0000        0.0000        0.0000        0.0000        0.0000        0.0000        0.0000        0.0000        0.0000        0.0000        0.0133        0.3899        0.4640        0.5606        0.4976        0.5422        0.5138        0.4915        0.5778        0.7359        0.6962        0.6737        0.7163        0.3975        0.3972        0.3799        0.3426        0.8021        0.4953        0.5282        1.0368        1.1317        1.6096        1.8043        1.6472        0.8031        0.9304        1.4522        1.6127        1.9960        1.1966        1.2121        1.1629        1.1085        1.9252        1.5959        2.0682        3.2496        2.7446        2.6537        3.4143        3.2775        1.8869        0.4429        0.4777        1.4073        2.4208        1.8047        2.4824        2.8317        1.5711        0.8582        0.9720        4.7828        6.0414        3.6777        2.0209        0.0000        0.0834        0.6031        1.0041        2.2660        3.4000        2.8554        2.4895        2.6942        2.0618        3.0384        3.5321        3.0417        3.0374        2.5958        2.6725        2.7672        4.7595        5.9110        6.6603        6.3853        4.5602        4.6491        4.7412        6.0659        7.4459        5.7154        2.4611        1.3958        1.4915        1.8214        2.3597        2.6812        3.9071        3.4904        3.6422        4.6470        4.4625        5.1525        4.5317        4.5574        6.1879        7.7324        7.2491        7.9853        8.2074        9.6220       16.6743       14.5746       13.6723       11.0095        9.6869       10.0208       11.3252       15.2046       16.4382       17.9068       18.6944       24.9542       26.0963       24.5260       20.8264       18.5338       16.2796       16.5847       19.3535       21.9072       21.9881       29.6890       26.2008       23.0367       21.4848       18.4947       18.6563       18.2143       19.1686       20.1908       24.3691       30.6676       30.0112       30.4307       26.1911       26.9561       23.9321       23.5067       22.9870       20.0286       15.4429       13.4306       13.0702        6.3029        5.3512        5.3156        5.7143        4.7893        5.6124        6.9845        7.8784        8.6729        8.1360        8.3937        8.3662        9.8271       11.3907       12.7830       13.4446        0.0000        0.0000        0.0000        0.0000        0.0000        0.0000        0.0000        0.0000        0.0000        0.0000        0.0000        0.0000        0.0000        0.0000        0.0000        0.0000        0.0000        0.0000        0.0000        0.0000        0.0000        0.0000        0.0000        0.0000        0.0000        0.0000        0.0000        0.0000        0.0000        0.0000        0.0000        0.0000        0.0000        0.0000        0.0000        0.0000
        0.0000        0.0000        0.0000        0.0000        0.0000        0.0000        0.0000        0.0000        0.0000       30.4517        0.0000        0.0000       15.1136       16.4448       10.7341       13.4056       13.4959       16.2540       18.0786       11.5916        9.8243        9.0420        7.9404        7.5281        7.8034        5.7225        4.6799        1.2467        0.8273        0.6321        0.5628        0.2892        0.2489        0.2142        0.1876        0.6584        0.5521        0.4342        0.3158        0.3230        0.0313        0.0063        0.0045        0.0000        0.0000        0.2834        0.0000        0.0128        0.0179        0.0241        0.0313        0.0000        0.0000        0.0000        0.0000        0.0089        0.0102        0.0140        0.0203        0.1211        0.1493        0.1665        0.1698        0.1727        0.1763        0.1731        1.1670        3.0588        1.4222        0.4550        0.6254        0.2893        0.7077        1.4729        1.3837        0.0657        0.0431        0.0452        0.0435        0.6133        0.2113        0.0841        0.1491        0.2656        0.8209        0.5574        0.6465        1.9007        1.7860        1.8898        2.8905        0.8188        0.2985        0.2069        0.5197        1.6501        1.5993        2.8909        4.0493        1.7096        0.9439        0.7867        0.7673        2.7174        3.5256        1.3696        0.6838        0.0757        0.6967        0.3733        1.0169        3.4599        4.0519        3.0655        3.5266        3.6335        3.9466        3.8920        1.7918        1.9818        2.7866        3.1647        2.8135        3.6201        4.4247        3.6533        4.0034        4.2697        5.1573        5.1995        4.8806        4.2855        2.6031        1.9230        1.6002        0.7263        0.7138        0.8739        1.2040        2.8773        3.4797        4.1948        4.2118        5.1835        4.9816        4.9992        4.7447        5.3499        7.2352        7.1405        5.7870        5.0634        6.1755        6.6160        6.7899        8.8300       10.2382       11.7867       11.9578       23.4304       15.4654       18.0195       17.5269       17.5006       16.6086       18.1630       18.0731       17.5373       18.9125       15.4649       15.6845       16.7742       19.8391       21.7618       19.7755       23.6122       24.2505       22.6202       23.3481       21.9275       19.7098       20.7433       21.4238       21.2554       24.6635       29.4708       28.5800       26.1746       30.4740       25.2585       20.6936       16.2123       16.0309       14.4068       12.3739       14.2489       15.0816       14.7809       11.8108        7.2843        7.4954        5.9689        5.9815        6.7397        7.5298        9.9482        7.5483        6.5344        6.6762        7.9467       10.6070       13.8277        0.0000        0.0000        0.0000        0.0000        0.0000        0.0000        0.0000        0.0000        0.0000        0.0000        0.0000        0.0000        0.0000        0.0000        0.0000        0.0000        0.0000        0.0000        0.0000        0.0000        0.0000        0.0000        0.0000        0.0000        0.0000        0.0000        0.0000        0.0000        0.0000        0.0000        0.0000        0.0000        0.0000        0.0000        0.0000        0.0000        0.0000
        0.0000        0.0000        0.0000        0.0000        0.0000       29.1822       25.3495       14.6765       23.1962       29.5373       28.1754       23.5301       25.4064       17.3635       13.7167       14.5632       15.2213       15.6052       14.3324        8.8832        8.7090        7.3845        7.0791        6.5370        6.0266        4.8602        3.7168        0.8447        0.5348        0.3507        0.2950        0.1394        0.1067        0.0893        0.0868        0.3460        0.3331        0.2898        0.2147        0.0560        0.0253        0.0088        0.0063        0.0000        0.5435        1.2672        0.1796        0.0179        0.0251        0.0271        0.1144        0.0000        0.0000        0.0000        0.0000        0.0032        0.0038        0.0058        0.0095        0.0597        0.0760        0.0882        0.0960        0.1030        0.1116        0.1153        2.1656        5.1101        2.3499        2.1620        1.5387        2.0002        0.2315        0.5730        0.1313        0.1279        0.0202        0.0205        0.3160        0.1651        0.0357        0.2305        0.1762        0.3235        0.4633        0.7264        1.4194        1.5601        1.1889        1.6764        2.4454        0.8549        0.2103        0.7476        2.7311        1.6741        1.6743        1.5461        1.6408        1.5298        0.9554        0.7663        0.8120        1.8118        1.4522        1.0492        0.6750        0.1168        1.3452        1.0018        1.5262        1.4910        3.2873        3.4670        3.8560        3.0156        2.7781        2.9094        1.7345        1.9835        1.5888        2.2406        2.6315        3.9205        5.5364        4.3546        5.4584        6.1092        7.1517        6.2686        5.8640        4.0099        2.0167        1.5374        1.4023        0.7200        0.6438        1.1111        1.1553        3.7443        4.2687        4.3886        4.7617        5.8423        5.7857        5.5299        5.2911        6.4390        5.1232        5.5162        5.9503        6.8128        6.7402        7.0536        7.3250       10.0892       15.9609       26.4164       15.7264       19.7533       15.2934       21.2221       19.2702       19.4289       21.0286       21.0182       19.4107       18.1362       16.3031       15.4152       15.3905       15.4257       18.6421       16.5420       17.0878       20.6895       22.9593       22.9099       23.2514       21.1577       20.4535       20.7897       22.1244       20.9273       25.8947       29.2374       25.8561       22.6007       26.0475       23.0914       18.6854       17.3918        0.0000        0.0000       11.3326       11.9989       19.7049       17.9375       19.7727       12.6160        8.0170        5.9593        6.4969        6.8579        7.7349        8.7920        7.5487        6.3341        5.6538        6.1236       10.8256        0.0000        0.0000        0.0000        0.0000        0.0000        0.0000        0.0000        0.0000        0.0000        0.0000        0.0000        0.0000        0.0000        0.0000        0.0000        0.0000        0.0000        0.0000        0.0000        0.0000        0.0000        0.0000        0.0000        0.0000        0.0000        0.0000        0.0000        0.0000        0.0000        0.0000        0.0000        0.0000        0.0000        0.0000        0.0000        0.0000        0.0000        0.0000
        0.0000        0.0000        0.0000        0.0000       30.3384       34.9406       34.7532       20.0702       21.7329       30.4206       30.0189       21.4986       15.7179       14.6315       14.1056       14.7416       13.3496       13.2483       11.7141        7.0649        6.6085        6.1797        5.7870        6.1266        4.6039        3.8998        2.9936        0.6518        0.3739        0.4705        0.1574        0.0630        0.0339        0.0235        0.0316        0.1634        0.1970        0.1903        0.1437        0.0389        0.2089        0.0096        0.0079        0.2170        0.2089        0.0000        0.0000        0.1528        0.3789        0.6280        0.2987        0.1061        0.0824        0.0764        0.0765        0.0726        0.0702        0.0640        0.0045        0.1164        0.1455        0.1344        0.0577        0.0659        0.2134        0.2010        0.7261        4.8117        2.4336        0.6181        0.6699        0.8418        1.2348        1.8068        0.4781        0.2223        1.2302        1.3458        0.8487        0.1022        0.2728        0.1955        0.1721        0.4458        0.2529        0.3690        1.1216        1.9694        1.3037        3.0005        4.2418        2.0074        1.8378        1.5949        1.8630        2.6248        2.1618        1.9431        2.2458        2.3602        2.3535        2.5028        1.4217        1.5790        1.1196        1.2659        1.1300        0.8396        2.2512        2.3979        2.6014        2.1011        2.9449        3.3353        2.8734        2.5833        2.1153        2.2411        1.7715        3.4653        4.2358        5.1638        4.0831        4.0585        4.2414        5.1520        6.4981        7.0383        7.4987        6.3809        4.9240        3.1620        2.1323        1.9867        1.8454        0.9703        0.8907        1.6705        2.9811        8.2439        9.5543        6.5548        6.8217        6.6186        7.0185        6.6436        6.0754        6.0172        5.6032        6.7174        8.4440        9.3787        8.9643        9.3974        9.7447       12.4955       13.8104       15.7131       14.1909       13.8832       15.5099       16.3268       18.1377       22.3604       23.8265       24.5394       21.9715       18.6143       15.8887       19.7274       19.7974       13.5386       12.5846       12.3877       19.1736       18.6459       22.4604       21.0872       21.8032       21.5577       20.3944       20.6951       20.1391       27.5630       32.3948       26.3692       21.1831       18.4119       18.4534       22.5130       18.8600        0.0000        0.0000        0.0000       14.9171       14.6534       19.3243       22.0343       21.6732       15.2563        7.9301        8.9501        9.5795       11.4897        8.1909        8.8616        7.4341        7.0231        0.0000        0.0000        0.0000        0.0000        0.0000        0.0000        0.0000        0.0000        0.0000        0.0000        0.0000        0.0000        0.0000        0.0000        0.0000        0.0000        0.0000        0.0000        0.0000        0.0000        0.0000        0.0000        0.0000        0.0000        0.0000        0.0000        0.0000        0.0000        0.0000        0.0000        0.0000        0.0000        0.0000        0.0000        0.0000        0.0000        0.0000        0.0000        0.0000        0.0000        0.0000
        0.0000        0.0000       55.1681       46.8879       35.8519       38.9902       35.8810       20.0360       17.5446       18.2567       14.0135       11.0059       10.7027       10.6751       15.1489       12.2089       12.4554       10.5689       10.8108        5.9280        5.4521        5.1335        4.9363        5.0811        4.2791        3.6062        2.7420        0.6319        1.9953        3.3129        0.1626        0.5216        0.1071        0.6449        0.2020        0.1193        0.1416        0.1365        0.1036        0.0284        0.0151        0.0087        0.0092        0.0000        0.0000        0.0000        0.0000        0.1335        0.1637        0.1061        0.0128        0.0000        0.0000        0.0706        0.1061        0.0806        0.0814        0.1450        0.0697        0.0321        0.0395        0.0470        0.0544        0.0613        0.2952        0.2918        0.0826        2.3719        1.3306        0.8947        0.5669        0.1621        0.6456        1.3230        1.7132        1.6727        2.0539        1.9044        0.5493        0.5280        0.3785        0.4151        0.7261        0.4637        0.4974        1.1913        1.2986        2.5345        2.1017        3.1422        1.6319        0.8165        1.1431        1.2298        1.6540        3.4490        2.6767        2.9286        2.8033        1.6098        2.3294        2.3523        1.5435        1.0334        1.3017        1.5333        0.8937        1.0371        3.0242        4.2307        3.5334        2.9917        2.3908        2.0669        1.6640        1.5682        2.1371        2.1422        3.3852        4.9567        5.0009        4.7359        5.4553        4.7091        4.8954        5.9483        5.8274        6.5471        6.5253        5.0359        3.4388        2.8694        2.7544        2.6665        2.6232        1.4737        1.4500        1.9143        3.1652        6.1669        8.0007       10.1240       10.7402        8.2123        6.5912        7.1755        7.2522        8.4843        8.4151        9.3028       11.7665       12.2566       13.6746       12.4404       12.4282       13.1883       13.9368       16.3549       14.9984       16.2549       17.0643       19.2093       18.6018       20.2996       21.3553       23.4880       21.2627       16.7444       15.6672       14.7899       13.0438       10.9326       10.8267       11.1422       12.6038       16.0714       21.7610       20.9124       19.7083       20.2523       17.1928       17.2055       21.5145       32.2423       26.1138       20.1857       19.6613       17.2265       19.6252       19.5626        0.0000        0.0000        0.0000       12.7515       11.0588       16.9661       20.0109       15.6518       13.5848        9.4634       11.3994       10.0459        7.5651        6.8959        8.0047        7.3744        6.9004        0.0000        0.0000        0.0000        0.0000        0.0000        0.0000        0.0000        0.0000        0.0000        0.0000        0.0000        0.0000        0.0000        0.0000        0.0000        0.0000        0.0000        0.0000        0.0000        0.0000        0.0000        0.0000        0.0000        0.0000        0.0000        0.0000        0.0000        0.0000        0.0000        0.0000        0.0000        0.0000        0.0000        0.0000        0.0000        0.0000        0.0000        0.0000        0.0000        0.0000        0.0000        0.0000
        0.0000       26.3550       27.8753       26.7116       22.8634       21.1267       21.4212       17.4782       14.4485       15.3548       15.3997       12.6287       16.0303       14.7981       18.0186       12.1572        9.4326        6.0374        5.5115        8.5888        7.0084        4.3904        3.4821        5.9216        4.2662        4.3474        4.4816        4.9768        5.0910        0.7911        1.0385        1.6035        3.3333        2.1093        1.4585        0.3770        0.0000        0.0000        0.3008        0.1816        0.0058        0.0044        0.0059        0.0333        0.0399        0.0392        0.0310        0.0000        0.0000        0.0000        0.0000        0.0000        0.0000        0.0000        0.0000        0.0253        0.0355        0.0460        0.0570        0.0577        0.0670        0.0795        0.0896        0.7726        0.8485        0.8004        0.7370        0.6483        0.6480        0.6219        0.5167        0.9094        1.0098        1.1301        0.8331        0.6566        0.4662        1.0524        0.8737        0.3472        0.1384        0.7083        0.7666        0.7620        0.4899        1.3482        1.7496        2.3525        1.7146        2.3589        3.7359        3.2034        4.3096        5.5882        7.9214        5.2791        4.3338        3.4125        2.3158        3.2258        4.0271        2.8345        0.7048        0.0000        0.8224        0.9400        0.7519        1.9723        1.5068        1.9470        1.6262        5.6627        5.7856        5.0078        3.9765        6.5475        8.2182       10.0462        6.0347        5.5822        3.7917        3.5336        4.4894        4.9466        5.0735        4.7212        4.7557        4.5370        4.2225       12.0876       10.1287        3.9009        3.7957       18.3310       11.4083        3.6307        4.2325        6.1928       11.4694       13.1667       11.7362        9.7109        8.8846        6.3421        8.2927        8.3709        9.3188       10.0872        9.5428       11.1225       14.8456       15.9477       16.1711       17.4204       21.9457       18.9123       16.8325       16.5541       15.9313       17.9650       20.0208       20.1710       21.1624       23.0169       25.5138       24.2808       20.7827       17.2792       15.9166       12.8864       11.4130        9.0663        8.5219        9.3473       10.9033       13.7992       19.4852       19.1065       18.0955       15.1821       16.4548       18.5748       22.7062       27.9425       20.1803       18.7214       20.1906       21.9355        0.0000        0.0000        0.0000        0.0000       14.3454       11.0319       17.8928       24.0386       25.2624       30.0874       29.9943       19.4942       14.5580        9.6725        5.8872        6.6187        6.9397        8.6826        0.0000        0.0000        0.0000        0.0000        0.0000        0.0000        0.0000        0.0000        0.0000        0.0000        0.0000        0.0000        0.0000        0.0000        0.0000        0.0000        0.0000        0.0000        0.0000        0.0000        0.0000        0.0000        0.0000        0.0000        0.0000        0.0000        0.0000        0.0000        0.0000        0.0000        0.0000        0.0000        0.0000        0.0000        0.0000        0.0000        0.0000        0.0000        0.0000        0.0000        0.0000        0.0000        0.0000
        0.0000       24.9290       28.0409       29.4246       23.0340       24.1919       22.0984       13.4500       13.1693       14.4072       12.9699       11.1857       13.6691       14.1505       11.5247        6.1699        5.7112        4.5351        5.4323        3.0285        3.9756        3.8322        3.4420        5.7309        3.5915        5.2590        4.2518        4.2750        4.3274        3.9122        3.6709        1.9649        0.7806        0.5345        0.0057        0.0000        0.1230        0.6176        0.9310        0.3030        0.1664        0.0040        0.0067        0.1371        0.0544        0.0535        0.0392        0.0000        0.0000        0.0000        0.0000        0.0000        0.0000        0.1362        0.0000        0.0370        0.0509        0.0590        0.0666        0.0629        0.0695        0.0794        0.1013        0.9967        1.1515        0.7513        0.8077        1.0745        0.8441        0.9137        1.1451        0.9690        1.0242        0.9502        0.8953        0.3749        0.9540        1.0195        1.2325        1.6027        2.5427        1.7842        1.8638        1.7764        2.1601        2.5969        4.1282        6.0358        3.9606        3.1986        3.1151        3.1054        4.6029        4.3298        5.9473        4.8073        5.2761        5.1160        4.0121        4.8898        3.9788        1.8654        2.1297        1.5389        1.1730        0.7182        0.8546        0.8116        1.7872        2.2416        2.2785        5.5035        4.2758        3.8266        4.4454        9.1061       12.0358       11.9801        5.3612        3.9542        4.5239        3.9000        4.3488        9.4967       11.8723       40.7383       19.6389        4.4306        4.7970       13.6711        8.4832        4.5585        5.2878       10.0706       11.8280        5.2528        5.4265        7.7196       14.3988       20.3338       17.7406       12.0264        9.5203        7.0117        8.4883       12.4062       13.0082       10.7697       11.9917       15.0330       16.5508       17.4439       16.9101       17.9307       27.8391       18.2243       16.7385       15.7498       15.8646       18.9689       23.2402       24.1567       23.5630       25.4202       25.1269       23.7712       21.7812       17.7782       15.0267       11.7906       10.5115        8.4791        7.9751        8.9505       11.0683       12.6830       12.7759       14.3254       14.6037       14.7915       14.1371       15.0981       15.5930       16.2261       14.7852       13.8912        0.0000        0.0000        0.0000        0.0000        0.0000       12.0344       16.7949       21.0152       42.5676       40.1818       35.1868       34.2924       24.4064       10.8178        5.9944        5.5540        5.5580        6.2602        0.0000        0.0000        0.0000        0.0000        0.0000        0.0000        0.0000        0.0000        0.0000        0.0000        0.0000        0.0000        0.0000        0.0000        0.0000        0.0000        0.0000        0.0000        0.0000        0.0000        0.0000        0.0000        0.0000        0.0000        0.0000        0.0000        0.0000        0.0000        0.0000        0.0000        0.0000        0.0000        0.0000        0.0000        0.0000        0.0000        0.0000        0.0000        0.0000        0.0000        0.0000        0.0000        0.0000        0.0000        0.0000
       15.2546       17.4685       19.8407       24.6718       23.3112       18.4248       17.4331       13.3084       14.7616       13.1255       12.4273       11.7622       11.3296        7.4925        4.4327        3.7991        3.2884        4.5158        4.6815        2.2318        2.3374        2.9404        2.3689        3.6526        3.4301        4.5885        3.5415        1.5778        1.5645        1.6937        0.8666        0.6334        0.3196        0.2562        0.2128        0.1376        0.3526        0.7658        1.3013        1.0048        0.3306        0.0974        0.0093        0.0544        0.0670        0.0646        0.0474        0.0000        0.0000        0.0000        0.0000        0.0000        0.0000        0.7702        0.4099        0.1282        0.1903        0.2183        0.1659        3.5727        6.0605        0.0865        0.2250        0.8630        0.7135        0.3223        0.3965        0.6427        1.1889        1.6562        1.5076        1.6160        1.7129        1.4989        1.7991        1.2797        1.5632        1.9168        3.0884        2.7918        3.0796        3.6210        4.8123        5.3931        3.2823        2.9645        3.5242        6.7089        6.0120        3.7883        3.4971        4.7824        3.9162        3.7544        5.9646        4.4444        4.1751        3.5890        6.5234        8.0012        6.3179        7.2821        4.6212        1.8319        3.4040        2.1772        1.6011        1.1977        6.0857        2.9450        4.2922        6.5880        6.4982        6.2034        5.6854        6.9425        7.7464        9.5507        9.2212        4.8572        3.8558        4.2664        6.0070        5.3964        5.0770        5.1194        5.6076        8.2211        9.3326        4.8514        4.7460        5.0901        4.9926        9.7262        9.7720        5.1365        5.8860       10.1892       13.6742       19.9772       30.6600        9.7849        8.1191        6.3489        6.1539       10.2399       12.7283       13.4306       14.4876       20.4404       16.0818       17.0259       17.8629       19.9578       28.4511       17.6473       15.3912       15.6209       16.7585       21.1142       25.7127       24.9813       22.2435       23.8193       22.9810       23.2569       20.8063       15.1478       11.5376       10.3713        9.8490        8.5705        7.1625        7.3695        8.8721       11.0920       11.4341       12.1811       11.8601       10.9785       10.7603       12.0126       11.4807       11.2081       11.4714        0.0000        0.0000        0.0000        0.0000        0.0000        0.0000        9.5901        9.0967       12.2384       13.6957        9.2207        6.0735        5.5213        5.5567        6.3526        6.0902        0.0000        0.0000        0.0000        0.0000        0.0000        0.0000        0.0000        0.0000        0.0000        0.0000        0.0000        0.0000        0.0000        0.0000        0.0000        0.0000        0.0000        0.0000        0.0000        0.0000        0.0000        0.0000        0.0000        0.0000        0.0000        0.0000        0.0000        0.0000        0.0000        0.0000        0.0000        0.0000        0.0000        0.0000        0.0000        0.0000        0.0000        0.0000        0.0000        0.0000        0.0000        0.0000        0.0000        0.0000        0.0000        0.0000        0.0000        0.0000
       15.9986       15.9126       17.7936       26.5005       24.5135       27.0730       19.1063       16.6633       20.8620       14.9756       16.0462       11.6322        8.8822        4.1832        3.5232        3.5692        2.5130        2.7264        5.4032        1.7079        1.6346        1.7194        2.2619        2.5350        1.9542        2.4621        1.3496        0.6625        0.4768        0.3366        0.2442        0.1625        0.1404        0.0026        0.1449        0.0997        0.1971        0.1550        0.1448        0.2897        0.2369        0.1019        0.0139        0.0698        0.0775        0.0727        0.0554        0.0000        0.0000        0.0000        0.0000        0.6147        1.9356        1.7409        2.0682        0.4156        0.5940        0.3148        0.0888        0.0817        0.0876        0.0940        0.0986        0.3133        0.5766        0.6211        1.7305        3.8280        2.7041        3.1932        4.0512        4.3699        2.1929        3.9044        3.6749        2.7457        4.0496        5.2184        6.1397        3.4093        1.3213        1.2675        1.7383        3.6035        3.8849        3.4162        2.8615        3.6292        4.2772        4.1537        3.2072        3.8551        4.5789        4.4416        8.6317        9.0968        9.7844        9.0705        8.3584        5.6229        6.6792        6.5136        8.0633        3.0726        3.5776        2.8130        4.1090        2.9633        4.6434        7.5837        5.5328        8.7216       10.0157        9.3883       12.3903       10.0895        9.9858       10.5248        8.7085        5.1618        4.4167       31.2418       14.9659        5.9820        6.0148        5.6087        6.0313       13.8195       14.1385        5.3039        5.1498        6.1398        6.9557        6.5642        8.5989        5.4882        6.1545        8.6854       18.6919       19.2391       19.4930       11.3618        9.3263       10.1386        7.2197        8.7902       11.6214       14.3383       20.2013       21.9418       16.7770       16.6644       18.5368       24.7306       20.8786       15.8940       15.4043       16.1456       17.1125       21.7578       23.2417       21.7586       19.3485       20.4514       18.7224       19.7680       16.8586       11.3808        9.0505        8.2113        8.2766        6.9832        6.5767        5.8898        6.8072        8.9041        9.1216        9.7574        9.2394        8.0766        8.1187        8.5387        9.8757       13.3367        0.0000        0.0000        0.0000        0.0000        0.0000        0.0000        2.8800        9.4916       10.0612        9.4809        8.1363        8.2269        7.9047        5.4651        5.4039        7.0251        5.5814        0.0000        0.0000        0.0000        0.0000        0.0000        0.0000        0.0000        0.0000        0.0000        0.0000        0.0000        0.0000        0.0000        0.0000        0.0000        0.0000        0.0000        0.0000        0.0000        0.0000        0.0000        0.0000        0.0000        0.0000        0.0000        0.0000        0.0000        0.0000        0.0000        0.0000        0.0000        0.0000        0.0000        0.0000        0.0000        0.0000        0.0000        0.0000        0.0000        0.0000        0.0000        0.0000        0.0000        0.0000        0.0000        0.0000        0.0000        0.0000
       25.6401       25.4100       25.7099       22.5911       28.0474       24.6162       17.8993       18.4773       18.9616       13.6166       13.5161       13.3257       12.9206        8.0846        2.5836        0.7878        0.4175        3.4427        3.8747        1.3372        0.8994        0.9099        0.9576        1.4106        1.4884        1.4029        1.1529        0.4309        0.3097        0.2185        0.2800        0.1493        0.0000        0.1413        0.1447        0.1003        0.0111        0.0170        0.0987        0.1450        0.1479        0.0771        0.0799        0.0731        0.0756        0.0694        0.0547        0.0049        0.1388        0.2566        1.3958        1.5545        0.1557        0.7748        0.6494        0.9251        1.1738        0.6610        0.4312        0.4246        0.5272        0.6427        0.8607        1.2563        2.1814        2.0506        1.9724        2.3044        1.7716        1.7961        1.6898        2.8576        1.3499        1.2130        1.6175        2.2792        3.0550        2.8475        1.5222        1.9811        1.3089        1.4176        1.4345        2.1370        3.7512        3.8947        3.9980        6.2150        8.2862        8.6708        8.1924        9.1816        9.4761       10.7288       11.5494       13.8359       15.4877       12.6701       10.6143        8.7085        8.8595        8.6508        9.0368        9.0804       10.5265        6.7518        8.1796        4.5909        4.6004        4.0340        5.8358        9.1193       11.2735       12.9997       11.9931        9.6169        7.5052        6.0645        5.6774        5.0393        7.4704        9.1869        6.5874        7.1824        6.9800        6.8163        6.3873        6.8150        7.3194        8.0203        7.1207        5.9356        5.7198        7.8964       10.8737        6.2746        6.5721        7.5126        8.8497        7.8028       13.5978       15.5071        9.6347        9.8915       14.4697       17.0362       14.4483       16.7571       20.2190       23.8386       21.3895       19.1130       20.9764       22.4785       21.2248       17.4185       15.3606       15.6609       16.3417       20.8903       22.2435       20.7781       19.1986       12.6583       11.2717       11.0316        9.3746        5.6631        4.2731        4.5680        5.0760        4.2520        4.2833        5.0088        5.9125        5.3101        5.3521        6.0766        6.2416        6.9048       10.3074        7.4817        0.0000        0.0000        0.0000        0.0000        0.0000        0.0000        0.0000        0.0000        5.5800       12.0999       11.0119       10.3394       10.7323        6.5100        0.0000        1.9800        5.2500        4.8900        2.7600        0.0000        0.0000        0.0000        0.0000        0.0000        0.0000        0.0000        0.0000        0.0000        0.0000        0.0000        0.0000        0.0000        0.0000        0.0000        0.0000        0.0000        0.0000        0.0000        0.0000        0.0000        0.0000        0.0000        0.0000        0.0000        0.0000        0.0000        0.0000        0.0000        0.0000        0.0000        0.0000        0.0000        0.0000        0.0000        0.0000        0.0000        0.0000        0.0000        0.0000        0.0000        0.0000        0.0000        0.0000        0.0000        0.0000        0.0000        0.0000
       30.7747       39.8098       33.6974       42.7898       33.7170       31.1915       32.5974       31.3715       26.5135       23.4698       21.0005       12.8483       12.9863        5.5762        2.0403        0.7375        0.8763        2.8273        2.3220        0.4764        0.4892        0.5738        0.6065        0.9484        1.0464        1.0792        0.9169        0.5674        0.2235        0.1576        0.1135        0.1487        0.1186        0.0000        0.0000        0.0111        0.0147        0.0235        0.0375        0.0731        0.0929        0.1014        0.0995        0.0862        0.0845        0.0766        0.0658        0.1415        0.8136        1.4193        1.1804        1.1070        1.3478        0.5856        0.0033        0.9927        1.2289        1.8831        1.6402        1.2756        1.3704        0.9385        1.8975        1.2360        1.3566        0.7367        1.0074        1.2036        1.9699        3.0563        1.2772        2.3190        1.8115        2.8276        3.9413        3.0475        2.3309        2.0558        1.6316        1.0091        1.9797        2.5598        2.2706        2.7900        4.1452        5.7361        7.3813        9.2749       12.0378       12.0413       14.2139       15.0743       15.8912       15.2641       15.3683       16.9152       18.1069       13.9874       11.7502       10.4605       11.8515       11.0259       12.9750       11.2420       12.6620       16.1477       11.3157        6.5838        5.5090        6.2039        8.0189       12.6311       14.1636       11.9764        9.3335       11.1980        6.8387        7.0797        6.5887        5.8782        5.9399        7.8606        5.1904        6.7291        7.2948        6.9719        6.9094        6.5237        6.4710        6.3413        6.4660        6.6913        6.4188        9.3884        6.3921        6.6093        8.2211        9.5252        9.7302       12.5865       15.0762       13.9103       15.1359       11.5408       15.4458       17.4763       16.6186       20.2412       21.5343       19.7972       20.0926       20.1104       22.1416       23.4978       21.4802       18.8191       15.9272       15.8225       16.2264       18.5025       19.6122       19.7263       14.8709       11.0904        8.6766        7.3635        6.4209        4.0578        3.5606        3.7417        3.7470        4.0239        3.1989        4.0449        3.9743        3.8779        4.0168        4.3034        4.5659        0.0000        0.0000        0.0000        0.0000        0.0000        0.0000        0.0000        0.0000        0.0000        0.0000        0.0000        4.4400       11.4837       11.6950       12.9897        0.0000        0.0000        0.0000        0.0000        0.0000        0.0000        0.0000        0.0000        0.0000        0.0000        0.0000        0.0000        0.0000        0.0000        0.0000        0.0000        0.0000        0.0000        0.0000        0.0000        0.0000        0.0000        0.0000        0.0000        0.0000        0.0000        0.0000        0.0000        0.0000        0.0000        0.0000        0.0000        0.0000        0.0000        0.0000        0.0000        0.0000        0.0000        0.0000        0.0000        0.0000        0.0000        0.0000        0.0000        0.0000        0.0000        0.0000        0.0000        0.0000        0.0000        0.0000        0.0000        0.0000        0.0000        0.0000
        0.0000        0.0000       46.5322       42.3306        0.0000       35.4971       41.3609       33.8269       32.6099       31.5553       22.8908       20.8948       12.3719        5.9078        5.8413        0.7962        0.2991        0.3396        0.4345        0.2694        0.2562        0.3420        0.4083        0.6662        0.8002        0.8481        0.7177        0.9301        0.2691        0.2186        0.2518        0.1643        0.0000        0.0000        0.0930        0.0111        0.0907        0.1760        0.2113        0.1624        0.1006        0.1091        0.1057        0.0905        0.0880        0.0793        0.0731        0.6004        0.9212        0.7897        0.5458        1.3338        0.4922        0.0029        0.0041        1.4526        2.4056        2.2711        2.6058        2.6216        1.8087        1.2701        1.8321        1.6328        0.8701        1.3447        0.9182        1.9103        1.7962        1.9028        1.8497        3.1540        2.2840        2.0544        1.2360        0.6459        0.7816        0.5448        0.6192        1.7823        2.0844        2.9437        2.6846        4.0370        6.0461        8.7703       11.2696       16.0997       17.7165       16.0180       14.0075       14.4589       15.8256       16.2266       17.5109       19.7250       19.4311       16.2507       14.5779       13.5228       14.3905       14.6345       17.9691       13.8151       14.4068       17.3846       21.8981       11.7478       35.5893       19.9232       13.6291       16.1803       13.9049       10.7687       14.3447       14.8336       11.1145        9.0750        6.2834        5.4807        4.7864        4.3550        4.5928        6.8218        6.9285        7.1306        7.1302        7.3718        7.3830        6.7159        6.5345        6.8219        8.9124        6.6395        7.5166        9.2154        9.0939        9.5572       12.2700       14.4978       16.6428       16.3324       12.6910       15.5158       14.6173       13.5290       20.0531       22.7690       21.6746       21.3360       20.5351       22.0676       22.3447       22.0765       22.1766       18.5925       13.9962       13.7294       14.8048       16.3896       15.8064       14.0309       12.8803        9.4831        7.2989        5.1734        4.2676        2.8802        3.1746        3.0824        1.8669        2.3804        2.8048        4.1164        3.7073        3.0504        3.8208        3.3348        3.4502        3.3516        0.0000        0.0000        3.1850        0.0000        0.0000        0.0000        0.0000        0.0000        0.0000        9.7200        6.3600       12.5234        0.0000        0.0000        0.0000        0.0000        0.0000        0.0000        0.0000        0.0000        0.0000        0.0000        0.0000        0.0000        0.0000        0.0000        0.0000        0.0000        0.0000        0.0000        0.0000        0.0000        0.0000        0.0000        0.0000        0.0000        0.0000        0.0000        0.0000        0.0000        0.0000        0.0000        0.0000        0.0000        0.0000        0.0000        0.0000        0.0000        0.0000        0.0000        0.0000        0.0000        0.0000        0.0000        0.0000        0.0000        0.0000        0.0000        0.0000        0.0000        0.0000        0.0000        0.0000        0.0000        0.0000        0.0000        0.0000        0.0000        0.0000
        0.0000        0.0000        0.0000        0.0000        0.0000       39.7245       37.5119       24.6474       26.0964       22.5140       13.7498        7.1536        8.5820        5.3563        4.2218        0.5252        0.5703        0.3878        0.4973        0.2831        0.2626        0.2844        0.2979        0.4488        0.5168        0.5424        0.5075        0.1710        0.1851        0.2019        0.1448        0.0000        0.0000        0.0000        0.0000        0.0096        0.0134        0.0225        0.0368        0.0728        0.0929        0.1022        0.2778        0.0868        0.0848        0.0932        0.0927        0.0066        0.2932        1.2491        1.3767        0.0029        0.0028        0.1507        0.0044        2.9233        4.8547        3.5200        3.1826        4.7024        2.2644        0.8762        0.5276        1.0812        2.0021        1.6662        0.7567        1.2831        2.1844        3.5769        4.7557        4.4776        3.5197        2.2183        0.4344        0.1960        0.2986        0.9216        1.8284        3.7721        4.9538        5.5592        5.8656        7.3994        9.7502        9.6414       12.8742       15.2639       24.6370       18.7819       15.9741       14.3402       15.3140       15.1337       15.8036       18.4742       18.8810       17.2411       16.9157       15.1820       15.6479       17.4486       16.6288       14.2931       15.1543       17.2198       20.2873       16.2336       20.7944       24.5957       15.6318       21.4864       20.1449       20.0313       15.8013       16.2915       15.8405       15.6207       10.2331        7.7335        4.8731        4.4142        5.8623        6.4283        6.7411        6.9584        7.1585        6.8496        6.9448        6.9894        7.5402        8.7203        7.7418        7.9097        7.9878        6.9978        8.4796        9.5742       10.9274       13.0257       12.3370       12.1541       12.8985       12.5581       15.5759       17.6052       23.5856       22.2844       21.8705       22.0368       22.8268       23.7139       24.2119       22.9152       24.4087       16.7665       15.5951       14.5652       15.5565       17.4256       13.6895       11.4767        9.5943        6.4348        7.2783        4.0792        3.6774        2.9210        3.5517        2.9363        1.5874        2.7285        3.8758        5.4518        3.9846        3.7569        4.1152        3.7950        3.4924        4.1678        3.1047        3.9053        4.0827        0.0000        0.0000        0.0000        0.0000        0.0000        3.0600        6.4200        3.1200       12.0660        0.0000        0.0000        0.0000        0.0000        0.0000        0.0000        0.0000        0.0000        0.0000        0.0000        0.0000        0.0000        0.0000        0.0000        0.0000        0.0000        0.0000        0.0000        0.0000        0.0000        0.0000        0.0000        0.0000        0.0000        0.0000        0.0000        0.0000        0.0000        0.0000        0.0000        0.0000        0.0000        0.0000        0.0000        0.0000        0.0000        0.0000        0.0000        0.0000        0.0000        0.0000        0.0000        0.0000        0.0000        0.0000        0.0000        0.0000        0.0000        0.0000        0.0000        0.0000        0.0000        0.0000        0.0000        0.0000        0.0000        0.0000
        0.0000        0.0000        0.0000        0.0000        0.0000       39.2944       36.4323       26.8660       30.4877       16.1641       11.3229        7.2540        2.4872        7.4768        4.7247        1.2615        1.2247        0.0000        0.0534        0.0582        0.0614        0.0689        0.0616        0.0726        0.0720        0.0720        0.0420        0.0039        0.0659        0.0620        0.0000        0.0000        0.0000        0.0000        0.0000        0.0057        0.0080        0.0140        0.0234        0.0534        0.0689        0.0763        0.0756        0.0715        0.5164        2.3364        1.1097        1.0581        2.2213        4.4932        1.2472        2.5936        0.9388        2.7855        6.5021        6.3291        4.5304        3.2468        8.0230        2.5185        1.8438        1.9712        0.9029        1.8204        1.9947        3.6944        1.8682        1.9872        1.8823        2.7661        1.7561        1.3053        1.9799        2.4313        1.4407        1.3080        1.8353        2.5315        3.4901        3.6780        6.5076        6.6707        6.9168        8.3618        8.6168        9.7680       10.5710       10.9515       15.3172       18.4787       18.2217       17.4761       17.5880       18.4247       22.6878       22.8780       20.3840       21.4818       24.0565       18.8630       17.8624       17.9552       17.6619       17.7825       18.3978       16.2277       16.0511       16.3022       15.5611       19.5348       20.4424       24.8970       27.0655       24.2202       21.2515       17.2805       18.0972       16.5072       14.0631        7.5011        7.3349        6.1428        6.4612        5.0704        5.2619        5.5019        5.6754        5.6982        5.8189        5.9033        6.4285        7.2831        8.1907        8.4691        8.9783        7.7085        9.6502       11.4490       11.2177       12.9155       13.1555       12.3445       13.7405       23.6543       25.5253       23.0853       25.2342       23.6826       22.6279       26.5938       27.1141       25.6414       25.9029       25.8193       22.2260       16.5598       18.7112       14.9982       13.7215        8.9832        8.6703        6.3875        5.1318        3.2169        2.6144        2.6327        2.6421        1.0506        1.0499        0.8731        0.6990        6.2407        6.5973        6.3185        5.5244        4.7967        4.4298        4.9770        5.1443        4.9526        4.4734        4.7178        3.8757        5.6982        0.0000        0.0000        0.0000       11.6038       10.5785       10.8708       11.1127       12.5557       12.9137        0.0000        0.0000        0.0000        0.0000        0.0000        0.0000        0.0000        0.0000        0.0000        0.0000        0.0000        0.0000        0.0000        0.0000        0.0000        0.0000        0.0000        0.0000        0.0000        0.0000        0.0000        0.0000        0.0000        0.0000        0.0000        0.0000        0.0000        0.0000        0.0000        0.0000        0.0000        0.0000        0.0000        0.0000        0.0000        0.0000        0.0000        0.0000        0.0000        0.0000        0.0000        0.0000        0.0000        0.0000        0.0000        0.0000        0.0000        0.0000        0.0000        0.0000        0.0000        0.0000        0.0000        0.0000        0.0000        0.0000
        0.0000        0.0000        0.0000        0.0000        0.0000       36.9587       42.6285       30.6535       11.7322       11.5342        6.3691       11.4340       17.6112        8.4865        4.5671        1.7055        3.3871        0.5545        0.2529        0.1874        0.1630        0.1135        0.1217        0.1231        0.0621        0.0770        0.0535        0.0039        0.0039        0.0620        0.0000        0.0000        0.0000        0.0000        0.1063        0.0845        0.0066        0.0120        0.0207        0.0482        0.0623        0.0698        0.0703        0.1228        1.7499        1.6201        2.0183        3.4906        1.0590        0.7410        1.6137        5.6425        1.6352        2.9781        6.6405        4.0495        3.0830        6.1541        3.4098        2.7811        3.7353        2.1364        1.2230        1.4880        1.4063        2.5781        2.7498        2.6759        3.7254        3.9034        3.4430        3.7167        2.9693        1.9656        1.8900        2.9317        2.7981        3.1440        4.7233        4.8951        6.2442        5.3179        3.8875        6.0085        6.7855        9.8852       12.2349       15.0308       13.0729       16.1364       17.2825       17.8114       20.5374       20.2528       19.3395       20.0814       21.0629       20.8860       21.3768       23.5387       23.2501       24.0197       27.3277       22.6931       17.9618       17.9585       15.6752       16.0429       16.1533       16.8491       19.2808       24.0571       28.3742       48.6162       46.6874       56.3514       25.9839       16.0031       12.0417        9.8510        7.2882        5.3526        5.5411        5.2942        5.2585        5.4116        5.6485        5.8183        6.0226        7.6579        8.2766        7.8760        8.9185        8.1066        9.3404       10.5931       12.1646       14.9303       16.8594       16.3441       15.9260       16.8349       22.3317       32.8750       25.4192       23.8978       27.6135       26.8985       25.6844       27.7300       28.8518       23.8800       26.5313       23.6292       21.1818       15.9611       14.7114       10.9465        9.8822        7.5685        5.7899        4.6391        3.7030        2.1351        2.2490        1.7826        1.4112        0.3977        1.6307        1.9406        2.7897        6.8939        6.0051        6.2632        6.7254        6.4430        5.8083        5.8562        5.9171        6.0089        4.3293        3.1482        4.6508        8.1702        0.0000        0.0000        9.0729        9.6879       10.2618       11.5510       12.0309       14.6300       13.2298       13.9915       13.5219       12.2917       11.4617       11.5083        0.0000        0.0000        0.0000        0.0000        0.0000        0.0000        0.0000        0.0000        0.0000        0.0000        0.0000        0.0000        0.0000        0.0000        0.0000        0.0000        0.0000        0.0000        0.0000        0.0000        0.0000        0.0000        0.0000        0.0000        0.0000        0.0000        0.0000        0.0000        0.0000        0.0000        0.0000        0.0000        0.0000        0.0000        0.0000        0.0000        0.0000        0.0000        0.0000        0.0000        0.0000        0.0000        0.0000        0.0000        0.0000        0.0000        0.0000        0.0000        0.0000        0.0000        0.0000
        0.0000        0.0000        0.0000        0.0000       49.0170       45.3245       32.7568       16.9458       10.4942       12.6846        8.9295        7.6912       15.9457       13.0446        6.7130        2.9582        3.1927        6.8749        6.9217        0.3956        0.2995        0.2394        0.1609        0.0512        0.0494        0.0000        0.0000        0.0038        0.0038        0.0000        0.0000        0.0000        0.0000        0.0000        0.0000        0.0037        0.0092        0.0140        0.0183        0.0432        0.0562        0.1437        0.2133        0.5292        1.8988        1.2934        2.3891        3.0699        2.5513        2.7425        1.4682        3.8823        2.1242        6.6786        6.9248        6.2770        3.3247        2.7302        1.5473        4.0011        5.0046        2.7672        1.5910        2.6228        2.8655        3.2034        3.8057        3.3267        2.6137        4.3845        8.2099        8.1696       10.2058       10.2305        6.0733        5.1143        4.1860        5.0130        5.5996        6.0567        9.6103        7.9243        6.0899        6.9562        8.5453       10.6642       11.7565        9.5999       10.9795       11.5052       12.0270       17.3792       16.6797       15.9810       16.3334       17.8509       19.6500       20.1941       20.5122       22.7265       26.3314       27.1033       23.3463       17.5448       16.1701       16.3107       16.7627       15.8210       16.9199       18.3826       21.8903       29.5871       37.3374       36.1896       33.1611       35.4774       31.3352       27.0905       13.9151       10.5772        8.9948        6.9019        6.8431        4.9514        5.6514        7.6862       10.4890        9.7294        7.8011        6.5926        6.7379        9.5012       10.0852       10.4923       11.1325       17.3023       27.5160       31.3897       32.2801       24.2528       30.9893       33.2678       30.5148       27.0157       29.7771       30.6838       29.5736       27.8674       31.2386       29.7227       25.1308       25.0154       25.5946       21.9307       18.9606       12.9304       12.1509       11.2266        9.8658        6.8279        5.3596        4.1135        2.9797        1.8677        2.0959        1.3595        0.8560        0.9490        1.0885        0.7949        3.0525        6.1812        6.0071        8.7048        6.5446        8.6868        7.5833        5.8054        6.1163        5.9742        4.1098        3.7832        5.3639        5.6484        0.0000        6.9684        7.9500        9.6089       10.3320       11.7216       11.3818       12.4457       13.4075       14.0881       12.8215       10.2700       10.4133       10.6500       11.2498        0.0000        0.0000        0.0000        0.0000        0.0000        0.0000        0.0000        0.0000        0.0000        0.0000        0.0000        0.0000        0.0000        0.0000        0.0000        0.0000        0.0000        0.0000        0.0000        0.0000        0.0000        0.0000        0.0000        0.0000        0.0000        0.0000        0.0000        0.0000        0.0000        0.0000        0.0000        0.0000        0.0000        0.0000        0.0000        0.0000        0.0000        0.0000        0.0000        0.0000        0.0000        0.0000        0.0000        0.0000        0.0000        0.0000        0.0000        0.0000        0.0000        0.0000
        0.0000        0.0000        0.0000        0.0000       44.3336       41.3344       26.1918       17.8932       11.4678       15.8774        5.7303        4.7534       17.3344       26.5118       13.0577        4.4590        6.2310        3.4793        2.2386        0.1951        0.0470        0.0376        0.0000        0.1931        0.0057        0.0000        0.1712        0.0076        0.0000        0.0000        0.0000        0.0000        0.0000        0.0000        0.0000        0.0027        0.0037        0.0082        0.0161        0.0394        0.0528        0.5635        0.2758        2.4107        2.0015        2.4376        3.6687        3.5831        2.3770        1.8565        0.8356        2.3459        2.5504        6.7690        3.7579        2.9606        4.0192        2.5534        1.4937        4.0269        2.8393        2.7049        5.2439        3.7187        4.0458        6.3825        4.7751        2.6975        2.2937        4.5572        8.9279        8.7080        9.9536       11.9128       10.6466        6.9187        5.6437        6.9989        8.1057        7.9375       13.2481        7.7495        9.3323        8.6793        8.3021        8.4427        9.7911       14.1439       11.2389       10.9310       14.5636       13.9042       12.1529       17.3624       28.0278       20.5454       21.4707       18.4416       17.6156       17.7949       19.3256       28.0652       22.9297       23.7415       18.4895       15.7573       16.3676       16.1213       17.4754       17.3336       20.5146       37.9360       38.8957       36.4325       33.2412       27.7502       25.7393       32.2160       16.3847       13.1652       11.9781        9.9518        6.6013        4.6195        5.2609        7.0232        5.4281        6.4554        7.1757        7.4422        7.1254        9.6784       10.1457       10.8767       16.9493       23.2837       25.9920       20.1396       20.4537       24.7387       27.9264       27.6890       28.0666       29.3337       30.0489       26.3278       28.6233       29.2082       31.0675       28.8012       31.7127       25.2883       24.8960       22.6089       17.9399       12.6050       10.5784        9.5867        8.5297        6.2116        4.7931        3.9683        3.1350        2.1795        1.7038        1.1356        0.9451        0.4028        1.3104        3.0880        3.6340        5.8921        6.1136       10.0110        7.1516        6.1966        5.5745        5.3291        4.3144        3.5854        3.2431        4.2006        4.5838        6.1071       11.1517        8.8865       14.2810       11.5436        9.6521       11.0052       12.5351       11.3458       11.3001       11.9207       12.5421       10.2604       11.0374       11.0597       11.6221        0.0000        0.0000        0.0000        0.0000        0.0000        0.0000        0.0000        0.0000        0.0000        0.0000        0.0000        0.0000        0.0000        0.0000        0.0000        0.0000        0.0000        0.0000        0.0000        0.0000        0.0000        0.0000        0.0000        0.0000        0.0000        0.0000        0.0000        0.0000        0.0000        0.0000        0.0000        0.0000        0.0000        0.0000        0.0000        0.0000        0.0000        0.0000        0.0000        0.0000        0.0000        0.0000        0.0000        0.0000        0.0000        0.0000        0.0000        0.0000        0.0000        0.0000
        0.0000        0.0000        0.0000        0.0000       38.3844       26.0675       16.6166        8.8375        6.0052        3.1118        4.1206       16.5519       21.3039       17.8729        9.4881        6.4914        4.7426        3.4781        3.6032        4.1102        2.8216        2.4518        2.1641        2.6144        2.5058        1.6500        1.3881        1.4875        0.1990        0.1040        0.1004        0.1657        0.0571        0.0571        1.9806        2.6495        2.8395        2.0621        3.1783        3.3636        3.9806        2.8944        4.8650        6.6955        6.1039        4.5419        5.0200        4.6075        3.0069        3.6400        2.2914        3.1037        1.4319        2.0331        1.7902        5.2239        4.0127        3.7462        2.6493        3.5683        2.1775        1.8827        3.6991        5.2855        7.4897        6.8144        5.4329        5.3379        5.4182        3.6537        4.0002       10.4196       11.8127        8.3583       11.6956       11.2470        8.1438        8.1683       11.8137       10.7871       10.7574       10.2116       10.7875        8.7950        7.9849        7.8888        8.5415       10.9693        7.3456       10.6454       11.6246       13.5200       14.5943       16.2788       24.2576       19.5924       14.4794       15.1884       18.7391       18.0003       17.1461       19.5312       18.6477       17.1288       15.4150       15.3484       15.4298       18.0524       17.9140       19.8436       22.2155       26.5005       25.3514       22.4765       22.6432       32.6604       29.6909       20.9300       16.3160        9.3716       21.4540       14.6338        7.9066        3.5480        3.4355        3.7300        4.2627        9.3879       10.6591       11.1156       10.9497       12.7806       17.6458       20.4382       17.1079       31.5447       34.6998       25.2123       22.4799       22.6064       24.0543       30.0682       32.1633       28.6363       23.7021       24.9497       31.7227       32.5147       32.6536       27.3159       29.1285       22.2603       18.8542       18.9910       16.7774       14.6174       14.1290       11.0134        9.2282        6.9187        6.8244        4.8072        4.0207        3.3620        2.6989        1.8736        1.7538        2.1797        3.1413        2.9806        3.2907        8.5246        8.0745       10.3526        6.7148        5.2832        4.7600        4.9821        3.4374        3.7422        3.7388        4.0518        4.7439        6.2624        7.2219        9.0383       10.2058        9.2886       11.1119        9.7608       10.6785        9.4089        9.1588        9.3253        9.9784        8.7905       12.3601       11.6247       11.6602        0.0000        0.0000        0.0000        0.0000        0.0000        0.0000        0.0000        0.0000        0.0000        0.0000        0.0000        0.0000        0.0000        0.0000        0.0000        0.0000        0.0000        0.0000        0.0000        0.0000        0.0000        0.0000        0.0000        0.0000        0.0000        0.0000        0.0000        0.0000        0.0000        0.0000        0.0000        0.0000        0.0000        0.0000        0.0000        0.0000        0.0000        0.0000        0.0000        0.0000        0.0000        0.0000        0.0000        0.0000        0.0000        0.0000        0.0000        0.0000        0.0000        0.0000
        0.0000        0.0000        0.0000        0.0000        0.0000        0.0000        0.0000        0.0000        7.3490        5.4041        6.9125       10.3487       11.3790        7.7388        3.3587        2.1948        1.7909        2.6228        3.5327        3.6870        5.2352        5.2721        6.2338        3.5450        2.5390        2.7242        3.0120        8.1259       10.0803        1.2562        0.2204        1.4054        2.2533        4.1178        3.7693        2.2943        2.8953        4.3551        4.4999        5.2631        5.9044        5.4295        5.1990        3.9076        2.2023        3.3299        4.7474        1.8413        2.3393        4.1224        9.9768        1.2296        2.5332        5.0538        4.7395        8.2887        5.9747        2.3592        1.6010        2.3250        2.1712        2.8067        3.9271        4.1453        4.9441        7.0492        8.1101        8.5910        6.2872        5.1703        5.0287       12.3593       12.0172        8.7770        9.8531       10.5206       12.1569       14.9439       20.2870       16.1850       12.0392       11.3775       12.4615       12.1243       10.5368        7.2494        5.9200        8.2519        9.1350        9.0886       13.8804       13.0212       14.8641       16.3040       15.2271       14.8623       16.2739       15.0247       18.1465       20.0333       19.1814       18.6063       16.3693       16.2817       17.2374       20.2961       26.4041       22.7231       24.6040       26.2157       26.6071       25.7681       24.8610       22.2711       20.7872       20.7664       14.6596       12.7584       15.3669        9.5199       12.8110       12.0509        7.6543        4.5604        3.2631        3.4145        7.7998       18.7353       14.4256       14.3460       13.7022       16.6240       18.7039       22.1758       13.8512       26.6170       20.7295       28.2527       23.2538       21.5522       22.5661       27.1680       31.3991       26.6003       28.8610       29.6345       35.6633       32.7413       32.1280       31.1746       24.5250       19.3452       17.9401       17.7283       17.0115       15.2242       11.2636       11.4744        8.6881        6.5368        5.4785        4.9067        4.3090        3.2044        2.7424        2.9395        4.7620        3.5191        3.1484        3.1864        3.5743        7.7523        8.4398        7.8467        9.2729        4.6814        3.9399        3.9101        3.8527        4.5176        3.8754        4.5361        5.4870        7.2283        7.6314        8.9116        9.9277       10.2802        9.2652        9.6491       10.2874        8.2441        9.8877        9.4569       10.1918        9.1134        9.5641        0.0000        0.0000        0.0000        0.0000        0.0000        0.0000        0.0000        0.0000        0.0000        0.0000        0.0000        0.0000        0.0000        0.0000        0.0000        0.0000        0.0000        0.0000        0.0000        0.0000        0.0000        0.0000        0.0000        0.0000        0.0000        0.0000        0.0000        0.0000        0.0000        0.0000        0.0000        0.0000        0.0000        0.0000        0.0000        0.0000        0.0000        0.0000        0.0000        0.0000        0.0000        0.0000        0.0000        0.0000        0.0000        0.0000        0.0000        0.0000        0.0000        0.0000        0.0000        0.0000
        0.0000        0.0000        0.0000        0.0000        0.0000        0.0000        0.0000        0.0000        0.0000        0.0000        5.8086        4.4259        2.2316        1.1430        4.6113        7.6610        8.5288        8.4827       10.1141        9.0359        9.9671       10.1879        8.9486        4.3869        3.7029        3.8606        3.7111        5.6252        5.0633        3.4512        2.2781        3.7466        3.8323        2.7997        2.5786        2.3814        3.8884        4.4031        5.5722        5.0163        4.7030        4.5023        2.8433        1.9124        0.1515        3.0810        3.6305        3.7565        6.3075        6.1200        4.6863        4.5979        3.2655        3.3396        3.8510        6.4286        8.3476        4.3181        1.5704        3.2416        3.8530        2.9789        4.8117        4.5046        4.1107        7.9120        7.4284        7.7144        9.5712        7.8893        6.0109        5.5689        8.5227       10.3391        9.6343       10.8858       14.9546       22.4741       28.0260       26.3929       22.2163       18.6392       13.6002        9.0073        8.0333        6.3167        8.2621        7.2266        8.5636       10.5471       10.3363       11.1236       11.6825       12.8242       14.8764       16.6674       19.4849       19.3460       19.6336       21.7249       22.6407       24.8367       22.7023       15.8033       18.5103       23.9833       34.0485       37.7702       35.8826       34.6179       29.9428       45.7793       41.8314       24.2796       23.1927       24.6883       21.0953       17.2010       14.6431        9.2653        6.6254        8.2855        8.5071        5.8953        5.2007        4.9535       10.9697       16.2612       18.5583       18.3647       14.7663       17.8195       20.0465       16.6756       15.5399       21.5730       24.8535       23.0995       28.3583       28.1821       30.7613       33.0027       31.0357       27.6049       33.1927       34.0217       37.2777       36.4113       34.7664       31.8185       30.1141       23.2264       22.3270       20.8582       15.9920       13.3820       12.1098        9.0262        8.9425        6.7299        5.2541        4.7561        4.4019        3.6730        2.9687        3.9053        4.3610        4.1224        3.2665        3.3082        5.3396        9.1161        9.5455        7.4772        5.0348        4.5398        3.5079        4.3003        4.5139        4.2186        4.8932        7.5936        7.5397       16.1379       14.4338       10.7863        8.1753       12.2046        9.5948       15.3205        9.7328        8.7195        9.5125       11.2089        0.0000        0.0000        0.0000        0.0000        0.0000        0.0000        0.0000        0.0000        0.0000        0.0000        0.0000        0.0000        0.0000        0.0000        0.0000        0.0000        0.0000        0.0000        0.0000        0.0000        0.0000        0.0000        0.0000        0.0000        0.0000        0.0000        0.0000        0.0000        0.0000        0.0000        0.0000        0.0000        0.0000        0.0000        0.0000        0.0000        0.0000        0.0000        0.0000        0.0000        0.0000        0.0000        0.0000        0.0000        0.0000        0.0000        0.0000        0.0000        0.0000        0.0000        0.0000        0.0000        0.0000        0.0000        0.0000
        0.0000        0.0000        0.0000        0.0000        0.0000        0.0000        0.0000        0.0000        0.0000        0.0000        6.6880        8.3519        4.3565       12.0812       13.1638        9.6503        9.9254       12.9016       16.3934       10.0564       11.2931        9.6440        7.0822        8.2350        6.2695        5.6252        5.0275        5.4516        5.3660        2.5420        2.3235        4.4385        5.2691        3.1621        1.9935        3.4813        5.0484        5.2425        9.6367        6.7043        3.6195        2.3344        2.3351        1.0465        0.2458        2.1866        2.4703        4.9000        6.0686        0.5980        2.2050        3.7634        2.6912        7.5630       10.4113       10.1386        6.1128        6.9806        4.1724        3.9655        3.6843        3.3295        2.9218        4.3851        7.9424        8.7155        7.0686       10.5381       11.2722        5.6954        6.3582        5.8705        5.9647        6.0313       10.5186       15.2651       13.0702       17.3337       19.4113       11.6805       20.0662       13.5717       13.3601       11.3937       14.2690       13.4614       10.7301        9.9157        9.7503       13.6862       19.6858       31.9269       19.1794       18.3182       22.3246       16.2631       18.1099       22.1375       24.2241       24.1665       24.2857       28.8041       36.8847       32.8624       28.7369       30.4792       28.9115       30.1969       26.6599       29.5409       30.9981       32.0381       24.2474       25.6940       26.9563       23.9163       21.4594       10.7181       14.9140        8.1845       10.5547        9.8612       11.0514       10.5988       14.0076        7.0971        7.2381       15.1902       16.6180       16.8975       14.7056       16.5457       18.3149       17.9100       17.7053       31.2888       30.1811       30.3632       30.5216       22.4089       25.8189       29.4918       31.1423       27.7791       35.6380       37.1493       34.7042       36.9208       33.5884       30.6236       31.8591       19.1665       18.6300       18.0642       15.6348       14.0686       11.2546        8.1432        7.9269        6.9889        6.4893        4.9703        4.6215        3.8775        3.0709        2.6722        3.2512        3.7056        3.8319        3.4514        4.5163        9.4779        3.5330        4.1072        5.2642        4.0596        3.8610        4.7456        4.7026        5.4812        5.5901        5.9088        9.7376       14.7124       22.9240       25.5453        8.1320       11.2462       11.2863       10.1905        9.7506        9.0144       10.5876        0.0000        0.0000        0.0000        0.0000        0.0000        0.0000        0.0000        0.0000        0.0000        0.0000        0.0000        0.0000        0.0000        0.0000        0.0000        0.0000        0.0000        0.0000        0.0000        0.0000        0.0000        0.0000        0.0000        0.0000        0.0000        0.0000        0.0000        0.0000        0.0000        0.0000        0.0000        0.0000        0.0000        0.0000        0.0000        0.0000        0.0000        0.0000        0.0000        0.0000        0.0000        0.0000        0.0000        0.0000        0.0000        0.0000        0.0000        0.0000        0.0000        0.0000        0.0000        0.0000        0.0000        0.0000        0.0000        0.0000
        0.0000        0.0000        0.0000        0.0000        0.0000        0.0000        0.0000        0.0000        0.0000        0.0000        8.6496       11.3599       18.9942       23.0403       14.5182       22.4635       18.9857       12.9706        7.6104        9.2403       20.9093       23.6101       23.0360       26.3022       20.7528       13.8230       12.8487        9.0799        7.4995        6.6172        6.8327        6.4822        4.7484        5.2354        8.5646       10.8020        8.5819        7.6828        7.8224        8.2596        6.4309        5.5850        5.0526        0.9871        0.9347        2.2572        5.5800        9.7867        4.2939        1.9947        1.6401        5.2541        6.9346        6.3426        8.1035        8.5448        6.6139        8.7979        9.6705       10.4719       10.7002        6.3500        2.7851        5.9853        6.3027        8.3173       10.5666        9.9605        8.0025        8.3177       12.4528       12.3366       12.0464       12.1334       11.9200        8.9899        8.5073        8.0905        8.4905        7.8604        9.3667        9.5848        8.3023        8.0729       12.8750       12.7373        9.1485       10.1643       11.2370       12.3849       14.8775       20.7471       19.7880       20.6286       26.9248       24.5210       25.5848       34.8988       31.3647       23.6873       26.9621       28.4703       29.9983       32.2687       36.0444       24.4779       23.0607       29.9521       28.4636       32.4054       31.1365       28.6698       21.7413       22.7215       22.7818       15.0695        9.8812        9.0770       15.6563       12.2348        8.7604        8.4875       14.7778       13.0232       11.0188       10.4126       11.8170       14.8456       15.2779       15.8289       14.2175       15.3366       20.8452       22.6248       22.5358       21.6559       25.0196       26.1966       27.1712       26.4041       25.6542       25.7858       27.5794       26.4907       29.4824       27.6542       26.8342       31.7785       32.5451       27.4040       23.6059       18.5279       20.9715       17.1756       13.6049       12.3796       10.0673        9.3860        8.8909        5.3632        2.9920        2.8607        1.4301        2.1549        2.6089        3.6356        5.0325        3.7795        4.1190        4.2109        3.5915        7.1887        1.8662        0.9631        1.9451        4.5712        5.4717        6.2581        6.8190        9.3509        9.6900        9.8812       11.8400       26.7985        5.9180        5.4520        6.2850       10.9618       12.9038       12.4717        0.0000        0.0000        0.0000        0.0000        0.0000        0.0000        0.0000        0.0000        0.0000        0.0000        0.0000        0.0000        0.0000        0.0000        0.0000        0.0000        0.0000        0.0000        0.0000        0.0000        0.0000        0.0000        0.0000        0.0000        0.0000        0.0000        0.0000        0.0000        0.0000        0.0000        0.0000        0.0000        0.0000        0.0000        0.0000        0.0000        0.0000        0.0000        0.0000        0.0000        0.0000        0.0000        0.0000        0.0000        0.0000        0.0000        0.0000        0.0000        0.0000        0.0000        0.0000        0.0000        0.0000        0.0000        0.0000        0.0000        0.0000        0.0000        0.0000
        0.0000        0.0000        0.0000        0.0000        0.0000        0.0000        0.0000        0.0000        0.0000        0.0000        0.0000        9.4542       18.3827       32.6472       27.1974       34.1011       19.3447       11.2469        4.2169        2.2488        7.2029        8.1650        9.3750        7.7596        6.5306        6.8077        8.8041        5.1119        5.0025        5.8017        6.7869        5.7140        6.9464        9.4799        9.8287        6.8249        6.2528        7.5589        6.8907        6.7136        5.6545        4.5380        3.1129        3.6801        2.6527        5.0478        8.2690        4.5365        3.0182        1.6182        1.2637        3.7587        3.1607        7.7324        8.8402       10.8186        7.8267        5.7817       10.0531        7.9331        3.3330        2.9743        5.5792       10.7112        7.0802        6.0014       12.3460       15.1976       14.8996       13.2298       16.4934       14.3514       11.9161       10.7751       10.4270        9.1490        7.7988        7.9129       10.7095       11.1526       11.2616       10.3895       11.6891        7.8024        7.8420        9.0852        7.7561        9.7491       11.2245       10.8482       11.4763        8.5009       10.5204       13.1181       14.5160       20.0679       29.2175       29.6350       26.3547       24.0126       22.1376       28.4828       29.5277       28.2773       37.9118       29.1539       21.9247       32.3915       28.6757       28.0515       29.4043       27.1717       27.5617       28.7115       22.1589       22.2698       22.4333       23.3880       13.1150        8.9129       10.4294        9.2252        9.6947       11.5236        9.8494       10.5832        9.9243       15.4801       17.5864       15.5102       16.0371       20.5952       22.1246       21.9611       25.8129       23.0849       27.2898       29.3412       26.1186       23.6472       25.7174       27.2136       27.4002       25.2611       26.4282       25.5775       24.2664       29.0808       27.7307       25.3475       20.2458       20.4832       20.2603       17.7366       16.8077       11.1782        9.4045        8.9542        5.5787        2.7839        1.7785        1.7015        1.5142        2.6471        5.0353        3.4143        4.9486        4.1780        4.4676        4.3268        3.5710        1.5169        1.4516        1.4862        1.3124        6.6268       12.0379        8.9320        9.6078       12.3679       13.2923       12.9673       12.5756        7.2611        5.6502        6.0944        6.7214        9.7083       12.0574        0.0000        0.0000        0.0000        0.0000        0.0000        0.0000        0.0000        0.0000        0.0000        0.0000        0.0000        0.0000        0.0000        0.0000        0.0000        0.0000        0.0000        0.0000        0.0000        0.0000        0.0000        0.0000        0.0000        0.0000        0.0000        0.0000        0.0000        0.0000        0.0000        0.0000        0.0000        0.0000        0.0000        0.0000        0.0000        0.0000        0.0000        0.0000        0.0000        0.0000        0.0000        0.0000        0.0000        0.0000        0.0000        0.0000        0.0000        0.0000        0.0000        0.0000        0.0000        0.0000        0.0000        0.0000        0.0000        0.0000        0.0000        0.0000        0.0000        0.0000
        0.0000        0.0000        0.0000        0.0000        0.0000        0.0000        0.0000        0.0000        0.0000        0.0000        0.0000        0.0000        0.0000        0.0000       25.5781       29.9542       21.4575       14.4156        9.1865       10.3944       10.1038        6.8913        4.2903        6.5247        7.3053        7.9410        8.0676        6.4754        7.3616        8.4629        8.0333        5.4585        5.1917        6.7435        6.5588        5.1269        5.6268        6.8964        7.5881        5.0231        5.4689        3.3392        2.8513        5.0190        3.0919        5.8470        5.0844        2.6456        4.1125        3.2084        4.3257        4.0257        4.2506        7.4535        6.8313       10.4628        6.8873        8.3531        2.9692        3.0024        3.2458        2.0192        3.4315        5.7226        6.5529        7.2262       13.6887       15.9659       13.3222        7.3818        7.5437        7.8070        8.7120        9.0255        9.2094        9.7529        9.0144        8.3460        9.9142       13.1084       14.2068       14.2992       12.4756       13.0392       11.9175        9.6604       10.4084       12.1882       13.2552       13.9526       14.9049       13.0855       13.1089       19.5946       24.7262       28.5864       26.2949       24.2965       23.2724       24.8827       26.0468       24.6632       25.7945       25.7046       32.1506       26.5458       22.1813       25.8943       29.5302       30.7173       28.2957       26.3845       30.7848       30.4543       21.7542       16.6032       17.1368       21.0451       17.5525       13.4650       11.3281       13.3494       13.4010       14.5904       13.8184       16.6404       12.5146       16.0017       21.0179       19.6576       18.6188       25.5937       27.7462       34.1941       29.3008       26.0794       31.6504       32.3937       30.3358       28.5518       27.9446       29.1387       29.0981       27.8675       25.8205       24.3468       23.0336       23.4211       24.3890       23.5236       22.5473       19.6333       18.6734       16.1223       16.3418       10.2422        8.8315        7.7366        8.0935        4.1762        1.6921        1.1593        2.1637        2.2553        3.6641        3.0992        3.1207        4.2054        4.8507        4.7191        4.2825        3.0154        2.3922        2.2955        3.7320        7.9554        9.4900        8.7995        9.4191       12.4873       12.9517       12.4558       11.6053        9.6062       10.6099        5.9250        0.0000        0.0000        0.0000        0.0000        0.0000        0.0000        0.0000        0.0000        0.0000        0.0000        0.0000        0.0000        0.0000        0.0000        0.0000        0.0000        0.0000        0.0000        0.0000        0.0000        0.0000        0.0000        0.0000        0.0000        0.0000        0.0000        0.0000        0.0000        0.0000        0.0000        0.0000        0.0000        0.0000        0.0000        0.0000        0.0000        0.0000        0.0000        0.0000        0.0000        0.0000        0.0000        0.0000        0.0000        0.0000        0.0000        0.0000        0.0000        0.0000        0.0000        0.0000        0.0000        0.0000        0.0000        0.0000        0.0000        0.0000        0.0000        0.0000        0.0000        0.0000        0.0000        0.0000
        0.0000        0.0000        0.0000        0.0000        0.0000        0.0000        0.0000        0.0000        0.0000        0.0000        0.0000        0.0000        0.0000        0.0000        0.0000        0.0000        0.0000        0.0000        8.5058        5.5456        3.0703        7.4413        7.5999        5.2331        2.7526        2.3194        1.9236        3.7827        3.1010        3.3366        5.8502        4.1271        5.1557        5.2844        3.4070        3.1614        5.1844        4.0018        3.1114        7.7077        8.4790        4.9137        4.5185        2.8018        2.0501        2.2353        4.4761        1.2520        5.3026        8.4107        4.3258        4.9542        3.3239        5.7855        6.2556        9.4343        9.8994        4.3726        2.7920        5.1637        4.1055        3.7368        3.7095        5.6571        5.2429        8.5584       17.7294       14.3399        9.8888        8.7242        6.2952        6.4549        7.4629        8.2677        7.3673        9.8284        9.9054        9.9656       11.6397       11.1800       14.3625       18.7275       16.2500       10.9591       12.7252       13.8677       15.2771       17.3830       18.3263       19.4536       20.1901       17.9909       19.1602       27.3370       39.8471       34.3598       30.3038       32.2410       27.1656       31.6240       37.6113       32.3902       29.7175       27.9033       26.7858       28.0199       28.4799       33.6903       36.4095       29.4387       26.4360       28.7184       27.9539       27.3269       22.9078       18.5399       15.8103       16.7438       16.9702       18.0581       16.1437       21.0505       20.8098       18.0296       19.3540       18.7593       17.3863       25.5016       26.6247       22.4613       28.7665       39.0089       44.5250       46.0078       44.8168       30.1049       32.6929       34.2737       34.2282       28.5972       26.4524       27.6671       27.0995       21.5475       21.7180       21.1294       18.9060       23.9627       28.1818       29.6913       23.6860       18.9684       20.6047       25.1457       15.5941       13.1480        9.9574        8.4821        7.9915        4.2663        3.3448        2.1620        1.6198        4.8994        5.3370        2.9948        3.1739        4.3625        5.1507        5.2133        5.1897        2.3844        2.0800        2.7102        3.6789       10.7998       12.0477       16.2403       15.1579       12.6917       12.8529       13.1685       13.0269        8.7708        7.0995        8.4690        0.0000        0.0000        0.0000        0.0000        0.0000        0.0000        0.0000        0.0000        0.0000        0.0000        0.0000        0.0000        0.0000        0.0000        0.0000        0.0000        0.0000        0.0000        0.0000        0.0000        0.0000        0.0000        0.0000        0.0000        0.0000        0.0000        0.0000        0.0000        0.0000        0.0000        0.0000        0.0000        0.0000        0.0000        0.0000        0.0000        0.0000        0.0000        0.0000        0.0000        0.0000        0.0000        0.0000        0.0000        0.0000        0.0000        0.0000        0.0000        0.0000        0.0000        0.0000        0.0000        0.0000        0.0000        0.0000        0.0000        0.0000        0.0000        0.0000        0.0000        0.0000        0.0000        0.0000
        0.0000        0.0000        0.0000        0.0000        0.0000        0.0000        0.0000        0.0000        0.0000        0.0000        0.0000        0.0000        0.0000        0.0000        0.0000        0.0000        0.0000        0.0000        0.0000       14.1994        9.1391       11.7292        9.8909        4.1706        4.7583       11.0298       13.5184       12.1555       11.1752        8.8395       13.5643       13.6542       12.2623       12.7977       10.3020        7.6874        8.2681        7.1705        6.2437       10.3030       11.6509       11.0473        7.1039        8.1780       14.0700       11.4300        9.2760        3.1200        4.5660        3.9456        7.3612        8.7753       12.0520        7.8724        9.4068       12.2890        4.5979        2.3082        3.4218        6.0759        3.8201        4.3057        4.8553        5.3551        7.1589       15.5245       18.3263       18.1067       14.5925        8.4206        6.7041        9.1465        8.7749        8.1107       10.0486        9.0114       10.4455       13.0923       13.5090       11.7921       14.3719       21.6121       18.6416       18.6005       22.0309       25.1000       23.9736       25.5534       27.1914       32.3056       33.8211       32.0445       28.7798       26.6765       29.3317       31.1671       30.8494       31.8375       26.5503       24.8454       28.8895       30.3517       38.2795       40.5018       44.3627       37.3029       27.8900       33.4548       36.6277       41.2101       35.8627       28.7766       27.9130       32.7085       26.5482       25.3598       26.7725       25.2897       20.0320       20.6815       20.7118       21.7837       24.4617       26.1941       28.3784       26.6381       26.3088       28.4397       30.1771       32.9258       35.9314       37.3330       50.6065       43.8876       31.2997       28.8559       29.4985       32.9623       30.8988       27.2250       22.6749       20.2951       19.6390       18.1677       15.9548       17.2545       16.6337       21.4300       26.4885       23.9356       22.5040       23.7470       22.0763       20.0909       17.4214       12.3984       10.6161        8.8782        6.9592        7.6694        6.7082        4.2007        3.2207        3.6782        4.1043        2.6102        2.6805        8.8240        5.0161        5.1703        5.3194        6.9509        7.0599        7.7260        9.6830       12.7992       12.5250       15.2696       12.5452       11.8653       12.2447       11.6049       11.7337       10.7497       11.7123        9.4399        0.0000        0.0000        0.0000        0.0000        0.0000        0.0000        0.0000        0.0000        0.0000        0.0000        0.0000        0.0000        0.0000        0.0000        0.0000        0.0000        0.0000        0.0000        0.0000        0.0000        0.0000        0.0000        0.0000        0.0000        0.0000        0.0000        0.0000        0.0000        0.0000        0.0000        0.0000        0.0000        0.0000        0.0000        0.0000        0.0000        0.0000        0.0000        0.0000        0.0000        0.0000        0.0000        0.0000        0.0000        0.0000        0.0000        0.0000        0.0000        0.0000        0.0000        0.0000        0.0000        0.0000        0.0000        0.0000        0.0000        0.0000        0.0000        0.0000        0.0000        0.0000        0.0000        0.0000
        0.0000        0.0000        0.0000        0.0000        0.0000        0.0000        0.0000        0.0000        0.0000        0.0000        0.0000        0.0000        0.0000        0.0000        0.0000        0.0000        0.0000        0.0000        0.0000       12.7636       15.8593        8.0771        3.1565        2.6691        9.9151        9.3723       14.1730       17.7314       19.6830       15.5304       15.5849       16.5524       15.4829       10.1338       10.9826        4.9655        7.1169       12.3991       12.5581       11.3987       11.5531       10.9729        5.3720        7.5000        8.2740        3.5760        3.2940        3.2231        3.5776        3.8383        4.4759        6.6471        8.4039        5.4801        6.1718       11.0155        6.0326        3.8411        6.3807        6.8340       10.0737        6.3738        7.0672       13.0684       16.0493       16.0420       13.1143       14.0952        9.2844        6.1095        8.5683       11.4654       12.3026       11.2017       12.3414       10.1545       10.3542        9.6860       10.8542       16.5737       16.9582       16.5504       17.3055       29.1704       30.1489       27.2099       23.8998       21.1314       28.2114       35.2571       36.3128       36.8531       33.4101       38.7353       32.7790       29.7358       30.9693       32.1399       30.5564       27.6776       29.4232       30.7087       32.6260       43.0449       55.7695       54.6770       39.9170       39.3721       47.0568       47.7478       35.1871       33.2602       31.3479       30.6248       30.0263       30.8427       33.6968       27.0738       22.0255       21.6872       20.5030       22.1588       27.3140       30.5411       35.4994       32.7599       32.5909       35.4096       33.0780       31.9888       40.6191       44.7531       47.0507       41.0629       32.9605       30.7391       32.6166       36.2690       35.9628       29.0713       24.8880       20.2399       17.5401       15.9259       16.3402       17.6966       16.4631       22.6625       22.0967       21.2611       22.1669       23.1531       22.1750       22.9025       19.7245       14.3845       11.0405        8.9664       10.5201        8.3618        8.8662        7.7239        5.0113        4.2397        2.5945        2.3261        2.7735        4.2660        4.9987        5.5571        6.3156        9.0318       10.5974       12.3341       18.2673       39.0238       13.9332       13.7983       13.4413       12.7887       16.2412       16.4269       12.4522       13.1913        8.5316        7.4354        6.2481        7.6912        0.0000        0.0000        0.0000        0.0000        0.0000        0.0000        0.0000        0.0000        0.0000        0.0000        0.0000        0.0000        0.0000        0.0000        0.0000        0.0000        0.0000        0.0000        0.0000        0.0000        0.0000        0.0000        0.0000        0.0000        0.0000        0.0000        0.0000        0.0000        0.0000        0.0000        0.0000        0.0000        0.0000        0.0000        0.0000        0.0000        0.0000        0.0000        0.0000        0.0000        0.0000        0.0000        0.0000        0.0000        0.0000        0.0000        0.0000        0.0000        0.0000        0.0000        0.0000        0.0000        0.0000        0.0000        0.0000        0.0000        0.0000        0.0000        0.0000        0.0000        0.0000
        0.0000        0.0000        0.0000        0.0000        0.0000        0.0000        0.0000        0.0000        0.0000        0.0000        0.0000        0.0000        0.0000        0.0000        0.0000        0.0000        0.0000        0.0000        0.0000        0.0000        7.2798        4.5420        4.3272        7.7525        8.4943        5.0071        4.4133       15.5676       18.9321       18.0692       19.6201        3.5590        5.2825        4.3851        4.5864        6.3447       14.2962       18.5186       15.6944        6.8085        3.9193        9.6514        6.4205        9.7469        6.0241        1.7003        0.9152        1.8276        2.9767        4.7707        4.0906        4.9306        4.4417        4.0107        6.6289        7.3757        6.4253        3.9623        5.6058        9.4861        6.8208        1.4514        4.2278        9.4137       10.7898        8.7157       12.0747       13.8228       12.9496       12.9935       10.2243       12.0221       14.8594       15.0063       14.2283       11.1409       11.5245       12.3799       15.2935       15.8950       19.1604       21.9958       21.2238       20.2280       19.8942       24.1054       24.4186       21.7556       20.7614       26.8783       33.2320       40.2554       42.6201       40.3104       36.6189       31.4176       35.8998       34.7988       33.2206       28.9501       30.4900       29.1421       30.1980       34.6860       43.6906       53.8625       54.0771       49.5008       42.5216       50.9381       48.7283       38.0358       37.3147       34.7423       31.6012       28.5798       39.9507       37.3171       38.4605       40.8533       33.5302       30.0564       35.7235       31.9521       38.4144       45.2108       41.8014       47.2619       47.8887       43.0264       47.6831       47.4088       47.9556       39.8966       38.3586       34.1265       34.0826       36.8083       38.1445       34.5775       32.3146       30.7422       22.8442       19.8999       18.9605       19.4299       19.9951       24.1555       24.1678       19.8737       20.6225       24.6712       26.6414       25.8603       22.3170       16.9863       13.7700       12.2094       11.8803       12.0187       11.4713        9.0755        7.5729        5.7095        5.0798        3.0862        3.5531        4.2422        4.9293        5.5727        6.6068        9.5305       10.0144       12.1033       13.6840       19.2747       13.3654       14.8461       17.6012       16.2922       15.7462       16.5385       13.6353       11.4610        9.2097        7.9298        7.2060        6.8595        7.9871        0.0000        0.0000        0.0000        0.0000        0.0000        0.0000        0.0000        0.0000        0.0000        0.0000        0.0000        0.0000        0.0000        0.0000        0.0000        0.0000        0.0000        0.0000        0.0000        0.0000        0.0000        0.0000        0.0000        0.0000        0.0000        0.0000        0.0000        0.0000        0.0000        0.0000        0.0000        0.0000        0.0000        0.0000        0.0000        0.0000        0.0000        0.0000        0.0000        0.0000        0.0000        0.0000        0.0000        0.0000        0.0000        0.0000        0.0000        0.0000        0.0000        0.0000        0.0000        0.0000        0.0000        0.0000        0.0000        0.0000        0.0000        0.0000        0.0000        0.0000
        0.0000        0.0000        0.0000        0.0000        0.0000        0.0000        0.0000        0.0000        0.0000        0.0000        0.0000        0.0000        0.0000        0.0000        0.0000        0.0000        0.0000        0.0000        0.0000        0.0000        0.0000        4.3952       13.0114       10.7867        7.2667        5.8132        9.1176       22.5199       19.5883       14.9632       16.5185        6.3318        2.7861        1.7492        4.2176        9.5626        7.0104        7.4086        9.6119        8.8725        6.3394        6.4871        9.0948        2.7504        1.4426        0.6242        0.5054        2.0200        1.4211        2.1763        2.4959        5.6394        3.7090        3.4303        4.4742        5.8584        5.0697        4.5456        5.1341        8.5416        7.6008        7.6751        8.5455        7.3376        9.0461        8.9739       10.6320       15.1646       13.1479       11.7226        9.2216       10.4595       10.9045       10.8365       11.7502       11.6181       15.9599       10.7103       14.3019       17.3247       16.6728       17.9087       17.1281       21.7302       24.9344       25.4711       27.7972       23.6598       21.7606       24.2667       29.1377       36.7952       38.1734       38.7551       38.5894       40.6796       43.8634       41.2599       35.9509       30.5323       31.6475       37.3415       36.2455       39.2626       46.5433       50.5265       48.1511       45.3127       56.8209       54.0266       59.3849       64.3609       55.3590       37.0400       35.6476       34.7910       43.6483       41.5192       43.3326       39.8042       45.2765       40.2170       37.5276       33.2514       29.1660       39.0185       43.5588       47.6717       44.8544       38.5337       56.4278       67.5193       51.0136       47.3299       44.2050       39.0215       39.6997       37.7383       38.5234       35.7663       39.3842       42.6532       36.5581       26.0265       27.1607       27.6131       25.1492       28.4480       29.3411       26.3450       24.8449       30.3907       30.9608       28.3916       25.9491       20.8774       16.8642       14.4745       15.4386       11.1619       11.4505        8.6075        9.4464        6.0131        4.6693        4.1302        3.6272        4.6839       10.3127       11.0903       11.5931        9.2922        9.9400       11.0175       12.4703       11.9349       13.5257       14.8109       16.8572       22.8932       17.7631       17.5373       13.5054       12.6180       10.5697        8.9791        8.5401        7.6798        7.6063        7.5985        0.0000        0.0000        0.0000        0.0000        0.0000        0.0000        0.0000        0.0000        0.0000        0.0000        0.0000        0.0000        0.0000        0.0000        0.0000        0.0000        0.0000        0.0000        0.0000        0.0000        0.0000        0.0000        0.0000        0.0000        0.0000        0.0000        0.0000        0.0000        0.0000        0.0000        0.0000        0.0000        0.0000        0.0000        0.0000        0.0000        0.0000        0.0000        0.0000        0.0000        0.0000        0.0000        0.0000        0.0000        0.0000        0.0000        0.0000        0.0000        0.0000        0.0000        0.0000        0.0000        0.0000        0.0000        0.0000        0.0000        0.0000        0.0000        0.0000
        0.0000        0.0000        0.0000        0.0000        0.0000        0.0000        0.0000        0.0000        0.0000        0.0000        0.0000        0.0000        0.0000        0.0000        0.0000        0.0000        0.0000        0.0000        0.0000        0.0000        0.0000       27.4395       23.6595       10.6428       10.7588        9.0945       12.3232       10.3464        9.4025        9.6153        6.5720        7.3138        4.8373        2.3001        2.3962        7.4954       14.5777       17.3255       17.5363       13.0857        6.3522        3.2462        4.6728        6.0251        4.7790        3.8311        8.2520        7.2512        9.8252        5.7386        5.0502        7.4769        4.6094       12.0036       13.4471       10.1627       13.5680       10.3779       12.2795       14.0543       15.1572       12.6816        9.7765       13.2110       11.7876       15.8864       21.2460       26.9408       16.6258       13.1847       12.7209       16.3047       13.7069       16.4693       12.3876       15.3099       21.7079       19.7014       23.5516       18.5104       20.0535       20.9214       25.4392       28.1603       32.1339       26.5717       25.9858       22.8073       21.6921       25.3816       27.0805       28.3740       27.4997       31.6434       36.4937       41.2187       46.6447       36.5525       36.3207       38.6175       34.7789       35.5858       36.7176       37.9317       41.0668       40.8935       45.2120       45.9759       41.7719       44.3452       48.6308       54.4289       60.0113       43.3876       42.0045       42.0424       44.5532       44.9450       44.2120       51.7648       50.5467       50.8631       56.0878       58.5566       44.3438       39.8708       41.2065       50.8453       51.4261       50.9918       65.6304       71.7701       57.6355       43.2320       45.3514       39.7441       46.1183       49.5142       46.2147       42.9388       42.2402       44.8388       40.8574       39.9239       38.8591       37.1026       36.6082       33.0251       37.1185       35.2971       36.5072       43.4423       44.3938       35.9172       31.4438       22.8656       20.2989       21.6631       17.4316       14.2148       10.0775        7.9929        8.5707       10.4636        6.4641        6.5495        5.8232        6.2573       10.4717       11.2941        9.8079       10.8681       11.1302       12.1061       14.1137       16.4380       12.0694       14.5090       14.0221       19.9700       19.5074       18.5263       16.0578       15.6398       14.0221       12.7584       11.5538        8.7476        8.6965        7.9353        0.0000        0.0000        0.0000        0.0000        0.0000        0.0000        0.0000        0.0000        0.0000        0.0000        0.0000        0.0000        0.0000        0.0000        0.0000        0.0000        0.0000        0.0000        0.0000        0.0000        0.0000        0.0000        0.0000        0.0000        0.0000        0.0000        0.0000        0.0000        0.0000        0.0000        0.0000        0.0000        0.0000        0.0000        0.0000        0.0000        0.0000        0.0000        0.0000        0.0000        0.0000        0.0000        0.0000        0.0000        0.0000        0.0000        0.0000        0.0000        0.0000        0.0000        0.0000        0.0000        0.0000        0.0000        0.0000        0.0000        0.0000        0.0000        0.0000
        0.0000        0.0000        0.0000        0.0000        0.0000        0.0000        0.0000        0.0000        0.0000        0.0000        0.0000        0.0000        0.0000        0.0000        0.0000        0.0000        0.0000        0.0000        0.0000        0.0000        0.0000       12.7488        8.8443       13.0426        9.4795        4.9492        3.8783       10.6578       14.2896       10.3590        4.0334        2.9575        2.8294        1.6880        1.1165        1.1373        1.8615        6.8704        9.3283        7.0480        2.9930        3.6444        2.5213        4.8580        5.1491        7.2650       16.1299        5.7808        6.3496        2.8987        7.3536        6.0841        4.6867        6.0549        7.1427       11.3944       14.9589       16.7886        9.2594        9.9028        7.3095        7.9953        5.5974       10.2903       14.6901       18.0279       23.5317       25.7684       12.7460       14.2180       15.7297       17.2455       15.7931       12.4952       16.5720       20.7028       24.9927       21.1795       25.9232       21.6835       25.0203       24.0383       22.0659       21.6107       25.2967       35.6553       39.0382       33.0035       38.6801       35.5737       36.5393       38.7972       39.4465       40.0098       49.5577       51.5049       47.4846       40.6648       36.5088       37.8201       37.2704       47.4266       60.8528       50.0179       46.3731       39.8163       47.8941       40.4015       41.6094       56.4259       51.4925       56.9656       59.3045       50.8496       47.2871       45.5338       51.7100       51.3520       48.7616       58.3121       62.6664       68.9017       66.0174       69.0611       51.6128       48.6856       42.9274       62.8083       73.5638       63.3733       47.9989       49.1594       54.2001       53.2455       44.3455       41.2963       45.5296       56.5218       65.2490       55.3486       46.9668       44.9095       43.0738       45.3768       45.0197       48.0656       43.5615       39.6982       38.5938       37.5310       44.5902       46.1893       45.8306       40.7330       37.5984       27.4958       21.1064       17.9198       17.3838       11.6372        8.5372        7.4507        7.5566        8.1141        9.4428        8.6602        6.7525        7.7916       12.3239       13.5883       12.1522        8.4000        8.8795        8.7537        9.4981       13.3632        6.8887        7.2214       10.5627       15.3403       17.3566       16.7612       16.0410       15.8232       15.3266       14.1820       13.1302        9.2790        8.5018        7.4237        0.0000        0.0000        0.0000        0.0000        0.0000        0.0000        0.0000        0.0000        0.0000        0.0000        0.0000        0.0000        0.0000        0.0000        0.0000        0.0000        0.0000        0.0000        0.0000        0.0000        0.0000        0.0000        0.0000        0.0000        0.0000        0.0000        0.0000        0.0000        0.0000        0.0000        0.0000        0.0000        0.0000        0.0000        0.0000        0.0000        0.0000        0.0000        0.0000        0.0000        0.0000        0.0000        0.0000        0.0000        0.0000        0.0000        0.0000        0.0000        0.0000        0.0000        0.0000        0.0000        0.0000        0.0000        0.0000        0.0000        0.0000        0.0000        0.0000
        0.0000        0.0000        0.0000        0.0000        0.0000        0.0000        0.0000        0.0000        0.0000        0.0000        0.0000        0.0000        0.0000        0.0000        0.0000        0.0000        0.0000        0.0000        0.0000        0.0000        0.0000       13.0657       12.3107        6.6184        4.3471        6.0757       12.7967        8.2543        4.6051        5.5016       10.4056        3.9583        1.0478        1.1626        3.2572        3.5894        8.5639        6.8403        5.4518        6.7769        1.7860        0.1185        0.1231        4.4990        8.6738        5.8974        4.8688        6.5312        8.9488        9.8065        8.5177        5.3932        5.0787        5.0882        6.5729       10.3787       13.5376       11.9895       10.2159        7.7097        5.5226        7.0626        5.2623        5.9825        8.1590       13.1947       19.8298       26.5402       13.4199       13.3323       20.4061       20.9691       18.7193       18.5110       17.9560       14.5950       12.3058       12.0265       22.1546       21.5464       16.4833       17.7126       22.6706       30.9219       33.7321       37.7099       43.1674       44.3498       45.8267       37.8513       36.9963       38.8374       39.8254       41.2223       40.3628       42.6152       46.5891       41.2468       44.2375       41.5285       42.1865       47.0490       64.6001       52.8401       42.1710       41.1522       42.1907       40.7787       34.6487       40.8253       50.3542       60.1525       60.9556       56.1758       52.2091       45.1605       54.0829       53.0287       49.4021       61.4559       69.1838       72.4287       75.2192       78.2999       52.3010       57.3048       69.2956       88.9811       78.6123       57.6973       53.5471       56.6750       59.1505       56.6000       50.1255       46.2301       50.0502       51.1447       57.4021       56.5014       50.9446       48.8761       52.8145       53.0935       56.9274       55.6542       50.3566       46.5666       43.9757       42.3322       39.3288       42.3066       40.1807       38.9410       37.7911       25.6367       20.6302       19.3342       16.8295       11.0119        9.6150        7.7100        7.1460        7.4457        6.9308        7.3467        7.7887        8.2694        8.6410        7.4351       11.3019       11.8724        7.9912        7.1437        7.3430        5.4846        5.5981        6.1152        7.0865       13.2712       15.0199       16.7756       15.8924       16.3668       14.8012       13.9305       13.0117       10.7034        7.6548        7.8773        9.8439        0.0000        0.0000        0.0000        0.0000        0.0000        0.0000        0.0000        0.0000        0.0000        0.0000        0.0000        0.0000        0.0000        0.0000        0.0000        0.0000        0.0000        0.0000        0.0000        0.0000        0.0000        0.0000        0.0000        0.0000        0.0000        0.0000        0.0000        0.0000        0.0000        0.0000        0.0000        0.0000        0.0000        0.0000        0.0000        0.0000        0.0000        0.0000        0.0000        0.0000        0.0000        0.0000        0.0000        0.0000        0.0000        0.0000        0.0000        0.0000        0.0000        0.0000        0.0000        0.0000        0.0000        0.0000        0.0000        0.0000        0.0000        0.0000
        0.0000        0.0000        0.0000        0.0000        0.0000        0.0000        0.0000        0.0000        0.0000        0.0000        0.0000        0.0000        0.0000        0.0000        0.0000        0.0000        0.0000        0.0000        0.0000        0.0000        0.0000        0.0000        1.5999       12.4485        9.1426       16.1356       15.5059        5.0446        6.9328        6.2686        8.1660        3.2685        3.5536        2.9254        9.2851        6.0396        5.8795        4.5970        4.9408       17.0832       12.1442        4.5810        8.4461       12.1476        9.2828        8.2317        4.5910        3.0204        3.9777        2.9625        3.6427        1.1045        2.4352        4.6504        7.0697        7.0317        4.6472        5.8304        5.9770        5.4667        5.3314        5.5254        8.3518        9.9027        8.7672       10.3479       18.4893       17.6811       11.8066       15.3574       20.8386       24.2543       18.7747       19.2964       20.1985       16.8483       15.9901       16.8585       27.1091       15.0019       14.1124       20.5978       28.3335       34.0675       29.8642       35.5088       45.5377       40.1002       36.4718       40.6768       38.7554       35.5044       36.0303       30.2161       30.4363       30.6795       40.3042       41.6054       33.8124       38.7935       39.0722       35.6290       36.9683       35.9561       37.7073       35.0735       36.9876       36.3163       38.0703       38.4695       56.6429       54.3946       48.8337       52.7393       50.4938       44.4864       49.8744       52.2122       46.6699       68.6811       71.7083       71.8345       71.2401       86.7789       73.4281       55.9844       55.7942       71.2897       60.9046       66.2768       92.0784       66.1724       60.3352       55.8002       51.7487       50.1068       46.8485       47.5560       48.7732       52.1016       52.7275       59.1217       62.6806       53.5679       50.6723       50.7176       47.2107       47.1393       51.8129       41.0874       35.7361       40.0456       39.5448       35.4917       31.5343       26.0301       20.6223       16.1553       14.6043       11.8888       11.4180        8.9758        7.9540        7.7184        8.6093        6.6822        6.7759        7.2439        6.5097        6.4689        7.5849        9.5481        6.8831        6.3473        6.1588        5.1975        4.6618        4.9771        6.4229       11.0469       12.3561       13.3919       13.3690       15.5320       15.1106       19.4393       11.0661        9.0560        7.9740        8.4624       10.3333        0.0000        0.0000        0.0000        0.0000        0.0000        0.0000        0.0000        0.0000        0.0000        0.0000        0.0000        0.0000        0.0000        0.0000        0.0000        0.0000        0.0000        0.0000        0.0000        0.0000        0.0000        0.0000        0.0000        0.0000        0.0000        0.0000        0.0000        0.0000        0.0000        0.0000        0.0000        0.0000        0.0000        0.0000        0.0000        0.0000        0.0000        0.0000        0.0000        0.0000        0.0000        0.0000        0.0000        0.0000        0.0000        0.0000        0.0000        0.0000        0.0000        0.0000        0.0000        0.0000        0.0000        0.0000        0.0000        0.0000        0.0000        0.0000
        0.0000        0.0000        0.0000        0.0000        0.0000        0.0000        0.0000        0.0000        0.0000        0.0000        0.0000        0.0000        0.0000        0.0000        0.0000        0.0000        0.0000        0.0000        0.0000        0.0000        0.0000        7.1047        9.3367       16.6309       11.0373       24.0982       21.3721       27.7221       25.3317        5.1159        5.3363        8.1751       13.3890       14.2913       19.7164       40.5990       29.4662       28.6356       27.7345       29.6662       16.7258       23.3719       22.4270       15.4586       13.3083       10.6763        6.6331       10.1382        8.1946        6.7882        7.3425        4.3382        2.2228        4.1038       13.5681        9.8800        7.0016        7.0247        5.0908        7.8580       10.8732       13.8467       12.4806       20.1579       17.2241       21.0024       20.3231       17.5700       22.2633       25.3083       23.4294       24.5017       25.7947       24.7678       23.6873       25.2865       24.0583       24.6048       26.3188       29.9193       28.4675       31.0377       29.1362       27.0785       32.1865       40.5115       42.8865       30.5366       37.1772       36.1039       41.9597       28.6309       31.7032       31.9353       35.6437       41.5339       50.1265       50.9916       34.8617       32.8826       31.3728       32.2946       32.7584       33.5805       34.4470       35.4331       34.3928       34.5448       35.5724       36.4808       43.1598       44.6474       44.6685       46.8917       60.7215       57.0609       57.6690       56.8908       55.3381       68.7193       68.2456       74.1761       76.0727       82.1696       71.0983       61.9821       50.9397       56.0144       57.8043       59.3517       60.3691       74.6347       69.2034       51.2280       44.1371       44.4036       45.2347       44.6044       45.9454       52.2540       58.3311       64.7266       56.1701       55.0476       53.7975       55.1931       44.5149       37.0565       31.2211       30.5498       35.4336       36.8430       31.9106       26.2596       24.5827       19.0864       16.1784       13.8679       13.8685       14.0545       12.1927       10.7064        9.0415        8.4360        8.0348        7.4431        7.1045        5.5998        5.6074        5.4590        5.6564        9.9017        8.7927        7.8751        7.6628        6.0868        4.5248        4.8405        8.3971        8.6635        6.2143        6.9468        8.8281       12.8630       15.4901       14.1005        7.9270        9.9167        9.3803       10.8151       10.7178       13.4815        0.0000        0.0000        0.0000        0.0000        0.0000        0.0000        0.0000        0.0000        0.0000        0.0000        0.0000        0.0000        0.0000        0.0000        0.0000        0.0000        0.0000        0.0000        0.0000        0.0000        0.0000        0.0000        0.0000        0.0000        0.0000        0.0000        0.0000        0.0000        0.0000        0.0000        0.0000        0.0000        0.0000        0.0000        0.0000        0.0000        0.0000        0.0000        0.0000        0.0000        0.0000        0.0000        0.0000        0.0000        0.0000        0.0000        0.0000        0.0000        0.0000        0.0000        0.0000        0.0000        0.0000        0.0000        0.0000        0.0000        0.0000
        0.0000        0.0000        0.0000        0.0000        0.0000        0.0000        0.0000        0.0000        0.0000        0.0000        0.0000        0.0000        0.0000        0.0000        0.0000        0.0000        0.0000        0.0000        0.0000        0.0000        9.2112        9.8187        6.9058        9.3958        7.8216        7.0294        9.5368       12.8215       11.0006       15.4279       18.6754        4.8488        5.6185       13.8027       43.2038       70.3435       54.8935       40.9726       33.9702       23.4653       11.4290       14.0528       13.6307       18.4502       15.5435       15.6873       15.2013        9.7469        8.5196        8.4269        7.7535        4.4246        5.2959        5.2819       11.7026       17.2097       19.7051       12.4974       10.6814        5.7808        6.8017        8.7848       14.6425       12.3252       13.8190       22.3840       25.5329       27.8794       25.4969       27.6939       20.6748       26.6439       26.8535       25.5326       26.7559       28.8589       26.9490       26.6737       28.0906       36.5391       35.9662       37.0404       34.5475       32.4168       34.6439       34.3267       37.3063       29.3314       25.5376       25.1014       25.4130       26.0233       29.2721       32.8442       29.6435       35.4358       36.9260       43.3478       58.9070       44.4475       47.4963       63.8233       53.5342       60.1396       45.5275       34.4169       40.4704       47.7320       48.1582       34.6772       44.5989       47.4309       47.4300       55.7701       63.0448       61.5773       57.6877       66.4933       62.7647       73.1181       70.9238       69.3403       79.2820       72.2146       69.6575       64.1893       68.9032       66.3095       65.8955       66.8687       59.8841       87.0055       78.5525       48.0472       47.0182       62.1358       67.6895       56.0592       50.4270       57.1636       57.3660       55.4963       52.3290       53.1097       60.1083       55.6606       44.0722       35.9799       36.5593       38.4421       31.5070       31.9289       32.7228       27.9916       27.3222       19.7657       15.8428       14.8596       13.8427       12.2900       10.5481        9.4248        8.6860        8.6955        8.1900        7.7744        7.3913        5.6883        4.9386        4.6614        5.7217        4.2190        4.2750        6.5801        3.9226        3.4877        3.3416        4.0992        4.7138        3.6428        4.7281        4.2587        4.2328        6.7071        8.2273       11.0637        7.6495        8.4229        9.4494        9.0651        9.3075       11.6920       17.1513        0.0000        0.0000        0.0000        0.0000        0.0000        0.0000        0.0000        0.0000        0.0000        0.0000        0.0000        0.0000        0.0000        0.0000        0.0000        0.0000        0.0000        0.0000        0.0000        0.0000        0.0000        0.0000        0.0000        0.0000        0.0000        0.0000        0.0000        0.0000        0.0000        0.0000        0.0000        0.0000        0.0000        0.0000        0.0000        0.0000        0.0000        0.0000        0.0000        0.0000        0.0000        0.0000        0.0000        0.0000        0.0000        0.0000        0.0000        0.0000        0.0000        0.0000        0.0000        0.0000        0.0000        0.0000        0.0000        0.0000
        0.0000        0.0000        0.0000        0.0000        0.0000        0.0000        0.0000        0.0000        0.0000        0.0000        0.0000        0.0000        0.0000        0.0000        0.0000        0.0000        0.0000        0.0000        0.0000        0.0000       14.1513       11.8912        9.0009        6.2878        9.5639       12.6769        7.4824       13.6595        9.8243       16.3014       17.8991       13.1904       15.6563       12.1249       28.0492       41.9662       50.5147       58.3310       47.6741       22.0760       16.8237       21.8297       15.0107       20.7135       19.1204       22.2972       18.0394       20.5520       19.4954       16.5939       20.5140       12.6276       12.4913        7.1455       15.7780       20.5285       14.4683       12.3252       10.6982        7.9183        7.6998       19.8394       18.5339       15.4275       14.3658       26.8202       32.9902       31.0323       27.3798       25.6391       20.5701       21.0088       24.4493       31.2722       30.4834       22.8697       23.3879       25.6782       31.9015       36.8712       38.1978       46.1629       45.7166       35.6034       32.9241       33.9959       39.0772       32.9596       26.1888       29.8525       29.1536       23.8437       24.8803       24.8901       22.5596       27.9565       45.2270       52.8547       48.0627       49.0514       47.6370       52.0819       47.6143       46.4297       45.5362       39.4532       36.4749       35.2623       36.3148       35.9910       34.5984       55.7807       56.2528       65.2297       60.0370       58.0097       59.3401       66.1993       63.4945       77.2024       70.7375       63.9493       68.1282       78.3362       70.6321       67.5967       64.0312       62.7319       72.8612       67.7625       70.0401       85.1397       63.0684       43.8728       60.5699       70.9498       67.5755       67.4722       52.0623       59.3920       56.9172       56.5846       56.8180       60.5185       57.3375       53.1943       52.0694       45.1474       44.5529       43.4713       37.0035       36.2208       34.9803       30.2065       26.6150       19.2726       15.2728       13.0827       12.2200       11.2590        9.2936        8.2650        8.2045        8.0866        8.1252        8.2888        6.9565        4.8503        4.3970        5.3896        3.7919        3.2943        2.9380        4.4386        3.8387        2.4506        3.1864        3.8764        3.4354        2.3569        4.6130        3.9988        2.9844        8.3399        7.6380        5.4364        5.7919        8.2340        8.3145        9.3751       12.5093       11.5456        6.7701        8.4371        0.0000        0.0000        0.0000        0.0000        0.0000        0.0000        0.0000        0.0000        0.0000        0.0000        0.0000        0.0000        0.0000        0.0000        0.0000        0.0000        0.0000        0.0000        0.0000        0.0000        0.0000        0.0000        0.0000        0.0000        0.0000        0.0000        0.0000        0.0000        0.0000        0.0000        0.0000        0.0000        0.0000        0.0000        0.0000        0.0000        0.0000        0.0000        0.0000        0.0000        0.0000        0.0000        0.0000        0.0000        0.0000        0.0000        0.0000        0.0000        0.0000        0.0000        0.0000        0.0000        0.0000        0.0000        0.0000
        0.0000        0.0000        0.0000        0.0000        0.0000        0.0000        0.0000        0.0000        0.0000        0.0000        0.0000        0.0000        0.0000        0.0000        0.0000        0.0000        0.0000        0.0000        0.0000        0.0000       16.2827       11.7804       15.5851       13.8985       16.8914       17.7643       19.3928        8.4605       10.0199       12.5240       19.7459       48.7275       44.4231       36.2554       45.9709       65.2221       57.2071       47.7065       17.9310       23.4088       37.1430       19.3145       25.4455       18.7276       19.0822       20.1079       26.6463       17.2142       16.1689       13.8529       10.8040       11.8180       12.7420       14.1311       10.6256        7.4135       11.6533       19.2143       12.6669       12.0561       11.3894       14.0846        9.2885       21.3034       54.7448       50.9164       37.9792       24.9686       18.4833       17.0752       38.7709       30.4713       27.3191       22.9048       22.1743       23.7230       20.6431       28.0269       33.1251       32.9186       36.3287       39.7054       51.0708       39.7625       45.6017       46.1962       52.7807       47.1598       34.2735       33.5857       38.8954       31.4742       32.3678       30.2780       29.6954       30.8390       44.7046       45.8488       41.0810       36.1688       43.8167       71.3162       53.5045       47.2501       43.4504       39.2794       46.5387       36.3433       38.1650       41.5537       36.2799       65.4499       73.6143       74.7130       59.7147       62.4110       73.9829       70.8235       62.8366       82.8606       92.0924       76.0262       68.7269       80.1890       67.2483       60.5005       53.6499       72.6094       82.9454       81.8700       81.0406       75.2077       58.9534       56.6518       69.9545       69.5837       72.8348       77.3326       88.5290       77.5426       68.2712       69.6147       66.7355       70.5352       69.2116       64.7945       60.6044       46.4461       41.3288       45.4188       37.6466       37.4212       33.7545       29.4637       24.3878       15.1405       11.7558       10.2428       10.6870       11.6119        8.4164        7.8875        7.3396        6.6772        8.0543        6.9398        5.5046        4.0826        3.7389        3.2676        2.9196        2.4504        2.1487        2.0648        2.0344        1.7460        1.7866        2.8615        2.7033        3.0154        3.3261        3.2054        2.1356        4.8987        3.7562        6.0763       13.2840        8.1271       16.6867       18.9526       20.0940        7.9450        5.9565        9.0208       14.3624        0.0000        0.0000        0.0000        0.0000        0.0000        0.0000        0.0000        0.0000        0.0000        0.0000        0.0000        0.0000        0.0000        0.0000        0.0000        0.0000        0.0000        0.0000        0.0000        0.0000        0.0000        0.0000        0.0000        0.0000        0.0000        0.0000        0.0000        0.0000        0.0000        0.0000        0.0000        0.0000        0.0000        0.0000        0.0000        0.0000        0.0000        0.0000        0.0000        0.0000        0.0000        0.0000        0.0000        0.0000        0.0000        0.0000        0.0000        0.0000        0.0000        0.0000        0.0000        0.0000        0.0000        0.0000
        0.0000        0.0000        0.0000        0.0000        0.0000        0.0000        0.0000        0.0000        0.0000        0.0000        0.0000        0.0000        0.0000        0.0000        0.0000        0.0000        0.0000        0.0000        0.0000        0.0000        0.0000       32.6795       27.9426       34.9431       30.1616       29.3523       28.3982       21.6485       25.3343       19.6693       18.5080       21.3774       31.0637       37.7081       48.9710       55.1430       40.0185       33.0504       40.2635       45.2628       43.3109       42.7411       41.7149       27.4256       25.6896       19.0205       15.1880       16.6356       18.6777       22.1727       25.3060       13.8643        9.2901       13.5742       13.8085       18.8925       25.2304       27.7557       16.3417       14.3022       27.2663       23.0526       26.1690       37.5260       60.5773       47.8724       25.9226       25.6160       18.4387       23.3778       31.3085       21.5023       19.6929       17.9520       20.8983       30.1354       29.2485       34.5729       35.4246       32.9642       44.0468       46.8153       47.9636       50.8315       57.0321       60.0567       50.2464       47.6050       53.4041       44.2161       49.2937       40.3504       50.4907       40.8615       39.8851       50.9999       54.4075       50.0645       43.6482       38.9712       40.6885       58.2239       57.0794       39.8202       35.9193       37.3581       37.6361       38.6646       33.7525       37.4461       45.0365       57.5753       50.4478       56.9538       58.7302       55.6101       65.0945       71.3571       64.7167       79.7601       75.5948       72.0017       71.4864       84.2390       64.0428       50.6649       49.7782       62.4397       64.7327       66.6661       73.8583       70.5337       70.7403       71.3432       73.7625       73.8903       68.0023       72.2218       83.9894       86.0522       84.6555       74.3011       62.5022       61.7606       58.0185       57.7012       53.1065       52.0780       55.5493       38.3868       37.1463       34.9296       33.5686       28.6189       22.0020       14.6641       10.2370        8.5620        9.3890        9.1365        8.1932        8.2443        5.7514        5.8388        5.0309        4.2534        3.4338        3.6747        3.4688        3.0628        2.7224        0.0514        0.0120        0.0000        0.0139        0.0188        0.0000        0.0953        0.2369        0.8884        0.9490        1.0021        1.1418        1.6986        2.5593        2.9074       12.4424        9.3953       17.3664       26.1163       33.8666        8.5673        4.9277        4.0178        6.0117       14.7600        0.0000        0.0000        0.0000        0.0000        0.0000        0.0000        0.0000        0.0000        0.0000        0.0000        0.0000        0.0000        0.0000        0.0000        0.0000        0.0000        0.0000        0.0000        0.0000        0.0000        0.0000        0.0000        0.0000        0.0000        0.0000        0.0000        0.0000        0.0000        0.0000        0.0000        0.0000        0.0000        0.0000        0.0000        0.0000        0.0000        0.0000        0.0000        0.0000        0.0000        0.0000        0.0000        0.0000        0.0000        0.0000        0.0000        0.0000        0.0000        0.0000        0.0000        0.0000        0.0000        0.0000
        0.0000        0.0000        0.0000        0.0000        0.0000        0.0000        0.0000        0.0000        0.0000        0.0000        0.0000        0.0000        0.0000        0.0000        0.0000        0.0000        0.0000        0.0000        0.0000        0.0000        0.0000       41.1598       36.1804       37.0264       38.8331       35.0533       29.6164       25.6602       25.4521       23.8702       19.6335       15.9494       22.4608       29.5406       44.3232       51.8452       49.4483       41.9534       36.0072       27.5980       37.7577       32.9937       35.4126       13.9749       15.4404       12.8366       13.9716       10.1679       29.2514       35.4537       32.9546       27.0497       15.5729       14.7636       21.8269       25.3022       32.8364       33.9473       23.6993       18.1014       17.3098       20.3099       33.7041       28.0160       26.9440       25.5407       23.2864       15.9617       19.8765       17.0449       20.8392       22.6783       28.3883       30.0386       28.8351       38.8698       41.6130       31.3961       38.4611       38.4859       72.9264       57.6549       53.2401       56.4735       54.6362       50.0418       61.4260       60.0328       64.3809       49.0877       57.8237       46.8838       50.4142       55.2903       59.6205       62.3178       62.6169       60.4122       50.4709       43.2941       45.9470       36.3277       36.1826       34.9783       32.8713       34.6165       36.4082       32.1796       38.6075       43.2348       42.6417       56.9540       55.0417       56.0234       53.8677       80.4245       69.7081       70.4641       65.9252       70.7598       65.6591       65.3348       70.3786       70.2381       46.9149       37.7744       39.5610       60.1018       68.3720       72.1550       73.0061       70.6302       76.7650       78.1467       78.6224       77.6202       70.9009       75.0933       86.8560       78.2650       72.1613       62.4584       53.3646       52.7909       47.7035       46.9774       45.1155       47.8391       47.6191       39.0522       35.2697       32.7214       30.5112       25.5575       21.9351       14.4938       10.8446        7.7990        8.0366        6.8819        6.0744        5.6324        3.5211        3.5684        3.3946        2.8069        2.7752        2.9304        3.4231        3.3357        1.9500        0.1312        0.0780        0.0320        0.6778        1.0159        1.6052        0.7116        0.0365        0.4357        0.5836        1.1350        0.9464        1.9319        2.4920       27.3626        3.9950        5.7125       10.4793       48.3146       37.0470       36.8038       27.9466        4.1114        3.2526        2.6100        0.0000        0.0000        0.0000        0.0000        0.0000        0.0000        0.0000        0.0000        0.0000        0.0000        0.0000        0.0000        0.0000        0.0000        0.0000        0.0000        0.0000        0.0000        0.0000        0.0000        0.0000        0.0000        0.0000        0.0000        0.0000        0.0000        0.0000        0.0000        0.0000        0.0000        0.0000        0.0000        0.0000        0.0000        0.0000        0.0000        0.0000        0.0000        0.0000        0.0000        0.0000        0.0000        0.0000        0.0000        0.0000        0.0000        0.0000        0.0000        0.0000        0.0000        0.0000        0.0000        0.0000
        0.0000        0.0000        0.0000        0.0000        0.0000        0.0000        0.0000        0.0000        0.0000        0.0000        0.0000        0.0000        0.0000        0.0000        0.0000        0.0000        0.0000        0.0000        0.0000        0.0000        0.0000       58.7240       49.3761       40.1292       39.8734       45.3691       36.8054       31.7220       30.2050       28.1776       25.2533       26.2282       30.4944       30.5518       26.0977       25.9150       37.3911       43.4416       39.4647       38.5817       27.3702       25.6123       20.9416       19.8106        8.1405        9.4271       15.6114       15.8247       29.3164       28.4626       41.5154       47.4120       32.7592       10.9348       25.2758       17.6426       24.7662       19.4230       13.4474       21.4982       24.3362       29.4631       31.9466       29.6644       19.9500       18.4675       17.3796       25.2023       22.4701       22.7599       19.4735       21.2893       24.2982       31.0898       38.7299       42.4131       41.4426       25.4256       32.2230       46.4469       54.7613       51.2293       59.9171       61.0348       53.7172       53.6749       56.8708       60.9406       62.2538       62.9405       64.1063       60.3695       61.5513       66.9633       75.7463       71.4696       59.7325       60.8758       55.3536       47.1573       38.4303       35.3755       35.1590       29.7156       26.6283       31.1590       59.1920       42.8923       38.4764       36.4313       40.1672       51.5499       67.4221       62.0478       54.9058       63.0887       71.4404       76.4510       70.0856       86.7001       73.8593       78.8925       67.4799       64.5164       45.0043       52.3989       65.2593       77.9340       77.6546       82.7218       77.6789       83.5488       83.9760       74.4452       71.2062       68.8131       70.4386       75.0168       74.0769       67.9272       54.5717       48.1077       44.3878       34.9995       30.7608       33.5899       34.2529       37.0147       38.7813       36.5554       34.8580       31.0683       26.8094       23.0470       20.6867       14.5959       11.3663        7.0053        8.1785        6.1312        4.9313        4.5755        3.6792        4.0825        2.3851        2.2806        2.5115        3.0157        2.2278        2.0413        1.4753        0.2190        0.2490        0.1759        0.0760        0.0000        1.4173        0.3679        0.3124        0.2757        0.4725        2.9551        1.6068        2.0883        3.0578        9.0432       13.7706       10.5676        7.4334      107.0884        4.8070       11.1972       14.7881        3.9145        8.1663        5.1900        0.0000        0.0000        0.0000        0.0000        0.0000        0.0000        0.0000        0.0000        0.0000        0.0000        0.0000        0.0000        0.0000        0.0000        0.0000        0.0000        0.0000        0.0000        0.0000        0.0000        0.0000        0.0000        0.0000        0.0000        0.0000        0.0000        0.0000        0.0000        0.0000        0.0000        0.0000        0.0000        0.0000        0.0000        0.0000        0.0000        0.0000        0.0000        0.0000        0.0000        0.0000        0.0000        0.0000        0.0000        0.0000        0.0000        0.0000        0.0000        0.0000        0.0000        0.0000        0.0000        0.0000
        0.0000        0.0000        0.0000        0.0000        0.0000        0.0000        0.0000        0.0000        0.0000        0.0000        0.0000        0.0000        0.0000        0.0000        0.0000        0.0000        0.0000        0.0000        0.0000        0.0000        0.0000       78.4761       66.9342       54.8591       44.8840       41.0537       41.4757       45.1506       49.0263       56.6105       44.3419       36.7943       38.4265       31.6556       27.9275       31.2848       30.6560       29.7937       35.6105       38.7683       26.1975       20.3547       16.6862       19.7621       16.0198       20.4453       13.9799       16.2470       18.2887       39.5087       41.7633       24.0411       17.7585       10.7031        9.4972        9.9202       17.2067       10.4150       16.8064       19.1403       26.8850       23.4225       31.7981       31.1402       25.3043       18.8559       17.8818       18.5246       17.4106       19.7573       30.2614       50.5481       50.4387       38.9310       40.6239       40.9048       40.2380       26.4914       33.0381       36.9846       38.2670       43.1749       48.8729       48.5052       57.6452       60.0466       66.9626       71.6284       69.8929       69.3052       79.8683       69.6375       68.3255       74.4566       74.7962       70.4413       61.3147       67.1779       60.2772       38.5303       27.8825       30.2670       30.4678       26.3024       32.1530       36.8631       49.0846       33.3896       29.2109       40.0987       37.6251       60.5849       62.2202       60.7687       60.4371       65.8092       70.3717       82.5413       76.9525       80.9603       72.2334       70.6619       72.2445       72.0133       56.9232       61.6445       77.8164       85.4464       89.8468       80.8206       78.7699       89.6994       71.7950       70.1272       57.7180       58.1608       64.1849       65.0056       58.7063       53.2503       47.7459       43.8763       40.7369       35.2143       32.4795       29.0673       29.0667       36.7153       36.3834       36.6461       34.5828       31.1378       28.6102       24.0732       18.5725       14.8805       10.5012        8.1149        8.6409        8.8882        5.0476        3.4691        2.9977        2.4333        2.4228        2.0644        2.0729        1.7316        1.5843        1.6569        1.3049        0.7407        0.7626        0.1879        0.0069        0.0000        0.0000        0.0000        0.0074        0.2361        0.3923        1.9393        2.8853        9.7422        6.2844        4.2018        4.9693        8.2792        5.7113       19.2677        9.1668        3.1989        5.0138        5.1438        7.1837        0.0000        0.0000        0.0000        0.0000        0.0000        0.0000        0.0000        0.0000        0.0000        0.0000        0.0000        0.0000        0.0000        0.0000        0.0000        0.0000        0.0000        0.0000        0.0000        0.0000        0.0000        0.0000        0.0000        0.0000        0.0000        0.0000        0.0000        0.0000        0.0000        0.0000        0.0000        0.0000        0.0000        0.0000        0.0000        0.0000        0.0000        0.0000        0.0000        0.0000        0.0000        0.0000        0.0000        0.0000        0.0000        0.0000        0.0000        0.0000        0.0000        0.0000        0.0000        0.0000        0.0000        0.0000
        0.0000        0.0000        0.0000        0.0000        0.0000        0.0000        0.0000        0.0000        0.0000        0.0000        0.0000        0.0000        0.0000        0.0000        0.0000        0.0000        0.0000        0.0000        0.0000        0.0000        0.0000        0.0000       81.7810       67.9258       63.2389       65.2105       65.6704       81.5197       86.1354       82.0115       71.7640       48.8058       42.4443       39.8535       40.9915       52.7379       54.5670       52.7285       47.1977       43.2462       36.7102       27.6091       22.5713       12.6236        9.3893       12.4532       14.8457       21.1418       23.9835       23.8221       33.0808       26.8460       16.3013       11.7698       12.0348       10.3115       17.0763       19.3602       15.3407       24.4876       30.9435       25.8252       28.8634       42.5834       35.0805       26.4315       20.5241       22.3111       27.1559       34.0648       69.3219       76.0663       57.5123       41.0245       49.6875       46.4894       37.8105       40.9455       41.3818       43.2163       45.6780       60.7667       62.5851       56.7268       63.9343       68.5471       80.9404       88.1001       84.5912       86.7343       96.3743       89.0679       93.8761       96.1463       90.5859       75.9787       59.9548       65.7625       65.9627       33.5318       27.4433       28.5837       25.0040       29.9791       29.7557       33.3136       32.8444       32.2195       30.0793       32.9937       41.4280       53.0659       70.5282       63.4525       76.3797       95.3362       84.3049       84.0020       73.1860       72.3401       67.1491       71.8085       70.1362       81.9691       82.2767       90.3439       82.3655       94.3535       86.1812       86.1679       72.7308       70.7321       59.7384       58.7737       54.6905       46.0741       58.5508       46.9281       45.8123       50.0070       47.2514       46.0962       37.5597       44.1809       41.2567       42.0362       40.3844       45.2773       43.7828       43.2909       37.7360       33.2795       26.3789       19.7285       14.8396       14.8761       12.2038       10.8824       10.0557       10.4950        6.9621        4.2306        2.5321        0.8884        1.4319        0.6765        0.0312        0.6896        0.6085        1.6870        3.0461        0.4324        0.2079        0.0862        6.7810        0.7161        0.4829        0.0000        0.0149        0.2598        0.6036        1.0126        2.5384        8.8844       13.8572       12.3004       11.7292       13.7565        6.7449        4.6020        4.5798        6.8655        6.2162        8.6689       15.1403       19.6718       21.5915       32.0038       34.8379        0.0000        0.0000        0.0000        0.0000        0.0000        0.0000        0.0000        0.0000        0.0000        0.0000        0.0000        0.0000        0.0000        0.0000        0.0000        0.0000        0.0000        0.0000        0.0000        0.0000        0.0000        0.0000        0.0000        0.0000        0.0000        0.0000        0.0000        0.0000        0.0000        0.0000        0.0000        0.0000        0.0000        0.0000        0.0000        0.0000        0.0000        0.0000        0.0000        0.0000        0.0000        0.0000        0.0000        0.0000        0.0000        0.0000        0.0000        0.0000        0.0000        0.0000
        0.0000        0.0000        0.0000        0.0000        0.0000        0.0000        0.0000        0.0000        0.0000        0.0000        0.0000        0.0000        0.0000        0.0000        0.0000        0.0000        0.0000        0.0000        0.0000        0.0000        0.0000        0.0000        0.0000        0.0000        0.0000        0.0000       77.9897       95.1272      100.0044       94.9692       83.7083       56.5150       48.7282       45.4860       45.7054       57.5163       59.7225       57.3470       51.1368       40.4401       36.2152       30.6976       21.9296       10.3594       11.1250       13.2259       23.0515       23.3150       13.5297        7.9253       14.2511       13.9949       12.1283       13.2049       19.7973       24.8670       19.3510       15.2475       14.4679       18.1672       15.7912       20.0859       28.9313       28.9449       25.5958       17.6717       17.3599       15.8886       23.7405       18.7042       23.0552       26.4443       18.7006       35.1732       61.3643       52.4243       34.9095       47.3944       51.6866       45.9953       47.1189       58.4650       68.5841       54.5911       66.4599       81.0381       89.9864      108.4701      137.2647      129.9850      124.2332       87.1439       92.3137       92.2656       70.3860       60.3536       61.3863       52.5115       54.8724       34.4366       27.8211       28.8163       28.2850       30.3155       33.1667       37.1801       30.9577       27.3881       30.2718       38.7716       39.4119       49.7612       59.0906       72.4793       90.0809      114.8494       92.4433       92.6068       86.9566       90.1007       63.8955       86.2318       70.5204       89.8942       91.4347       91.2366       79.0902       87.5700       88.3022       75.5427       76.2244       72.2661       55.1277       50.8153       48.0001       42.6679       46.4907       46.5515       47.3810       41.1556       37.0839       36.8446       36.2695       44.7402       43.9195       43.8404       44.9181       49.3337       51.0103       43.0896       35.5622       26.6003       22.9519       17.8472       15.3296       14.9802       11.0395       10.3396        9.3792        7.9873        7.1718        5.8020        2.3641        9.9141       17.4163       11.9442        0.1642        1.1223        0.4022        0.3815        0.0420        0.1831        0.2134        0.0000        4.5697        7.1601        0.1338        0.0000        0.0000        0.9508        0.7527        1.8896        3.6945       12.6834       16.6358       15.3336       14.0653        6.5698        4.3737        4.2734        5.8787        7.3711        8.5827       11.8943       16.3647       19.6557       28.7399       34.9860       34.5532        0.0000        0.0000        0.0000        0.0000        0.0000        0.0000        0.0000        0.0000        0.0000        0.0000        0.0000        0.0000        0.0000        0.0000        0.0000        0.0000        0.0000        0.0000        0.0000        0.0000        0.0000        0.0000        0.0000        0.0000        0.0000        0.0000        0.0000        0.0000        0.0000        0.0000        0.0000        0.0000        0.0000        0.0000        0.0000        0.0000        0.0000        0.0000        0.0000        0.0000        0.0000        0.0000        0.0000        0.0000        0.0000        0.0000        0.0000        0.0000        0.0000        0.0000
        0.0000        0.0000        0.0000        0.0000        0.0000        0.0000        0.0000        0.0000        0.0000        0.0000        0.0000        0.0000        0.0000        0.0000        0.0000        0.0000        0.0000        0.0000        0.0000        0.0000        0.0000        0.0000        0.0000        0.0000        0.0000        0.0000        0.0000      104.7055      107.2117      101.3992       90.7706       63.9204       57.0734       52.1487       51.8966       63.4682       62.3329       59.0966       51.0950       40.8567       32.8252       26.0435       21.1393        5.6998        3.3779        6.7361       10.2566       13.8605       13.2524       10.1328        9.9069        9.2036       10.7939       19.1301       18.0978        9.3780       15.5477        8.5715       14.9835       11.8915       16.9004       20.4037       17.8570       16.3767       17.2218       15.2890       17.4965       18.8631       19.6578       16.4827       17.2905       16.5801       34.7204       54.4920       77.8940       66.5735       57.2675       67.4663       46.6071       51.3386       57.4155       69.4427       57.9401       53.9670       67.3685       74.7719       85.1106       98.0739      102.5436      108.4827      111.7770       87.6081       89.1033       84.1350       75.2358       64.4873       57.3246       52.1359       51.9501       32.9847       36.7449       29.9303       26.2197       32.8231       28.6706       31.5310       34.6524       36.3058       36.5459       35.8970       34.3374       50.4804       68.4800       78.7658       73.3231       74.0511       77.2994       68.0705       59.3325       78.7839       66.3377       68.5085       69.1566       77.2210       64.0188       71.0141       82.5949       79.3205       68.9524       67.9968       61.8038       66.1362       55.8248       50.8402       45.8613       41.2274       38.1514       35.8297       36.5535       32.6126       37.5852       40.1367       46.3629       50.0677       49.5170       51.9863       53.1675       53.6056       49.6358       44.2810       38.4150       28.0137       22.1947       17.1937       13.7254       11.9474        9.5352       10.2906       10.0242        6.8063        8.6210        5.4699        5.9107       22.2640        7.0739        0.6573        1.5494        0.4555        0.0486        0.0059        0.0666        0.1522        0.0000        2.2312        2.2052        1.8669        2.6706        0.8556        0.1114        1.4057        2.9230        5.0712        3.4535       15.8395       17.2276       17.3547       17.2127        6.8445        8.1414        7.3282       11.0268       11.3249       10.6862       18.5462       14.2515       21.2753       27.7218       31.5559       32.1519       37.9200        0.0000        0.0000        0.0000        0.0000        0.0000        0.0000        0.0000        0.0000        0.0000        0.0000        0.0000        0.0000        0.0000        0.0000        0.0000        0.0000        0.0000        0.0000        0.0000        0.0000        0.0000        0.0000        0.0000        0.0000        0.0000        0.0000        0.0000        0.0000        0.0000        0.0000        0.0000        0.0000        0.0000        0.0000        0.0000        0.0000        0.0000        0.0000        0.0000        0.0000        0.0000        0.0000        0.0000        0.0000        0.0000        0.0000        0.0000        0.0000        0.0000
        0.0000        0.0000        0.0000        0.0000        0.0000        0.0000        0.0000        0.0000        0.0000        0.0000        0.0000        0.0000        0.0000        0.0000        0.0000        0.0000        0.0000        0.0000        0.0000        0.0000        0.0000        0.0000        0.0000        0.0000        0.0000        0.0000        0.0000        0.0000        0.0000        0.0000       95.0328       69.0248       66.4249       61.4556       58.5819       69.4904       64.5798       57.0362       48.3285       34.8949       27.3203       21.2299       20.9030        8.9779        4.8927        3.3335        5.8099       16.2224       14.5397       19.2045       17.5284       11.1968       10.9799        7.8640        7.4939        6.6953        5.8131        6.1729       12.7303       11.2622       12.6132       10.6393       12.7743       14.9175       13.3664       16.0620       18.7310       27.1814       13.3313       18.3295       31.1237       23.4355       29.2470       42.9420       42.4958       45.6497       54.5858       44.1756       38.3108       50.2785       51.1422       66.6447       70.2923       58.0864       72.2236       75.7981       90.8057       88.9840       84.5535       78.3300       78.0198       81.1256       94.7898      101.3738       80.9684       61.6488       53.8644       50.5654       44.1121       30.8299       29.8669       25.4395       24.9949       28.1248       28.3664       31.0568       33.5959       30.0340       26.9147       29.9041       35.6656       52.4685       61.7976       62.4649       60.4751       56.5121       53.4351       56.2651       53.8436       53.7832       48.3450       44.2098       36.5564       49.8313       56.2909       63.7822       69.5635       62.1456       52.6894       50.9109       60.8446       58.5691       51.0601       47.3364       46.4143       40.6785       41.3090       39.3100       40.0124       40.2334       46.7824       44.4928       48.1068       48.4713       52.9810       62.2514       59.7603       50.3948       46.5456       44.1373       38.4185       27.4946       22.8038       19.8553       17.0352       13.0612       11.1317        9.9855        9.2685        7.4364        7.1262        5.9299        6.4012        1.8535        1.4797        0.1477        0.0064        5.1223        0.8572        0.2078        0.0000        0.0000        0.1900        0.4107        0.5631        1.7836        2.9010        0.7059        0.2089        2.5414        4.4790        3.4491        4.1803       16.6589       17.7605       15.8335       15.0907        7.6142        8.5145       18.7370       15.6256       14.0925       13.2303       15.5325       17.3219       22.5167       28.2106       28.4230       39.4846       62.8800        0.0000        0.0000        0.0000        0.0000        0.0000        0.0000        0.0000        0.0000        0.0000        0.0000        0.0000        0.0000        0.0000        0.0000        0.0000        0.0000        0.0000        0.0000        0.0000        0.0000        0.0000        0.0000        0.0000        0.0000        0.0000        0.0000        0.0000        0.0000        0.0000        0.0000        0.0000        0.0000        0.0000        0.0000        0.0000        0.0000        0.0000        0.0000        0.0000        0.0000        0.0000        0.0000        0.0000        0.0000        0.0000        0.0000        0.0000        0.0000        0.0000
        0.0000        0.0000        0.0000        0.0000        0.0000        0.0000        0.0000        0.0000        0.0000        0.0000        0.0000        0.0000        0.0000        0.0000        0.0000        0.0000        0.0000        0.0000        0.0000        0.0000        0.0000        0.0000        0.0000        0.0000        0.0000        0.0000        0.0000        0.0000        0.0000        0.0000        0.0000       96.9128       92.6017        0.0000        0.0000       62.1800       57.6177       50.1222       41.1072       17.4235       12.2591        9.4689        8.5094        5.9272        4.3407        7.2175        6.9858       25.1149       28.1437       27.8322       21.7397       11.3263       10.0124       10.2850       11.1924       10.8053        6.5349        6.1947        6.0645        5.7534        9.0069        7.7058        6.8727        6.0291        9.0870       12.0494       17.5787       22.3043        9.4586       12.9887       16.2550       18.6496       17.1929       16.4085       29.8726       36.0930       46.3900       38.7544       35.4921       48.2734       59.3913       62.3440       80.9849       71.1247       76.3051       78.2631      141.7098      116.8659      108.9247       94.0620       94.4549       76.4380      129.6810      142.6564      158.9198       84.3379       60.9488       59.7127       69.9443       34.7582       35.5692       26.4821       31.5722       44.5089       39.0146       41.9013       38.9284       25.8547       25.2136       30.6124       33.9257       52.0591       57.5826       63.2504       70.9426       50.6605       44.2317       41.1317       37.1527       36.2602       31.1119       39.1416       36.2279       55.9441       56.2374       46.9626       47.0947       51.8475       60.0965       58.7147       66.7338       70.8732       52.7591       48.5052       51.1712       47.2173       53.5383       61.0288       57.7419       56.2442       59.3690       66.8453       68.3744       59.7387       60.0114       65.3809       63.5205       45.8543       41.1956       37.5504       32.8217       32.5455       30.3186       21.6168       16.2872       11.4501       10.3001        9.2804        7.4560       16.2626        9.7359        9.5001        8.5001        8.2092        4.0488        2.5720        2.1060        0.1837        0.7987        0.5335        1.4218        3.9012        1.9634        1.4880        1.0947        2.2488        2.3887        1.4235        0.6760        1.7680        3.6455        2.7127        3.8900        9.2376       10.3860       11.8308       11.7059       13.6637       15.6337       19.2713       20.8686       19.8600       20.7748       23.6810       25.8024       25.2174       29.8394       35.4688        0.0000        0.0000        0.0000        0.0000        0.0000        0.0000        0.0000        0.0000        0.0000        0.0000        0.0000        0.0000        0.0000        0.0000        0.0000        0.0000        0.0000        0.0000        0.0000        0.0000        0.0000        0.0000        0.0000        0.0000        0.0000        0.0000        0.0000        0.0000        0.0000        0.0000        0.0000        0.0000        0.0000        0.0000        0.0000        0.0000        0.0000        0.0000        0.0000        0.0000        0.0000        0.0000        0.0000        0.0000        0.0000        0.0000        0.0000        0.0000        0.0000        0.0000        0.0000
        0.0000        0.0000        0.0000        0.0000        0.0000        0.0000        0.0000        0.0000        0.0000        0.0000        0.0000        0.0000        0.0000        0.0000        0.0000        0.0000        0.0000        0.0000        0.0000        0.0000        0.0000        0.0000        0.0000        0.0000        0.0000        0.0000        0.0000        0.0000        0.0000        0.0000        0.0000        0.0000        0.0000        0.0000        0.0000        0.0000        0.0000       48.5136       38.6169       16.2238       11.1181        8.2549        6.9247        5.4416        3.8386        5.3628        8.1424       27.7432       34.2183       36.1712       30.6802       12.3872        9.3426       13.9404       18.0190        6.3310        2.4021        2.2342        2.4535        4.7986        6.1808        6.1093        7.2029        6.3643       10.8295       13.0853       29.5784       27.0892       19.7965       16.7514       13.7413       30.5031       43.3079       42.0868       38.7674       38.8887       42.2981       40.7436       40.9750       46.6886       56.2096       68.2067       65.0168       67.7747       70.9961       73.9784      169.4910      202.0433      146.7400      157.3802      126.8227       96.5930      117.3918      109.4149      107.9543       75.3648       64.0938       54.1434       65.4094       36.9371       30.5274       27.1251       23.5590       33.0640       32.2766       34.9367       37.6365       26.8940       25.6328       28.2566       35.2146       51.7281       58.0910       65.6244       72.2292       48.9525       40.0935       38.2598       36.1754       27.8078       31.4736       31.2117       37.5004       47.1897       44.0634       37.4615       34.3174       44.2412       35.3351       39.7533       57.9087       65.6896       68.8625       63.1919       53.7608       48.4371       56.4081       68.0714       67.0048       64.9794       67.1193       80.9572       80.2209       59.2314       62.0110       64.2981       59.9956       48.9337       46.7626       36.6792       36.7108       35.5932       30.3840       18.8174       15.5640       11.7503        9.7701       10.7912       11.4987       13.8583       13.2895       16.6447       13.6990        9.6232        5.7754        4.7122        4.0382        0.8413        0.7560        1.6321        2.9315        5.5197        0.1196        3.7935        7.3668        8.1387        6.3212        4.9748        4.9964        2.9610        2.1026        7.3203       20.4715        9.1576        8.1120       10.4480       11.9130       16.7398       20.1611       25.5354       22.2732       23.6468       24.9587       27.6990       27.8927       27.3057       33.6363        0.0000        0.0000        0.0000        0.0000        0.0000        0.0000        0.0000        0.0000        0.0000        0.0000        0.0000        0.0000        0.0000        0.0000        0.0000        0.0000        0.0000        0.0000        0.0000        0.0000        0.0000        0.0000        0.0000        0.0000        0.0000        0.0000        0.0000        0.0000        0.0000        0.0000        0.0000        0.0000        0.0000        0.0000        0.0000        0.0000        0.0000        0.0000        0.0000        0.0000        0.0000        0.0000        0.0000        0.0000        0.0000        0.0000        0.0000        0.0000        0.0000        0.0000        0.0000        0.0000
        0.0000        0.0000        0.0000        0.0000        0.0000        0.0000        0.0000        0.0000        0.0000        0.0000        0.0000        0.0000        0.0000        0.0000        0.0000        0.0000        0.0000        0.0000        0.0000        0.0000        0.0000        0.0000        0.0000        0.0000        0.0000        0.0000        0.0000        0.0000        0.0000        0.0000        0.0000        0.0000        0.0000        0.0000        0.0000        0.0000        0.0000        0.0000        0.0000       19.3325       14.0021       10.7897       10.4043        8.5698        7.7098        9.0289       12.5314       38.7146       47.3543       48.4563       41.2739       13.8552       12.6927        8.5070        7.9007        5.7596        3.7192        3.1132        3.1211        6.1890        8.2468       10.5735       10.9714       24.3437       20.3194       29.7557       46.3244       55.7710       47.0333       24.3112       32.4946       47.4506       59.8341       42.7147       32.1195       36.7970       35.1534       41.1948       45.9166       49.5969       59.1950       61.5727       72.0745       82.0059       78.8305      110.6517      155.3205      167.5434      183.5394      138.5419      117.7242       66.9107       80.8845       98.4427       91.0005       59.8152       65.4506       73.8622       47.2771       33.6260       28.2239       23.2255       20.8824       24.5559       27.6324       27.2007       29.3019       24.8137       25.0889       28.7984       34.3292       50.7681       60.1253       65.8975       62.2368       44.8169       40.4250       36.9691       31.1201       31.2163       24.2963       28.2536       36.0653       40.0257       31.0186       34.7505       26.0275       34.9494       36.4783       41.1352       39.3260       50.5375       48.6770       71.1148       59.6107       55.4688       59.2507       56.4614       69.7994       79.1827       74.1043       80.5224       73.8577       61.8634       58.7531       61.5854       60.7069       48.5902       44.8662       39.3317       37.4788       37.8352       26.9429       17.6565       16.8804       14.0857       18.4990       20.5966       19.1264       19.9799       20.4368       15.4305       14.1217       11.8483       10.4810        5.6614        4.4230        2.0984        3.0284        5.0246        6.5405        6.4231        5.3940        6.9044        8.6070        5.2053        5.9493        4.1168        4.2215        1.9085        2.1717        4.1912        6.9519        8.1028        8.0841       10.4288       12.6332       20.5068       22.4367       23.8170       23.7260       25.5077       27.0937       29.3851       28.5370       36.0336       38.7815        0.0000        0.0000        0.0000        0.0000        0.0000        0.0000        0.0000        0.0000        0.0000        0.0000        0.0000        0.0000        0.0000        0.0000        0.0000        0.0000        0.0000        0.0000        0.0000        0.0000        0.0000        0.0000        0.0000        0.0000        0.0000        0.0000        0.0000        0.0000        0.0000        0.0000        0.0000        0.0000        0.0000        0.0000        0.0000        0.0000        0.0000        0.0000        0.0000        0.0000        0.0000        0.0000        0.0000        0.0000        0.0000        0.0000        0.0000        0.0000        0.0000        0.0000        0.0000        0.0000
        0.0000        0.0000        0.0000        0.0000        0.0000        0.0000        0.0000        0.0000        0.0000        0.0000        0.0000        0.0000        0.0000        0.0000        0.0000        0.0000        0.0000        0.0000        0.0000        0.0000        0.0000        0.0000        0.0000        0.0000        0.0000        0.0000        0.0000        0.0000        0.0000        0.0000        0.0000        0.0000        0.0000        0.0000        0.0000        0.0000        0.0000        0.0000        0.0000        0.0000       21.8976       19.1567       19.1891       15.6962       15.1726       16.9611       20.2980       57.6762       65.3638       66.0712       61.3014       22.1965       19.4661       16.4437       12.7699        8.3638        6.7753        4.7341        4.7994        9.2805       10.5343       12.0594       14.1590       21.7579       27.6478       39.1721       52.4758       62.8383       43.9764       26.0501       49.6605       54.7701       47.6061       51.4773       36.8345       33.6240       32.8060       40.8022       42.5763       65.8304       72.0112       67.7077       79.3215       78.0096       82.3765      119.1181      165.8781      177.0292      141.9037      117.7105      111.3956       78.8560       91.0028       76.6736       76.3561       56.2500       55.3617       73.5217       50.5175       34.0720       32.4881       25.5245       22.3562       26.5317       28.9179       29.7118       28.4423       25.0976       25.6939       28.6455       34.1795       54.5041       63.1353       66.8503       64.3600       49.1997       44.1846       39.5935       34.4586       29.7594       27.5109       34.8248       26.0698       33.0696       28.2275       28.6994       30.6082       31.5236       26.8519       30.0343       33.5819       38.3332       57.7901       75.9129       90.4206       63.1361       61.9641       64.9703       87.3120       80.6960       70.5949       73.5203       65.3982       63.6257       57.7723       57.3057       59.1726       57.8624       41.6706       41.0360       38.0279       28.8704       23.8081       19.6463       17.0836       20.6957       31.4148       27.6866       25.8876       25.6085       19.3774       12.7819       14.6247       17.5469       14.2137        7.3845        4.9133        2.6199        4.0695        6.0750        7.7234        3.5087        1.0103        1.7134        3.0745        0.7529        1.2446        2.7359        1.5413        3.1346        4.0902        4.1293        4.4122        8.3434       10.1901        9.3559       12.7029       19.5031       21.8978       24.0380       25.6249       25.9087       27.1740       27.9069       32.9101       33.8115        0.0000        0.0000        0.0000        0.0000        0.0000        0.0000        0.0000        0.0000        0.0000        0.0000        0.0000        0.0000        0.0000        0.0000        0.0000        0.0000        0.0000        0.0000        0.0000        0.0000        0.0000        0.0000        0.0000        0.0000        0.0000        0.0000        0.0000        0.0000        0.0000        0.0000        0.0000        0.0000        0.0000        0.0000        0.0000        0.0000        0.0000        0.0000        0.0000        0.0000        0.0000        0.0000        0.0000        0.0000        0.0000        0.0000        0.0000        0.0000        0.0000        0.0000        0.0000        0.0000        0.0000
        0.0000        0.0000        0.0000        0.0000        0.0000        0.0000        0.0000        0.0000        0.0000        0.0000        0.0000        0.0000        0.0000        0.0000        0.0000        0.0000        0.0000        0.0000        0.0000        0.0000        0.0000        0.0000        0.0000        0.0000        0.0000        0.0000        0.0000        0.0000        0.0000        0.0000        0.0000        0.0000        0.0000        0.0000        0.0000        0.0000        0.0000        0.0000        0.0000        0.0000        0.0000        0.0000        0.0000       59.0140       58.7361       62.6353       70.8419       86.8267       95.5738       98.2087       94.3558       96.9622       92.4032       80.9951       65.2054       28.2986       20.0143       15.0909       14.9627       19.9502       21.7823       21.2318       19.1250       13.7083       17.2562       21.3022       28.8592       63.0254       68.5927       73.9710       73.1280       67.0910       66.1584       59.8466       50.5635       30.1087       24.4119       24.5775       32.6209      100.7677       95.6920       88.2450       82.4726      108.3509      120.0406      166.3187      172.7645      164.9776      161.2178      147.6427      148.0841      130.9124      121.2030      111.5852      105.1876       97.4283      102.8587      123.5001      124.3030       67.5930       56.9827       72.9965       68.1990       32.7858       31.4804       31.5392       31.9727       27.0934       27.6511       31.4998       37.1754       50.8596       62.8919       66.0719       62.0747       70.4632       72.0507       58.1843       51.8315       38.2603       36.8821       30.6484       28.0659       35.2383       36.2388       34.5743       33.8172       32.6302       35.1721       38.6591       41.8833       31.9498       35.4118       58.5182       69.9267       72.0026       73.7055       88.0005       99.8083      100.9311       96.5417       94.5818       82.5857       78.2415       74.5258       70.2589       68.2568       61.7467       56.9760       48.1635       44.5533       42.8328       30.2877       30.6338       27.9501       37.1053       41.4657       24.7924       18.7307       19.9759       17.9304       15.3016       14.4156       11.7525       11.9462        7.9483        6.2827        1.7447        2.0223        3.7020        3.3779        0.6344        0.6297        0.8517        1.3268        8.4612        9.1086       10.1864       12.1454       12.6215       12.1544       11.9821       11.0929        7.4794        6.7600        7.5325       11.1975       21.4232       25.8327       28.4370       28.7646       27.1044       24.5738       30.0441       33.7409       47.3400        0.0000        0.0000        0.0000        0.0000        0.0000        0.0000        0.0000        0.0000        0.0000        0.0000        0.0000        0.0000        0.0000        0.0000        0.0000        0.0000        0.0000        0.0000        0.0000        0.0000        0.0000        0.0000        0.0000        0.0000        0.0000        0.0000        0.0000        0.0000        0.0000        0.0000        0.0000        0.0000        0.0000        0.0000        0.0000        0.0000        0.0000        0.0000        0.0000        0.0000        0.0000        0.0000        0.0000        0.0000        0.0000        0.0000        0.0000        0.0000        0.0000        0.0000        0.0000        0.0000        0.0000
        0.0000        0.0000        0.0000        0.0000        0.0000        0.0000        0.0000        0.0000        0.0000        0.0000        0.0000        0.0000        0.0000        0.0000        0.0000        0.0000        0.0000        0.0000        0.0000        0.0000        0.0000        0.0000        0.0000        0.0000        0.0000        0.0000        0.0000        0.0000        0.0000        0.0000        0.0000        0.0000        0.0000        0.0000        0.0000        0.0000        0.0000        0.0000        0.0000        0.0000        0.0000        0.0000        0.0000        0.0000       78.5815       82.7214       90.9490      108.1067      116.6360      119.8759      118.0844      123.8978      121.2897      109.1033       87.5159       36.2601       25.5479       19.1055       19.5256       26.5792       27.1507       26.5103       23.7914       15.5022       16.4335       21.4928       28.7023       70.6652       85.9934       92.3837       91.8589       79.2398       73.3012       65.0475       56.7164       29.7527       23.2026       25.7982       31.9251       64.3314       79.6916       86.8493      109.7278      125.0901      138.1631      178.5201      179.0001      199.2696      203.1567      165.9065      172.7375      139.9828      136.1478      145.8406      131.6979       88.8915       96.6581      119.5613      110.7405       76.3462       59.8966       83.7707       70.4546       34.7419       29.3100       29.3114       34.8129       27.7555       27.9355       33.6713       40.3665       52.5207       59.7980       59.8531       62.6804       74.2314       75.5028       61.4206       57.5795       40.8771       33.5462       24.8376       25.1569       33.3909       34.8683       31.9441       34.7627       35.7850       42.3434       39.4967       40.0250       31.0596       44.1693       39.9839       53.4748       65.3703       80.2851       83.2544      101.4733      131.0211      126.1903      107.0604      102.7669       81.7424       71.2175       72.6147       73.4364       62.7819       61.6565       53.7102       51.4825       60.0079       53.2781       37.6971       35.4097       31.5126       27.7936       24.7541       25.8905       23.4709       21.2075       18.1029       19.3702       15.4317        8.7400        8.1556        4.5720        3.2079        1.3404        2.0561        0.7242        4.0443        3.2230        1.2421        1.9045        9.1145       11.9418       15.6236       14.2821       14.1969       14.0308       14.0526       12.9193        7.7001        7.0912        8.1442       10.5811       21.9958       28.3898       29.8130       29.2786       25.7430       24.3605       28.6004       31.4713       73.2900        0.0000        0.0000        0.0000        0.0000        0.0000        0.0000        0.0000        0.0000        0.0000        0.0000        0.0000        0.0000        0.0000        0.0000        0.0000        0.0000        0.0000        0.0000        0.0000        0.0000        0.0000        0.0000        0.0000        0.0000        0.0000        0.0000        0.0000        0.0000        0.0000        0.0000        0.0000        0.0000        0.0000        0.0000        0.0000        0.0000        0.0000        0.0000        0.0000        0.0000        0.0000        0.0000        0.0000        0.0000        0.0000        0.0000        0.0000        0.0000        0.0000        0.0000        0.0000        0.0000        0.0000
        0.0000        0.0000        0.0000        0.0000        0.0000        0.0000        0.0000        0.0000        0.0000        0.0000        0.0000        0.0000        0.0000        0.0000        0.0000        0.0000        0.0000        0.0000        0.0000        0.0000        0.0000        0.0000        0.0000        0.0000        0.0000        0.0000        0.0000        0.0000        0.0000        0.0000        0.0000        0.0000        0.0000        0.0000        0.0000        0.0000        0.0000        0.0000        0.0000        0.0000        0.0000        0.0000        0.0000        0.0000        0.0000        0.0000      102.6662      120.8619      127.6653      130.2503      127.8938      135.7187      133.9569      122.4034      102.1440       44.2550       34.1443       27.8144       28.7340       38.1833       38.8207       40.3098       36.6796       21.0881       22.0829       23.8776       33.0142       83.7001      100.6418      110.4970      110.3333      101.0405       97.5089       85.2857       74.7067       35.4861       31.1863       36.8147       45.7405       94.5806       89.8740      117.7974      141.1689      193.5414      174.1701      163.9823      159.1271      185.4085      206.5815      190.7709      185.9686      160.8219      150.3312      192.8449      181.7303      104.5929      126.9129      110.3932       94.0210       69.7622       67.7304      165.4410       94.0766       38.9007       30.1394       26.7488       30.3965       38.1501       40.0052       34.1945       37.1030       47.9323       53.7498       56.5834       57.8100       65.2830       64.2424       62.2628       53.2263       39.5762       30.5610       21.9136       21.7625       29.0828       30.5026       33.4306       34.0503       35.6502       39.0313       36.2165       36.1086       33.4143       35.6759       37.7503       69.4641       68.2066       84.0116       82.2227      104.0970      120.7753      105.3425       83.6941       75.0371       67.0782       65.1088       70.3158       74.7459       63.8102       58.6402       63.3139       63.8200       56.6609       53.3727       41.4712       35.7695       35.8222       23.2852       26.5830       17.1418       20.0471       21.4960       19.5629       16.8871       12.8644        9.5577       11.1279        9.2087        5.0801        2.6507        1.6256        0.0459        0.7369        0.9229        0.6643        0.1032        9.2893       12.8273       14.9354       17.1286       15.5787       15.1662       15.2893       12.9063        6.6581        5.7707        7.2070        9.7299       20.5501       25.5817       27.5096       27.7423       22.6817       22.2565       24.5832       37.2469       87.9300        0.0000        0.0000        0.0000        0.0000        0.0000        0.0000        0.0000        0.0000        0.0000        0.0000        0.0000        0.0000        0.0000        0.0000        0.0000        0.0000        0.0000        0.0000        0.0000        0.0000        0.0000        0.0000        0.0000        0.0000        0.0000        0.0000        0.0000        0.0000        0.0000        0.0000        0.0000        0.0000        0.0000        0.0000        0.0000        0.0000        0.0000        0.0000        0.0000        0.0000        0.0000        0.0000        0.0000        0.0000        0.0000        0.0000        0.0000        0.0000        0.0000        0.0000        0.0000        0.0000        0.0000
        0.0000        0.0000        0.0000        0.0000        0.0000        0.0000        0.0000        0.0000        0.0000        0.0000        0.0000        0.0000        0.0000        0.0000        0.0000        0.0000        0.0000        0.0000        0.0000        0.0000        0.0000        0.0000        0.0000        0.0000        0.0000        0.0000        0.0000        0.0000        0.0000        0.0000        0.0000        0.0000        0.0000        0.0000        0.0000        0.0000        0.0000        0.0000        0.0000        0.0000        0.0000        0.0000        0.0000        0.0000        0.0000        0.0000        0.0000      123.3516      128.3336      129.7169      126.1115      132.6137      129.8904      121.5244      108.3015       52.9130       43.6224       40.4026       41.7415       54.1176       58.0448       57.2546       51.6628       33.1288       30.9573       36.4210       45.8076      103.0060      120.8797      126.5016      126.9706      123.3607      125.2656      109.4008      101.4851       68.4780       61.5231       65.6812       68.3646      142.7969      165.3881      162.7194      167.3193      187.5119      172.9111      176.9247      174.1116      184.5259      199.9535      211.4545      224.4674      188.2585      197.0368      205.4902      171.4444      152.7261      116.7047       87.4212       89.1991       84.8076       74.7865       70.3357       61.2254       42.3834       32.1728       27.8012       29.3877       31.3376       32.3312       34.6493       37.5581       47.7450       51.3540       50.9496       55.0406       63.1098       63.1204       60.4971       49.6613       31.5514       23.1442       19.0184       19.8420       25.7205       26.7204       28.5520       35.8709       35.4416       33.7938       33.3402       40.5164       47.3299       28.6098       31.8777       34.5204       58.8551       60.7046       69.7932       82.7120       79.9205       79.2527       84.9151       78.1875       61.6745       64.6497       62.2073       57.0679       55.5661       57.3159       69.1420       51.9753       49.1534       48.2745       34.2888       24.7753       16.8971       10.7488        8.5025        9.0105        8.7886       10.7026       12.1148       12.8293       11.5358       13.9623       12.5921       10.5082        2.8692        2.4806        1.0771        0.1222        1.0302        2.2236        0.5399        0.0991        9.9973       14.0820       14.9243       14.5991       13.8779       14.2111       14.4512       13.7919        6.9948        5.6938        5.5489        7.6946       16.3795       20.0696       22.8906       22.5412       18.7944       26.7710       29.0960       43.6725        0.0000        0.0000        0.0000        0.0000        0.0000        0.0000        0.0000        0.0000        0.0000        0.0000        0.0000        0.0000        0.0000        0.0000        0.0000        0.0000        0.0000        0.0000        0.0000        0.0000        0.0000        0.0000        0.0000        0.0000        0.0000        0.0000        0.0000        0.0000        0.0000        0.0000        0.0000        0.0000        0.0000        0.0000        0.0000        0.0000        0.0000        0.0000        0.0000        0.0000        0.0000        0.0000        0.0000        0.0000        0.0000        0.0000        0.0000        0.0000        0.0000        0.0000        0.0000        0.0000        0.0000        0.0000
        0.0000        0.0000        0.0000        0.0000        0.0000        0.0000        0.0000        0.0000        0.0000        0.0000        0.0000        0.0000        0.0000        0.0000        0.0000        0.0000        0.0000        0.0000        0.0000        0.0000        0.0000        0.0000        0.0000        0.0000        0.0000        0.0000        0.0000        0.0000        0.0000        0.0000        0.0000        0.0000        0.0000        0.0000        0.0000        0.0000        0.0000        0.0000        0.0000        0.0000        0.0000        0.0000        0.0000        0.0000        0.0000        0.0000        0.0000        0.0000        0.0000        0.0000      119.4059      107.1360      103.9326       99.5272       94.3597       95.3990       89.4853       88.3963       90.9089       87.3061       89.9310       87.5084       81.8186       55.2289       52.5737       56.0892        0.0000        0.0000      120.2483      127.3622      132.3806      131.7376      134.5345      133.4446      128.0381      126.8416      130.8210      136.9872      148.5170      165.6514      178.3290      183.0205      184.3488      150.7771      139.4061      176.1564      182.6537      166.8328      167.8248        0.0000        0.0000        0.0000        0.0000      209.8427      173.3956      160.2661      136.0766      136.1186        0.0000      132.1474       94.0690       89.8570       60.1024       42.2900       35.1292       28.3293       28.7930       32.9590       38.7117       40.0610       38.2022       48.6149       50.5858       48.3863       52.4190       93.1926       72.6500       64.9229       53.2448       31.8726       23.3976       19.9802       20.8633       19.5551       18.2393       26.8822       33.3157       39.8462       32.0076       32.1639       34.8852       38.5659       31.7495       32.7115       35.4840       52.5597       57.4192       55.3170       58.4364       59.0780       67.3058       67.3591       62.1380       52.9826       54.7133       48.6620       49.5198       45.0278       43.9906       38.2896       38.5668       27.0774       24.2478       17.9898       16.4012        2.7418        1.9797        1.0821        3.5687        2.4081        2.0219        1.9576        3.1932        7.7572        7.3143        6.8046        5.2233        0.8382        0.1351        0.3653        0.5122        1.9254        0.8072        0.9854        2.3198       11.4965       15.6451       17.0573       16.3195       10.0735        8.9876        8.2403        8.8371        0.8133        0.3097        0.3049        0.6193        8.9858        9.1315       10.2936       10.7208       13.9896       18.8182        0.0000        0.0000        0.0000        0.0000        0.0000        0.0000        0.0000        0.0000        0.0000        0.0000        0.0000        0.0000        0.0000        0.0000        0.0000        0.0000        0.0000        0.0000        0.0000        0.0000        0.0000        0.0000        0.0000        0.0000        0.0000        0.0000        0.0000        0.0000        0.0000        0.0000        0.0000        0.0000        0.0000        0.0000        0.0000        0.0000        0.0000        0.0000        0.0000        0.0000        0.0000        0.0000        0.0000        0.0000        0.0000        0.0000        0.0000        0.0000        0.0000        0.0000        0.0000        0.0000        0.0000        0.0000        0.0000        0.0000
        0.0000        0.0000        0.0000        0.0000        0.0000        0.0000        0.0000        0.0000        0.0000        0.0000        0.0000        0.0000        0.0000        0.0000        0.0000        0.0000        0.0000        0.0000        0.0000        0.0000        0.0000        0.0000        0.0000        0.0000        0.0000        0.0000        0.0000        0.0000        0.0000        0.0000        0.0000        0.0000        0.0000        0.0000        0.0000        0.0000        0.0000        0.0000        0.0000        0.0000        0.0000        0.0000        0.0000        0.0000        0.0000        0.0000        0.0000        0.0000        0.0000        0.0000        0.0000        0.0000        0.0000        0.0000        0.0000      107.1275      108.3214      110.3747        0.0000        0.0000        0.0000      108.4714      102.8324       70.8171       66.8454        0.0000        0.0000        0.0000        0.0000        0.0000        0.0000        0.0000      157.6591      158.8511      157.8026      154.9128      161.8076      170.7619      180.3820      193.0140      196.0855      193.5097      202.7085      167.6348      169.6065      186.0272      178.7044      163.9030        0.0000        0.0000        0.0000        0.0000        0.0000        0.0000      195.1348      156.9687        0.0000        0.0000        0.0000      179.4012      138.4989      120.2985       83.5109       50.3507       39.5767       34.8724       31.7279       50.0509       41.6023       41.6558       37.6397       45.7036       48.9806       50.3254       59.0027       78.2889       84.8266       63.2019       44.9398       29.7148       22.0038       18.1552       18.4216       16.0967       15.7164       25.3765       28.7965       36.1871       41.2168       31.7761       30.1496       30.6910       49.8902       43.1499       47.9236       55.0097       57.4052       56.9212       50.2373       52.1050       54.5441       48.4117       45.8415       39.9085       43.5629       39.3726       38.8925       38.0206       32.1283       26.7473       23.9118       18.6958       14.2721        9.5719        9.7023        5.1109        0.3681        1.6506        1.5949        1.5473        0.2151        0.2174        0.9382        5.0717        5.9654        5.4959        3.9204        0.3147        0.1999        0.1130        0.0122        0.4221        0.3843        1.1278        2.6066       12.6036       16.6847       17.8894       17.1572        9.5903        8.6102        6.6271        5.9364        0.4591        0.1406        0.9704        0.7538        4.7248        6.2211        7.3990       11.2325       19.3748       26.2279        0.0000        0.0000        0.0000        0.0000        0.0000        0.0000        0.0000        0.0000        0.0000        0.0000        0.0000        0.0000        0.0000        0.0000        0.0000        0.0000        0.0000        0.0000        0.0000        0.0000        0.0000        0.0000        0.0000        0.0000        0.0000        0.0000        0.0000        0.0000        0.0000        0.0000        0.0000        0.0000        0.0000        0.0000        0.0000        0.0000        0.0000        0.0000        0.0000        0.0000        0.0000        0.0000        0.0000        0.0000        0.0000        0.0000        0.0000        0.0000        0.0000        0.0000        0.0000        0.0000        0.0000        0.0000        0.0000        0.0000
        0.0000        0.0000        0.0000        0.0000        0.0000        0.0000        0.0000        0.0000        0.0000        0.0000        0.0000        0.0000        0.0000        0.0000        0.0000        0.0000        0.0000        0.0000        0.0000        0.0000        0.0000        0.0000        0.0000        0.0000        0.0000        0.0000        0.0000        0.0000        0.0000        0.0000        0.0000        0.0000        0.0000        0.0000        0.0000        0.0000        0.0000        0.0000        0.0000        0.0000        0.0000        0.0000        0.0000        0.0000        0.0000        0.0000        0.0000        0.0000        0.0000        0.0000        0.0000        0.0000        0.0000        0.0000        0.0000        0.0000        0.0000        0.0000        0.0000        0.0000        0.0000      133.7715      133.0506       98.7380       97.3690        0.0000        0.0000        0.0000        0.0000        0.0000        0.0000        0.0000        0.0000      183.5889      182.2657      182.4250      186.1601      198.0414      204.3461      222.7525      226.0488      210.1156      211.9842      173.4585      151.2957        0.0000        0.0000        0.0000        0.0000        0.0000        0.0000        0.0000        0.0000        0.0000        0.0000        0.0000        0.0000        0.0000        0.0000        0.0000      237.3529      135.7738       89.3437       52.7859       43.7910       39.0782       50.4866       48.8970       38.5188       37.5987       38.4210       40.0942       42.7694       49.3305       55.7150       68.0894       58.7988       54.1943       44.6832       28.4443       20.8748       17.6264       16.7720       15.0337       14.5877       15.1152       16.6662       22.5675       27.2214       28.1050       29.3416       25.9108       26.0063       44.5140       52.3364       50.5906       45.9825       40.6349       51.4078       48.9832       48.6821       45.4804       32.9068       29.1397       28.6711       30.3849       30.6850       29.7924       21.1990       19.3925       16.5534       11.0807        8.8903        6.9633        5.6406        3.0107        0.3038        0.6784        0.3664        0.6469        0.2672        0.1601        0.0905        3.8032        5.2386        5.2702        3.8610        0.0562        0.0000        0.0000        0.0000        0.3539        0.4554        1.1670        2.5721       11.7723       15.4908       16.3681       14.3003        8.8717        7.3037        5.9831        5.3236        0.5869        0.3465        0.4182        0.6117        3.8931        4.6691        5.6335        8.7956       11.2141        0.0000        0.0000        0.0000        0.0000        0.0000        0.0000        0.0000        0.0000        0.0000        0.0000        0.0000        0.0000        0.0000        0.0000        0.0000        0.0000        0.0000        0.0000        0.0000        0.0000        0.0000        0.0000        0.0000        0.0000        0.0000        0.0000        0.0000        0.0000        0.0000        0.0000        0.0000        0.0000        0.0000        0.0000        0.0000        0.0000        0.0000        0.0000        0.0000        0.0000        0.0000        0.0000        0.0000        0.0000        0.0000        0.0000        0.0000        0.0000        0.0000        0.0000        0.0000        0.0000        0.0000        0.0000        0.0000        0.0000        0.0000
        0.0000        0.0000        0.0000        0.0000        0.0000        0.0000        0.0000        0.0000        0.0000        0.0000        0.0000        0.0000        0.0000        0.0000        0.0000        0.0000        0.0000        0.0000        0.0000        0.0000        0.0000        0.0000        0.0000        0.0000        0.0000        0.0000        0.0000        0.0000        0.0000        0.0000        0.0000        0.0000        0.0000        0.0000        0.0000        0.0000        0.0000        0.0000        0.0000        0.0000        0.0000        0.0000        0.0000        0.0000        0.0000        0.0000        0.0000        0.0000        0.0000        0.0000        0.0000        0.0000        0.0000        0.0000        0.0000        0.0000        0.0000        0.0000        0.0000        0.0000        0.0000        0.0000      176.7448      138.3329        0.0000        0.0000        0.0000        0.0000        0.0000        0.0000        0.0000        0.0000        0.0000        0.0000      216.8456      217.8419      217.5758      217.1847      225.1718      254.5862      250.6265      236.3222      223.1251      195.7413        0.0000        0.0000        0.0000        0.0000        0.0000        0.0000        0.0000        0.0000        0.0000        0.0000        0.0000        0.0000        0.0000        0.0000        0.0000        0.0000        0.0000      127.0639       91.4166       58.5264       46.1253       59.1589       72.4477       91.5328       41.9684       54.7580       36.5861       40.1509       52.8905       50.5980       40.9414       62.8534       62.9379       51.2150       37.2993       26.5484       21.4301       17.2121       16.5399       15.2451       15.1300       16.3750       17.7400       21.1445       24.2296       25.3444       28.1381       26.8660       26.9296       43.9950       51.9397       43.6039       40.9266       36.1758       35.9712       43.0583       49.5227       39.1967       30.5175       26.2745       21.9621       26.0002       24.9743       25.0152       17.2644       13.4308       11.8445        8.2782        6.4950        4.9694        4.5017        0.4007        1.6439        0.0797        0.0504        0.0402        0.0384        0.3073        0.0605        4.3322        5.9400        5.9976        4.6141        0.0971        0.0000        0.0931        0.0000        0.4349        0.4938        1.0517        2.3786        9.8421       13.0734       13.3083       11.9613        7.6144        6.6644        6.1031        5.9298        0.8676        0.6940        0.9379        1.2227        4.5433        4.6947        5.1832        7.5643        0.0000        0.0000        0.0000        0.0000        0.0000        0.0000        0.0000        0.0000        0.0000        0.0000        0.0000        0.0000        0.0000        0.0000        0.0000        0.0000        0.0000        0.0000        0.0000        0.0000        0.0000        0.0000        0.0000        0.0000        0.0000        0.0000        0.0000        0.0000        0.0000        0.0000        0.0000        0.0000        0.0000        0.0000        0.0000        0.0000        0.0000        0.0000        0.0000        0.0000        0.0000        0.0000        0.0000        0.0000        0.0000        0.0000        0.0000        0.0000        0.0000        0.0000        0.0000        0.0000        0.0000        0.0000        0.0000        0.0000        0.0000        0.0000
        0.0000        0.0000        0.0000        0.0000        0.0000        0.0000        0.0000        0.0000        0.0000        0.0000        0.0000        0.0000        0.0000        0.0000        0.0000        0.0000        0.0000        0.0000        0.0000        0.0000        0.0000        0.0000        0.0000        0.0000        0.0000        0.0000        0.0000        0.0000        0.0000        0.0000        0.0000        0.0000        0.0000        0.0000        0.0000        0.0000        0.0000        0.0000        0.0000        0.0000        0.0000        0.0000        0.0000        0.0000        0.0000        0.0000        0.0000        0.0000        0.0000        0.0000        0.0000        0.0000        0.0000        0.0000        0.0000        0.0000        0.0000        0.0000        0.0000        0.0000        0.0000        0.0000        0.0000        0.0000        0.0000        0.0000        0.0000        0.0000        0.0000        0.0000        0.0000        0.0000        0.0000        0.0000      249.4656      227.7018      212.8825      213.0620      208.9426      235.1180      219.2512      198.7356      177.5781        0.0000        0.0000        0.0000        0.0000        0.0000        0.0000        0.0000        0.0000        0.0000        0.0000        0.0000        0.0000        0.0000        0.0000        0.0000        0.0000        0.0000        0.0000      146.0837       99.1566       87.8820       80.4822       86.2908       92.4083       64.9059       58.4115       54.1816       47.4071       39.1307       39.6247       44.2642       43.2631       61.1883       57.7249       38.8136       28.9835       20.9400       17.3024       14.7076       16.6220       28.9934       23.1418       30.1860       20.9111       24.5553       28.4174       26.8121       28.4621       52.1849       49.5737       50.8139       52.1700       45.4169       34.3205       27.7420       30.6506       34.8107       41.6571       29.9675       24.9562       24.4507       15.6478       19.5251       19.0144       14.7773        7.1848        5.7571        5.0086        0.0181        0.0000        0.0777        0.4864        0.0281        0.1546        0.0433        0.0248        0.0137        0.0066        0.0197        0.0333        6.8023        9.3486        9.5163        7.3119        3.0255        1.6123        0.9077        0.9468        0.8715        0.8959        1.5931        2.8148        5.7805        7.2260        7.6007        7.2150        6.9010        6.3626        6.4672        7.1727       12.0522       12.9650       13.1783       11.7256        2.3679        2.3978       12.5625       13.9560        0.0000        0.0000        0.0000        0.0000        0.0000        0.0000        0.0000        0.0000        0.0000        0.0000        0.0000        0.0000        0.0000        0.0000        0.0000        0.0000        0.0000        0.0000        0.0000        0.0000        0.0000        0.0000        0.0000        0.0000        0.0000        0.0000        0.0000        0.0000        0.0000        0.0000        0.0000        0.0000        0.0000        0.0000        0.0000        0.0000        0.0000        0.0000        0.0000        0.0000        0.0000        0.0000        0.0000        0.0000        0.0000        0.0000        0.0000        0.0000        0.0000        0.0000        0.0000        0.0000        0.0000        0.0000        0.0000        0.0000        0.0000        0.0000
        0.0000        0.0000        0.0000        0.0000        0.0000        0.0000        0.0000        0.0000        0.0000        0.0000        0.0000        0.0000        0.0000        0.0000        0.0000        0.0000        0.0000        0.0000        0.0000        0.0000        0.0000        0.0000        0.0000        0.0000        0.0000        0.0000        0.0000        0.0000        0.0000        0.0000        0.0000        0.0000        0.0000        0.0000        0.0000        0.0000        0.0000        0.0000        0.0000        0.0000        0.0000        0.0000        0.0000        0.0000        0.0000        0.0000        0.0000        0.0000        0.0000        0.0000        0.0000        0.0000        0.0000        0.0000        0.0000        0.0000        0.0000        0.0000        0.0000        0.0000        0.0000        0.0000        0.0000        0.0000        0.0000        0.0000        0.0000        0.0000        0.0000        0.0000        0.0000        0.0000        0.0000        0.0000        0.0000        0.0000        0.0000        0.0000        0.0000        0.0000        0.0000        0.0000        0.0000        0.0000        0.0000        0.0000        0.0000        0.0000        0.0000        0.0000        0.0000        0.0000        0.0000        0.0000        0.0000        0.0000        0.0000        0.0000        0.0000        0.0000        0.0000      136.1030      100.7001       73.7537       73.3038       83.3650       83.9380       67.2822       58.4005       54.9819       45.7477       41.0931       37.7016       37.8533       33.4300       37.0587       39.0815       33.6278       25.9017       19.7477       16.1663       13.9926       15.2122       18.4593       22.4797       20.2574       21.4391       24.8870       26.2408       27.1607       27.0595       42.6389       44.2784       30.3097       27.2605       23.6359       22.1739       19.4517       23.4807       23.9540       17.9839       15.4516       12.5163       15.6378       12.2980       17.0166       12.2298       10.2813        3.8473        3.2626        2.5533        0.0000        0.0000        0.1189        1.4029        0.0000        0.0798        0.3014        0.0161        0.0133        0.0130        0.0260        0.0532        7.5463       10.3994       10.6021        8.2642        3.5192        2.0491        1.2267        1.1743        1.0085        0.9584        1.3772        2.1701        4.0612        5.0532        5.5477        5.7181        5.9007        5.8189        6.6029        8.1848       14.9564       17.1425       17.6137       16.3586        2.9702        4.0779        9.1409        0.0000        0.0000        0.0000        0.0000        0.0000        0.0000        0.0000        0.0000        0.0000        0.0000        0.0000        0.0000        0.0000        0.0000        0.0000        0.0000        0.0000        0.0000        0.0000        0.0000        0.0000        0.0000        0.0000        0.0000        0.0000        0.0000        0.0000        0.0000        0.0000        0.0000        0.0000        0.0000        0.0000        0.0000        0.0000        0.0000        0.0000        0.0000        0.0000        0.0000        0.0000        0.0000        0.0000        0.0000        0.0000        0.0000        0.0000        0.0000        0.0000        0.0000        0.0000        0.0000        0.0000        0.0000        0.0000        0.0000        0.0000        0.0000        0.0000
        0.0000        0.0000        0.0000        0.0000        0.0000        0.0000        0.0000        0.0000        0.0000        0.0000        0.0000        0.0000        0.0000        0.0000        0.0000        0.0000        0.0000        0.0000        0.0000        0.0000        0.0000        0.0000        0.0000        0.0000        0.0000        0.0000        0.0000        0.0000        0.0000        0.0000        0.0000        0.0000        0.0000        0.0000        0.0000        0.0000        0.0000        0.0000        0.0000        0.0000        0.0000        0.0000        0.0000        0.0000        0.0000        0.0000        0.0000        0.0000        0.0000        0.0000        0.0000        0.0000        0.0000        0.0000        0.0000        0.0000        0.0000        0.0000        0.0000        0.0000        0.0000        0.0000        0.0000        0.0000        0.0000        0.0000        0.0000        0.0000        0.0000        0.0000        0.0000        0.0000        0.0000        0.0000        0.0000        0.0000        0.0000        0.0000        0.0000        0.0000        0.0000        0.0000        0.0000        0.0000        0.0000        0.0000        0.0000        0.0000        0.0000        0.0000        0.0000        0.0000        0.0000        0.0000        0.0000        0.0000        0.0000        0.0000        0.0000        0.0000        0.0000      135.7910       85.9072       82.3594       80.9407       73.9534       75.3598       74.3451       65.4104       59.3657       58.2389       41.3025       35.1428       38.1744       34.9401       34.5482       29.4390       31.6335       23.3580       18.0721       15.5199       14.8804       16.8999       22.3144       28.4403       21.3357       26.3147       26.4550       25.6243       25.5857       24.7731       23.3356       22.6096       21.3882       34.6548       19.9926       19.7121       22.2257       20.3557       21.8507       13.4979       10.1940       12.5796       10.5657        9.7031       11.9545        8.7354        7.9386        2.3299        2.8563        1.3026        0.0172        0.0505        0.1659        0.2522        0.0000        0.0257        0.0000        0.0000        0.0000        0.0000        0.0064        0.0000        7.0861        9.7428       10.0166        7.7732        3.3364        1.9519        1.2214        1.1455        0.9752        0.9114        1.1582        1.7321        3.2305        3.8271        4.2431        4.6163        4.9461        4.9745        5.9146        7.6754       14.4368       16.9209       17.5320       15.2660        7.5378       15.0063       20.6811        0.0000        0.0000        0.0000        0.0000        0.0000        0.0000        0.0000        0.0000        0.0000        0.0000        0.0000        0.0000        0.0000        0.0000        0.0000        0.0000        0.0000        0.0000        0.0000        0.0000        0.0000        0.0000        0.0000        0.0000        0.0000        0.0000        0.0000        0.0000        0.0000        0.0000        0.0000        0.0000        0.0000        0.0000        0.0000        0.0000        0.0000        0.0000        0.0000        0.0000        0.0000        0.0000        0.0000        0.0000        0.0000        0.0000        0.0000        0.0000        0.0000        0.0000        0.0000        0.0000        0.0000        0.0000        0.0000        0.0000        0.0000        0.0000        0.0000
        0.0000        0.0000        0.0000        0.0000        0.0000        0.0000        0.0000        0.0000        0.0000        0.0000        0.0000        0.0000        0.0000        0.0000        0.0000        0.0000        0.0000        0.0000        0.0000        0.0000        0.0000        0.0000        0.0000        0.0000        0.0000        0.0000        0.0000        0.0000        0.0000        0.0000        0.0000        0.0000        0.0000        0.0000        0.0000        0.0000        0.0000        0.0000        0.0000        0.0000        0.0000        0.0000        0.0000        0.0000        0.0000        0.0000        0.0000        0.0000        0.0000        0.0000        0.0000        0.0000        0.0000        0.0000        0.0000        0.0000        0.0000        0.0000        0.0000        0.0000        0.0000        0.0000        0.0000        0.0000        0.0000        0.0000        0.0000        0.0000        0.0000        0.0000        0.0000        0.0000        0.0000        0.0000        0.0000        0.0000        0.0000        0.0000        0.0000        0.0000        0.0000        0.0000        0.0000        0.0000        0.0000        0.0000        0.0000        0.0000        0.0000        0.0000        0.0000        0.0000        0.0000        0.0000        0.0000        0.0000        0.0000        0.0000        0.0000        0.0000      162.5625      121.5306       92.3523       82.4730       81.0466       76.5875       66.6685       65.7476       63.1201       61.4242       56.5876       44.8662       36.6534       30.6094       31.2754       34.1359       32.7903       28.0720       34.2744       27.2398       20.1198       26.3655       19.2214       24.7359       25.5279       23.6222       26.9423       27.2093       25.9695       23.4378       22.2701       20.5520       19.3992       17.8850       27.7121       15.5003       18.7468       24.4247       21.9970       19.5736       14.3055       11.5649       17.5770       10.3640       10.1405        6.3355        6.4350        2.9845        2.1445        4.7113        2.5860        0.0000        0.1923        0.3039        0.0157        0.0175        0.0758        0.0000        0.0000        0.0000        0.0000        0.0128        0.0000        5.3809        7.3518        7.5085        5.8481        2.4756        1.4345        0.9111        0.9005        0.7704        0.7536        1.0006        1.5098        2.7449        3.4288        3.9419        3.9204        4.0401        3.8079        4.4042        5.6368       10.5908       12.3086       12.5426       10.8453        8.3558        0.0000        0.0000        0.0000        0.0000        0.0000        0.0000        0.0000        0.0000        0.0000        0.0000        0.0000        0.0000        0.0000      183.0300        0.0000        0.0000        0.0000       69.4200        0.0000        0.0000        0.0000        0.0000        0.0000        0.0000        0.0000        0.0000        0.0000        0.0000        0.0000        0.0000        0.0000        0.0000        0.0000        0.0000        0.0000        0.0000        0.0000        0.0000        0.0000        0.0000        0.0000        0.0000        0.0000        0.0000        0.0000        0.0000        0.0000        0.0000        0.0000        0.0000        0.0000        0.0000        0.0000        0.0000        0.0000        0.0000        0.0000        0.0000        0.0000        0.0000        0.0000
        0.0000        0.0000        0.0000        0.0000        0.0000        0.0000        0.0000        0.0000        0.0000        0.0000        0.0000        0.0000        0.0000        0.0000        0.0000        0.0000        0.0000        0.0000        0.0000        0.0000        0.0000        0.0000        0.0000        0.0000        0.0000        0.0000        0.0000        0.0000        0.0000        0.0000        0.0000        0.0000        0.0000        0.0000        0.0000        0.0000        0.0000        0.0000        0.0000        0.0000        0.0000        0.0000        0.0000        0.0000        0.0000        0.0000        0.0000        0.0000        0.0000        0.0000        0.0000        0.0000        0.0000        0.0000        0.0000        0.0000        0.0000        0.0000        0.0000        0.0000        0.0000        0.0000        0.0000        0.0000        0.0000        0.0000        0.0000        0.0000        0.0000        0.0000        0.0000        0.0000        0.0000        0.0000        0.0000        0.0000        0.0000        0.0000        0.0000        0.0000        0.0000        0.0000        0.0000        0.0000        0.0000        0.0000        0.0000        0.0000        0.0000        0.0000        0.0000        0.0000        0.0000        0.0000        0.0000        0.0000        0.0000        0.0000        0.0000        0.0000      110.3840       97.5367       91.3475       81.9347       77.1948       77.8492       83.7741      192.2255       74.9512       71.8344       65.8356       54.7490       50.3014       48.3142       43.2928       43.6055       51.4217       39.6664       29.7567       26.3350       32.8790       35.6718       33.4582       44.5338       34.3694       55.8468       43.5910       23.0254       21.2511       19.6494       17.8464       15.9925       23.3480       10.7643       11.3958        9.6295        7.8458        7.2824        8.1847        8.7652        6.1350        9.2560        8.2810        7.5020        7.4158        6.3265        5.0213        1.0386        1.4136        0.6924        0.2997        0.2700        0.1814        0.1871        0.2816        1.7327        2.2897        2.2591        1.6421        0.2805        0.1941        0.2456        0.6190        1.5969        2.1311        2.1464        1.6485        0.0000        0.0324        0.1514        0.0410        0.3823        0.4103        0.5702        0.8853        2.2957        2.8912        3.0601        3.1757        1.6411        1.2549        1.3934        1.6712        0.4814        0.4176        1.0818        0.6078       13.8009        0.0000        0.0000        0.0000        0.0000        0.0000        0.0000        0.0000        0.0000        0.0000        0.0000        0.0000        0.0000      134.7300      124.6200       95.7900        0.0000       44.4600       46.4400        0.0000        0.0000        0.0000        0.0000        0.0000        0.0000        0.0000        0.0000        0.0000        0.0000        0.0000        0.0000        0.0000        0.0000        0.0000        0.0000        0.0000        0.0000        0.0000        0.0000        0.0000        0.0000        0.0000        0.0000        0.0000        0.0000        0.0000        0.0000        0.0000        0.0000        0.0000        0.0000        0.0000        0.0000        0.0000        0.0000        0.0000        0.0000        0.0000        0.0000        0.0000        0.0000        0.0000
        0.0000        0.0000        0.0000        0.0000        0.0000        0.0000        0.0000        0.0000        0.0000        0.0000        0.0000        0.0000        0.0000        0.0000        0.0000        0.0000        0.0000        0.0000        0.0000        0.0000        0.0000        0.0000        0.0000        0.0000        0.0000        0.0000        0.0000        0.0000        0.0000        0.0000        0.0000        0.0000        0.0000        0.0000        0.0000        0.0000        0.0000        0.0000        0.0000        0.0000        0.0000        0.0000        0.0000        0.0000        0.0000        0.0000        0.0000        0.0000        0.0000        0.0000        0.0000        0.0000        0.0000        0.0000        0.0000        0.0000        0.0000        0.0000        0.0000        0.0000        0.0000        0.0000        0.0000        0.0000        0.0000        0.0000        0.0000        0.0000        0.0000        0.0000        0.0000        0.0000        0.0000        0.0000        0.0000        0.0000        0.0000        0.0000        0.0000        0.0000        0.0000        0.0000        0.0000        0.0000        0.0000        0.0000        0.0000        0.0000        0.0000        0.0000        0.0000        0.0000        0.0000        0.0000        0.0000        0.0000        0.0000        0.0000        0.0000      128.3177      111.5126       88.0834       79.8300       73.8512       67.5489       77.8223       84.7804      162.0528       86.4587       83.5531       71.4481       61.6942       61.5211       48.0561       42.5081       35.1426       31.3414       38.5694       32.2164       32.8261       46.6428       41.7834       47.4723       45.3745       62.1169       53.5347       37.1614       21.3507       20.5966       17.2684       16.5872       10.9482       16.4205       13.2418       21.6912        9.9075        6.4417        5.2328        5.2105        5.4247        8.3066        8.2713        4.7018        7.8710        6.9655        6.5070        4.7848        1.0170        0.4332        0.2219        0.1845        0.1868        0.2315        0.2603        0.8208        2.3421        3.2630        3.0799        2.2850        0.3923        0.5215        0.1639        0.3288        0.7695        1.0233        1.0227        0.7756        0.0000        0.3401        0.0000        0.0000        0.2427        0.2952        0.4635        0.7470        1.9723        2.7897        2.5620        2.4868        1.2893        0.7467        0.7570        0.8746        0.4847        0.5325        0.7416        2.8155       19.0950        0.0000        0.0000        0.0000        0.0000        0.0000        0.0000      237.3246      150.6600        0.0000        0.0000        0.0000        0.0000      126.9000      135.2400        0.0000        0.0000        0.0000        0.0000        0.0000        0.0000        0.0000        0.0000        0.0000        0.0000        0.0000        0.0000        0.0000        0.0000        0.0000        0.0000        0.0000        0.0000        0.0000        0.0000        0.0000        0.0000        0.0000        0.0000        0.0000        0.0000        0.0000        0.0000        0.0000        0.0000        0.0000        0.0000        0.0000        0.0000        0.0000        0.0000        0.0000        0.0000        0.0000        0.0000        0.0000        0.0000        0.0000        0.0000        0.0000        0.0000        0.0000
        0.0000        0.0000        0.0000        0.0000        0.0000        0.0000        0.0000        0.0000        0.0000        0.0000        0.0000        0.0000        0.0000        0.0000        0.0000        0.0000        0.0000        0.0000        0.0000        0.0000        0.0000        0.0000        0.0000        0.0000        0.0000        0.0000        0.0000        0.0000        0.0000        0.0000        0.0000        0.0000        0.0000        0.0000        0.0000        0.0000        0.0000        0.0000        0.0000        0.0000        0.0000        0.0000        0.0000        0.0000        0.0000        0.0000        0.0000        0.0000        0.0000        0.0000        0.0000        0.0000        0.0000        0.0000        0.0000        0.0000        0.0000        0.0000        0.0000        0.0000        0.0000        0.0000        0.0000        0.0000        0.0000        0.0000        0.0000        0.0000        0.0000        0.0000        0.0000        0.0000        0.0000        0.0000        0.0000        0.0000        0.0000        0.0000        0.0000        0.0000        0.0000        0.0000        0.0000        0.0000        0.0000        0.0000        0.0000        0.0000        0.0000        0.0000        0.0000        0.0000        0.0000        0.0000        0.0000        0.0000        0.0000      135.4036      169.1334      163.0738      110.2840       91.7116       77.5941       75.5078       70.7789       66.5240       71.9744       85.4686       80.6807       82.4685       75.7143       64.3361       54.7022       44.5372       42.5896       37.5430       30.8749       31.8652       29.6252       38.7107       42.9330       45.8418       37.6212       44.0464       59.9818       51.7471       56.2333       20.9909       17.9544       15.5706       14.3813       11.6506       16.7797       11.5469       15.8119        8.7984        5.2086        4.9403        4.1629        3.6943        4.1136        4.0239        5.1806        8.0809        8.0776        6.8508        6.4223        1.1566        0.4233        0.2783        0.2154        0.2861        0.3441        0.4664        0.5224        2.6908        3.3068        3.1458        2.3569        0.4041        0.1893        0.1077        0.1598        0.7782        0.4121        0.3982        0.2897        0.0000        0.0000        0.0000        0.0000        0.2351        0.3225        0.5425        0.8650        2.2897        2.9150        2.9122        2.5848        1.2330        0.5663        0.4857        0.5295        1.0546        1.0688        1.5752        0.9869        0.0000        0.0000        0.0000        0.0000        0.0000      189.3568      196.8369      209.3294      138.8400        0.0000        0.0000        0.0000        0.0000        0.0000        0.0000        0.0000        0.0000        0.0000        0.0000        0.0000        0.0000        0.0000        0.0000        0.0000        0.0000        0.0000        0.0000        0.0000        0.0000        0.0000        0.0000        0.0000        0.0000        0.0000        0.0000        0.0000        0.0000        0.0000        0.0000        0.0000        0.0000        0.0000        0.0000        0.0000        0.0000        0.0000        0.0000        0.0000        0.0000        0.0000        0.0000        0.0000        0.0000        0.0000        0.0000        0.0000        0.0000        0.0000        0.0000        0.0000        0.0000        0.0000
        0.0000        0.0000        0.0000        0.0000        0.0000        0.0000        0.0000        0.0000        0.0000        0.0000        0.0000        0.0000        0.0000        0.0000        0.0000        0.0000        0.0000        0.0000        0.0000        0.0000        0.0000        0.0000        0.0000        0.0000        0.0000        0.0000        0.0000        0.0000        0.0000        0.0000        0.0000        0.0000        0.0000        0.0000        0.0000        0.0000        0.0000        0.0000        0.0000        0.0000        0.0000        0.0000        0.0000        0.0000        0.0000        0.0000        0.0000        0.0000        0.0000        0.0000        0.0000        0.0000        0.0000        0.0000        0.0000        0.0000        0.0000        0.0000        0.0000        0.0000        0.0000        0.0000        0.0000        0.0000        0.0000        0.0000        0.0000        0.0000        0.0000        0.0000        0.0000        0.0000        0.0000        0.0000        0.0000        0.0000        0.0000        0.0000        0.0000        0.0000        0.0000        0.0000        0.0000        0.0000        0.0000        0.0000        0.0000        0.0000        0.0000        0.0000        0.0000        0.0000        0.0000        0.0000        0.0000        0.0000        0.0000      162.7902      155.8717      113.8186      119.4736       91.6178       87.3245       78.1973       76.0711       71.8462       70.1716       84.5691       73.6887       73.4452       72.7417       55.6951       47.6375       52.7429       58.0053       39.1263       34.7931       35.0473       26.9763       33.8475       33.8965       28.8910       33.8156       50.3734       47.5608       39.6648       30.7029       21.0194       16.1860       12.9342       12.2206       17.3999       20.6425       16.6202       13.2366        5.0588        4.3884        5.7793        4.6966        3.0597        4.5108        5.1396        6.3533        8.7101        9.6622        9.3360        7.6045        1.2211        0.6662        0.5185        0.3999        0.5586        0.6194        0.6547        0.9561        2.7745        2.9574        2.4909        1.8574        0.3150        0.1439        0.0771        0.1141        2.2179        0.2945        0.2897        0.2227        0.0000        0.0000        0.0000        0.0000        0.5763        0.4847        0.7780        1.2379        3.4059        4.1029        4.0292        3.3452        1.3659        0.5447        0.4055        0.6252        2.6299        0.9581        0.9574        1.1084        0.0000        0.0000        0.0000       50.7300      152.9745      172.1639      181.9424      197.5132      122.6100        0.0000        0.0000        0.0000        0.0000        0.0000        0.0000        0.0000        0.0000        0.0000        0.0000        0.0000        0.0000        0.0000        0.0000        0.0000        0.0000        0.0000        0.0000        0.0000        0.0000        0.0000        0.0000        0.0000        0.0000        0.0000        0.0000        0.0000        0.0000        0.0000        0.0000        0.0000        0.0000        0.0000        0.0000        0.0000        0.0000        0.0000        0.0000        0.0000        0.0000        0.0000        0.0000        0.0000        0.0000        0.0000        0.0000        0.0000        0.0000        0.0000        0.0000        0.0000        0.0000        0.0000
        0.0000        0.0000        0.0000        0.0000        0.0000        0.0000        0.0000        0.0000        0.0000        0.0000        0.0000        0.0000        0.0000        0.0000        0.0000        0.0000        0.0000        0.0000        0.0000        0.0000        0.0000        0.0000        0.0000        0.0000        0.0000        0.0000        0.0000        0.0000        0.0000        0.0000        0.0000        0.0000        0.0000        0.0000        0.0000        0.0000        0.0000        0.0000        0.0000        0.0000        0.0000        0.0000        0.0000        0.0000        0.0000        0.0000        0.0000        0.0000        0.0000        0.0000        0.0000        0.0000        0.0000        0.0000        0.0000        0.0000        0.0000        0.0000        0.0000        0.0000        0.0000        0.0000        0.0000        0.0000        0.0000        0.0000        0.0000        0.0000        0.0000        0.0000        0.0000        0.0000        0.0000        0.0000        0.0000        0.0000        0.0000        0.0000        0.0000        0.0000        0.0000        0.0000        0.0000        0.0000        0.0000        0.0000        0.0000        0.0000        0.0000        0.0000        0.0000        0.0000        0.0000        0.0000        0.0000        0.0000      160.5773      154.6040      127.1851       97.4487       92.3175       98.0014       86.7011       73.7906       64.3809       59.9727       62.1439       65.2811       61.2663       59.4656       61.8420       51.5855       41.9072       46.5653       56.9398       46.9324       55.0325      183.1167       23.0531       46.8374       46.2997       27.8414       23.0571       22.9571       15.4436       18.8448       17.1538       18.7953       12.6532        7.3707       11.7059       18.0749       20.4652       14.0550        9.2214       12.7556        9.2762       12.8520       10.9089       14.6019        9.2282       10.8873       14.9630       21.4279       18.0908       21.7313       15.3407        8.2344        6.4485        2.1576        3.0160        2.9313        4.0105        3.7669        2.4278        0.8042        0.6640        0.5868        0.5156        0.0000        0.0000        0.0049        0.0628        0.5017        0.2874        0.0000        0.0000        0.4322        0.4046        0.5846        0.8902        1.1088        1.0044        1.7455        2.3537        6.2178        7.8155        7.6093        6.4803        0.6148        0.0883        0.2001        0.2497        1.2978        1.9446        2.5618        0.0000        0.0000        0.0000        0.0000       71.1741      141.1261      165.8431      180.3476      197.2675      115.5900        0.0000        0.0000        0.0000        0.0000        0.0000        0.0000        0.0000        0.0000        0.0000        0.0000        0.0000        0.0000        0.0000        0.0000        0.0000        0.0000        0.0000        0.0000        0.0000        0.0000        0.0000        0.0000        0.0000        0.0000        0.0000        0.0000        0.0000        0.0000        0.0000        0.0000        0.0000        0.0000        0.0000        0.0000        0.0000        0.0000        0.0000        0.0000        0.0000        0.0000        0.0000        0.0000        0.0000        0.0000        0.0000        0.0000        0.0000        0.0000        0.0000        0.0000        0.0000        0.0000        0.0000
        0.0000        0.0000        0.0000        0.0000        0.0000        0.0000        0.0000        0.0000        0.0000        0.0000        0.0000        0.0000        0.0000        0.0000        0.0000        0.0000        0.0000        0.0000        0.0000        0.0000        0.0000        0.0000        0.0000        0.0000        0.0000        0.0000        0.0000        0.0000        0.0000        0.0000        0.0000        0.0000        0.0000        0.0000        0.0000        0.0000        0.0000        0.0000        0.0000        0.0000        0.0000        0.0000        0.0000        0.0000        0.0000        0.0000        0.0000        0.0000        0.0000        0.0000        0.0000        0.0000        0.0000        0.0000        0.0000        0.0000        0.0000        0.0000        0.0000        0.0000        0.0000        0.0000        0.0000        0.0000        0.0000        0.0000        0.0000        0.0000        0.0000        0.0000        0.0000        0.0000        0.0000        0.0000        0.0000        0.0000        0.0000        0.0000        0.0000        0.0000        0.0000        0.0000        0.0000        0.0000        0.0000        0.0000        0.0000        0.0000        0.0000        0.0000        0.0000        0.0000        0.0000        0.0000        0.0000        0.0000      144.7247      114.3858      106.4012       96.2356       92.8424       96.2793       88.0891       71.1819       67.9683       58.3301       56.3968       56.6854       55.2812       50.4157       55.6330       48.0468       39.9550       47.1628       56.5771       64.3011       62.7982      156.8217      111.5330       44.9937       38.4813       36.6806       15.7548       12.5408       16.3907       19.1849       13.5306        6.4251        5.6616       10.0846       10.2848       13.4912       10.0196        9.9325       16.9932        9.6570        8.3578        7.8517       11.5600        5.6723       10.7730       14.7522       12.3668       16.6328       15.2935       16.5826       12.4864        9.6605        6.8866        5.3411        4.8267        4.8587        4.3433        3.5968        2.8530        0.8178        0.5227        0.3299        0.2928        0.0000        0.0000        0.0000        0.0000        0.0000        1.1028        0.8720        0.7757        1.3715        0.3120        0.3206        0.2008        1.1811        1.4217        2.1660        2.8881        7.7057        9.6420        9.5461        6.8820        0.4603        0.0162        0.0163        0.0365        0.0000        0.0000        0.0000        0.0000        0.0000        0.0000       32.2422       63.0670      128.6153      155.3629      185.0306      200.3007        0.0000        0.0000        0.0000        0.0000        0.0000        0.0000        0.0000        0.0000        0.0000        0.0000        0.0000        0.0000        0.0000        0.0000        0.0000        0.0000        0.0000        0.0000        0.0000        0.0000        0.0000        0.0000        0.0000        0.0000        0.0000        0.0000        0.0000        0.0000        0.0000        0.0000        0.0000        0.0000        0.0000        0.0000        0.0000        0.0000        0.0000        0.0000        0.0000        0.0000        0.0000        0.0000        0.0000        0.0000        0.0000        0.0000        0.0000        0.0000        0.0000        0.0000        0.0000        0.0000        0.0000        0.0000
        0.0000        0.0000        0.0000        0.0000        0.0000        0.0000        0.0000        0.0000        0.0000        0.0000        0.0000        0.0000        0.0000        0.0000        0.0000        0.0000        0.0000        0.0000        0.0000        0.0000        0.0000        0.0000        0.0000        0.0000        0.0000        0.0000        0.0000        0.0000        0.0000        0.0000        0.0000        0.0000        0.0000        0.0000        0.0000        0.0000        0.0000        0.0000        0.0000        0.0000        0.0000        0.0000        0.0000        0.0000        0.0000        0.0000        0.0000        0.0000        0.0000        0.0000        0.0000        0.0000        0.0000        0.0000        0.0000        0.0000        0.0000        0.0000        0.0000        0.0000        0.0000        0.0000        0.0000        0.0000        0.0000        0.0000        0.0000        0.0000        0.0000        0.0000        0.0000        0.0000        0.0000        0.0000        0.0000        0.0000        0.0000        0.0000        0.0000        0.0000        0.0000        0.0000        0.0000        0.0000        0.0000        0.0000        0.0000        0.0000        0.0000        0.0000        0.0000        0.0000        0.0000        0.0000        0.0000        0.0000      117.2143      101.0301      104.8906      106.2719       94.2859       86.9496       76.5439       68.0539       66.7045       56.0238       48.7572       51.5031       53.1960       52.5929       51.6333       62.8896       44.0091       43.6439       57.1854       61.1988       42.7049       34.8738       70.7934       23.3856       29.2074       19.4689       13.8095       10.5626        9.3456        9.6196        7.4972        9.1286        4.8581        9.6442        5.0729       12.3359        9.4657        9.4884        9.1002        8.6488       12.2819       11.7953       11.9045       10.1001       12.2523        5.7570       10.9377       16.5659       26.2088       16.9096       15.0084        6.9143        5.9406        3.4945        2.1008        4.4308        5.1105        4.9228        3.8514        1.0971        1.4602        0.3940        0.3116        0.0000        0.0000        0.0000        0.0000        0.0000        0.0000        0.1517        0.0000        0.1580        0.6000        0.2939        1.2496        1.7903        2.2467        2.4470        3.5953        8.5023       10.1447        9.8440        7.5575        0.5924        0.0324        0.0327        0.0000        0.0000        0.0000        0.0000        0.0000        0.0000       10.5784       19.2773       59.3868      117.6215      145.4952      179.2549      180.6324        0.0000        0.0000        0.0000        0.0000        0.0000        0.0000        0.0000        0.0000        0.0000        0.0000        0.0000        0.0000        0.0000        0.0000        0.0000        0.0000        0.0000        0.0000        0.0000        0.0000        0.0000        0.0000        0.0000        0.0000        0.0000        0.0000        0.0000        0.0000        0.0000        0.0000        0.0000        0.0000        0.0000        0.0000        0.0000        0.0000        0.0000        0.0000        0.0000        0.0000        0.0000        0.0000        0.0000        0.0000        0.0000        0.0000        0.0000        0.0000        0.0000        0.0000        0.0000        0.0000        0.0000        0.0000
        0.0000        0.0000        0.0000        0.0000        0.0000        0.0000        0.0000        0.0000        0.0000        0.0000        0.0000        0.0000        0.0000        0.0000        0.0000        0.0000        0.0000        0.0000        0.0000        0.0000        0.0000        0.0000        0.0000        0.0000        0.0000        0.0000        0.0000        0.0000        0.0000        0.0000        0.0000        0.0000        0.0000        0.0000        0.0000        0.0000        0.0000        0.0000        0.0000        0.0000        0.0000        0.0000        0.0000        0.0000        0.0000        0.0000        0.0000        0.0000        0.0000        0.0000        0.0000        0.0000        0.0000        0.0000        0.0000        0.0000        0.0000        0.0000        0.0000        0.0000        0.0000        0.0000        0.0000        0.0000        0.0000        0.0000        0.0000        0.0000        0.0000        0.0000        0.0000        0.0000        0.0000        0.0000        0.0000        0.0000        0.0000        0.0000        0.0000        0.0000        0.0000        0.0000        0.0000        0.0000        0.0000        0.0000        0.0000        0.0000        0.0000        0.0000        0.0000        0.0000        0.0000        0.0000        0.0000        0.0000        0.0000       82.2146       86.2724       90.7940       84.6055       78.3513       73.1803       66.8611       58.6570       54.6622       40.4989       43.5516       45.7081       53.8514       48.3059       57.4726       66.1974       58.5675       43.1517       38.3269       35.3424       36.1063       33.4362       21.5862       29.0740       20.8197       12.7086        9.7461        8.6317        7.8269        7.4896        5.6536       11.3093       10.8028       10.3695        9.6068       12.7476       12.2643       11.9923        7.8241        7.3649       13.1250       13.6381       13.4299        7.5676       12.7705        7.9681       11.3922       12.4420       12.9517        9.7997        4.3128        2.2901        2.1089        2.6570        6.2199        7.6957        7.2790        5.8366        1.7199        1.0447        0.7161        0.6020        0.0000        0.0000        0.0000        0.0000        0.0000        0.2688        0.1706        0.1486        0.9922        0.7994        1.3319        1.5551        2.4471        2.8278        2.7038        4.2901        8.2296        9.6957        9.4605        7.7303        0.7108        0.0606        0.0000        0.0000        0.0000        0.0000        0.0000        0.0000        0.0000        8.8449       17.3007       52.1214      110.0770      131.5410      153.9013      152.9683        0.0000        0.0000        0.0000        0.0000        0.0000        0.0000        0.0000        0.0000        0.0000        0.0000        0.0000        0.0000        0.0000        0.0000        0.0000        0.0000        0.0000        0.0000        0.0000        0.0000        0.0000        0.0000        0.0000        0.0000        0.0000        0.0000        0.0000        0.0000        0.0000        0.0000        0.0000        0.0000        0.0000        0.0000        0.0000        0.0000        0.0000        0.0000        0.0000        0.0000        0.0000        0.0000        0.0000        0.0000        0.0000        0.0000        0.0000        0.0000        0.0000        0.0000        0.0000        0.0000        0.0000        0.0000
        0.0000        0.0000        0.0000        0.0000        0.0000        0.0000        0.0000        0.0000        0.0000        0.0000        0.0000        0.0000        0.0000        0.0000        0.0000        0.0000        0.0000        0.0000        0.0000        0.0000        0.0000        0.0000        0.0000        0.0000        0.0000        0.0000        0.0000        0.0000        0.0000        0.0000        0.0000        0.0000        0.0000        0.0000        0.0000        0.0000        0.0000        0.0000        0.0000        0.0000        0.0000        0.0000        0.0000        0.0000        0.0000        0.0000        0.0000        0.0000        0.0000        0.0000        0.0000        0.0000        0.0000        0.0000        0.0000        0.0000        0.0000        0.0000        0.0000        0.0000        0.0000        0.0000        0.0000        0.0000        0.0000        0.0000        0.0000        0.0000        0.0000        0.0000        0.0000        0.0000        0.0000        0.0000        0.0000        0.0000        0.0000        0.0000        0.0000        0.0000        0.0000        0.0000        0.0000        0.0000        0.0000        0.0000        0.0000        0.0000        0.0000        0.0000        0.0000        0.0000        0.0000        0.0000        0.0000        0.0000       89.2650       69.2963       75.7683       68.1705        0.0000       55.5259       50.7337       56.6244       53.2935       51.8610       44.0939       44.6868       45.1499       68.8979       50.5005       55.6806       70.2029       70.2217       48.3262       47.6134       49.6546       35.0177       36.2511       24.0418       46.4179       12.6059        9.1097        7.7202        6.8242        6.4037        6.7251        9.7513        9.9887       10.1543        8.8273        7.5116        7.3105        5.8458        5.9250        4.9835        4.6183        4.4214        6.4331        8.6288        7.6436        5.4524        9.3690        8.1207        7.3052        5.6947        5.9546        9.6765        3.8945        4.0893        6.4529        9.9021       11.5222       10.7578       10.6682        5.3708        4.5566        2.6862        2.8460        2.6634        2.2969        1.2870        1.5859        1.1070       21.8171        4.7479        0.1361        3.4361        5.7729        6.2044        5.9441        3.7848        3.1557        4.3242        4.0223        4.6265        5.2467        5.1653        4.6688        0.0000        0.0000        0.0000        0.0000        0.0000       27.7200       15.4200        0.0000        9.9710        9.7211       16.5999       45.5610       95.9077      110.2064      125.4025        0.0000        0.0000        0.0000        0.0000        0.0000        0.0000        0.0000        0.0000        0.0000        0.0000        0.0000        0.0000        0.0000        0.0000        0.0000        0.0000        0.0000        0.0000        0.0000        0.0000        0.0000        0.0000        0.0000        0.0000        0.0000        0.0000        0.0000        0.0000        0.0000        0.0000        0.0000        0.0000        0.0000        0.0000        0.0000        0.0000        0.0000        0.0000        0.0000        0.0000        0.0000        0.0000        0.0000        0.0000        0.0000        0.0000        0.0000        0.0000        0.0000        0.0000        0.0000        0.0000        0.0000        0.0000        0.0000
        0.0000        0.0000        0.0000        0.0000        0.0000        0.0000        0.0000        0.0000        0.0000        0.0000        0.0000        0.0000        0.0000        0.0000        0.0000        0.0000        0.0000        0.0000        0.0000        0.0000        0.0000        0.0000        0.0000        0.0000        0.0000        0.0000        0.0000        0.0000        0.0000        0.0000        0.0000        0.0000        0.0000        0.0000        0.0000        0.0000        0.0000        0.0000        0.0000        0.0000        0.0000        0.0000        0.0000        0.0000        0.0000        0.0000        0.0000        0.0000        0.0000        0.0000        0.0000        0.0000        0.0000        0.0000        0.0000        0.0000        0.0000        0.0000        0.0000        0.0000        0.0000        0.0000        0.0000        0.0000        0.0000        0.0000        0.0000        0.0000        0.0000        0.0000        0.0000        0.0000        0.0000        0.0000        0.0000        0.0000        0.0000        0.0000        0.0000        0.0000        0.0000        0.0000        0.0000        0.0000        0.0000        0.0000        0.0000        0.0000        0.0000        0.0000        0.0000        0.0000        0.0000        0.0000        0.0000        0.0000        0.0000       63.7111        0.0000        0.0000        0.0000       44.7748       38.4449       49.6932       55.8858       49.5721       38.4582       39.4481       40.5813       49.2657       54.4436       60.6237       52.6259       62.6858       46.4271       40.7237       35.8353       32.7061       27.1294       20.5567       15.6662        9.4752        8.5851        7.0252        6.2267        6.0331        6.5584       10.1630       10.4787        9.5691        8.3632        7.6939        7.0316        5.4812        5.9397        4.2456        5.6937        5.2367        5.8476        4.7675        7.4348        4.7260        4.4398        4.1494        4.9899        4.3322        5.2447        8.5476        6.7740        4.8046        6.2141       15.3280       15.6670       15.0223       10.6624        6.6436        5.7499        3.9590        3.7496        3.4653        2.5099        3.9623        1.3150        0.6599        6.1086        1.4175        0.0000        5.2531        7.0732        7.8612        7.1895        4.1677        3.8717        3.9162        4.2549        4.6348        4.9572        4.9190        4.4678        0.0000        0.0000        0.0000        0.0000        0.0000       24.5400       20.7300        0.3600        8.6285        8.0793       13.6948       28.9245       78.0297       95.1381      110.1887        0.0000        0.0000        0.0000        0.0000        0.0000        0.0000        0.0000        0.0000        0.0000        0.0000        0.0000        0.0000        0.0000        0.0000        0.0000        0.0000        0.0000        0.0000        0.0000        0.0000        0.0000        0.0000        0.0000        0.0000        0.0000        0.0000        0.0000        0.0000        0.0000        0.0000        0.0000        0.0000        0.0000        0.0000        0.0000        0.0000        0.0000        0.0000        0.0000        0.0000        0.0000        0.0000        0.0000        0.0000        0.0000        0.0000        0.0000        0.0000        0.0000        0.0000        0.0000        0.0000        0.0000        0.0000        0.0000
        0.0000        0.0000        0.0000        0.0000        0.0000        0.0000        0.0000        0.0000        0.0000        0.0000        0.0000        0.0000        0.0000        0.0000        0.0000        0.0000        0.0000        0.0000        0.0000        0.0000        0.0000        0.0000        0.0000        0.0000        0.0000        0.0000        0.0000        0.0000        0.0000        0.0000        0.0000        0.0000        0.0000        0.0000        0.0000        0.0000        0.0000        0.0000        0.0000        0.0000        0.0000        0.0000        0.0000        0.0000        0.0000        0.0000        0.0000        0.0000        0.0000        0.0000        0.0000        0.0000        0.0000        0.0000        0.0000        0.0000        0.0000        0.0000        0.0000        0.0000        0.0000        0.0000        0.0000        0.0000        0.0000        0.0000        0.0000        0.0000        0.0000        0.0000        0.0000        0.0000        0.0000        0.0000        0.0000        0.0000        0.0000        0.0000        0.0000        0.0000        0.0000        0.0000        0.0000        0.0000        0.0000        0.0000        0.0000        0.0000        0.0000        0.0000        0.0000        0.0000        0.0000        0.0000        0.0000        0.0000        0.0000        0.0000        0.0000        0.0000        0.0000       34.7893       39.5550       50.4849       51.1213       47.7534       45.0926       47.5358       54.5670       57.2889       55.6787       63.0654       58.8885       56.1685       45.9036       44.6805       39.8477       38.5244       30.1344       23.7045       19.3680        9.5754       12.9503        7.9159        9.3739        8.9021       11.2141       11.6031       11.8875       11.5923       10.4218        7.5013        6.5534        5.5870        4.9664        4.2430        5.2677        5.6166        3.3765        6.5462        4.0326        3.7406        3.4515        3.0412        3.1304        4.9268       17.3305       11.8506        3.9580        4.8715        6.3787       11.5096       13.6689       15.4863       12.9002        6.7939        5.0265        9.6853        5.6136        3.9189        3.6226        3.0259        2.4165        2.7848        0.6794        0.0000        0.0000        5.6500        7.8380        8.7618        8.4450        6.6419        4.7459        4.6808        4.8066        4.8804        4.9940        0.0000        0.0000        0.0000        0.0000        0.0000        0.0000        4.7400       16.8300       13.4700        2.9400        5.3000        5.9187       10.4333       20.9228       61.0860       78.7005       88.4918        0.0000        0.0000        0.0000        0.0000        0.0000        0.0000        0.0000        0.0000        0.0000        0.0000        0.0000        0.0000        0.0000        0.0000        0.0000        0.0000        0.0000        0.0000        0.0000        0.0000        0.0000        0.0000        0.0000        0.0000        0.0000        0.0000        0.0000        0.0000        0.0000        0.0000        0.0000        0.0000        0.0000        0.0000        0.0000        0.0000        0.0000        0.0000        0.0000        0.0000        0.0000        0.0000        0.0000        0.0000        0.0000        0.0000        0.0000        0.0000        0.0000        0.0000        0.0000        0.0000        0.0000        0.0000        0.0000
        0.0000        0.0000        0.0000        0.0000        0.0000        0.0000        0.0000        0.0000        0.0000        0.0000        0.0000        0.0000        0.0000        0.0000        0.0000        0.0000        0.0000        0.0000        0.0000        0.0000        0.0000        0.0000        0.0000        0.0000        0.0000        0.0000        0.0000        0.0000        0.0000        0.0000        0.0000        0.0000        0.0000        0.0000        0.0000        0.0000        0.0000        0.0000        0.0000        0.0000        0.0000        0.0000        0.0000        0.0000        0.0000        0.0000        0.0000        0.0000        0.0000        0.0000        0.0000        0.0000        0.0000        0.0000        0.0000        0.0000        0.0000        0.0000        0.0000        0.0000        0.0000        0.0000        0.0000        0.0000        0.0000        0.0000        0.0000        0.0000        0.0000        0.0000        0.0000        0.0000        0.0000        0.0000        0.0000        0.0000        0.0000        0.0000        0.0000        0.0000        0.0000        0.0000        0.0000        0.0000        0.0000        0.0000        0.0000        0.0000        0.0000        0.0000        0.0000        0.0000        0.0000        0.0000        0.0000        0.0000        0.0000        0.0000        0.0000        0.0000        0.0000        0.0000       50.9240       60.8744       66.7559       65.3028       57.4377       66.8921       59.0941       54.1414       55.5769       63.5166       70.9194       72.8062       50.9563       52.5766       50.0903       43.6323       34.0085       25.4537       18.1577       10.4604        8.7394       10.7598       10.7930       11.6626       12.2491       15.3479       15.7983       15.1130       13.2367        9.7783        8.3858        7.0453        6.2781        5.1283        4.0690        3.4621        3.1944        3.5665        3.0618        2.6595        2.4941        2.1858        3.4901        6.2439        2.7071        3.0150        7.4868        9.3027       15.7076       10.5085       14.6355       12.3690       14.5087        9.4848        5.7913       15.6997        8.3015        4.4382        4.3776        3.8329        2.3452        0.6943        0.6922        0.6673        0.0000        6.2642        8.6894        9.8521       12.1433        6.0057        8.7470        5.6263        5.5195        5.4109        5.3016        0.0000        0.0000        0.0000        0.0000        0.0000        0.0000        0.0000        0.6300        0.0000        0.0000        4.2105        4.4143        7.8889       16.8677       45.8591       70.8104       82.9711        0.0000        0.0000        0.0000        0.0000        0.0000        0.0000        0.0000        0.0000        0.0000        0.0000        0.0000        0.0000        0.0000        0.0000        0.0000        0.0000        0.0000        0.0000        0.0000        0.0000        0.0000        0.0000        0.0000        0.0000        0.0000        0.0000        0.0000        0.0000        0.0000        0.0000        0.0000        0.0000        0.0000        0.0000        0.0000        0.0000        0.0000        0.0000        0.0000        0.0000        0.0000        0.0000        0.0000        0.0000        0.0000        0.0000        0.0000        0.0000        0.0000        0.0000        0.0000        0.0000        0.0000        0.0000        0.0000
        0.0000        0.0000        0.0000        0.0000        0.0000        0.0000        0.0000        0.0000        0.0000        0.0000        0.0000        0.0000        0.0000        0.0000        0.0000        0.0000        0.0000        0.0000        0.0000        0.0000        0.0000        0.0000        0.0000        0.0000        0.0000        0.0000        0.0000        0.0000        0.0000        0.0000        0.0000        0.0000        0.0000        0.0000        0.0000        0.0000        0.0000        0.0000        0.0000        0.0000        0.0000        0.0000        0.0000        0.0000        0.0000        0.0000        0.0000        0.0000        0.0000        0.0000        0.0000        0.0000        0.0000        0.0000        0.0000        0.0000        0.0000        0.0000        0.0000        0.0000        0.0000        0.0000        0.0000        0.0000        0.0000        0.0000        0.0000        0.0000        0.0000        0.0000        0.0000        0.0000        0.0000        0.0000        0.0000        0.0000        0.0000        0.0000        0.0000        0.0000        0.0000        0.0000        0.0000        0.0000        0.0000        0.0000        0.0000        0.0000        0.0000        0.0000        0.0000        0.0000        0.0000        0.0000        0.0000        0.0000        0.0000        0.0000        0.0000        0.0000        0.0000        0.0000        0.0000      108.2506      116.9237      115.8552      107.4608       90.6293       83.3134       74.5481       71.8681       84.9783       81.3860       81.6940       73.3040       75.1903       75.7009       62.3139       43.0211        8.0224        8.9430        0.1222        0.0000       19.5466       26.5311       30.9052       31.7978        0.0000        0.0000       26.9807       21.4683       16.9206       14.3252       12.0014       10.2088        6.7942        5.3349        4.2486        3.5541        0.1563        0.0483        0.0121        0.0114        0.0851        0.2785        1.9841        0.0000        1.2502        1.4741        1.9733        7.2662        8.0108        9.7238        9.4786        8.0229        2.3066        1.2501        0.1278        0.7357        5.9307       11.2022       12.2275        4.5446        0.0796        0.4962        1.8329        0.6724        6.5212       14.0960       16.2277       16.0825        6.3399        6.3133        6.2301        0.0000        0.0000        0.0000        0.0000        0.0000        0.0000        0.0000        0.0000        0.0000        0.0000        0.0000        0.0000        0.0000        0.1056        0.0673        0.3116        0.9638       25.3873       43.1313        0.0000        0.0000        0.0000        0.0000        0.0000        0.0000        0.0000        0.0000        0.0000        0.0000        0.0000        0.0000        0.0000        0.0000        0.0000        0.0000        0.0000        0.0000        0.0000        0.0000        0.0000        0.0000        0.0000        0.0000        0.0000        0.0000        0.0000        0.0000        0.0000        0.0000        0.0000        0.0000        0.0000        0.0000        0.0000        0.0000        0.0000        0.0000        0.0000        0.0000        0.0000        0.0000        0.0000        0.0000        0.0000        0.0000        0.0000        0.0000        0.0000        0.0000        0.0000        0.0000        0.0000        0.0000        0.0000        0.0000
        0.0000        0.0000        0.0000        0.0000        0.0000        0.0000        0.0000        0.0000        0.0000        0.0000        0.0000        0.0000        0.0000        0.0000        0.0000        0.0000        0.0000        0.0000        0.0000        0.0000        0.0000        0.0000        0.0000        0.0000        0.0000        0.0000        0.0000        0.0000        0.0000        0.0000        0.0000        0.0000        0.0000        0.0000        0.0000        0.0000        0.0000        0.0000        0.0000        0.0000        0.0000        0.0000        0.0000        0.0000        0.0000        0.0000        0.0000        0.0000        0.0000        0.0000        0.0000        0.0000        0.0000        0.0000        0.0000        0.0000        0.0000        0.0000        0.0000        0.0000        0.0000        0.0000        0.0000        0.0000        0.0000        0.0000        0.0000        0.0000        0.0000        0.0000        0.0000        0.0000        0.0000        0.0000        0.0000        0.0000        0.0000        0.0000        0.0000        0.0000        0.0000        0.0000        0.0000        0.0000        0.0000        0.0000        0.0000        0.0000        0.0000        0.0000        0.0000        0.0000        0.0000        0.0000        0.0000        0.0000        0.0000        0.0000        0.0000        0.0000        0.0000        0.0000        0.0000      132.0947      143.0128      134.4187      123.8448      104.4828       96.0815       89.0683       82.7378       91.8169       95.7700      102.2423       82.8881       86.3354       84.7701       86.9953       49.1567        0.5487       11.5006        0.0000        2.2371       24.0058       33.2559       36.0925        0.0000        0.0000        0.0000        0.0000        0.0000        0.0000       16.8898       14.0693       11.8510        7.6947        7.5461        4.4896        3.4355        0.1319        0.0272        0.0041        0.0039        0.1745        0.0000        0.9990        2.6364        0.8893        1.1511        1.6540        2.3901        7.1435        8.7831        8.4955        6.6522        1.6797        1.9716        0.4090        0.8907        8.7499        9.2658        7.5517        5.4411        1.0644        1.9750        5.4739        1.2776        7.6011       15.2080       15.4091       11.9790        7.1257        0.0000        0.0000        0.0000        0.0000        0.0000        0.0000        0.0000        0.0000        0.0000        0.0000        0.0000        0.0000        0.0000        0.0000        0.0000        0.1058        0.1738        2.6551        1.0909       16.3554       27.2827       65.0376        0.0000        0.0000        0.0000        0.0000        0.0000        0.0000        0.0000        0.0000        0.0000        0.0000        0.0000        0.0000        0.0000        0.0000        0.0000        0.0000        0.0000        0.0000        0.0000        0.0000        0.0000        0.0000        0.0000        0.0000        0.0000        0.0000        0.0000        0.0000        0.0000        0.0000        0.0000        0.0000        0.0000        0.0000        0.0000        0.0000        0.0000        0.0000        0.0000        0.0000        0.0000        0.0000        0.0000        0.0000        0.0000        0.0000        0.0000        0.0000        0.0000        0.0000        0.0000        0.0000        0.0000        0.0000        0.0000
        0.0000        0.0000        0.0000        0.0000        0.0000        0.0000        0.0000        0.0000        0.0000        0.0000        0.0000        0.0000        0.0000        0.0000        0.0000        0.0000        0.0000        0.0000        0.0000        0.0000        0.0000        0.0000        0.0000        0.0000        0.0000        0.0000        0.0000        0.0000        0.0000        0.0000        0.0000        0.0000        0.0000        0.0000        0.0000        0.0000        0.0000        0.0000        0.0000        0.0000        0.0000        0.0000        0.0000        0.0000        0.0000        0.0000        0.0000        0.0000        0.0000        0.0000        0.0000        0.0000        0.0000        0.0000        0.0000        0.0000        0.0000        0.0000        0.0000        0.0000        0.0000        0.0000        0.0000        0.0000        0.0000        0.0000        0.0000        0.0000        0.0000        0.0000        0.0000        0.0000        0.0000        0.0000        0.0000        0.0000        0.0000        0.0000        0.0000        0.0000        0.0000        0.0000        0.0000        0.0000        0.0000        0.0000        0.0000        0.0000        0.0000        0.0000        0.0000        0.0000        0.0000        0.0000        0.0000        0.0000        0.0000        0.0000        0.0000        0.0000        0.0000        0.0000        0.0000      134.7390      146.8986      145.1955      140.1333      117.7360       99.6348       82.6070       78.5184       99.1270      113.4051      112.5442       91.6584       95.3678       83.3082        0.0000       52.8335       11.0459        0.0000        0.0000        0.6979       28.1373        0.0000        0.0000        0.0000        0.0000        0.0000        0.0000        0.0000        0.0000       17.9000       15.0365       12.9708        8.6275        7.0190        5.4622        4.1632        0.0222        0.0117        0.0064        3.6970        1.7788        0.0000        0.6299        1.9660        1.4592        1.8632        2.3338        2.8674        7.9361       10.8926       10.9919        8.5341        1.1462        2.3791        4.2480        4.3025       11.8158        9.0208        8.8187        5.2968        6.4550       11.4235       10.8096        5.3980        0.0000        0.0000        0.0000        0.0000        0.0000        0.0000        0.0000        0.0000        0.0000        0.0000        0.0000        0.0000        0.0000        0.0000        0.0000        0.0000        0.0000        0.0000        0.0000        0.0000        0.4317        0.2037        0.0669        0.1250        9.9945        0.0000        0.0000        0.0000        0.0000        0.0000        0.0000        0.0000        0.0000        0.0000        0.0000        0.0000        0.0000        0.0000        0.0000        0.0000        0.0000        0.0000        0.0000        0.0000        0.0000        0.0000        0.0000        0.0000        0.0000        0.0000        0.0000        0.0000        0.0000        0.0000        0.0000        0.0000        0.0000        0.0000        0.0000        0.0000        0.0000        0.0000        0.0000        0.0000        0.0000        0.0000        0.0000        0.0000        0.0000        0.0000        0.0000        0.0000        0.0000        0.0000        0.0000        0.0000        0.0000        0.0000        0.0000        0.0000        0.0000        0.0000
        0.0000        0.0000        0.0000        0.0000        0.0000        0.0000        0.0000        0.0000        0.0000        0.0000        0.0000        0.0000        0.0000        0.0000        0.0000        0.0000        0.0000        0.0000        0.0000        0.0000        0.0000        0.0000        0.0000        0.0000        0.0000        0.0000        0.0000        0.0000        0.0000        0.0000        0.0000        0.0000        0.0000        0.0000        0.0000        0.0000        0.0000        0.0000        0.0000        0.0000        0.0000        0.0000        0.0000        0.0000        0.0000        0.0000        0.0000        0.0000        0.0000        0.0000        0.0000        0.0000        0.0000        0.0000        0.0000        0.0000        0.0000        0.0000        0.0000        0.0000        0.0000        0.0000        0.0000        0.0000        0.0000        0.0000        0.0000        0.0000        0.0000        0.0000        0.0000        0.0000        0.0000        0.0000        0.0000        0.0000        0.0000        0.0000        0.0000        0.0000        0.0000        0.0000        0.0000        0.0000        0.0000        0.0000        0.0000        0.0000        0.0000        0.0000        0.0000        0.0000        0.0000        0.0000        0.0000        0.0000        0.0000        0.0000        0.0000        0.0000        0.0000        0.0000        0.0000      134.6400      142.8099      137.5264      135.5013      103.5231       96.1350       80.9423       85.2827       98.1849      109.8252      102.4443        0.0000        0.0000        0.0000        0.0000        0.0000        0.0000        0.0000        0.0000        0.0000        0.0000        0.0000        0.0000        0.0000        0.0000        0.0000        0.0000        0.0000        0.0000        0.0000       15.1796       13.6897        9.6086        8.4141        7.2643        5.8317        0.0354        0.0244        0.0189        0.0351        0.0000        0.0000        0.7279        2.0709        2.9508        3.5818        3.9878        5.5257       12.2424       12.4397       15.9183       13.9523        1.4386        2.0087        0.5130        6.6645        6.5407        7.4213        5.2928        6.0083       11.8562       22.7935        8.4087        0.0000        0.0000        0.0000        0.0000        0.0000        0.0000        0.0000        0.0000        0.0000        0.0000        0.0000        0.0000        0.0000        0.0000        0.0000        0.0000        0.0000        0.0000        0.0000        0.0000        0.0000        0.0000        3.2724        0.0382        2.6690        0.0000       15.7492       42.8829        0.0000        0.0000        0.0000        0.0000        0.0000        0.0000        0.0000        0.0000        0.0000        0.0000        0.0000        0.0000        0.0000        0.0000        0.0000        0.0000        0.0000        0.0000        0.0000        0.0000        0.0000        0.0000        0.0000        0.0000        0.0000        0.0000        0.0000        0.0000        0.0000        0.0000        0.0000        0.0000        0.0000        0.0000        0.0000        0.0000        0.0000        0.0000        0.0000        0.0000        0.0000        0.0000        0.0000        0.0000        0.0000        0.0000        0.0000        0.0000        0.0000        0.0000        0.0000        0.0000        0.0000        0.0000        0.0000
        0.0000        0.0000        0.0000        0.0000        0.0000        0.0000        0.0000        0.0000        0.0000        0.0000        0.0000        0.0000        0.0000        0.0000        0.0000        0.0000        0.0000        0.0000        0.0000        0.0000        0.0000        0.0000        0.0000        0.0000        0.0000        0.0000        0.0000        0.0000        0.0000        0.0000        0.0000        0.0000        0.0000        0.0000        0.0000        0.0000        0.0000        0.0000        0.0000        0.0000        0.0000        0.0000        0.0000        0.0000        0.0000        0.0000        0.0000        0.0000        0.0000        0.0000        0.0000        0.0000        0.0000        0.0000        0.0000        0.0000        0.0000        0.0000        0.0000        0.0000        0.0000        0.0000        0.0000        0.0000        0.0000        0.0000        0.0000        0.0000        0.0000        0.0000        0.0000        0.0000        0.0000        0.0000        0.0000        0.0000        0.0000        0.0000        0.0000        0.0000        0.0000        0.0000        0.0000        0.0000        0.0000        0.0000        0.0000        0.0000        0.0000        0.0000        0.0000        0.0000        0.0000        0.0000        0.0000        0.0000        0.0000        0.0000        0.0000        0.0000        0.0000        0.0000        0.0000        0.0000        0.0000      119.0992      133.1244       98.9520       79.1479       65.2415       68.2941       80.7548       87.1770       66.7516       52.8100        0.0000        0.0000        0.0000        0.0000        0.0000        0.0000        0.0000        0.0000        0.0000        0.0000        0.0000        0.0000        0.0000        0.0000        0.0000        0.0000        0.0000        0.0000       27.2780       13.2354       17.5531       13.3222       13.3412       10.3043        6.5033        4.9442        4.0212        4.0048        3.7448        9.0077        4.8138        6.7843       10.5740       19.3800       14.3247       14.6604       13.5130       15.8138       14.1877       10.0477        2.5447        5.9517       10.4798        2.3446        2.7159        7.2050       10.5062        4.7853       29.5500       44.1300        0.0000        0.0000        0.0000        0.0000        0.0000        0.0000        0.0000        0.0000        0.0000        0.0000        0.0000        0.0000        0.0000        0.0000        0.0000        0.0000        0.0000        0.0000        0.0000        0.0000        0.0000        0.0000        0.0000        0.0000        2.1387        1.1835        0.0000       27.3900       63.8400        0.0000        0.0000        0.0000        0.0000        0.0000        0.0000        0.0000        0.0000        0.0000        0.0000        0.0000        0.0000        0.0000        0.0000        0.0000        0.0000        0.0000        0.0000        0.0000        0.0000        0.0000        0.0000        0.0000        0.0000        0.0000        0.0000        0.0000        0.0000        0.0000        0.0000        0.0000        0.0000        0.0000        0.0000        0.0000        0.0000        0.0000        0.0000        0.0000        0.0000        0.0000        0.0000        0.0000        0.0000        0.0000        0.0000        0.0000        0.0000        0.0000        0.0000        0.0000        0.0000        0.0000        0.0000        0.0000
        0.0000        0.0000        0.0000        0.0000        0.0000        0.0000        0.0000        0.0000        0.0000        0.0000        0.0000        0.0000        0.0000        0.0000        0.0000        0.0000        0.0000        0.0000        0.0000        0.0000        0.0000        0.0000        0.0000        0.0000        0.0000        0.0000        0.0000        0.0000        0.0000        0.0000        0.0000        0.0000        0.0000        0.0000        0.0000        0.0000        0.0000        0.0000        0.0000        0.0000        0.0000        0.0000        0.0000        0.0000        0.0000        0.0000        0.0000        0.0000        0.0000        0.0000        0.0000        0.0000        0.0000        0.0000        0.0000        0.0000        0.0000        0.0000        0.0000        0.0000        0.0000        0.0000        0.0000        0.0000        0.0000        0.0000        0.0000        0.0000        0.0000        0.0000        0.0000        0.0000        0.0000        0.0000        0.0000        0.0000        0.0000        0.0000        0.0000        0.0000        0.0000        0.0000        0.0000        0.0000        0.0000        0.0000        0.0000        0.0000        0.0000        0.0000        0.0000        0.0000        0.0000        0.0000        0.0000        0.0000        0.0000        0.0000        0.0000        0.0000        0.0000        0.0000        0.0000        0.0000        0.0000        0.0000      107.0299       93.2726       71.4681       69.7889       75.2883       82.4424       87.2886       49.8410       45.9234        0.0000        0.0000        0.0000        0.0000        0.0000        0.0000        0.0000        0.0000        0.0000        0.0000        0.0000        0.0000        0.0000        0.0000        0.0000        0.0000        0.0000        0.0000        0.0000        0.0000       18.0823       17.8160       14.8534       13.0005        8.3462        6.8816        6.1539        7.0160       10.9919       12.6954        8.1911       19.7997       14.3406       19.1391       22.3651       26.5379       17.8990       13.7018       10.5839        8.9890        2.6095        6.4672        8.0494       11.4831        2.5704        0.0000        0.0000       12.2572        0.0000        0.0000        0.0000        0.0000        0.0000        0.0000        0.0000        0.0000        0.0000        0.0000        0.0000        0.0000        0.0000        0.0000        0.0000        0.0000        0.0000        0.0000        0.0000        0.0000        0.0000        0.0000        0.0000        0.0000        0.0000        0.0000        2.9480        6.3312        0.0000        0.0000        0.0000        0.0000        0.0000        0.0000        0.0000        0.0000        0.0000        0.0000        0.0000        0.0000        0.0000        0.0000        0.0000        0.0000        0.0000        0.0000        0.0000        0.0000        0.0000        0.0000        0.0000        0.0000        0.0000        0.0000        0.0000        0.0000        0.0000        0.0000        0.0000        0.0000        0.0000        0.0000        0.0000        0.0000        0.0000        0.0000        0.0000        0.0000        0.0000        0.0000        0.0000        0.0000        0.0000        0.0000        0.0000        0.0000        0.0000        0.0000        0.0000        0.0000        0.0000        0.0000        0.0000        0.0000        0.0000        0.0000
[truncated: 212,709 more chars]
