# Supplementary material for: Multidimensional evaluation of the TRMM 3B43V7 satellite-based precipitation product in mainland China from 1998–2016
Source: PeerJ. 2020 Feb 20;8:e8615. doi: 10.7717/peerj.8615 (PMC7036276; doi:10.7717/peerj.8615)
Supplement: Supplemental Information 2 [file peerj-08-8615-s002.zip › TRMM_3B43 data/TRMM 3B43 data-Year-Month/2004-11.txt]

ncols         249
nrows         175
xllcorner     73.250
yllcorner     6.500
cellsize      0.25000
        0.0000        0.0000        0.0000        0.0000        0.0000        0.0000        0.0000        0.0000        0.0000        0.0000        0.0000        0.0000        0.0000        0.0000        0.0000        0.0000        0.0000        0.0000        0.0000        0.0000        0.0000        0.0000        0.0000        0.0000        0.0000        0.0000        0.0000        0.0000        0.0000        0.0000        0.0000        0.0000        0.0000        0.0000        0.0000        0.0000        0.0000        0.0000        0.0000        0.0000        0.0000        0.0000        0.0000        0.0000        0.0000        0.0000        0.0000        0.0000        0.0000        0.0000        0.0000        0.0000        0.0000        0.0000        0.0000        0.0000        0.0000        0.0000        0.0000        0.0000        0.0000        0.0000        0.0000        0.0000        0.0000        0.0000        0.0000        0.0000        0.0000        0.0000        0.0000        0.0000        0.0000        0.0000        0.0000        0.0000        0.0000        0.0000        0.0000        0.0000        0.0000        0.0000        0.0000        0.0000        0.0000        0.0000        0.0000        0.0000        0.0000        0.0000        0.0000        0.0000        0.0000        0.0000        0.0000        0.0000        0.0000        0.0000        0.0000        0.0000        0.0000        0.0000        0.0000        0.0000        0.0000        0.0000        0.0000        0.0000        0.0000        0.0000        0.0000        0.0000        0.0000        0.0000        0.0000        0.0000        0.0000        0.0000        0.0000        0.0000        0.0000        0.0000        0.0000        0.0000        0.0000        0.0000        0.0000        0.0000        0.0000        0.0000        0.0000        0.0000        0.0000        0.0000        0.0000        0.0000        0.0000        0.0000        0.0000        0.0000        0.0000        0.0000        0.0000        0.0000        0.0000        0.0000        0.0000        0.0000        0.0000        0.0000        0.0000        0.0000        0.0000        0.0000        0.0000        0.0000        0.0000        0.0000        0.0000        0.0000        0.0000        0.0000        0.0000        0.0000        0.0000        0.0000        0.0000        0.0000        0.0000        0.0000        0.0000        0.0000        0.0000        6.4654        5.9245        2.5779        0.0000        0.0000        0.0000        1.9725        1.9206        2.1712        1.9956        2.7558        2.2291        2.4612        2.9375        3.9234        5.7865        7.4091        9.8066       10.4707       10.6025       11.8011       12.8903       12.7853       13.8816       13.8996       14.0987       16.3524       19.9193       22.3581       23.8529       22.7798       21.2756       18.9381       17.8296       17.8404       14.8783       11.6853       13.2830       13.0883       15.1419       14.7806       15.8305       17.4933       17.2927       16.4879       16.0551        0.0000        0.0000        0.0000        0.0000        0.0000        0.0000        0.0000        0.0000        0.0000        0.0000        0.0000        0.0000        0.0000        0.0000        0.0000        0.0000        0.0000        0.0000        0.0000        0.0000        0.0000        0.0000        0.0000        0.0000        0.0000        0.0000        0.0000        0.0000        0.0000        0.0000
        0.0000        0.0000        0.0000        0.0000        0.0000        0.0000        0.0000        0.0000        0.0000        0.0000        0.0000        0.0000        0.0000        0.0000        0.0000        0.0000        0.0000        0.0000        0.0000        0.0000        0.0000        0.0000        0.0000        0.0000        0.0000        0.0000        0.0000        0.0000        0.0000        0.0000        0.0000        0.0000        0.0000        0.0000        0.0000        0.0000        0.0000        0.0000        0.0000        0.0000        0.0000        0.0000        0.0000        0.0000        0.0000        0.0000        0.0000        0.0000        0.0000        0.0000        0.0000        0.0000        0.0000        0.0000        0.0000        0.0000        0.0000        0.0000        0.0000        0.0000        0.0000        0.0000        0.0000        0.0000        0.0000        0.0000        0.0000        0.0000        0.0000        0.0000        0.0000        0.0000        0.0000        0.0000        0.0000        0.0000        0.0000        0.0000        0.0000        0.0000        0.0000        0.0000        0.0000        0.0000        0.0000        0.0000        0.0000        0.0000        0.0000        0.0000        0.0000        0.0000        0.0000        0.0000        0.0000        0.0000        0.0000        0.0000        0.0000        0.0000        0.0000        0.0000        0.0000        0.0000        0.0000        0.0000        0.0000        0.0000        0.0000        0.0000        0.0000        0.0000        0.0000        0.0000        0.0000        0.0000        0.0000        0.0000        0.0000        0.0000        0.0000        0.0000        0.0000        0.0000        0.0000        0.0000        0.0000        0.0000        0.0000        0.0000        0.0000        0.0000        0.0000        0.0000        0.0000        0.0000        0.0000        0.0000        0.0000        0.0000        0.0000        0.0000        0.0000        0.0000        0.0000        0.0000        0.0000        0.0000        0.0000        0.0000        0.0000        0.0000        0.0000        0.0000        0.0000        0.0000        0.0000        0.0000        0.0000        0.0000        0.0000        0.0000        0.0000        0.0000        0.0000        0.0000        0.0000        0.0000        0.0000        0.0000        0.0000        0.0000        5.3086        4.9402        3.9601        1.2846        1.2945        1.2403        1.6577        0.9177        1.4377        1.7228        1.8221        1.7960        1.7682        2.0402        2.1294        4.6540        4.9360        5.8993        5.9354        9.7056       10.5540       11.4632       12.3587       13.3524       14.5843       15.5012       16.3836       20.4550       22.8174       26.1026       28.1800       25.1182       24.3205       22.6746       14.7738       11.7214       10.8447       10.9787       16.0161       14.7943       13.5147       13.8112       13.4542       14.0755       13.9644       13.2661       15.5023       16.3590       17.4170       18.4698       19.8202       24.0504       25.5329       28.6731        0.0000        0.0000        0.0000        0.0000        0.0000        0.0000        0.0000        0.0000        0.0000        0.0000        0.0000        0.0000        0.0000        0.0000        0.0000        0.0000        0.0000        0.0000        0.0000        0.0000        0.0000        0.0000        0.0000
        0.0000        0.0000        0.0000        0.0000        0.0000        0.0000        0.0000        0.0000        0.0000        0.0000        0.0000        0.0000        0.0000        0.0000        0.0000        0.0000        0.0000        0.0000        0.0000        0.0000        0.0000        0.0000        0.0000        0.0000        0.0000        0.0000        0.0000        0.0000        0.0000        0.0000        0.0000        0.0000        0.0000        0.0000        0.0000        0.0000        0.0000        0.0000        0.0000        0.0000        0.0000        0.0000        0.0000        0.0000        0.0000        0.0000        0.0000        0.0000        0.0000        0.0000        0.0000        0.0000        0.0000        0.0000        0.0000       35.3125        0.0000       26.0760       20.7460        0.0000        0.0000        0.0000        0.0000        0.0000        0.0000        0.0000        0.0000        0.0000        0.0000        0.0000        0.0000        0.0000        0.0000        0.0000        0.0000        0.0000        0.0000        0.0000        0.0000        0.0000        0.0000        0.0000        0.0000        0.0000        0.0000        0.0000        0.0000        0.0000        0.0000        0.0000        0.0000        0.0000        0.0000        0.0000        0.0000        0.0000        0.0000        0.0000        0.0000        0.0000        0.0000        0.0000        0.0000        0.0000        0.0000        0.0000        0.0000        0.0000        0.0000        0.0000        0.0000        0.0000        0.0000        0.0000        0.0000        0.0000        0.0000        0.0000        0.0000        0.0000        0.0000        0.0000        0.0000        0.0000        0.0000        0.0000        0.0000        0.0000        0.0000        0.0000        0.0000        0.0000        0.0000        0.0000        0.0000        0.0000        0.0000        0.0000        0.0000        0.0000        0.0000        0.0000        0.0000        0.0000        0.0000        0.0000        0.0000        0.0000        0.0000        0.0000        0.0000        0.0000        0.0000        0.0000        0.0000        0.0000        0.0000        0.0000        0.0000        0.0000        0.0000        0.0000        0.0000        0.0000        0.0000        0.0000        0.0000        0.0000        0.0000        0.0000        0.0000        4.3790        4.0729        3.4989        2.8765        1.1863        1.1128        0.7786        0.8535        0.8136        1.6902        1.5256        0.6213        1.1005        1.7159        1.8001        4.2784        4.7850        6.0294        5.1250        7.0552       10.1300       10.2511       10.7207       13.0393       14.6151       16.5300       17.4915       17.9219       23.3108       22.0382       24.3771       27.7941       25.6670       21.5021       19.0896       14.6072       14.5309       11.4664        9.2418       16.8307       14.4549       13.5776       13.1486       14.0087       13.1035       13.8756       16.4429       18.2394       19.0032       17.9262       18.3851       20.3834       23.0717       26.0299       28.9862       30.9377        0.0000        0.0000        0.0000        0.0000        0.0000        0.0000        0.0000        0.0000        0.0000        0.0000        0.0000        0.0000        0.0000        0.0000        0.0000        0.0000        0.0000        0.0000        0.0000        0.0000        0.0000        0.0000
        0.0000        0.0000        0.0000        0.0000        0.0000        0.0000        0.0000        0.0000        0.0000        0.0000        0.0000        0.0000        0.0000        0.0000        0.0000        0.0000        0.0000        0.0000        0.0000        0.0000        0.0000        0.0000        0.0000        0.0000        0.0000        0.0000        0.0000        0.0000        0.0000        0.0000        0.0000        0.0000        0.0000        0.0000        0.0000        0.0000        0.0000        0.0000        0.0000        0.0000        0.0000        0.0000        0.0000        0.0000        0.0000        0.0000        0.0000        0.0000        0.0000        0.0000        0.0000        0.0000        0.0000       55.6116       49.9820       38.1286       34.4943       30.0706       24.7983        8.7866        0.0000        0.0000        0.0000        0.0000        0.0000        0.0000        0.0000        0.0000        0.0000        0.0000        0.0000        0.0000        0.0000        0.0000        0.0000        0.0000        0.0000        0.0000        0.0000        0.0000        0.0000        0.0000        0.0000        0.0000        0.0000        0.0000        0.0000        0.0000        0.0000        0.0000        0.0000        0.0000        0.0000        0.0000        0.0000        0.0000        0.0000        0.0000        0.0000        0.0000        0.0000        0.0000        0.0000        0.0000        0.0000        0.0000        0.0000        0.0000        0.0000        0.0000        0.0000        0.0000        0.0000        0.0000        0.0000        0.0000        0.0000        0.0000        0.0000        0.0000        0.0000        0.0000        0.0000        0.0000        0.0000        0.0000        0.0000        0.0000        0.0000        0.0000        0.0000        0.0000        0.0000        0.0000        0.0000        0.0000        0.0000        0.0000        0.0000        0.0000        0.0000        0.0000        0.0000        0.0000        0.0000        0.0000        0.0000        0.0000        0.0000        0.0000        0.0000        0.0000        0.0000        0.0000        0.0000        0.0000        0.0000        0.0000        0.0000        0.0000        0.0000        0.0000        0.0000        0.0000        0.0000        0.0000        0.0000        0.0000        0.0000        0.0000        3.6030        3.2970        2.9491        2.6567        2.3232        0.6922        0.5863        0.3408        0.4841        0.6803        0.8066        1.2097        0.6345        1.1999        1.5586        4.4343        4.0836        5.3296        5.5162        6.0729        7.2289       10.4846       10.4856       11.9251       14.4773       15.3975       16.0424       16.4880       16.7668       20.1138       20.8274       24.7951       14.8920       13.9089       14.9515       14.9506       15.7306       16.8078       13.2515       10.6265       11.4411       10.6635       10.2735       11.2416       11.9813       11.7745       12.1584       17.3864       19.1586       19.6685       19.4195       19.3910       20.8740       25.3831       26.7114       29.2381       29.6938       35.6983       40.8247        0.0000        0.0000        0.0000        0.0000        0.0000        0.0000        0.0000        0.0000        0.0000        0.0000        0.0000        0.0000        0.0000        0.0000        0.0000        0.0000        0.0000        0.0000        0.0000        0.0000
        0.0000        0.0000        0.0000        0.0000        0.0000        0.0000        0.0000        0.0000        0.0000        0.0000        0.0000        0.0000        0.0000        0.0000        0.0000        0.0000        0.0000        0.0000        0.0000        0.0000        0.0000        0.0000        0.0000        0.0000        0.0000        0.0000        0.0000        0.0000        0.0000        0.0000        0.0000        0.0000        0.0000        0.0000        0.0000        0.0000        0.0000        0.0000        0.0000        0.0000        0.0000        0.0000        0.0000        0.0000        0.0000        0.0000        0.0000        0.0000        0.0000        0.0000        0.0000        0.0000        0.0000       54.0751       50.1253       47.7369       44.2199       39.4947       34.0502       24.4568        0.0000        0.0000        0.0000        0.0000        0.0000        0.0000        0.0000        0.0000        0.0000        0.0000        0.0000        0.0000        0.0000        0.0000        0.0000        0.0000        0.0000        0.0000        0.0000        0.0000        0.0000        0.0000        0.0000        0.0000        0.0000        0.0000        0.0000        0.0000        0.0000        0.0000        0.0000        0.0000        0.0000        0.0000        0.0000        0.0000        0.0000        0.0000        0.0000        0.0000        0.0000        0.0000        0.0000        0.0000        0.0000        0.0000        0.0000        0.0000        0.0000        0.0000        0.0000        0.0000        0.0000        0.0000        0.0000        0.0000        0.0000        0.0000        0.0000        0.0000        0.0000        0.0000        0.0000        0.0000        0.0000        0.0000        0.0000        0.0000        0.0000        0.0000        0.0000        0.0000        0.0000        0.0000        0.0000        0.0000        0.0000        0.0000        0.0000        0.0000        0.0000        0.0000        0.0000        0.0000        0.0000        0.0000        0.0000        0.0000        0.0000        0.0000        0.0000        0.0000        0.0000        0.0000        0.0000        0.0000        0.0000        0.0000        0.0000        0.0000        0.0000        0.0000        0.0000        0.0000        0.0000        0.0000        0.0000        0.0000        0.0000        0.0000        1.9933        0.3829        0.5574        0.8032        1.0003        1.4051        0.9694        0.6205        1.0799        1.3793        1.0925        2.1739        1.6455        1.5881        1.4761        3.5486        3.8829        4.5108        6.1450        6.9037        9.0860       11.0228       11.3548       13.2182       14.9404       15.8873       15.9045       16.1143       17.6701       20.0978       19.4661       17.3583       10.8764       11.0685       12.1750       12.6364       10.9347       13.5709       16.6423       13.8018       12.1055       10.4266       10.9136       11.1093       11.8611       12.7149       11.4714       15.5365       20.0362       25.1374       25.9014       27.7531       28.4379       27.5902       29.2410       28.4064       29.7956       32.9043       35.9170       41.0305       41.0674        0.0000        0.0000        0.0000        0.0000        0.0000        0.0000        0.0000        0.0000        0.0000        0.0000        0.0000        0.0000        0.0000        0.0000        0.0000        0.0000        0.0000        0.0000
        0.0000        0.0000        0.0000        0.0000        0.0000        0.0000        0.0000        0.0000        0.0000        0.0000        0.0000        0.0000        0.0000        0.0000        0.0000        0.0000        0.0000        0.0000        0.0000        0.0000        0.0000        0.0000        0.0000        0.0000        0.0000        0.0000        0.0000        0.0000        0.0000        0.0000        0.0000        0.0000        0.0000        0.0000        0.0000        0.0000        0.0000        0.0000        0.0000        0.0000        0.0000        0.0000        0.0000        0.0000        0.0000        0.0000        0.0000        0.0000        0.0000        0.0000       65.0841       55.7163       55.1852       53.9500       51.5392       51.0757       48.8409       45.6157       38.8617       28.0841       21.8326       17.5884        0.0000        0.0000        0.0000        0.0000        0.0000        0.0000        0.0000        0.0000        0.0000        0.0000        0.0000        0.0000        0.0000        0.0000        0.0000        0.0000        0.0000        0.0000        0.0000        0.0000        0.0000        0.0000        0.0000        0.0000        0.0000        0.0000        0.0000        0.0000        0.0000        0.0000        0.0000        0.0000        0.0000        0.0000        0.0000        0.0000        0.0000        0.0000        0.0000        0.0000        0.0000        0.0000        0.0000        0.0000        0.0000        0.0000        0.0000        0.0000        0.0000        0.0000        0.0000        0.0000        0.0000        0.0000        0.0000        0.0000        0.0000        0.0000        0.0000        0.0000        0.0000        0.0000        0.0000        0.0000        0.0000        0.0000        0.0000        0.0000        0.0000        0.0000        0.0000        0.0000        0.0000        0.0000        0.0000        0.0000        0.0000        0.0000        0.0000        0.0000        0.0000        0.0000        0.0000        0.0000        0.0000        0.0000        0.0000        0.0000        0.0000        0.0000        0.0000        0.0000        0.0000        0.0000        0.0000        0.0000        0.0000        0.0000        0.0000        0.0000        0.0000        0.0000        0.0000        0.0000        0.0000        0.0000        0.0000        1.5663        1.2519        0.4538        0.3084        0.2794        0.1370        1.4328        1.1015        0.6854        1.0229        1.5060        1.7483        2.3072        2.2590        2.6082        3.7312        4.1004        5.3087        5.7169        6.3877        8.1218        9.4386       10.3025       12.2343       14.5967       14.8117       14.4793       15.5024       17.1597       18.1201       19.8913       20.4429       12.4475       11.0774       10.5374        9.2333        9.5840        9.3382        9.4557       11.1050       10.3610       12.2246       12.0536       10.8611        9.3237       11.2358       12.3765       13.6352       18.2124       20.8968       23.6456       25.6455       27.2056       31.8130       27.6056       28.0215       28.2684       28.2479       32.3540       36.2606       37.1598       38.3057        0.0000        0.0000        0.0000        0.0000        0.0000        0.0000        0.0000        0.0000        0.0000        0.0000        0.0000        0.0000        0.0000        0.0000       53.6170       54.5048       56.7922        0.0000
        0.0000        0.0000        0.0000        0.0000        0.0000        0.0000        0.0000        0.0000        0.0000        0.0000        0.0000        0.0000        0.0000        0.0000        0.0000        0.0000        0.0000        0.0000        0.0000        0.0000        0.0000        0.0000        0.0000        0.0000        0.0000        0.0000        0.0000        0.0000        0.0000        0.0000        0.0000        0.0000        0.0000        0.0000        0.0000        0.0000        0.0000        0.0000        0.0000        0.0000        0.0000        0.0000        0.0000        0.0000        0.0000        0.0000        0.0000        0.0000       64.3258       68.6242       67.6243       55.9927       53.4732       52.3577       50.5398       51.4079       49.6169       48.7612       42.0723       32.2010       26.4943       21.4013       17.2958        0.0000        0.0000        0.0000        0.0000        0.0000        0.0000        0.0000        0.0000        0.0000        0.0000        0.0000        0.0000        0.0000        0.0000        0.0000        0.0000        0.0000        0.0000        0.0000        0.0000        0.0000        0.0000        0.0000        0.0000        0.0000        0.0000        0.0000        0.0000        0.0000        0.0000        0.0000        0.0000        0.0000        0.0000        0.0000        0.0000        0.0000        0.0000        0.0000        0.0000        0.0000        0.0000        0.0000        0.0000        0.0000        0.0000        0.0000        0.0000        0.0000        0.0000        0.0000        0.0000        0.0000        0.0000        0.0000        0.0000        0.0000        0.0000        0.0000        0.0000        0.0000        0.0000        0.0000        0.0000        0.0000        0.0000        0.0000        0.0000        0.0000        0.0000        0.0000        0.0000        0.0000        0.0000        0.0000        0.0000        0.0000        0.0000        0.0000        0.0000        0.0000        0.0000        0.0000        0.0000        0.0000        0.0000        0.0000        0.0000        0.0000        0.0000        0.0000        0.0000        0.0000        0.0000        0.0000        0.0000        0.0000        0.0000        0.0000        0.0000        0.0000        0.0000        0.0000        0.0000        0.0000        1.2102        1.3293        0.9467        0.7570        0.8093        0.3022        0.2011        0.6830        1.6764        0.9306        2.0611        2.4144        2.6656        2.2337        2.5972        3.1332        5.1299        4.8326        3.9001        6.0070        8.0631        9.4632       10.8117       12.1497        8.3969        8.0043        8.4915       10.2657       10.2341       11.5127       12.3541       14.3435       13.2490       11.6028        9.5321        9.3890       10.1183        8.6664        6.0143        7.5262        4.8579        5.8096        5.3988        5.6851        8.6069        8.3387       10.9697       12.5661       15.5583       20.5824       21.9279       24.3166       24.8317       26.0074       26.1084       27.8332       27.5227       28.6251       28.3192       36.6710       35.9889       36.1435       37.6036       45.8086        0.0000        0.0000        0.0000        0.0000        0.0000        0.0000        0.0000        0.0000        0.0000       47.1829       52.4661       55.4372       59.4387       57.5666       54.5861       58.7037       66.6669
        0.0000        0.0000        0.0000        0.0000        0.0000        0.0000        0.0000        0.0000        0.0000        0.0000        0.0000        0.0000        0.0000        0.0000        0.0000        0.0000        0.0000        0.0000        0.0000        0.0000        0.0000        0.0000        0.0000        0.0000        0.0000        0.0000        0.0000        0.0000        0.0000        0.0000        0.0000        0.0000        0.0000        0.0000        0.0000        0.0000        0.0000        0.0000        0.0000        0.0000        0.0000        0.0000        0.0000        0.0000        0.0000        0.0000        0.0000        0.0000       66.7661       69.9998       62.8547       49.4365       52.1587       50.8963       46.1625       47.1711       47.1621       45.2369       41.1325       34.6103       30.9950       27.4418       21.5816       10.7826        8.3372        6.7759        6.8252        0.0000        0.0000        0.0000        0.0000        0.0000        0.0000        0.0000        0.0000        0.0000        0.0000        0.0000        0.0000        0.0000        0.0000        0.0000        0.0000        0.0000        0.0000        0.0000        0.0000        0.0000        0.0000        0.0000        0.0000        0.0000        0.0000        0.0000        0.0000        0.0000        0.0000        0.0000        0.0000        0.0000        0.0000        0.0000        0.0000        0.0000        0.0000        0.0000        0.0000        0.0000        0.0000        0.0000        0.0000        0.0000        0.0000        0.0000        0.0000        0.0000        0.0000        0.0000        0.0000        0.0000        0.0000        0.0000        0.0000        0.0000        0.0000        0.0000        0.0000        0.0000        0.0000        0.0000        0.0000        0.0000        0.0000        0.0000        0.0000        0.0000        0.0000        0.0000        0.0000        0.0000        0.0000        0.0000        0.0000        0.0000        0.0000        0.0000        0.0000        0.0000        0.0000        0.0000        0.0000        0.0000        0.0000        0.0000        0.0000        0.0000        0.0000        0.0000        0.0000        0.0000        0.0000        0.0000        0.0000        0.0000        0.0000        0.0000        0.0000        0.0000        1.1594        0.9097        0.7696        0.4394        0.3459        0.1975        0.2948        0.7952        1.1068        1.5520        2.5100        2.0404        2.5930        2.5305        3.2603        6.4818        6.1195        4.8706        5.5849        7.5375        9.3740        9.8446       11.1314       10.3151        9.3380        7.0890        6.7039        8.4020        8.7916        8.8413       10.2737       10.5907       10.2573        8.8453        6.8205        6.0552        6.2205        6.7373        4.4684        3.6712        3.6401        4.6109        6.0118        6.1824        7.2229        9.1576       12.3394       15.2269       18.5839       20.3124       22.9834       24.2064       24.8096       28.1899       26.8082       25.6111       24.0403       26.5772       31.0890       29.6553       31.4260       33.6295       35.5020        0.0000        0.0000        0.0000        0.0000        0.0000        0.0000       48.1136       47.5919       47.0087       48.8415       51.2759       56.5160       63.0993       60.7664       65.6952       63.3574        0.0000        0.0000
        0.0000        0.0000        0.0000        0.0000        0.0000        0.0000        0.0000        0.0000        0.0000        0.0000        0.0000        0.0000        0.0000        0.0000        0.0000        0.0000        0.0000        0.0000        0.0000        0.0000        0.0000        0.0000        0.0000        0.0000        0.0000        0.0000        0.0000        0.0000        0.0000        0.0000        0.0000        0.0000        0.0000        0.0000        0.0000        0.0000        0.0000        0.0000        0.0000        0.0000        0.0000        0.0000        0.0000        0.0000        0.0000        0.0000        0.0000        0.0000       40.4537       43.1486       46.1244       48.6036       45.0822       42.3284       42.9103       43.7095       47.1399       49.1221       44.6574       38.2794       35.5451       31.6437       27.0223       22.6926       18.8596       16.3103       14.2570       12.6705       10.5326        0.0000        0.0000        0.0000        0.0000        0.0000        0.0000        0.0000        0.0000        0.0000        0.0000        0.0000        0.0000        0.0000        0.0000        0.0000        0.0000        0.0000        0.0000        0.0000        0.0000        0.0000        0.0000        0.0000        0.0000        0.0000        0.0000        0.0000        0.0000        0.0000        0.0000        0.0000        0.0000        0.0000        0.0000        0.0000        0.0000        0.0000        0.0000        0.0000        0.0000        0.0000        0.0000        0.0000        0.0000        0.0000        0.0000        0.0000        0.0000        0.0000        0.0000        0.0000        0.0000        0.0000        0.0000        0.0000        0.0000        0.0000        0.0000        0.0000        0.0000        0.0000        0.0000        0.0000        0.0000        0.0000        0.0000        0.0000        0.0000        0.0000        0.0000        0.0000        0.0000        0.0000        0.0000        0.0000        0.0000        0.0000        0.0000        0.0000        0.0000        0.0000        0.0000        0.0000        0.0000        0.0000        0.0000        0.0000        0.0000        0.0000        0.0000        0.0000        0.0000        0.0000        0.0000        0.0000        0.0000        0.0000        0.0000        0.0000        1.5444        1.4925        1.1612        0.9313        1.0032        0.9815        1.1572        1.6169        1.5741        1.9005        2.2731        3.3143        3.4163        2.8512        3.6602        7.0408        8.6964        7.6528        9.1235       12.0092       11.6757       13.2095       13.0578        8.6105        7.6662        7.7332        6.8331        7.2846        7.4788        7.6794        6.9726        8.0891        5.0225        3.9865        3.5702        3.5955        3.3569        4.6895        2.8168        3.7502        4.5669        5.9217        6.0945        7.3801        7.5879       10.4730       12.0260       17.4493       21.7459       24.7992       24.6008       26.3186       24.2561       27.5851       28.3488       22.5653       20.6480       20.9686       22.8940       19.7121       23.4534       26.1072       27.8218       30.0291       30.7048       32.1931       38.8384       43.6196       43.4257       47.0042       52.2121       51.1744       49.3528       55.6738       60.0982       60.7901       61.4150       60.2110       60.7388        0.0000        0.0000
        0.0000        0.0000        0.0000        0.0000        0.0000        0.0000        0.0000        0.0000        0.0000        0.0000        0.0000        0.0000        0.0000        0.0000        0.0000        0.0000        0.0000        0.0000        0.0000        0.0000        0.0000        0.0000        0.0000        0.0000        0.0000        0.0000        0.0000        0.0000        0.0000        0.0000        0.0000        0.0000        0.0000        0.0000        0.0000        0.0000        0.0000        0.0000        0.0000        0.0000        0.0000        0.0000        0.0000        0.0000        0.0000        0.0000        0.0000        0.0000       38.4407       37.7250       35.2118       34.5409       36.4034       51.6714       47.4500       42.6848       48.4292       52.1668       49.5792       45.1109       39.7512       36.0636       31.0279       26.8806       23.0250       20.1572       17.8565       15.8904       13.6812       11.6515        0.0000        0.0000        0.0000        0.0000        0.0000        0.0000        0.0000        0.0000        0.0000        0.0000        0.0000        0.0000        0.0000        0.0000        0.0000        0.0000        0.0000        0.0000        0.0000        0.0000        0.0000        0.0000        0.0000        0.0000        0.0000        0.0000        0.0000        0.0000        0.0000        0.0000        0.0000        0.0000        0.0000        0.0000        0.0000        0.0000        0.0000        0.0000        0.0000        0.0000        0.0000        0.0000        0.0000        0.0000        0.0000        0.0000        0.0000        0.0000        0.0000        0.0000        0.0000        0.0000        0.0000        0.0000        0.0000        0.0000        0.0000        0.0000        0.0000        0.0000        0.0000        0.0000        0.0000        0.0000        0.0000        0.0000        0.0000        0.0000        0.0000        0.0000        0.0000        0.0000        0.0000        0.0000        0.0000        0.0000        0.0000        0.0000        0.0000        0.0000        0.0000        0.0000        0.0000        0.0000        0.0000        0.0000        0.0000        0.0000        0.0000        0.0000        0.0000        0.0000        0.0000        0.0000        0.0000        0.0000        0.0000        0.0000        0.0000        1.7849        1.3440        1.7060        2.3644        2.6669        0.0000        1.7439        2.3596        2.6511        0.0000        0.0000        0.0000        3.7855        4.2476        9.4104        8.9711       10.9924       12.1821       13.3428       13.4450       12.8216       11.6270        8.2098        8.8826        8.2398        9.6530        9.7004        8.8223        6.9808        5.8139        4.4574        2.5313        1.9778        2.1058        2.0130        2.2877        3.2813        3.0818        4.8127        6.7266        5.7656        6.7776        7.0354        8.2635       10.1309       13.9014       17.1266       20.6506       24.8006       26.7804       30.9353       30.3975       29.2507       21.3947       21.9158       22.3543       22.9369       24.2049       20.6680       21.0643       23.5245       24.7275       28.4514       29.7077       34.4812       35.7130       39.8242       45.3378       47.7867       59.8333       56.6954       59.1106       59.9270       58.1825       54.0972       54.3607       51.8983       52.1492        0.0000        0.0000
        0.0000        0.0000        0.0000        0.0000        0.0000        0.0000        0.0000        0.0000        0.0000        0.0000        0.0000        0.0000        0.0000        0.0000        0.0000        0.0000        0.0000        0.0000        0.0000        0.0000        0.0000        0.0000        0.0000        0.0000        0.0000        0.0000        0.0000        0.0000        0.0000        0.0000        0.0000        0.0000        0.0000        0.0000        0.0000        0.0000        0.0000        0.0000       56.6683       44.1241       37.1637        0.0000        0.0000        0.0000        0.0000        0.0000        0.0000        0.0000       29.3342       28.5063       28.6667       28.6444       31.2731       34.3187       35.1079       34.0500       33.1811       41.5037       61.5766       54.5849       37.8165       35.6827       32.5486       28.7984       25.2667       22.8383       20.8178       18.7167       16.3586       14.0100        0.0000        0.0000        0.0000        0.0000        0.0000        0.0000        0.0000        0.0000        0.0000        0.0000        0.0000        0.0000        0.0000        0.0000        0.0000        0.0000        0.0000        0.0000        0.0000        0.0000        0.0000        0.0000        0.0000        0.0000        0.0000        0.0000        0.0000        0.0000        0.0000        0.0000        0.0000        0.0000        0.0000        0.0000        0.0000        0.0000        0.0000        0.0000        0.0000        0.0000        0.0000        0.0000        0.0000        0.0000        0.0000        0.0000        0.0000        0.0000        0.0000        0.0000        0.0000        0.0000        0.0000        0.0000        0.0000        0.0000        0.0000        0.0000        0.0000        0.0000        0.0000        0.0000        0.0000        0.0000        0.0000        0.0000        0.0000        0.0000        0.0000        0.0000        0.0000        0.0000        0.0000        0.0000        0.0000        0.0000        0.0000        0.0000        0.0000        0.0000        0.0000        0.0000        0.0000        0.0000        0.0000        0.0000        0.0000        0.0000        0.0000        0.0000        0.0000        0.0000        0.0000        0.0000        0.0000        0.0000        0.0000        0.0000        0.0000        0.0000        0.0000        0.0000        0.0000        0.0000        0.0000        0.0000        0.0000        0.0000        0.0000        0.0000        0.0000        0.0000        0.0000        8.3474        9.8496       13.7721       13.7806       15.3020       14.0901       11.9905       10.7261        8.9856        8.4326        8.8729       11.5510        9.1310        7.4514        6.3872        5.9037        1.3767        1.7449        1.0636        3.0407        1.6716        2.3997        3.6544        3.5932        5.9405        6.1508        6.5906        7.2199        8.9759        9.5515       10.3928       12.3796       18.1817       22.7332       24.9938       25.4623       33.1913       33.0755       28.4652       20.5981       20.5286       25.1941       23.9222       22.2518       27.1357       27.2042       28.4760       28.6863       31.1345       35.7038       39.2249       38.4919       45.0984       49.4520       53.1282       67.4175       59.4775       61.9471       59.7805       60.0127       56.3397       54.6552       53.4605        0.0000        0.0000        0.0000
        0.0000        0.0000        0.0000        0.0000        0.0000        0.0000        0.0000        0.0000        0.0000        0.0000        0.0000        0.0000        0.0000        0.0000        0.0000        0.0000        0.0000        0.0000        0.0000        0.0000        0.0000        0.0000        0.0000        0.0000        0.0000        0.0000        0.0000        0.0000        0.0000        0.0000        0.0000        0.0000        0.0000        0.0000        0.0000        0.0000        0.0000        0.0000       75.3961       50.2244       41.0399       35.4859       32.9157       31.9175       30.0274       30.0242       34.5324       30.0466       25.2937       25.2655       26.1961       27.9979       31.3401       33.8875       41.6683       38.9936       37.9558       35.5108       44.1662       49.8841       48.5289       53.7887       31.8125       28.0066       26.6645       24.6757       22.6495       21.5543       18.9326       15.8855       13.4267        9.1122        0.0000        0.0000        0.0000        0.0000        0.0000        0.0000        0.0000        0.0000        0.0000        0.0000        0.0000        0.0000        0.0000        0.0000        0.0000        0.0000        0.0000        0.0000        0.0000        0.0000        0.0000        0.0000        0.0000        0.0000        0.0000        0.0000        0.0000        0.0000        0.0000        0.0000        0.0000        0.0000        0.0000        0.0000        0.0000        0.0000        0.0000        0.0000        0.0000        0.0000        0.0000        0.0000        0.0000        0.0000        0.0000        0.0000        0.0000        0.0000        0.0000        0.0000        0.0000        0.0000        0.0000        0.0000        0.0000        0.0000        0.0000        0.0000        0.0000        0.0000        0.0000        0.0000        0.0000        0.0000        0.0000        0.0000        0.0000        0.0000        0.0000        0.0000        0.0000        0.0000        0.0000        0.0000        0.0000        0.0000        0.0000        0.0000        0.0000        0.0000        0.0000        0.0000        0.0000        0.0000        0.0000        0.0000        0.0000        0.0000        0.0000        0.0000        0.0000        0.0000        0.0000        0.0000        0.0000        0.0000        0.0000        0.0000        0.0000        0.0000        0.0000        0.0000        0.0000        0.0000        0.0000        0.0000        0.0000        0.0000        0.0000        0.0000        0.0000        0.0000       12.0330       16.6873       16.9014       14.0965       12.8989        9.6649        8.7981        6.4494        6.8307        9.4173       11.6674       10.0753       10.4325        9.9845        2.5808        2.0583        1.7667        1.0574        1.1106        2.7606        3.3378        4.4994        5.5549        7.3085        7.6289        8.4453        9.2379       11.7995       11.8462       13.6614       14.0069       14.1726       21.5540       25.0037       29.5078       33.6112       32.2649       27.8096       25.2485       23.1941       25.7909       21.6621       25.7509       34.0931       40.3313       43.5146       39.4324       32.8147       41.0149       50.2230       47.1971       44.3100       43.6297       47.6655       60.3058       58.2684       60.0105       64.5511       58.9318       54.0761       56.0326        0.0000        0.0000        0.0000        0.0000
        0.0000        0.0000        0.0000        0.0000        0.0000        0.0000        0.0000        0.0000        0.0000        0.0000        0.0000        0.0000        0.0000        0.0000        0.0000        0.0000        0.0000        0.0000        0.0000        0.0000        0.0000        0.0000        0.0000        0.0000        0.0000        0.0000        0.0000        0.0000        0.0000        0.0000        0.0000        0.0000        0.0000        0.0000        0.0000        0.0000        0.0000       82.8270       77.0052       62.9523       52.3289       51.4592       44.1211       35.0440       29.3430       28.6811       26.7235       21.5988       20.0264       20.4897       24.0141       45.0893       48.4970       45.6078       40.5616       38.9465       30.6051       25.2928       30.3255       52.5896       71.5687       68.7763       36.3757       27.6655       27.4882       26.5094       23.4614       24.3965       21.5872       18.4216       17.9219       13.5596        0.0000        0.0000        0.0000        0.0000        0.0000        0.0000        0.0000        0.0000        0.0000        0.0000        0.0000        0.0000        0.0000        0.0000        0.0000        0.0000        0.0000        0.0000        0.0000        0.0000        0.0000        0.0000        0.0000        0.0000        0.0000        0.0000        0.0000        0.0000        0.0000        0.0000        0.0000        0.0000        0.0000        0.0000        0.0000        0.0000        0.0000        0.0000        0.0000        0.0000        0.0000        0.0000        0.0000        0.0000        0.0000        0.0000        0.0000        0.0000        0.0000        0.0000        0.0000        0.0000        0.0000        0.0000        0.0000        0.0000        0.0000        0.0000        0.0000        0.0000        0.0000        0.0000        0.0000        0.0000        0.0000        0.0000        0.0000        0.0000        0.0000        0.0000        0.0000        0.0000        0.0000        0.0000        0.0000        0.0000        0.0000        0.0000        0.0000        0.0000        0.0000        0.0000        0.0000        0.0000        0.0000        0.0000        0.0000        0.0000        0.0000        0.0000        0.0000        0.0000        0.0000        0.0000        0.0000        0.0000        0.0000        0.0000        0.0000        0.0000        0.0000        0.0000        0.0000        0.0000        0.0000        0.0000        0.0000        3.3255        4.8737        5.1714        7.9467       10.8664        0.0000       17.8886       18.2366       13.2649       10.1114        7.2464        6.2930        3.8038        4.6022        4.4359        7.0424        4.1728        2.8128        2.5756        1.5868        1.8716        2.5652        1.0719        3.5522        3.9011        5.1556        7.0180        8.4005       12.0814       12.8414       11.6209       13.0668       15.2087       17.3909       20.5638       22.4990       20.2635       24.1209       25.4974       28.2133       31.0943       29.0789       23.6592       22.6928       23.5678       26.5740       29.5401       30.7300       33.4668       39.9324       43.7078       44.8370       32.8456       30.2317       36.2896       40.2587       40.6170       41.7645       41.5650       50.3252       52.9387       54.3602       51.6535       47.8568       51.2200       54.4281        0.0000        0.0000        0.0000        0.0000
        0.0000        0.0000        0.0000        0.0000        0.0000        0.0000        0.0000        0.0000        0.0000        0.0000        0.0000        0.0000        0.0000        0.0000        0.0000        0.0000        0.0000        0.0000        0.0000        0.0000        0.0000        0.0000        0.0000        0.0000        0.0000        0.0000        0.0000        0.0000        0.0000        0.0000        0.0000        0.0000        0.0000        0.0000        0.0000        0.0000        0.0000       74.2498       67.3720       60.4075       52.7548       47.7662       47.6044       43.5946       34.0057       25.2942       23.8722       23.4019       26.0932       24.5268       23.7126       45.3803       32.5826       21.2701       20.3084       22.3759       26.5091       25.2398       23.0515       27.7033       26.0740       27.3508       30.0656       29.5707       28.3577       27.6202       24.9782       26.2100       24.4468       21.2194       18.6441       14.4131       12.3325        0.0000        0.0000        0.0000        0.0000        0.0000        0.0000        0.0000        0.0000        0.0000        0.0000        0.0000        0.0000        0.0000        0.0000        0.0000        0.0000        0.0000        0.0000        0.0000        0.0000        0.0000        0.0000        0.0000        0.0000        0.0000        0.0000        0.0000        0.0000        0.0000        0.0000        0.0000        0.0000        0.0000        0.0000        0.0000        0.0000        0.0000        0.0000        0.0000        0.0000        0.0000        0.0000        0.0000        0.0000        0.0000        0.0000        0.0000        0.0000        0.0000        0.0000        0.0000        0.0000        0.0000        0.0000        0.0000        0.0000        0.0000        0.0000        0.0000        0.0000        0.0000        0.0000        0.0000        0.0000        0.0000        0.0000        0.0000        0.0000        0.0000        0.0000        0.0000        0.0000        0.0000        0.0000        0.0000        0.0000        0.0000        0.0000        0.0000        0.0000        0.0000        0.0000        0.0000        0.0000        0.0000        0.0000        0.0000        0.0000        0.0000        0.0000        0.0000        0.0000        0.0000        0.0000        0.0000        0.0000        0.0000        0.0000        0.0000        0.0000        0.0000        0.0000        2.0127        1.7536        1.4952        1.9658        5.0444        8.1536        9.9296       12.1124       15.5902       17.8929       23.0739       17.8796       11.8681       10.0718        7.5207        5.3813        1.7893        3.4717        4.9037        7.6364        4.9268        3.9426        5.0291        4.2614        2.7086        2.0992        3.4966        4.9774        6.7158        6.6299        7.9523       10.4697       13.0339       13.1707       13.4831       15.0253       17.8949       21.2525       21.6676       20.4038       27.4022       31.2735       34.3663       32.9212       33.2447       32.3877       25.0942       23.6622       28.2453       31.3813       36.0715       39.4649       45.1342       49.3994       44.6992       40.7718       29.0258       31.1058       31.2702       30.4737       33.9813       41.2263       49.7589       53.0259       53.8089       48.5469       49.8479       49.2370       53.4802        0.0000        0.0000        0.0000        0.0000        0.0000
        0.0000        0.0000        0.0000        0.0000        0.0000        0.0000        0.0000        0.0000        0.0000        0.0000        0.0000        0.0000        0.0000        0.0000        0.0000        0.0000        0.0000        0.0000        0.0000        0.0000        0.0000        0.0000        0.0000        0.0000        0.0000        0.0000        0.0000        0.0000        0.0000        0.0000        0.0000        0.0000        0.0000        0.0000        0.0000        0.0000       76.2868       72.5961       62.2578       55.4156       49.2027       45.4127       44.9476       38.0509       28.0469       23.9326       22.0681       18.9160       19.4880       22.3387       22.2165       17.6680       15.3668       14.5825       14.6369       16.5345       16.6586       16.2466       17.7853       24.9646       25.6656       26.6779       22.4174       24.4467       26.4713       27.8510       23.4903       24.8947       23.1557       21.2748       18.2614       14.9258        0.0000        0.0000        0.0000        0.0000        0.0000        0.0000        0.0000        0.0000        0.0000        0.0000        0.0000        0.0000        0.0000        0.0000        0.0000        0.0000        0.0000        0.0000        0.0000        0.0000        0.0000        0.0000        0.0000        0.0000        0.0000        0.0000        0.0000        0.0000        0.0000        0.0000        0.0000        0.0000        0.0000        0.0000        0.0000        0.0000        0.0000        0.0000        0.0000        0.0000        0.0000        0.0000        0.0000        0.0000        0.0000        0.0000        0.0000        0.0000        0.0000        0.0000        0.0000        0.0000        0.0000        0.0000        0.0000        0.0000        0.0000        0.0000        0.0000        0.0000        0.0000        0.0000        0.0000        0.0000        0.0000        0.0000        0.0000        0.0000        0.0000        0.0000        0.0000        0.0000        0.0000        0.0000        0.0000        0.0000        0.0000        0.0000        0.0000        0.0000        0.0000        0.0000        0.0000        0.0000        0.0000        0.0000        0.0000        0.0000        0.0000        0.0000        0.0000        0.0000        0.0000        0.0000        0.0000        0.0000        0.0000        0.0000        0.0000        0.0000        1.4907        2.0653        1.9321        1.4957        2.4558        3.3351        3.8754        5.2708        7.1153       10.3315       11.7271       15.8236       18.7665       21.4793       16.0060       13.7675        8.4486        6.6192        5.5394        1.3242        3.7216        7.9730       14.6278        9.9948        6.0697        8.7055        7.6049        5.9450       10.3372       10.1425        8.2452        9.5064       10.4820        9.7702       11.8377       15.5962       15.2684       15.8518       20.6522       21.0768       24.8374       31.5155       30.7563       36.5579       37.0780       36.6142       31.6305       30.2042       27.2496       24.3449       22.8641       25.9304       25.1684       30.3843       40.6309       47.2138       48.8676       47.3452       42.1393       32.8106       28.7360       29.1581       26.1258       31.1310       39.8832       47.3799       48.3728       49.4438       51.9668       53.5748       53.2512       59.6748        0.0000        0.0000        0.0000        0.0000        0.0000
        0.0000        0.0000        0.0000        0.0000        0.0000        0.0000        0.0000        0.0000        0.0000        0.0000        0.0000        0.0000        0.0000        0.0000        0.0000        0.0000        0.0000        0.0000        0.0000        0.0000        0.0000        0.0000        0.0000        0.0000        0.0000        0.0000        0.0000        0.0000        0.0000        0.0000        0.0000        0.0000        0.0000        0.0000        0.0000       72.4614       62.9016       57.7667       51.8018       47.4416       42.1335       39.1084       39.4780       32.9179       23.9742       21.3433       21.4363       19.7344       18.8864       18.0782       16.8210       16.4269       16.2200       15.7925       17.1061       18.6092       20.6849       28.1819       38.0148       37.3726       26.6253       25.4260       23.3163       22.9146       24.6346       27.2179       20.3486       20.6169       19.9761       18.3592       16.6740       13.6961        0.0000        0.0000        0.0000        0.0000        0.0000        0.0000        0.0000        0.0000        0.0000        0.0000        0.0000        0.0000        0.0000        0.0000        0.0000        0.0000        0.0000        0.0000        0.0000        0.0000        0.0000        0.0000        0.0000        0.0000        0.0000        0.0000        0.0000        0.0000        0.0000        0.0000        0.0000        0.0000        0.0000        0.0000        0.0000        0.0000        0.0000        0.0000        0.0000        0.0000        0.0000        0.0000        0.0000        0.0000        0.0000        0.0000        0.0000        0.0000        0.0000        0.0000        0.0000        0.0000        0.0000        0.0000        0.0000        0.0000        0.0000        0.0000        0.0000        0.0000        0.0000        0.0000        0.0000        0.0000        0.0000        0.0000        0.0000        0.0000        0.0000        0.0000        0.0000        0.0000        0.0000        0.0000        0.0000        0.0000        0.0000        0.0000        0.0000        0.0000        0.0000        0.0000        0.0000        0.0000        0.0000        0.0000        0.0000        0.0000        0.0000        0.0000        0.0000        0.0000        0.0000        0.0000        0.0000        0.0000        0.0000        0.0000        0.0000        1.0259        2.0202        1.9331        1.7195        1.9794        1.7190        2.6047        2.0979        6.1720        8.0518       12.2739       10.4925       12.3728       12.1703       13.9358       13.9767       10.7744        7.5292        6.6396        4.7246        4.0783        7.4860        8.7861       11.1095        6.9660       10.3804       12.2356        9.7727       11.0910       12.4611       11.4252        8.7795       12.6594       12.5475       14.4245       14.7906       19.4314       19.3975       21.9442       29.0735       28.8896       33.1629       33.0950       34.6619       37.6133       36.8085       37.4868       36.9829       29.3198       23.7517       23.7046       23.0273       25.8054       25.8653       28.3194       28.6532       36.6419       36.9178       32.4944       44.5409       35.0294       31.0755       30.6293       29.5959       30.7709       43.3223       42.9409       49.2020       51.5833       56.2840       59.1191       59.3484       72.1465        0.0000        0.0000        0.0000        0.0000        0.0000
        0.0000        0.0000        0.0000        0.0000        0.0000        0.0000        0.0000        0.0000        0.0000        0.0000        0.0000        0.0000        0.0000        0.0000        0.0000        0.0000        0.0000        0.0000        0.0000        0.0000        0.0000        0.0000        0.0000        0.0000        0.0000        0.0000        0.0000        0.0000        0.0000        0.0000        0.0000        0.0000        0.0000        0.0000        0.0000       38.6201       31.8848       29.6654       32.5673       30.0372       29.1105       27.8978       23.4392       25.0015       23.1364       20.8968       20.5054       19.0458       20.1943       29.1013       29.5364       29.3788       32.7101       25.7294       25.7415       31.7283       24.8720       23.6588       34.8920       51.3880       63.5815       74.9605       48.4732       32.1512       21.6831       19.2953       17.6110       20.0747       19.7894       17.9903       16.7236       14.4329        0.0000        0.0000        0.0000        0.0000        0.0000        0.0000        0.0000        0.0000        0.0000        0.0000        0.0000        0.0000        0.0000        0.0000        0.0000        0.0000        0.0000        0.0000        0.0000        0.0000        0.0000        0.0000        0.0000        0.0000        0.0000        0.0000        0.0000        0.0000        0.0000        0.0000        0.0000        0.0000        0.0000        0.0000        0.0000        0.0000        0.0000        0.0000        0.0000        0.0000        0.0000        0.0000        0.0000        0.0000        0.0000        0.0000        0.0000        0.0000        0.0000        0.0000        0.0000        0.0000        0.0000        0.0000        0.0000        0.0000        0.0000        0.0000        0.0000        0.0000        0.0000        0.0000        0.0000        0.0000        0.0000        0.0000        0.0000        0.0000        0.0000        0.0000        0.0000        0.0000        0.0000        0.0000        0.0000        0.0000        0.0000        0.0000        0.0000        0.0000        0.0000        0.0000        0.0000        0.0000        0.0000        0.0000        0.0000        0.0000        0.0000        0.0000        0.0000        0.0000        0.0000        0.0000        0.0000        0.0000        0.0000        0.0000        1.4084        1.6529        1.8357        1.3786        0.8641        1.3699        2.1726        2.5498        2.8712        6.2155        6.4593        9.2653        8.4844        9.9849       12.3626       12.5907        4.5032        3.0058        3.8010        3.3764        3.2719        4.6321        5.8944        6.1883        2.7945        6.5642       12.6199       17.2510       18.2247       20.6408       16.8867       18.8035       19.4242       20.0307       21.3771       23.5557       23.9549       23.2023       26.7708       37.0080       34.2642       36.9189       43.4197       37.0921       39.8758       36.5346       42.3206       37.6363       40.3119       34.2484       31.7027       29.2699       27.9456       30.6004       29.2997       27.8201       27.0390       28.3158       30.9026       31.6463       33.5295       28.9543       27.9291       27.1459       27.5728       32.1506       39.8493       39.9192       48.0700       65.0801       70.2084       74.4420       78.7683        0.0000        0.0000        0.0000        0.0000        0.0000        0.0000
        0.0000        0.0000        0.0000        0.0000        0.0000        0.0000        0.0000        0.0000        0.0000        0.0000        0.0000        0.0000        0.0000        0.0000        0.0000        0.0000        0.0000        0.0000        0.0000        0.0000        0.0000        0.0000        0.0000        0.0000        0.0000        0.0000        0.0000        0.0000        0.0000        0.0000        0.0000        0.0000        0.0000        0.0000        0.0000       31.2761       25.0373       25.0647       26.2268       30.3168       26.6409       22.6513       20.1185       21.4915       20.5463       18.9426       18.0027       17.3606       17.7815       25.5447       27.0152       27.4666       26.7323       24.2314       24.3997       27.8450       21.3568       19.4953       14.7583       22.0886       30.1630       60.2408       57.6919       34.6436       25.1888       18.8946       16.4570       18.4585       18.2329       17.2716       15.9442        0.0000        0.0000        0.0000        0.0000        0.0000        0.0000        0.0000        0.0000        0.0000        0.0000        0.0000        0.0000        0.0000        0.0000        0.0000        0.0000        0.0000        0.0000        0.0000        0.0000        0.0000        0.0000        0.0000        0.0000        0.0000        0.0000        0.0000        0.0000        0.0000        0.0000        0.0000        0.0000        0.0000        0.0000        0.0000        0.0000        0.0000        0.0000        0.0000        0.0000        0.0000        0.0000        0.0000        0.0000        0.0000        0.0000        0.0000        0.0000        0.0000        0.0000        0.0000        0.0000        0.0000        0.0000        0.0000        0.0000        0.0000        0.0000        0.0000        0.0000        0.0000        0.0000        0.0000        0.0000        0.0000        0.0000        0.0000        0.0000        0.0000        0.0000        0.0000        0.0000        0.0000        0.0000        0.0000        0.0000        0.0000        0.0000        0.0000        0.0000        0.0000        0.0000        0.0000        0.0000        0.0000        0.0000        0.0000        0.0000        0.0000        0.0000        0.0000        0.0000        0.0000        0.0000        2.1922        1.8189        0.0000        1.9194        1.4282        1.3692        1.9025        1.5509        1.4744        0.9566        1.8737        8.5248        4.9737        3.1685        6.2939        6.7991        7.3368        6.9444        9.2728        9.7452        7.4956        3.6014        2.2953        4.1174        4.9736        4.1281        5.2819        8.3122        5.7004        9.8202       12.5968       15.2831       18.9305       20.0501       17.8639       18.4843       21.9560       23.5527       24.7785       26.1589       28.4086       29.2639       33.2801       39.5357       44.7376       51.3385       50.9824       47.3942       52.0223       46.4418       41.8905       41.8076       37.4747       42.5718       43.5369       39.0802       35.9515       35.0810       37.1482       32.7624       28.5873       29.6138       30.7552       28.5664       30.2363       31.3458       31.0872       27.6130       26.0977       31.1516       36.9903       50.1392       47.4578       53.9873       69.3120       78.4823       81.6800        0.0000        0.0000        0.0000        0.0000        0.0000        0.0000        0.0000
        0.0000        0.0000        0.0000        0.0000        0.0000        0.0000        0.0000        0.0000        0.0000        0.0000        0.0000        0.0000        0.0000        0.0000        0.0000        0.0000        0.0000        0.0000        0.0000        0.0000        0.0000        0.0000        0.0000        0.0000        0.0000        0.0000        0.0000        0.0000        0.0000      192.8005      164.1782      114.9247       95.6116       79.9791       62.3429       29.3783       20.7224       16.4297       17.9412       21.4956       22.5951       18.3340       16.5640       19.1434       19.1189       18.1056       17.0663       16.0374       15.0349       15.2499       18.3468       21.4524       20.1017       17.8674       19.8748       17.1153       19.6450       27.6283       14.0618       21.1253       27.6398       28.2676       47.3497       53.6686       46.1242       28.0710       14.7671       16.5720       16.5854       16.0437       16.2169       14.5920       11.8566        0.0000        0.0000        0.0000        0.0000        0.0000        0.0000        0.0000        0.0000        0.0000        0.0000        0.0000        0.0000        0.0000        0.0000        0.0000        0.0000        0.0000        0.0000        0.0000        0.0000        0.0000        0.0000        0.0000        0.0000        0.0000        0.0000        0.0000        0.0000        0.0000        0.0000        0.0000        0.0000        0.0000        0.0000        0.0000        0.0000        0.0000        0.0000        0.0000        0.0000        0.0000        0.0000        0.0000        0.0000        0.0000        0.0000        0.0000        0.0000        0.0000        0.0000        0.0000        0.0000        0.0000        0.0000        0.0000        0.0000        0.0000        0.0000        0.0000        0.0000        0.0000        0.0000        0.0000        0.0000        0.0000        0.0000        0.0000        0.0000        0.0000        0.0000        0.0000        0.0000        0.0000        0.0000        0.0000        0.0000        0.0000        0.0000        0.0000        0.0000        0.0000        0.0000        0.0000        0.0000        0.0000        0.0000        0.0000        0.0000        0.0000        0.0000        0.0000        2.5430        2.4404        2.1356        2.0276        1.5459        1.6039        1.6265        1.6950        1.5153        1.7025        1.0848        2.9926        9.9103        4.4403        5.7990        3.2513        8.6186        6.1098        6.8618        7.2352        7.5290        6.6541        8.5763        7.1650        8.4593        5.0018        4.2551        6.9695        7.3001        7.0669       17.4718       15.2130       20.4911       21.2616       20.4158       20.8598       20.7575       24.4925       24.3339       26.9671       32.9502       32.2277       40.5662       44.1752       43.1000       57.6449       58.4389       46.5722       50.5170       58.4706       55.8316       48.8572       47.1008       42.4530       52.9158       49.5040       47.5603       45.7910       42.0787       34.8841       36.0722       33.3437       27.1608       28.6052       32.9131       34.4984       33.3878       29.7310       28.4772       29.2770       33.9122       40.5815       48.4903       51.6108       57.1217       73.5972       79.2828        0.0000        0.0000        0.0000        0.0000        0.0000        0.0000        0.0000        0.0000
        0.0000        0.0000        0.0000        0.0000        0.0000        0.0000        0.0000        0.0000        0.0000        0.0000        0.0000        0.0000        0.0000        0.0000        0.0000        0.0000        0.0000        0.0000        0.0000        0.0000        0.0000        0.0000        0.0000        0.0000        0.0000        0.0000      157.2689      164.0502      166.7003      157.7453      144.4409      103.5796       88.2437       74.5415       61.7135       29.6095       20.9853       16.4885       15.2256       17.9881       16.9660       16.9211       16.3874       19.1728       19.3785       19.2714       19.6953       17.0922       18.7956       17.7134       18.5317       20.4450       29.7710       26.8987       13.2151        9.9897       15.2705       19.5484       17.1630       19.1683       35.7503       28.0537       18.9335       18.6400       21.5323       18.6640       12.8340       15.4039       17.1199       17.0214       16.9120       15.5387       13.7446       11.0188        9.1426        7.0840        5.9465        4.9241        4.1582        2.0560        1.6364        1.2363        0.0000        0.0000        0.0000        0.0000        0.0000        0.0000        0.0000        0.0000        0.0000        0.0000        0.0000        0.0000        0.0000        0.0000        0.0000        0.0000        0.0000        0.0000        0.0000        0.0000        0.0000        0.0000        0.0000        0.0000        0.0000        0.0000        0.0000        0.0000        0.0000        0.0000        0.0000        0.0000        0.0000        0.0000        0.0000        0.0000        0.0000        0.0000        0.0000        0.0000        0.0000        0.0000        0.0000        0.0000        0.0000        0.0000        0.0000        0.0000        0.0000        0.0000        0.0000        0.0000        0.0000        0.0000        0.0000        0.0000        0.0000        0.0000        0.0000        0.0000        0.0000        0.0000        0.0000        0.0000        0.0000        0.0000        0.0000        0.0000        0.0000        0.0000        0.0000        2.2716        2.2116        1.6837        1.6615        1.8707        0.0000        0.0000        0.0000        0.0000        2.3594        2.7847        2.9428        2.6262        2.2433        1.8880        1.9462        2.0199        1.7124        1.9570        1.9460        1.8600        0.9803        1.3058        1.6183        1.5752        1.2355        2.6594        9.0500        8.3340        8.5503       14.2359       11.5225        5.9004        6.7171        9.6029        9.9851       13.7501       10.6082        8.1110        8.0727       13.6386       33.9847       21.2300       23.0716       18.6829       20.2188       24.5090       30.8415       32.5615       31.4812       31.8766       30.9489       31.6842       34.2264       53.2142       56.4051       59.8592       59.6699       57.1469       61.6980       66.1215       58.9178       47.1890       47.0087       49.4555       50.8680       49.6264       50.0546       45.7537       42.3468       36.6453       35.7828       30.0899       27.1310       33.8166       38.7156       38.1023       34.4251       32.0782       32.1642       35.7729       43.5678       49.8739       58.7539       62.4072       64.2961       86.8989       87.9935        0.0000        0.0000        0.0000        0.0000        0.0000        0.0000        0.0000        0.0000
        0.0000        0.0000        0.0000        0.0000        0.0000        0.0000        0.0000        0.0000        0.0000        0.0000        0.0000        0.0000        0.0000        0.0000        0.0000        0.0000        0.0000        0.0000        0.0000        0.0000        0.0000        0.0000        0.0000        0.0000        0.0000      118.3228      116.4855      100.8920       98.8196       95.7313       91.4857       96.7313       86.7747       74.2230       60.1881       36.9907       27.7347       21.2793       19.4934       14.4326       12.7408       13.0587       13.8099       19.3807       18.8305       18.1624       18.9322       20.7803       20.3195       15.8488       15.0771       12.4006       12.8437       12.0398       33.4094       26.4434       25.2191       19.8780       13.0466       13.2293       23.2819       17.4550       12.9965       15.0595       15.6127       11.5976       11.9613       12.7030       12.6866       12.2216       12.7207       11.4725       10.1869        9.1475        8.0624        5.2852        4.4662        4.0709        4.0397        2.5739        2.2086        3.3582        3.0539        1.6098        0.0000        0.0000        0.0000        0.0000        0.0000        0.0000        0.0000        0.0000        0.0000        0.0000        0.0000        0.0000        0.0000        0.0000        0.0000        0.0000        0.0000        0.0000        0.0000        0.0000        0.0000        0.0000        0.0000        0.0000        0.0000        0.0000        0.0000        0.0000        0.0000        0.0000        0.0000        0.0000        0.0000        0.0000        0.0000        0.0000        0.0000        0.0000        0.0000        0.0000        0.0000        0.0000        0.0000        0.0000        0.0000        0.0000        0.0000        0.0000        0.0000        0.0000        0.0000        0.0000        0.0000        0.0000        0.0000        0.0000        0.0000        0.0000        0.0000        0.0000        0.0000        0.0000        0.0000        0.0000        0.0000        0.0000        0.0000        0.0000        3.2867        3.0948        2.9203        2.6753        2.6500        2.5424        2.2684        2.0190        1.9432        1.7701        1.7179        1.9109        1.8613        1.7040        1.4816        1.2794        1.4665        1.2530        1.3099        2.0221        2.0656        2.5178        1.5358        2.1162        2.4026        2.2809        1.9959        1.9596        2.3456        4.0058        6.7396        7.7551        5.1840        2.4079        2.8314        6.2042        6.7148        9.3298        7.9199        7.1638        5.0664        9.3711       16.2804       23.3456       22.9727       24.9026       27.3111       28.4354       31.1125       35.7767       33.6837       30.2339       31.4057       37.8924       42.8587       46.3461       52.9154       49.6592       51.4742       50.4070       56.6787       58.8334       54.3699       54.3334       46.1363       43.4964       38.5058       46.2577       47.8483       49.7745       40.8291       38.1307       34.9169       35.4895       33.0893       40.0021       46.9647       45.9975       44.7490       39.2277       42.9615       47.5681        0.0000        0.0000       84.2490       88.7635       95.0522       96.2254        0.0000        0.0000        0.0000        0.0000        0.0000        0.0000        0.0000        0.0000        0.0000
        0.0000        0.0000        0.0000        0.0000        0.0000        0.0000        0.0000        0.0000        0.0000        0.0000        0.0000        0.0000        0.0000        0.0000        0.0000        0.0000        0.0000        0.0000        0.0000        0.0000        0.0000        0.0000        0.0000        0.0000        0.0000        0.0000      100.1627      100.1244      106.4092       98.1319       84.0387       83.8186       81.1664       73.1167       58.9278       37.7433       30.5484       22.4908       20.1504       14.0474       13.4804       11.9213       11.1415       17.2260       18.3722       21.1201       20.8042       18.7286       19.5553       16.1469       15.0165       12.5500       20.8571       18.2259       14.0228       25.3142       27.3449       27.3282        9.4041       11.0893       15.9528       21.9690       18.4602       17.4287       16.1645       21.9909       14.1482       11.9077       11.5067       11.1879       10.7501        9.2574        8.6157        7.9120        7.0962        4.7289        4.7180        4.6737        4.6760        2.5523        3.1104        3.6380        3.1006        1.4164        0.7970        0.8243        0.0000        0.0000        0.0000        0.0000        0.0000        0.0000        0.0000        0.0000        0.0000        0.0000        0.0000        0.0000        0.0000        0.0000        0.0000        0.0000        0.0000        0.0000        0.0000        0.0000        0.0000        0.0000        0.0000        0.0000        0.0000        0.0000        0.0000        0.0000        0.0000        0.0000        0.0000        0.0000        0.0000        0.0000        0.0000        0.0000        0.0000        0.0000        0.0000        0.0000        0.0000        0.0000        0.0000        0.0000        0.0000        0.0000        0.0000        0.0000        0.0000        0.0000        0.0000        0.0000        0.0000        0.0000        0.0000        0.0000        0.0000        0.0000        0.0000        0.0000        0.0000        0.0000        0.0000        0.0000        0.0000        0.0000        3.2553        3.3131        3.1087        3.0263        2.9885        3.1709        2.9858        2.5541        2.2129        1.9114        1.8519        1.9312        1.6613        1.4590        1.2784        1.2526        1.5876        1.2297        1.2336        2.1735        2.3908        1.7068        1.6442        2.7234        2.4453        2.1010        2.1164        1.8353        3.4683       11.2962        9.3105        3.5957        2.4807        3.9687        4.2297        4.5291        7.4274        9.2042        6.2408        6.5221        8.5404       11.5770       20.1288       27.3761       27.0778       27.2211       26.9225       36.1250       34.4203       34.1731       33.8887       32.7735       35.0894       39.5358       44.9360       46.4359       50.1944       56.3059       63.1453       51.3518       44.9759       50.1511       51.2376       44.3764       36.6294       39.8370       36.3445       40.2128       39.0532       38.7890       36.5929       37.7827       36.8788       35.6235       33.8976       43.3633       47.0364       50.8979       53.6351       45.5538       48.0505        0.0000        0.0000        0.0000        0.0000        0.0000        0.0000        0.0000        0.0000        0.0000        0.0000        0.0000        0.0000        0.0000        0.0000        0.0000        0.0000
        0.0000        0.0000        0.0000        0.0000        0.0000        0.0000        0.0000        0.0000        0.0000        0.0000        0.0000        0.0000        0.0000        0.0000        0.0000        0.0000        0.0000        0.0000        0.0000        0.0000        0.0000        0.0000        0.0000        0.0000        0.0000        0.0000        0.0000       69.3289       67.7420       65.9089       67.7870       81.7421       89.1050       79.1392       67.3244       42.5633       33.0652       28.6468       24.3131       21.0070       20.7253       15.1362       14.4047       18.4299       17.3522       17.4132       18.8984       21.2476       21.8723       20.1243       17.4814       14.9611       20.2871       12.1700        9.6817       13.5185       27.1175       26.6184       26.1045       12.1589       21.4311       27.3967       21.5109       14.4853       11.7262       19.1511       12.8287       10.4837       10.3366        9.5501        9.5008        8.0535        7.5652        7.1317        6.4115        4.6381        4.8450        4.5828        3.5241        2.3310        2.3386        3.1631        2.7776        0.9185        0.4388        0.3997        0.2723        0.0492        0.0000        0.0000        0.0000        0.0000        0.0000        0.0000        0.0000        0.0000        0.0000        0.0000        0.0000        0.0000        0.0000        0.0000        0.0000        0.0000        0.0000        0.0000        0.0000        0.0000        0.0000        0.0000        0.0000        0.0000        0.0000        0.0000        0.0000        0.0000        0.0000        0.0000        0.0000        0.0000        0.0000        0.0000        0.0000        0.0000        0.0000        0.0000        0.0000        0.0000        0.0000        0.0000        0.0000        0.0000        0.0000        0.0000        0.0000        0.0000        0.0000        0.0000        0.0000        0.0000        0.0000        0.0000        0.0000        0.0000        0.0000        0.0000        0.0000        0.0000        0.0000        0.0000        0.0000        2.9918        3.0924        3.2360        3.0900        3.0133        2.9965        3.0811        3.0929        2.8367        2.7021        2.5175        2.2142        2.1320        1.8604        1.5529        1.2347        1.4666        1.4465        1.2400        1.1652        2.0999        1.4511        1.5873        1.7640        2.5454        2.4108        2.0461        2.8670        3.3487        2.3460        1.9174        2.8759        2.9999        4.1251        5.0995        4.9919        4.0067        4.1742        5.6020        7.1236       11.1329       10.9359       15.4982       23.9082       32.3812       29.5252       30.7612       30.2267       37.3773       36.5413       40.0859       46.6872       44.5396       45.1569       52.3716       53.4022       57.2057       58.0766       61.9208       62.5362       60.0468       44.4807       49.8519       43.1244       44.3579       38.1475       31.0812       36.4325       41.5931       35.2626       34.7479       39.3669       39.5772       37.5849       33.2813       32.1170       42.3604       47.5705       51.8047       54.5150       52.1297       53.1386        0.0000        0.0000        0.0000        0.0000        0.0000        0.0000        0.0000        0.0000        0.0000        0.0000        0.0000        0.0000        0.0000        0.0000        0.0000        0.0000
        0.0000        0.0000        0.0000        0.0000        0.0000        0.0000        0.0000        0.0000        0.0000        0.0000        0.0000        0.0000        0.0000        0.0000        0.0000        0.0000        0.0000        0.0000        0.0000        0.0000        0.0000        0.0000        0.0000        0.0000        0.0000        0.0000        0.0000       66.6120       65.3401       63.5757       67.9005       78.8132       82.1645       78.8354       70.4959       49.3681       45.0432       37.1833       36.6755       33.7539       23.3202       17.3603       12.7502       18.7952       24.0539       17.2837       18.4751       19.0091       18.0149       15.3149       15.2998       18.9633       19.3044       26.8051       13.9090       12.9398       18.1905       12.3953       14.7775       12.5333       12.0135       11.6771       10.8640       17.7540       23.4295       14.0587       10.8250       10.7172       14.7606       14.4795        9.9394        6.6253        7.1124        8.9534       10.4733        8.5095        4.4934        4.3781        8.2582        5.8914        4.0990        3.8348        3.3414        1.3193        0.7965        0.5197        0.4171        0.1177        0.0678        0.0000        0.0000        0.0000        0.0000        0.0000        0.0000        0.0000        0.0000        0.0000        0.0000        0.0000        0.0000        0.0000        0.0000        0.0000        0.0000        0.0000        0.0000        0.0000        0.0000        0.0000        0.0000        0.0000        0.0000        0.0000        0.0000        0.0000        0.0000        0.0000        0.0000        0.0000        0.0000        0.0000        0.0000        0.0000        0.0000        0.0000        0.0000        0.0000        0.0000        0.0000        0.0000        0.0000        0.0000        0.0000        0.0000        0.0000        0.0000        0.0000        0.0000        0.0000        0.0000        0.0000        0.0000        0.0000        0.0000        0.0000        0.0000        0.0000        0.0000        0.0000        0.0000        0.0000        3.1011        3.2322        3.1996        3.1299        3.3402        3.6971        3.5167        2.7157        2.6536        2.5331        2.2103        1.9507        1.7346        1.5402        1.3625        1.5593        1.1708        1.1336        1.2012        2.1486        1.7645        1.5001        1.6424        2.6064        2.4056        2.6927        4.1247        2.3511        1.4646        2.2188        2.9871        3.1323        4.3702        6.8073        4.7258        4.6517        9.0998        8.7472       11.2837       15.5963       21.0011       24.2080       25.1322       33.9745       34.3233       35.3773       36.1974       44.4377       46.2949       47.3708       49.9414       52.2954       55.2833       62.0048       64.7292       62.3362       65.3615       63.6411       69.5983       64.0776       56.8925       54.7624       41.7743       43.4303       39.0075       36.2075       50.0080       41.0090       33.1501       35.3026       40.8817       40.9551       36.2864       33.9357       35.6373       44.3001       48.6959       53.5600       57.6703       56.3228       59.0737        0.0000        0.0000        0.0000        0.0000        0.0000        0.0000        0.0000        0.0000        0.0000        0.0000        0.0000        0.0000        0.0000        0.0000        0.0000        0.0000
        0.0000        0.0000        0.0000        0.0000        0.0000        0.0000        0.0000        0.0000        0.0000        0.0000        0.0000        0.0000        0.0000        0.0000        0.0000        0.0000        0.0000        0.0000        0.0000        0.0000        0.0000        0.0000        0.0000        0.0000        0.0000        0.0000        0.0000        0.0000       67.5532       69.9762       71.3921       85.7812       92.0425       91.9630       87.1479       71.8690       70.9386       64.0259       56.5799       55.3136       64.4118       42.6453       32.9918       32.6709       23.5039       18.5184       17.6993       17.1519       18.4316       21.1504       15.6484       14.8786       11.2596       15.5605       24.9313       30.6958       20.5351       17.1318       17.9388       16.1822       21.0745       18.1155        8.2681        6.8222        6.6181        5.9389        9.7591       19.5505       25.8958       24.0270       17.1913       11.0845        6.8020        7.9908        8.5827        5.6622        4.1949        4.6690        7.3550       10.6930       12.3850        6.9008        5.0730        3.2827        3.0515        1.1681        0.9870        0.8942        0.8813        0.6812        0.6621        0.0000        0.0000        0.0000        0.0000        0.0000        0.0000        0.0000        0.0000        0.0000        0.0000        0.0000        0.0000        0.0000        0.0000        0.0000        0.0000        0.0000        0.0000        0.0000        0.0000        0.0000        0.0000        0.0000        0.0000        0.0000        0.0000        0.0000        0.0000        0.0000        0.0000        0.0000        0.0000        0.0000        0.0000        0.0000        0.0000        0.0000        0.0000        0.0000        0.0000        0.0000        0.0000        0.0000        0.0000        0.0000        0.0000        0.0000        0.0000        0.0000        0.0000        0.0000        0.0000        0.0000        0.0000        0.0000        0.0000        0.0000        0.0000        0.0000        0.0000        0.0000        0.0000        3.5052        3.4480        2.9151        2.8091        2.7159        2.6030        2.7952        2.9245        2.8930        2.5524        1.9277        1.8253        1.8536        1.6901        1.2774        1.1214        1.6177        1.8293        2.0122        1.4610        1.8842        1.5989        1.1848        2.4930        1.7273        0.4885        0.8555        0.9908        1.4460        1.7385        3.4888        3.5723        4.1376        6.0806       10.8997        8.8062       12.0629       14.2751       25.7821       31.5881       37.0370       37.8726       38.6779       42.7144       45.6099       44.2439       50.5124       50.3429       52.5797       60.1952       62.8773       58.3996       63.6845       65.5923       70.0725       66.5373       61.6728       53.0718       55.4573       46.4015       43.2817       40.3202       47.1409       47.5165       40.7430       34.8523       28.0415       30.6326       31.6477       35.0031       36.4097       33.0633       33.9047       37.0506       43.3326       49.5005       52.0368       59.6000       70.9025       76.9375        0.0000        0.0000        0.0000        0.0000        0.0000        0.0000        0.0000        0.0000        0.0000        0.0000        0.0000        0.0000        0.0000        0.0000        0.0000        0.0000
        0.0000        0.0000        0.0000        0.0000        0.0000        0.0000        0.0000        0.0000        0.0000        0.0000        0.0000        0.0000        0.0000        0.0000        0.0000        0.0000        0.0000        0.0000        0.0000        0.0000        0.0000        0.0000        0.0000        0.0000        0.0000        0.0000        0.0000        0.0000       65.9505       61.8438       66.2838       84.6156       92.7134       95.7051       85.5193       64.7096       59.0687       54.3624       49.4931       38.4377       33.6173       20.9426       20.5615       35.3802       31.8345       22.2808       17.3345       16.8918       19.9868       23.6422       17.8606       12.2942       15.2221       15.8660       15.0884       15.6552       16.9722       16.8223        8.6269        4.8504        4.1830        9.3431       14.4342       10.6627        7.3585        4.8974       15.9161       18.1022       15.6709       13.5883       11.4667        7.7617        4.7660        4.0682        1.8489        4.9198        4.1225        2.7961        6.1594        9.0750        8.4378        8.3123        6.9769        4.6441        4.5508        2.3145        1.2654        0.4265        0.3325        0.5665        0.4947        0.0000        0.0000        0.0000        0.0000        0.0000        0.0000        0.0000        0.0000        0.0000        0.0000        0.0000        0.0000        0.0000        0.0000        0.0000        0.0000        0.0000        0.0000        0.0000        0.0000        0.0000        0.0000        0.0000        0.0000        0.0000        0.0000        0.0000        0.0000        0.0000        0.0000        0.0000        0.0000        0.0000        0.0000        0.0000        0.0000        0.0000        0.0000        0.0000        0.0000        0.0000        0.0000        0.0000        0.0000        0.0000        0.0000        0.0000        0.0000        0.0000        0.0000        0.0000        0.0000        0.0000        0.0000        0.0000        0.0000        0.0000        0.0000        0.0000        0.0000        3.2147        3.4063        3.4464        3.3951        2.9030        2.7570        2.6289        2.6733        3.1616        3.3216        3.0699        2.7195        2.0873        2.1116        2.0210        1.6080        1.3236        1.8275        2.0514        1.5422        1.5165        1.6274        1.6627        2.1057        1.1245        1.8030        1.3937        0.8039        1.0715        0.9483        1.3908        2.3182        2.9462        3.5679        4.5775        5.9563       11.4231       17.0501       20.1101       20.4074       35.1034       45.2735       47.7475       50.8795       58.5755       54.0493       52.2765       44.7604       49.9114       57.6554       58.4342       59.5651       56.0169       60.7357       62.5372       61.2157       65.6491       71.4880       59.6763       54.9332       51.5852       38.8723       39.8689       55.7566       71.6710       44.3254       36.5806       26.4126       22.4764       23.3607       28.4716       30.9235       29.3557       29.2341       30.1289       33.1403       41.1605       47.8223       52.4633       63.6568       79.9147       90.8776        0.0000        0.0000        0.0000        0.0000        0.0000        0.0000        0.0000        0.0000        0.0000        0.0000        0.0000        0.0000        0.0000        0.0000        0.0000        0.0000
        0.0000        0.0000        0.0000        0.0000        0.0000        0.0000        0.0000        0.0000        0.0000        0.0000        0.0000        0.0000        0.0000        0.0000        0.0000        0.0000        0.0000        0.0000        0.0000        0.0000        0.0000        0.0000        0.0000        0.0000        0.0000        0.0000        0.0000        0.0000      134.6399       82.6717       87.7571      104.2458      123.1464      101.0388       83.9748       64.0085       58.7107       53.2753       46.5042       30.4892       22.6668       17.1314       17.7824       21.7857       20.4389       25.9372       21.6401       21.4583       22.5751       16.9204       16.6912       11.6426       13.2969        8.4155        9.7283       18.3507       10.6158        9.5201        9.2210        4.1910        7.3873       11.1971       11.0052        8.5803        6.6525        9.3962       12.2681        9.0669        9.9865        7.6080        5.8722        7.0139        5.9886        5.0465        0.4380        1.5557        1.9057        2.0783        5.0137        7.1218        6.6359        6.5677        6.8462        4.1894        4.7459        2.0707        0.9551        1.7704        2.1302        1.5965        0.7213        0.2473        0.0000        0.0000        0.0000        0.0000        0.0000        0.0000        0.0000        0.0000        0.0000        0.0000        0.0000        0.0000        0.0000        0.0000        0.0000        0.0000        0.0000        0.0000        0.0000        0.0000        0.0000        0.0000        0.0000        0.0000        0.0000        0.0000        0.0000        0.0000        0.0000        0.0000        0.0000        0.0000        0.0000        0.0000        0.0000        0.0000        0.0000        0.0000        0.0000        0.0000        0.0000        0.0000        0.0000        0.0000        0.0000        0.0000        0.0000        0.0000        0.0000        0.0000        0.0000        0.0000        0.0000        0.0000        0.0000        0.0000        0.0000        0.0000        2.7730        3.2354        3.3993        3.5222        3.6633        3.2530        2.9895        2.8942        2.7617        3.1928        3.2694        3.0142        2.7368        4.3814        2.3139        4.1854        6.6837        2.1095        2.4414        3.0409        1.2797        1.1400        1.9332        2.0406        1.1168        0.4985        1.4135        1.2967        1.5486        2.2595        1.6642        1.8241        2.5343        6.5718       10.5349       17.3039       20.0345       28.8212       29.0155       21.9106       24.0254       36.3103       47.6876       54.4035       59.9553       57.9456       57.4911       58.9028       44.5175       57.6172       58.6093       54.9143       53.0581       59.1888       62.2210       69.2819       76.6164       71.5933       65.1554       75.1616       64.1544       45.2174       30.4173       44.7061       53.3615       55.4370       44.9474       29.5788       26.1480       24.0759       24.9493       28.5415       31.9666       30.5623       30.5769       32.1770       35.0543       42.3867       46.4976       55.6917       67.1510       83.6673       90.8864      103.2697        0.0000        0.0000        0.0000        0.0000        0.0000        0.0000        0.0000        0.0000        0.0000        0.0000        0.0000        0.0000        0.0000        0.0000        0.0000
        0.0000        0.0000        0.0000        0.0000        0.0000        0.0000        0.0000        0.0000        0.0000        0.0000        0.0000        0.0000        0.0000        0.0000        0.0000        0.0000        0.0000        0.0000        0.0000        0.0000        0.0000        0.0000        0.0000        0.0000        0.0000        0.0000        0.0000       59.4179       61.9173       62.3819       58.5086       71.3327       76.3783       73.7001       68.1897       54.4171       52.1440       51.3965       43.6914       33.3830       23.5463       16.3537       15.8589       19.4969       19.7923       17.7226       17.4709       20.2959       12.3159       10.7647        9.5491        9.0281        6.1972        4.7461        4.5473        5.6946        8.5463       16.5256        8.2976        7.5580        4.5659        6.2507       10.0228        7.6968        6.1391        4.1913        3.4328        4.3147        5.1892        3.6550        3.5979        3.2093        2.9126        4.7198        0.2773        1.0583        1.2727        1.4552        4.5843        6.6824        5.2658        3.5532        3.4708        5.5827        2.7337        0.9803        0.9892        2.8331        2.9050        1.2595        0.7154        0.8158        0.4041        0.0000        0.0000        0.0000        0.0000        0.0000        0.0000        0.0000        0.0000        0.0000        0.0000        0.0000        0.0000        0.0000        0.0000        0.0000        0.0000        0.0000        0.0000        0.0000        0.0000        0.0000        0.0000        0.0000        0.0000        0.0000        0.0000        0.0000        0.0000        0.0000        0.0000        0.0000        0.0000        0.0000        0.0000        0.0000        0.0000        0.0000        0.0000        0.0000        0.0000        0.0000        0.0000        0.0000        0.0000        0.0000        0.0000        0.0000        0.0000        0.0000        0.0000        0.0000        0.0000        0.0000        0.0000        0.0000        0.0000        2.7451        2.9042        3.4652        3.6519        3.7321        3.8033        3.4415        3.0910        2.7336        2.5267        3.0129        2.9397        2.8585        2.7182        4.2817        3.2082        3.4649        3.3303        2.2022        1.7248        1.0202        1.0102        1.2152        1.7821        1.2215        1.0611        1.0242        1.3547        1.1510        1.1948        2.8586        3.8204        4.7606        6.1322       10.4322       15.4193       19.5078       23.6640       35.0806       27.0217       29.2653       27.7392       34.1120       41.9041       47.5569       50.7449       46.9249       50.4559       46.0942       53.8669       56.1259       56.2410       58.6057       74.1792       77.1501       71.6554       75.4906       77.9153       67.8802       74.5266       77.2460       53.5223       31.3257       32.6148       35.7334       36.2984       41.1442       40.3521       24.6201       21.2236       21.5360       28.8674       30.3557       27.3774       31.4819       30.1676       33.5877       38.2580       41.3953       49.3120       57.4839       66.7549       81.7776       92.4027        0.0000        0.0000        0.0000        0.0000        0.0000        0.0000        0.0000        0.0000        0.0000        0.0000        0.0000        0.0000        0.0000        0.0000        0.0000        0.0000
        0.0000        0.0000        0.0000        0.0000        0.0000        0.0000        0.0000        0.0000        0.0000        0.0000        0.0000        0.0000        0.0000        0.0000        0.0000        0.0000        0.0000        0.0000        0.0000        0.0000        0.0000        0.0000        0.0000        0.0000        0.0000        0.0000        0.0000       41.0254       41.5891       42.5907       45.1632       43.0644       42.5880       42.4985       38.3683       31.6162       32.1114       30.0192       28.8102       23.5120       17.3176       15.7037       14.7115       17.0289       15.8005       13.2789       14.8617        9.2095        7.0957        5.9827        4.7421        1.7874        1.0214        3.2937        4.1709        8.6921        8.8221        3.3624        2.7423        3.1616        8.0660       10.0317       10.5058        7.7944        8.8177        5.7116        4.6954        6.0994        4.5342        2.9433        3.3025        4.5795        4.3461        0.0730        0.0995        0.5250        0.6359        1.2129        4.1408        5.3957        3.9500        2.7869        2.6504        3.8289        2.5467        1.7849        0.6971        1.0401        1.0564        1.4697        1.2257        0.9140        0.8697        0.9262        0.9582        1.1362        1.0001        0.8560        0.8740        1.2442        1.3509        0.0000        0.0000        0.0000        0.0000        0.0000        0.0000        1.6003        1.2931        1.2655        0.9550        0.0000        0.0000        0.0000        0.0000        0.0000        0.0000        0.0000        0.0000        0.0000        0.0000        0.0000        0.0000        0.0000        0.0000        0.0000        0.0000        0.0000        0.0000        0.0000        0.0000        0.0000        0.0000        0.0000        0.0000        0.0000        0.0000        0.0000        0.0000        0.0000        0.0000        0.0000        0.0000        0.0000        0.0000        0.0000        0.0000        3.1360        3.3738        3.6174        3.8707        3.8723        4.0748        3.9955        3.9878        3.3519        3.0963        2.9158        2.8580        3.0812        3.6462        3.3186        3.3890        4.0168        4.3802        4.8089        4.7920        3.7610        2.8901        2.3507        2.6991        2.7996        2.3688        3.0197        3.2313        3.5377        4.3333        5.4637        8.3989       10.9792        8.1229       10.1881       16.8042       19.0483       15.7094       17.5444       30.4772       31.7035       24.0197       19.8848       23.8427       29.9892       36.6059       39.7021       42.3849       49.5754       56.0539       66.9404       58.9386       71.4966       81.3452       88.6386       87.6785       86.4554       77.8643       82.2834       74.6292       71.9219       73.7514       67.6321       47.1827       43.0533       43.6057       43.4862       43.5918       48.4315       42.5850       44.1069       41.5125       36.8205       38.8185       35.0336       40.7607       33.5410       32.1674       33.2274       34.4614       39.3066       47.1879       53.0302       59.4589       72.1580       85.3335        0.0000        0.0000        0.0000        0.0000        0.0000        0.0000        0.0000        0.0000        0.0000        0.0000        0.0000        0.0000        0.0000        0.0000        0.0000        0.0000
        0.0000        0.0000        0.0000        0.0000        0.0000        0.0000        0.0000        0.0000        0.0000        0.0000        0.0000        0.0000        0.0000        0.0000        0.0000        0.0000        0.0000        0.0000        0.0000        0.0000        0.0000        0.0000        0.0000        0.0000        0.0000        0.0000       29.6645       36.0014       35.2839       33.8976       33.2937       35.8804       43.0914       46.7752       29.0777       22.0186       20.2251       17.4361       16.1195       15.5539       13.3595       12.5290       11.8715       12.8447       12.8295       14.0586       11.6862        6.4440        4.0132        2.8713        2.1638        0.6427        0.6432        5.3104        5.7126        4.6821        2.1399        2.4675        3.6734        4.3263        6.5771        5.1489        2.1902        0.5074        0.3951        1.4534        2.6475        1.5427        3.4359        2.1488        1.8539        2.3094        1.2128        1.1388        1.5509        2.2422        1.8677        1.6568        1.6146        2.1388        1.4572        1.2506        1.1918        1.4710        1.2129        1.0463        0.9967        1.2708        0.7625        0.6580        0.6972        0.4603        0.4721        0.4920        0.4412        0.5479        0.5122        0.5998        0.5587        0.7311        0.6701        0.6833        0.8414        2.0980        2.0470        1.7700        1.6213        0.8658        0.7263        0.4579        0.5538        0.5722        0.4064        0.4137        0.4535        0.0000        0.0000        0.0000        0.0000        0.0000        0.0000        0.0000        0.0000        0.0000        0.0000        0.0000        0.0000        0.0000        0.0000        0.0000        0.0000        0.0000        0.0000        0.0000        0.0000        0.0000        1.7121        1.7725        1.6553        1.3413        1.2795        1.4954        1.8094        2.6423        3.0325        3.3306        3.5622        3.5264        3.7786        4.0044        4.1374        4.1767        4.2775        4.1478        4.1527        3.4302        3.3841        3.4982        4.3433        4.3189        3.7587        3.5443        3.4120        4.0760        5.1855        6.0933        4.4446        3.3779        3.7188        3.2054        3.4372        3.7623        3.0180        3.5239        3.9692        4.9141        6.0292        6.7781        9.6337       10.2549       10.3779       12.8293       17.8108       17.3462       19.5759       23.1713       26.6265       28.3092       24.0136       21.6395       26.9277       38.1127       36.6231       36.9104       40.1380       49.7901       69.2005       88.8827       73.7339       70.5127       81.2570       87.2741       89.8657       79.8711       68.0475       73.7921       77.8108       63.4316       68.1707       66.4305       52.2488       54.9925       50.8848       47.1107       46.0930       56.1340       55.8866       52.4523       47.8043       43.2553       41.6341       39.8047       39.9626       31.4771       28.2053       31.9124       36.7871       40.9652       42.2035       56.4591       63.4802        0.0000        0.0000        0.0000        0.0000        0.0000        0.0000        0.0000        0.0000        0.0000        0.0000        0.0000        0.0000        0.0000        0.0000        0.0000        0.0000        0.0000        0.0000
        0.0000        0.0000        0.0000        0.0000        0.0000        0.0000        0.0000        0.0000        0.0000        0.0000        0.0000        0.0000        0.0000        0.0000        0.0000        0.0000        0.0000        0.0000        0.0000        0.0000        0.0000        0.0000        0.0000        0.0000        0.0000        0.0000       25.1174       27.3688       26.8990       26.1632       24.5345       22.3259       21.7499       21.6565       19.4392       16.4940       14.7947       13.6371       12.1180       12.2168       11.5124       10.8549       10.2457       10.9173       11.3092       10.6472        8.9849        4.1967        2.8682        2.3273        1.1222        0.4789        0.6938        0.4228        0.4126        0.9371        0.4532        0.4577        0.2749        1.1825        4.5567        2.9953        0.6406        4.5805        3.6943        2.2953        3.6713        1.9568        2.2563        2.3868        2.0903        1.6492        0.4834        0.4684        0.7704        0.6263        0.7919        0.6730        0.6665        0.7432        0.5617        0.6271        0.6900        0.9274        0.7144        0.6651        0.5595        0.8809        0.5079        0.2982        0.3033        0.3411        0.7820        0.7305        0.2739        0.3457        0.5132        0.7393        0.5482        0.6380        0.5864        0.6944        0.6335        1.3784        1.2496        0.8739        0.7064        0.4662        0.3539        0.3833        0.3462        0.4554        0.3499        0.3269        0.3278        0.2690        0.2420        0.2591        0.0000        0.0000        0.0000        0.0000        0.0000        0.0000        0.0000        0.0000        0.0000        0.0000        0.0000        0.0000        1.5323        1.8007        2.0384        1.6970        1.5579        1.5893        1.6630        1.6484        1.5424        1.4391        1.3277        1.3376        1.7355        2.6674        3.0946        3.4003        3.6926        3.8626        4.1550        4.3561        4.4292        4.3564        4.4068        4.2934        4.1614        3.4790        3.6023        4.0702        3.7115        3.9721        3.8186        3.7705        3.8299        6.5196        7.1103        5.8344        4.8469        3.8085        3.5164        4.5270        4.2441        3.0646        3.1525        3.7386        4.2920        5.3533        5.8911        6.5934        7.7000        8.9615       11.5942       12.9244       16.2267       16.7131       25.5582       25.5441       25.3247       25.8985       24.1112       22.9629       25.5638       30.9893       33.0963       42.4148       41.5508       57.4918       67.3261       74.5666       67.0933       65.9159       69.3747       70.4548       72.4549       76.8214       68.2568       65.0326       61.0065       64.9703       59.3054       57.1451       49.8084       50.9345       50.4649       53.8725       51.5208       58.6096       59.8273       61.6692       57.1111       52.6137       48.8167       44.4998       43.2465       33.6461       30.9916       33.4516       38.2244        0.0000       42.7013       57.9741       71.3108        0.0000        0.0000        0.0000        0.0000        0.0000        0.0000        0.0000        0.0000        0.0000        0.0000        0.0000        0.0000        0.0000        0.0000        0.0000        0.0000        0.0000        0.0000
        0.0000        0.0000        0.0000        0.0000        0.0000        0.0000        0.0000        0.0000        0.0000        0.0000        0.0000        0.0000        0.0000        0.0000        0.0000        0.0000        0.0000        0.0000        0.0000        0.0000        0.0000        0.0000        0.0000        0.0000        0.0000       22.3585       22.1585       24.5570       23.6768       21.0679       19.6359       18.7750       17.5854       15.7557       16.0278       15.7465       17.0427       16.6029       13.3764        9.9287        9.7213        8.9687        9.2339       11.7926       10.1639        7.6096        7.9136        3.8056        8.5639        3.0232        0.7912        0.6483        0.3557        0.0765        0.0808        0.1277        0.4196        0.1204        0.2060        0.9303        2.2584        0.4004        0.1259        0.9715        2.0926        0.9098        0.9976        1.0929        1.5579        0.6836        0.6981        0.3933        0.2271        0.3259        0.5328        0.5572        0.4855        0.4444        0.3377        0.2442        0.1180        0.0547        0.0761        0.1287        0.1563        0.0933        0.0000        0.3004        1.4384        2.2534        1.4452        2.2039        2.6065        1.9994        1.0165        0.3547        0.6070        1.0109        0.7390        0.5546        0.5765        0.3573        0.3325        0.7431        0.5480        0.4583        0.3465        0.4655        0.3145        0.3001        0.3241        0.3890        0.2819        0.2427        0.2608        0.2098        0.2311        0.2879        0.3089        0.7816        0.7993        0.0000        0.0000        0.0000        0.0000        0.0000        0.0000        0.0000        0.0000        1.6421        1.6670        1.4769        1.5958        1.5959        1.6748        1.4961        1.3037        1.2120        1.3717        1.2637        1.1330        1.2046        1.4834        2.4028        2.9158        3.3138        3.7216        3.7612        4.0318        4.1276        4.3219        4.3899        4.3699        4.7658        4.8391        4.3165        3.8309        3.6990        3.9145        4.2566        4.6783        4.8395        5.3070        6.7014        4.5339        3.5322        3.7743        4.2293        5.5268        4.3450        3.6425        3.2144        3.2391        3.8448        4.5103        5.6473        6.2888        6.9600        8.4735        9.1154       10.9981       16.0764       25.8396       32.5029       33.0639       31.6436       32.7672       20.0115       17.2908       21.4508       23.8617       29.3603       32.0404       37.3792       51.2143       61.6161       62.2800       69.0753       65.9566       68.6107       58.6757       53.2845       52.6750       52.3977       50.8277       49.9890       56.6009       58.7420       59.2668       63.7038       54.8354       56.7622       64.0252       72.8659       67.8429       61.0517       71.4678       63.2362       67.0794       60.5688       48.3825       45.3273       48.1194       38.0828       35.3225        0.0000        0.0000        0.0000        0.0000        0.0000        0.0000        0.0000        0.0000        0.0000        0.0000        0.0000        0.0000        0.0000        0.0000        0.0000        0.0000        0.0000        0.0000        0.0000        0.0000        0.0000        0.0000        0.0000        0.0000
        0.0000        0.0000        0.0000        0.0000        0.0000        0.0000        0.0000        0.0000        0.0000        0.0000        0.0000        0.0000        0.0000        0.0000        0.0000        0.0000        0.0000        0.0000        0.0000        0.0000        0.0000        0.0000       20.9880       19.2947       21.9346       20.9337       19.9788       17.2639       15.7934       13.9501       12.7748        9.6353        9.2686        8.7673        9.4485        9.5504        9.3848        7.5111        6.2986        7.4352        7.6209        7.1621        7.4471       14.1537       11.5165        8.6082        9.3816        4.6896        1.5407        7.2125        4.5830        0.7914        1.9514        0.3923        0.1276        0.0000        0.3748        0.0000        0.3430        2.0755        2.3063        0.2574        2.0658        5.4521        6.8875        5.2630        4.0587        4.5304        2.9460        2.4871        2.5254        2.0157        1.4908        1.1377        0.9902        0.7877        0.4372        0.2769        0.1971        0.3117        0.2102        0.2767        0.5233        0.7029        0.5157        0.4169        0.3668        0.2753        0.8724        1.3297        0.8904        0.8484        0.4716        0.7566        0.9725        0.6489        0.6331        0.7957        0.9612        1.3561        0.8418        0.8192        0.9401        1.6559        1.3352        1.0439        0.7129        0.7189        0.8165        1.0597        1.1924        0.8383        1.1727        0.9475        1.0968        0.9495        1.4819        1.5442        1.0574        1.1150        1.1445        1.3718        1.2767        1.2447        1.1033        1.4064        2.1076        1.8248        1.8262        2.1579        1.4778        1.4466        1.5424        1.7241        1.7589        1.3915        0.9588        1.2106        1.7448        0.8353        0.8053        0.8603        1.2806        2.0079        2.5877        3.0134        3.1423        3.1347        3.2978        3.6561        4.0253        4.3574        4.6387        4.9603        4.7589        4.4598        4.4101        4.5171        5.9659        5.9796        4.8359        4.4453        3.5301        3.2444        4.9609        3.1740        2.8924        4.4000        5.6315        3.9378        3.7382        2.8244        2.8310        3.8384        4.0368        4.8711        5.3972        6.4709        7.2095        7.3835       10.6462       20.0905       29.9891       29.4949       26.1645       23.7179       28.7375       31.7983       18.8535       19.4196       24.5011       37.4024       37.2241       41.6990       48.4717       54.2759       54.3860       55.6525       54.8241       53.4524       51.0991       51.7965       49.8320       47.9789       49.9673       50.4472       59.2748       57.2356       56.5365       55.6126       56.8640       65.0099       77.5375       81.6703       76.0802       59.6461       55.9162       52.6708       69.2433       73.1490       54.4498       44.1275       42.3846       38.1613        0.0000        0.0000        0.0000        0.0000        0.0000        0.0000        0.0000        0.0000        0.0000        0.0000        0.0000        0.0000        0.0000        0.0000        0.0000        0.0000        0.0000        0.0000        0.0000        0.0000        0.0000        0.0000        0.0000        0.0000        0.0000
        0.0000        0.0000        0.0000        0.0000        0.0000        0.0000        0.0000        0.0000        0.0000        0.0000        0.0000        0.0000        0.0000        0.0000        0.0000        0.0000        0.0000        0.0000       22.0694       19.9275       17.1193       16.7003       15.5222       17.5734       19.4739       16.3869       14.6680       12.0753       11.0116       10.8571        8.5081        6.9310        6.2405        5.9253        6.2146        8.0563        6.3117        5.2459        5.0916        6.8474        7.6192        5.4300        5.4283        9.3527       11.2420       10.6885       12.0701        4.0328        5.1203        0.7780        0.4178        0.6490        0.3299        0.2997        2.3795        2.2009        1.0994        0.7399        0.4373        3.7514        3.3926        4.4095        3.9103        4.7432        4.2997        3.8227        3.4742        1.7773        3.0646        0.9216        0.5837        0.8386        0.4535        0.3236        0.2716        0.4941        0.5385        0.6481        0.6318        0.8126        0.7900        0.7345        0.6721        0.4982        0.4663        0.5143        0.4700        0.4265        0.4764        0.7957        0.9682        0.6195        0.5148        0.4070        0.6686        0.5104        0.7353        1.0226        1.5356        1.1643        0.8761        0.8154        0.9596        0.9892        1.0985        0.8567        0.6473        0.8400        0.7169        0.5876        0.4848        0.5579        0.4791        0.9196        0.8883        0.5093        0.9122        0.9462        0.7889        0.7053        1.3697        1.6734        1.4710        1.1184        0.9145        1.4127        1.7369        1.6867        1.8576        1.7125        1.6970        1.7570        1.7423        2.0773        1.4364        1.0218        1.0543        0.9575        1.1273        0.7268        1.0504        1.7329        1.6941        2.2093        2.5521        2.6147        2.8952        3.0570        3.4188        3.6505        3.7955        4.3795        5.1829        5.0550        5.5385        5.0156        4.8317        5.5582        5.9439        5.1222        4.1648        3.9204        3.1821        3.2621        3.0500        2.3004        2.8737        4.2350        4.8582        4.1988        4.5062        3.9040        3.2124        3.9564        5.1622        6.0566        8.7712        8.9736        8.4412        7.2610       12.2757       17.4396       20.5943       19.7598       24.8570       20.4953       27.0788       24.6673       22.5019       25.5498       27.7780       35.6834       36.6507       44.6152       45.9421       50.2613       51.1413       48.9753       54.7687       48.9665       55.5415       57.7197       46.0998       49.5361       50.0282       49.2794       62.8015       64.8247       64.8381       61.6111       56.2555       71.6874       74.1093       75.7554       69.3054       53.0213       51.2872       48.8723       51.2758       53.0835       55.0887        0.0000        0.0000        0.0000        0.0000        0.0000        0.0000        0.0000        0.0000        0.0000        0.0000        0.0000        0.0000        0.0000        0.0000        0.0000        0.0000        0.0000        0.0000        0.0000        0.0000        0.0000        0.0000        0.0000        0.0000        0.0000        0.0000        0.0000        0.0000
        0.0000        0.0000        0.0000        0.0000        0.0000        0.0000        0.0000        0.0000        0.0000        0.0000        0.0000        0.0000        0.0000        0.0000        0.0000       21.3666       22.8882       19.8374       18.2418       16.4536       13.8778       13.8363       13.9129       15.5565       14.1618       15.7974       15.2803        9.5160        9.0191        7.9839        7.1029        5.8563        6.1180        4.4179        4.2169        6.4586        4.2031        4.0224        4.6087        7.8637        6.9904        4.3454        4.8069        5.5561        5.0881        4.3323        3.1680        1.0972        0.5273        0.6232        0.0002        0.0000        0.3125        0.1997        0.0000        0.2462        0.1849        1.7353        0.9731        4.1317        2.2777        2.9608        2.2335        2.2465        2.8467        2.6154        0.7715        1.4422        2.0101        0.7936        0.6251        0.5890        0.3024        0.3871        0.4290        0.6362        0.9783        0.9887        1.8487        1.2930        0.9643        0.9515        0.9611        0.6515        0.5927        0.5705        0.6355        0.7001        0.8347        0.7813        0.8996        1.0400        1.0463        1.0016        1.0709        1.1983        1.3716        1.4455        1.5331        1.5796        1.2953        1.1161        1.0246        0.9147        0.7842        0.7845        0.4844        0.6958        0.4971        0.4764        0.3091        0.3847        0.5500        0.6322        0.6683        0.7864        1.1399        1.0569        1.1565        1.1630        1.3842        1.3209        1.1516        1.3218        1.5662        0.6641        0.6336        1.1388        1.4322        1.3696        1.2926        1.3421        1.3348        1.2669        1.2329        0.9092        0.7381        1.0478        1.2540        1.0550        1.3492        1.7945        1.5051        1.9671        2.1599        2.4066        2.4890        2.7077        3.1536        3.3357        3.7816        4.7612        5.8699        7.1557        7.8453        7.1581        6.4729        6.2172        5.5225        4.3943        3.9338        3.6881        3.1447        3.0714        2.6510        2.2827        3.4496        3.8139        3.6113        3.9493        4.6091        3.9258        3.7175        4.7931        6.6768        8.8826       10.6351       10.6007        8.0134        7.7502       12.7538       12.9677       13.4156       19.5980       20.2051       18.5347       19.2430       26.0544       26.1871       31.2623       29.7779       36.8887       45.2012       49.7820       55.8017       54.5346       53.7655       45.9389       49.5257       53.1343       59.2935       55.1470       48.5330       49.6771       52.2150       58.7552       64.1877       69.5082       67.0487       64.9768       63.3442       67.9739       69.8260       71.5054        0.0000       59.6209       61.7251       59.0603       56.2747       51.9100       48.6671        0.0000        0.0000        0.0000        0.0000        0.0000        0.0000        0.0000        0.0000        0.0000        0.0000        0.0000        0.0000        0.0000        0.0000        0.0000        0.0000        0.0000        0.0000        0.0000        0.0000        0.0000        0.0000        0.0000        0.0000        0.0000        0.0000        0.0000        0.0000
        0.0000        0.0000        0.0000        0.0000        0.0000        0.0000        0.0000        0.0000        0.0000        0.0000        0.0000        0.0000        0.0000       19.1647       18.4848       18.1195       16.6013       14.4184       13.5790       13.7991       12.5711       11.9220       12.3111       12.5980       13.6581       13.4435       11.6604       10.7886        8.3794        6.8757        5.5329        4.8079        4.0541        4.8986        4.4198        5.9965        3.4451        3.2597        3.1203        3.8417        3.6497        3.4156        3.2661        4.4645        4.0999        3.4302        2.8201        0.7467        0.2153        0.0002        0.3462        0.6766        1.7557        1.1119        0.0544        0.0000        0.1138        0.3465        0.3424        1.5924        0.1752        0.0000        0.2640        0.0000        0.0000        0.1108        0.0885        0.2488        0.3378        0.1075        0.2622        2.3049        0.8700        0.7990        0.7261        0.9515        0.7912        0.6474        2.4906        1.9039        1.7608        0.6183        0.5768        0.6600        0.6949        0.7796        0.8775        0.9691        0.9991        0.9007        0.8707        1.0470        1.2299        1.2879        1.2837        1.2567        1.5271        1.4294        1.2183        1.4310        1.2360        1.1624        1.1396        0.4497        0.6493        0.9102        0.8120        0.7230        0.4460        0.4031        0.3578        0.5045        0.6182        0.9523        0.8675        0.9824        0.9899        1.0381        0.6533        0.6389        1.0284        1.7663        2.0193        2.1302        1.6522        0.7514        1.2757        0.9328        0.8875        0.9604        1.0997        1.3455        1.5506        1.7156        1.4597        0.8778        0.8897        1.2936        1.1885        1.3770        1.4969        1.5033        1.4857        1.8543        1.8104        1.8345        2.1441        2.7732        3.3044        3.8143        3.8345        4.7879        6.5381        7.3609        7.5888        6.2079        5.4444        5.1765        3.9558        4.0386        3.8452        3.5015        3.5830        3.3890        2.3412        2.2067        2.3938        3.2329        3.3627        3.6142        4.1368        3.2719        3.6474        5.8049        7.0527        9.4701       11.4420       13.6661       13.4805       12.8811       11.9487       10.1043       15.1504       17.6248       16.8293       17.2975       17.8488       33.9516       40.9330       40.4778       27.9085       37.6914       43.3534       47.6351       61.1917       59.5196       58.6847       51.4287       51.9295       56.4805       58.6611       55.8732       54.2483       58.4404       60.6708       62.0774       72.2757       77.6304       69.2301       65.8056       69.4122       70.3882       69.6291        0.0000        0.0000        0.0000        0.0000        0.0000        0.0000        0.0000        0.0000        0.0000        0.0000        0.0000        0.0000        0.0000        0.0000        0.0000        0.0000        0.0000        0.0000        0.0000        0.0000        0.0000        0.0000        0.0000        0.0000        0.0000        0.0000        0.0000        0.0000        0.0000        0.0000        0.0000        0.0000        0.0000        0.0000        0.0000        0.0000
        0.0000        0.0000        0.0000        0.0000        0.0000        0.0000        0.0000        0.0000        0.0000       27.9935        0.0000        0.0000       20.8105       18.0394       16.2370       16.3797       16.7816       13.3794       10.9892       12.1854       16.4091       14.8477       14.5165       22.3439       28.5420       20.3783       15.6322        5.9548        5.8782        7.6700        5.7046        5.2133        4.8138        4.4598        4.1306        3.9116        3.5284        3.1998        2.9656        3.5901        3.0472        2.8722        2.7135        3.6888        3.3507        2.6516        1.6985        0.5722        0.0000        0.0000        0.0000        2.2168        0.6222        0.0000        0.2379        0.1956        0.0000        0.2167        0.1274        0.1664        0.0000        0.2180        0.0853        0.0641        0.2614        0.1432        0.0496        0.1404        0.3524        0.2065        0.3942        1.0441        0.7382        0.9642        0.5714        0.4842        1.7369        1.9534        2.1066        1.5265        1.5899        0.6919        0.7533        0.7610        0.8640        0.9755        1.0135        1.0528        1.0566        1.1566        1.1543        1.5738        2.5038        2.7759        2.6859        2.1551        2.0605        2.0303        2.0052        2.1018        1.9512        2.1107        2.0395        1.5352        1.5552        1.3671        1.0771        1.2390        0.6055        0.4727        0.5099        0.5232        0.7839        1.0739        1.0712        1.1132        0.7026        0.8344        0.9624        1.9579        1.7492        1.9215        1.7615        0.7609        0.4520        0.3603        0.4139        1.2415        1.0890        0.9874        0.8865        0.9412        1.0208        0.9788        0.8444        0.1664        0.2507        0.4251        0.7098        1.2843        1.9137        2.0047        2.0609        1.7936        2.2273        2.4876        2.3223        2.4678        2.5299        2.8403        3.3797        4.5704        5.4566        6.7601        6.7740        5.4377        5.2433        4.5581        4.3202        4.4316        4.3336        4.5010        4.6894        4.0659        2.7200        2.5606        2.7433        2.1145        2.2804        2.2965        2.4524        4.3399        6.0296        6.0608        6.8228        8.0542       10.0661       12.7377       16.6962       24.1047       22.9947       20.0667       11.5989       14.6674       17.0717       14.4180       15.6448       40.6646       59.4545       54.3703       41.4760       35.9062       39.7027       43.6763       59.3049       57.8571       54.2835       54.2365       61.4435       64.8495       66.8684       70.5877       66.9462       69.6143       70.9117       79.0869       83.1667       86.0545       77.9617       75.1303       74.3366       69.8387        0.0000        0.0000        0.0000        0.0000        0.0000        0.0000        0.0000        0.0000        0.0000        0.0000        0.0000        0.0000        0.0000        0.0000        0.0000        0.0000        0.0000        0.0000        0.0000        0.0000        0.0000        0.0000        0.0000        0.0000        0.0000        0.0000        0.0000        0.0000        0.0000        0.0000        0.0000        0.0000        0.0000        0.0000        0.0000        0.0000        0.0000
        0.0000        0.0000        0.0000        0.0000        0.0000       31.4898       25.6416       20.8458       17.0317       25.1553       26.3650       23.5982       21.7878       17.1267       12.6819       14.3101       20.2947       24.8213       27.5565       26.0099       10.3966       12.8345       16.0052       19.0151       22.4050       12.6144        8.6499        4.6546        4.6585        4.6705        4.5992        4.2522        4.0021        3.7234        3.4507        3.2468        2.9091        2.5845        2.3467        2.4244        2.3218        2.1875        2.0819        2.9040        2.6019        2.0157        1.1570        0.2526        0.0000        0.0000        0.0000        0.6652        0.2742        0.0000        0.0514        0.2196        0.0000        0.0000        0.0000        0.0600        0.3765        0.6416        1.3079        0.7333        0.2581        1.4215        0.4207        0.1002        0.1443        0.6020        1.6166        0.6785        0.6568        0.2498        0.1802        0.2985        2.0402        3.9686        2.9102        1.3559        1.5850        1.6417        0.8419        0.9762        1.0926        1.1038        1.2950        1.1965        1.2392        1.2950        1.6726        2.3560        2.5788        2.7038        2.8750        3.0992        2.5925        2.3959        2.3947        2.5829        2.3692        2.4447        2.4571        1.9989        1.7946        1.7009        1.3886        1.7607        0.7762        0.7322        1.1112        1.1211        0.9870        1.0998        1.0862        0.6378        0.7988        0.3288        1.3092        1.4119        1.7245        1.2818        0.7889        0.8762        0.4715        0.5685        1.0153        1.6606        1.7250        1.2847        1.3663        1.2335        0.9815        0.8507        0.6731        0.2604        0.0581        0.0000        0.2063        0.8656        1.2343        1.3928        1.3350        1.3132        1.9640        2.6315        2.4966        2.2244        2.3491        2.8134        3.2582        4.0674        5.1257        6.0860        4.8231        4.7604        4.4446        4.6451        4.3518        4.7805        5.1877        5.7367        4.4868        3.5021        3.0387        2.9404        2.9515        2.0616        1.8912        1.7495        3.2216        6.0777        4.0968        4.1885        8.3592        7.4176        8.0218        8.7723       10.1259       15.8997       24.2034       23.8147       17.2903       16.0618       16.8938       16.6801       15.4729       41.3897       61.2031       56.3640       52.1474       41.9508        0.0000        0.0000       50.7164       51.5683       57.6304       56.4997       60.5242       64.2812       64.4754       64.8617       69.1634       76.3516       78.9921       86.7560       92.4910       91.9206       83.1050       81.5402       80.9887        0.0000        0.0000        0.0000        0.0000        0.0000        0.0000        0.0000        0.0000        0.0000        0.0000        0.0000        0.0000        0.0000        0.0000        0.0000        0.0000        0.0000        0.0000        0.0000        0.0000        0.0000        0.0000        0.0000        0.0000        0.0000        0.0000        0.0000        0.0000        0.0000        0.0000        0.0000        0.0000        0.0000        0.0000        0.0000        0.0000        0.0000        0.0000
        0.0000        0.0000        0.0000        0.0000       32.2699       27.2666       24.0596       17.2049       13.3324       16.1824       21.5439       20.6033       20.1704       15.9441       15.6572       12.0815       12.1160       10.1736        7.8703        7.1922        6.7839        9.4414       10.2218       10.8219        9.6448        4.2802        3.1265        3.2997        3.4100        3.5172        3.5639        3.3919        3.2076        3.0266        3.0512        2.6051        2.2516        1.9689        1.7796        4.0837        3.1096        2.0287        1.9733        2.2498        2.0148        1.4874        0.7260        0.0288        0.0000        0.0000        0.0000        0.0000        0.0000        0.0000        0.0000        0.0000        0.0000        0.0000        0.4108        0.1288        0.1862        0.1313        0.4178        0.4149        0.7931        1.5155        1.1000        0.4893        1.0998        2.1985        2.7854        0.3477        0.5707        0.2179        1.0169        1.0750        1.2637        0.9920        0.8649        0.7916        0.9007        1.7322        1.0270        1.1618        1.2282        1.3258        1.3896        1.3179        1.9569        2.2351        2.4397        2.6666        2.4147        2.6441        2.5035        2.8964        2.6913        2.7445        2.7032        2.8078        2.6972        2.5948        2.4516        1.9388        1.7640        1.5878        1.9655        1.8481        1.0642        0.8874        0.6282        0.9835        0.8861        0.9351        0.6913        0.4874        0.4910        0.5888        1.1530        0.4407        0.5778        0.4839        0.2690        0.4827        0.2725        1.2809        1.2174        1.0042        1.1088        1.1816        1.0785        0.7805        0.8272        0.5601        0.4524        0.0139        0.2147        0.2907        0.1412        0.4536        0.4641        0.7989        1.3950        1.7114        1.8867        2.0492        2.2729        2.2204        2.2412        2.6971        3.0712        4.0952        4.9855        5.2717        4.3310        4.2732        4.4931        4.5237        4.6574        4.6450        4.7360        4.8506        4.2354        3.9249        4.0669        3.1585        3.1345        1.9979        2.1577        4.9833        5.4170        5.7669        4.7856        4.9038        6.2285        7.2388        7.9958        9.2326       10.1427       15.4310       23.6148       24.4412       17.9291       13.7157       14.6872       16.7763       18.1597       18.0605       38.3236       30.7158       32.3925        0.0000        0.0000        0.0000       48.9496       45.4575       48.5528       50.9682       53.6089       58.4208       59.8179       65.1913       68.6320       80.7922       86.2366       93.9064       98.3493       93.9163        0.0000        0.0000        0.0000        0.0000        0.0000        0.0000        0.0000        0.0000        0.0000        0.0000        0.0000        0.0000        0.0000        0.0000        0.0000        0.0000        0.0000        0.0000        0.0000        0.0000        0.0000        0.0000        0.0000        0.0000        0.0000        0.0000        0.0000        0.0000        0.0000        0.0000        0.0000        0.0000        0.0000        0.0000        0.0000        0.0000        0.0000        0.0000        0.0000        0.0000        0.0000
        0.0000        0.0000       40.7816       32.1018       30.6197       25.6500       20.0850       19.8246       14.1044       13.3121       16.3718       19.1030       14.4216       15.3722       11.3444        8.2716        7.8050        7.6223        8.4892        5.7828        4.0328        4.2504        4.3067        4.1574        3.3946        2.5477        2.4568        1.7933        1.9768        3.5651        5.3268        2.3472        2.2291        2.3601        2.6151        2.3510        1.6995        1.1625        1.0792        2.2028        4.5375        4.1358        4.0516        1.9893        1.2897        0.8450        0.2266        0.0000        0.0000        0.0000        0.0000        0.0000        0.0000        0.0000        0.0000        0.0000        0.0000        0.0000        0.0000        0.0000        0.1769        0.2257        0.4352        0.5765        1.6866        0.7869        0.9505        0.8123        0.2148        0.1609        1.0929        3.1788        1.8149        1.4912        1.6573        1.1310        0.8902        0.8290        1.1804        0.8643        0.8972        0.9939        1.3009        1.2650        1.1412        1.2510        1.3382        1.3873        1.8732        2.2660        2.1609        2.4725        2.6240        2.8026        2.8893        3.3184        3.0020        3.2911        3.2219        2.9188        2.8035        2.5783        2.6388        2.8861        2.8076        2.4441        1.6751        1.5887        0.8257        0.6676        0.7693        1.0402        0.6250        0.6009        0.6427        0.5016        0.4374        0.4291        0.6545        0.9718        1.0149        2.0991        1.6131        0.9001        0.5550        0.4154        0.8665        1.1910        1.1013        1.6065        1.0992        0.8745        0.6670        0.4111        0.3718        0.0150        0.1983        0.2336        0.3630        0.8616        0.6446        1.0330        0.8056        1.0474        1.7392        2.0829        2.7403        2.2877        2.4983        3.0227        3.4974        4.9859        5.3692        5.6534        4.8487        5.0683        4.8989        4.8294        4.7636        4.8305        4.5712        4.6539        4.8260        4.3383        3.8106        3.8296        3.3765        2.2462        3.4237        6.3596        6.7199        9.6216        6.6694        6.0241        6.5093        9.0767        9.4101       11.1724       11.8029       10.5980       10.5014       10.4074       11.0637       16.8969       20.8974       20.5543       16.7543       16.6368       26.6037       32.5560        0.0000        0.0000        0.0000       40.5731       45.6197       48.8535       50.6455       43.6179       47.5194       52.1082       56.4805       60.6410       71.4397       83.8010       93.5620       98.2885      100.9025        0.0000        0.0000        0.0000        0.0000        0.0000        0.0000        0.0000        0.0000        0.0000        0.0000        0.0000        0.0000        0.0000        0.0000        0.0000        0.0000        0.0000        0.0000        0.0000        0.0000        0.0000        0.0000        0.0000        0.0000        0.0000        0.0000        0.0000        0.0000        0.0000        0.0000        0.0000        0.0000        0.0000        0.0000        0.0000        0.0000        0.0000        0.0000        0.0000        0.0000        0.0000        0.0000
        0.0000       31.6463       29.7352       33.4084       28.5880       25.2458       21.6386       19.2004       20.2610       17.6937       15.9073       10.0558        6.4262        8.3034        2.2930        1.6582        2.4878        3.0482        2.5503        2.1645        2.3939        1.9044        0.5986        1.9058        0.8084        1.3935        0.7891        0.9131        3.8671       10.3664        5.9499        0.9685        0.9134        0.8124        0.6431        0.4726        0.3577        0.2624        0.4701        1.3279        6.9760        2.9828        0.6900        0.0933        0.4549        0.0000        0.0000        0.0000        0.0000        0.0000        0.0000        0.0013        0.0018        0.0047        0.0099        0.0542        0.0730        0.0852        0.0908        0.0957        0.1011        0.1015        0.1606        0.8515        1.2847        0.7462        0.6234        1.4963        1.6836        1.4246        0.7525        1.2094        0.3824        0.3139        0.6190        0.5343        0.8315        0.7660        0.6077        1.2007        1.5937        1.6267        1.3352        1.4946        1.1175        1.1606        1.3690        1.9022        2.3964        2.4767        1.8673        2.6804        3.1839        2.8012        2.9345        3.7290        3.8945        3.7066        3.8444        3.3565        2.9979        2.7032        2.9186        2.8251        2.5624        2.2203        1.8887        0.9692        0.9364        0.6782        0.8367        1.0712        0.9722        0.9984        0.9112        1.0067        0.3947        0.4980        0.4423        0.5662        1.0193        0.6413        0.7196        0.8344        0.7225        0.6686        1.0285        1.1321        0.9177        2.3076        1.8143        1.0005        0.8619        2.3833        1.2005        1.6581        1.1655        1.5998        1.9696        2.0585        2.2044        2.0296        2.5863        3.8980        4.9527        2.1953        1.7729        2.6238        3.6613        4.7214        5.0622        6.4295        6.5760        6.6055        6.4196        5.2102        5.1281        4.0343        3.8955        4.7190        4.8692        4.8661        5.0318        4.6733        4.4774        5.1646        6.6594        4.5865        3.6869        5.7345        7.9691       10.9170        9.7214       11.0549       10.0475       13.8509       12.0983       13.3925       13.1932        7.0263        6.7972       12.3350       16.9881       30.3621       26.2831       18.7882       13.0118       12.0573        0.0000        0.0000        0.0000        0.0000       22.0763       27.9557       33.6176       36.4457       30.2234       27.6253       30.0398       45.2421       50.6172       54.7037       65.4839       79.5317       89.5103       98.4775        0.0000        0.0000        0.0000        0.0000        0.0000        0.0000        0.0000        0.0000        0.0000        0.0000        0.0000        0.0000        0.0000        0.0000        0.0000        0.0000        0.0000        0.0000        0.0000        0.0000        0.0000        0.0000        0.0000        0.0000        0.0000        0.0000        0.0000        0.0000        0.0000        0.0000        0.0000        0.0000        0.0000        0.0000        0.0000        0.0000        0.0000        0.0000        0.0000        0.0000        0.0000        0.0000        0.0000
        0.0000       22.5323       20.0389       21.8185       21.0898       22.0558       21.3166       14.5299       14.3088        8.8769        7.5374        5.4144        3.9128        3.3496        1.6798        2.2315        2.5573        1.9372        3.2162        2.3395        1.6587        0.8411        0.5357        1.1397        0.4656        1.0134        0.5580        0.7105        3.2644        8.3595        3.5770        0.7909        0.7676        1.1352        0.5653        0.3971        1.4542        0.1882        0.3706        0.7296        1.8551        2.3842        1.0024        0.3334        0.0000        0.0998        0.0000        0.0000        0.0000        0.0000        0.0000        0.0018        0.0025        0.0066        0.0138        0.0764        0.1040        0.1836        0.2574        0.2914        0.5672        0.3358        0.4838        0.7021        0.3166        0.5918        0.7876        0.9440        0.7517        1.2789        1.2921        0.4708        0.3944        0.4671        0.2688        0.2266        0.5800        0.2987        1.0395        1.3435        0.9587        1.3501        2.2022        1.9462        1.5332        1.4959        1.6583        2.5260        3.4469        2.3970        2.1395        2.6837        2.7791        3.3248        3.8994        3.9175        3.6595        3.3093        3.1508        3.0858        2.8337        2.7552        2.7514        2.9621        2.4915        1.9678        2.0603        0.9392        0.8475        0.8851        0.7058        0.6510        0.9245        1.2209        0.8815        0.8444        1.1150        0.9755        1.2916        0.7368        0.6165        0.6422        0.6666        2.0088        2.6163        7.3721        3.2666        1.3374        1.2909        2.0334        1.7647        0.4844        0.7313        1.7018        1.1626        1.0460        1.1258        1.6827        2.1441        2.7334        2.6273        2.3805        2.4596        3.4726        3.6896        2.1703        2.4398        2.8306        3.9533        5.2234        5.1660        6.3495        6.2918        6.1779        6.1200        4.4883        3.8407        3.6954        4.2028        5.0289        6.1193        8.1521        6.3153        4.9954        5.9981        6.3185        4.8765        4.3504        5.7478        7.7404        9.1203        9.5527        9.6112       10.6977       11.8570       21.0785       19.7805       19.3103       16.3681        6.1732        8.2286       11.5273       13.7905       19.0156       14.4705        7.9067        0.0000        0.0000        0.0000        0.0000        0.0000       20.0560       23.1612       22.8098       17.4608       23.3813       19.4907       23.9375       28.8512       43.5627       49.2352       61.9234       75.6894       86.3275        0.0000        0.0000        0.0000        0.0000        0.0000        0.0000        0.0000        0.0000        0.0000        0.0000        0.0000        0.0000        0.0000        0.0000        0.0000        0.0000        0.0000        0.0000        0.0000        0.0000        0.0000        0.0000        0.0000        0.0000        0.0000        0.0000        0.0000        0.0000        0.0000        0.0000        0.0000        0.0000        0.0000        0.0000        0.0000        0.0000        0.0000        0.0000        0.0000        0.0000        0.0000        0.0000        0.0000        0.0000        0.0000
       19.9695       16.9810       14.8447       12.2711       14.3771       11.9157       10.7718        8.4206       12.9434       10.0911        6.4425        5.0632        3.9350        6.8574        5.0051        1.7620        3.0594        3.6713        2.6136        1.6227        1.6284        1.6759        0.4476        0.2278        0.2573        0.3142        0.7451        0.5535        0.6478        1.6071        1.4174        0.6794        0.6595        0.9548        0.4722        0.3198        0.2077        0.1321        0.6887        0.7175        0.3878        0.0000        0.0000        0.0000        0.0000        0.4814        0.5749        0.2937        0.0000        0.0000        0.0000        0.0387        0.0345        0.0088        0.0177        0.0967        0.1313        0.1900        0.2464        1.8491        3.7251        0.3126        0.1657        0.4385        0.3695        0.3984        0.2681        1.0029        0.2524        0.2654        0.4660        0.3451        0.2848        0.6452        0.9291        0.9496        1.2336        2.5065        1.1811        1.0500        1.7457        1.4132        1.0567        1.5077        1.3692        2.4290        2.9694        4.3430        3.5392        3.0629        2.9132        2.9402        2.9021        3.2069        3.0878        3.1201        3.5903        3.7191        2.9557        2.8450        2.7458        2.8450        2.7403        2.6273        2.7861        2.3836        1.7103        1.1096        1.6569        0.7014        0.7153        0.6668        1.3290        1.0491        1.0898        1.8444        2.0728        2.1433        1.7641        0.6717        0.8370        0.5285        1.4151        1.6794        1.6626        1.1838        1.3425        2.1055        2.6667        1.2372        0.8747        0.4890        0.5494        1.7114        1.4446        1.1738        2.2027        2.0033        2.0328        2.1336        9.3781        2.1649        1.8860        1.9378        2.8515        2.2242        2.8789        3.0230        5.0113        5.8977        4.9757        5.5893        5.4987        5.2019        5.5417        4.1827        3.3708        3.6482        4.8519       10.4683       16.6779       16.5388        7.0309        5.3191        4.7691        5.0162        4.6462        4.5719        5.1023        6.1194        7.0881       10.4495       14.8195       14.3592       12.7650       25.2439       27.0365       29.8027       22.5334        7.6452        5.5957        5.0675        4.7128        4.2976        5.3489        0.0000        0.0000        0.0000        0.0000        0.0000        0.0000       11.7942       12.2017       11.6430       12.5078       15.6210       18.5858       23.5938       32.2491       45.7280       59.7802        0.0000        0.0000        0.0000        0.0000        0.0000        0.0000        0.0000        0.0000        0.0000        0.0000        0.0000        0.0000        0.0000        0.0000        0.0000        0.0000        0.0000        0.0000        0.0000        0.0000        0.0000        0.0000        0.0000        0.0000        0.0000        0.0000        0.0000        0.0000        0.0000        0.0000        0.0000        0.0000        0.0000        0.0000        0.0000        0.0000        0.0000        0.0000        0.0000        0.0000        0.0000        0.0000        0.0000        0.0000        0.0000        0.0000        0.0000        0.0000
       16.0673       13.3819       11.2892       10.8982        9.1013        7.1507        6.0085        6.8404       12.4527        9.9208        9.4860        6.0940        3.7216        7.4822        1.5823        2.9716        1.1813        1.1429        1.4729        1.2133        0.9010        0.0815        0.0979        0.1919        0.3449        0.2390        0.3124        0.4428        1.0946        3.5307        3.0152        0.7809        0.7339        0.4759        0.3631        0.2425        0.1529        0.0944        0.0673        0.0000        0.1636        0.0000        0.0000        0.0000        0.0000        0.0000        0.0000        0.0000        0.0000        0.0000        0.0000        0.0293        0.0475        0.0113        0.1265        0.1135        0.1509        0.1723        0.1792        0.3128        0.3287        0.2939        0.3629        0.2577        0.3617        0.2875        0.5773        0.5582        0.4091        0.5407        0.7796        0.5762        0.1163        0.6750        1.2608        0.5972        1.0786        1.3890        1.1162        1.1961        1.4898        1.5333        1.0975        0.9244        1.1857        2.2303        3.1727        4.1801        3.6078        3.3202        2.6810        2.8951        3.1018        3.4090        3.6626        3.4703        3.0931        2.8257        2.6318        3.1568        3.1485        3.1326        2.5740        2.4017        2.6449        1.8575        1.5704        1.4401        1.8453        0.8495        0.8066        0.7847        0.9885        0.7220        0.6475        0.7447        1.2173        1.4656        1.7141        0.9771        0.5271        7.7138        3.3086        1.3258        1.8555        0.9842        1.3450        4.3578        4.5211        0.9331        0.6664        0.4713        0.3164        1.0705        2.9695        2.2629        0.7447        0.9625        1.1664        1.5246        4.1545        1.4000        1.0285        1.3028        2.3490        1.4268        2.7878        3.2316        3.9976        4.7918        4.5258        5.5830        5.7402        7.1007        6.3908        4.5590        4.0985        4.4724        5.0341        7.4504       17.2471       10.3258        4.6667        4.3300        4.3009        4.1826        4.5351        4.4696        4.4973        5.1801        6.7693        9.4662       16.3473       14.8520       11.4140       17.2895       18.9517       19.3314       14.8958        7.2483        6.5513        5.6579        5.1247        4.0854        0.0000        0.0000        0.0000        0.0000        0.0000        0.0000       40.5600       21.0030       13.4962       11.2842       11.5549       15.1008       19.2069       27.4127       33.1754       50.7604       68.9325        0.0000        0.0000        0.0000        0.0000        0.0000        0.0000        0.0000        0.0000        0.0000        0.0000        0.0000        0.0000        0.0000        0.0000        0.0000        0.0000        0.0000        0.0000        0.0000        0.0000        0.0000        0.0000        0.0000        0.0000        0.0000        0.0000        0.0000        0.0000        0.0000        0.0000        0.0000        0.0000        0.0000        0.0000        0.0000        0.0000        0.0000        0.0000        0.0000        0.0000        0.0000        0.0000        0.0000        0.0000        0.0000        0.0000        0.0000        0.0000
       18.2060       15.0005        7.4279        8.8640        9.1327        6.6125        5.0380        6.5665        5.6406       14.7959       16.0422       12.3835        6.8068        5.8455        2.0542        6.7867        0.3614        0.1602        0.2948        0.3324        0.3637        0.3987        0.0877        0.0643        0.0746        0.0988        0.1368        0.2927        0.3555        0.3767        0.3559        0.0619        0.0582        0.0504        0.0395        0.0000        0.0000        0.0000        0.0000        0.0000        0.0000        0.0000        0.0000        0.0000        0.0000        0.0000        0.0000        0.0000        0.0000        0.0000        0.0000        1.1210        0.3728        0.0034        0.0060        0.1112        0.1226        0.1592        0.2455        0.1916        0.1914        0.6337        0.3553        0.8692        0.5756        0.4116        0.3649        0.1610        0.1764        0.1189        0.1042        0.0846        0.2572        1.1135        1.5779        1.2041        1.9091        2.6854        2.5827        2.4065        2.1930        2.1339        1.5338        0.8437        0.6408        0.6213        0.8008        1.7430        1.7903        2.2586        2.0309        1.6380        1.7011        1.7451        1.6276        2.0844        1.7976        1.6561        1.7502        2.2923        2.3646        2.2857        2.3155        2.3110        2.3245        2.0468        1.7393        1.4955        1.5426        1.3961        1.5545        1.8388        1.8890        1.3229        1.4530        1.6500        2.2000        1.5309        0.9315        0.8252        0.6307        0.6701        0.9127        1.0569        1.1135        1.0869        0.9652        0.8858        0.8160        0.8040        0.6242        0.1184        0.1681        0.2303        0.4525        0.8161        0.6194        0.5723        0.6098        0.7517        0.8047        0.7898        0.7646        0.2943        2.6900        1.1957        1.6127        3.6992        3.9248        4.3887        4.7876        6.3264        7.6540       12.3659       11.1769        5.6531        3.6936        3.8900        4.5653        4.9317        6.9104        5.1725        4.2666        3.6327        4.5043        3.0929        3.6911        4.8406        5.2509        4.8066        6.0242        7.7626       10.9252       14.9391       11.0525       12.5357       13.9279       13.8911       13.4428       11.4504       10.5988        9.8575        0.0000        0.0000        0.0000        0.0000        0.0000        0.0000        0.0000        0.0000       10.4400       15.0630       12.9074       13.5131       16.5114       17.5200        0.0000       51.5700       79.8900       97.3200      125.3100        0.0000        0.0000        0.0000        0.0000        0.0000        0.0000        0.0000        0.0000        0.0000        0.0000        0.0000        0.0000        0.0000        0.0000        0.0000        0.0000        0.0000        0.0000        0.0000        0.0000        0.0000        0.0000        0.0000        0.0000        0.0000        0.0000        0.0000        0.0000        0.0000        0.0000        0.0000        0.0000        0.0000        0.0000        0.0000        0.0000        0.0000        0.0000        0.0000        0.0000        0.0000        0.0000        0.0000        0.0000        0.0000        0.0000        0.0000        0.0000
       16.7048       16.5954        6.5572        6.7296        6.0625        5.0205        3.6074        4.7186        5.9790       13.9646       18.7289       10.7041        4.6335        4.9264        0.8081        4.8278        0.1285        0.0959        0.6759        0.4478        0.4865        0.1274        0.5207        0.3377        0.1662        0.1877        0.0852        0.1956        0.2477        0.2619        0.2394        0.0400        0.0356        0.0297        0.0222        0.0000        0.0000        0.0000        0.0899        0.0000        0.0000        0.0000        0.0000        0.0060        0.0000        0.0000        0.0000        0.0000        0.0000        0.0000        0.1127        0.7943        1.1431        1.0688        0.1889        0.5295        0.4521        0.4301        0.7480        1.0550        0.4010        0.7719        0.4848        0.4826        0.4074        0.1562        0.1986        0.2614        0.7219        0.6791        0.8001        0.9897        2.4820        1.7583        2.0109        2.5568        1.9680        2.9301        2.5152        1.9721        1.5267        1.4868        1.6045        0.9448        0.5533        0.8084        0.9921        1.2197        1.2482        1.2752        1.4631        1.2058        0.9507        0.8831        1.0957        1.4214        1.4024        1.5852        2.0735        2.5068        2.5267        2.6397        2.4179        2.1929        2.0003        2.0479        1.8336        1.3823        1.3169        1.5543        2.2842        2.6456        2.4873        2.2909        2.3523        1.6845        2.1801        1.6802        1.2345        1.2027        1.0578        0.9280        0.8071        0.9974        1.0839        1.1460        1.0384        0.8741        0.9877        0.8733        0.6279        0.2200        0.4891        0.5661        0.7418        0.5698        0.7327        0.8115        0.7481        0.7944        0.8679        0.8873        0.9768        0.6871        1.3521        1.9437        1.2940        2.6311        3.5610        4.1847        4.6666        6.5024        8.9713       11.3212        9.3787        6.4396        5.2984        3.8593        3.3978        4.0041        4.2064        4.2162        4.3262        4.1893        4.3713        3.3081        4.7210        4.5608        4.8036        6.1850        6.6790        8.2611       12.0280       17.3132       13.1227       12.9112       15.0474       14.8411       14.8535        0.0000        0.0000        0.0000        0.0000        0.0000        0.0000        0.0000        0.0000        0.0000        0.0000        0.0000        9.2100       15.7021       17.2837       20.7304        0.0000        0.0000        0.0000        0.0000        0.0000        0.0000        0.0000        0.0000        0.0000        0.0000        0.0000        0.0000        0.0000        0.0000        0.0000        0.0000        0.0000        0.0000        0.0000        0.0000        0.0000        0.0000        0.0000        0.0000        0.0000        0.0000        0.0000        0.0000        0.0000        0.0000        0.0000        0.0000        0.0000        0.0000        0.0000        0.0000        0.0000        0.0000        0.0000        0.0000        0.0000        0.0000        0.0000        0.0000        0.0000        0.0000        0.0000        0.0000        0.0000        0.0000        0.0000        0.0000        0.0000        0.0000        0.0000
        0.0000        0.0000        3.8514        4.4917        0.0000        2.2302        1.7064        2.6960        1.6864       11.2874       15.2165        9.8444        7.1717        2.1278        4.5671        4.0509        3.7855        0.0560        0.0396        0.0000        0.1754        1.6193        1.5943        1.5176        1.8496        0.8268        0.2511        0.1369        0.1798        0.1897        0.1666        0.0263        0.0220        0.0173        0.0124        0.0000        0.0000        0.0000        0.0000        0.0000        0.0000        0.0000        0.0000        0.0039        0.0000        0.0038        0.0077        0.0000        0.0000        0.0000        0.1853        0.3479        0.1832        0.1848        0.5341        0.3312        0.4107        0.5684        0.6555        1.1953        1.5252        0.6584        0.2468        0.1812        0.1522        0.2267        0.5664        1.4680        3.3130        3.5272        4.6736        3.6155        2.4480        1.5154        1.4479        1.5816        1.3452        1.0660        1.7987        1.3517        1.8611        1.7172        1.3839        0.8134        0.6313        0.6634        0.9091        1.4378        1.2292        1.3778        1.1735        1.0187        0.7462        0.6906        0.8025        1.3551        1.6320        2.1698        2.3665        2.5781        2.4434        2.7104        2.8925        2.4191        2.6490        2.3126        2.2532        2.0122        3.2958        1.8464        2.2452        1.9163        2.1787        2.3160        2.4818        2.4587        2.2302        2.8140        1.9419        1.0331        0.8957        0.8852        0.8340        1.3517        1.2586        1.2682        1.2205        1.0496        1.0182        0.9862        0.8718        0.3775        0.7284        0.6160        0.4123        0.9695        0.6497        0.8016        1.1662        1.1771        1.5601        1.5221        1.5586        1.1656        1.5126        2.3252        2.2464        2.4669        3.4468        4.1610        5.3433        7.3309        9.0591        8.9442        8.6191        6.8367        4.8768        3.3736        3.3155        4.0564        4.0445        4.2997        5.2009        4.4492        3.8106        3.6801        4.8204        5.6472        6.1400        6.7794        7.7040       12.4779       17.7017       24.3599       16.6563       15.0281       16.4998       15.9828       15.5773       13.4836        0.0000        0.0000       18.6617        0.0000        0.0000        0.0000        0.0000        0.0000        0.0000       35.7300       28.1400       21.9646        0.0000        0.0000        0.0000        0.0000        0.0000        0.0000        0.0000        0.0000        0.0000        0.0000        0.0000        0.0000        0.0000        0.0000        0.0000        0.0000        0.0000        0.0000        0.0000        0.0000        0.0000        0.0000        0.0000        0.0000        0.0000        0.0000        0.0000        0.0000        0.0000        0.0000        0.0000        0.0000        0.0000        0.0000        0.0000        0.0000        0.0000        0.0000        0.0000        0.0000        0.0000        0.0000        0.0000        0.0000        0.0000        0.0000        0.0000        0.0000        0.0000        0.0000        0.0000        0.0000        0.0000        0.0000        0.0000        0.0000        0.0000
        0.0000        0.0000        0.0000        0.0000        0.0000        2.7217        2.8074        2.7653        2.0383        0.7776        8.4884        3.5199        6.0720        3.1178        4.0508        3.8226        1.1776        0.3383        0.1707        0.0000        1.7066        1.9542        1.3558        1.0109        2.1248        0.3604        0.0486        0.8048        0.2347        0.1627        0.1409        0.0219        0.0178        0.0137        0.0098        0.0000        0.0000        0.0000        0.1095        0.0000        0.0000        0.0000        0.0039        0.3258        0.0039        0.2354        0.6555        0.3611        0.0000        0.7369        1.1926        0.8274        0.1757        1.2186        1.6215        1.1203        0.5559        0.7229        1.2905        1.0326        0.7096        0.2866        0.2343        0.3047        0.5723        0.7391        0.7976        1.0137        1.7743        1.8877        3.1285        3.6795        2.9033        1.8866        1.8683        1.3872        0.8136        0.8073        1.3161        0.5022        1.1520        1.3541        1.2228        1.0801        0.8188        0.5821        0.5978        1.6040        2.1366        1.7944        1.5602        1.0655        1.2064        0.9324        0.9903        1.2219        1.4688        2.0747        2.6020        3.0807        2.5884        3.1863        3.0554        2.7072        2.7592        2.2886        2.3799        1.9632        2.3949        2.8163        3.2681        2.6574        2.6415        2.7526        2.8724        3.1348        3.2958        3.3672        2.5639        1.9485        1.4342        1.3060        1.1399        1.6613        1.5198        1.5294        1.5254        1.3518        1.7286        1.8424        1.6711        0.3889        0.3836        0.2509        1.1626        1.6022        1.7390        2.1967        2.5417        1.8884        2.0063        2.1338        1.8457        1.3567        1.8336        2.0640        2.6644        3.6217        4.0216        4.5252        5.6417        7.4630        9.1020       10.0366        9.1939        5.1278        4.1731        3.5031        3.7668        4.5816        5.1858        4.9530        3.8516        3.1834        3.5916        3.6492        5.3008        6.1773        6.9284       10.3621       10.9156       12.3701       11.2078       12.3122       16.4996       17.5443       17.7160       16.9473       16.2882       15.4500       14.4206       15.4751       19.2462        8.2290        0.0000        0.0000        0.0000        0.0000       16.5900       23.3700       23.8200       23.3872        0.0000        0.0000        0.0000        0.0000        0.0000        0.0000        0.0000        0.0000        0.0000        0.0000        0.0000        0.0000        0.0000        0.0000        0.0000        0.0000        0.0000        0.0000        0.0000        0.0000        0.0000        0.0000        0.0000        0.0000        0.0000        0.0000        0.0000        0.0000        0.0000        0.0000        0.0000        0.0000        0.0000        0.0000        0.0000        0.0000        0.0000        0.0000        0.0000        0.0000        0.0000        0.0000        0.0000        0.0000        0.0000        0.0000        0.0000        0.0000        0.0000        0.0000        0.0000        0.0000        0.0000        0.0000        0.0000        0.0000        0.0000
        0.0000        0.0000        0.0000        0.0000        0.0000        3.8866        3.6206        3.9938        2.5568        3.9889        8.4391        7.8642        3.6182        3.9314       10.0088        3.5726        3.6871        0.3598        0.0620        1.0661        0.6852        0.3859        0.2405        0.1054        0.0188        0.0349        0.0617        0.1074        0.1397        0.1445        0.1226        0.0103        0.0080        0.0060        0.0043        0.0000        0.0808        0.1558        0.4243        0.2577        0.1344        0.0513        0.8224        0.3997        0.1208        0.7875        0.7368        2.0804        0.2640        0.6318        0.3734        0.2265        0.5252        1.6323        2.0812        1.9478        0.1106        0.6122        0.5335        0.5595        0.5201        0.4686        0.1641        0.1530        0.1928        0.5192        0.4089        0.5015        0.8130        1.3451        1.6413        1.6304        1.3572        1.3698        1.6607        1.8835        2.2725        0.4909        0.3227        0.3928        0.4018        0.6448        0.8270        0.8192        0.7608        0.8014        0.9395        1.5718        1.9183        1.6647        1.4469        1.5494        1.2998        1.2644        1.8525        1.8937        0.8860        0.7737        0.8846        1.1334        1.2489        1.3130        1.3504        1.5997        1.6965        1.5601        1.3964        1.2154        1.3497        2.0274        2.1335        2.8996        3.3313        3.5568        3.7253        3.9229        3.9826        3.7391        4.1227        4.1322        3.3529        2.6526        2.3092        1.7234        1.5279        1.4858        1.6989        2.3668        2.1330        2.2914        2.2795        2.3216        2.3480        1.5677        1.5517        1.5103        1.6416        1.7561        1.8156        2.6482        2.7117        2.4703        2.2274        2.2688        3.6981        3.2408        4.4358        3.3688        3.5933        5.0825        6.3400        8.1043        9.0730        9.3849        8.8741        8.2109       10.8875        5.9954        5.7783        5.3402        5.2520        5.1015        4.2893        2.1033        2.3883        4.0330        8.8314        9.6695        9.0859       12.3897       11.1961       10.7158       15.3982       19.1333       18.3050       19.0432       15.1239       14.4292       15.2536       15.4073       14.7042       16.3885       18.1279       21.5139        0.0000        0.0000        0.0000       34.3434       33.2670       29.6520       31.0212       28.0626       24.9251        0.0000        0.0000        0.0000        0.0000        0.0000        0.0000        0.0000        0.0000        0.0000        0.0000        0.0000        0.0000        0.0000        0.0000        0.0000        0.0000        0.0000        0.0000        0.0000        0.0000        0.0000        0.0000        0.0000        0.0000        0.0000        0.0000        0.0000        0.0000        0.0000        0.0000        0.0000        0.0000        0.0000        0.0000        0.0000        0.0000        0.0000        0.0000        0.0000        0.0000        0.0000        0.0000        0.0000        0.0000        0.0000        0.0000        0.0000        0.0000        0.0000        0.0000        0.0000        0.0000        0.0000        0.0000        0.0000        0.0000
        0.0000        0.0000        0.0000        0.0000        0.0000        4.7896        3.8249        2.1285        4.4549        3.1177        4.5254        4.8567        4.5102        6.1597        9.7925        4.3614        2.9821        2.2905        0.3932        0.5023        0.1541        0.1452        0.6337        0.1781        0.0178        0.0311        0.2844        0.1469        0.1139        0.1761        0.1604        0.0802        0.1449        0.0038        0.0028        0.0000        0.0000        0.0000        0.3693        0.0000        0.0000        0.0000        0.5036        0.9988        1.4376        2.2771        2.3145        0.3233        0.2818        0.3431        0.5002        0.6240        1.5818        2.7258        2.1051        0.8742        1.5371        1.0996        0.3755        0.3230        0.0710        0.1819        0.1297        0.2224        0.2096        0.1503        0.1946        0.3732        0.6336        0.5792        0.4840        1.0453        0.9043        0.6007        0.9948        1.4318        1.2849        0.5451        0.4690        0.4553        0.5456        0.7175        0.3532        0.3567        1.0484        1.1038        1.5492        2.1432        2.0726        1.9702        1.4472        1.4487        1.2118        1.2122        0.7608        0.7670        0.5648        0.6000        0.7553        0.9897        0.7091        1.1659        1.0702        0.7526        0.7987        1.3410        1.0597        1.1994        1.5076        1.7798        2.1729        3.0103        3.7923        4.1665        5.5109        5.9081        5.0886        4.6684        4.2610        4.5874        5.0780        4.6330        3.5852        2.3309        2.0167        1.7711        1.9402        2.7065        2.4643        2.8656        2.8814        2.8975        3.0093        2.2654        2.4427        2.1624        3.1829        4.1625        4.3626        3.3023        3.0534        2.7088        3.5008        5.3870        5.8257        2.9832        2.7039        3.8594        4.0873        4.2661        5.6463        7.6824        8.1024        7.5773        7.0799        7.0803        7.4793        7.2890        6.9354        6.8516        7.8678        6.3226        4.9368        2.1495        1.7309        2.1779        3.0847        6.3608        9.9294       13.8098       15.0485       18.7412       15.7176       16.2928       15.9105       21.4140       20.8295       17.9345       17.7600       15.5710       16.0467       16.9086       19.2763       23.2742        0.0000        0.0000       29.9135       32.0505       31.9327       31.5199       31.4496       28.2984       29.2371       34.7041       42.4055       61.9031       64.6515       76.7578        0.0000        0.0000        0.0000        0.0000        0.0000        0.0000        0.0000        0.0000        0.0000        0.0000        0.0000        0.0000        0.0000        0.0000        0.0000        0.0000        0.0000        0.0000        0.0000        0.0000        0.0000        0.0000        0.0000        0.0000        0.0000        0.0000        0.0000        0.0000        0.0000        0.0000        0.0000        0.0000        0.0000        0.0000        0.0000        0.0000        0.0000        0.0000        0.0000        0.0000        0.0000        0.0000        0.0000        0.0000        0.0000        0.0000        0.0000        0.0000        0.0000        0.0000        0.0000
        0.0000        0.0000        0.0000        0.0000       11.4293        8.8422        7.0111        6.1989        5.4747        2.6748        5.4066        4.9790        4.5357        6.7049        4.3529        0.9881        0.7962        1.4960        1.5439        1.0709        0.2719        0.9904        0.8070        0.4441        0.7628        0.9847        1.0411        0.0848        0.1540        0.1496        0.0890        0.0072        0.0051        0.0036        0.0026        0.0000        0.0000        0.0000        0.0000        0.0000        0.0430        0.4991        0.7207        1.1196        0.5459        0.7310        0.5564        0.5849        0.6180        0.8199        1.1349        1.4058        1.8170        0.8157        0.4023        0.7550        1.3783        0.7225        0.4027        0.6869        0.7877        0.6354        0.5830        0.4870        0.4005        0.2275        0.4100        0.7597        1.2581        1.0451        0.7939        0.6300        0.5438        0.8377        0.5488        0.7386        0.6541        0.6164        0.6540        0.6098        0.6948        1.4249        1.5786        1.2835        1.3501        1.1585        1.3455        1.7343        1.5901        1.7353        1.6460        1.7634        1.4831        1.4272        0.9810        0.7648        0.7024        0.5292        0.7142        0.9884        1.0504        0.9295        1.1184        0.9044        0.8741        1.1942        0.8507        0.9768        1.5790        1.7596        2.1313        3.2232        4.1087        4.0317        4.4254        4.9927        6.5477        7.3503        5.5681        5.3279        5.1201        4.8787        3.8139        2.8683        2.0362        2.0098        2.4889        2.4099        2.6308        2.7873        2.6859        2.8342        3.2162        3.5122        3.9916        4.6747        6.3981        9.9595        7.9609        8.4337        7.1846        9.6832        8.4971        8.0694        9.0389        6.8838        4.7782        5.2457        5.2105        4.9713        6.4062        8.3039        6.7102        7.1240        7.4774        8.5515        9.7613        9.5006        9.5066        7.6694        7.9269        6.6822        5.2508        2.4343        2.2234        2.2293        3.2458       11.6230       14.7551       19.0973       24.4419       24.9002       17.8042       16.9367       15.1184       31.0734       29.9024       22.1060       21.2413       18.7714       18.9784       18.3102       20.0601       24.1640        0.0000       30.5402       30.0915       32.6024       36.9891       37.1372       34.8588       31.5650       32.1552       34.6242       38.8839       49.9071       62.2934       65.7811       67.4604        0.0000        0.0000        0.0000        0.0000        0.0000        0.0000        0.0000        0.0000        0.0000        0.0000        0.0000        0.0000        0.0000        0.0000        0.0000        0.0000        0.0000        0.0000        0.0000        0.0000        0.0000        0.0000        0.0000        0.0000        0.0000        0.0000        0.0000        0.0000        0.0000        0.0000        0.0000        0.0000        0.0000        0.0000        0.0000        0.0000        0.0000        0.0000        0.0000        0.0000        0.0000        0.0000        0.0000        0.0000        0.0000        0.0000        0.0000        0.0000        0.0000        0.0000
        0.0000        0.0000        0.0000        0.0000       11.5404        9.2023        6.1518        4.5330        5.9906        4.7188        3.9166        2.6292        2.1667        1.3353        3.2730        0.6683        1.0917        1.3085        1.7512        0.5678        0.6811        0.2470        0.1917        0.3355        0.2820        0.8378        0.2756        0.0944        0.1146        0.1166        0.1000        0.3090        0.9505        0.6187        0.0037        0.3631        0.3276        0.2106        0.2253        1.0339        0.9367        0.7118        0.2237        0.2184        0.2487        0.2500        0.1797        2.2693        0.9673        1.3315        2.0661        2.2315        2.1633        1.7389        2.1185        1.0382        0.7808        0.3990        0.3673        0.6932        0.3026        0.6684        0.8577        0.4618        0.8140        0.4361        0.7948        0.9551        1.4120        1.3225        1.0937        0.7285        0.6119        1.4125        1.0432        0.7128        1.2544        1.9585        1.9580        1.1888        1.3756        1.0282        1.7692        0.7761        0.3305        0.6129        1.0669        1.0792        1.2350        1.3722        1.2099        1.3580        1.0631        1.1636        1.0389        0.7735        0.4758        0.5675        0.7748        1.1513        1.2298        1.3116        1.0726        1.1557        0.4795        0.3520        0.5727        1.2002        1.5451        1.9766        2.7634        3.0667        3.8467        3.3685        3.9940        4.6686        4.8180        6.2465        7.4599        7.5506        5.2444        5.1857        3.9409        3.0961        2.6601        2.3353        2.6725        3.0539        2.9773        3.4258        3.8046        3.9511        4.0572        4.3372        5.0194        6.8442        9.0143        8.7519        7.3491        6.9067        8.1921        6.4263        4.9751        8.9632       11.1498        6.8718        7.1601        5.4376        6.5728        6.7874        7.6604        7.8893        8.5429        9.8748       12.6291       11.9732       11.6111       11.9086       13.5308       10.9741        8.2214        8.2641        7.7765        2.8480        3.1177        4.1232        5.5621       19.6030       20.9012       24.8868       29.0697       19.9797       17.3198       18.6959       21.8136       28.8040       24.9051       26.3359       23.5735       21.2995       20.3048       18.0993       20.4670       24.9177       27.5561       32.6936       38.1593       46.0766       40.9226       41.7359       33.6652       30.1014       29.2337       33.6110       38.9739       49.5047       52.6478       53.3519       63.0672        0.0000        0.0000        0.0000        0.0000        0.0000        0.0000        0.0000        0.0000        0.0000        0.0000        0.0000        0.0000        0.0000        0.0000        0.0000        0.0000        0.0000        0.0000        0.0000        0.0000        0.0000        0.0000        0.0000        0.0000        0.0000        0.0000        0.0000        0.0000        0.0000        0.0000        0.0000        0.0000        0.0000        0.0000        0.0000        0.0000        0.0000        0.0000        0.0000        0.0000        0.0000        0.0000        0.0000        0.0000        0.0000        0.0000        0.0000        0.0000        0.0000        0.0000
        0.0000        0.0000        0.0000        0.0000        4.6126        3.6828        3.4755        1.1119        0.9243        0.7625        1.0294        0.2612        1.9322        2.0934        3.7574        2.4204        1.5607        0.6396        2.7154        0.9085        0.3472        0.5093        0.0937        0.1574        0.0451        0.0582        0.6667        1.3000        1.4003        0.3215        0.1559        0.9963        2.0541        0.9726        0.3939        1.7758        0.7801        0.7255        0.1738        0.5386        0.1893        0.2130        0.5145        0.6151        1.2456        0.5076        0.0000        0.0000        0.0725        0.0000        0.0773        0.3246        0.4174        0.3489        0.0665        0.0084        0.1911        0.0964        0.2649        0.5123        0.5898        0.7829        0.5419        0.6473        1.3610        2.6900        2.2271        3.3543        3.4086        2.8801        1.1505        1.2365        1.7679        2.0991        1.0045        0.5261        1.7755        2.2293        1.6606        1.0401        1.2602        1.0919        0.6845        0.4244        0.5044        0.5943        1.0563        0.9835        1.1262        1.6614        1.2675        1.4843        0.7571        0.5993        0.7324        0.3963        0.3243        0.3194        0.1636        0.5529        0.5151        0.9108        1.3200        0.6133        0.3959        0.1581        0.1525        0.3659        0.4675        0.9804        0.9804        1.8234        1.8288        2.2980        2.7681        3.9026        6.9008        4.6544        7.9613        9.2708        5.2366        3.1490        2.4111        1.4852        1.2672        1.2836        1.5398        2.9171        3.3032        3.4385        3.4148        3.5812        5.1067        6.6303        5.2414        4.9815       10.1962        5.7037        5.1483        5.8131        5.9090        6.8168        5.9721        5.6457       10.0674        9.5034        6.2587        7.7276        7.9964        8.5959       11.5902       15.1621       14.3917       15.8939       17.4195       13.3077       11.3458       14.1546       14.9320       11.7270       10.8524       11.5502       11.0463       10.5942       10.8434       13.4995       19.7836       24.2484       30.9178       28.9306       23.8526       28.7313       30.3248       34.1963       35.6832       32.9060       31.0602       35.0444       32.7882       29.8756       22.9502       23.3725       23.8255       27.0635       31.6958       39.6459       49.8753       45.8056       47.9828       41.0160       39.2814       22.5367       20.1569       21.9666       27.0619       42.7539       45.7711       46.5214       53.9930        0.0000        0.0000        0.0000        0.0000        0.0000        0.0000        0.0000        0.0000        0.0000        0.0000        0.0000        0.0000        0.0000        0.0000        0.0000        0.0000        0.0000        0.0000        0.0000        0.0000        0.0000        0.0000        0.0000        0.0000        0.0000        0.0000        0.0000        0.0000        0.0000        0.0000        0.0000        0.0000        0.0000        0.0000        0.0000        0.0000        0.0000        0.0000        0.0000        0.0000        0.0000        0.0000        0.0000        0.0000        0.0000        0.0000        0.0000        0.0000        0.0000        0.0000
        0.0000        0.0000        0.0000        0.0000        0.0000        0.0000        0.0000        0.0000        1.9869        1.1350        0.5126        0.0000        0.4889        0.4654        1.0325        1.8129        3.8799        2.9564        2.1738        0.8625        2.2677        1.9780        0.8754        0.2650        1.1631        1.6070        1.0762        2.6437        4.5054        1.4611        0.2892        0.6772        1.2902        1.9431        2.3620        1.1939        1.8142        0.2545        0.1966        0.3253        0.6388        0.5559        0.9759        0.2090        0.3639        0.0545        1.4932        1.2757        0.1390        0.1453        0.2014        1.4360        2.0293        1.2972        0.4329        0.0771        0.0495        0.5984        0.7213        2.2286        2.2375        1.8575        1.0668        2.2853        2.3337        2.0270        2.4885        3.5333        3.7619        2.6814        0.6306        1.0169        0.9086        0.8131        0.8480        0.6481        1.8018        1.9505        1.7113        1.1436        1.2089        0.7805        0.5608        0.4381        0.6204        0.4084        0.5403        1.4615        1.0597        1.2014        0.4955        0.8823        1.4707        1.1772        0.1926        0.1377        0.6015        0.1856        0.6783        1.0142        1.3902        1.1730        0.6493        0.0916        0.0444        0.0142        0.0237        0.1210        0.4109        0.6917        1.3275        2.6063        2.0953        2.1405        2.5442        3.3321        4.4125        5.6130        5.4840        6.5378        3.4530        2.7695        2.7847        1.4901        1.6109        1.2766        2.4854        4.0120        4.1373        3.6799        3.6281        3.5552        4.3185        6.2861        4.4148        5.9181       10.2210        6.0486        5.9364        7.5990       10.4617       10.4914        7.3108        9.8198       14.9213       13.0037       13.8538       15.2365       11.6811       14.6790       16.5490       19.4355       18.1985       21.8141       22.5270       15.3883       16.4383       17.9368       17.2642       14.3558       13.9965       14.3269       13.7188       14.8879       20.7010       19.7014       22.6475       27.9530       33.7478       29.7177       25.9751       34.6517       38.0216       34.9549       41.3757       38.6660       35.7155       35.9386       32.2180       46.6917       35.2036       28.2842       26.9540       39.2247       37.0711       47.6232       69.5449       44.8442       51.4686       49.7092       35.6357       20.4415       17.9796       16.7878       28.1659       46.6143       47.6246        0.0000        0.0000        0.0000        0.0000        0.0000        0.0000        0.0000        0.0000        0.0000        0.0000        0.0000        0.0000        0.0000        0.0000        0.0000        0.0000        0.0000        0.0000        0.0000        0.0000        0.0000        0.0000        0.0000        0.0000        0.0000        0.0000        0.0000        0.0000        0.0000        0.0000        0.0000        0.0000        0.0000        0.0000        0.0000        0.0000        0.0000        0.0000        0.0000        0.0000        0.0000        0.0000        0.0000        0.0000        0.0000        0.0000        0.0000        0.0000        0.0000        0.0000        0.0000        0.0000
        0.0000        0.0000        0.0000        0.0000        0.0000        0.0000        0.0000        0.0000        0.0000        0.0000        0.7340        0.2649        0.0000        0.0000        0.2203        0.2959        1.2382        2.1951        0.6558        0.7143        0.7566        2.4190        2.9214        2.5246        2.1196        1.2883        0.5203        0.2292        0.6003        0.9884        0.9480        1.1912        0.9405        1.1083        1.9412        1.7364        1.8348        1.8348        1.7360        0.5971        0.7865        0.3015        0.2128        0.2416        0.0998        0.4382        2.1749        1.9966        0.8719        0.4468        0.2156        2.0036        2.8488        2.4469        0.5581        0.3137        0.9731        0.9654        2.1751        3.6795        2.6855        2.8789        1.4742        1.5578        0.6671        0.6478        3.1872        5.1836        3.1606        0.7629        0.4750        2.6540        1.5319        0.7095        0.4892        1.4845        2.2784        1.7078        0.8734        0.5797        1.0398        0.2349        0.2049        0.2923        0.3683        0.1113        0.4561        1.0144        0.8341        0.4369        0.2134        0.0968        0.0239        0.0259        0.3387        0.1002        0.2312        0.4987        0.6682        1.1090        2.0774        1.3701        0.5720        0.0767        0.1300        0.2825        0.2049        0.3039        0.5466        1.2016        1.7661        3.9521        7.8326        2.4543        2.7772        3.2213        4.0663        4.5818        3.7241        3.7327        3.5037        2.9952        2.4367        1.4427        1.2820        1.3072        1.7373        3.1192        3.4196        3.4646        3.5004        3.5927        4.2808        4.5311        4.4409        4.9920        5.4121        4.9727        6.7956        9.2732        7.9895        7.1644        8.7629       10.9012       11.8810       14.0907       22.3079       19.7072       17.9955       21.8327       29.0628       27.7287       17.5986       21.1480       26.8464       20.1439       21.1826       16.7055       16.9865       17.4825       16.6602       17.1887       18.0061       22.9632       24.3215       28.1623       28.8258       29.1190       33.4008       29.5183       26.8721       32.7103       34.0139       34.9088       41.9751       30.1857       27.5233       27.2625       31.4090       33.3766       32.6430       35.3997       27.5847       41.6482       55.3312       57.3548       53.1329       59.0210       63.9437       60.2749       52.5866       26.2617       25.4333       25.7907        0.0000        0.0000        0.0000        0.0000        0.0000        0.0000        0.0000        0.0000        0.0000        0.0000        0.0000        0.0000        0.0000        0.0000        0.0000        0.0000        0.0000        0.0000        0.0000        0.0000        0.0000        0.0000        0.0000        0.0000        0.0000        0.0000        0.0000        0.0000        0.0000        0.0000        0.0000        0.0000        0.0000        0.0000        0.0000        0.0000        0.0000        0.0000        0.0000        0.0000        0.0000        0.0000        0.0000        0.0000        0.0000        0.0000        0.0000        0.0000        0.0000        0.0000        0.0000        0.0000        0.0000        0.0000        0.0000
        0.0000        0.0000        0.0000        0.0000        0.0000        0.0000        0.0000        0.0000        0.0000        0.0000        1.4764        4.1711        0.2721        1.0367        1.9014        1.0192        0.5684        0.5435        1.8606        0.9405        0.7348        2.0392        3.6566        2.5717        1.9805        1.3886        2.2379        0.8794        0.4170        0.4510        0.7816        0.8354        0.4661        0.6687        1.2376        1.3281        1.3978        1.1948        1.6304        0.7993        0.9475        0.0888        0.1894        0.4464        0.6933        1.9767        2.7722        2.9740        1.4475        0.2021        0.0524        0.5780        1.2787        2.6380        1.7772        1.1667        2.1030        1.2634        3.0345        4.1368        1.7880        1.7788        1.1439        2.3916        0.6672        2.4419        3.5737        4.7868        1.8942        0.3946        1.7157        2.4524        1.0816        0.6391        0.8279        0.8558        0.3642        0.1573        0.0750        0.1181        0.2403        0.2001        0.1103        0.1285        0.1623        0.0828        0.0373        0.1184        0.1434        0.1478        0.0820        0.1013        0.1701        0.0583        0.0558        0.2599        0.5513        0.3854        0.3072        0.4920        0.6496        0.4823        0.6251        0.2426        0.4125        0.3163        0.2829        0.6222        1.3937        1.4766        2.1614        2.4885        2.2023        2.5357        2.4898        3.8716        7.1457        4.8896        3.7644        3.2440        3.1729        2.7576        2.6030        1.9635        1.9164        1.4546        1.6815        3.1453        3.4771        3.6162        3.7300        4.0648        4.7336        4.7429        5.5038        4.3671        5.8952        6.7166        8.2687       12.5845       10.4618       10.7226       10.5797       11.9572       15.4822       14.7777       16.3798       23.3788       22.4423       24.1036       31.8003       28.7021       26.9119       32.3000       33.1892       21.9905       21.6617       16.6553       27.1310       28.4127       22.3560       19.3857       25.6775       26.7391       25.5275       30.6756       35.3730       34.9308       32.9648       27.0554       24.5829       29.1359       27.4945       32.1059       33.6280       31.1271       26.2785       27.6059       26.3329       23.1525       21.8154       24.6409       32.3197       43.3612       61.6371       59.6314       66.6133       76.2055       65.3947       52.6603       53.6769       36.9443       33.8808        0.0000        0.0000        0.0000        0.0000        0.0000        0.0000        0.0000        0.0000        0.0000        0.0000        0.0000        0.0000        0.0000        0.0000        0.0000        0.0000        0.0000        0.0000        0.0000        0.0000        0.0000        0.0000        0.0000        0.0000        0.0000        0.0000        0.0000        0.0000        0.0000        0.0000        0.0000        0.0000        0.0000        0.0000        0.0000        0.0000        0.0000        0.0000        0.0000        0.0000        0.0000        0.0000        0.0000        0.0000        0.0000        0.0000        0.0000        0.0000        0.0000        0.0000        0.0000        0.0000        0.0000        0.0000        0.0000        0.0000
        0.0000        0.0000        0.0000        0.0000        0.0000        0.0000        0.0000        0.0000        0.0000        0.0000        4.5466        4.6988        4.7451        7.4464        4.3779        3.7925        0.4211        0.0000        0.3731        0.0363        0.0505        0.6805        5.7102        4.2389        4.1200        3.1181        2.3557        0.5561        0.9043        0.2378        0.1194        0.0145        1.4870        1.0478        1.1061        0.4773        1.1099        0.0000        1.0871        0.8361        1.0456        0.4295        0.8365        0.0000        0.0000        0.0480        0.6594        1.8125        0.7439        0.1194        0.0000        0.4823        0.6255        1.7371        0.8276        1.1559        0.6424        2.1433        1.1021        2.0293        1.2244        0.3275        0.3668        0.5352        0.5262        0.6248        0.8413        0.2093        0.1168        0.2247        0.3357        1.1466        0.4533        0.5790        0.6863        0.3860        0.1680        0.1597        0.3419        0.5236        0.5970        0.3051        0.0997        0.0884        0.0395        0.0036        0.0199        0.1521        0.2157        0.1948        0.4051        0.5884        0.7631        0.9586        0.2617        0.4263        0.4886        0.6504        0.7040        0.9316        1.0277        0.9059        0.7364        0.2123        0.1815        0.2234        0.2487        0.4116        0.5033        0.2236        0.3314        0.5242        0.5464        0.7107        0.4379        1.4394        1.7730        1.8608        2.2008        2.3157        2.3494        2.4101        2.4098        2.3695        2.3250        2.2302        2.3549        2.3882        2.5500        2.6932        3.0186        4.4692        3.8521        3.8010        4.0919        5.3771        6.0622        7.6086       13.5092       13.7452       11.1681       11.7062       13.7977       19.8848       21.8725       17.4471       16.0403       22.8709       28.0698       37.3207       34.4964       21.2484       25.2263       46.7547       45.2180       32.4570       30.6035       28.7286       31.7027       34.7547       23.9873       28.1705       33.1496       34.1632       35.8687       35.1995       40.8912       27.1840       28.6339       26.0747       23.8439       28.3857       27.2498       30.6886       30.7406       30.8179       24.9559       28.0386       29.6061       22.4105       18.8168       23.2820       31.1624       25.6353       34.4772       37.4493       60.3713       61.4039       62.4926       62.0190        0.0000        0.0000        0.0000        0.0000        0.0000        0.0000        0.0000        0.0000        0.0000        0.0000        0.0000        0.0000        0.0000        0.0000        0.0000        0.0000        0.0000        0.0000        0.0000        0.0000        0.0000        0.0000        0.0000        0.0000        0.0000        0.0000        0.0000        0.0000        0.0000        0.0000        0.0000        0.0000        0.0000        0.0000        0.0000        0.0000        0.0000        0.0000        0.0000        0.0000        0.0000        0.0000        0.0000        0.0000        0.0000        0.0000        0.0000        0.0000        0.0000        0.0000        0.0000        0.0000        0.0000        0.0000        0.0000        0.0000        0.0000        0.0000        0.0000
        0.0000        0.0000        0.0000        0.0000        0.0000        0.0000        0.0000        0.0000        0.0000        0.0000        0.0000        1.8249        3.6055        5.8207        5.7159        6.7281        4.3790        3.2574        0.1792        0.0497        0.4141        0.6097        2.0628        1.4427        2.9822        2.9111        2.6395        2.5504        1.5006        0.1319        0.5656        0.1677        0.2830        0.0080        0.0057        0.2388        0.4322        0.0000        0.0000        0.5808        0.0522        0.5113        0.7846        0.2116        0.1646        0.1646        1.3472        3.0743        3.2105        0.8113        0.2055        0.9153        0.9680        2.0318        2.3935        2.5419        2.9043        3.3843        1.0553        2.1443        0.6064        0.4570        0.4650        0.3353        0.2747        0.2605        2.7513        0.7337        0.4293        0.2704        0.1765        0.7124        0.5767        0.6864        0.5022        0.4713        0.3673        0.5201        0.4455        0.3383        0.1882        0.1774        0.0724        0.6090        0.1736        0.0499        0.0808        0.3338        0.2167        0.2320        0.2305        0.2325        0.3425        0.2613        0.1584        0.4888        0.7099        1.1816        2.0853        1.8517        1.8257        1.6019        1.2084        0.6205        0.7546        0.5123        0.3717        0.9559        1.8356        0.8540        0.8159        0.9826        1.1797        2.4551        1.4152        1.5400        2.1889        3.6924        2.2535        2.2297        2.3963        2.6955        2.9444        2.7302        2.5490        2.4050        2.5232        2.5715        2.7449        3.0957        3.4048        4.6068        4.2533        4.3813        5.2249        7.6887        9.4238       12.6445       14.6871       21.3859       18.1678       14.6155       16.1464       23.7059       23.5475       19.4977       17.2359       24.5756       23.8326       21.0341       24.7976       22.7731       23.7674       37.9835       38.8529       27.1433       25.6716       24.4664       24.7990       22.2257       31.6923       38.4200       43.1463       43.1566       36.8189       31.6546       27.3286       22.2659       20.3417       20.3988       21.1363       26.9377       32.7466       35.2671       28.6029       30.9432       38.6229       38.1189       39.3756       22.1605       19.6904       22.0357       21.8563       22.2487       27.9117       62.3553       67.3955       58.3641       70.4767        0.0000        0.0000        0.0000        0.0000        0.0000        0.0000        0.0000        0.0000        0.0000        0.0000        0.0000        0.0000        0.0000        0.0000        0.0000        0.0000        0.0000        0.0000        0.0000        0.0000        0.0000        0.0000        0.0000        0.0000        0.0000        0.0000        0.0000        0.0000        0.0000        0.0000        0.0000        0.0000        0.0000        0.0000        0.0000        0.0000        0.0000        0.0000        0.0000        0.0000        0.0000        0.0000        0.0000        0.0000        0.0000        0.0000        0.0000        0.0000        0.0000        0.0000        0.0000        0.0000        0.0000        0.0000        0.0000        0.0000        0.0000        0.0000        0.0000        0.0000
        0.0000        0.0000        0.0000        0.0000        0.0000        0.0000        0.0000        0.0000        0.0000        0.0000        0.0000        0.0000        0.0000        0.0000        4.0902       11.2216        6.2343        3.7060        0.4385        0.0548        0.4455        0.0888        0.0939        0.3311        0.9637        1.9967        2.7191        0.3286        1.6164        1.4466        1.4509        0.6177        0.0075        0.0058        0.3836        0.1308        0.0000        0.0000        0.1308        0.7028        0.9532        1.8353        1.4947        0.5998        0.4292        0.7645        1.1941        2.0009        2.7792        2.5088        1.9895        1.8873        1.1146        0.8535        1.2066        1.3434        3.3651        3.6211        3.0714        3.7253        0.8753        1.0262        1.3714        2.1845        2.6810        1.7949        4.6652        1.9920        1.6332        1.2904        1.3088        1.1859        1.0181        0.9364        0.5306        0.3984        0.3676        0.3563        0.3715        0.2422        0.3066        0.9818        1.0884        0.6913        0.1951        0.1764        0.3152        0.5365        0.4887        0.5895        0.6232        0.5466        0.3894        0.2012        0.3277        0.9206        1.5830        2.3605        2.6124        2.5940        2.4923        1.9868        1.6298        0.6647        0.6540        1.0204        0.4833        0.4444        2.4663        1.6016        1.0317        1.7886        2.3781        0.7458        0.6242        1.5336        1.9405        3.0334        2.2034        2.4182        2.6282        2.6939        2.7869        2.7538        2.7175        2.5956        2.7712        2.9994        3.6102        4.0002        4.3327        5.3729        5.4597        6.0586        7.5122        8.5127       11.0194       17.1477       20.8007       30.2650       23.1510       16.9264       22.1484       29.3690       22.5376       23.0720       25.0051       28.5314       26.8532       30.6470       27.4112       31.0962       33.8079       22.0737       18.5932       18.3501       23.6811       24.0529       24.2634       28.7291       37.1600       39.7357       36.6853       33.3226       36.2311       32.2707       28.4412       21.6018       19.8770       19.2085       20.0494       26.9400       27.6861       28.9753       27.7717       26.9236       25.1826       22.6007       21.8055       20.6643       20.4876       21.3385       25.5947       26.4390       35.9793       35.3950        0.0000        0.0000        0.0000        0.0000        0.0000        0.0000        0.0000        0.0000        0.0000        0.0000        0.0000        0.0000        0.0000        0.0000        0.0000        0.0000        0.0000        0.0000        0.0000        0.0000        0.0000        0.0000        0.0000        0.0000        0.0000        0.0000        0.0000        0.0000        0.0000        0.0000        0.0000        0.0000        0.0000        0.0000        0.0000        0.0000        0.0000        0.0000        0.0000        0.0000        0.0000        0.0000        0.0000        0.0000        0.0000        0.0000        0.0000        0.0000        0.0000        0.0000        0.0000        0.0000        0.0000        0.0000        0.0000        0.0000        0.0000        0.0000        0.0000        0.0000        0.0000        0.0000        0.0000
        0.0000        0.0000        0.0000        0.0000        0.0000        0.0000        0.0000        0.0000        0.0000        0.0000        0.0000        0.0000        0.0000        0.0000        0.0000        0.0000        0.0000        0.0000        0.9197        0.0533        0.0724        0.0868        0.0963        0.0781        0.0850        0.0790        0.0605        0.0343        0.8428        0.7503        0.2868        0.1627        0.2278        0.6185        0.7741        0.9116        0.5639        0.2504        0.4328        0.6393        0.6628        0.8308        0.8829        0.9531        1.6597        1.2355        0.3704        0.9468        1.0527        1.7603        1.1811        0.9411        1.5775        1.5436        0.9462        0.7567        0.9217        2.3845        0.9725        2.4883        2.0389        1.3507        2.2210        3.1016        2.7235        2.6816        1.4507        2.7536        2.6382        2.6169        2.3284        2.2574        1.8700        1.2344        0.7617        0.5510        0.5143        0.5931        0.6023        0.4940        0.8240        1.0638        0.8723        0.5385        0.5311        1.6165        0.6362        0.9144        1.4578        0.8555        0.8655        0.5084        1.1572        0.6099        1.2352        2.9600        2.3491        2.2516        2.2577        2.4967        2.4748        2.5019        2.3600        1.0642        0.7654        0.9505        0.9114        0.4273        0.5345        0.6946        0.9405        0.7203        0.7669        1.2533        1.2211        2.4826        2.6091        2.5707        2.8976        2.6048        2.7939        3.2344        3.9583        3.1734        2.7671        2.7584        3.3773        3.9447        7.5432        8.8763        7.0707        6.9027        7.4416        8.3234        8.4535       17.7140       23.8477       28.7161       25.1357       29.7755       28.0065       21.0383       21.7959       24.5483       25.3071       27.3239       28.6139       30.0995       26.0532       24.4490       22.1452       32.5959       28.2901       25.5034       26.8944       18.4215       21.1056       24.0183       27.0477       34.6439       35.5476       37.7555       33.0157       30.7702       37.2376       27.4594       24.8115       19.2735       17.9853       17.9225       19.1765       24.6188       25.8431       27.9326       27.5449       25.2788       24.4374       23.9524       25.8258       26.1016       33.8694       37.3000       43.5157       37.0242       54.1723       41.0544        0.0000        0.0000        0.0000        0.0000        0.0000        0.0000        0.0000        0.0000        0.0000        0.0000        0.0000        0.0000        0.0000        0.0000        0.0000        0.0000        0.0000        0.0000        0.0000        0.0000        0.0000        0.0000        0.0000        0.0000        0.0000        0.0000        0.0000        0.0000        0.0000        0.0000        0.0000        0.0000        0.0000        0.0000        0.0000        0.0000        0.0000        0.0000        0.0000        0.0000        0.0000        0.0000        0.0000        0.0000        0.0000        0.0000        0.0000        0.0000        0.0000        0.0000        0.0000        0.0000        0.0000        0.0000        0.0000        0.0000        0.0000        0.0000        0.0000        0.0000        0.0000        0.0000        0.0000
        0.0000        0.0000        0.0000        0.0000        0.0000        0.0000        0.0000        0.0000        0.0000        0.0000        0.0000        0.0000        0.0000        0.0000        0.0000        0.0000        0.0000        0.0000        0.0000        0.6919        0.4918        0.6062        0.0337        0.0742        0.0836        0.0783        1.4495        0.1840        0.0044        0.0019        0.2627        0.3706        0.4485        0.6189        0.7270        2.5927        1.6516        0.4282        0.0463        0.8183        0.7709        0.7472        0.8886        1.5600        2.3280        1.8720        0.3120        0.2100        0.0480        0.3180        0.1105        0.7425        0.1763        1.6447        1.5947        0.6388        0.2560        2.6985        1.8195        1.0672        1.7884        3.3515        2.1942        1.2618        0.9526        2.0715        2.2604        1.8246        1.5452        1.1961        1.4242        2.3178        1.8825        1.7181        1.6128        1.0489        0.7236        0.6370        0.7283        1.0883        1.2256        1.5497        1.1899        1.7119        1.1653        1.8634        1.2067        1.5978        2.2068        1.7825        1.3192        1.5304        1.7066        2.3680        2.5595        2.8746        2.8825        2.7002        2.4030        2.6832        2.7388        2.7616        2.5792        2.8685        2.7877        2.4922        1.9810        1.0992        0.9290        5.3103        2.4648        1.7356        0.6734        0.7074        1.6979        2.6629        2.9862        3.2584        3.9261        3.5651        3.8777        4.0137        4.1939        2.7368        2.4519        2.4537        2.9454        5.6575        7.4180        7.8487        8.4989        9.1874        9.2473       10.5858       11.1199       13.6882       15.9186       18.2470       17.6908       22.6027       23.5822       24.8999       25.9700       28.7211       33.2819       30.3775       31.0702       40.8210       39.5670       30.2679       27.1290       18.1562       15.4758       15.6518       18.0057       20.7515       20.9537       24.5717       29.0668       35.4955       32.5088       31.2340       30.7490       31.1804       34.1330       31.2054       29.2222       22.4269       23.6159       18.8264       19.2500       19.8242       20.8816       23.2087       24.4523       54.1703       30.2065       38.4305       63.2637       63.4537       51.4054       54.2603       47.1610       38.6424       63.7250       58.8449        0.0000        0.0000        0.0000        0.0000        0.0000        0.0000        0.0000        0.0000        0.0000        0.0000        0.0000        0.0000        0.0000        0.0000        0.0000        0.0000        0.0000        0.0000        0.0000        0.0000        0.0000        0.0000        0.0000        0.0000        0.0000        0.0000        0.0000        0.0000        0.0000        0.0000        0.0000        0.0000        0.0000        0.0000        0.0000        0.0000        0.0000        0.0000        0.0000        0.0000        0.0000        0.0000        0.0000        0.0000        0.0000        0.0000        0.0000        0.0000        0.0000        0.0000        0.0000        0.0000        0.0000        0.0000        0.0000        0.0000        0.0000        0.0000        0.0000        0.0000        0.0000        0.0000        0.0000
        0.0000        0.0000        0.0000        0.0000        0.0000        0.0000        0.0000        0.0000        0.0000        0.0000        0.0000        0.0000        0.0000        0.0000        0.0000        0.0000        0.0000        0.0000        0.0000        0.3383        0.0408        0.0283        0.0348        0.0788        0.0905        0.6256        2.9224        3.3090        1.2704        1.3821        1.4692        1.2081        1.0649        0.8009        0.4712        0.0463        0.9907        0.5037        0.3879        0.3248        0.2126        0.3235        0.4119        0.4440        1.5540        0.4980        0.6060        0.3480        0.3000        0.6113        0.4102        0.6769        0.3808        0.5136        0.5451        1.2051        0.7348        2.4486        1.6754        1.9082        3.5326        2.9826        2.4553        2.3707        2.8450        4.3404        3.1392        2.5906        1.8499        3.5436        3.8946        2.6596        2.1600        3.2447        2.3243        1.7961        1.6986        1.5372        1.7331        2.0177        2.9801        1.8954        0.5983        1.1376        1.6808        2.6690        2.4765        2.8026        3.3828        2.6023        2.0242        2.3561        2.2445        2.3390        2.4162        2.9462        3.3154        3.4924        3.3542        3.4528        3.5558        3.3446        3.3867        3.8873        3.9054        3.5698        2.8903        1.2931        3.6264        0.3877        0.5706        0.9135        0.6905        0.9163        1.3068        2.7285        3.5641        3.9583        4.1953        4.1767        4.7171        5.4372        5.4264        3.9390        3.8334        3.4702        4.1541        6.7148        7.8730        7.9250        9.6439       10.4802       11.6963       13.6212       13.9212       16.0260       17.2939       18.4123       20.6571       28.7927       28.9735       30.2624       30.8519       47.6463       50.3147       49.0378       47.5726       56.5003       40.4312       43.2588       34.3478       21.4385       15.4105       17.2476       16.6105       19.7167       18.7764       23.3708       28.2724       37.9778       42.4696       33.5210       31.0155       31.4815       29.6385       31.0024       26.1719       21.0198       22.6270       21.3527       19.7418       21.6333       21.6600       21.5848       37.0365       77.9211       59.8049       61.9094       38.1439       47.6740       42.3193       35.6086       35.6117       27.9390       33.1150       48.4717       56.5548       72.2133        0.0000        0.0000        0.0000        0.0000        0.0000        0.0000        0.0000        0.0000        0.0000        0.0000        0.0000        0.0000        0.0000        0.0000        0.0000        0.0000        0.0000        0.0000        0.0000        0.0000        0.0000        0.0000        0.0000        0.0000        0.0000        0.0000        0.0000        0.0000        0.0000        0.0000        0.0000        0.0000        0.0000        0.0000        0.0000        0.0000        0.0000        0.0000        0.0000        0.0000        0.0000        0.0000        0.0000        0.0000        0.0000        0.0000        0.0000        0.0000        0.0000        0.0000        0.0000        0.0000        0.0000        0.0000        0.0000        0.0000        0.0000        0.0000        0.0000        0.0000        0.0000
        0.0000        0.0000        0.0000        0.0000        0.0000        0.0000        0.0000        0.0000        0.0000        0.0000        0.0000        0.0000        0.0000        0.0000        0.0000        0.0000        0.0000        0.0000        0.0000        0.0000        0.5532        0.3851        0.0780        0.0870        0.0881        0.2240        2.1276        1.3611        3.1745        1.3226        2.3282        0.7563        0.7947        0.5680        0.7503        0.3879        1.0837        1.7630        1.3684        0.2363        0.2008        0.2647        0.2353        0.4560        0.6900        0.2160        0.4680        0.5520        0.4860        0.3962        0.5052        0.0494        0.1051        0.2393        0.1185        1.4529        0.3005        0.6774        0.9486        1.2249        3.3733        5.2478        4.5505        4.2596        4.2198        3.1135        4.5613        8.0910        1.6911        3.3164        6.0521        4.0585        3.7629        3.3217        2.9280        2.0381        1.8245        1.8060        1.7146        0.9729        1.1853        0.7603        1.7024        1.8829        2.2417        2.5819        2.7108        3.2238        3.0035        2.7865        2.4623        3.3725        2.9208        2.7090        2.7636        3.3655        3.2763        3.2929        3.5804        3.8829        3.6508        4.2660        4.4560        4.9258        5.4369        4.4985        3.9134        1.2790        1.8249        2.6088        1.8663        1.4216        1.4527        2.2039        1.8251        3.8813        5.6069        6.0912        7.2853        5.5957        5.6248        5.6038        5.3905        7.7384        6.1706       16.7583        4.5997        8.0802        8.7332       17.0935       11.6424       11.8496       12.4588       14.5032       15.3591       18.3691       19.5223       20.8272       21.1764       27.6742       32.8202       40.7116       38.6306       57.4845       59.0276       51.9641       46.2448       52.4282       34.3375       32.1857       36.6854       18.7231       15.5265       16.6842       19.5412       25.9383       27.6843       28.2706       27.7546       32.4429       33.0539       32.9030       31.3864       36.6722       33.9357       28.1607       26.3404       24.1023       19.4136       22.0095       22.6760       21.7889       21.8738       22.9754       25.4263       35.3887       29.8180       30.4182       30.5022       54.5220       34.9395       26.4540       28.5343       30.8426       36.4620       44.4093       58.6134       72.5523       93.8487        0.0000        0.0000        0.0000        0.0000        0.0000        0.0000        0.0000        0.0000        0.0000        0.0000        0.0000        0.0000        0.0000        0.0000        0.0000        0.0000        0.0000        0.0000        0.0000        0.0000        0.0000        0.0000        0.0000        0.0000        0.0000        0.0000        0.0000        0.0000        0.0000        0.0000        0.0000        0.0000        0.0000        0.0000        0.0000        0.0000        0.0000        0.0000        0.0000        0.0000        0.0000        0.0000        0.0000        0.0000        0.0000        0.0000        0.0000        0.0000        0.0000        0.0000        0.0000        0.0000        0.0000        0.0000        0.0000        0.0000        0.0000        0.0000        0.0000        0.0000
        0.0000        0.0000        0.0000        0.0000        0.0000        0.0000        0.0000        0.0000        0.0000        0.0000        0.0000        0.0000        0.0000        0.0000        0.0000        0.0000        0.0000        0.0000        0.0000        0.0000        0.0000        1.7991        1.6806        0.0984        0.0774        0.5402        2.1135        4.1163        0.6848        1.1057        1.3818        0.4314        0.3082        0.1534        0.4721        0.9449        1.0087        0.6028        0.2318        0.0827        0.0000        0.5238        0.0471        0.2940        0.4260        0.1860        0.1140        0.0000        1.1580        1.0920        0.8240        0.8375        0.3692        0.8424        0.1136        1.7615        0.7809        0.6613        0.2572        0.3385        0.3519        0.2772        0.3153        1.1037        0.7379        6.4287        5.1283        2.7090        1.0741        3.3632        5.3205        4.1238        2.9145        2.7152        2.4514        2.1609        2.4813        2.1348        2.7243        1.2388        0.8919        1.5532        3.9948        5.1363        3.7033        3.5270        3.6892        3.9437        3.6540        3.9469        4.1784        3.5561        2.9796        2.6510        2.9861        3.3647        4.2677        4.2745        3.8408        4.1083        4.5082        5.1495        4.9358        5.6642        5.6101        5.0725        4.0386        2.3073        2.3616        2.7515        4.4330        3.9786        3.3323        4.0367        5.0903        7.3971        8.8497        9.5689       11.5723        6.9783        7.9628        8.1299        7.0454        4.6637        4.9666        4.5622        4.8087        8.2969        9.7851       13.4967       12.2425       28.6875       21.7008       22.7248       19.2580       24.4715       26.8778       24.2861       23.6619       32.4820       36.5623       46.0256       43.6788       67.3099       48.3616       41.9076       39.4366       45.1635       26.7636       20.7595       29.7890       21.3725       16.3478       20.7835       20.8429       34.9272       35.7497       33.2764       30.3544       32.2677       34.7710       40.7993       39.5953       39.5212       34.9405       30.6991       30.2433       31.6557       29.3063       30.3684       27.4381       23.8535       25.9832       25.2075       28.0019       32.4729       25.6271       32.7190       26.0066       36.6202       26.0646       27.7964       31.8736       36.1209       40.1593       45.9034       54.1128       72.7786       91.9845      126.7009        0.0000        0.0000        0.0000        0.0000        0.0000        0.0000        0.0000        0.0000        0.0000        0.0000        0.0000        0.0000        0.0000        0.0000        0.0000        0.0000        0.0000        0.0000        0.0000        0.0000        0.0000        0.0000        0.0000        0.0000        0.0000        0.0000        0.0000        0.0000        0.0000        0.0000        0.0000        0.0000        0.0000        0.0000        0.0000        0.0000        0.0000        0.0000        0.0000        0.0000        0.0000        0.0000        0.0000        0.0000        0.0000        0.0000        0.0000        0.0000        0.0000        0.0000        0.0000        0.0000        0.0000        0.0000        0.0000        0.0000        0.0000        0.0000        0.0000
        0.0000        0.0000        0.0000        0.0000        0.0000        0.0000        0.0000        0.0000        0.0000        0.0000        0.0000        0.0000        0.0000        0.0000        0.0000        0.0000        0.0000        0.0000        0.0000        0.0000        0.0000        1.5446        2.3892        0.1519        0.0500        0.3070        1.4663        0.0000        0.3157        0.1127        0.0102        0.0000        0.0000        0.0000        0.0165        0.0354        0.5789        0.3368        0.6561        0.1655        0.0059        0.0883        0.2649        0.2040        0.0960        0.1920        0.0960        0.1365        1.7920        6.5490        3.4668        4.4234        3.8779        5.3106        2.4802        2.1785        3.9459        0.2702        0.2714        0.2811        0.2845        0.3947        0.2701        0.8187        0.9955        2.3723        2.0697        2.9152        2.3219        6.0233        9.2084        4.3757        1.5203        1.7108        1.1645        4.4715        5.0772        3.0301        4.4488        2.2655        2.2404        5.3235        4.8344        4.1194        4.9361        4.9236        4.8705        4.5411        4.2158        5.4679        5.4871        3.8943        3.4622        3.1207        3.1834        3.2897        3.0585        2.8043        2.9006        4.3696        5.0883        5.4223        5.0533        5.5752        5.7455        6.8521        5.7867        4.5788        5.1747        4.8781        6.0674        8.5814        7.8323        8.7945        7.8061        9.1701       10.7336       10.9979       14.5920       11.0531       10.2563       10.9017       11.7298        9.6795        8.8372        9.1660       12.0218       12.1182       13.8285       14.8602       18.1707       26.5076       26.1893       29.4582       32.4047       31.3622       36.4519       41.7332       36.8138       34.1089       36.1552       35.4570       31.3594       35.4010       35.0454       34.2377       32.8478       34.2731       25.4658       23.7257       23.4326       24.2839       25.0951       23.9071       26.6454       38.4357       40.8456       36.9443       34.0325       33.9600       39.8668       46.7106       40.6521       34.7495       30.8380       31.1438       29.7410       35.8761       43.5200       41.4047       39.5405       27.8564       25.1821       26.1453       26.4552       23.4314       27.2314       24.8105       21.0594       24.5331       29.2052       31.7578       34.9859       45.4053       49.4343       58.7031       81.4032      100.9144       99.2035      132.6583        0.0000        0.0000        0.0000        0.0000        0.0000        0.0000        0.0000        0.0000        0.0000        0.0000        0.0000        0.0000        0.0000        0.0000        0.0000        0.0000        0.0000        0.0000        0.0000        0.0000        0.0000        0.0000        0.0000        0.0000        0.0000        0.0000        0.0000        0.0000        0.0000        0.0000        0.0000        0.0000        0.0000        0.0000        0.0000        0.0000        0.0000        0.0000        0.0000        0.0000        0.0000        0.0000        0.0000        0.0000        0.0000        0.0000        0.0000        0.0000        0.0000        0.0000        0.0000        0.0000        0.0000        0.0000        0.0000        0.0000        0.0000        0.0000        0.0000
        0.0000        0.0000        0.0000        0.0000        0.0000        0.0000        0.0000        0.0000        0.0000        0.0000        0.0000        0.0000        0.0000        0.0000        0.0000        0.0000        0.0000        0.0000        0.0000        0.0000        0.0000        0.3149        0.3312        0.7820        0.0414        0.0132        0.2108        0.9886        0.5822        0.1800        0.0792        0.0000        0.0000        0.0000        0.0000        0.0118        0.1063        0.0000        0.0000        0.0000        0.0000        0.1648        0.4650        0.0840        0.0960        0.3000        0.0060        0.0969        0.1915        0.4599        1.0932        1.1407        4.0159        6.4858        1.9534        4.3373        1.7697        0.5458        0.2927        0.3605        0.5539        0.5010        0.9234        1.5159        1.3897        1.8145        1.8328        1.3412        4.3835        8.5903        7.0253        2.1452        1.8079        1.4157        2.8505        4.8275        6.0089        5.5491        6.6199        6.9469        5.4028        5.8486        7.8017        7.7382        8.6374        8.3274        7.4203        7.7985        6.5262        4.0720        4.0569        3.9631        4.3579        4.9183        5.4388        4.0062        3.4949        2.9841        4.6423        5.5658        6.4134        6.1236        5.1874        4.7311        5.3024        6.6470        7.1545        6.3252       14.6488       14.1523       12.5804       10.4007        7.9126        8.5470        7.9213        9.4408       12.5259       10.2482        9.2642       14.8734       14.5829       13.9968       15.5600       13.0282       12.2627       16.8132       16.2942       16.6750       16.2531       16.8656       20.7015       30.7775       30.8837       30.8600       37.1806       41.7583       38.1713       35.2439       40.1053       37.8213       41.7669       32.1552       32.3697       36.3365       32.3810       31.3690       33.7417       36.3078       32.4505       26.2871       27.0172       27.0763       27.8600       26.8262       28.6464       37.9829       36.2168       38.1775       35.9917       40.2945       39.6398       42.3509       41.5691       33.0463       26.9452       27.1003       27.3223       37.8937       47.3374       40.4361       32.0302       25.4539       23.0348       25.1912       23.3903       20.5393       25.7783       22.7339       20.6590       41.0358       55.0380       53.4361       45.2319       45.6659       51.3910       76.3248      139.5665       99.8741      117.8529      112.6053        0.0000        0.0000        0.0000        0.0000        0.0000        0.0000        0.0000        0.0000        0.0000        0.0000        0.0000        0.0000        0.0000        0.0000        0.0000        0.0000        0.0000        0.0000        0.0000        0.0000        0.0000        0.0000        0.0000        0.0000        0.0000        0.0000        0.0000        0.0000        0.0000        0.0000        0.0000        0.0000        0.0000        0.0000        0.0000        0.0000        0.0000        0.0000        0.0000        0.0000        0.0000        0.0000        0.0000        0.0000        0.0000        0.0000        0.0000        0.0000        0.0000        0.0000        0.0000        0.0000        0.0000        0.0000        0.0000        0.0000        0.0000        0.0000        0.0000
        0.0000        0.0000        0.0000        0.0000        0.0000        0.0000        0.0000        0.0000        0.0000        0.0000        0.0000        0.0000        0.0000        0.0000        0.0000        0.0000        0.0000        0.0000        0.0000        0.0000        0.0000        3.7204        1.8457        0.9059        1.6872        2.6422        1.6828        0.5648        0.1886        1.7440        0.2406        0.1890        0.0834        0.0000        0.0000        0.0000        0.0000        0.0000        0.0000        0.0000        0.0353        0.1236        1.7490        0.2640        0.0000        0.1920        0.0420        0.0929        0.0906        0.1097        0.1439        0.1836        0.6268        3.2948        5.3817        6.6183        3.4207        0.3920        0.4551        2.8723        0.3359        0.4498        0.3607        0.7755        1.7831        2.2875        1.4597        1.4856        1.1189        1.8743        2.1401        3.2662        2.9883        1.9104        2.4660        3.8752        3.4635        2.8432        6.0122        9.1666        8.5687        7.7352        5.3322        8.2649       11.6026       11.8359        9.3388        6.3716        5.0436        4.0893        4.6950        3.7488        4.7159        5.3992        3.4746        2.9418        3.3998        3.8810        7.2424        7.2538        9.0021        7.3505        5.9492        5.4192        6.7338        5.8801        5.3237        7.4585        8.9689        8.5331        8.5148        7.4930        8.4512        8.3005        9.4108       11.0251        9.8511       10.3476       11.4817       14.2564       20.3307       18.5306       20.4804       15.8176       17.0502       16.8155       15.4661       20.1720       21.5102       22.6216       29.2122       34.6817       44.7817       51.9857       42.1262       39.0166       38.2823       38.4602       37.5407       35.1176       33.7284       32.7159       32.0086       34.9933       33.8712       32.8764       32.0166       34.8432       35.7534       37.2689       34.3555       32.8299       30.4264       30.9570       31.9614       36.5929       38.9123       42.4568       39.7280       41.3053       48.2941       46.5507       39.7466       36.1306       29.2447       29.4464       32.2205       39.8964       38.4607       37.1645       32.6646       27.0655       29.2046       36.1212       30.8093       24.0074       25.2967       20.2521       28.1453       56.0053       61.1736       49.1036       41.2814       46.9887       55.9708       82.1084      155.9638      102.7875      108.8115      165.1521      116.5021        0.0000        0.0000        0.0000        0.0000        0.0000        0.0000        0.0000        0.0000        0.0000        0.0000        0.0000        0.0000        0.0000        0.0000        0.0000        0.0000        0.0000        0.0000        0.0000        0.0000        0.0000        0.0000        0.0000        0.0000        0.0000        0.0000        0.0000        0.0000        0.0000        0.0000        0.0000        0.0000        0.0000        0.0000        0.0000        0.0000        0.0000        0.0000        0.0000        0.0000        0.0000        0.0000        0.0000        0.0000        0.0000        0.0000        0.0000        0.0000        0.0000        0.0000        0.0000        0.0000        0.0000        0.0000        0.0000        0.0000        0.0000        0.0000
        0.0000        0.0000        0.0000        0.0000        0.0000        0.0000        0.0000        0.0000        0.0000        0.0000        0.0000        0.0000        0.0000        0.0000        0.0000        0.0000        0.0000        0.0000        0.0000        0.0000        0.0000        0.0000        2.4073        0.6014        0.2298        1.8517        1.5920        0.2158        0.7200        2.2769        2.5479        3.5329        2.9794        1.8812        0.6125        0.0709        0.0000        0.0709        0.0000        3.3878        3.4178        1.0949        0.1059        0.2040        0.0000        0.0000        0.0060        0.0745        0.0872        0.0959        0.1009        0.2107        0.1821        0.3998        1.8180        0.8264        0.6271        0.3308        0.2954        0.8440        0.4988        0.3369        0.5673        0.9342        1.0834        1.0817        1.1779        0.9818        1.1558        3.1798        2.3309        3.5870        2.9003        3.9699        6.9726        5.6798        2.6989        3.4191        3.2232        5.7914        3.4468        3.3851        4.3268        8.5616        9.3546        9.5849        7.9569        5.4186        5.3411        5.4587        6.2186        5.7660        4.9893        4.6856        4.2020        4.6472        5.0579        6.7381        5.7652        5.1962        5.7748        6.4545        5.9941        6.2761        6.2674        7.1456        9.4693        6.3226        7.0565        7.1161       10.3062        9.5138        8.4478        8.8648       13.6220       14.6968        9.6878       11.3117       13.0205       19.8861       28.7550       28.9760       24.6873       20.1303       22.0499       21.1987       18.2249       24.5924       19.1451       27.3514       48.2708       57.7808       50.2532       49.6249       60.7036       51.4321       45.9246       42.3589       39.9096       38.1449       35.7917       34.2200       32.9267       34.5381       38.4267       43.0154       40.6896       44.9950       36.9624       38.3163       40.3080       38.0990       34.0597       37.2105       37.7148       44.6780       43.3364       43.5726       42.3356       39.7234       48.3576       47.3019       37.1084       45.7075       35.5312       30.2075       29.9913       37.1211       37.6685       39.0560       33.3278       27.6304       30.7770       36.8673       37.0155       24.7147       35.8040       35.5257       51.5256       76.2282       73.3044       67.0014       52.2113       54.2635       82.3968       85.7743       89.9057       99.2508      101.5386      109.6233       88.2899        0.0000        0.0000        0.0000        0.0000        0.0000        0.0000        0.0000        0.0000        0.0000        0.0000        0.0000        0.0000        0.0000        0.0000        0.0000        0.0000        0.0000        0.0000        0.0000        0.0000        0.0000        0.0000        0.0000        0.0000        0.0000        0.0000        0.0000        0.0000        0.0000        0.0000        0.0000        0.0000        0.0000        0.0000        0.0000        0.0000        0.0000        0.0000        0.0000        0.0000        0.0000        0.0000        0.0000        0.0000        0.0000        0.0000        0.0000        0.0000        0.0000        0.0000        0.0000        0.0000        0.0000        0.0000        0.0000        0.0000        0.0000        0.0000
        0.0000        0.0000        0.0000        0.0000        0.0000        0.0000        0.0000        0.0000        0.0000        0.0000        0.0000        0.0000        0.0000        0.0000        0.0000        0.0000        0.0000        0.0000        0.0000        0.0000        0.0000        4.4608        4.4123        1.7909        0.6180        2.2805        1.9291        2.3818        1.9486        1.1290        0.6098        1.9568        2.9981        2.8526        1.6909        3.7510        0.9107        1.0428        3.8191        6.3216        4.2875        1.6530        1.6530        1.0969        1.2704        0.0000        0.0334        0.5008        2.8224        3.9513        0.7272        0.4615        1.7107        1.7934        1.1948        1.1731        0.4146        0.5296        1.9134        2.6943        1.4109        1.6925        2.6999        4.9604        5.0915        4.9145        4.8409        5.6387        7.6466        7.3327        5.2895        5.2681        4.6495        5.2939        5.5575        4.9345        4.5511        4.6567        5.0022        5.7101        6.0662        7.2616        9.7197        8.0485        8.3059        7.3946        7.1116        7.7759        6.4845        6.3402        5.6591        4.8707        4.5130        3.7522        3.2772        3.5502        4.8791        5.6455        4.1234        3.9313        4.5828        5.5440        6.0781        6.3913        6.6621        6.5341        8.4997        8.9728        9.1418        9.2296       13.0984       11.5811       13.5941       12.3483       11.4693       15.0305       12.1748       15.6613       18.7366       23.9468       26.7680       33.0912       31.5713       36.5952       41.4778       39.1334       29.8497       33.1243       34.1597       45.5600       46.4497       46.6322       64.3559       64.3106       64.5468       58.0397       56.6771       47.9225       44.2661       47.3315       43.9027       40.5260       38.8952       43.7598       53.4663       61.7465       59.9276       58.8558       47.8125       46.2833       48.9490       49.5216       48.3618       46.7768       49.6188       51.9999       46.7472       47.1768       38.8097       44.2214       48.7675       44.5231       38.9371       35.4825       34.1913       35.3212       38.6050       31.5765       29.8645       28.5277       29.1595       29.9334       34.0208       33.8403       29.2268       29.1121       42.4166       46.1648       57.9488       88.4293       78.4623       72.7006       61.9990       93.9601       83.5681       99.6517       89.5746      112.2842      115.8265      103.5633       94.8441       70.9455        0.0000        0.0000        0.0000        0.0000        0.0000        0.0000        0.0000        0.0000        0.0000        0.0000        0.0000        0.0000        0.0000        0.0000        0.0000        0.0000        0.0000        0.0000        0.0000        0.0000        0.0000        0.0000        0.0000        0.0000        0.0000        0.0000        0.0000        0.0000        0.0000        0.0000        0.0000        0.0000        0.0000        0.0000        0.0000        0.0000        0.0000        0.0000        0.0000        0.0000        0.0000        0.0000        0.0000        0.0000        0.0000        0.0000        0.0000        0.0000        0.0000        0.0000        0.0000        0.0000        0.0000        0.0000        0.0000        0.0000        0.0000
        0.0000        0.0000        0.0000        0.0000        0.0000        0.0000        0.0000        0.0000        0.0000        0.0000        0.0000        0.0000        0.0000        0.0000        0.0000        0.0000        0.0000        0.0000        0.0000        0.0000        5.7957        4.8477        3.3931        0.6614        0.7936        1.2953        8.6419        7.3360       10.3173        7.1736        2.4884        2.6205        2.8322        2.6226        2.9357        7.5609        3.9201        6.3904        6.7112        5.6034        5.1856        4.5082        4.5830        3.5512        6.4093        3.5192        2.8028        0.5492        0.8799        1.1558        0.7427        1.2393        1.6123        1.7068        0.5895        0.7520        0.9888        2.1556        2.8057        3.6587        8.6140       10.4306        6.6427        5.0940        4.8937        4.9924        5.5425        5.9833        7.5007        7.5917        6.8650        5.4846        5.2147        5.1265        5.0154        5.4906        5.9638        5.9622        5.9129        7.1374        7.3196        7.4607        8.3779        8.2403        8.3251        7.8020        7.7225        7.2397        7.3786        6.5836        5.5715        4.9461        4.7072        3.9903        6.8419        4.3269        3.1791        4.0101        4.4968        6.5784        4.4981        5.8491        6.5860        5.8395        7.0755       10.2515        8.7612       11.9319       12.7665       11.2608       11.3158        8.1772       10.3009        9.7701       10.1148       12.8082       12.7672       17.8623       18.8371       26.8727       29.0202       33.1562       33.4372       38.7708       36.5056       43.2706       32.2281       34.3600       39.4519       37.7741       40.6276       45.8396       57.7015       50.8067       54.4217       58.8223       54.2299       53.8620       55.0409       63.7282       55.7879       59.7753       48.0621       61.7501       63.9839       63.7821       60.7028       58.0709       53.8207       54.1056       48.6515       52.5281       54.9766       54.0900       62.0768       56.1749       48.2212       46.2807       44.9757       47.8926       44.1821       40.8853       36.0385       34.4048       35.1217       36.1867       38.4796       33.5486       29.8807       25.3979       28.4389       28.2257       28.9997       34.0527       31.3411       38.6376       44.1008       51.1679       55.4748       78.1744       78.7155       80.4874       73.8522       78.1439       85.4260       91.7804      100.9888      123.9143       94.4258       93.4887       87.0201       68.6011       64.3862        0.0000        0.0000        0.0000        0.0000        0.0000        0.0000        0.0000        0.0000        0.0000        0.0000        0.0000        0.0000        0.0000        0.0000        0.0000        0.0000        0.0000        0.0000        0.0000        0.0000        0.0000        0.0000        0.0000        0.0000        0.0000        0.0000        0.0000        0.0000        0.0000        0.0000        0.0000        0.0000        0.0000        0.0000        0.0000        0.0000        0.0000        0.0000        0.0000        0.0000        0.0000        0.0000        0.0000        0.0000        0.0000        0.0000        0.0000        0.0000        0.0000        0.0000        0.0000        0.0000        0.0000        0.0000        0.0000        0.0000
        0.0000        0.0000        0.0000        0.0000        0.0000        0.0000        0.0000        0.0000        0.0000        0.0000        0.0000        0.0000        0.0000        0.0000        0.0000        0.0000        0.0000        0.0000        0.0000        0.0000        6.2644        4.8015        3.5819        1.2651        0.6518        1.4253        5.8924       13.5901       11.5420        7.9082        3.6597        6.8544        4.4738        0.7250        0.3379        3.6715        5.0754        6.2914        4.2686        3.2697        2.9615        3.3259        5.3693       12.6309       14.7997       10.4443        7.4390        2.8417        7.8981        8.7862        9.5438       12.1513        9.7692        2.7296        2.9244        1.9461        0.7205        1.3078        4.4911        6.9344        6.0579        5.2508       12.9997       10.8050        5.5772        5.9705        7.0333       11.4302       14.9770        9.0813        5.8219        5.8805        5.5920        5.3643        5.2777        5.5689        5.5651        5.6820        6.0868        7.6190        8.3843        8.7468        8.5225        9.4615        8.7616        8.2559        8.1370        8.7486        8.6536        6.9421        6.6069        5.0117        3.9027        4.4232        3.4129        4.0964        3.9680        3.8086        3.9865        4.0749        6.7492        6.9804        6.1216        5.2349        8.0604       10.4934        8.9274       11.0651       11.4731        9.2089        7.7032        7.7060       13.1921       17.2179       14.9020       22.1088       12.4637       17.3528       23.8206       23.3474       27.3111       31.0879       30.2857       43.6376       40.7791       38.0120       30.7009       35.6079       35.4197       35.6777       36.1135       48.2452       51.1672       44.4483       47.3011       58.7185       61.1692       59.7973       58.7369       65.5740       77.8474       54.4064       63.4401       71.1382       58.8295       56.7537       53.1041       57.0802       54.9042       57.5310       56.3890       55.0408       56.4182       61.9133       71.5933       62.9388       52.6403       47.9537       42.8257       46.0684       46.3999       44.6274       38.1520       38.8668       38.7556       41.9538       38.1589       31.0797       30.0601       29.1091       30.3505       28.8985       28.5324       45.3031       43.8494       35.9063       41.3580       52.4701       59.0601       81.8442       85.6551       88.1908       76.4060       81.4243       81.9142       89.6359       88.4812       88.9477       92.7581       91.0825       87.3553       58.6147       56.2803       62.4979        0.0000        0.0000        0.0000        0.0000        0.0000        0.0000        0.0000        0.0000        0.0000        0.0000        0.0000        0.0000        0.0000        0.0000        0.0000        0.0000        0.0000        0.0000        0.0000        0.0000        0.0000        0.0000        0.0000        0.0000        0.0000        0.0000        0.0000        0.0000        0.0000        0.0000        0.0000        0.0000        0.0000        0.0000        0.0000        0.0000        0.0000        0.0000        0.0000        0.0000        0.0000        0.0000        0.0000        0.0000        0.0000        0.0000        0.0000        0.0000        0.0000        0.0000        0.0000        0.0000        0.0000        0.0000        0.0000
        0.0000        0.0000        0.0000        0.0000        0.0000        0.0000        0.0000        0.0000        0.0000        0.0000        0.0000        0.0000        0.0000        0.0000        0.0000        0.0000        0.0000        0.0000        0.0000        0.0000        5.5328        4.7385        4.5416        1.6864        1.9021        4.0197        2.5098        2.3925        0.6721        3.4490        6.0004       11.4322        4.2242        3.0481        6.6719        4.5557        1.4121        0.2860        1.5535        0.1589        0.8137        4.3399        6.7615        3.1084        8.3512        8.5530       10.9466       11.0324        7.1294        7.7023        7.4602       10.9053       11.2120       10.5961       13.5782       10.4895        5.3884        6.2365       10.2766        3.0310        3.3862        5.7284        5.0263        8.7392        8.7190        6.0388        7.8704        8.8782        9.5226        8.2640        6.9212        5.9356        5.7437        5.8294        5.8894        5.9375        7.1023        6.6558        6.8819        8.1421        8.8284        9.5739        8.7628        9.3694        8.5311        7.8907        7.8025        8.1458        8.2898        8.5149        6.7327        4.9468        3.5059        3.1073        2.7522        3.7163        4.3073        4.9388        5.9551        3.9446        4.4331        4.4087        5.7162        6.1727        6.9951       12.3227        7.9252        8.9775       10.1382       10.0436        9.8605       16.9319       15.5402       17.3260       20.6670       23.1035       18.6961       15.4665       21.6336       24.3459       34.0622       33.6759       26.5526       27.8473       31.0889       26.5304       25.2853       29.0213       29.8083       31.6848       51.7093       56.2281       52.3542       48.5249       56.8193       75.0856       77.8816       66.1125       62.2054       71.6633       67.5952       64.0833       66.4006       74.8299       55.4763       57.6643       58.3878       58.5760       63.8978       57.1242       50.9572       57.6515       58.4058       59.5233       65.8126       55.9873       51.0005       46.2470       42.3414       46.7954       46.0810       43.8262       42.3388       47.4868       44.4052       35.1325       32.6276       27.8732       29.5302       33.2035       36.1158       30.6663       32.3146       37.2198       37.8905       43.9011       48.9203       52.6013       60.1946       86.5162       94.8825       93.6194       78.8124       91.1677       78.7427       93.1765       88.9477       85.3879       94.4585      105.2533       84.3557       59.6144       62.1246       57.6238       59.8140        0.0000        0.0000        0.0000        0.0000        0.0000        0.0000        0.0000        0.0000        0.0000        0.0000        0.0000        0.0000        0.0000        0.0000        0.0000        0.0000        0.0000        0.0000        0.0000        0.0000        0.0000        0.0000        0.0000        0.0000        0.0000        0.0000        0.0000        0.0000        0.0000        0.0000        0.0000        0.0000        0.0000        0.0000        0.0000        0.0000        0.0000        0.0000        0.0000        0.0000        0.0000        0.0000        0.0000        0.0000        0.0000        0.0000        0.0000        0.0000        0.0000        0.0000        0.0000        0.0000        0.0000        0.0000
        0.0000        0.0000        0.0000        0.0000        0.0000        0.0000        0.0000        0.0000        0.0000        0.0000        0.0000        0.0000        0.0000        0.0000        0.0000        0.0000        0.0000        0.0000        0.0000        0.0000        0.0000        4.5462        6.4623       14.7449       17.0709       18.1460       13.7353       10.8426        9.4299        9.0529        8.8848        5.7554        3.2852        3.7248        4.5811        3.6287        2.6028        2.9739        4.3327        3.8820        1.9430        1.3871        4.4436        3.3306        6.2294        8.9463        6.6432        7.0356        8.2680        6.7104        6.6810        5.4805        6.4711        7.3916        8.9503       11.6987       10.4952        6.5857        9.2276        5.4216        4.1898        6.2839        4.5427        9.6958        9.9162       11.4174       13.0095        9.5077       12.0240       12.7812        9.5187        6.3092        7.2705        7.1219        7.9551        8.1376        9.2340        9.5602        9.6591       11.5236       11.8843       11.5639       10.3720       11.4244       10.4565        8.6109        9.0225       12.3883       11.4563        8.8293        4.6119        3.4801        2.7654        2.9029        9.7581        6.7519        6.1397        6.0287        3.1107        3.6274        3.0751        5.5165        6.9737        6.4919       10.6190        9.5951       21.2639       11.2293       12.2262       10.2713       20.6610       18.2222       17.0144       17.5713       17.2692       17.2248       17.1969       17.8247       30.3154       40.1068       38.4783       39.4288       31.8397       25.3437       20.4569       24.8742       27.5328       32.7281       33.4972       37.5122       45.5537       54.4190       57.3590       79.7874      103.7834      124.3272      121.1228      108.5613       94.6011       84.1653       82.2146       85.8291       92.8465       95.7772       78.4599       71.5036       63.6481       55.9600       57.1501       50.8256       50.0552       54.9843       53.3879       53.8149       55.2729       54.4198       61.3851       60.7953       53.3083       53.6281       50.8790       41.8053       42.9507       39.5401       31.5265       31.4500       35.3745       29.2301       24.5595       26.1998       31.9327       38.0283       38.5639       48.3903       49.5489       57.5864       61.8919       64.1385       66.3090       75.1501       77.1789       84.8526       86.9944       69.2716       70.0000       68.0307       75.4594       97.8959       97.2330      120.6511       90.0762       80.9478       79.1385       68.4982       73.4546       25.4400        0.0000        0.0000        0.0000        0.0000        0.0000        0.0000        0.0000        0.0000        0.0000        0.0000        0.0000        0.0000        0.0000        0.0000        0.0000        0.0000        0.0000        0.0000        0.0000        0.0000        0.0000        0.0000        0.0000        0.0000        0.0000        0.0000        0.0000        0.0000        0.0000        0.0000        0.0000        0.0000        0.0000        0.0000        0.0000        0.0000        0.0000        0.0000        0.0000        0.0000        0.0000        0.0000        0.0000        0.0000        0.0000        0.0000        0.0000        0.0000        0.0000        0.0000        0.0000        0.0000        0.0000
        0.0000        0.0000        0.0000        0.0000        0.0000        0.0000        0.0000        0.0000        0.0000        0.0000        0.0000        0.0000        0.0000        0.0000        0.0000        0.0000        0.0000        0.0000        0.0000        0.0000        0.0000        5.6207        6.6265       18.8397       22.6619       24.5459       21.7010       15.5814       13.0983       10.7436        9.2636        2.5553        1.8118        3.7740        2.8295        4.7585        5.1561        4.2713        2.8828        0.4665        0.2179        0.8795        4.9452        6.5733        5.5721        3.5888        1.6975        5.4104        4.5767        3.0041        5.0219        5.3214        4.8186        5.9451        8.0534        9.5189        7.5588        6.7915        5.3949       11.4116        9.6848        6.4653        4.2470        6.8006        7.2568       10.3170       10.5987       10.9047       13.2145       13.8010        6.6677        7.6176        8.4423        8.4422        9.5009       10.8792       12.1751       11.1694        9.0073       14.8236       15.9511       13.7195       12.6321       12.8390       11.9386       11.6170       12.8017       13.9129       10.0104        5.9240        4.2813        3.1353        4.0681        2.2565        4.4426        4.5355        8.8312       11.6776        6.0637        4.8995        7.3079        5.1363        7.0172        8.0160        9.8661        9.3193       11.0355       11.0923       12.6453       10.4252       11.1973       16.3291       17.5319       14.6230       13.7706       15.4882       18.9988       17.7684       20.4117       27.4925       28.6983       42.3479       36.8972       29.4911       27.3050       21.8977       20.4273       24.6768       23.7740       28.6121       35.6098       45.1220       57.9355       80.8384      122.3009      125.3731       97.3096       84.2075       95.0532       88.2503       94.2063      119.7526      134.6906       95.4827       72.6697       75.0293       76.4930       59.9590       54.6173       45.9142       46.7558       47.6080       51.4587       49.0320       55.4292       62.1765       67.6424       61.4294       51.2031       56.8143       52.1082       39.6595       43.3838       32.3139       33.3967       35.2949       36.0875       30.5214       28.9388       27.7554       33.4697       54.2013       45.4909       52.9903       62.4677       60.0566       70.3877       71.0107       71.5687       78.2632       84.5319       81.4513       97.1388       94.2293       64.9953       77.4807       73.7171       83.5931       84.1425       97.0407       84.9069       79.5154       85.6301       79.3499       70.3458       19.8900        0.0000        0.0000        0.0000        0.0000        0.0000        0.0000        0.0000        0.0000        0.0000        0.0000        0.0000        0.0000        0.0000        0.0000        0.0000        0.0000        0.0000        0.0000        0.0000        0.0000        0.0000        0.0000        0.0000        0.0000        0.0000        0.0000        0.0000        0.0000        0.0000        0.0000        0.0000        0.0000        0.0000        0.0000        0.0000        0.0000        0.0000        0.0000        0.0000        0.0000        0.0000        0.0000        0.0000        0.0000        0.0000        0.0000        0.0000        0.0000        0.0000        0.0000        0.0000        0.0000        0.0000
        0.0000        0.0000        0.0000        0.0000        0.0000        0.0000        0.0000        0.0000        0.0000        0.0000        0.0000        0.0000        0.0000        0.0000        0.0000        0.0000        0.0000        0.0000        0.0000        0.0000        0.0000        4.6934        6.8459       17.3550       20.9211       22.4934       23.9065       19.9980       14.8347       12.0541        9.4042        1.0751        0.8468        0.6065        1.5864        3.4601        3.8352        2.3808        3.0559        3.9510        2.6485        2.7046        4.3478        2.5649        6.0410        5.3125        3.6087        8.8005       12.9419        6.4228        5.6297        5.9401        5.3649        3.6228        5.3247        6.7491        5.7834        6.1094        9.6254        5.8145       10.0853       11.3547        7.5163        7.7748        7.8291        9.5711        8.8493        8.9092       14.8595        9.1102        9.9666        9.1906        8.3164       10.5832       12.1590       12.6521       10.9176       10.9517       12.9023       16.6855       17.7470       17.6615       15.8709       13.7015       10.0727        8.8440       10.0930       13.1468       13.6788        8.3993        6.6846        4.5452        3.8043        3.1105        7.9502        3.7979        8.6377        4.5086        3.4151        4.4520        7.6312        4.3535        4.4144        5.7586        7.0371        8.3497        8.6094       10.3436       12.1377       13.0059       12.1856       13.1055       16.0989       21.6672       19.9204       14.5256       23.2204       20.9939       17.6628       33.3870       42.9929       40.7936       51.3045       32.1749       18.6907       14.4197       19.4552       23.8236       31.3358       27.6987       33.5625       56.5314       88.4589       90.2935      115.0239       84.9120       73.7367       78.4079       83.6485       87.0683       89.8384       99.8479       98.7739       87.7656       75.4706       78.6815       78.4258       61.8867       58.2429       51.2504       50.3935       49.7117       51.1242       49.5070       61.8484       57.3506       61.5555       70.8260       64.2177       62.0648       50.1927       42.7161       40.7451       37.8586       34.5479       37.9765       37.0760       34.0016       37.4230       40.2189       44.2639       51.2333       57.7928       61.2141       65.3553       69.0617       71.3127       78.3030       76.6552       79.3473       82.4964       93.2962       85.5562       99.3376       91.4735       92.0484       80.8316       82.1985       78.4913       94.9757       82.1483       73.9668       57.9684       59.1840       53.5372       25.1400        0.0000        0.0000        0.0000        0.0000        0.0000        0.0000        0.0000        0.0000        0.0000        0.0000        0.0000        0.0000        0.0000        0.0000        0.0000        0.0000        0.0000        0.0000        0.0000        0.0000        0.0000        0.0000        0.0000        0.0000        0.0000        0.0000        0.0000        0.0000        0.0000        0.0000        0.0000        0.0000        0.0000        0.0000        0.0000        0.0000        0.0000        0.0000        0.0000        0.0000        0.0000        0.0000        0.0000        0.0000        0.0000        0.0000        0.0000        0.0000        0.0000        0.0000        0.0000        0.0000        0.0000
        0.0000        0.0000        0.0000        0.0000        0.0000        0.0000        0.0000        0.0000        0.0000        0.0000        0.0000        0.0000        0.0000        0.0000        0.0000        0.0000        0.0000        0.0000        0.0000        0.0000        0.0000        5.5584        5.8810       15.5179       18.8606       18.5620       16.7257       14.8048       14.4395       14.0351        9.2558        1.4550        0.8401        0.6451        0.7336        2.2972        2.5262        2.4534        3.4573        4.2993        1.7791        1.2349        4.5017        2.9028        4.9962        4.5854        2.8597        3.2313        4.1444        3.2279        8.0723       10.3117        6.0494        3.6278        3.5422        4.4455        5.4473        7.3336        6.7031        6.6304        4.0995        5.5059        5.8530       11.4209       13.4070       11.4082        9.6924        9.7992       11.6758       13.5887       11.7017       10.4171       10.9776       12.0518       14.7447       14.3287       11.4259       10.6415       12.5742       16.5645       12.4060       11.8634       11.5098       10.3046       10.7176       10.3633        9.3618       10.7080       12.1133        6.5060        5.9930        6.6443        3.7635        2.3309        5.9155        5.0371        4.5339        5.5647       11.9394        6.3426        3.2195        3.5937        3.5677        5.6467        8.3239        8.0354        7.1462        8.3287        9.1770        9.8050       12.3778       18.7779       14.1581       18.2504       20.5530       28.3745       23.2921       25.6905       30.1460       36.6360       44.4202       53.1242       32.5732       23.0732       21.8894       17.3758       19.6662       22.0266       24.3821       24.2256       36.6195       65.8358       70.7559       77.3715       73.8730       80.0604       69.7495       73.0562       78.1661       94.1777      101.4922       96.6079       90.4423       87.1008       75.7525       71.4209       72.8228       65.7253       57.9605       51.7405       52.3554       55.3510       51.7352       56.8114       64.7066       55.8762       54.7604       55.5690       56.1493       56.4766       46.6063       43.4269       41.2716       41.5020       42.2932       41.4403       38.9762       41.7918       45.8475       45.5427       58.2792       64.0391       66.6096       68.4479       67.1917       78.5733       81.6084       87.5891       86.9974       90.1427       87.5538       80.2800       75.0510      100.9421      110.4127      129.9911       64.0849       79.4395       80.1504      107.6033       87.8474       54.6714       53.0745       55.8296       46.2839        0.0000        0.0000        0.0000        0.0000        0.0000        0.0000        0.0000        0.0000        0.0000        0.0000        0.0000        0.0000        0.0000        0.0000        0.0000        0.0000        0.0000        0.0000        0.0000        0.0000        0.0000        0.0000        0.0000        0.0000        0.0000        0.0000        0.0000        0.0000        0.0000        0.0000        0.0000        0.0000        0.0000        0.0000        0.0000        0.0000        0.0000        0.0000        0.0000        0.0000        0.0000        0.0000        0.0000        0.0000        0.0000        0.0000        0.0000        0.0000        0.0000        0.0000        0.0000        0.0000        0.0000        0.0000
        0.0000        0.0000        0.0000        0.0000        0.0000        0.0000        0.0000        0.0000        0.0000        0.0000        0.0000        0.0000        0.0000        0.0000        0.0000        0.0000        0.0000        0.0000        0.0000        0.0000        0.0000        0.0000        2.0241       11.8418       15.3278       15.9634       14.0881        9.3404        8.3575        7.3376        6.2455        4.0944        2.5646        2.2894        2.8082        5.4295        6.3841        6.2229        5.0511        2.9834        2.0542        2.0488        2.1428        3.0671        5.6471        3.5179        2.9561        5.0739        1.6195        0.7493        2.3085        7.2010        4.2258        3.8377        5.1381        5.1212        7.2860        7.0870        6.9639        6.2965        6.6354        7.1232        6.9555       11.0407       11.3516       12.6826       11.4271       12.1911       10.4037       10.4550       13.0737       17.3863       14.1889       10.5255       10.1721       13.3484       12.1785       10.6833       11.7118       14.4782       14.9304       12.8930       11.8324       10.9510       11.0056        9.7196        9.2000       16.3331       18.7151       14.4620       10.6923        6.2290        5.9026        6.6582        3.2549        5.0805        1.4971        8.6955        7.0554        2.7702        2.6483        4.7389        6.0539        4.8234        9.2710        9.0817       10.1147        8.9709       17.2303       14.2484       15.2067       13.8604       18.8778       25.9663       16.6087       54.2008       64.3553       57.4639       65.3435       58.8234       69.6694       68.9310       50.2874       30.4042       27.0231       22.2219       28.2016       34.7053       32.0513       41.6276       52.8894       73.0313       69.3973       71.1934       87.9848       93.6149       92.2770       89.1298       99.9349       97.7902      111.9200      110.9761       96.9578      105.8597       91.0731       71.7843       74.0196       68.0027       64.7024       66.6823       64.5742       56.5396       52.7616       55.0481       50.9398       55.1858       55.1132       61.7001       62.4842       59.0259       48.3885       53.7173       45.1206       43.3618       47.2166       45.8709       48.8487       60.3157       66.3797       67.1021       79.6992       83.7568       95.0080      104.0261      119.9863       96.0303      102.6191      111.9638      107.6519       93.0945       92.9642       83.8832       82.4870       88.3755       70.4477       64.9522       62.7312       52.5408       57.9077       61.8957       49.3585       47.2231       47.6104       46.9729       50.0602       40.0108       42.3103       41.7832       44.9676        0.0000        0.0000        0.0000        0.0000        0.0000        0.0000        0.0000        0.0000        0.0000        0.0000        0.0000        0.0000        0.0000        0.0000        0.0000        0.0000        0.0000        0.0000        0.0000        0.0000        0.0000        0.0000        0.0000        0.0000        0.0000        0.0000        0.0000        0.0000        0.0000        0.0000        0.0000        0.0000        0.0000        0.0000        0.0000        0.0000        0.0000        0.0000        0.0000        0.0000        0.0000        0.0000        0.0000        0.0000        0.0000        0.0000        0.0000        0.0000        0.0000        0.0000
        0.0000        0.0000        0.0000        0.0000        0.0000        0.0000        0.0000        0.0000        0.0000        0.0000        0.0000        0.0000        0.0000        0.0000        0.0000        0.0000        0.0000        0.0000        0.0000        0.0000        0.0000        0.0000        0.0000        0.0000        0.0000        0.0000       10.9895        7.1686        5.9514        5.1418        4.4591        3.4316        2.7330        2.7955        3.4743        6.8284        8.0133        7.8888        6.4988        3.8810        2.7782        2.1477        1.9997        1.7954        5.1577        5.4804        3.4510        4.9670        4.2279        3.8502        5.5631        2.6613        2.1501        4.3347        5.1351        6.8506        5.5149        4.6572        6.4947        5.9141        5.6902        5.7664        7.7920        8.8110       10.1762       13.8877       15.0787       11.5428        9.0553        9.0003       10.1655       10.9496       10.8871        9.2798        7.6219        8.8453        9.3775       10.8164       11.1457       11.5668        9.9943        9.9204        9.4279        9.2757        7.7215        6.7848        8.5723       11.7956       10.3209       10.9000        6.4573        5.3969        4.7012        4.6382        4.9725        4.0611        5.6511        3.3774        6.6532        2.8212        2.2068        4.1556        4.9065        4.1632        9.3855       15.7235       14.0016        7.1236       10.6060        8.7385        9.0565       18.3469       22.7039       37.9318       34.5671       46.4788       51.2019       54.9196       60.3931       74.3966       82.8914       74.5382       59.4607       36.7985       33.3984       23.3244       26.4687       34.6882       38.2206       46.1147       53.1170       63.5193       61.0586       81.5424       84.7210       99.2990      110.1405      108.3700      121.7625      118.3269      127.0138      117.3359      100.4840      102.3928      103.7710       98.2961       79.6449       73.0652       72.6338       72.1922       63.8298       56.3184       63.3459       56.8967       53.7976       55.1039       60.5486       62.0974       62.8883       68.1157       65.3310       57.2500       52.6618       64.4237       63.3588       63.8663       54.5329       69.2407       80.9503       86.9175       95.4340       99.0753      109.9269      121.1452      122.5484      124.5609      110.3164      107.1275      102.7476       97.2366       90.2252       85.1362       82.0092       68.2872       65.7829       63.1738       57.3570       45.0543       42.7722       45.2449       48.3669       48.5370       46.7271       48.9664       48.2726       37.5501       43.3802       39.9072       39.0838        0.0000        0.0000        0.0000        0.0000        0.0000        0.0000        0.0000        0.0000        0.0000        0.0000        0.0000        0.0000        0.0000        0.0000        0.0000        0.0000        0.0000        0.0000        0.0000        0.0000        0.0000        0.0000        0.0000        0.0000        0.0000        0.0000        0.0000        0.0000        0.0000        0.0000        0.0000        0.0000        0.0000        0.0000        0.0000        0.0000        0.0000        0.0000        0.0000        0.0000        0.0000        0.0000        0.0000        0.0000        0.0000        0.0000        0.0000        0.0000        0.0000        0.0000
        0.0000        0.0000        0.0000        0.0000        0.0000        0.0000        0.0000        0.0000        0.0000        0.0000        0.0000        0.0000        0.0000        0.0000        0.0000        0.0000        0.0000        0.0000        0.0000        0.0000        0.0000        0.0000        0.0000        0.0000        0.0000        0.0000        0.0000        5.5405        4.6144        3.9379        3.6571        3.3231        3.1310        3.3390        4.0077        7.6127        8.7799        8.8324        7.0892        4.8453        3.2881        2.2028        1.5032        0.3010        2.7081        1.9182        0.8542        2.2021        2.1272        4.8734        4.4870        4.2811        1.6983        6.1851        5.9955        5.6263        5.3668        7.0535        7.1348        6.4414        7.6721        6.4563        6.7722        6.0216        7.2809        8.7188        7.6977        7.7832        8.0459        7.3208        6.5287        6.1349        5.3039        4.9453        5.7980        7.6652        8.7156        8.7934        8.7007        8.9358        9.5231        8.6211        8.5597        8.3004        6.6182        6.7780        7.3757        7.6207        8.5822       10.4915        7.3998        6.1769        5.4527        5.0628        4.0258        2.2243        1.7117        2.6228        2.4199        2.3798        2.6943        3.3120        2.9148        3.2926        2.5963        7.1267        7.2241        8.4977        7.4296        6.9217        8.2790       13.6143       25.6346       27.5507       27.9522       41.3189       63.0272       60.2474       65.8273       71.4028       82.9044       74.9485       61.6518       38.3491       32.3601       29.8526       26.4207       41.1484       49.0734       50.1602       56.1778       66.0388       67.3880       77.6473       82.8573      101.9195      113.0391      115.5810      129.2902      122.7739      123.1288      119.3195      112.9479      105.6217      110.9698       88.4099       94.7128       78.4554       72.2652       69.6758       60.5064       60.4183       64.7279       57.9161       55.1332       59.9053       61.1767       60.4551       63.5362       62.6835       65.0758       70.5359       72.7530      102.3645       98.0351       64.5327       67.7162       95.5325       97.1962       96.1211      103.4734      110.9814      121.4365      144.2932      134.9381      122.3794      113.0647      109.7221      109.7762       96.2547       87.7968       85.3496       79.3760       73.5132       72.4783       59.1851       51.0916       42.0409       43.5509       48.4538       59.0887       49.3408       41.4961       45.3295       48.3576       40.1692       38.7688       39.7518       41.1353       30.3300        0.0000        0.0000        0.0000        0.0000        0.0000        0.0000        0.0000        0.0000        0.0000        0.0000        0.0000        0.0000        0.0000        0.0000        0.0000        0.0000        0.0000        0.0000        0.0000        0.0000        0.0000        0.0000        0.0000        0.0000        0.0000        0.0000        0.0000        0.0000        0.0000        0.0000        0.0000        0.0000        0.0000        0.0000        0.0000        0.0000        0.0000        0.0000        0.0000        0.0000        0.0000        0.0000        0.0000        0.0000        0.0000        0.0000        0.0000        0.0000        0.0000
        0.0000        0.0000        0.0000        0.0000        0.0000        0.0000        0.0000        0.0000        0.0000        0.0000        0.0000        0.0000        0.0000        0.0000        0.0000        0.0000        0.0000        0.0000        0.0000        0.0000        0.0000        0.0000        0.0000        0.0000        0.0000        0.0000        0.0000        0.0000        0.0000        0.0000        3.5762        3.5518        3.6735        3.9414        4.3465        7.7307        8.3908        8.0137        6.8348        4.5456        2.8231        2.2446        1.6879        1.4184        2.3741        0.2213        0.3353        3.8578        3.8760        4.5661        4.0639        5.3175        6.1610        5.6467        6.6637        5.1459        3.7322        4.5568        4.5841        6.1213        5.3534        4.0436        4.2714        4.3886        5.3963        6.8541        6.1784        5.5341        6.6847        5.1186        4.9085        5.4126        4.3152        5.0672        5.6219        6.4849        7.1409        7.4904        7.3593        8.4640        8.0302        6.8575        6.6652        6.2449        6.9520        6.8960        6.5914        6.7246        8.8844        7.9261        7.5214        6.1023        5.3958        5.2372        3.8601        2.1099        1.2903        0.9424        1.3566        1.2121        1.2980        1.4414        1.7388        1.9978        3.0921        5.3719        3.6583        4.5522        5.8104        6.6375        7.7679        8.4547       10.5458       15.5569       25.9606       61.5141       48.4903       68.9331       68.2682       76.3978       80.9953       73.0534       59.5976       37.9444       32.3290       32.6085       27.1182       35.0934       43.9551       48.5460       61.0196       74.2798       69.7792       76.2138       78.1646      100.2162       99.4405      119.3270      127.6183      118.8944      109.2267       94.7820      104.5905       90.8653       92.3535       75.7047       84.4073       82.8013       82.7830       72.2198       66.7271       63.3716       73.6463       65.3186       56.6248       61.5871       63.9461       67.2939       62.3284       70.0988       76.2665       77.5868       77.1196       79.7595       86.3819       79.8656       88.1035      117.0173      109.7284      102.2562      106.6174      119.9754      124.8503      118.3344      129.6935      122.0122      113.1583      111.6200      102.4426       93.7406       92.1494       88.7403       79.6008       67.1872       60.4323       55.3094       50.8598       44.5457       42.6387       40.7671       51.8841       48.1523       44.6789       49.1359       42.7547       37.4603       40.7497       44.4477       49.9733       50.3100        0.0000        0.0000        0.0000        0.0000        0.0000        0.0000        0.0000        0.0000        0.0000        0.0000        0.0000        0.0000        0.0000        0.0000        0.0000        0.0000        0.0000        0.0000        0.0000        0.0000        0.0000        0.0000        0.0000        0.0000        0.0000        0.0000        0.0000        0.0000        0.0000        0.0000        0.0000        0.0000        0.0000        0.0000        0.0000        0.0000        0.0000        0.0000        0.0000        0.0000        0.0000        0.0000        0.0000        0.0000        0.0000        0.0000        0.0000        0.0000        0.0000
        0.0000        0.0000        0.0000        0.0000        0.0000        0.0000        0.0000        0.0000        0.0000        0.0000        0.0000        0.0000        0.0000        0.0000        0.0000        0.0000        0.0000        0.0000        0.0000        0.0000        0.0000        0.0000        0.0000        0.0000        0.0000        0.0000        0.0000        0.0000        0.0000        0.0000        0.0000        5.9411        6.6478        0.0000        0.0000        5.4805        5.6430        5.2229        4.1929        1.9640        1.3332        0.9755        0.9053        0.7112        0.3884        0.2438        0.5695        4.1483        3.2778        4.0776        3.3498        0.7283        2.3126        2.9713        0.8176        0.5604        0.4006        0.4640        0.7524        2.7630        2.6133        2.2761        2.4343        2.5734        3.0585        4.6446        4.6860        3.8175        3.8841        4.8098        5.5017        5.8066        5.4542        7.1656        5.8783        5.9012        5.7675        6.4862        4.8142        8.7953        8.0388        6.3150        7.2571        6.9955        8.3287        8.4529        7.4415        7.2790        7.0567        7.5607        5.5690        4.0149        3.4695        5.8812        7.3216        5.1940        2.9622        3.2573        2.2333        0.7923        0.2855        0.4235        0.6710        1.5300        2.5389        3.5380        4.5860        4.4263        6.8512        6.1329        7.8030       12.7815       18.8429       23.2325       29.8053       40.1322       47.3588       70.8024       68.5759       81.9164       83.3737       73.8170       70.8874       49.5656       35.4788       31.7483       25.6475       33.4278       40.1326       60.3103       80.6588       97.2619      102.6611      100.2958       97.2003       99.7128      111.7227      111.4168      108.2804      104.0414      114.4244      134.0933      121.8642      100.1026       83.3930       78.9767       71.4623       77.1873       81.9863       75.7624       73.7023       78.5118       74.8767       69.8056       64.3082       65.4240       78.8617       81.5404       82.2362      112.9801      103.6427      107.1600       91.8197       90.5226      100.4334      108.9417      101.2477      115.1773      125.2579      148.6280      153.5327      127.5318      127.3234      130.5077      128.3648      105.1163       98.7197       89.3327       88.2104       96.3854      100.0625       92.6737       85.8208       71.8423       68.7708       65.3529       58.2066       56.9314       47.5677       48.5369       57.5880       51.2276       49.1230       56.9924       47.2285       49.7456       62.2876       85.3459        0.0000        0.0000        0.0000        0.0000        0.0000        0.0000        0.0000        0.0000        0.0000        0.0000        0.0000        0.0000        0.0000        0.0000        0.0000        0.0000        0.0000        0.0000        0.0000        0.0000        0.0000        0.0000        0.0000        0.0000        0.0000        0.0000        0.0000        0.0000        0.0000        0.0000        0.0000        0.0000        0.0000        0.0000        0.0000        0.0000        0.0000        0.0000        0.0000        0.0000        0.0000        0.0000        0.0000        0.0000        0.0000        0.0000        0.0000        0.0000        0.0000        0.0000        0.0000
        0.0000        0.0000        0.0000        0.0000        0.0000        0.0000        0.0000        0.0000        0.0000        0.0000        0.0000        0.0000        0.0000        0.0000        0.0000        0.0000        0.0000        0.0000        0.0000        0.0000        0.0000        0.0000        0.0000        0.0000        0.0000        0.0000        0.0000        0.0000        0.0000        0.0000        0.0000        0.0000        0.0000        0.0000        0.0000        0.0000        0.0000        4.8567        3.8532        1.7292        1.1446        0.7467        0.5467        0.2090        0.0972        0.1021        0.3761        4.1544        4.5775        5.1503        5.4318        1.7725        3.1070        0.6426        0.6572        1.0055        0.0917        0.5127        0.4674        1.6130        2.1763        2.0305        2.0566        3.0473        2.2246        2.9265        5.4032        5.8507        5.9314        8.8166        3.5520        4.7992       17.2958       19.7966       15.0000        8.6813        2.9234        2.9991        3.0628        3.8505        4.9130        4.8057        3.7819        4.5484        2.4772        3.2955        3.5972        6.8560        5.8629        7.6548        6.4270        5.1247        4.4709        3.8681        2.9705        3.5620        2.6918        3.2816        4.4777        3.6409        0.4862        0.5888        1.1925        1.2860        1.2763        2.3216        3.2021        4.6910        6.1053        5.9745        7.7388       13.7439       13.8168       23.1102       27.2527       36.9002       46.0470       78.0185       69.2508       74.4360       79.9799       84.3203       68.1532       62.4886       42.5057       29.8600       25.2493       46.2000       56.7610       55.1905       59.1777       74.5703       86.8556       92.0499       84.4335       86.1825       89.8694       96.4094       89.7222       87.4740       80.7612      102.1691       83.7553       76.3783       79.1068       66.1576       73.0573       82.5181       80.6618       79.9499       85.8024       81.0468       76.5404       68.8274       65.6224       73.1573       80.4617       93.1037      111.5085      120.3934      119.4231      126.9088      121.8715      107.1391      107.5769      104.0166      102.2220      123.8202      120.5015      125.8651      143.1131      138.3394      128.5310      117.8321      130.0650       97.5339       82.9409       84.7638       93.1710      119.3963      117.6286      108.3800      115.8876       88.2012       77.3405       73.8831       76.1143       64.4036       53.1379       51.8000       49.5415       54.2492       47.8457       47.6242       45.4573       51.3374       64.3718        0.0000        0.0000        0.0000        0.0000        0.0000        0.0000        0.0000        0.0000        0.0000        0.0000        0.0000        0.0000        0.0000        0.0000        0.0000        0.0000        0.0000        0.0000        0.0000        0.0000        0.0000        0.0000        0.0000        0.0000        0.0000        0.0000        0.0000        0.0000        0.0000        0.0000        0.0000        0.0000        0.0000        0.0000        0.0000        0.0000        0.0000        0.0000        0.0000        0.0000        0.0000        0.0000        0.0000        0.0000        0.0000        0.0000        0.0000        0.0000        0.0000        0.0000        0.0000        0.0000
        0.0000        0.0000        0.0000        0.0000        0.0000        0.0000        0.0000        0.0000        0.0000        0.0000        0.0000        0.0000        0.0000        0.0000        0.0000        0.0000        0.0000        0.0000        0.0000        0.0000        0.0000        0.0000        0.0000        0.0000        0.0000        0.0000        0.0000        0.0000        0.0000        0.0000        0.0000        0.0000        0.0000        0.0000        0.0000        0.0000        0.0000        0.0000        0.0000        2.1168        1.3984        0.9512        0.8400        0.2842        0.1664        0.2259        0.2130        4.2650        5.8623        5.8220        5.0614        1.8584        0.8250        0.4337        0.6055        0.4636        0.4111        0.1332        0.2665        1.5089        1.5647        1.5533        1.6238        1.7161        1.6321        2.9972        3.5565        2.9470        4.8705        2.5938        2.6910        2.7800       10.8628        8.4595        5.1735        4.1389        4.5877        2.5885        2.3822        3.8644        2.3006        4.6532        5.9490        4.1312        2.5171        5.8271        4.0181        5.3178        5.6270        6.1598        9.2926        4.1709        5.4916        3.3267        2.6092        3.0821        2.2798        1.3541        2.2521        4.9295        2.0390        0.2276        0.0491        0.9673        1.5395        2.5752        4.3275        9.0933        7.2351        6.5334        8.2499       14.8525       16.5170       24.7141       31.4973       37.1760       50.4071       60.1455       55.7902       52.9647       76.4024       86.5934       81.9587       77.0129       52.3488       27.2152       22.9508       28.7981       36.4615       43.8983       50.3217       59.6268       60.8330       85.2136      109.5098      112.9785       97.0246       91.7050       79.0468       64.4807       70.1821       84.2435       85.5431       69.7446       60.4384       65.3595       70.1209       67.8779       74.5672       82.2910       83.5352       88.8930       78.4594       73.0910       77.8059       78.4826       95.8953      120.5016      156.6752      129.9206      117.3209      131.5338      133.7424      122.4510      119.4897      112.5446      120.1613      143.8849      124.1654      120.8174      116.8355      100.3339       85.1542       88.2464       92.6838       71.7059       72.1851      100.1172      108.9761      116.0520      105.9411       97.3765      100.7163       90.1607       75.2698       70.4241       59.6584       54.0651       49.1932       51.0156       49.5797       48.9246       48.9521       55.7901       75.5821      104.4584      101.6608        0.0000        0.0000        0.0000        0.0000        0.0000        0.0000        0.0000        0.0000        0.0000        0.0000        0.0000        0.0000        0.0000        0.0000        0.0000        0.0000        0.0000        0.0000        0.0000        0.0000        0.0000        0.0000        0.0000        0.0000        0.0000        0.0000        0.0000        0.0000        0.0000        0.0000        0.0000        0.0000        0.0000        0.0000        0.0000        0.0000        0.0000        0.0000        0.0000        0.0000        0.0000        0.0000        0.0000        0.0000        0.0000        0.0000        0.0000        0.0000        0.0000        0.0000        0.0000        0.0000
        0.0000        0.0000        0.0000        0.0000        0.0000        0.0000        0.0000        0.0000        0.0000        0.0000        0.0000        0.0000        0.0000        0.0000        0.0000        0.0000        0.0000        0.0000        0.0000        0.0000        0.0000        0.0000        0.0000        0.0000        0.0000        0.0000        0.0000        0.0000        0.0000        0.0000        0.0000        0.0000        0.0000        0.0000        0.0000        0.0000        0.0000        0.0000        0.0000        0.0000        2.0981        1.5598        1.5106        0.0762        0.0097        0.0521        0.1934        5.8846        6.6270        6.8598        6.8151        0.3025        0.2104        0.2444        0.5264        0.5705        0.6674        0.6636        0.3559        2.9119        2.3415        1.8080        1.6444        1.8253        1.8613        3.0196        2.7653        2.7365        2.0909        1.8985        1.9722        2.1019        2.2355        1.7826        2.2592        2.3494        4.1817        1.5880        2.4968        2.6986        3.1325        4.4171        4.6656        4.4499        6.7284        5.7055        3.8926        5.9937        6.3310        7.0157        6.9007        3.3084        3.0016        2.7749        4.0006        3.9555        2.1579        1.8797        5.0371        0.6580        0.9641        0.4435        0.1837        1.2367        1.1390        1.9892        3.9480        5.6085        6.7083        6.7462       11.0084       16.3092       26.6613       48.7413       46.5045       41.4488       42.9164       48.9232       50.9540       67.8062       69.4417       78.2061       57.6888       50.6762       47.0475       30.3574       21.8030       25.5000       28.6034       40.0947       46.8763       57.0132       75.2276      102.0912      129.7470      111.4518      120.4356       94.4699       84.5414       75.6772       87.8193       80.7597       81.6514       75.5683       57.6862       59.5598       70.5322       73.4378       82.0066       91.3216       93.7247      102.7190       90.2677       80.0676       83.4595       98.4143      121.3987      113.1228      126.8374      115.1730      120.1769      120.9757      124.7363      124.0657      109.1478      118.2574      118.4609      133.8042      134.2312      115.2358       94.6508       68.7160       69.4837       68.5769       82.7476       69.2272       77.9067       89.5369       98.5232      100.2460       94.0895       91.4878       79.8149       67.4304       61.4121       52.4023       47.9959       46.9270       44.0326       45.0826       49.6868       48.2753       57.3658       61.9608       80.7525      108.3496        0.0000        0.0000        0.0000        0.0000        0.0000        0.0000        0.0000        0.0000        0.0000        0.0000        0.0000        0.0000        0.0000        0.0000        0.0000        0.0000        0.0000        0.0000        0.0000        0.0000        0.0000        0.0000        0.0000        0.0000        0.0000        0.0000        0.0000        0.0000        0.0000        0.0000        0.0000        0.0000        0.0000        0.0000        0.0000        0.0000        0.0000        0.0000        0.0000        0.0000        0.0000        0.0000        0.0000        0.0000        0.0000        0.0000        0.0000        0.0000        0.0000        0.0000        0.0000        0.0000        0.0000
        0.0000        0.0000        0.0000        0.0000        0.0000        0.0000        0.0000        0.0000        0.0000        0.0000        0.0000        0.0000        0.0000        0.0000        0.0000        0.0000        0.0000        0.0000        0.0000        0.0000        0.0000        0.0000        0.0000        0.0000        0.0000        0.0000        0.0000        0.0000        0.0000        0.0000        0.0000        0.0000        0.0000        0.0000        0.0000        0.0000        0.0000        0.0000        0.0000        0.0000        0.0000        0.0000        0.0000        4.0329        3.9456        4.3354        5.1972        6.1237        7.0157        7.5837        8.1443        8.9232        9.2556        9.9842       11.4199       14.7809       16.8473       15.7728       13.1473        8.1230        6.2007        4.1956        3.3066        2.4957        3.0663        1.8898        2.7743        0.7035        0.3878        0.9568        0.7497        2.1657        0.9253        0.6767        1.8371        2.8927        0.7916        1.8741        1.4946       10.1222        7.1348        8.6828       10.8868       17.0745       17.0940       16.5123       15.6994       11.7843       16.8407       12.1897       11.1783        8.4692        8.8476       10.1605       12.8334        9.4521        7.0431       10.7283       10.9878        4.8599        7.9556        7.9351        2.5428        0.2094        0.3509        0.4019        0.3344        4.6928        6.7796        7.8928       10.0341       16.2469       25.2362       36.4633       37.6011       33.7420       48.8730       44.2800       43.7530       38.6726       38.8091       44.9120       42.1554       32.1250       30.5770       23.6830       24.6297       28.4305       35.6841       40.6461       50.3272       70.9034       59.2059       64.1777       78.2635       88.8414       98.3943       98.1419      104.3212       96.3091       91.7616       85.8929       80.5001       82.4040       65.7107       74.8864       79.1309       92.0356      106.0648      128.9978      130.9892      116.0382      104.4247       88.7298      100.3124      117.7264      119.0968      122.0500      118.0748      122.4454      125.5813      129.9747      127.5493      111.8697      113.4399      114.7466      114.0585       98.0383       90.2214       77.8765       69.2300       66.1599       72.1385       53.7655       63.3641       77.9500       83.4880       82.6987       94.5220       98.2519       91.9388       83.2501       73.8333       54.0670       48.3694       42.4549       41.3023       42.3952       41.7672       42.6463       43.3516       55.1392       80.4328      130.1669      141.7595      157.7400        0.0000        0.0000        0.0000        0.0000        0.0000        0.0000        0.0000        0.0000        0.0000        0.0000        0.0000        0.0000        0.0000        0.0000        0.0000        0.0000        0.0000        0.0000        0.0000        0.0000        0.0000        0.0000        0.0000        0.0000        0.0000        0.0000        0.0000        0.0000        0.0000        0.0000        0.0000        0.0000        0.0000        0.0000        0.0000        0.0000        0.0000        0.0000        0.0000        0.0000        0.0000        0.0000        0.0000        0.0000        0.0000        0.0000        0.0000        0.0000        0.0000        0.0000        0.0000        0.0000        0.0000
        0.0000        0.0000        0.0000        0.0000        0.0000        0.0000        0.0000        0.0000        0.0000        0.0000        0.0000        0.0000        0.0000        0.0000        0.0000        0.0000        0.0000        0.0000        0.0000        0.0000        0.0000        0.0000        0.0000        0.0000        0.0000        0.0000        0.0000        0.0000        0.0000        0.0000        0.0000        0.0000        0.0000        0.0000        0.0000        0.0000        0.0000        0.0000        0.0000        0.0000        0.0000        0.0000        0.0000        0.0000        5.5031        5.8716        6.6000        7.4026        8.1637        9.0125       10.1358       11.6115       12.6120       14.1196       15.7033       20.2470       22.5971       21.4854       17.3833       10.1620        7.6715        4.7634        4.2896        3.2482        1.8296        1.2402        1.4463        0.3696        0.2490        0.1478        0.4303        1.0788        0.7782        1.1150        1.0100        0.8773        0.5414        0.8347        1.6768       10.5585        9.4440       12.6700       12.1057       17.5291       22.4889       21.1255       18.4350       22.7099       18.1263       11.7595       10.7592        7.6012       11.8585       10.5390       11.3700        6.7522        5.7288        8.9729        8.4939        5.8329        5.6209        8.6164        4.1771        0.2795        0.2919        0.2341        0.4246        5.0704        6.7739        8.0007        9.7874       13.6142       19.3017       22.2360       25.2523       27.3919       33.0869       35.7554       40.2980       46.2644       37.3427       32.9085       28.6001       22.5866       20.5516       20.8873       23.3765       27.5873       34.6935       41.2380       37.7124       73.2511       62.9300       71.1302       65.8061       76.2789      104.6679      114.5045      104.3951       98.3980       97.6499       78.3756       88.1046       84.5332       79.7814       95.1091       89.5824       98.5397      114.5491      153.2415      138.8548      133.5216      108.0285      100.9355       96.8672      103.6072      114.7744      109.4150       91.1094      100.6233      101.2508      104.1511      112.2220      107.1986      107.9683       92.7313       93.9277       80.5703       82.4955       71.3431       63.4684       71.6786       77.2534       56.3792       62.6460       80.8700       77.9719       79.8495       87.6940       85.6922       82.6442       77.4313       67.5049       49.7231       43.5446       48.2593       41.4847       39.1205       43.5539       42.1497       48.4569       82.5003      135.5417      166.4751      146.5354      209.7900        0.0000        0.0000        0.0000        0.0000        0.0000        0.0000        0.0000        0.0000        0.0000        0.0000        0.0000        0.0000        0.0000        0.0000        0.0000        0.0000        0.0000        0.0000        0.0000        0.0000        0.0000        0.0000        0.0000        0.0000        0.0000        0.0000        0.0000        0.0000        0.0000        0.0000        0.0000        0.0000        0.0000        0.0000        0.0000        0.0000        0.0000        0.0000        0.0000        0.0000        0.0000        0.0000        0.0000        0.0000        0.0000        0.0000        0.0000        0.0000        0.0000        0.0000        0.0000        0.0000        0.0000
        0.0000        0.0000        0.0000        0.0000        0.0000        0.0000        0.0000        0.0000        0.0000        0.0000        0.0000        0.0000        0.0000        0.0000        0.0000        0.0000        0.0000        0.0000        0.0000        0.0000        0.0000        0.0000        0.0000        0.0000        0.0000        0.0000        0.0000        0.0000        0.0000        0.0000        0.0000        0.0000        0.0000        0.0000        0.0000        0.0000        0.0000        0.0000        0.0000        0.0000        0.0000        0.0000        0.0000        0.0000        0.0000        0.0000        7.6030        8.3389        8.9790        9.9732       11.2829       13.1202       14.5209       16.2757       18.3488       24.1142       26.9342       25.1800       20.5503       12.6659        8.4485        6.2158        4.7410        3.4034        1.6592        0.9008        0.5587        0.0027        0.0183        0.0749        0.1470        0.2664        0.0339        0.1489        0.0406        0.1691        0.2860        0.6410        1.1934        6.9917       12.3026       10.3166       11.6218       18.7735       21.6530       20.2843       18.7920       14.1152       14.9168       10.7043       10.3180        7.3658        6.6720        9.1258       18.5110       10.1890        8.1111       10.1444       11.0455        5.6120        7.1433       12.2839        7.4418        0.2770        0.4039        0.3215        0.2905        4.8281        6.7402        7.4496        9.1028       13.5763       13.4119       17.7007       20.2518       26.2205       30.0732       40.1462       44.9224       54.0233       34.6658       26.5688       25.2012       20.0666       18.7012       19.2956       22.4338       26.9399       33.1051       48.2424       38.8238       78.8705       80.3000       69.0574       72.9534       75.9449      103.0860       87.5303       93.3286       91.4892       98.8871       86.5197       93.0532       91.5218       90.8908      114.8623      128.0436      122.1678      129.5349      149.9001      126.0981      116.1380      115.5512      110.3377      105.8791       96.7889       81.5314       79.3236       73.4207       86.9732       88.7941       87.2833       91.9653       89.8928       96.1419       92.3212       94.6266       82.6578       76.3223       73.8972       66.3015       58.4004       65.0940       67.6104       77.9523       77.7304       72.1988       72.5983       71.9259       70.6864       76.9836       76.2750       63.5284       48.9877       46.5054       61.7180       60.4893       41.2363       49.5232       40.0186       64.8498       77.4655       95.6638      151.7174      148.9960      205.6800        0.0000        0.0000        0.0000        0.0000        0.0000        0.0000        0.0000        0.0000        0.0000        0.0000        0.0000        0.0000        0.0000        0.0000        0.0000        0.0000        0.0000        0.0000        0.0000        0.0000        0.0000        0.0000        0.0000        0.0000        0.0000        0.0000        0.0000        0.0000        0.0000        0.0000        0.0000        0.0000        0.0000        0.0000        0.0000        0.0000        0.0000        0.0000        0.0000        0.0000        0.0000        0.0000        0.0000        0.0000        0.0000        0.0000        0.0000        0.0000        0.0000        0.0000        0.0000        0.0000        0.0000
        0.0000        0.0000        0.0000        0.0000        0.0000        0.0000        0.0000        0.0000        0.0000        0.0000        0.0000        0.0000        0.0000        0.0000        0.0000        0.0000        0.0000        0.0000        0.0000        0.0000        0.0000        0.0000        0.0000        0.0000        0.0000        0.0000        0.0000        0.0000        0.0000        0.0000        0.0000        0.0000        0.0000        0.0000        0.0000        0.0000        0.0000        0.0000        0.0000        0.0000        0.0000        0.0000        0.0000        0.0000        0.0000        0.0000        0.0000        8.7919        9.2758       10.3142       11.8799       13.9641       15.4635       17.2949       19.4756       24.8822       27.6948       25.9749       20.4201       10.9388        7.2421        4.4291        3.3026        1.5038        0.7899        0.7566        0.5206        0.0855        0.0329        0.0751        0.2377        0.1567        0.0180        0.0033        0.0000        0.3206        0.4277        0.7788        1.2659        6.2158        7.6698        9.3522       12.5963       16.4350       18.8740       17.6212       15.9212       12.0279        9.6109        9.2831        9.1365        9.1536        9.6583        9.3014        9.3995        9.9125        5.0634        5.2532        7.8585        7.0778        8.1179        7.0607        5.2036        0.4199        0.4955        0.3349        0.3435        3.9253        4.8692        6.4743        8.2928       11.4093       13.0413       16.4451       19.7101       25.5091       41.0353       45.5740       37.5689       37.0140       29.5699       25.7820       23.3295       18.3792       17.3662       18.0190       20.3415       26.5863       38.4855       51.8233       35.9485       42.3030       80.4854       48.1970       59.0065       89.2712       84.2828       83.2350       84.1057       88.1182      102.4428      101.8720      103.4608       90.7969      117.2491      147.6369      134.0083      140.4019      127.7856      114.4293      108.6673      121.7687      107.5313      108.8342      103.6706      107.5130       84.9896       82.0825       89.9664       91.8680       93.5466       87.5185       88.4486       92.1884       97.0860       91.9735       89.4570       86.0894       78.0991       80.2375       72.6491       60.5506       62.6664       62.4897       67.0923       59.3678       62.3144       61.9864       68.7050       72.8329       69.7453       75.0229       61.2603       50.2946       46.3147       36.5570       35.9292       37.6907       39.7615       39.7461       48.1134       69.4623      122.7459      112.4539      122.9827        0.0000        0.0000        0.0000        0.0000        0.0000        0.0000        0.0000        0.0000        0.0000        0.0000        0.0000        0.0000        0.0000        0.0000        0.0000        0.0000        0.0000        0.0000        0.0000        0.0000        0.0000        0.0000        0.0000        0.0000        0.0000        0.0000        0.0000        0.0000        0.0000        0.0000        0.0000        0.0000        0.0000        0.0000        0.0000        0.0000        0.0000        0.0000        0.0000        0.0000        0.0000        0.0000        0.0000        0.0000        0.0000        0.0000        0.0000        0.0000        0.0000        0.0000        0.0000        0.0000        0.0000        0.0000
        0.0000        0.0000        0.0000        0.0000        0.0000        0.0000        0.0000        0.0000        0.0000        0.0000        0.0000        0.0000        0.0000        0.0000        0.0000        0.0000        0.0000        0.0000        0.0000        0.0000        0.0000        0.0000        0.0000        0.0000        0.0000        0.0000        0.0000        0.0000        0.0000        0.0000        0.0000        0.0000        0.0000        0.0000        0.0000        0.0000        0.0000        0.0000        0.0000        0.0000        0.0000        0.0000        0.0000        0.0000        0.0000        0.0000        0.0000        0.0000        0.0000        0.0000       12.1163       15.5952       17.5264       19.7480       22.1447       29.2450       32.1079       30.1821       23.3009        7.4441        4.3661        2.6221        2.0878        1.7224        1.1164        0.8970        0.0000        0.0000        2.1318        1.4791        1.1735        0.6387        0.4702        0.6959        1.1686        2.6571        3.5331        5.1590        7.8293        9.0984       11.6244       13.3314       15.0755       10.2918       10.9144       12.5153        9.7627        4.3320        3.7435        0.0000        0.0000        0.0000        0.0000        6.5151        4.5982        5.4034        4.8702        5.5209        0.0000        8.7890        9.3986       11.7978        8.0712        3.6178        2.6865        1.9170        2.0418        1.7255        1.7479        2.1633        3.5403        9.7019       12.7905       15.3392       17.1848       26.1552       27.5235       29.1155       28.8384       28.1515       23.6210       22.5485       21.6474       22.2484       16.3967       17.1408       19.2902       27.5419       37.4426       38.1551       37.6882       35.4509       44.8457       38.7063       43.5816       57.8502       69.8199       74.2285       65.4312       74.4958       92.8007      111.9314       95.1164       99.0194      116.0720      121.9960      123.8968      116.3970      120.8516      111.3346      107.4355      114.4555      100.2909      104.9917      106.8542      111.7426      104.8683       94.0546       88.8509       97.8996       99.9688       92.8205       86.9500       95.7942       98.2357       97.7850       83.5334       85.0430       81.1765       77.2770       70.6779       65.7288       69.7625       57.1905       55.6678       48.4975       52.5207       55.3095       63.3022       57.1507       55.0600       56.9292       49.1960       41.9415       35.9306       34.7807       35.4391       36.8611       39.3041       55.5276       71.6421      104.4971      105.7177        0.0000        0.0000        0.0000        0.0000        0.0000        0.0000        0.0000        0.0000        0.0000        0.0000        0.0000        0.0000        0.0000        0.0000        0.0000        0.0000        0.0000        0.0000        0.0000        0.0000        0.0000        0.0000        0.0000        0.0000        0.0000        0.0000        0.0000        0.0000        0.0000        0.0000        0.0000        0.0000        0.0000        0.0000        0.0000        0.0000        0.0000        0.0000        0.0000        0.0000        0.0000        0.0000        0.0000        0.0000        0.0000        0.0000        0.0000        0.0000        0.0000        0.0000        0.0000        0.0000        0.0000        0.0000        0.0000        0.0000
        0.0000        0.0000        0.0000        0.0000        0.0000        0.0000        0.0000        0.0000        0.0000        0.0000        0.0000        0.0000        0.0000        0.0000        0.0000        0.0000        0.0000        0.0000        0.0000        0.0000        0.0000        0.0000        0.0000        0.0000        0.0000        0.0000        0.0000        0.0000        0.0000        0.0000        0.0000        0.0000        0.0000        0.0000        0.0000        0.0000        0.0000        0.0000        0.0000        0.0000        0.0000        0.0000        0.0000        0.0000        0.0000        0.0000        0.0000        0.0000        0.0000        0.0000        0.0000        0.0000        0.0000        0.0000        0.0000       30.7960       33.8103       31.5921        0.0000        0.0000        0.0000        2.2239        2.1218        1.6398        1.1944        0.0000        0.0000        0.0000        0.0000        0.0000        0.0000        0.0000        0.6127        0.8376        1.4934        3.6991        4.5436        6.0924        8.8161       12.2518       13.2923       16.1095       28.1123        8.9973        8.4706        8.3753        6.9973        3.5143        0.0000        0.0000        0.0000        0.0000        0.0000        0.0000       12.6226        6.8673        0.0000        0.0000        0.0000        9.0708       11.1344       11.1534        8.0454        4.2290        2.8906        2.0173        2.3959        2.1021        1.9721        4.3016        2.6468        9.9835       15.8200       14.9176       14.6413       17.8715       20.9308       23.6161       26.3942       22.3493       19.3454       21.7505       18.3391       17.7022       16.3884       16.8117       18.3137       29.1295       40.6992       40.0852       34.4324       33.8282       43.4798       34.3398       40.2206       62.5209       82.7531       75.9341       74.7888       89.3507       96.9277      106.9244       94.3970      108.9078      117.5726      138.2371      122.3809      117.8217      119.5180      119.3841      114.2415      109.3132      105.3018      105.3157       96.5965       88.8036       99.4778       94.0183       90.0923      102.9032      102.9870      101.4800       95.0941      103.7385      118.6790      135.2736      118.2259      104.4745       95.9100       75.3355       74.2670       72.4713       59.6281       44.9733       44.1543       43.7304       44.7427       48.3073       52.8929       48.6808       45.3777       47.8683       44.0261       40.9553       39.0567       39.5918       39.8962       40.2906       60.7236       76.7388      106.2470       88.9981       58.3294        0.0000        0.0000        0.0000        0.0000        0.0000        0.0000        0.0000        0.0000        0.0000        0.0000        0.0000        0.0000        0.0000        0.0000        0.0000        0.0000        0.0000        0.0000        0.0000        0.0000        0.0000        0.0000        0.0000        0.0000        0.0000        0.0000        0.0000        0.0000        0.0000        0.0000        0.0000        0.0000        0.0000        0.0000        0.0000        0.0000        0.0000        0.0000        0.0000        0.0000        0.0000        0.0000        0.0000        0.0000        0.0000        0.0000        0.0000        0.0000        0.0000        0.0000        0.0000        0.0000        0.0000        0.0000        0.0000        0.0000
        0.0000        0.0000        0.0000        0.0000        0.0000        0.0000        0.0000        0.0000        0.0000        0.0000        0.0000        0.0000        0.0000        0.0000        0.0000        0.0000        0.0000        0.0000        0.0000        0.0000        0.0000        0.0000        0.0000        0.0000        0.0000        0.0000        0.0000        0.0000        0.0000        0.0000        0.0000        0.0000        0.0000        0.0000        0.0000        0.0000        0.0000        0.0000        0.0000        0.0000        0.0000        0.0000        0.0000        0.0000        0.0000        0.0000        0.0000        0.0000        0.0000        0.0000        0.0000        0.0000        0.0000        0.0000        0.0000        0.0000        0.0000        0.0000        0.0000        0.0000        0.0000        1.8508        1.7828        1.6174        1.4407        0.0000        0.0000        0.0000        0.0000        0.0000        0.0000        0.0000        0.0000        0.9456        1.5035        3.2727        4.1461        5.8482        8.3483       26.9202       18.5963       12.8942       14.4009        7.0588        7.4655        0.0000        0.0000        0.0000        0.0000        0.0000        0.0000        0.0000        0.0000        0.0000        0.0000        0.0000        0.0000        0.0000        0.0000        0.0000       11.4507       10.5789        8.1355        4.2841        3.0218        2.3212        2.2666        2.4783        0.7746        1.0094        2.0178        7.5483       10.8012       11.6587       13.7441       19.7820       22.2758       25.3184       21.0459       21.1055       19.5370       16.3614       17.0022       15.7320       14.6656       16.4731       18.0101       23.3758       29.7210       31.6713       33.8367       30.5700       32.5404       36.2798       43.5203       66.2489       64.3844       87.6733       91.4033       85.9738       85.9965      101.7654      101.3706      118.7894      110.3356      134.6313      127.2633      113.3645      114.4759      132.4078      122.2906      110.5171      101.8417      111.0151      106.3124      101.8432      108.4487      108.1010      110.9996      127.3016      113.5967      109.4686      110.8698      108.8089      117.8972      128.1118       98.9248       75.0930       73.2066       67.6952       70.6115       67.3527       63.6267       53.2795       50.6736       43.6379       45.1412       47.5001       48.0668       48.4144       46.9365       46.3725       43.9858       47.9186       40.5441       39.4258       37.7720       37.3796       47.5239       63.5104       51.2661       51.9423        0.0000        0.0000        0.0000        0.0000        0.0000        0.0000        0.0000        0.0000        0.0000        0.0000        0.0000        0.0000        0.0000        0.0000        0.0000        0.0000        0.0000        0.0000        0.0000        0.0000        0.0000        0.0000        0.0000        0.0000        0.0000        0.0000        0.0000        0.0000        0.0000        0.0000        0.0000        0.0000        0.0000        0.0000        0.0000        0.0000        0.0000        0.0000        0.0000        0.0000        0.0000        0.0000        0.0000        0.0000        0.0000        0.0000        0.0000        0.0000        0.0000        0.0000        0.0000        0.0000        0.0000        0.0000        0.0000        0.0000        0.0000
        0.0000        0.0000        0.0000        0.0000        0.0000        0.0000        0.0000        0.0000        0.0000        0.0000        0.0000        0.0000        0.0000        0.0000        0.0000        0.0000        0.0000        0.0000        0.0000        0.0000        0.0000        0.0000        0.0000        0.0000        0.0000        0.0000        0.0000        0.0000        0.0000        0.0000        0.0000        0.0000        0.0000        0.0000        0.0000        0.0000        0.0000        0.0000        0.0000        0.0000        0.0000        0.0000        0.0000        0.0000        0.0000        0.0000        0.0000        0.0000        0.0000        0.0000        0.0000        0.0000        0.0000        0.0000        0.0000        0.0000        0.0000        0.0000        0.0000        0.0000        0.0000        0.0000        2.0086        1.9644        0.0000        0.0000        0.0000        0.0000        0.0000        0.0000        0.0000        0.0000        0.0000        0.0000        2.6040        6.3296        4.3067        4.8141        7.9704       12.2025        9.5195       10.3868        9.7903        6.3101        0.0000        0.0000        0.0000        0.0000        0.0000        0.0000        0.0000        0.0000        0.0000        0.0000        0.0000        0.0000        0.0000        0.0000        0.0000        0.0000        0.0000       11.5261       13.0302        4.3013        3.2933        2.6854        3.7596       17.8828        0.8546        1.3485        2.0138        7.5409        9.1113       10.9361       14.2725       19.4449       23.1576       22.0777       23.8373       24.3891       22.5225       17.8710       17.1705       14.7209       15.0316       14.9538       16.8917       19.7200       36.6151       29.3787       30.5674       30.4619       32.5665       42.1307       52.2435       51.5356       70.4467       72.1686       74.1461       73.7087       97.6474      116.3325      136.7987      124.4072      118.5458      117.4914      113.8303      114.5148      122.9094      138.4618      138.8132      109.5208      116.5364      114.5722      109.6603      104.1905      105.3584      103.5881       96.7014      105.1390      112.3419      104.1441      101.9920       88.5486       95.7275      107.3118       71.1380       51.5052       55.6884       64.3012       58.8238       54.3341       54.1007       47.1862       37.7837       39.9722       46.0832       48.8085       51.6186       57.7013       65.5984       67.3426       63.2198       54.0084       43.1118       40.2813       53.3389       66.0030       42.2906       41.7708       42.2217        0.0000        0.0000        0.0000        0.0000        0.0000        0.0000        0.0000        0.0000        0.0000        0.0000        0.0000        0.0000        0.0000        0.0000        0.0000        0.0000        0.0000        0.0000        0.0000        0.0000        0.0000        0.0000        0.0000        0.0000        0.0000        0.0000        0.0000        0.0000        0.0000        0.0000        0.0000        0.0000        0.0000        0.0000        0.0000        0.0000        0.0000        0.0000        0.0000        0.0000        0.0000        0.0000        0.0000        0.0000        0.0000        0.0000        0.0000        0.0000        0.0000        0.0000        0.0000        0.0000        0.0000        0.0000        0.0000        0.0000        0.0000        0.0000
        0.0000        0.0000        0.0000        0.0000        0.0000        0.0000        0.0000        0.0000        0.0000        0.0000        0.0000        0.0000        0.0000        0.0000        0.0000        0.0000        0.0000        0.0000        0.0000        0.0000        0.0000        0.0000        0.0000        0.0000        0.0000        0.0000        0.0000        0.0000        0.0000        0.0000        0.0000        0.0000        0.0000        0.0000        0.0000        0.0000        0.0000        0.0000        0.0000        0.0000        0.0000        0.0000        0.0000        0.0000        0.0000        0.0000        0.0000        0.0000        0.0000        0.0000        0.0000        0.0000        0.0000        0.0000        0.0000        0.0000        0.0000        0.0000        0.0000        0.0000        0.0000        0.0000        0.0000        0.0000        0.0000        0.0000        0.0000        0.0000        0.0000        0.0000        0.0000        0.0000        0.0000        0.0000        1.9525        1.4724        0.7725        1.8136        1.3033        6.0853        7.6194        5.7753        5.9217        0.0000        0.0000        0.0000        0.0000        0.0000        0.0000        0.0000        0.0000        0.0000        0.0000        0.0000        0.0000        0.0000        0.0000        0.0000        0.0000        0.0000        0.0000       12.5253       16.2490        7.7201        6.1009        5.2268        4.5492        2.0888        1.5763        2.1399        2.9792        8.0827       11.6425       11.4298       14.0046       19.5624       27.7793       28.8189       26.9463       28.6943       24.4091       18.1502       17.0038       20.8468       18.2078       18.6638       22.3534       34.0372       37.8418       29.6352       28.5130       37.9793       47.1755       51.6140       61.1985       63.1396       98.7480       80.2880       79.2208       96.3248      121.1774      120.7284      146.5642      116.9562      112.1872      101.9298      102.2183      114.0047      106.9456      100.3240      104.0108      120.0750      130.6940      139.1177      122.9395      121.6052      117.3919       90.8606       86.9867       97.9819       94.8360       90.2792       82.0572       65.4857       61.2975       64.8329       54.3670       51.9528       54.9131       54.8476       51.6919       48.3981       51.3640       49.0366       42.6019       46.9662       51.4986       56.0437       55.8210       64.5085       78.9659       76.7468       68.5065       61.2937       61.1537       49.4916       48.1431       35.1000       35.5996       40.6501       43.1750        0.0000        0.0000        0.0000        0.0000        0.0000        0.0000        0.0000        0.0000        0.0000        0.0000        0.0000        0.0000        0.0000        0.0000        0.0000        0.0000        0.0000        0.0000        0.0000        0.0000        0.0000        0.0000        0.0000        0.0000        0.0000        0.0000        0.0000        0.0000        0.0000        0.0000        0.0000        0.0000        0.0000        0.0000        0.0000        0.0000        0.0000        0.0000        0.0000        0.0000        0.0000        0.0000        0.0000        0.0000        0.0000        0.0000        0.0000        0.0000        0.0000        0.0000        0.0000        0.0000        0.0000        0.0000        0.0000        0.0000        0.0000        0.0000
        0.0000        0.0000        0.0000        0.0000        0.0000        0.0000        0.0000        0.0000        0.0000        0.0000        0.0000        0.0000        0.0000        0.0000        0.0000        0.0000        0.0000        0.0000        0.0000        0.0000        0.0000        0.0000        0.0000        0.0000        0.0000        0.0000        0.0000        0.0000        0.0000        0.0000        0.0000        0.0000        0.0000        0.0000        0.0000        0.0000        0.0000        0.0000        0.0000        0.0000        0.0000        0.0000        0.0000        0.0000        0.0000        0.0000        0.0000        0.0000        0.0000        0.0000        0.0000        0.0000        0.0000        0.0000        0.0000        0.0000        0.0000        0.0000        0.0000        0.0000        0.0000        0.0000        0.0000        0.0000        0.0000        0.0000        0.0000        0.0000        0.0000        0.0000        0.0000        0.0000        0.0000        0.0000        0.0000        0.0000        0.0000        0.0000        0.0000        0.0000        0.0000        0.0000        0.0000        0.0000        0.0000        0.0000        0.0000        0.0000        0.0000        0.0000        0.0000        0.0000        0.0000        0.0000        0.0000        0.0000        0.0000        0.0000        0.0000        0.0000        0.0000       12.3544       10.5471        8.3193        7.1232        6.0712        5.0356        2.2666        1.8294        1.8071        2.8659        7.1851        9.4162       11.1873       13.5051       20.7914       26.8688       26.8819       26.8371       26.1754       23.5140       21.0594       19.1232       16.0551       17.0407       18.6516       21.5614       29.1748       31.1843       30.8839       30.6322       35.9336       43.8941       48.8713       65.5624      107.3220      115.2249       80.7999       90.7529       82.4604       91.2886      109.1505      131.6489      105.9353      104.9979      101.0772       97.2759      105.4196      106.4332      105.0723      102.2261      144.9574      157.9413      158.5662      145.2140      133.3459      111.3505       98.6961      106.5751      103.0933       83.8632       79.7621       67.0521       57.3391       57.9353       57.8197       51.7837       51.3880       47.9158       42.5507       49.4025       44.8515       43.8283       47.6598       43.6557       53.7156       60.2960       54.1257       54.9671       68.6545       75.1936       82.5084       71.4207       59.1021       53.4879       56.2946       52.5318       37.9156       35.4905       37.0642        0.0000        0.0000        0.0000        0.0000        0.0000        0.0000        0.0000        0.0000        0.0000        0.0000        0.0000        0.0000        0.0000        0.0000        0.0000        0.0000        0.0000        0.0000        0.0000        0.0000        0.0000        0.0000        0.0000        0.0000        0.0000        0.0000        0.0000        0.0000        0.0000        0.0000        0.0000        0.0000        0.0000        0.0000        0.0000        0.0000        0.0000        0.0000        0.0000        0.0000        0.0000        0.0000        0.0000        0.0000        0.0000        0.0000        0.0000        0.0000        0.0000        0.0000        0.0000        0.0000        0.0000        0.0000        0.0000        0.0000        0.0000        0.0000        0.0000
        0.0000        0.0000        0.0000        0.0000        0.0000        0.0000        0.0000        0.0000        0.0000        0.0000        0.0000        0.0000        0.0000        0.0000        0.0000        0.0000        0.0000        0.0000        0.0000        0.0000        0.0000        0.0000        0.0000        0.0000        0.0000        0.0000        0.0000        0.0000        0.0000        0.0000        0.0000        0.0000        0.0000        0.0000        0.0000        0.0000        0.0000        0.0000        0.0000        0.0000        0.0000        0.0000        0.0000        0.0000        0.0000        0.0000        0.0000        0.0000        0.0000        0.0000        0.0000        0.0000        0.0000        0.0000        0.0000        0.0000        0.0000        0.0000        0.0000        0.0000        0.0000        0.0000        0.0000        0.0000        0.0000        0.0000        0.0000        0.0000        0.0000        0.0000        0.0000        0.0000        0.0000        0.0000        0.0000        0.0000        0.0000        0.0000        0.0000        0.0000        0.0000        0.0000        0.0000        0.0000        0.0000        0.0000        0.0000        0.0000        0.0000        0.0000        0.0000        0.0000        0.0000        0.0000        0.0000        0.0000        0.0000        0.0000        0.0000        0.0000        0.0000       10.4440        8.6320        8.2526        7.7211        7.1458        5.6534        2.9034        2.2344        2.3660        3.3087        7.1177        8.7084       11.7435       13.0930       20.5278       25.9912       25.9021       24.3969       23.4598       23.5215       20.3915       22.8507       16.0128       15.3636       15.4711       18.5063       28.5580       31.1236       38.4793       36.3075       38.7193       45.4080       47.3234       52.5368       53.7604       65.1846       68.5102       64.8645       74.3347       92.1572      108.5412      120.7650      114.1223      111.6471      113.3077      112.7765      107.1241      115.1259      114.6683      112.1564      151.2340      176.9945      177.6692      147.3821      133.5852      109.7302       95.2863      108.7466       87.7986       80.4585       71.9598       59.6622       56.3184       54.5944       49.4420       51.9913       52.3477       45.3986       42.2897       44.9534       39.4652       38.7594       38.8392       34.3233       46.8197       46.1035       44.4189       48.1091       54.5953       58.7655       70.2588       55.9929       57.3110       46.8543       47.2040       45.7427       34.7865       41.2378       44.0141        0.0000        0.0000        0.0000        0.0000        0.0000        0.0000        0.0000        0.0000        0.0000        0.0000        0.0000        0.0000        0.0000        0.0000        0.0000        0.0000        0.0000        0.0000        0.0000        0.0000        0.0000        0.0000        0.0000        0.0000        0.0000        0.0000        0.0000        0.0000        0.0000        0.0000        0.0000        0.0000        0.0000        0.0000        0.0000        0.0000        0.0000        0.0000        0.0000        0.0000        0.0000        0.0000        0.0000        0.0000        0.0000        0.0000        0.0000        0.0000        0.0000        0.0000        0.0000        0.0000        0.0000        0.0000        0.0000        0.0000        0.0000        0.0000        0.0000
        0.0000        0.0000        0.0000        0.0000        0.0000        0.0000        0.0000        0.0000        0.0000        0.0000        0.0000        0.0000        0.0000        0.0000        0.0000        0.0000        0.0000        0.0000        0.0000        0.0000        0.0000        0.0000        0.0000        0.0000        0.0000        0.0000        0.0000        0.0000        0.0000        0.0000        0.0000        0.0000        0.0000        0.0000        0.0000        0.0000        0.0000        0.0000        0.0000        0.0000        0.0000        0.0000        0.0000        0.0000        0.0000        0.0000        0.0000        0.0000        0.0000        0.0000        0.0000        0.0000        0.0000        0.0000        0.0000        0.0000        0.0000        0.0000        0.0000        0.0000        0.0000        0.0000        0.0000        0.0000        0.0000        0.0000        0.0000        0.0000        0.0000        0.0000        0.0000        0.0000        0.0000        0.0000        0.0000        0.0000        0.0000        0.0000        0.0000        0.0000        0.0000        0.0000        0.0000        0.0000        0.0000        0.0000        0.0000        0.0000        0.0000        0.0000        0.0000        0.0000        0.0000        0.0000        0.0000        0.0000        0.0000        0.0000        0.0000        0.0000       16.9222       14.7261       10.1195        8.9875        8.2620        7.8138        6.9427        3.4867        3.0271        3.2072        3.5055        7.2424        8.7899       10.7899       13.0907       20.4449       24.1302       23.4661       25.4862       23.5708       21.3765       20.6313       21.8701       18.4109       14.3654       14.8799       18.7310       28.1522       29.0614       32.4938       30.7940       37.0423       40.5728       43.0838       49.5050       44.0105       64.3641       76.6653       79.4895      103.7817      122.2561      148.1333      139.9358      121.6772      121.5764      133.0117      137.4193      127.6814      139.3130      136.4628      138.7828      171.0118      181.5845      188.7567      150.9851      128.9333      128.5005      111.8720       87.9490       80.3206       67.7134       71.1490       62.8090       60.3354       54.3342       56.1886       55.6414       55.6415       52.3192       43.9279       34.5333       30.4579       33.7640       29.3985       24.7910       39.0427       39.3069       35.8975       40.0176       48.6716       49.2944       54.1168       44.5268       39.2116       43.4723       37.3518       37.3865       32.2615        0.0000        0.0000        0.0000        0.0000        0.0000        0.0000        0.0000        0.0000        0.0000        0.0000        0.0000        0.0000        0.0000       43.6500        0.0000        0.0000        0.0000       28.7700        0.0000        0.0000        0.0000        0.0000        0.0000        0.0000        0.0000        0.0000        0.0000        0.0000        0.0000        0.0000        0.0000        0.0000        0.0000        0.0000        0.0000        0.0000        0.0000        0.0000        0.0000        0.0000        0.0000        0.0000        0.0000        0.0000        0.0000        0.0000        0.0000        0.0000        0.0000        0.0000        0.0000        0.0000        0.0000        0.0000        0.0000        0.0000        0.0000        0.0000        0.0000        0.0000        0.0000
        0.0000        0.0000        0.0000        0.0000        0.0000        0.0000        0.0000        0.0000        0.0000        0.0000        0.0000        0.0000        0.0000        0.0000        0.0000        0.0000        0.0000        0.0000        0.0000        0.0000        0.0000        0.0000        0.0000        0.0000        0.0000        0.0000        0.0000        0.0000        0.0000        0.0000        0.0000        0.0000        0.0000        0.0000        0.0000        0.0000        0.0000        0.0000        0.0000        0.0000        0.0000        0.0000        0.0000        0.0000        0.0000        0.0000        0.0000        0.0000        0.0000        0.0000        0.0000        0.0000        0.0000        0.0000        0.0000        0.0000        0.0000        0.0000        0.0000        0.0000        0.0000        0.0000        0.0000        0.0000        0.0000        0.0000        0.0000        0.0000        0.0000        0.0000        0.0000        0.0000        0.0000        0.0000        0.0000        0.0000        0.0000        0.0000        0.0000        0.0000        0.0000        0.0000        0.0000        0.0000        0.0000        0.0000        0.0000        0.0000        0.0000        0.0000        0.0000        0.0000        0.0000        0.0000        0.0000        0.0000        0.0000        0.0000        0.0000        0.0000       24.7674       18.0134       20.4312       12.8853        9.5177       11.9284       25.0812       40.8220        7.7194        7.2732        7.5156        6.5887        7.0787        8.3136       10.0763       14.5374       15.5951       16.1203       17.1416       27.3864       24.5554       22.2411       31.5867       20.3594       22.7073       21.3602       26.4220       30.7091       30.7065       29.5300       27.5215       35.2209       33.2595       34.6291       33.9287       52.6606       64.2552       54.9671       74.1310       95.5966      122.2285      122.4909      119.6994      135.0176      148.2421      184.0929      174.5638      192.9194      213.2329      221.1691      215.2674      196.9145      181.2389      188.2209      143.5751      105.5004       92.6447       81.0544       76.2741       64.9340       57.2057       53.2423       54.1555       55.8273       43.8732       44.0027       40.3552       37.8429       30.2669       27.5199       26.8004       28.9605       29.5831       17.1466       15.3614       23.6035       25.2887       22.8610       26.9278       30.3380       34.0907       32.9601       29.7502       26.1980       22.7640       23.2853       24.5977       36.1833        0.0000        0.0000        0.0000        0.0000        0.0000        0.0000        0.0000        0.0000        0.0000        0.0000        0.0000        0.0000       62.8500       76.7100       77.6100        0.0000       38.1300       42.6600        0.0000        0.0000        0.0000        0.0000        0.0000        0.0000        0.0000        0.0000        0.0000        0.0000        0.0000        0.0000        0.0000        0.0000        0.0000        0.0000        0.0000        0.0000        0.0000        0.0000        0.0000        0.0000        0.0000        0.0000        0.0000        0.0000        0.0000        0.0000        0.0000        0.0000        0.0000        0.0000        0.0000        0.0000        0.0000        0.0000        0.0000        0.0000        0.0000        0.0000        0.0000        0.0000        0.0000
        0.0000        0.0000        0.0000        0.0000        0.0000        0.0000        0.0000        0.0000        0.0000        0.0000        0.0000        0.0000        0.0000        0.0000        0.0000        0.0000        0.0000        0.0000        0.0000        0.0000        0.0000        0.0000        0.0000        0.0000        0.0000        0.0000        0.0000        0.0000        0.0000        0.0000        0.0000        0.0000        0.0000        0.0000        0.0000        0.0000        0.0000        0.0000        0.0000        0.0000        0.0000        0.0000        0.0000        0.0000        0.0000        0.0000        0.0000        0.0000        0.0000        0.0000        0.0000        0.0000        0.0000        0.0000        0.0000        0.0000        0.0000        0.0000        0.0000        0.0000        0.0000        0.0000        0.0000        0.0000        0.0000        0.0000        0.0000        0.0000        0.0000        0.0000        0.0000        0.0000        0.0000        0.0000        0.0000        0.0000        0.0000        0.0000        0.0000        0.0000        0.0000        0.0000        0.0000        0.0000        0.0000        0.0000        0.0000        0.0000        0.0000        0.0000        0.0000        0.0000        0.0000        0.0000        0.0000        0.0000        0.0000        0.0000        0.0000       21.5427       19.3347       18.1588       17.0909       11.1096       11.5023       10.7351       18.5318       38.3521       10.2249        9.4245        8.5589        7.2688        8.4660        7.3188        9.9613       13.0826       13.7799       15.6420       14.7561       21.2935       22.4759       23.2597       22.8348       23.5536       22.0729       29.5979       29.2558       36.2637       31.4207       31.5733       32.6078       40.9717       36.6001       35.6096       37.4417       53.8133       55.0336       49.9071       56.1834       83.7524       95.5835      134.8242      111.5848      141.9286      178.3373      211.2247      214.1513      239.0512      257.1715      260.0455      232.4758      187.7953      173.1944      156.4543      150.4016       93.4535       75.0809       63.6348       55.9672       62.5935       58.6004       51.0724       51.8817       53.7635       48.7149       39.3158       31.2811       26.3602       26.5126       21.1340       18.8519       19.7462       15.1628       13.1027       12.4292       16.7369       18.6629       20.1450       20.4449       23.5796       26.5139       25.3059       22.5447       18.8845       17.2927       21.1901       21.6875       32.3728        0.0000        0.0000        0.0000        0.0000        0.0000        0.0000       69.5206       26.7300        0.0000        0.0000        0.0000        0.0000       77.5800       83.0400        0.0000        0.0000        0.0000        0.0000        0.0000        0.0000        0.0000        0.0000        0.0000        0.0000        0.0000        0.0000        0.0000        0.0000        0.0000        0.0000        0.0000        0.0000        0.0000        0.0000        0.0000        0.0000        0.0000        0.0000        0.0000        0.0000        0.0000        0.0000        0.0000        0.0000        0.0000        0.0000        0.0000        0.0000        0.0000        0.0000        0.0000        0.0000        0.0000        0.0000        0.0000        0.0000        0.0000        0.0000        0.0000        0.0000        0.0000
        0.0000        0.0000        0.0000        0.0000        0.0000        0.0000        0.0000        0.0000        0.0000        0.0000        0.0000        0.0000        0.0000        0.0000        0.0000        0.0000        0.0000        0.0000        0.0000        0.0000        0.0000        0.0000        0.0000        0.0000        0.0000        0.0000        0.0000        0.0000        0.0000        0.0000        0.0000        0.0000        0.0000        0.0000        0.0000        0.0000        0.0000        0.0000        0.0000        0.0000        0.0000        0.0000        0.0000        0.0000        0.0000        0.0000        0.0000        0.0000        0.0000        0.0000        0.0000        0.0000        0.0000        0.0000        0.0000        0.0000        0.0000        0.0000        0.0000        0.0000        0.0000        0.0000        0.0000        0.0000        0.0000        0.0000        0.0000        0.0000        0.0000        0.0000        0.0000        0.0000        0.0000        0.0000        0.0000        0.0000        0.0000        0.0000        0.0000        0.0000        0.0000        0.0000        0.0000        0.0000        0.0000        0.0000        0.0000        0.0000        0.0000        0.0000        0.0000        0.0000        0.0000        0.0000        0.0000        0.0000        0.0000       27.3429       30.1915       18.8392       17.9351       20.7765       18.6257       14.5618       11.4418       10.7032       12.9861       12.6506       11.2219       10.6008       10.4237        7.3524        8.6717        7.6261        9.7825       13.7492       14.6514       15.3186       16.9473       28.2325       28.1822       24.4000       24.8139       23.9122       28.3664       33.8680       27.5719       43.9652       38.9603       38.0925       37.0092       38.9223       31.1125       30.0318       38.1047       50.5615       41.7362       51.6483       66.3002       97.3213       97.6150      101.8689      111.5127      145.1909      171.9442      181.2425      227.8879      231.6464      233.9527      239.4217      209.4729      175.3431      153.4965      145.9588      142.3792       83.2904       63.3598       53.2406       49.7637       49.2327       45.1239       36.1753       31.9383       49.0773       41.4940       29.3362       24.3098       23.5222       22.9936       17.6846       17.1404       15.2061       11.0352        8.7532        9.3262       13.3115       14.4395       15.2050       16.4233       20.5804       20.3175       18.9801       18.0672       15.5582       17.6848       17.1087       13.6075        0.0000        0.0000        0.0000        0.0000        0.0000       57.9961       59.9778       58.7604       18.9900        0.0000        0.0000        0.0000        0.0000        0.0000        0.0000        0.0000        0.0000        0.0000        0.0000        0.0000        0.0000        0.0000        0.0000        0.0000        0.0000        0.0000        0.0000        0.0000        0.0000        0.0000        0.0000        0.0000        0.0000        0.0000        0.0000        0.0000        0.0000        0.0000        0.0000        0.0000        0.0000        0.0000        0.0000        0.0000        0.0000        0.0000        0.0000        0.0000        0.0000        0.0000        0.0000        0.0000        0.0000        0.0000        0.0000        0.0000        0.0000        0.0000        0.0000        0.0000        0.0000        0.0000
        0.0000        0.0000        0.0000        0.0000        0.0000        0.0000        0.0000        0.0000        0.0000        0.0000        0.0000        0.0000        0.0000        0.0000        0.0000        0.0000        0.0000        0.0000        0.0000        0.0000        0.0000        0.0000        0.0000        0.0000        0.0000        0.0000        0.0000        0.0000        0.0000        0.0000        0.0000        0.0000        0.0000        0.0000        0.0000        0.0000        0.0000        0.0000        0.0000        0.0000        0.0000        0.0000        0.0000        0.0000        0.0000        0.0000        0.0000        0.0000        0.0000        0.0000        0.0000        0.0000        0.0000        0.0000        0.0000        0.0000        0.0000        0.0000        0.0000        0.0000        0.0000        0.0000        0.0000        0.0000        0.0000        0.0000        0.0000        0.0000        0.0000        0.0000        0.0000        0.0000        0.0000        0.0000        0.0000        0.0000        0.0000        0.0000        0.0000        0.0000        0.0000        0.0000        0.0000        0.0000        0.0000        0.0000        0.0000        0.0000        0.0000        0.0000        0.0000        0.0000        0.0000        0.0000        0.0000        0.0000        0.0000       32.9178       35.6897       15.7412       16.0611       18.8357       15.9363       14.1631       16.2822       12.8213       19.4136       15.0203       13.0109       11.9422       14.1426        9.2110       10.9556        9.8164       11.6201       16.2663       17.2190       18.5115       19.2331       31.8405       32.3168       29.5606       36.4040       42.1750       50.2678       39.2029       33.3021       57.0444       51.3026       51.1286       55.0420       40.3020       39.2172       56.6396       59.2751       52.9887       49.4593       53.4844       74.9888       88.1444      100.2348      106.1907      107.8833      126.4586      152.4931      151.1745      158.6381      174.5814      189.4593      179.9025      158.2778      136.3146      123.1039      103.2660       90.0419       64.5040       60.7236       54.3068       40.2126       36.4007       34.9930       29.5793       25.5055       26.5022       21.0947       23.5675       20.5774       18.7051       17.4213       16.2197       13.8676       14.5126       12.3902        7.4685       10.4987       12.6020       13.4019       13.3339       14.0661       16.2202       15.3100       16.1363       17.4754       18.4073       19.6516       17.4604       12.0455        0.0000        0.0000        0.0000        3.8100       45.6946       53.1026       57.4528       56.4275        5.2800        0.0000        0.0000        0.0000        0.0000        0.0000        0.0000        0.0000        0.0000        0.0000        0.0000        0.0000        0.0000        0.0000        0.0000        0.0000        0.0000        0.0000        0.0000        0.0000        0.0000        0.0000        0.0000        0.0000        0.0000        0.0000        0.0000        0.0000        0.0000        0.0000        0.0000        0.0000        0.0000        0.0000        0.0000        0.0000        0.0000        0.0000        0.0000        0.0000        0.0000        0.0000        0.0000        0.0000        0.0000        0.0000        0.0000        0.0000        0.0000        0.0000        0.0000        0.0000        0.0000        0.0000
        0.0000        0.0000        0.0000        0.0000        0.0000        0.0000        0.0000        0.0000        0.0000        0.0000        0.0000        0.0000        0.0000        0.0000        0.0000        0.0000        0.0000        0.0000        0.0000        0.0000        0.0000        0.0000        0.0000        0.0000        0.0000        0.0000        0.0000        0.0000        0.0000        0.0000        0.0000        0.0000        0.0000        0.0000        0.0000        0.0000        0.0000        0.0000        0.0000        0.0000        0.0000        0.0000        0.0000        0.0000        0.0000        0.0000        0.0000        0.0000        0.0000        0.0000        0.0000        0.0000        0.0000        0.0000        0.0000        0.0000        0.0000        0.0000        0.0000        0.0000        0.0000        0.0000        0.0000        0.0000        0.0000        0.0000        0.0000        0.0000        0.0000        0.0000        0.0000        0.0000        0.0000        0.0000        0.0000        0.0000        0.0000        0.0000        0.0000        0.0000        0.0000        0.0000        0.0000        0.0000        0.0000        0.0000        0.0000        0.0000        0.0000        0.0000        0.0000        0.0000        0.0000        0.0000        0.0000        0.0000       32.9622       46.4365       36.7336       14.8635       16.3928       18.4878       23.3103       21.6648       16.7795       19.7265       19.5964       14.9595       16.2995       19.1911       17.3966       15.8223       16.7660       19.1433       24.9379       26.5297       37.6470       76.6439       24.3270       34.8258       42.6100       53.0028       51.5987       45.6886       41.7278       35.8946       35.7602       52.7207       45.7005       56.3355       46.8062       50.5666       49.7278       62.2139       63.3225       68.9349       63.8579       66.9708       75.5356       79.5002       86.7240       69.4698       65.1343       84.3088       88.6196       98.7065      113.2535      129.6863      127.6993      116.3830      102.8438       86.7950       80.4839       72.9690       67.5569       52.2719       42.0804       36.9242       30.8235       29.0573       27.0397       26.1269       20.8446       16.9957       16.3787       18.6466       18.4878       15.8464       14.3149       10.9396       12.7640        8.6217        6.7145        6.2791        7.6380       11.9868       13.0062       12.4027       12.6446        8.1808        8.2651        8.5788       10.4092        9.3422       10.0923        5.8359        0.0000        0.0000        0.0000        0.0000        2.0834       43.2680       53.7232       59.1505       60.0867       12.3900        0.0000        0.0000        0.0000        0.0000        0.0000        0.0000        0.0000        0.0000        0.0000        0.0000        0.0000        0.0000        0.0000        0.0000        0.0000        0.0000        0.0000        0.0000        0.0000        0.0000        0.0000        0.0000        0.0000        0.0000        0.0000        0.0000        0.0000        0.0000        0.0000        0.0000        0.0000        0.0000        0.0000        0.0000        0.0000        0.0000        0.0000        0.0000        0.0000        0.0000        0.0000        0.0000        0.0000        0.0000        0.0000        0.0000        0.0000        0.0000        0.0000        0.0000        0.0000        0.0000        0.0000
        0.0000        0.0000        0.0000        0.0000        0.0000        0.0000        0.0000        0.0000        0.0000        0.0000        0.0000        0.0000        0.0000        0.0000        0.0000        0.0000        0.0000        0.0000        0.0000        0.0000        0.0000        0.0000        0.0000        0.0000        0.0000        0.0000        0.0000        0.0000        0.0000        0.0000        0.0000        0.0000        0.0000        0.0000        0.0000        0.0000        0.0000        0.0000        0.0000        0.0000        0.0000        0.0000        0.0000        0.0000        0.0000        0.0000        0.0000        0.0000        0.0000        0.0000        0.0000        0.0000        0.0000        0.0000        0.0000        0.0000        0.0000        0.0000        0.0000        0.0000        0.0000        0.0000        0.0000        0.0000        0.0000        0.0000        0.0000        0.0000        0.0000        0.0000        0.0000        0.0000        0.0000        0.0000        0.0000        0.0000        0.0000        0.0000        0.0000        0.0000        0.0000        0.0000        0.0000        0.0000        0.0000        0.0000        0.0000        0.0000        0.0000        0.0000        0.0000        0.0000        0.0000        0.0000        0.0000        0.0000       24.5647       55.9067       25.8718       14.8766       17.2987       23.9062       22.5264       19.2638       18.1118       18.9678       17.5901       16.2327       18.4603       19.3700       20.2459       23.6178       21.0536       24.5476       23.7431       28.3298       31.5863       79.5083       62.4800       36.8195       55.6838       40.4896       44.3996       53.3692       44.7993       41.4696       44.2777       60.3530       76.8083       52.9898       57.9919       55.5474       60.2702       91.9952      121.1195       94.5341       81.5348       72.9908       73.2526       69.6392       64.4598       62.5190       64.6405       79.8891       78.6939       86.4930       83.7439      102.3178      107.6646       96.0492       87.5691       61.7527       56.3479       51.4648       45.6506       36.9064       29.3841       26.5576       24.6446       23.3659       21.3461       19.1690       15.1469       13.1032       10.5861       10.5821       16.5096        9.5546        9.1574        8.6079        9.1481        6.0615        5.2944        5.2965        6.3461       10.7682       11.1335       10.5557        9.9677        6.2923        5.9230        7.8496        9.3134        0.0000        0.0000        0.0000        0.0000        0.0000        0.0000        5.1769        0.5305       38.4765       50.9352       58.1671       59.2879        0.0000        0.0000        0.0000        0.0000        0.0000        0.0000        0.0000        0.0000        0.0000        0.0000        0.0000        0.0000        0.0000        0.0000        0.0000        0.0000        0.0000        0.0000        0.0000        0.0000        0.0000        0.0000        0.0000        0.0000        0.0000        0.0000        0.0000        0.0000        0.0000        0.0000        0.0000        0.0000        0.0000        0.0000        0.0000        0.0000        0.0000        0.0000        0.0000        0.0000        0.0000        0.0000        0.0000        0.0000        0.0000        0.0000        0.0000        0.0000        0.0000        0.0000        0.0000        0.0000        0.0000        0.0000
        0.0000        0.0000        0.0000        0.0000        0.0000        0.0000        0.0000        0.0000        0.0000        0.0000        0.0000        0.0000        0.0000        0.0000        0.0000        0.0000        0.0000        0.0000        0.0000        0.0000        0.0000        0.0000        0.0000        0.0000        0.0000        0.0000        0.0000        0.0000        0.0000        0.0000        0.0000        0.0000        0.0000        0.0000        0.0000        0.0000        0.0000        0.0000        0.0000        0.0000        0.0000        0.0000        0.0000        0.0000        0.0000        0.0000        0.0000        0.0000        0.0000        0.0000        0.0000        0.0000        0.0000        0.0000        0.0000        0.0000        0.0000        0.0000        0.0000        0.0000        0.0000        0.0000        0.0000        0.0000        0.0000        0.0000        0.0000        0.0000        0.0000        0.0000        0.0000        0.0000        0.0000        0.0000        0.0000        0.0000        0.0000        0.0000        0.0000        0.0000        0.0000        0.0000        0.0000        0.0000        0.0000        0.0000        0.0000        0.0000        0.0000        0.0000        0.0000        0.0000        0.0000        0.0000        0.0000        0.0000       16.2564       23.9051       16.2364       12.5619       17.2466       21.9662       22.3007       21.0346       20.7813       24.5403       19.8981       17.0383       19.7046       18.1442       19.5158       29.2311       24.3629       25.4994       27.9124       28.2362       27.4911       33.1161       47.0247       35.4589       42.4957       50.7160       44.2068       43.0099       46.4385       52.7593       49.4297       76.8513       73.3318       84.2699       93.2713       52.6289       83.0170      108.5045       79.5331       66.9487       59.3655       50.6799       57.3835       60.0709       61.0208       63.9403       69.1848       77.9860       74.6802       67.2798       75.8421       87.7250       84.2592       78.5889       76.8973       61.0970       48.2136       45.9086       41.7497       29.8325       30.8109       22.0841       27.0241       18.2229       16.0427       14.5794       14.2005       10.1610        8.1743        6.9869        7.4668        6.8823        6.8308        6.4863        6.2846        5.3519        4.5094        4.5229        5.4704        9.1942        8.7416        8.6430        8.7186       14.3927       11.7722        9.9454        0.0000        0.0000        0.0000        0.0000        0.0000        0.0000        2.6693        1.6449        0.2336       34.4754       46.9141       51.9949       51.5096        0.0000        0.0000        0.0000        0.0000        0.0000        0.0000        0.0000        0.0000        0.0000        0.0000        0.0000        0.0000        0.0000        0.0000        0.0000        0.0000        0.0000        0.0000        0.0000        0.0000        0.0000        0.0000        0.0000        0.0000        0.0000        0.0000        0.0000        0.0000        0.0000        0.0000        0.0000        0.0000        0.0000        0.0000        0.0000        0.0000        0.0000        0.0000        0.0000        0.0000        0.0000        0.0000        0.0000        0.0000        0.0000        0.0000        0.0000        0.0000        0.0000        0.0000        0.0000        0.0000        0.0000        0.0000
        0.0000        0.0000        0.0000        0.0000        0.0000        0.0000        0.0000        0.0000        0.0000        0.0000        0.0000        0.0000        0.0000        0.0000        0.0000        0.0000        0.0000        0.0000        0.0000        0.0000        0.0000        0.0000        0.0000        0.0000        0.0000        0.0000        0.0000        0.0000        0.0000        0.0000        0.0000        0.0000        0.0000        0.0000        0.0000        0.0000        0.0000        0.0000        0.0000        0.0000        0.0000        0.0000        0.0000        0.0000        0.0000        0.0000        0.0000        0.0000        0.0000        0.0000        0.0000        0.0000        0.0000        0.0000        0.0000        0.0000        0.0000        0.0000        0.0000        0.0000        0.0000        0.0000        0.0000        0.0000        0.0000        0.0000        0.0000        0.0000        0.0000        0.0000        0.0000        0.0000        0.0000        0.0000        0.0000        0.0000        0.0000        0.0000        0.0000        0.0000        0.0000        0.0000        0.0000        0.0000        0.0000        0.0000        0.0000        0.0000        0.0000        0.0000        0.0000        0.0000        0.0000        0.0000        0.0000        0.0000        0.0000       17.1629       14.9946       18.2404       22.1115       24.5282       31.4456       25.5279       23.5626       30.6475       22.9972       20.7980       18.4361       17.7222       19.6883       30.3598       32.3982       33.2158       35.1670       34.2840       30.0915       30.5967       30.6410       46.8713       30.4434       31.7035       36.5025       44.3795       50.6147       46.5596       56.6500       49.5793       61.7496       75.0022       59.4147       44.8043       60.8954       61.0398       66.0504       46.5128       46.8003       47.1558       53.1843       52.5425       48.8198       47.3259       52.7196       61.7863       58.2362       65.4608       68.7478       77.6701       73.7325       72.4362       74.3966       60.6425       41.8399       37.6252       38.3537       30.4483       28.6468       20.5803       17.4067       15.8810       14.7637       12.7325       12.2808        8.9450        6.6529        7.2973        5.3839        5.8592        5.9767        7.5623        6.5782        4.5598        4.1433        4.1678        5.1682        8.2098        7.0734        7.9507        7.9968        8.7386        8.9482        0.0000        0.0000        0.0000        0.0000        0.0000        0.0000        0.0000        1.2099        0.0000        0.6354       30.9342       41.8332       51.7111       48.2036        0.0000        0.0000        0.0000        0.0000        0.0000        0.0000        0.0000        0.0000        0.0000        0.0000        0.0000        0.0000        0.0000        0.0000        0.0000        0.0000        0.0000        0.0000        0.0000        0.0000        0.0000        0.0000        0.0000        0.0000        0.0000        0.0000        0.0000        0.0000        0.0000        0.0000        0.0000        0.0000        0.0000        0.0000        0.0000        0.0000        0.0000        0.0000        0.0000        0.0000        0.0000        0.0000        0.0000        0.0000        0.0000        0.0000        0.0000        0.0000        0.0000        0.0000        0.0000        0.0000        0.0000        0.0000
        0.0000        0.0000        0.0000        0.0000        0.0000        0.0000        0.0000        0.0000        0.0000        0.0000        0.0000        0.0000        0.0000        0.0000        0.0000        0.0000        0.0000        0.0000        0.0000        0.0000        0.0000        0.0000        0.0000        0.0000        0.0000        0.0000        0.0000        0.0000        0.0000        0.0000        0.0000        0.0000        0.0000        0.0000        0.0000        0.0000        0.0000        0.0000        0.0000        0.0000        0.0000        0.0000        0.0000        0.0000        0.0000        0.0000        0.0000        0.0000        0.0000        0.0000        0.0000        0.0000        0.0000        0.0000        0.0000        0.0000        0.0000        0.0000        0.0000        0.0000        0.0000        0.0000        0.0000        0.0000        0.0000        0.0000        0.0000        0.0000        0.0000        0.0000        0.0000        0.0000        0.0000        0.0000        0.0000        0.0000        0.0000        0.0000        0.0000        0.0000        0.0000        0.0000        0.0000        0.0000        0.0000        0.0000        0.0000        0.0000        0.0000        0.0000        0.0000        0.0000        0.0000        0.0000        0.0000        0.0000       22.7142       25.1427       32.1780       33.2706        0.0000       30.0179       31.8710       33.3252       33.4551       31.0039       28.1407       24.4369       23.2259       21.0758       26.0509       41.1611       43.7824       52.2867       45.2578       49.5974       42.7323       37.2390       39.1804       30.8497       28.9228       26.8016       33.3443       46.2229       46.3646       47.1332       57.8719       42.8186       38.7596       45.9088       49.0985       47.8462       50.3920       51.1423       90.3212       71.5178       47.2110       50.2692       52.0772       47.8406       44.6087       39.5408       36.6850       45.6568       46.6920       46.5695       46.8546       51.6699       54.1571       53.5866       47.2873       43.2205       38.9276       37.8564       29.9058       25.6765       22.3020       20.6091       17.4382       15.4513       15.8113       13.2893       10.0551        3.6893       18.8809        3.5344        2.0660        6.9752        8.5781        8.5725        7.2203        4.3816        3.9493        3.7942        4.8923        2.9570        3.0305        3.3019        4.7128        0.0000        0.0000        0.0000        0.0000        0.0000       15.5700       14.4000        0.0000       10.9146        4.0947        8.4040       18.6555       29.4978       39.5125       46.0359        0.0000        0.0000        0.0000        0.0000        0.0000        0.0000        0.0000        0.0000        0.0000        0.0000        0.0000        0.0000        0.0000        0.0000        0.0000        0.0000        0.0000        0.0000        0.0000        0.0000        0.0000        0.0000        0.0000        0.0000        0.0000        0.0000        0.0000        0.0000        0.0000        0.0000        0.0000        0.0000        0.0000        0.0000        0.0000        0.0000        0.0000        0.0000        0.0000        0.0000        0.0000        0.0000        0.0000        0.0000        0.0000        0.0000        0.0000        0.0000        0.0000        0.0000        0.0000        0.0000        0.0000        0.0000        0.0000
        0.0000        0.0000        0.0000        0.0000        0.0000        0.0000        0.0000        0.0000        0.0000        0.0000        0.0000        0.0000        0.0000        0.0000        0.0000        0.0000        0.0000        0.0000        0.0000        0.0000        0.0000        0.0000        0.0000        0.0000        0.0000        0.0000        0.0000        0.0000        0.0000        0.0000        0.0000        0.0000        0.0000        0.0000        0.0000        0.0000        0.0000        0.0000        0.0000        0.0000        0.0000        0.0000        0.0000        0.0000        0.0000        0.0000        0.0000        0.0000        0.0000        0.0000        0.0000        0.0000        0.0000        0.0000        0.0000        0.0000        0.0000        0.0000        0.0000        0.0000        0.0000        0.0000        0.0000        0.0000        0.0000        0.0000        0.0000        0.0000        0.0000        0.0000        0.0000        0.0000        0.0000        0.0000        0.0000        0.0000        0.0000        0.0000        0.0000        0.0000        0.0000        0.0000        0.0000        0.0000        0.0000        0.0000        0.0000        0.0000        0.0000        0.0000        0.0000        0.0000        0.0000        0.0000        0.0000        0.0000        0.0000       38.9134        0.0000        0.0000        0.0000       23.9851       34.2559       37.8219       44.8740       42.9727       36.2884       22.6887       26.1712       25.6764       36.3004       43.3590       48.7018       56.6307       52.3923       53.4386       40.1546       42.5028       33.5925       34.7852       30.4073       26.8199       31.1529       40.8628       46.2456       49.8694       52.8771       39.0076       45.2424       44.8288       44.3899       40.4585       49.4107       43.8045       42.4656       45.7083       53.0865       47.4353       44.2137       42.2874       38.6896       33.5221       34.4336       37.8203       32.6463       34.1881       34.6641       38.0459       39.0891       37.7086       37.2891       35.9184       33.0910       30.9615       30.0743       22.1181       18.8864       17.9468       14.5878       14.3378       11.5824        9.2899        8.7813        2.2260        8.6479        1.2474        1.5270        5.8939        8.0554        7.6671        6.7500        4.1222        3.6734        3.3862        3.2674        3.1117        2.8724        3.4700        5.9106        0.0000        0.0000        0.0000        0.0000        0.0000       11.4900       18.1200       10.7100        7.7441        2.3538        4.9261        9.3702       25.3998       33.9306       40.6513        0.0000        0.0000        0.0000        0.0000        0.0000        0.0000        0.0000        0.0000        0.0000        0.0000        0.0000        0.0000        0.0000        0.0000        0.0000        0.0000        0.0000        0.0000        0.0000        0.0000        0.0000        0.0000        0.0000        0.0000        0.0000        0.0000        0.0000        0.0000        0.0000        0.0000        0.0000        0.0000        0.0000        0.0000        0.0000        0.0000        0.0000        0.0000        0.0000        0.0000        0.0000        0.0000        0.0000        0.0000        0.0000        0.0000        0.0000        0.0000        0.0000        0.0000        0.0000        0.0000        0.0000        0.0000        0.0000
        0.0000        0.0000        0.0000        0.0000        0.0000        0.0000        0.0000        0.0000        0.0000        0.0000        0.0000        0.0000        0.0000        0.0000        0.0000        0.0000        0.0000        0.0000        0.0000        0.0000        0.0000        0.0000        0.0000        0.0000        0.0000        0.0000        0.0000        0.0000        0.0000        0.0000        0.0000        0.0000        0.0000        0.0000        0.0000        0.0000        0.0000        0.0000        0.0000        0.0000        0.0000        0.0000        0.0000        0.0000        0.0000        0.0000        0.0000        0.0000        0.0000        0.0000        0.0000        0.0000        0.0000        0.0000        0.0000        0.0000        0.0000        0.0000        0.0000        0.0000        0.0000        0.0000        0.0000        0.0000        0.0000        0.0000        0.0000        0.0000        0.0000        0.0000        0.0000        0.0000        0.0000        0.0000        0.0000        0.0000        0.0000        0.0000        0.0000        0.0000        0.0000        0.0000        0.0000        0.0000        0.0000        0.0000        0.0000        0.0000        0.0000        0.0000        0.0000        0.0000        0.0000        0.0000        0.0000        0.0000        0.0000        0.0000        0.0000        0.0000        0.0000       27.9442       37.7265       43.7245       41.6565       37.5345       34.9448       22.9740       23.2176       28.1621       40.2683       45.4311       49.0161       51.8458       49.9073       53.9983       47.1684       54.4561       46.6678       36.8979       34.3177       40.2917       38.1176       47.4180       49.0864       52.8803       51.8794       47.4621       49.9420       43.3913       52.4090       43.0200       44.3735       46.1471       49.1038       49.3269       48.8523       43.2211       40.6346       33.4335       31.4136       26.6864       28.6291       30.8618       28.9890       27.9540       27.9539       28.3226       33.5049       34.1448       26.0415       27.9155       28.8657       26.2380       24.3253       21.9929       18.6867       13.1964       10.8197       12.5525        9.4060        7.4014        5.8419        1.5868        0.9103        0.6913        1.2282        5.3159        7.0456        7.2886        6.5774        4.6806        3.4680        3.4416        3.4637        7.1291        2.3775        0.0000        0.0000        0.0000        0.0000        0.0000        0.0000       11.9700       14.2500       11.6400        9.3000        5.9222        1.7401        6.9988        8.3797       20.8467       28.3086       31.8698        0.0000        0.0000        0.0000        0.0000        0.0000        0.0000        0.0000        0.0000        0.0000        0.0000        0.0000        0.0000        0.0000        0.0000        0.0000        0.0000        0.0000        0.0000        0.0000        0.0000        0.0000        0.0000        0.0000        0.0000        0.0000        0.0000        0.0000        0.0000        0.0000        0.0000        0.0000        0.0000        0.0000        0.0000        0.0000        0.0000        0.0000        0.0000        0.0000        0.0000        0.0000        0.0000        0.0000        0.0000        0.0000        0.0000        0.0000        0.0000        0.0000        0.0000        0.0000        0.0000        0.0000        0.0000        0.0000
        0.0000        0.0000        0.0000        0.0000        0.0000        0.0000        0.0000        0.0000        0.0000        0.0000        0.0000        0.0000        0.0000        0.0000        0.0000        0.0000        0.0000        0.0000        0.0000        0.0000        0.0000        0.0000        0.0000        0.0000        0.0000        0.0000        0.0000        0.0000        0.0000        0.0000        0.0000        0.0000        0.0000        0.0000        0.0000        0.0000        0.0000        0.0000        0.0000        0.0000        0.0000        0.0000        0.0000        0.0000        0.0000        0.0000        0.0000        0.0000        0.0000        0.0000        0.0000        0.0000        0.0000        0.0000        0.0000        0.0000        0.0000        0.0000        0.0000        0.0000        0.0000        0.0000        0.0000        0.0000        0.0000        0.0000        0.0000        0.0000        0.0000        0.0000        0.0000        0.0000        0.0000        0.0000        0.0000        0.0000        0.0000        0.0000        0.0000        0.0000        0.0000        0.0000        0.0000        0.0000        0.0000        0.0000        0.0000        0.0000        0.0000        0.0000        0.0000        0.0000        0.0000        0.0000        0.0000        0.0000        0.0000        0.0000        0.0000        0.0000        0.0000        0.0000       37.3652       41.0348       34.3574       31.0821       30.0457       26.6051       26.8691       35.4547       39.1948       47.2130       54.4297       52.9595       60.1560       53.4333       58.4770       55.3060       47.1401       43.4062       43.5337       52.2962       42.0007       52.1443       53.7046       57.3525       54.4676       50.9568       48.9670       48.3932       53.2232       49.5270       54.0629       47.0883       45.7642       44.6819       44.3831       41.8342       37.4775       30.7452       31.3536       26.8097       27.0989       28.5416       25.4795       23.7211       24.7869       25.1768       26.5845       29.7400       25.8058       26.0524       27.4949       25.7769       23.8538       19.6068       14.4701       12.4886        9.4029       10.4642        7.4159        6.1602        4.3796        1.4248        0.5422        0.6125        1.1713        5.2632        7.0003        7.3708        6.5772        3.8989        3.3337        3.3271        3.4836        3.7689        3.7254        0.0000        0.0000        0.0000        0.0000        0.0000        0.0000        0.0000       13.2900       11.3100       10.2900        8.1446        5.5384        5.4603        5.3954       15.8511       21.1694       34.9269        0.0000        0.0000        0.0000        0.0000        0.0000        0.0000        0.0000        0.0000        0.0000        0.0000        0.0000        0.0000        0.0000        0.0000        0.0000        0.0000        0.0000        0.0000        0.0000        0.0000        0.0000        0.0000        0.0000        0.0000        0.0000        0.0000        0.0000        0.0000        0.0000        0.0000        0.0000        0.0000        0.0000        0.0000        0.0000        0.0000        0.0000        0.0000        0.0000        0.0000        0.0000        0.0000        0.0000        0.0000        0.0000        0.0000        0.0000        0.0000        0.0000        0.0000        0.0000        0.0000        0.0000        0.0000        0.0000
        0.0000        0.0000        0.0000        0.0000        0.0000        0.0000        0.0000        0.0000        0.0000        0.0000        0.0000        0.0000        0.0000        0.0000        0.0000        0.0000        0.0000        0.0000        0.0000        0.0000        0.0000        0.0000        0.0000        0.0000        0.0000        0.0000        0.0000        0.0000        0.0000        0.0000        0.0000        0.0000        0.0000        0.0000        0.0000        0.0000        0.0000        0.0000        0.0000        0.0000        0.0000        0.0000        0.0000        0.0000        0.0000        0.0000        0.0000        0.0000        0.0000        0.0000        0.0000        0.0000        0.0000        0.0000        0.0000        0.0000        0.0000        0.0000        0.0000        0.0000        0.0000        0.0000        0.0000        0.0000        0.0000        0.0000        0.0000        0.0000        0.0000        0.0000        0.0000        0.0000        0.0000        0.0000        0.0000        0.0000        0.0000        0.0000        0.0000        0.0000        0.0000        0.0000        0.0000        0.0000        0.0000        0.0000        0.0000        0.0000        0.0000        0.0000        0.0000        0.0000        0.0000        0.0000        0.0000        0.0000        0.0000        0.0000        0.0000        0.0000        0.0000        0.0000        0.0000       36.8735       35.1820       36.8044       40.7260       39.2974       44.6728       46.2518       46.8212       55.8248       66.0506       70.9433       68.1551       68.3613       69.0056       61.2037       71.5926       85.5900       81.0462       76.5174       76.2744       73.2705       73.4334       77.0813       74.8163        0.0000        0.0000       61.2535       59.0578       51.9564       50.7592       47.8555       45.0725       42.7416       42.1926       40.8291       39.8374       34.3166       31.9874       30.6288       26.3920       28.6746       24.2791       26.1332       26.4238       29.7769       31.5607       29.3759       33.4462       30.0981       25.5654       26.4476       22.4459       15.9646       12.8560       10.6284        9.1547        3.3522        3.3973        7.6063        1.1235        0.0068        0.1077        0.0654        0.0647        5.7170        7.4913        8.1837        7.3315        2.8009        2.4974        4.1698        0.0000        0.0000        0.0000        0.0000        0.0000        0.0000        0.0000        0.0000        0.0000        0.0000        0.0000        0.0000        0.0000        2.2727        0.0000        0.0189        0.0760        3.1423        5.4995        0.0000        0.0000        0.0000        0.0000        0.0000        0.0000        0.0000        0.0000        0.0000        0.0000        0.0000        0.0000        0.0000        0.0000        0.0000        0.0000        0.0000        0.0000        0.0000        0.0000        0.0000        0.0000        0.0000        0.0000        0.0000        0.0000        0.0000        0.0000        0.0000        0.0000        0.0000        0.0000        0.0000        0.0000        0.0000        0.0000        0.0000        0.0000        0.0000        0.0000        0.0000        0.0000        0.0000        0.0000        0.0000        0.0000        0.0000        0.0000        0.0000        0.0000        0.0000        0.0000        0.0000        0.0000        0.0000        0.0000
        0.0000        0.0000        0.0000        0.0000        0.0000        0.0000        0.0000        0.0000        0.0000        0.0000        0.0000        0.0000        0.0000        0.0000        0.0000        0.0000        0.0000        0.0000        0.0000        0.0000        0.0000        0.0000        0.0000        0.0000        0.0000        0.0000        0.0000        0.0000        0.0000        0.0000        0.0000        0.0000        0.0000        0.0000        0.0000        0.0000        0.0000        0.0000        0.0000        0.0000        0.0000        0.0000        0.0000        0.0000        0.0000        0.0000        0.0000        0.0000        0.0000        0.0000        0.0000        0.0000        0.0000        0.0000        0.0000        0.0000        0.0000        0.0000        0.0000        0.0000        0.0000        0.0000        0.0000        0.0000        0.0000        0.0000        0.0000        0.0000        0.0000        0.0000        0.0000        0.0000        0.0000        0.0000        0.0000        0.0000        0.0000        0.0000        0.0000        0.0000        0.0000        0.0000        0.0000        0.0000        0.0000        0.0000        0.0000        0.0000        0.0000        0.0000        0.0000        0.0000        0.0000        0.0000        0.0000        0.0000        0.0000        0.0000        0.0000        0.0000        0.0000        0.0000        0.0000       41.5757       44.6010       46.0364       44.9114       44.6137       51.4233       52.4578       50.6457       58.1752       67.7047       76.5423       79.9023       83.8907       78.7077       86.2096      105.0807      115.5590      103.3588      109.4516       88.2218       75.2811       82.5037       86.1443        0.0000        0.0000        0.0000        0.0000        0.0000        0.0000       49.0977       46.2386       47.1859       43.7115       44.3829       41.0125       40.2781       34.5391       30.5525       28.5847       25.3461       26.4203       23.6043       23.4976       24.4378       30.5264       31.9183       30.2689       30.9376       30.5933       25.1980       26.1409       20.0173       14.4151       11.6756        9.3604        5.9600        3.5947        2.6452        1.8088        2.4591        0.0725        0.1426        0.1453        0.2142        5.9801        7.9188        9.1185        7.3919        3.3856        0.0000        0.0000        0.0000        0.0000        0.0000        0.0000        0.0000        0.0000        0.0000        0.0000        0.0000        0.0000        0.0000        0.0000        0.0000        0.7448        0.0000        0.0473        0.1335        3.6602        5.3507       19.9662        0.0000        0.0000        0.0000        0.0000        0.0000        0.0000        0.0000        0.0000        0.0000        0.0000        0.0000        0.0000        0.0000        0.0000        0.0000        0.0000        0.0000        0.0000        0.0000        0.0000        0.0000        0.0000        0.0000        0.0000        0.0000        0.0000        0.0000        0.0000        0.0000        0.0000        0.0000        0.0000        0.0000        0.0000        0.0000        0.0000        0.0000        0.0000        0.0000        0.0000        0.0000        0.0000        0.0000        0.0000        0.0000        0.0000        0.0000        0.0000        0.0000        0.0000        0.0000        0.0000        0.0000        0.0000        0.0000
        0.0000        0.0000        0.0000        0.0000        0.0000        0.0000        0.0000        0.0000        0.0000        0.0000        0.0000        0.0000        0.0000        0.0000        0.0000        0.0000        0.0000        0.0000        0.0000        0.0000        0.0000        0.0000        0.0000        0.0000        0.0000        0.0000        0.0000        0.0000        0.0000        0.0000        0.0000        0.0000        0.0000        0.0000        0.0000        0.0000        0.0000        0.0000        0.0000        0.0000        0.0000        0.0000        0.0000        0.0000        0.0000        0.0000        0.0000        0.0000        0.0000        0.0000        0.0000        0.0000        0.0000        0.0000        0.0000        0.0000        0.0000        0.0000        0.0000        0.0000        0.0000        0.0000        0.0000        0.0000        0.0000        0.0000        0.0000        0.0000        0.0000        0.0000        0.0000        0.0000        0.0000        0.0000        0.0000        0.0000        0.0000        0.0000        0.0000        0.0000        0.0000        0.0000        0.0000        0.0000        0.0000        0.0000        0.0000        0.0000        0.0000        0.0000        0.0000        0.0000        0.0000        0.0000        0.0000        0.0000        0.0000        0.0000        0.0000        0.0000        0.0000        0.0000        0.0000       44.9111       43.5918       40.3274       37.2943       42.2242       46.6680       47.1004       47.8470       53.9776       58.3175       71.6236       78.6654       82.8405       94.6087        0.0000      114.9267      119.5702        0.0000        0.0000       74.4680       77.9104        0.0000        0.0000        0.0000        0.0000        0.0000        0.0000        0.0000        0.0000       48.5172       47.5771       48.5937       47.1030       45.0610       46.5428       41.9638       36.2878       33.0962       31.9273       27.3271       28.6474       26.9282       21.4391       22.3975       23.9585       27.6157       28.1875       30.2935       28.4508       24.4674       22.0262       17.7819       13.2467       10.8383        8.7367        5.0261        6.9064        2.5599        3.9011        1.0345        0.0880        1.2802        0.6278        0.5603        0.0000        0.0000        0.0000        0.0000        0.0000        0.0000        0.0000        0.0000        0.0000        0.0000        0.0000        0.0000        0.0000        0.0000        0.0000        0.0000        0.0000        0.0000        0.0000        0.0000        0.8895        0.5673        0.8281        1.3979        4.0515        0.0000        0.0000        0.0000        0.0000        0.0000        0.0000        0.0000        0.0000        0.0000        0.0000        0.0000        0.0000        0.0000        0.0000        0.0000        0.0000        0.0000        0.0000        0.0000        0.0000        0.0000        0.0000        0.0000        0.0000        0.0000        0.0000        0.0000        0.0000        0.0000        0.0000        0.0000        0.0000        0.0000        0.0000        0.0000        0.0000        0.0000        0.0000        0.0000        0.0000        0.0000        0.0000        0.0000        0.0000        0.0000        0.0000        0.0000        0.0000        0.0000        0.0000        0.0000        0.0000        0.0000        0.0000        0.0000        0.0000        0.0000
        0.0000        0.0000        0.0000        0.0000        0.0000        0.0000        0.0000        0.0000        0.0000        0.0000        0.0000        0.0000        0.0000        0.0000        0.0000        0.0000        0.0000        0.0000        0.0000        0.0000        0.0000        0.0000        0.0000        0.0000        0.0000        0.0000        0.0000        0.0000        0.0000        0.0000        0.0000        0.0000        0.0000        0.0000        0.0000        0.0000        0.0000        0.0000        0.0000        0.0000        0.0000        0.0000        0.0000        0.0000        0.0000        0.0000        0.0000        0.0000        0.0000        0.0000        0.0000        0.0000        0.0000        0.0000        0.0000        0.0000        0.0000        0.0000        0.0000        0.0000        0.0000        0.0000        0.0000        0.0000        0.0000        0.0000        0.0000        0.0000        0.0000        0.0000        0.0000        0.0000        0.0000        0.0000        0.0000        0.0000        0.0000        0.0000        0.0000        0.0000        0.0000        0.0000        0.0000        0.0000        0.0000        0.0000        0.0000        0.0000        0.0000        0.0000        0.0000        0.0000        0.0000        0.0000        0.0000        0.0000        0.0000        0.0000        0.0000        0.0000        0.0000        0.0000        0.0000       46.9201       38.0086       44.3852       39.7809       43.1271       44.5581       45.2434       45.6492       48.5199       63.5516       65.8878        0.0000        0.0000        0.0000        0.0000        0.0000        0.0000        0.0000        0.0000        0.0000        0.0000        0.0000        0.0000        0.0000        0.0000        0.0000        0.0000        0.0000        0.0000        0.0000       46.1266       49.6437       51.6797       53.1114       52.3867       49.0077       40.7036       38.4241       33.8930       29.3111       27.2336       22.1019       20.4621       18.7893       22.5319       25.4555       23.7405       22.7515       30.5495       33.0490       18.3637       16.2159       12.1272       10.2212        6.4240        4.6543        3.1934        6.0659        4.1941        8.0497        1.3421        0.5031        0.3232        0.0000        0.0000        0.0000        0.0000        0.0000        0.0000        0.0000        0.0000        0.0000        0.0000        0.0000        0.0000        0.0000        0.0000        0.0000        0.0000        0.0000        0.0000        0.0000        0.0000        0.0000        0.0000        1.7753        2.0683        2.5064        0.0000        6.9997       15.1143        0.0000        0.0000        0.0000        0.0000        0.0000        0.0000        0.0000        0.0000        0.0000        0.0000        0.0000        0.0000        0.0000        0.0000        0.0000        0.0000        0.0000        0.0000        0.0000        0.0000        0.0000        0.0000        0.0000        0.0000        0.0000        0.0000        0.0000        0.0000        0.0000        0.0000        0.0000        0.0000        0.0000        0.0000        0.0000        0.0000        0.0000        0.0000        0.0000        0.0000        0.0000        0.0000        0.0000        0.0000        0.0000        0.0000        0.0000        0.0000        0.0000        0.0000        0.0000        0.0000        0.0000        0.0000        0.0000
        0.0000        0.0000        0.0000        0.0000        0.0000        0.0000        0.0000        0.0000        0.0000        0.0000        0.0000        0.0000        0.0000        0.0000        0.0000        0.0000        0.0000        0.0000        0.0000        0.0000        0.0000        0.0000        0.0000        0.0000        0.0000        0.0000        0.0000        0.0000        0.0000        0.0000        0.0000        0.0000        0.0000        0.0000        0.0000        0.0000        0.0000        0.0000        0.0000        0.0000        0.0000        0.0000        0.0000        0.0000        0.0000        0.0000        0.0000        0.0000        0.0000        0.0000        0.0000        0.0000        0.0000        0.0000        0.0000        0.0000        0.0000        0.0000        0.0000        0.0000        0.0000        0.0000        0.0000        0.0000        0.0000        0.0000        0.0000        0.0000        0.0000        0.0000        0.0000        0.0000        0.0000        0.0000        0.0000        0.0000        0.0000        0.0000        0.0000        0.0000        0.0000        0.0000        0.0000        0.0000        0.0000        0.0000        0.0000        0.0000        0.0000        0.0000        0.0000        0.0000        0.0000        0.0000        0.0000        0.0000        0.0000        0.0000        0.0000        0.0000        0.0000        0.0000        0.0000        0.0000        0.0000       46.2413       36.4037       41.1819       42.9671       52.1795       52.3472       44.2356       51.6446       61.9770       64.8830        0.0000        0.0000        0.0000        0.0000        0.0000        0.0000        0.0000        0.0000        0.0000        0.0000        0.0000        0.0000        0.0000        0.0000        0.0000        0.0000        0.0000        0.0000       49.5591       49.1968       72.5272       78.1225       80.4261       76.1132       64.3494       56.6701       50.5474       41.2892       34.6426       28.9101       14.0294       14.3767       29.3968       25.6207       22.4134       23.2612       15.4015       14.2069       13.9211       15.8980        9.8343        5.2459        5.5240        7.0443        4.5754        2.9824        1.1959        0.7758        1.6500        2.3400        0.0000        0.0000        0.0000        0.0000        0.0000        0.0000        0.0000        0.0000        0.0000        0.0000        0.0000        0.0000        0.0000        0.0000        0.0000        0.0000        0.0000        0.0000        0.0000        0.0000        0.0000        0.0000        0.0000        0.0000        2.4030        1.3296        0.0000        9.5400       14.0100        0.0000        0.0000        0.0000        0.0000        0.0000        0.0000        0.0000        0.0000        0.0000        0.0000        0.0000        0.0000        0.0000        0.0000        0.0000        0.0000        0.0000        0.0000        0.0000        0.0000        0.0000        0.0000        0.0000        0.0000        0.0000        0.0000        0.0000        0.0000        0.0000        0.0000        0.0000        0.0000        0.0000        0.0000        0.0000        0.0000        0.0000        0.0000        0.0000        0.0000        0.0000        0.0000        0.0000        0.0000        0.0000        0.0000        0.0000        0.0000        0.0000        0.0000        0.0000        0.0000        0.0000        0.0000        0.0000
        0.0000        0.0000        0.0000        0.0000        0.0000        0.0000        0.0000        0.0000        0.0000        0.0000        0.0000        0.0000        0.0000        0.0000        0.0000        0.0000        0.0000        0.0000        0.0000        0.0000        0.0000        0.0000        0.0000        0.0000        0.0000        0.0000        0.0000        0.0000        0.0000        0.0000        0.0000        0.0000        0.0000        0.0000        0.0000        0.0000        0.0000        0.0000        0.0000        0.0000        0.0000        0.0000        0.0000        0.0000        0.0000        0.0000        0.0000        0.0000        0.0000        0.0000        0.0000        0.0000        0.0000        0.0000        0.0000        0.0000        0.0000        0.0000        0.0000        0.0000        0.0000        0.0000        0.0000        0.0000        0.0000        0.0000        0.0000        0.0000        0.0000        0.0000        0.0000        0.0000        0.0000        0.0000        0.0000        0.0000        0.0000        0.0000        0.0000        0.0000        0.0000        0.0000        0.0000        0.0000        0.0000        0.0000        0.0000        0.0000        0.0000        0.0000        0.0000        0.0000        0.0000        0.0000        0.0000        0.0000        0.0000        0.0000        0.0000        0.0000        0.0000        0.0000        0.0000        0.0000        0.0000        0.0000       44.2627       44.7720       47.6949       53.0946       53.8455       47.9620       49.3452       59.6097       59.3986        0.0000        0.0000        0.0000        0.0000        0.0000        0.0000        0.0000        0.0000        0.0000        0.0000        0.0000        0.0000        0.0000        0.0000        0.0000        0.0000        0.0000        0.0000        0.0000        0.0000       79.4184       87.3130       89.3163       84.7275       68.5809       65.8128       74.1263       46.2871       35.0273       26.1638        9.8554       14.0171       27.2285       18.7912       20.5671       20.9620       12.9509       12.0858       13.6423       12.2428        6.6800        5.3457        7.4682        6.7254        2.5440        0.0000        0.0000        0.9114        0.0000        0.0000        0.0000        0.0000        0.0000        0.0000        0.0000        0.0000        0.0000        0.0000        0.0000        0.0000        0.0000        0.0000        0.0000        0.0000        0.0000        0.0000        0.0000        0.0000        0.0000        0.0000        0.0000        0.0000        0.0000        0.0000        1.2590        3.1371        0.0000        0.0000        0.0000        0.0000        0.0000        0.0000        0.0000        0.0000        0.0000        0.0000        0.0000        0.0000        0.0000        0.0000        0.0000        0.0000        0.0000        0.0000        0.0000        0.0000        0.0000        0.0000        0.0000        0.0000        0.0000        0.0000        0.0000        0.0000        0.0000        0.0000        0.0000        0.0000        0.0000        0.0000        0.0000        0.0000        0.0000        0.0000        0.0000        0.0000        0.0000        0.0000        0.0000        0.0000        0.0000        0.0000        0.0000        0.0000        0.0000        0.0000        0.0000        0.0000        0.0000        0.0000        0.0000        0.0000        0.0000        0.0000
[truncated: 212,709 more chars]
