# Supplementary material for: Multidimensional evaluation of the TRMM 3B43V7 satellite-based precipitation product in mainland China from 1998–2016
Source: PeerJ. 2020 Feb 20;8:e8615. doi: 10.7717/peerj.8615 (PMC7036276; doi:10.7717/peerj.8615)
Supplement: Supplemental Information 2 [file peerj-08-8615-s002.zip › TRMM_3B43 data/TRMM 3B43 data-Year-Month/2004-12.txt]

ncols         249
nrows         175
xllcorner     73.250
yllcorner     6.500
cellsize      0.25000
        0.0000        0.0000        0.0000        0.0000        0.0000        0.0000        0.0000        0.0000        0.0000        0.0000        0.0000        0.0000        0.0000        0.0000        0.0000        0.0000        0.0000        0.0000        0.0000        0.0000        0.0000        0.0000        0.0000        0.0000        0.0000        0.0000        0.0000        0.0000        0.0000        0.0000        0.0000        0.0000        0.0000        0.0000        0.0000        0.0000        0.0000        0.0000        0.0000        0.0000        0.0000        0.0000        0.0000        0.0000        0.0000        0.0000        0.0000        0.0000        0.0000        0.0000        0.0000        0.0000        0.0000        0.0000        0.0000        0.0000        0.0000        0.0000        0.0000        0.0000        0.0000        0.0000        0.0000        0.0000        0.0000        0.0000        0.0000        0.0000        0.0000        0.0000        0.0000        0.0000        0.0000        0.0000        0.0000        0.0000        0.0000        0.0000        0.0000        0.0000        0.0000        0.0000        0.0000        0.0000        0.0000        0.0000        0.0000        0.0000        0.0000        0.0000        0.0000        0.0000        0.0000        0.0000        0.0000        0.0000        0.0000        0.0000        0.0000        0.0000        0.0000        0.0000        0.0000        0.0000        0.0000        0.0000        0.0000        0.0000        0.0000        0.0000        0.0000        0.0000        0.0000        0.0000        0.0000        0.0000        0.0000        0.0000        0.0000        0.0000        0.0000        0.0000        0.0000        0.0000        0.0000        0.0000        0.0000        0.0000        0.0000        0.0000        0.0000        0.0000        0.0000        0.0000        0.0000        0.0000        0.0000        0.0000        0.0000        0.0000        0.0000        0.0000        0.0000        0.0000        0.0000        0.0000        0.0000        0.0000        0.0000        0.0000        0.0000        0.0000        0.0000        0.0000        0.0000        0.0000        0.0000        0.0000        0.0000        0.0000        0.0000        0.0000        0.0000        0.0000        0.0000        0.0000        0.0000        0.0000        0.0000        0.0000        0.0000        0.0000        0.0000        8.7340       10.2715       17.2799        0.0000        0.0000        0.0000       26.2176       27.4009       26.2779       24.0338       20.9817       20.6255       20.4071       19.2769       19.0261       17.2659       15.2385       13.6452       12.5351       11.7050       13.0677       13.5628       14.3260       14.8818       14.5991       14.4413       16.7567       16.5545       16.0349       14.9577       15.1848       14.3614       14.0151       13.8919       14.4855       13.4429       13.4659       14.1695       16.3885       16.7327       15.9936       16.9665       18.4525       19.1800       19.9192       20.8130        0.0000        0.0000        0.0000        0.0000        0.0000        0.0000        0.0000        0.0000        0.0000        0.0000        0.0000        0.0000        0.0000        0.0000        0.0000        0.0000        0.0000        0.0000        0.0000        0.0000        0.0000        0.0000        0.0000        0.0000        0.0000        0.0000        0.0000        0.0000        0.0000        0.0000
        0.0000        0.0000        0.0000        0.0000        0.0000        0.0000        0.0000        0.0000        0.0000        0.0000        0.0000        0.0000        0.0000        0.0000        0.0000        0.0000        0.0000        0.0000        0.0000        0.0000        0.0000        0.0000        0.0000        0.0000        0.0000        0.0000        0.0000        0.0000        0.0000        0.0000        0.0000        0.0000        0.0000        0.0000        0.0000        0.0000        0.0000        0.0000        0.0000        0.0000        0.0000        0.0000        0.0000        0.0000        0.0000        0.0000        0.0000        0.0000        0.0000        0.0000        0.0000        0.0000        0.0000        0.0000        0.0000        0.0000        0.0000        0.0000        0.0000        0.0000        0.0000        0.0000        0.0000        0.0000        0.0000        0.0000        0.0000        0.0000        0.0000        0.0000        0.0000        0.0000        0.0000        0.0000        0.0000        0.0000        0.0000        0.0000        0.0000        0.0000        0.0000        0.0000        0.0000        0.0000        0.0000        0.0000        0.0000        0.0000        0.0000        0.0000        0.0000        0.0000        0.0000        0.0000        0.0000        0.0000        0.0000        0.0000        0.0000        0.0000        0.0000        0.0000        0.0000        0.0000        0.0000        0.0000        0.0000        0.0000        0.0000        0.0000        0.0000        0.0000        0.0000        0.0000        0.0000        0.0000        0.0000        0.0000        0.0000        0.0000        0.0000        0.0000        0.0000        0.0000        0.0000        0.0000        0.0000        0.0000        0.0000        0.0000        0.0000        0.0000        0.0000        0.0000        0.0000        0.0000        0.0000        0.0000        0.0000        0.0000        0.0000        0.0000        0.0000        0.0000        0.0000        0.0000        0.0000        0.0000        0.0000        0.0000        0.0000        0.0000        0.0000        0.0000        0.0000        0.0000        0.0000        0.0000        0.0000        0.0000        0.0000        0.0000        0.0000        0.0000        0.0000        0.0000        0.0000        0.0000        0.0000        0.0000        0.0000        0.0000        8.9172        9.4601       11.4244       18.5796       20.5536       22.1428       23.5825       28.2217       29.6728       28.8975       26.3529       21.5993       20.3068       20.7104       18.7644       18.6148       16.8160       15.3736       14.3308       14.4629       13.6263       13.6636       13.5397       13.5457       13.4288       13.1720       14.4245       16.1763       17.4768       16.0014       14.7726       15.1715       16.2929       14.8726       13.6350       13.6527       14.0085       14.8798       15.8813       14.9459       15.7011       16.1454       16.8910       18.2815       19.2330       19.6645       21.3959       22.2978       22.7010       22.8623       23.2327       24.5845       23.2180       20.8159        0.0000        0.0000        0.0000        0.0000        0.0000        0.0000        0.0000        0.0000        0.0000        0.0000        0.0000        0.0000        0.0000        0.0000        0.0000        0.0000        0.0000        0.0000        0.0000        0.0000        0.0000        0.0000        0.0000
        0.0000        0.0000        0.0000        0.0000        0.0000        0.0000        0.0000        0.0000        0.0000        0.0000        0.0000        0.0000        0.0000        0.0000        0.0000        0.0000        0.0000        0.0000        0.0000        0.0000        0.0000        0.0000        0.0000        0.0000        0.0000        0.0000        0.0000        0.0000        0.0000        0.0000        0.0000        0.0000        0.0000        0.0000        0.0000        0.0000        0.0000        0.0000        0.0000        0.0000        0.0000        0.0000        0.0000        0.0000        0.0000        0.0000        0.0000        0.0000        0.0000        0.0000        0.0000        0.0000        0.0000        0.0000        0.0000       27.3285        0.0000       22.0605       17.5450        0.0000        0.0000        0.0000        0.0000        0.0000        0.0000        0.0000        0.0000        0.0000        0.0000        0.0000        0.0000        0.0000        0.0000        0.0000        0.0000        0.0000        0.0000        0.0000        0.0000        0.0000        0.0000        0.0000        0.0000        0.0000        0.0000        0.0000        0.0000        0.0000        0.0000        0.0000        0.0000        0.0000        0.0000        0.0000        0.0000        0.0000        0.0000        0.0000        0.0000        0.0000        0.0000        0.0000        0.0000        0.0000        0.0000        0.0000        0.0000        0.0000        0.0000        0.0000        0.0000        0.0000        0.0000        0.0000        0.0000        0.0000        0.0000        0.0000        0.0000        0.0000        0.0000        0.0000        0.0000        0.0000        0.0000        0.0000        0.0000        0.0000        0.0000        0.0000        0.0000        0.0000        0.0000        0.0000        0.0000        0.0000        0.0000        0.0000        0.0000        0.0000        0.0000        0.0000        0.0000        0.0000        0.0000        0.0000        0.0000        0.0000        0.0000        0.0000        0.0000        0.0000        0.0000        0.0000        0.0000        0.0000        0.0000        0.0000        0.0000        0.0000        0.0000        0.0000        0.0000        0.0000        0.0000        0.0000        0.0000        0.0000        0.0000        0.0000        0.0000       10.0504        9.7790       10.0983       11.9800       19.8676       21.4666       22.3637       23.7825       28.4764       29.4137       29.8113       27.2109       22.4698       21.3649       19.6554       19.0876       19.3492       17.7097       15.5695       15.5935       16.0501       16.0472       15.2325       12.1056       11.9458       11.9774       13.1377       15.0997       18.6760       19.4322       20.5182       18.2699       16.7201       17.0374       16.5095       14.9677       14.3231       15.0407       16.3556       16.0478       16.0646       16.9514       16.0735       17.5286       19.1690       20.1073       20.3469       20.7189       22.9264       23.4925       22.4773       21.7644       23.2794       23.9600       22.5171       23.5010        0.0000        0.0000        0.0000        0.0000        0.0000        0.0000        0.0000        0.0000        0.0000        0.0000        0.0000        0.0000        0.0000        0.0000        0.0000        0.0000        0.0000        0.0000        0.0000        0.0000        0.0000        0.0000
        0.0000        0.0000        0.0000        0.0000        0.0000        0.0000        0.0000        0.0000        0.0000        0.0000        0.0000        0.0000        0.0000        0.0000        0.0000        0.0000        0.0000        0.0000        0.0000        0.0000        0.0000        0.0000        0.0000        0.0000        0.0000        0.0000        0.0000        0.0000        0.0000        0.0000        0.0000        0.0000        0.0000        0.0000        0.0000        0.0000        0.0000        0.0000        0.0000        0.0000        0.0000        0.0000        0.0000        0.0000        0.0000        0.0000        0.0000        0.0000        0.0000        0.0000        0.0000        0.0000        0.0000       41.5761       37.4449       31.5923       28.7135       23.6315       19.9510       17.0656        0.0000        0.0000        0.0000        0.0000        0.0000        0.0000        0.0000        0.0000        0.0000        0.0000        0.0000        0.0000        0.0000        0.0000        0.0000        0.0000        0.0000        0.0000        0.0000        0.0000        0.0000        0.0000        0.0000        0.0000        0.0000        0.0000        0.0000        0.0000        0.0000        0.0000        0.0000        0.0000        0.0000        0.0000        0.0000        0.0000        0.0000        0.0000        0.0000        0.0000        0.0000        0.0000        0.0000        0.0000        0.0000        0.0000        0.0000        0.0000        0.0000        0.0000        0.0000        0.0000        0.0000        0.0000        0.0000        0.0000        0.0000        0.0000        0.0000        0.0000        0.0000        0.0000        0.0000        0.0000        0.0000        0.0000        0.0000        0.0000        0.0000        0.0000        0.0000        0.0000        0.0000        0.0000        0.0000        0.0000        0.0000        0.0000        0.0000        0.0000        0.0000        0.0000        0.0000        0.0000        0.0000        0.0000        0.0000        0.0000        0.0000        0.0000        0.0000        0.0000        0.0000        0.0000        0.0000        0.0000        0.0000        0.0000        0.0000        0.0000        0.0000        0.0000        0.0000        0.0000        0.0000        0.0000        0.0000        0.0000        0.0000        0.0000       10.1450       10.2591       10.1152       10.4370       11.1975       17.4714       19.7604       20.4497       21.5554       25.9732       26.9525       27.1280       26.3973       24.0045       21.1009       19.2264       19.0671       19.8667       19.1687       16.6642       14.2934       16.2629       14.3393       13.1090       11.4271       13.2471       16.0070       16.9077       17.4213       20.4346       19.1577       16.6766       16.2290       16.1515       15.1683       15.0291       14.2024       13.2057       13.3463       14.3452       13.7929       15.5178       15.8586       16.5570       17.9252       19.4392       20.2593       20.6322       21.1816       22.0952       22.8009       22.1829       21.4254       21.3436       20.5171       21.0011       22.5035       26.2614       23.4274        0.0000        0.0000        0.0000        0.0000        0.0000        0.0000        0.0000        0.0000        0.0000        0.0000        0.0000        0.0000        0.0000        0.0000        0.0000        0.0000        0.0000        0.0000        0.0000        0.0000
        0.0000        0.0000        0.0000        0.0000        0.0000        0.0000        0.0000        0.0000        0.0000        0.0000        0.0000        0.0000        0.0000        0.0000        0.0000        0.0000        0.0000        0.0000        0.0000        0.0000        0.0000        0.0000        0.0000        0.0000        0.0000        0.0000        0.0000        0.0000        0.0000        0.0000        0.0000        0.0000        0.0000        0.0000        0.0000        0.0000        0.0000        0.0000        0.0000        0.0000        0.0000        0.0000        0.0000        0.0000        0.0000        0.0000        0.0000        0.0000        0.0000        0.0000        0.0000        0.0000        0.0000       42.7743       40.8226       40.3558       38.4613       32.8362       28.3880       20.8361        0.0000        0.0000        0.0000        0.0000        0.0000        0.0000        0.0000        0.0000        0.0000        0.0000        0.0000        0.0000        0.0000        0.0000        0.0000        0.0000        0.0000        0.0000        0.0000        0.0000        0.0000        0.0000        0.0000        0.0000        0.0000        0.0000        0.0000        0.0000        0.0000        0.0000        0.0000        0.0000        0.0000        0.0000        0.0000        0.0000        0.0000        0.0000        0.0000        0.0000        0.0000        0.0000        0.0000        0.0000        0.0000        0.0000        0.0000        0.0000        0.0000        0.0000        0.0000        0.0000        0.0000        0.0000        0.0000        0.0000        0.0000        0.0000        0.0000        0.0000        0.0000        0.0000        0.0000        0.0000        0.0000        0.0000        0.0000        0.0000        0.0000        0.0000        0.0000        0.0000        0.0000        0.0000        0.0000        0.0000        0.0000        0.0000        0.0000        0.0000        0.0000        0.0000        0.0000        0.0000        0.0000        0.0000        0.0000        0.0000        0.0000        0.0000        0.0000        0.0000        0.0000        0.0000        0.0000        0.0000        0.0000        0.0000        0.0000        0.0000        0.0000        0.0000        0.0000        0.0000        0.0000        0.0000        0.0000        0.0000        0.0000        0.0000       10.4723       11.5812       10.4897       10.5939       10.8473       12.7749       13.0197       14.2402       15.7366       19.4769       20.1478       19.9837       19.6756       22.0550       20.8604       18.0616       16.3321       16.6102       15.8702       15.3396       14.0898       12.4668       12.1488       11.3694       12.4210       15.2284       15.9221       16.4718       16.6663       18.2813       16.3316       15.1776       14.6451       14.6362       13.9490       13.4358       13.7558       14.0641       13.8745       14.0107       14.6091       16.1915       16.5201       17.0468       17.6628       17.5113       18.3213       18.8149       19.4736       22.4041       22.9198       23.1019       22.6128       21.2907       18.5642       17.8058       17.1787       19.5246       26.0401       20.2546       18.7931        0.0000        0.0000        0.0000        0.0000        0.0000        0.0000        0.0000        0.0000        0.0000        0.0000        0.0000        0.0000        0.0000        0.0000        0.0000        0.0000        0.0000        0.0000
        0.0000        0.0000        0.0000        0.0000        0.0000        0.0000        0.0000        0.0000        0.0000        0.0000        0.0000        0.0000        0.0000        0.0000        0.0000        0.0000        0.0000        0.0000        0.0000        0.0000        0.0000        0.0000        0.0000        0.0000        0.0000        0.0000        0.0000        0.0000        0.0000        0.0000        0.0000        0.0000        0.0000        0.0000        0.0000        0.0000        0.0000        0.0000        0.0000        0.0000        0.0000        0.0000        0.0000        0.0000        0.0000        0.0000        0.0000        0.0000        0.0000        0.0000       49.7487       47.9722       45.4874       47.4903       44.1955       45.7489       47.2144       39.8816       33.0336       28.7910       23.1011       20.4571        0.0000        0.0000        0.0000        0.0000        0.0000        0.0000        0.0000        0.0000        0.0000        0.0000        0.0000        0.0000        0.0000        0.0000        0.0000        0.0000        0.0000        0.0000        0.0000        0.0000        0.0000        0.0000        0.0000        0.0000        0.0000        0.0000        0.0000        0.0000        0.0000        0.0000        0.0000        0.0000        0.0000        0.0000        0.0000        0.0000        0.0000        0.0000        0.0000        0.0000        0.0000        0.0000        0.0000        0.0000        0.0000        0.0000        0.0000        0.0000        0.0000        0.0000        0.0000        0.0000        0.0000        0.0000        0.0000        0.0000        0.0000        0.0000        0.0000        0.0000        0.0000        0.0000        0.0000        0.0000        0.0000        0.0000        0.0000        0.0000        0.0000        0.0000        0.0000        0.0000        0.0000        0.0000        0.0000        0.0000        0.0000        0.0000        0.0000        0.0000        0.0000        0.0000        0.0000        0.0000        0.0000        0.0000        0.0000        0.0000        0.0000        0.0000        0.0000        0.0000        0.0000        0.0000        0.0000        0.0000        0.0000        0.0000        0.0000        0.0000        0.0000        0.0000        0.0000        0.0000        0.0000        0.0000        0.0000        8.2177        7.9954        8.8376        8.0935        7.5751        8.1482        9.8110       10.7427       11.6280       12.7297       17.0599       17.7904       16.9680       16.8169       19.0399       17.7332       17.2205       16.9224       16.1218       15.3107       14.2348       13.2638       11.2019        9.8412       10.5109       10.8546       13.7412       14.2391       14.0775       13.1630       13.3343       13.3678       13.6338       13.5261       14.2320       13.6727       13.5672       13.3192       12.9343       12.8618       13.7907       13.8065       14.7858       15.7718       16.7614       17.2961       17.2114       17.7271       18.2294       19.3125       21.8168       23.2863       23.8411       24.6089       21.5821       19.7091       19.3527       18.1438       17.0178       18.3804       19.3622       18.8104        0.0000        0.0000        0.0000        0.0000        0.0000        0.0000        0.0000        0.0000        0.0000        0.0000        0.0000        0.0000        0.0000        0.0000       38.0121       41.2937       43.9595        0.0000
        0.0000        0.0000        0.0000        0.0000        0.0000        0.0000        0.0000        0.0000        0.0000        0.0000        0.0000        0.0000        0.0000        0.0000        0.0000        0.0000        0.0000        0.0000        0.0000        0.0000        0.0000        0.0000        0.0000        0.0000        0.0000        0.0000        0.0000        0.0000        0.0000        0.0000        0.0000        0.0000        0.0000        0.0000        0.0000        0.0000        0.0000        0.0000        0.0000        0.0000        0.0000        0.0000        0.0000        0.0000        0.0000        0.0000        0.0000        0.0000       47.7161       49.8944       49.6355       45.1952       45.2330       43.2680       45.5769       46.8236       47.3328       45.3922       39.0136       33.1788       29.7829       25.5244       19.3814        0.0000        0.0000        0.0000        0.0000        0.0000        0.0000        0.0000        0.0000        0.0000        0.0000        0.0000        0.0000        0.0000        0.0000        0.0000        0.0000        0.0000        0.0000        0.0000        0.0000        0.0000        0.0000        0.0000        0.0000        0.0000        0.0000        0.0000        0.0000        0.0000        0.0000        0.0000        0.0000        0.0000        0.0000        0.0000        0.0000        0.0000        0.0000        0.0000        0.0000        0.0000        0.0000        0.0000        0.0000        0.0000        0.0000        0.0000        0.0000        0.0000        0.0000        0.0000        0.0000        0.0000        0.0000        0.0000        0.0000        0.0000        0.0000        0.0000        0.0000        0.0000        0.0000        0.0000        0.0000        0.0000        0.0000        0.0000        0.0000        0.0000        0.0000        0.0000        0.0000        0.0000        0.0000        0.0000        0.0000        0.0000        0.0000        0.0000        0.0000        0.0000        0.0000        0.0000        0.0000        0.0000        0.0000        0.0000        0.0000        0.0000        0.0000        0.0000        0.0000        0.0000        0.0000        0.0000        0.0000        0.0000        0.0000        0.0000        0.0000        0.0000        0.0000        0.0000        0.0000        0.0000        7.6707        7.3140        6.9643        6.7168        6.1888        6.2068        6.8174        8.7686        9.6722       10.1505       10.8063       15.2573       15.8042       15.4135       15.2182       16.7886       16.8579       16.4768       16.5359       16.5008       15.5213       14.5985       13.4690       14.0650       13.3703       14.3853       14.0943       13.1083       12.8705       11.9138       10.7660       12.2211       10.7600       11.2265       12.3724       13.7761       13.3346       12.9372       12.7956       12.2404       12.4915       13.1171       13.1570       14.6831       15.0516       15.9656       16.8603       16.5357       17.0348       18.1064       20.2334       23.0378       23.7431       23.6484       23.0037       20.7018       20.0529       20.5079       19.0477       17.5306       17.9385       20.5625       19.2997       20.5592        0.0000        0.0000        0.0000        0.0000        0.0000        0.0000        0.0000        0.0000        0.0000       30.2014       32.3994       33.2861       37.3357       38.9234       42.9143       47.6981       48.9953
        0.0000        0.0000        0.0000        0.0000        0.0000        0.0000        0.0000        0.0000        0.0000        0.0000        0.0000        0.0000        0.0000        0.0000        0.0000        0.0000        0.0000        0.0000        0.0000        0.0000        0.0000        0.0000        0.0000        0.0000        0.0000        0.0000        0.0000        0.0000        0.0000        0.0000        0.0000        0.0000        0.0000        0.0000        0.0000        0.0000        0.0000        0.0000        0.0000        0.0000        0.0000        0.0000        0.0000        0.0000        0.0000        0.0000        0.0000        0.0000       43.4033       43.9044       45.9371       45.3098       41.7378       39.0340       40.7763       45.6470       47.7537       48.1610       45.1689       38.8639       36.1239       27.6700       22.3980       16.2759       15.1877       15.0713       12.3998        0.0000        0.0000        0.0000        0.0000        0.0000        0.0000        0.0000        0.0000        0.0000        0.0000        0.0000        0.0000        0.0000        0.0000        0.0000        0.0000        0.0000        0.0000        0.0000        0.0000        0.0000        0.0000        0.0000        0.0000        0.0000        0.0000        0.0000        0.0000        0.0000        0.0000        0.0000        0.0000        0.0000        0.0000        0.0000        0.0000        0.0000        0.0000        0.0000        0.0000        0.0000        0.0000        0.0000        0.0000        0.0000        0.0000        0.0000        0.0000        0.0000        0.0000        0.0000        0.0000        0.0000        0.0000        0.0000        0.0000        0.0000        0.0000        0.0000        0.0000        0.0000        0.0000        0.0000        0.0000        0.0000        0.0000        0.0000        0.0000        0.0000        0.0000        0.0000        0.0000        0.0000        0.0000        0.0000        0.0000        0.0000        0.0000        0.0000        0.0000        0.0000        0.0000        0.0000        0.0000        0.0000        0.0000        0.0000        0.0000        0.0000        0.0000        0.0000        0.0000        0.0000        0.0000        0.0000        0.0000        0.0000        0.0000        0.0000        0.0000        0.0000        6.7942        6.6450        6.4583        6.0158        5.9112        6.1962        6.4657        7.5951        8.3040        9.3894       10.3352       14.3024       14.5175       14.9523       14.7468       16.1431       16.4999       16.3901       15.4033       14.9353       14.2043       14.8746       14.4682       14.6141       15.9315       15.3723       14.0082       13.6842       13.0141       11.8231       10.5059       10.5170       10.0995       10.2081       11.3785       12.8252       12.7479       12.1870       12.4813       12.2550       11.8891       11.9384       12.0818       14.1794       15.1908       15.8681       17.0630       16.8269       17.2516       18.4671       18.9477       21.9271       22.7137       23.4160       22.1902       20.6791       20.6823       20.6135       20.6012       19.0837       18.8689       19.4166       19.2102        0.0000        0.0000        0.0000        0.0000        0.0000        0.0000       20.4229       23.2395       26.4099       30.5538       34.3802       36.9697       37.5665       39.7657       42.5543       46.6662        0.0000        0.0000
        0.0000        0.0000        0.0000        0.0000        0.0000        0.0000        0.0000        0.0000        0.0000        0.0000        0.0000        0.0000        0.0000        0.0000        0.0000        0.0000        0.0000        0.0000        0.0000        0.0000        0.0000        0.0000        0.0000        0.0000        0.0000        0.0000        0.0000        0.0000        0.0000        0.0000        0.0000        0.0000        0.0000        0.0000        0.0000        0.0000        0.0000        0.0000        0.0000        0.0000        0.0000        0.0000        0.0000        0.0000        0.0000        0.0000        0.0000        0.0000       34.6680       37.2239       39.7782       38.8759       38.8573       33.8680       33.7186       42.9680       41.3636       44.3544       42.8863       48.0646       45.3840       35.0101       36.4811       30.8863       27.7280       25.6824       23.7301       20.6876       20.5839        0.0000        0.0000        0.0000        0.0000        0.0000        0.0000        0.0000        0.0000        0.0000        0.0000        0.0000        0.0000        0.0000        0.0000        0.0000        0.0000        0.0000        0.0000        0.0000        0.0000        0.0000        0.0000        0.0000        0.0000        0.0000        0.0000        0.0000        0.0000        0.0000        0.0000        0.0000        0.0000        0.0000        0.0000        0.0000        0.0000        0.0000        0.0000        0.0000        0.0000        0.0000        0.0000        0.0000        0.0000        0.0000        0.0000        0.0000        0.0000        0.0000        0.0000        0.0000        0.0000        0.0000        0.0000        0.0000        0.0000        0.0000        0.0000        0.0000        0.0000        0.0000        0.0000        0.0000        0.0000        0.0000        0.0000        0.0000        0.0000        0.0000        0.0000        0.0000        0.0000        0.0000        0.0000        0.0000        0.0000        0.0000        0.0000        0.0000        0.0000        0.0000        0.0000        0.0000        0.0000        0.0000        0.0000        0.0000        0.0000        0.0000        0.0000        0.0000        0.0000        0.0000        0.0000        0.0000        0.0000        0.0000        0.0000        0.0000        7.3180        7.7059        7.5506        8.4911        8.4469        9.5697        8.3658        9.2385        9.9454       11.3218       12.1482       13.9190       14.5691       14.0025       14.5710       13.8038       14.7998       16.3319       15.2219       16.1551       15.9234       16.1262       15.5832       17.1846       16.7094       14.6212       14.1158       13.4428       13.2425       13.0246       10.9078       10.1974        9.2212        9.3204        9.5508       11.4389       12.0449       11.8295       12.5889       13.6677       13.3611       13.8006       13.8940       13.8036       14.6927       16.9241       21.2805       24.8801       22.1868       21.0527       20.4687       22.9970       24.5969       24.3011       25.0180       25.4058       24.7173       23.1336       21.5265       21.4205       22.6504       23.3209       22.7601       18.5673       18.3923       19.3688       22.7690       21.3863       20.4279       21.6533       25.2161       29.0825       33.6410       38.4052       39.6009       39.3726       42.5407       47.4131       53.0288        0.0000        0.0000
        0.0000        0.0000        0.0000        0.0000        0.0000        0.0000        0.0000        0.0000        0.0000        0.0000        0.0000        0.0000        0.0000        0.0000        0.0000        0.0000        0.0000        0.0000        0.0000        0.0000        0.0000        0.0000        0.0000        0.0000        0.0000        0.0000        0.0000        0.0000        0.0000        0.0000        0.0000        0.0000        0.0000        0.0000        0.0000        0.0000        0.0000        0.0000        0.0000        0.0000        0.0000        0.0000        0.0000        0.0000        0.0000        0.0000        0.0000        0.0000       38.4334       35.8344       38.5529       43.7701       48.4789       41.5831       45.8516       48.7774       41.3993       37.6618       35.8484       47.7328       44.3081       43.3901       42.2685       38.2831       36.4431       31.3594       26.4542       21.0657       18.4124       14.5155        0.0000        0.0000        0.0000        0.0000        0.0000        0.0000        0.0000        0.0000        0.0000        0.0000        0.0000        0.0000        0.0000        0.0000        0.0000        0.0000        0.0000        0.0000        0.0000        0.0000        0.0000        0.0000        0.0000        0.0000        0.0000        0.0000        0.0000        0.0000        0.0000        0.0000        0.0000        0.0000        0.0000        0.0000        0.0000        0.0000        0.0000        0.0000        0.0000        0.0000        0.0000        0.0000        0.0000        0.0000        0.0000        0.0000        0.0000        0.0000        0.0000        0.0000        0.0000        0.0000        0.0000        0.0000        0.0000        0.0000        0.0000        0.0000        0.0000        0.0000        0.0000        0.0000        0.0000        0.0000        0.0000        0.0000        0.0000        0.0000        0.0000        0.0000        0.0000        0.0000        0.0000        0.0000        0.0000        0.0000        0.0000        0.0000        0.0000        0.0000        0.0000        0.0000        0.0000        0.0000        0.0000        0.0000        0.0000        0.0000        0.0000        0.0000        0.0000        0.0000        0.0000        0.0000        0.0000        0.0000        0.0000        0.0000        0.0000        7.4792        8.3929       10.2712        9.3507        9.0214        0.0000       10.2147       11.0203       11.9892        0.0000        0.0000        0.0000       12.5116       12.9861       13.4016       13.5257       13.4945       13.8517       15.8434       15.6616       15.9025       15.1032       15.2526       14.4314       14.1090       13.7533       14.5570       12.2896       10.4380       10.0041        9.7937        8.8893        9.5564        8.9088       11.0637       11.3282       11.6444       12.7535       14.6383       14.8582       14.9306       15.5971       15.8310       16.6097       18.4208       21.0087       22.1405       23.0540       21.2715       21.9684       24.7110       24.4669       24.6689       23.8046       23.5688       23.6495       23.5824       24.0006       22.9803       23.7602       24.0141       25.1249       20.4744       20.0585       21.2951       24.9905       25.1474       23.5738       22.7104       26.2016       33.0578       36.1756       40.3450       43.7921       43.3146       46.0254       50.9396       56.0894        0.0000        0.0000
        0.0000        0.0000        0.0000        0.0000        0.0000        0.0000        0.0000        0.0000        0.0000        0.0000        0.0000        0.0000        0.0000        0.0000        0.0000        0.0000        0.0000        0.0000        0.0000        0.0000        0.0000        0.0000        0.0000        0.0000        0.0000        0.0000        0.0000        0.0000        0.0000        0.0000        0.0000        0.0000        0.0000        0.0000        0.0000        0.0000        0.0000        0.0000       39.6688       31.0421       31.3342        0.0000        0.0000        0.0000        0.0000        0.0000        0.0000        0.0000       37.3913       31.8196       33.6240       47.9210       44.2782       36.5468       39.2307       45.8386       45.2625       34.9792       35.1529       41.3265       42.2649       41.5246       43.8284       39.3008       36.0267       32.9778       25.9722       21.9348       18.5954       13.9060        0.0000        0.0000        0.0000        0.0000        0.0000        0.0000        0.0000        0.0000        0.0000        0.0000        0.0000        0.0000        0.0000        0.0000        0.0000        0.0000        0.0000        0.0000        0.0000        0.0000        0.0000        0.0000        0.0000        0.0000        0.0000        0.0000        0.0000        0.0000        0.0000        0.0000        0.0000        0.0000        0.0000        0.0000        0.0000        0.0000        0.0000        0.0000        0.0000        0.0000        0.0000        0.0000        0.0000        0.0000        0.0000        0.0000        0.0000        0.0000        0.0000        0.0000        0.0000        0.0000        0.0000        0.0000        0.0000        0.0000        0.0000        0.0000        0.0000        0.0000        0.0000        0.0000        0.0000        0.0000        0.0000        0.0000        0.0000        0.0000        0.0000        0.0000        0.0000        0.0000        0.0000        0.0000        0.0000        0.0000        0.0000        0.0000        0.0000        0.0000        0.0000        0.0000        0.0000        0.0000        0.0000        0.0000        0.0000        0.0000        0.0000        0.0000        0.0000        0.0000        0.0000        0.0000        0.0000        0.0000        0.0000        0.0000        0.0000        0.0000        0.0000        0.0000        0.0000        0.0000        0.0000        0.0000        0.0000        0.0000        0.0000        0.0000        0.0000        0.0000        0.0000       14.6298       14.6331       14.6947       14.0930       14.8987       16.3855       18.5718       16.1939       17.0968       15.3884       14.4773       14.7642       14.0584       11.6309        9.6065        9.3258        9.3169       10.0189       11.8652        9.3555       10.9893       11.4463       11.8446       13.2879       14.8855       15.6165       16.5009       16.7806       16.7109       18.4916       18.3260       20.1993       22.8046       25.2313       26.4706       27.9067       31.0416       28.1950       26.4034       25.7911       25.9937       25.7254       24.4639       23.8505       23.3370       23.5412       24.7233       26.1309       21.3372       21.3939       23.2296       25.6291       23.5732       24.9058       27.6262       33.7915       35.3045       39.0243       43.1474       45.8161       47.1805       50.9835       56.6808        0.0000        0.0000        0.0000
        0.0000        0.0000        0.0000        0.0000        0.0000        0.0000        0.0000        0.0000        0.0000        0.0000        0.0000        0.0000        0.0000        0.0000        0.0000        0.0000        0.0000        0.0000        0.0000        0.0000        0.0000        0.0000        0.0000        0.0000        0.0000        0.0000        0.0000        0.0000        0.0000        0.0000        0.0000        0.0000        0.0000        0.0000        0.0000        0.0000        0.0000        0.0000       33.5041       27.4540       30.6975       30.1519       34.6571       35.5067       38.0634       41.1816       37.0469       31.0888       38.2940       35.5641       34.3333       39.0237       37.9790       35.5499       37.5351       41.4920       40.0594       34.9542       33.1964       38.3885       40.7510       41.2124       37.5468       36.2679       33.2294       29.4347       25.8923       22.2048       18.1629       14.1792       12.5534        8.5692        0.0000        0.0000        0.0000        0.0000        0.0000        0.0000        0.0000        0.0000        0.0000        0.0000        0.0000        0.0000        0.0000        0.0000        0.0000        0.0000        0.0000        0.0000        0.0000        0.0000        0.0000        0.0000        0.0000        0.0000        0.0000        0.0000        0.0000        0.0000        0.0000        0.0000        0.0000        0.0000        0.0000        0.0000        0.0000        0.0000        0.0000        0.0000        0.0000        0.0000        0.0000        0.0000        0.0000        0.0000        0.0000        0.0000        0.0000        0.0000        0.0000        0.0000        0.0000        0.0000        0.0000        0.0000        0.0000        0.0000        0.0000        0.0000        0.0000        0.0000        0.0000        0.0000        0.0000        0.0000        0.0000        0.0000        0.0000        0.0000        0.0000        0.0000        0.0000        0.0000        0.0000        0.0000        0.0000        0.0000        0.0000        0.0000        0.0000        0.0000        0.0000        0.0000        0.0000        0.0000        0.0000        0.0000        0.0000        0.0000        0.0000        0.0000        0.0000        0.0000        0.0000        0.0000        0.0000        0.0000        0.0000        0.0000        0.0000        0.0000        0.0000        0.0000        0.0000        0.0000        0.0000        0.0000        0.0000        0.0000        0.0000        0.0000        0.0000        0.0000       15.5971       15.7836       14.5782       14.9023       15.8793       17.2654       17.5947       17.6685       16.3052       14.1969       11.9851       12.1242       10.9795       11.1875       11.5389       12.2594       12.8042       13.9467       13.4844       13.2972       13.1262       13.5517       13.6566       15.7809       16.5177       17.3047       17.8563       18.0117       19.3703       19.4141       20.7513       22.8163       28.4581       31.8683       30.8370       31.5875       25.5568       23.9211       24.7693       23.6265       23.2289       24.8996       26.5337       23.8776       23.2595       26.5128       30.8367       23.6892       25.1932       27.0046       30.1473       28.1992       29.1856       33.9307       36.4837       40.0545       44.2146       48.2735       50.6614       51.6660       57.3708        0.0000        0.0000        0.0000        0.0000
        0.0000        0.0000        0.0000        0.0000        0.0000        0.0000        0.0000        0.0000        0.0000        0.0000        0.0000        0.0000        0.0000        0.0000        0.0000        0.0000        0.0000        0.0000        0.0000        0.0000        0.0000        0.0000        0.0000        0.0000        0.0000        0.0000        0.0000        0.0000        0.0000        0.0000        0.0000        0.0000        0.0000        0.0000        0.0000        0.0000        0.0000       37.1918       32.8531       26.7083       26.2484       29.0060       28.9450       30.0054       30.7886       33.2382       33.1593       33.4529       33.6017       33.8606       32.6166       40.6493       42.7827       28.6975       45.2235       38.6666       37.2711       25.9911       26.7409       32.1022       40.8334       43.1758       27.6184       38.2319       34.5343       28.1795       26.3934       21.6278       18.5673       15.9491       12.9265        9.0393        0.0000        0.0000        0.0000        0.0000        0.0000        0.0000        0.0000        0.0000        0.0000        0.0000        0.0000        0.0000        0.0000        0.0000        0.0000        0.0000        0.0000        0.0000        0.0000        0.0000        0.0000        0.0000        0.0000        0.0000        0.0000        0.0000        0.0000        0.0000        0.0000        0.0000        0.0000        0.0000        0.0000        0.0000        0.0000        0.0000        0.0000        0.0000        0.0000        0.0000        0.0000        0.0000        0.0000        0.0000        0.0000        0.0000        0.0000        0.0000        0.0000        0.0000        0.0000        0.0000        0.0000        0.0000        0.0000        0.0000        0.0000        0.0000        0.0000        0.0000        0.0000        0.0000        0.0000        0.0000        0.0000        0.0000        0.0000        0.0000        0.0000        0.0000        0.0000        0.0000        0.0000        0.0000        0.0000        0.0000        0.0000        0.0000        0.0000        0.0000        0.0000        0.0000        0.0000        0.0000        0.0000        0.0000        0.0000        0.0000        0.0000        0.0000        0.0000        0.0000        0.0000        0.0000        0.0000        0.0000        0.0000        0.0000        0.0000        0.0000        0.0000        0.0000        0.0000        0.0000        0.0000        0.0000        0.0000       13.6639       14.2740       15.2392       17.9267       19.1320        0.0000       16.2067       14.9841       12.2558       14.4972       16.4375       16.0731       15.9658       15.4309       13.1455       10.9123       11.4972       11.0468       11.4600       11.9374       13.2607       13.1895       12.4518       12.0270       10.1841       10.4737       10.8651       11.4115       11.8780       12.5600       13.3922       13.0618       16.7411       18.0588       19.4502       22.5403       23.5774       25.9236       25.5987       25.2225       29.6776       23.6925       21.0441       21.2283       20.1241       20.6097       20.5328       21.5472       23.7557       25.3184       27.4271       27.7043       23.9695       25.9622       28.7526       31.8637       33.7267       34.1031       36.0871       39.5405       46.8775       51.6391       56.4784       60.6395       58.8918       60.9327        0.0000        0.0000        0.0000        0.0000
        0.0000        0.0000        0.0000        0.0000        0.0000        0.0000        0.0000        0.0000        0.0000        0.0000        0.0000        0.0000        0.0000        0.0000        0.0000        0.0000        0.0000        0.0000        0.0000        0.0000        0.0000        0.0000        0.0000        0.0000        0.0000        0.0000        0.0000        0.0000        0.0000        0.0000        0.0000        0.0000        0.0000        0.0000        0.0000        0.0000        0.0000       37.0111       35.9394       30.5651       26.1584       24.5989       26.4216       24.9458       25.0963       24.7941       25.5079       27.6538       24.1880       22.4578       21.1245       19.2145       24.7010       27.3304       30.5066       36.2631       24.9252       33.5061       23.8681       25.9609       30.6545       32.8239       24.2958       38.6530       35.5096       28.8720       27.8463       23.9867       20.2964       18.2293       16.1151        9.7980        8.5575        0.0000        0.0000        0.0000        0.0000        0.0000        0.0000        0.0000        0.0000        0.0000        0.0000        0.0000        0.0000        0.0000        0.0000        0.0000        0.0000        0.0000        0.0000        0.0000        0.0000        0.0000        0.0000        0.0000        0.0000        0.0000        0.0000        0.0000        0.0000        0.0000        0.0000        0.0000        0.0000        0.0000        0.0000        0.0000        0.0000        0.0000        0.0000        0.0000        0.0000        0.0000        0.0000        0.0000        0.0000        0.0000        0.0000        0.0000        0.0000        0.0000        0.0000        0.0000        0.0000        0.0000        0.0000        0.0000        0.0000        0.0000        0.0000        0.0000        0.0000        0.0000        0.0000        0.0000        0.0000        0.0000        0.0000        0.0000        0.0000        0.0000        0.0000        0.0000        0.0000        0.0000        0.0000        0.0000        0.0000        0.0000        0.0000        0.0000        0.0000        0.0000        0.0000        0.0000        0.0000        0.0000        0.0000        0.0000        0.0000        0.0000        0.0000        0.0000        0.0000        0.0000        0.0000        0.0000        0.0000        0.0000        0.0000        0.0000        0.0000        0.0000        0.0000       14.0310       12.8683       13.0888       12.8602       14.2750       15.3639       15.3435       17.8151       20.2155       17.9853       17.2586       15.4383       13.4723       15.6638       15.8470       12.3439       11.2075       10.8461       10.6231        9.2409       11.8460       12.2981       12.4329       12.3025       13.8063       13.5974       12.6694       11.3527       10.2064       10.6149       10.9415       11.3750       11.4643       11.8359       11.2289       11.3743       16.7928       19.4785       22.3681       25.0768       24.8035       24.7054       23.9700       22.9423       25.5446       22.5852       20.2904       20.6622       19.3083       19.1577       20.3911       21.6869       23.0296       24.2911       25.8096       27.4366       26.2219       30.2323       32.7095       34.8989       34.1041       35.2341       36.1044       42.2945       53.3220       59.8690       66.9131       68.3007       65.9755        0.0000        0.0000        0.0000        0.0000        0.0000
        0.0000        0.0000        0.0000        0.0000        0.0000        0.0000        0.0000        0.0000        0.0000        0.0000        0.0000        0.0000        0.0000        0.0000        0.0000        0.0000        0.0000        0.0000        0.0000        0.0000        0.0000        0.0000        0.0000        0.0000        0.0000        0.0000        0.0000        0.0000        0.0000        0.0000        0.0000        0.0000        0.0000        0.0000        0.0000        0.0000       40.3095       36.4465       31.4164       26.9436       26.1769       23.9607       21.6650       20.0267       22.8950       23.7627       23.0568       18.4911       15.8387       16.2400       16.3489       13.7286       10.0443       17.5401       21.5281       21.8345       17.7528       26.9876       16.3397       23.7943       25.5146       33.6930       25.6907       30.5017       29.1043       28.0669       24.7429       21.3032       19.7572       18.0133       15.3382        9.3906        0.0000        0.0000        0.0000        0.0000        0.0000        0.0000        0.0000        0.0000        0.0000        0.0000        0.0000        0.0000        0.0000        0.0000        0.0000        0.0000        0.0000        0.0000        0.0000        0.0000        0.0000        0.0000        0.0000        0.0000        0.0000        0.0000        0.0000        0.0000        0.0000        0.0000        0.0000        0.0000        0.0000        0.0000        0.0000        0.0000        0.0000        0.0000        0.0000        0.0000        0.0000        0.0000        0.0000        0.0000        0.0000        0.0000        0.0000        0.0000        0.0000        0.0000        0.0000        0.0000        0.0000        0.0000        0.0000        0.0000        0.0000        0.0000        0.0000        0.0000        0.0000        0.0000        0.0000        0.0000        0.0000        0.0000        0.0000        0.0000        0.0000        0.0000        0.0000        0.0000        0.0000        0.0000        0.0000        0.0000        0.0000        0.0000        0.0000        0.0000        0.0000        0.0000        0.0000        0.0000        0.0000        0.0000        0.0000        0.0000        0.0000        0.0000        0.0000        0.0000        0.0000        0.0000        0.0000        0.0000        0.0000        0.0000        0.0000        0.0000       11.1567       11.4080       12.3426       15.4242       13.2649       12.5627       12.4497       15.0342       14.1126       13.2996       13.8054       17.9400       17.5194       17.7512       18.0615       18.1631       14.2666       12.8944       10.8813       11.5256       11.0675       10.9296       11.4028       13.0915       12.8686       12.3654       12.6673       13.4362       13.5052       13.9806       13.2675       12.1041       12.4575       12.7296       13.1550       14.1555       13.1972       12.6953       13.0455       18.5130       20.3432       22.9826       24.9359       25.4086       25.5392       25.6028       24.2043       23.4508       22.0206       20.2254       19.2361       18.4574       18.5647       19.0198       20.6234       22.3289       24.3383       25.1705       27.6333       27.4248       32.2933       34.7250       37.7421       35.1665       36.4218       40.4787       47.6061       60.2606       68.7239       74.2344       74.2417       67.8750        0.0000        0.0000        0.0000        0.0000        0.0000
        0.0000        0.0000        0.0000        0.0000        0.0000        0.0000        0.0000        0.0000        0.0000        0.0000        0.0000        0.0000        0.0000        0.0000        0.0000        0.0000        0.0000        0.0000        0.0000        0.0000        0.0000        0.0000        0.0000        0.0000        0.0000        0.0000        0.0000        0.0000        0.0000        0.0000        0.0000        0.0000        0.0000        0.0000        0.0000       37.5311       31.3681       32.0434       26.8759       23.7005       22.1473       22.6571       20.3180       21.4115       19.0888       18.3477       18.1912       18.9370       16.6054       15.7676       15.5233       10.7171       11.2182       11.7675       14.3729       25.3430       16.8490       20.1602       17.8028       21.2857       20.4349       22.7301       26.5423       28.7818       24.2322       21.9964       23.5155       19.4830       18.6997       14.2267       13.2325        8.6169        0.0000        0.0000        0.0000        0.0000        0.0000        0.0000        0.0000        0.0000        0.0000        0.0000        0.0000        0.0000        0.0000        0.0000        0.0000        0.0000        0.0000        0.0000        0.0000        0.0000        0.0000        0.0000        0.0000        0.0000        0.0000        0.0000        0.0000        0.0000        0.0000        0.0000        0.0000        0.0000        0.0000        0.0000        0.0000        0.0000        0.0000        0.0000        0.0000        0.0000        0.0000        0.0000        0.0000        0.0000        0.0000        0.0000        0.0000        0.0000        0.0000        0.0000        0.0000        0.0000        0.0000        0.0000        0.0000        0.0000        0.0000        0.0000        0.0000        0.0000        0.0000        0.0000        0.0000        0.0000        0.0000        0.0000        0.0000        0.0000        0.0000        0.0000        0.0000        0.0000        0.0000        0.0000        0.0000        0.0000        0.0000        0.0000        0.0000        0.0000        0.0000        0.0000        0.0000        0.0000        0.0000        0.0000        0.0000        0.0000        0.0000        0.0000        0.0000        0.0000        0.0000        0.0000        0.0000        0.0000        0.0000        0.0000        0.0000       11.6258       12.4318       12.6898       12.9479       16.6594       13.2666       12.2680       12.0871       13.4088       11.7465       10.9285       11.7166       15.2159       17.2816       16.1653       17.3310       16.6572       12.7262       11.0508       10.0225       12.1812       12.0228       11.4140       12.9324       13.8367       12.9062       13.5561       12.9837       13.3335       12.9480       13.8496       14.8556       13.9514       14.8554       15.0338       15.7921       16.4682       16.9129       16.7787       16.9147       22.4616       24.8822       25.6835       26.1524       26.3126       26.4302       26.1923       26.4186       27.0639       22.3858       20.0128       18.9176       19.0280       19.2361       20.5767       21.7941       23.9848       25.8438       28.2850       30.9317       29.5642       33.4753       35.7238       38.1933       38.0055       40.6747       48.9496       58.4276       66.1177       72.8635       78.0260       78.7529       73.3015        0.0000        0.0000        0.0000        0.0000        0.0000
        0.0000        0.0000        0.0000        0.0000        0.0000        0.0000        0.0000        0.0000        0.0000        0.0000        0.0000        0.0000        0.0000        0.0000        0.0000        0.0000        0.0000        0.0000        0.0000        0.0000        0.0000        0.0000        0.0000        0.0000        0.0000        0.0000        0.0000        0.0000        0.0000        0.0000        0.0000        0.0000        0.0000        0.0000        0.0000       19.5940       17.4624       16.3210       18.8410       18.1646       18.1338       18.1073       18.3258       23.5358       17.0938       18.6424       18.0142       24.7229       17.2118       17.9618       19.1486       12.5226       16.6620       28.9204       30.7450       19.5139       18.5228       23.1048       23.4957       21.6086       19.0702       17.0190       18.7172       20.7565       16.0954       15.3478       15.2254       14.5565       12.5960       10.1534       10.4498        9.7628        0.0000        0.0000        0.0000        0.0000        0.0000        0.0000        0.0000        0.0000        0.0000        0.0000        0.0000        0.0000        0.0000        0.0000        0.0000        0.0000        0.0000        0.0000        0.0000        0.0000        0.0000        0.0000        0.0000        0.0000        0.0000        0.0000        0.0000        0.0000        0.0000        0.0000        0.0000        0.0000        0.0000        0.0000        0.0000        0.0000        0.0000        0.0000        0.0000        0.0000        0.0000        0.0000        0.0000        0.0000        0.0000        0.0000        0.0000        0.0000        0.0000        0.0000        0.0000        0.0000        0.0000        0.0000        0.0000        0.0000        0.0000        0.0000        0.0000        0.0000        0.0000        0.0000        0.0000        0.0000        0.0000        0.0000        0.0000        0.0000        0.0000        0.0000        0.0000        0.0000        0.0000        0.0000        0.0000        0.0000        0.0000        0.0000        0.0000        0.0000        0.0000        0.0000        0.0000        0.0000        0.0000        0.0000        0.0000        0.0000        0.0000        0.0000        0.0000        0.0000        0.0000        0.0000        0.0000        0.0000        0.0000        0.0000       10.3189       12.0355       12.2812       12.4272       12.0235       14.1691       14.2002       12.1181       10.2745        8.8960        8.5265        8.7644       10.3755       11.4288       13.7134       12.2910       12.6681       14.0412       12.1508       10.2010        9.1522        9.8694        9.8598        8.2404        9.2537       13.2084       12.8617       14.4224       14.4441       15.1011       15.6952       16.7386       16.9125       17.0534       17.3609       17.9686       19.0566       19.7400       20.7782       22.2577       24.8357       28.1758       30.0104       29.5165       28.5754       31.9130       30.9070       30.3140       29.2776       33.3590       27.4605       24.7684       24.0485       21.8379       22.1327       22.7901       24.5314       26.2002       29.1503       31.3372       33.5461       30.5935       31.5999       33.1641       36.1110       41.0152       43.8345       50.8016       59.5349       72.3546       79.9147       83.8943       83.7907        0.0000        0.0000        0.0000        0.0000        0.0000        0.0000
        0.0000        0.0000        0.0000        0.0000        0.0000        0.0000        0.0000        0.0000        0.0000        0.0000        0.0000        0.0000        0.0000        0.0000        0.0000        0.0000        0.0000        0.0000        0.0000        0.0000        0.0000        0.0000        0.0000        0.0000        0.0000        0.0000        0.0000        0.0000        0.0000        0.0000        0.0000        0.0000        0.0000        0.0000        0.0000       11.7910        7.9909        8.2846        9.6612       13.1723       16.0222       14.9245       20.1538       19.8640       19.6512       23.7474       26.4542       28.6703       16.3291       16.3509       19.3633       21.6842       27.9932       26.8806       27.5164       26.9705       32.8733       37.6466       43.4469       24.6323       20.7017       19.3073       17.1310       15.9194       12.1582       10.9423       12.5412       11.7597       10.0696        8.9949       10.1223        0.0000        0.0000        0.0000        0.0000        0.0000        0.0000        0.0000        0.0000        0.0000        0.0000        0.0000        0.0000        0.0000        0.0000        0.0000        0.0000        0.0000        0.0000        0.0000        0.0000        0.0000        0.0000        0.0000        0.0000        0.0000        0.0000        0.0000        0.0000        0.0000        0.0000        0.0000        0.0000        0.0000        0.0000        0.0000        0.0000        0.0000        0.0000        0.0000        0.0000        0.0000        0.0000        0.0000        0.0000        0.0000        0.0000        0.0000        0.0000        0.0000        0.0000        0.0000        0.0000        0.0000        0.0000        0.0000        0.0000        0.0000        0.0000        0.0000        0.0000        0.0000        0.0000        0.0000        0.0000        0.0000        0.0000        0.0000        0.0000        0.0000        0.0000        0.0000        0.0000        0.0000        0.0000        0.0000        0.0000        0.0000        0.0000        0.0000        0.0000        0.0000        0.0000        0.0000        0.0000        0.0000        0.0000        0.0000        0.0000        0.0000        0.0000        0.0000        0.0000        0.0000        0.0000        8.5825        8.9459        0.0000        9.2451        9.9105       10.3375       11.3121       10.9245       11.1961       11.6919       13.0261       12.8994       11.3080        9.9022        8.6088       10.6736       10.9209       10.2506       10.4020        9.3494       10.4138       10.4221       11.8019        9.4830        8.8517        8.1486        8.8002        8.6487        9.8305       10.3677       12.1550       11.7052       13.0330       14.9020       16.9290       18.2188       19.3457       18.0109       19.6313       20.9563       21.4314       20.4313       20.5879       21.6133       26.9555       29.8390       31.8984       33.1197       31.5334       30.2284       33.8408       32.4849       32.5450       32.4752       30.9788       29.8529       27.6229       26.3505       22.6267       23.1395       24.1820       27.5828       30.2887       32.7876       34.4566       37.1990       31.9210       31.4758       33.5795       37.9943       42.9918       47.0677       52.9333       61.6701       74.1223       82.2766       87.6091        0.0000        0.0000        0.0000        0.0000        0.0000        0.0000        0.0000
        0.0000        0.0000        0.0000        0.0000        0.0000        0.0000        0.0000        0.0000        0.0000        0.0000        0.0000        0.0000        0.0000        0.0000        0.0000        0.0000        0.0000        0.0000        0.0000        0.0000        0.0000        0.0000        0.0000        0.0000        0.0000        0.0000        0.0000        0.0000        0.0000       73.8727       60.8800       36.0487       27.2014       20.5871       16.4091        7.2776        6.2376        7.9427        5.4220       11.0469       18.4546       16.0538       19.9992       24.9455       19.2841       21.3672       23.7858       16.5555       23.6203       25.5467       26.2401       23.3944       26.4468       29.5242       35.8333       54.9163       42.3170       46.9847       48.1379       31.7269       24.8707       22.4830       18.0772       13.8538       11.8956       14.9648       14.1670       13.1002       10.4243        9.6709       11.5971        9.1958       16.8835        0.0000        0.0000        0.0000        0.0000        0.0000        0.0000        0.0000        0.0000        0.0000        0.0000        0.0000        0.0000        0.0000        0.0000        0.0000        0.0000        0.0000        0.0000        0.0000        0.0000        0.0000        0.0000        0.0000        0.0000        0.0000        0.0000        0.0000        0.0000        0.0000        0.0000        0.0000        0.0000        0.0000        0.0000        0.0000        0.0000        0.0000        0.0000        0.0000        0.0000        0.0000        0.0000        0.0000        0.0000        0.0000        0.0000        0.0000        0.0000        0.0000        0.0000        0.0000        0.0000        0.0000        0.0000        0.0000        0.0000        0.0000        0.0000        0.0000        0.0000        0.0000        0.0000        0.0000        0.0000        0.0000        0.0000        0.0000        0.0000        0.0000        0.0000        0.0000        0.0000        0.0000        0.0000        0.0000        0.0000        0.0000        0.0000        0.0000        0.0000        0.0000        0.0000        0.0000        0.0000        0.0000        0.0000        0.0000        0.0000        0.0000        0.0000        0.0000        8.6904        8.6467        8.5521        9.3644        9.6927       10.2835       10.4411       11.0833       10.4887       10.4335       11.2660       11.9676       12.3483       10.5530       10.1307       11.5925       11.1856       10.8854        8.4783        8.5788        8.4806        9.6572        9.1068       10.7485        8.7975        8.2856        6.6445        7.2169        8.0957        9.4172        9.7433       11.0880       11.5346       13.1013       15.4459       17.7802       19.3219       21.3373       20.6603       21.1587       21.2749       19.7196       20.8987       22.8978       23.7220       28.0850       28.8563       32.4652       31.0865       32.7218       32.2810       36.1505       34.7406       34.7582       32.6704       32.3529       30.3764       30.0749       29.7984       25.4835       26.6614       27.5969       34.4303       33.8920       34.2157       34.1240       38.1117       32.3567       32.6110       35.4451       40.3737       45.9828       49.6406       55.3013       62.9720       77.5669       83.3809        0.0000        0.0000        0.0000        0.0000        0.0000        0.0000        0.0000        0.0000
        0.0000        0.0000        0.0000        0.0000        0.0000        0.0000        0.0000        0.0000        0.0000        0.0000        0.0000        0.0000        0.0000        0.0000        0.0000        0.0000        0.0000        0.0000        0.0000        0.0000        0.0000        0.0000        0.0000        0.0000        0.0000        0.0000       66.7638       69.8733       66.5748       61.0747       52.4949       32.9504       29.2983       21.7041       16.9804       11.4339        7.8499        6.6130        4.8284       10.0538       15.7405       16.2338       19.0827       15.9649       15.5276       14.5954       15.1914       17.4416       18.2185       18.1217       26.0396       29.6737       27.5199       24.1510       37.4278       51.9120       57.3878       52.9292       34.7332       27.8952       26.3206       22.5675       18.1629       18.4346       19.5577       19.9177       18.9698       16.8000       15.6141       13.8014       12.8034       11.2032       10.9321        8.5572        7.9075       11.4321        9.2627        8.5128        6.1111        4.0422        4.1368        3.9527        0.0000        0.0000        0.0000        0.0000        0.0000        0.0000        0.0000        0.0000        0.0000        0.0000        0.0000        0.0000        0.0000        0.0000        0.0000        0.0000        0.0000        0.0000        0.0000        0.0000        0.0000        0.0000        0.0000        0.0000        0.0000        0.0000        0.0000        0.0000        0.0000        0.0000        0.0000        0.0000        0.0000        0.0000        0.0000        0.0000        0.0000        0.0000        0.0000        0.0000        0.0000        0.0000        0.0000        0.0000        0.0000        0.0000        0.0000        0.0000        0.0000        0.0000        0.0000        0.0000        0.0000        0.0000        0.0000        0.0000        0.0000        0.0000        0.0000        0.0000        0.0000        0.0000        0.0000        0.0000        0.0000        0.0000        0.0000        0.0000        0.0000        0.0000        0.0000        3.4065        3.1722        3.1682        3.7122        4.3190        0.0000        0.0000        0.0000        0.0000        6.1485        7.2066        7.2594        7.8443        7.8344        8.8840        9.4076       10.9358       10.7342       12.3748       10.7342       10.0619       10.9913       11.0504       11.2495       10.1187       10.0969       12.4686       11.2416       10.0731        9.4068        9.2581        9.1125        8.0245        9.0764       11.3014        9.4143        8.5821        5.4286        6.0177        6.7376        6.8722        8.1939        9.0764       12.4857       14.3424       16.9947       18.2440       18.0999       18.9963       20.0041       20.5745       18.6832       19.6185       21.2239       24.8770       27.9518       29.0519       29.9240       32.8192       33.2335       36.2284       35.0622       41.7082       36.7619       34.2205       32.8387       32.5448       30.6217       29.9604       30.8662       28.7559       31.6255       33.9742       37.8550       35.3720       37.4197       38.0199       39.6039       33.4415       32.9856       36.5427       41.5358       49.0292       52.0965       56.6561       61.1840       73.1568       78.5273        0.0000        0.0000        0.0000        0.0000        0.0000        0.0000        0.0000        0.0000
        0.0000        0.0000        0.0000        0.0000        0.0000        0.0000        0.0000        0.0000        0.0000        0.0000        0.0000        0.0000        0.0000        0.0000        0.0000        0.0000        0.0000        0.0000        0.0000        0.0000        0.0000        0.0000        0.0000        0.0000        0.0000       54.7026       53.0614       45.8030       42.9162       37.9707       32.8071       33.8489       31.9801       25.1719       21.6458       15.5680       12.0036       12.9263       11.2364       11.8178       14.1052       13.0635       24.2853       26.3798       23.1048       17.6845       18.0959       16.6940       18.1698       19.3948       20.0340       25.9742       26.9483       23.3566       30.0050       45.5558       36.2894       28.3935       32.0347       32.0928       26.1407       23.6392       21.9865       20.3020       24.9423       21.7511       21.8403       19.4071       17.9004       15.5399       12.4689        9.5990        8.4361        7.7122        8.1865        6.1569        4.0879        7.6171        4.9098        1.9061        2.1439        5.8860        7.9919        8.1553        0.0000        0.0000        0.0000        0.0000        0.0000        0.0000        0.0000        0.0000        0.0000        0.0000        0.0000        0.0000        0.0000        0.0000        0.0000        0.0000        0.0000        0.0000        0.0000        0.0000        0.0000        0.0000        0.0000        0.0000        0.0000        0.0000        0.0000        0.0000        0.0000        0.0000        0.0000        0.0000        0.0000        0.0000        0.0000        0.0000        0.0000        0.0000        0.0000        0.0000        0.0000        0.0000        0.0000        0.0000        0.0000        0.0000        0.0000        0.0000        0.0000        0.0000        0.0000        0.0000        0.0000        0.0000        0.0000        0.0000        0.0000        0.0000        0.0000        0.0000        0.0000        0.0000        0.0000        0.0000        0.0000        0.0000        0.0000        0.0000        4.0863        3.7851        4.0864        4.7393        5.0542        6.3299        5.2919        6.0723        6.6238        7.0515        7.2142        7.3173        7.3753        6.9096        7.8724        9.0465        9.0749        8.8327        9.0225       10.6139       11.2240       10.5095       10.1574       11.1479       12.7016       11.7995       10.9840       10.6921        7.5547        6.4393        7.6290        6.6222        5.5386        6.2269        6.6631        8.6183        7.9822        7.1972        6.4686        7.0536        7.9583        6.4884        7.2878       10.6372       15.4931       13.9489       15.8223       15.6309       17.5201       16.4629       15.7087       17.8647       17.2136       18.2490       21.8654       26.1932       27.1537       27.8474       31.1443       33.0610       34.5994       36.0490       36.1003       43.5363       40.0554       40.4608       37.9861       36.6186       35.8372       36.6735       38.7133       37.8428       39.7451       38.4832       40.5527       40.0822       42.1092       44.5573       41.9602       36.7749       37.0782       40.9991        0.0000        0.0000       58.2592       61.3920       64.3014       62.8824        0.0000        0.0000        0.0000        0.0000        0.0000        0.0000        0.0000        0.0000        0.0000
        0.0000        0.0000        0.0000        0.0000        0.0000        0.0000        0.0000        0.0000        0.0000        0.0000        0.0000        0.0000        0.0000        0.0000        0.0000        0.0000        0.0000        0.0000        0.0000        0.0000        0.0000        0.0000        0.0000        0.0000        0.0000        0.0000       46.7049       37.6701       33.6480       29.4872       27.2037       27.7915       27.8240       25.3030       22.3112       17.3865       15.5885       15.7317       13.7725       14.1046       14.2443       17.6350       23.8589       28.0264       20.2825       19.8584       19.8789       18.7414       20.3366       31.2186       30.4245       30.9511       29.5286       23.2655       24.9014       30.5189       29.9824       30.2823       30.7539       33.6732       27.5692       24.6162       23.0937       24.0158       24.3207       24.1814       23.0312       19.5630       17.2484       17.6111       14.1886        9.9346        7.1497        6.3026        6.4492        5.7717        4.2247        3.5354        3.5529        1.0916        1.2405        5.8970        4.5222        3.4787        3.1883        3.1183        0.0000        0.0000        0.0000        0.0000        0.0000        0.0000        0.0000        0.0000        0.0000        0.0000        0.0000        0.0000        0.0000        0.0000        0.0000        0.0000        0.0000        0.0000        0.0000        0.0000        0.0000        0.0000        0.0000        0.0000        0.0000        0.0000        0.0000        0.0000        0.0000        0.0000        0.0000        0.0000        0.0000        0.0000        0.0000        0.0000        0.0000        0.0000        0.0000        0.0000        0.0000        0.0000        0.0000        0.0000        0.0000        0.0000        0.0000        0.0000        0.0000        0.0000        0.0000        0.0000        0.0000        0.0000        0.0000        0.0000        0.0000        0.0000        0.0000        0.0000        0.0000        0.0000        0.0000        0.0000        0.0000        0.0000        3.8397        3.7521        4.0753        4.9758        5.5334        6.0135        5.8772        6.3562        6.3692        6.7928        7.2228        7.1955        6.5609        6.8744        7.0289        8.1091        8.4132        7.7442        7.4912        8.2450        8.1963        8.3242        8.4948       10.4412       11.2988       12.0799       10.9060        8.8942        6.6343        5.0584        4.7374        4.0257        3.7397        4.6420        5.7995        8.9151        8.1107        7.4457        6.0155        7.0216        6.3715        5.4136        6.9761       10.1897       10.2853       10.2191       10.3463       13.0409       13.3727       14.5227       14.4233       15.8715       15.2513       18.2231       21.1613       24.5522       23.2782       26.0882       28.1132       31.7940       35.9301       34.2955       34.3138       40.4299       42.2275       41.4057       40.2432       38.7489       38.4185       41.7435       42.7714       41.5721       43.6041       43.6028       45.2776       42.1177       43.6138       45.9574       44.0791       38.6581       39.2909        0.0000        0.0000        0.0000        0.0000        0.0000        0.0000        0.0000        0.0000        0.0000        0.0000        0.0000        0.0000        0.0000        0.0000        0.0000        0.0000
        0.0000        0.0000        0.0000        0.0000        0.0000        0.0000        0.0000        0.0000        0.0000        0.0000        0.0000        0.0000        0.0000        0.0000        0.0000        0.0000        0.0000        0.0000        0.0000        0.0000        0.0000        0.0000        0.0000        0.0000        0.0000        0.0000        0.0000       34.2926       34.0649       27.8035       24.5411       25.5528       27.5536       25.3487       23.9015       19.8696       16.9812       15.2275       17.4911       16.8344       18.1825       20.7506       21.8268       21.5931       22.6947       26.2913       18.6094       19.8809       21.4778       31.4127       27.2886       22.9803       25.6391       21.7860       20.6450       21.2700       26.6349       26.8558       26.3101       29.5127       29.5993       23.7991       21.5475       19.5399       19.5922       20.9848       22.9894       21.8890       15.3710       14.7106       14.7258       10.8748        6.6919        5.2572        4.8495        5.2694        4.3282        3.7197        2.9771        1.1035        1.1983        3.6503        1.4325        0.8782        0.4588        0.5351        0.6519        0.4791        0.4299        0.5793        0.0000        0.0000        0.0000        0.0000        0.0000        0.0000        0.0000        0.0000        0.0000        0.0000        0.0000        0.0000        0.0000        0.0000        0.0000        0.0000        0.0000        0.0000        0.0000        0.0000        0.0000        0.0000        0.0000        0.0000        0.0000        0.0000        0.0000        0.0000        0.0000        0.0000        0.0000        0.0000        0.0000        0.0000        0.0000        0.0000        0.0000        0.0000        0.0000        0.0000        0.0000        0.0000        0.0000        0.0000        0.0000        0.0000        0.0000        0.0000        0.0000        0.0000        0.0000        0.0000        0.0000        0.0000        0.0000        0.0000        0.0000        0.0000        0.0000        0.0000        0.0000        2.8782        3.3194        3.6725        4.0217        4.8668        5.4425        5.6096        5.6361        6.2953        6.9702        6.8858        7.2021        6.5684        6.4149        5.5611        5.8325        6.5815        7.4443        7.0259        6.5228        7.4832        7.5841        7.3170        7.4294        9.2502        9.1619        9.1612        9.7041       10.7411        6.5061        4.7967        3.8883        3.9568        3.9068        4.5137        5.7528        8.5908        6.6504        6.9379        5.9148        6.7109        5.7736        5.4037        6.5955        8.3020        7.5483        8.5933       11.6234       11.6042       11.8029       12.2383       11.8658       15.3161       17.2189       19.1432       19.9472       22.8820       23.2083       26.2608       27.1314       27.3542       30.6595       33.6448       33.4048       43.4880       45.3931       45.1742       40.7493       39.8088       38.9365       43.3031       46.3327       44.5710       42.9394       43.2771       42.8073       41.8827       43.8610       43.6492       46.0088       39.9074       42.5781        0.0000        0.0000        0.0000        0.0000        0.0000        0.0000        0.0000        0.0000        0.0000        0.0000        0.0000        0.0000        0.0000        0.0000        0.0000        0.0000
        0.0000        0.0000        0.0000        0.0000        0.0000        0.0000        0.0000        0.0000        0.0000        0.0000        0.0000        0.0000        0.0000        0.0000        0.0000        0.0000        0.0000        0.0000        0.0000        0.0000        0.0000        0.0000        0.0000        0.0000        0.0000        0.0000        0.0000       35.0111       32.8695       28.0616       26.4300       27.5537       29.0288       26.3575       25.0964       20.9853       18.7289       16.2618       14.9110       14.4353       15.0528       16.3597       18.8361       19.4455       26.1718       27.2843       26.9077       27.6929       27.2078       30.7687       28.6467       26.2668       23.2726       24.0554       22.6374       22.9618       23.4502       23.3720       22.3778       25.5157       27.4140       22.9106       18.9627       17.6787       18.0762       16.0174       15.2667       15.8070       12.7952       10.9143       10.2424        7.9197        5.2944        4.3999        4.1978        3.2473        3.0952        3.3231        3.5479        2.0933        1.4067        1.0447        0.8713        0.7985        0.6390        0.4981        0.4490        0.3890        0.4631        0.4560        0.0000        0.0000        0.0000        0.0000        0.0000        0.0000        0.0000        0.0000        0.0000        0.0000        0.0000        0.0000        0.0000        0.0000        0.0000        0.0000        0.0000        0.0000        0.0000        0.0000        0.0000        0.0000        0.0000        0.0000        0.0000        0.0000        0.0000        0.0000        0.0000        0.0000        0.0000        0.0000        0.0000        0.0000        0.0000        0.0000        0.0000        0.0000        0.0000        0.0000        0.0000        0.0000        0.0000        0.0000        0.0000        0.0000        0.0000        0.0000        0.0000        0.0000        0.0000        0.0000        0.0000        0.0000        0.0000        0.0000        0.0000        0.0000        0.0000        0.0000        0.0000        0.0000        3.6645        4.1372        4.5433        5.0835        5.8040        6.1465        5.8673        6.7727        7.0509        6.7533        6.5838        5.5341        5.2214        4.9498        5.0071        5.5155        5.9061        5.8241        6.0443        6.3558        6.6755        6.8835        7.5625        8.9217        8.3276        7.6936        7.0093        8.7482        6.3292        5.3657        4.1855        2.8601        4.0621        3.2235        2.9011        4.8658        4.9824        4.2277        3.8249        6.1807        8.4257        5.8004        5.9010        8.0106        9.0625       12.3128       11.9908       11.3634       10.9218       11.1032       13.7336       16.2859       17.0919       17.3967       18.0787       21.9913       24.7036       26.4702       28.4131       29.5882       31.6119       33.2666       34.1899       42.5770       42.7228       40.9669       40.4581       38.7962       39.5588       41.7455       41.8765       43.3785       44.4259       42.5975       40.1943       36.4777       38.2948       41.7226       44.2187       40.9746       42.9344        0.0000        0.0000        0.0000        0.0000        0.0000        0.0000        0.0000        0.0000        0.0000        0.0000        0.0000        0.0000        0.0000        0.0000        0.0000        0.0000
        0.0000        0.0000        0.0000        0.0000        0.0000        0.0000        0.0000        0.0000        0.0000        0.0000        0.0000        0.0000        0.0000        0.0000        0.0000        0.0000        0.0000        0.0000        0.0000        0.0000        0.0000        0.0000        0.0000        0.0000        0.0000        0.0000        0.0000        0.0000       28.3944       27.5739       29.8585       32.8659       29.5482       29.7973       27.9645       24.8311       23.3094       18.1642       15.0235       13.7413       10.9797        9.5040       14.4314       27.1083       22.1517       19.1847       25.7230       29.4602       24.4264       26.6802       19.3204       28.0170       23.9605       24.3041       27.8354       30.8320       32.7463       29.1652       26.8722       24.1537       23.3377       20.1248       18.9852       20.3371       17.5890       11.7828       10.9975       13.7941       12.6962       10.1225        8.2622       10.2353       10.0678       10.5809        7.0056        4.2915        3.6252        5.4468        5.1976        4.2149        2.9093        2.6206        2.7364        1.4463        1.1326        1.4093        1.0334        0.3406        0.1527        0.1811        0.3763        0.0000        0.0000        0.0000        0.0000        0.0000        0.0000        0.0000        0.0000        0.0000        0.0000        0.0000        0.0000        0.0000        0.0000        0.0000        0.0000        0.0000        0.0000        0.0000        0.0000        0.0000        0.0000        0.0000        0.0000        0.0000        0.0000        0.0000        0.0000        0.0000        0.0000        0.0000        0.0000        0.0000        0.0000        0.0000        0.0000        0.0000        0.0000        0.0000        0.0000        0.0000        0.0000        0.0000        0.0000        0.0000        0.0000        0.0000        0.0000        0.0000        0.0000        0.0000        0.0000        0.0000        0.0000        0.0000        0.0000        0.0000        0.0000        0.0000        0.0000        0.0000        0.0000        6.1233        5.7155        5.5372        5.4301        6.5475        6.8014        6.1118        5.7364        5.8648        5.7086        4.5459        4.4468        5.0284        5.3400        6.2354        6.3744        6.4545        6.1289        6.2348        6.7420        7.8757        8.5807        6.1092        5.5040        4.3919        3.2958        3.0044        2.5711        2.2695        2.2293        2.9354        2.5608        2.2035        2.5987        3.4448        3.9995        4.4482        4.1342        6.1878        8.2037        6.0931        7.1996       10.0313       11.3221       10.4643       10.5402       11.5364       12.9923       13.9559       15.8147       17.6673       19.5434       20.7164       22.9497       26.7343       26.7798       30.2120       34.8522       40.1080       43.1791       46.8284       48.0692       45.6536       41.5413       35.9819       34.5729       34.4399       32.8369       30.1091       32.9239       32.9121       30.8245       31.0063       32.3459       30.9490       32.7934       36.3811       41.6461       45.9669       48.3913        0.0000        0.0000        0.0000        0.0000        0.0000        0.0000        0.0000        0.0000        0.0000        0.0000        0.0000        0.0000        0.0000        0.0000        0.0000        0.0000
        0.0000        0.0000        0.0000        0.0000        0.0000        0.0000        0.0000        0.0000        0.0000        0.0000        0.0000        0.0000        0.0000        0.0000        0.0000        0.0000        0.0000        0.0000        0.0000        0.0000        0.0000        0.0000        0.0000        0.0000        0.0000        0.0000        0.0000        0.0000       34.4592       35.1483       37.3006       41.1639       34.4393       32.6356       28.7632       21.7019       21.4514       19.3668       16.5569       12.7557        9.8484       11.0018       10.1545       21.4183       16.0871       14.6114       29.1855       22.5232       18.8669       16.8806       16.5825       24.7985       30.0148       26.3399       24.4041       30.5648       38.2174       32.4258       26.8465       22.7099       20.7139       18.5009       16.9570       13.3363       12.4304       11.6518       12.4864       19.3079       13.3656       10.5628       11.2934       13.6362       10.3476       14.4814       11.6119        7.4892        8.2594        8.4230        7.0327        4.0500        2.7444        2.7489        3.2743        1.6124        1.2598        1.5337        2.2006        0.3099        0.4267        0.3457        0.4439        0.0000        0.0000        0.0000        0.0000        0.0000        0.0000        0.0000        0.0000        0.0000        0.0000        0.0000        0.0000        0.0000        0.0000        0.0000        0.0000        0.0000        0.0000        0.0000        0.0000        0.0000        0.0000        0.0000        0.0000        0.0000        0.0000        0.0000        0.0000        0.0000        0.0000        0.0000        0.0000        0.0000        0.0000        0.0000        0.0000        0.0000        0.0000        0.0000        0.0000        0.0000        0.0000        0.0000        0.0000        0.0000        0.0000        0.0000        0.0000        0.0000        0.0000        0.0000        0.0000        0.0000        0.0000        0.0000        0.0000        0.0000        0.0000        0.0000        0.0000        4.3518        4.5815        5.0316        5.2808        7.2872        5.1569        4.2160        4.3664        5.5034        5.6260        5.6434        5.3854        4.2374        4.1284        4.2587        4.4799        5.4197        5.4671        5.3772        5.2913        5.6488        6.7651        6.7155        6.1433        4.4398        3.8189        2.3426        1.6136        1.0645        0.9547        1.1685        1.6561        1.7054        1.8570        1.5291        1.5695        2.6462        3.4571        3.9412        4.8605        8.0703        6.9956        7.6148        8.7157        9.7798       10.3300       11.0171       11.2012       14.1169       16.3766       17.4153       19.2826       19.7717       20.8978       23.4253       24.5226       29.8006       27.0160       29.3677       35.0573       50.8834       45.6827       47.3208       45.4602       44.5937       45.5243       40.9239       38.9653       33.0630       29.0759       29.1864       29.3115       28.6548       28.1301       29.5105       32.1301       29.3863       31.1588       35.1550       39.8394       45.8467       50.3729        0.0000        0.0000        0.0000        0.0000        0.0000        0.0000        0.0000        0.0000        0.0000        0.0000        0.0000        0.0000        0.0000        0.0000        0.0000        0.0000
        0.0000        0.0000        0.0000        0.0000        0.0000        0.0000        0.0000        0.0000        0.0000        0.0000        0.0000        0.0000        0.0000        0.0000        0.0000        0.0000        0.0000        0.0000        0.0000        0.0000        0.0000        0.0000        0.0000        0.0000        0.0000        0.0000        0.0000        0.0000       28.5442       28.8309       31.5582       40.7074       38.1871       35.6900       30.9225       22.5423       22.2527       27.9804       28.2809       26.9517       16.8831       14.0185       15.0294       31.0469       14.3777       18.1905       19.8511       18.0868       12.4020       18.3263       19.7182       22.0633       25.1146       23.7698       26.9136       29.3996       32.7170       35.4837       27.4861       21.3685       18.7154       17.9908       15.9644       18.6832       14.3769       11.9109       14.5433       15.3114       11.7966        8.8005        7.8319        9.8621       10.1048       11.4151       12.4544        8.2199        5.7133        3.7638        3.2810        2.4644        2.2223        2.9520        3.1802        1.8372        2.1908        3.0726        3.2927        0.8241        0.7078        0.3752        0.5521        0.6490        0.0000        0.0000        0.0000        0.0000        0.0000        0.0000        0.0000        0.0000        0.0000        0.0000        0.0000        0.0000        0.0000        0.0000        0.0000        0.0000        0.0000        0.0000        0.0000        0.0000        0.0000        0.0000        0.0000        0.0000        0.0000        0.0000        0.0000        0.0000        0.0000        0.0000        0.0000        0.0000        0.0000        0.0000        0.0000        0.0000        0.0000        0.0000        0.0000        0.0000        0.0000        0.0000        0.0000        0.0000        0.0000        0.0000        0.0000        0.0000        0.0000        0.0000        0.0000        0.0000        0.0000        0.0000        0.0000        0.0000        0.0000        0.0000        3.4499        4.5178        4.7224        4.6738        4.4755        4.3061        5.1026        5.4081        5.2527        5.8653        5.6110        5.2056        5.0763        4.2845        4.0566        3.7696        4.0834        5.0537        5.0771        5.0214        5.0171        4.9564        5.5969        5.3061        4.2608        2.7646        2.0974        1.5410        1.1427        0.7460        0.5827        0.8592        1.3575        2.0069        1.6847        1.6179        1.7924        2.6529        2.5560        3.3266        3.6907        4.5508        5.8664        6.2588        6.8260        7.8974       10.2676       12.5231       14.0361       20.5814       21.5936       21.5883       24.6245       25.6712       25.1370       23.8480       24.0487       26.1367       26.0917       30.2519       38.0950       44.2723       48.2946       51.8416       52.7023       47.3779       45.2409       41.9578       36.8654       32.8925       32.1904       31.7025       29.7965       30.2254       27.9223       27.6149       30.1144       27.5880       28.8869       32.2273       38.0932       45.6951       51.3640       57.5603        0.0000        0.0000        0.0000        0.0000        0.0000        0.0000        0.0000        0.0000        0.0000        0.0000        0.0000        0.0000        0.0000        0.0000        0.0000
        0.0000        0.0000        0.0000        0.0000        0.0000        0.0000        0.0000        0.0000        0.0000        0.0000        0.0000        0.0000        0.0000        0.0000        0.0000        0.0000        0.0000        0.0000        0.0000        0.0000        0.0000        0.0000        0.0000        0.0000        0.0000        0.0000        0.0000       28.3902       28.1670       29.7099       33.1734       36.3896       37.5944       38.9528       38.5721       36.2858       33.3764       28.9984       22.5742       26.5455       22.2402       21.2588       20.5982       21.3159       17.4680       20.4089       20.1869       16.6749       16.6886       15.6304       21.5188       27.3175       25.7802       17.0369       21.2655       27.0664       30.0952       28.3180       25.2824       20.0850       16.9775       15.6022       18.1062       20.6624       18.7224       15.5035       14.0475       11.7277        9.5347        9.5476        6.3897        9.5770        4.3888        3.4666        4.6265        2.8233        2.9385        1.9304        2.0114        2.7209        2.8080        3.7441        4.7885        3.9120        5.5475        5.2284        6.9176        0.8314        0.7276        0.4335        0.4978        0.7115        1.3566        0.0000        0.0000        0.0000        0.0000        0.0000        0.0000        0.0000        0.0000        0.0000        0.0000        0.0000        0.0000        0.0000        0.0000        0.0000        0.0000        0.0000        0.0000        0.0000        0.0000        0.0000        0.0000        0.0000        0.0000        0.0000        0.0000        0.0000        0.0000        0.0000        0.0000        0.0000        0.0000        0.0000        0.0000        0.0000        0.0000        0.0000        0.0000        0.0000        0.0000        0.0000        0.0000        0.0000        0.0000        0.0000        0.0000        0.0000        0.0000        0.0000        0.0000        0.0000        0.0000        0.0000        0.0000        0.0000        0.0000        3.8025        3.8468        4.8409        4.9444        4.9017        4.4441        3.8593        3.6680        3.9709        5.2982        6.0967        6.0429        5.6487        4.6985        5.4733        4.9725        4.6375        4.3934        4.6948        4.4749        4.7347        4.9783        4.7953        4.6729        4.3238        3.2569        2.0439        1.9002        1.5179        1.1853        0.7679        0.9925        1.8253        2.9234        2.9440        3.5081        2.4708        1.7991        2.1203        2.2157        2.3443        2.8541        4.3520        5.4584        6.4413        7.5159        8.7472       11.6867       14.3713       15.9206       20.3809       21.3319       22.1765       26.4524       29.3513       27.8457       25.4224       24.1166       27.1513       28.0774       32.3127       41.3597       52.0120       47.5351       52.6826       54.8196       48.3157       44.5405       42.0226       41.2610       36.5713       36.3293       39.9500       35.8755       30.6958       27.6312       25.2564       26.9562       25.7792       27.5534       31.4767       37.0463       45.0125       51.8892        0.0000        0.0000        0.0000        0.0000        0.0000        0.0000        0.0000        0.0000        0.0000        0.0000        0.0000        0.0000        0.0000        0.0000        0.0000        0.0000
        0.0000        0.0000        0.0000        0.0000        0.0000        0.0000        0.0000        0.0000        0.0000        0.0000        0.0000        0.0000        0.0000        0.0000        0.0000        0.0000        0.0000        0.0000        0.0000        0.0000        0.0000        0.0000        0.0000        0.0000        0.0000        0.0000        0.0000       28.0169       32.8060       34.1818       37.2961       33.2654       34.1838       26.5133       25.2256       26.4489       19.8984       19.4948       12.4890       17.0874       20.2202       19.7413       25.9844       19.4456       14.7282       14.8301       14.2023       11.0264       11.9026       15.1192       20.2821       20.8946       19.4133       10.3113       12.9756       19.9616       19.9315       22.2997       23.9789       18.8799       20.1746       19.4515       17.0138       22.9812       16.5220       14.6029       15.3267       19.5286       13.2462        9.8254        5.0532        8.6423        2.5185        0.9364        1.1413        2.1976        1.3974        0.9138        2.0044        2.2677        6.1378        9.9757       12.1366        8.9491        7.7614        7.2141        8.2832        0.2894        0.4381        0.4404        0.7112        1.9086        2.1431        2.3970        2.6234        2.4606        2.4006        2.5739        2.7374        2.6713        3.1560        0.0000        0.0000        0.0000        0.0000        0.0000        0.0000        5.2041        5.1839        5.1243        5.1121        0.0000        0.0000        0.0000        0.0000        0.0000        0.0000        0.0000        0.0000        0.0000        0.0000        0.0000        0.0000        0.0000        0.0000        0.0000        0.0000        0.0000        0.0000        0.0000        0.0000        0.0000        0.0000        0.0000        0.0000        0.0000        0.0000        0.0000        0.0000        0.0000        0.0000        0.0000        0.0000        0.0000        0.0000        0.0000        0.0000       10.5605        9.1747        8.5933        5.9557        3.8386        3.4442        3.3222        3.0000        2.4345        2.0646        1.8750        2.0675        3.8885        4.9941        5.3297        4.5760        5.7936        5.6524        4.7791        4.3128        4.2073        4.2507        4.2993        4.3914        4.6565        3.4531        2.9748        2.7278        2.8389        2.5200        2.1336        2.0706        1.7056        1.8248        3.0333        3.9733        2.7949        2.2036        1.4885        1.6046        1.9525        2.2121        2.3265        2.8574        4.8938        5.5547        5.8600        7.3599        9.1836       10.8932       11.9991       13.5108       18.4440       19.4946       21.0540       23.2734       31.6900       29.7722       24.6315       25.5656       30.5895       32.7131       37.9490       43.9872       56.5676       58.1794       61.6581       61.0075       58.8977       56.4176       54.6671       53.2209       47.2899       44.0502       41.7655       37.9701       25.6677       22.3399       21.4383       22.8179       25.5607       23.0513       29.1111       33.7309       40.7507       45.7002        0.0000        0.0000        0.0000        0.0000        0.0000        0.0000        0.0000        0.0000        0.0000        0.0000        0.0000        0.0000        0.0000        0.0000        0.0000        0.0000
        0.0000        0.0000        0.0000        0.0000        0.0000        0.0000        0.0000        0.0000        0.0000        0.0000        0.0000        0.0000        0.0000        0.0000        0.0000        0.0000        0.0000        0.0000        0.0000        0.0000        0.0000        0.0000        0.0000        0.0000        0.0000        0.0000       28.7052       29.0249       28.4509       27.6332       32.6386       34.2532       31.9708       24.9875       20.1728       16.1173       14.5416        9.7082       14.8203       13.0000       12.8479       14.1550       12.7897        8.3850        8.1227        7.5638       10.9248        7.6259        8.2729       10.6945       18.1416       14.9025       14.1818        6.6232        8.1509       11.9056       14.1571       17.7567       17.7687       16.1096       10.3943       13.0659        7.8421        9.9261        6.3027        8.4884       12.7472        8.2038        9.3208       10.6232        6.9118        8.9086        8.3792        2.9838        1.4068        2.5489        1.3973        5.4592        6.3031        6.7766        5.4979        4.7308        8.0633        5.8799        5.7352        5.7718        0.9067        0.4790        0.4631        0.5147        0.6471        2.0168        2.1882        2.3772        2.5467        2.2384        2.2620        2.3681        2.2314        2.2970        2.9655        4.6438        4.8453        3.8582        3.7203        3.6108        3.5095        3.9189        3.8206        3.7759        3.6653        4.1476        4.1055        3.9985        3.9024        0.0000        0.0000        0.0000        0.0000        0.0000        0.0000        0.0000        0.0000        0.0000        0.0000        0.0000        0.0000        0.0000        0.0000        0.0000        0.0000        0.0000        0.0000        0.0000        0.0000        0.0000        7.8591       10.9409       10.1228        8.0546        5.5595        3.3293        2.9689        3.0169        3.1647        3.4471        3.7180        6.5592       10.8141       10.9105        9.8717        7.9448        6.4481        4.0596        3.0843        2.7295        2.0582        1.5133        1.3806        2.1760        3.3258        4.9166        5.4949        8.8433        8.9843        7.0153        5.1256        4.4480        4.7182        4.9354        4.5162        4.3340        3.6024        2.8527        2.6559        2.8846        2.5717        2.2838        1.9284        1.9540        1.8610        1.7767        3.2354        3.1146        2.5747        1.4215        2.0751        3.7532        3.5969        3.7930        4.2005        5.4227        5.7107        7.7987        9.7121       10.9359       10.4762       10.9783       13.2890       19.4216       20.5934       23.3785       25.3655       28.1027       24.5560       26.3112       28.2107       33.1900       35.7650       42.7166       48.3193       64.7223       69.2841       62.0270       55.9092       58.9948       57.6513       59.0623       55.0419       52.8103       51.2628       42.1460       36.4939       25.0765       22.4966       22.7190       24.3258       23.2465       24.6678       29.6032       33.6689        0.0000        0.0000        0.0000        0.0000        0.0000        0.0000        0.0000        0.0000        0.0000        0.0000        0.0000        0.0000        0.0000        0.0000        0.0000        0.0000        0.0000        0.0000
        0.0000        0.0000        0.0000        0.0000        0.0000        0.0000        0.0000        0.0000        0.0000        0.0000        0.0000        0.0000        0.0000        0.0000        0.0000        0.0000        0.0000        0.0000        0.0000        0.0000        0.0000        0.0000        0.0000        0.0000        0.0000        0.0000       27.7988       28.1937       27.2166       27.9979       25.0683       22.5447       23.2382       20.1670       17.3026       15.3397       14.0341       11.2278       13.5373       11.6559       11.6496       13.8806        9.9706        6.1059        7.4708       11.1566       10.7445       10.0489       16.1873       17.3620        9.5157        5.6395        5.3889        4.4599        4.2434        5.0743        7.5472        9.4724       12.6394       10.2589        6.2054        4.3748        5.1477        9.5487        3.6195        4.1598        2.8840        3.0239        4.5614        4.0212        3.2385        2.1901        1.0961        0.4442        0.6010        0.5337        0.5481        0.8648        0.8234        0.8072        1.8969        2.0997        2.8702        2.8792        2.7203        2.1649        2.2791        0.9431        1.0045        1.3939        1.0696        2.2017        2.3964        2.5986        2.5456        2.2772        2.1415        2.0280        1.9718        2.1737        2.5229        3.1781        4.2894        3.4593        3.4006        2.2969        1.9689        3.1472        3.0811        3.0795        3.0707        3.4019        3.2433        3.0655        2.9010        2.4279        2.3052        2.3380        0.0000        0.0000        0.0000        0.0000        0.0000        0.0000        0.0000        0.0000        0.0000        0.0000        0.0000        0.0000        8.0855        8.4804        6.5106        5.6074        5.1488        5.7739        5.3687        5.2480        8.2162       10.4416       11.6591        8.9452        5.6540        3.6309        3.5968        3.7201        3.7347        4.6023        4.4180        5.6849       10.2560       11.0054       10.4123        9.1412        5.9627        3.0713        2.6610        1.9830        1.7256        1.9288        2.0854        3.4890        5.6239       10.0631       10.6897        8.0579        6.2805        4.4991        4.1254        3.8565        3.6539        4.0932        3.4504        3.3207        2.8356        3.0798        2.7850        2.3244        2.0440        1.8401        1.9822        2.5967        3.4493        3.3008        3.1826        2.2505        2.8820        3.8929        3.4372        3.0888        4.7827        5.3758        6.5718        8.1904        9.1718        9.4615       10.0981       11.7577       14.2846       18.5990       22.2828       24.3126       25.2057       27.6868       29.1454       30.7483       30.9933       35.6825       38.3542       43.0767       46.9842       63.6965       62.6262       63.2562       62.3089       58.1621       57.0937       57.7385       54.3489       51.6204       58.7319       46.7138       38.4103       26.4498       24.7700       24.8559       24.9539        0.0000       26.4266       27.9762       32.5222        0.0000        0.0000        0.0000        0.0000        0.0000        0.0000        0.0000        0.0000        0.0000        0.0000        0.0000        0.0000        0.0000        0.0000        0.0000        0.0000        0.0000        0.0000
        0.0000        0.0000        0.0000        0.0000        0.0000        0.0000        0.0000        0.0000        0.0000        0.0000        0.0000        0.0000        0.0000        0.0000        0.0000        0.0000        0.0000        0.0000        0.0000        0.0000        0.0000        0.0000        0.0000        0.0000        0.0000       23.8995       24.1436       22.8886       20.7906       22.2950       22.1837       15.8491       13.2805       15.3738       15.5725       14.9512       11.9006       12.4526       13.2869       10.6718       11.7332       13.2381        6.6950        6.7573        3.7989        4.1239        8.3006        4.3668        5.8886        7.4164        5.4430        2.9135        2.9147        3.0684        3.2148        4.0248        4.2230        4.0454        3.9147        6.1854        3.2823        5.6357       10.1680       12.4939        9.3919        3.6366        2.4079        3.1615        1.7355        2.2760        1.6539        0.6517        0.7997        0.5228        0.2872        0.5544        1.1119        1.5182        2.0280        2.4745        2.7118        3.6828        5.9287        3.5524        3.5824        2.9290        3.2068        4.8027        3.3927        5.3633        2.7775        2.4771        2.4985        2.6096        3.5818        2.4286        2.0986        1.9926        1.9692        2.3258        2.7895        2.7763        3.8946        3.2889        6.3398        3.0384        2.1102        2.7265        2.6455        2.5857        2.5950        2.7969        2.5106        2.7777        2.6329        2.1633        3.9137        4.0200        4.0389        2.6577        2.0654        0.0000        0.0000        0.0000        0.0000        0.0000        0.0000        0.0000        0.0000        6.1398        7.9600        9.9738        8.3240        6.3290        5.1011        5.3475        4.8228        4.4176        4.8652        6.9186        7.9560       10.5202       10.4555        7.7607        5.0271        3.8220        4.1733        4.5202        4.6852        4.5741        5.0210        6.3435        9.0613       11.6354       11.5321        9.4096        5.2725        2.5619        2.6574        3.3855        3.0407        3.2560        3.1814        7.2580        9.0920       10.8752        8.3862        6.8630        6.1166        4.8149        4.0052        3.7797        3.1169        2.8482        2.8637        3.0286        2.9837        2.5626        2.2424        1.9181        2.1018        1.9988        3.1304        4.0725        4.1120        3.5476        3.5644        4.4280        4.0409        4.6630        4.8279        5.6645        6.6032        7.9793        9.0991       10.7648       12.4697       14.4864       15.4222       20.4258       24.5628       26.5956       29.6974       30.7705       31.1505       31.1669       33.0532       37.1793       40.9273       42.2669       41.3368       48.4863       53.5779       52.9757       56.2855       55.2805       56.4748       61.5023       57.8115       52.5457       51.2374       47.8954       46.7614       32.3587       29.2789        0.0000        0.0000        0.0000        0.0000        0.0000        0.0000        0.0000        0.0000        0.0000        0.0000        0.0000        0.0000        0.0000        0.0000        0.0000        0.0000        0.0000        0.0000        0.0000        0.0000        0.0000        0.0000        0.0000        0.0000
        0.0000        0.0000        0.0000        0.0000        0.0000        0.0000        0.0000        0.0000        0.0000        0.0000        0.0000        0.0000        0.0000        0.0000        0.0000        0.0000        0.0000        0.0000        0.0000        0.0000        0.0000        0.0000       19.2707       19.5975       19.0112       18.5329       17.2226       20.7317       19.4492       20.7939       19.7126       12.5287       10.4008        7.0969        8.9426       20.6652       13.3298       10.5708        9.8058       10.4010       14.6108       15.6975       13.6200       11.8565        7.2854        1.5321        1.6897        5.0754        2.9336        2.8802        2.8668        4.0718        4.0306        3.5760        3.5761        2.7717        2.7843        3.4080        3.8608        1.4391        1.1178        5.2334       11.6608       13.3120        9.0612        7.4795        6.0854        2.1609        1.8293        0.8636        0.6799        0.3012        0.4292        0.7881        0.7671        1.8461        3.5559        3.6298        4.6046        4.2828        4.2653        3.9418        4.5775        4.0208        3.6117        3.2905        3.2474        2.5150        3.3559        4.7694        4.7618        4.1385        3.6337        3.5702        4.1569        3.1381        2.8343        3.0167        3.5122        3.2308        3.1756        3.1305        3.0621        2.5060        0.9667        2.4516        2.6610        4.3438        2.3668        1.4398        1.4321        2.0235        4.8134        2.9354        1.6301        2.0715        5.0741        7.0705        1.8322        3.2129        3.6876        2.7216        1.5549        2.0836        2.1734        2.4788        2.9952        5.4280        6.7624        7.0593        6.5849        9.0291        9.7390        9.5659        7.8431        6.8019        5.5053        5.0094        5.4117        5.2878        6.0836        7.3295        6.3940        6.9625        9.4735        8.6321        4.6309        3.0600        3.2840        3.8573        4.6173        8.1500       10.2876       10.0226       11.4121       14.1873       12.8453        8.5891        5.0283        4.1089        3.8468        4.0789        4.7757        6.3092        5.9493        7.1981        8.7311       10.5624        8.8720        7.1096        6.0877        4.2613        3.0857        3.3281        3.0677        2.9152        2.8734        2.9064        2.7669        2.8325        2.3503        2.8106        3.7800        4.2229        7.3623        7.1091        5.2670        8.4854        6.0449        5.7891        6.5538        7.2735        7.8271        9.9651       12.8568       18.1634       16.3319       19.3075       20.5041       27.6318       31.9559       34.5390       35.9604       35.6574       37.0867       39.2228       41.0468       45.3254       46.2123       45.7325       47.1828       45.3798       46.7110       47.0657       46.3685       57.7761       59.7854       64.3643       65.5006       68.8336       70.8661       64.7132       61.0765       46.3737        0.0000        0.0000        0.0000        0.0000        0.0000        0.0000        0.0000        0.0000        0.0000        0.0000        0.0000        0.0000        0.0000        0.0000        0.0000        0.0000        0.0000        0.0000        0.0000        0.0000        0.0000        0.0000        0.0000        0.0000        0.0000
        0.0000        0.0000        0.0000        0.0000        0.0000        0.0000        0.0000        0.0000        0.0000        0.0000        0.0000        0.0000        0.0000        0.0000        0.0000        0.0000        0.0000        0.0000       19.9305       16.0387       14.0016       17.3764       17.8454       11.3706       10.0483        9.5325        9.1509       17.7386       20.7490       24.6543       16.6462       12.3455        6.3817        5.0707        4.9510        7.9155        9.2574       10.5566        7.6959        6.6746       14.1655        6.7176        5.1307        1.4995        3.3090        3.5376        1.2125        2.9708        2.7156        2.5712        2.5795        3.0702        3.2834        3.0731        2.7730        1.9759        1.8360        2.1503        3.1512        2.9263        2.7920        3.9425        9.1048       15.8862       18.5519        9.3434        3.4160        1.6939        0.9916        0.7092        0.5390        0.0774        0.2487        1.5082        7.5586        4.8914        5.6466        4.7898        4.6170        3.5905        3.7088        3.8688        3.5587        3.0410        2.9659        2.7465        2.9312        3.6255        2.4557        2.5424        2.5520        3.0211        3.0085        3.0663        3.0218        3.1080        3.4253        4.4515        4.4025        2.9791        2.5161        1.9542        1.8028        1.1968        0.8055        1.1320        1.3911        1.5373        1.4869        1.0905        0.9227        0.9694        0.8651        2.2402        0.7759        1.1714        2.8293        0.4480        0.3534        0.6076        0.6658        0.9419        1.1346        2.0077        1.9488        2.2097        2.5314        5.2749        5.5780        6.1237        6.5973        6.3024        6.4255        6.3898        6.1236        6.6695        6.5443        6.2493        5.0774        4.4392        4.4680        5.1330        4.3569        3.5347        3.5888        5.7474        8.3257        7.8500        3.8884        4.3610        5.3717        9.7643       11.5945       12.0169       11.1225       10.2080       15.0452       15.4220       12.2015        6.9986        4.4719        4.6911        4.6043        6.4027        6.3722        6.1608        6.3058        7.6112        7.9078        8.5742        7.9402        6.4866        4.6094        3.5512        3.0836        3.8306        3.3213        2.9395        2.9569        2.8901        2.8245        2.7750        3.7142        4.6830        6.4321        6.6595        9.2308       10.6791        9.5994       10.4457       10.9871       10.2492       10.3440       14.6844       16.5710       19.8951       19.2766       22.6934       25.6515       31.7895       35.8230       37.8567       39.3434       40.4587       42.7350       43.7189       46.3400       49.4562       49.4587       49.3493       49.3800       46.1258       44.2865       43.4770       43.5556       54.8726       57.1832       63.4363       63.0703       74.5698       80.0758        0.0000        0.0000        0.0000        0.0000        0.0000        0.0000        0.0000        0.0000        0.0000        0.0000        0.0000        0.0000        0.0000        0.0000        0.0000        0.0000        0.0000        0.0000        0.0000        0.0000        0.0000        0.0000        0.0000        0.0000        0.0000        0.0000        0.0000        0.0000
        0.0000        0.0000        0.0000        0.0000        0.0000        0.0000        0.0000        0.0000        0.0000        0.0000        0.0000        0.0000        0.0000        0.0000        0.0000       13.3567       16.1699       14.9037       15.4469       17.7400       12.9271       12.8868       12.1991        9.8740       11.3078        8.8144        8.6517       16.1735       17.1113       14.6465       12.9234        9.0537        7.1581        5.9755        5.3865        4.4733        6.6530        9.9380        8.1434        7.4020        5.3983        5.8595        3.7141        3.4724        4.0132        6.3971        1.7163        2.7103        4.1366        4.6537        5.6358        5.5807        4.5672        3.5996        2.8400        1.9473        1.5876        1.0977        1.3257        3.0501        3.6301        1.5798        1.9067        5.1995        5.2551        5.2887        2.0578        2.2455        1.0172        0.6203        0.5244        0.1250        0.2129        2.8962        6.6275        3.3919        2.8700        3.5395        4.2282        3.0921        2.8076        2.8434        2.6179        3.0633        3.8698        4.3633        2.9463        2.3994        2.5348        2.4219        2.3412        3.8813        3.1699        2.7650        2.8052        3.0352        2.7439        2.8290        3.1275        2.8258        2.3203        1.9875        1.5899        0.9510        0.3869        0.3605        0.6844        1.0098        1.5471        1.6470        1.6691        0.8032        1.5038        2.7703        1.5220        1.9181        1.6730        1.2864        1.2338        1.5662        0.9122        1.0986        1.2776        2.0456        1.7313        2.0199        2.1329        3.8094        6.4765        7.1525        6.0145        6.0742        6.3908        6.4402        6.5304        7.1420        7.0439        7.3434        7.8661        5.0716        5.4591        4.4771        4.0465        4.0172        3.4774        4.1972        3.6998        8.3775        8.8759        9.0362        6.6761       11.6697       13.6516       15.1611       13.0111       11.4275       11.9695       14.2021       15.2896       12.7656       10.1699        5.9792        4.7067        6.8754        6.9229        8.0760        6.9363        7.2081        6.0760        6.3193        6.9728        6.1527        5.5688        4.4234        3.9563        4.2191        3.6507        3.3468        3.4553        3.9968        4.0520        4.0294        3.9405        4.0931        4.0682        4.8310        7.1411       10.8415       10.9804       13.9317       12.4106       11.1215       14.1053       16.0763       17.2726       22.5409       20.8449       23.6669       26.6639       33.0198       38.5560       43.5885       45.8193       46.7758       50.2002       51.6327       51.2943       52.7420       52.7657       52.3821       51.5697       46.9036       42.8219       41.2253        0.0000       50.0030       52.5709       56.5254       57.9772       70.5564       77.0189        0.0000        0.0000        0.0000        0.0000        0.0000        0.0000        0.0000        0.0000        0.0000        0.0000        0.0000        0.0000        0.0000        0.0000        0.0000        0.0000        0.0000        0.0000        0.0000        0.0000        0.0000        0.0000        0.0000        0.0000        0.0000        0.0000        0.0000        0.0000
        0.0000        0.0000        0.0000        0.0000        0.0000        0.0000        0.0000        0.0000        0.0000        0.0000        0.0000        0.0000        0.0000        8.5094        7.1330       10.0727       16.3436       17.0365       13.1529       13.1255        8.7782        7.8095        8.0240        9.1679        6.6858        7.2615        5.6855        7.3596       10.4213        9.4074       13.0792       11.3233        7.1697        5.6986        4.2904        7.0132        6.5138        7.4672        5.5893        3.0929        5.7433        3.0259        2.8414        4.2672        4.4487        3.9948        0.9416        2.4142        4.3356        6.2317        5.2485        4.4843        5.5826        5.2030        3.9918        1.8627        1.1601        0.9381        1.1056        0.5992        0.8261        0.3415        0.4519        0.4705        5.6208        5.6879        2.1416        0.6472        0.5127        0.4806        0.6501        2.2178        2.4695        5.7496        5.8354        3.6204        4.7999        4.3450        2.6991        6.0830        3.7946        2.1375        3.0375        3.0615        2.8189        3.0028        3.4025        2.3973        2.6326        2.5323        2.4023        2.8269        2.7547        2.6218        2.4951        2.4890        2.4710        2.2955        2.9608        4.9799        6.0365        4.8199        1.3304        1.3410        1.3179        1.2071        0.5718        1.1106        0.7756        0.8174        2.5385        1.1732        0.5442        1.3280        1.6337        2.8971        2.1164        2.0426        2.9127        3.4570        4.8645        3.6406        3.8285        2.4810        2.0112        1.6059        2.1155        3.4910        3.8201        4.1701        4.4795        5.8021        5.4034        6.5464        9.7788        6.4845        5.5410        5.4866        5.7479        4.3902        4.5593        3.8186        4.1753        4.4519        4.0221        4.0008        4.3057        5.2229        7.0461        9.5170        9.4664       13.3080       14.4842       15.1997       14.6435       11.7921       11.9801       12.9355       10.9754       10.5416       12.6391       11.6806        8.3871        8.8851        8.3280        7.6930        6.6367        6.7266        5.8696        5.6593        5.4784        5.0612        3.8751        4.5989        4.8817        4.8047        4.6168        4.7470        5.2218        6.3063        6.5747        5.7902        5.9183        4.1926        3.9989        4.0912        5.3816        7.3032       10.9143       11.3882       11.3170        9.6231       14.7224       17.0380       19.4700       23.2875       25.6919       22.6187       26.1868       34.6838       44.0212       47.8126       50.3373       52.9517       55.2056       55.8116       54.6444       57.6065       56.8631       55.6012       53.8150       48.8029       40.7188        0.0000        0.0000        0.0000        0.0000        0.0000        0.0000        0.0000        0.0000        0.0000        0.0000        0.0000        0.0000        0.0000        0.0000        0.0000        0.0000        0.0000        0.0000        0.0000        0.0000        0.0000        0.0000        0.0000        0.0000        0.0000        0.0000        0.0000        0.0000        0.0000        0.0000        0.0000        0.0000        0.0000        0.0000        0.0000        0.0000
        0.0000        0.0000        0.0000        0.0000        0.0000        0.0000        0.0000        0.0000        0.0000       28.8813        0.0000        0.0000       24.9495       19.3867       15.3200       12.9883       13.0950       12.6892       11.0152        5.9794        2.2089        3.7300        4.4130        8.1702        8.9798        8.6217        5.4838        6.3916        2.4556        0.3184        0.3149        2.6402        0.7765        2.2332        0.9675        3.5313        2.4389        4.2733        6.1766        9.9257        5.3506        2.9783        2.4602        0.7989        5.4139        9.2393        8.3517       10.2670       11.1152       10.1168       10.9206        7.6303        7.3382        7.3500        7.1638        4.6665        1.4476        0.5424        0.4903        0.4434        0.4515        0.4380        0.4038        0.5043        0.5319        0.8656        0.5099        0.0961        0.0894        0.0834        0.2548        0.5934        1.9437        4.3464        6.8970        4.1821        4.3900        3.1548        1.8885        3.2182        4.1492        2.0192        2.7510        2.8597        2.4730        2.5629        2.5725        2.5086        2.5499        2.4976        2.4291        3.1075        2.7106        2.6010        3.4700        2.5887        2.3910        2.0904        2.2639        1.2907        1.5272        1.5454        0.9662        0.4022        0.1592        0.1357        0.3349        1.3622        2.5651        1.2298        1.6880        2.1968        1.5721        0.7354        1.0512        1.1610        0.4792        1.4954        7.1428        8.9281        7.4198        8.2844       12.2744       14.7282        6.8941        1.7881        2.1209        3.6276        5.5287        7.8051        6.9982        7.5849        5.8695        5.8766        6.3008        6.9229        6.5710        6.7978        6.8580        6.2710        6.4708        6.5364        7.0014        5.6562        5.7833        6.4693        8.2857        9.1027       12.2513       15.9101       16.3844       15.3095       16.0812       15.5671       14.5864       13.7577       13.4513       14.2891       11.4310       10.5312        9.7257        9.8332       10.2916       10.7810        9.2655        7.7819        6.5898        6.0255        5.2025        4.9659        4.0098        4.5163        4.2083        3.2753        4.2337        5.6426        5.7520        5.2285        5.5390        7.2042        5.3557        6.0033        5.7933        5.6357        5.0537        5.3211        5.7059        4.8509        7.7457        8.3208        9.4769       12.3622       13.2502       14.2048       19.2111       21.2054       22.9365       22.8904       26.8223       38.2641       46.9280       51.2810       53.9055       56.3758       59.3917       61.9775       60.9365       62.7023       63.0470       61.9614       58.0009       54.5748        0.0000        0.0000        0.0000        0.0000        0.0000        0.0000        0.0000        0.0000        0.0000        0.0000        0.0000        0.0000        0.0000        0.0000        0.0000        0.0000        0.0000        0.0000        0.0000        0.0000        0.0000        0.0000        0.0000        0.0000        0.0000        0.0000        0.0000        0.0000        0.0000        0.0000        0.0000        0.0000        0.0000        0.0000        0.0000        0.0000        0.0000
        0.0000        0.0000        0.0000        0.0000        0.0000       52.9422       51.2029       29.9257       29.4887       26.8534       25.0506       32.1848       35.0888       27.0898       25.0874       13.2858        8.9489        7.5542        6.5568        5.2307        3.0570        3.0052        5.1864        5.5167        5.8535        6.2189        3.1067        6.0770        2.1593        0.3942        0.3978        1.8481        1.0075        0.4630        0.6724        3.0705        1.8433        2.1331        3.7947        6.3964        6.1240        5.0846        2.2855        0.5310        0.5830        0.8955        0.8672        6.5932        5.3167        2.3177        5.3511        3.1958        5.1838        6.2431        6.7480        3.9200        0.9317        0.3876        0.3685        0.3556        0.3341        0.3388        0.4943        1.6527        0.7359        0.5230        0.3753        0.0828        0.0746        0.1473        1.9558        3.5862        4.7133        5.6606        6.2803        7.0313        3.4254        2.4979        1.7521        1.7842        1.9499        2.4043        2.4067        2.4502        2.5776        2.6580        2.6116        2.5229        2.5645        2.5003        2.7752        2.6399        4.8184        5.6703        6.6881        4.6676        3.1455        1.5975        1.7199        0.8729        1.4031        3.9290        3.0005        0.3636        0.1686        0.2775        0.5147        1.2259        2.3459        2.6906        3.0034        4.5109        2.4659        0.8619        1.2296        0.3366        0.3971        2.7691        4.8355        7.5654        6.1802        3.6424        5.8000        8.6872        4.4939        4.0173        2.7095        4.0283       10.6049        7.6777       10.7166        8.7376        5.1137        4.9663        5.2266        5.7688        5.9975        6.1767        6.1533        5.9367        5.9073        7.3816        9.7887        8.0446        8.8192        7.9222        7.4147       10.3452       11.7727       12.3991       13.0187       14.9881       16.8248       17.7257       17.5293       15.6289       13.7612       12.9780       10.6104       10.5677        9.2891        8.6492        7.8885        9.1581        8.8480        7.8985        6.4823        5.3263        5.1202        4.2152        4.4001        3.5436        3.0644        3.7696        5.7442        5.8233        5.7080        4.6651        4.2432        4.8226        5.4647        5.1932        6.2615        6.0932        5.5456        6.3951        7.0999        6.0182        7.1050        8.8025       10.0001       11.3297        0.0000        0.0000       17.8751       20.9149       23.9610       24.0675       29.2889       41.2929       49.5963       53.9571       56.2602       58.7475       61.8884       65.5582       64.8138       66.6994       66.9910       62.9578       61.2584        0.0000        0.0000        0.0000        0.0000        0.0000        0.0000        0.0000        0.0000        0.0000        0.0000        0.0000        0.0000        0.0000        0.0000        0.0000        0.0000        0.0000        0.0000        0.0000        0.0000        0.0000        0.0000        0.0000        0.0000        0.0000        0.0000        0.0000        0.0000        0.0000        0.0000        0.0000        0.0000        0.0000        0.0000        0.0000        0.0000        0.0000        0.0000
        0.0000        0.0000        0.0000        0.0000       60.5965       44.4543       35.5403       30.7960       34.2751       29.5114       20.0196       23.8674       19.7808       13.5370        8.7308        7.3635        7.4983        7.2589        6.5441        3.3307        2.0541        2.6779        3.9322        4.5147        4.6356        5.5838        2.7860        5.5192        1.4387        0.0280        0.0385        0.1270        0.1542        0.2442        0.3963        1.0735        1.3637        1.6650        2.1208        1.9719        2.1516        1.9750        1.8847        0.5071        0.4820        0.3794        0.4323        4.4260        4.8853        2.2675        2.5557        1.3472        3.3935        2.7147        4.6545        3.8582        0.4032        0.3667        0.3942        0.3815        0.3823        0.3921        0.4987        0.6615        1.0441        0.6073        0.4090        0.0791        0.0692        2.2639        3.8961        0.4239        0.2373        4.2532        4.4360        2.7366        2.1778        2.2272        1.3078        1.6620        1.8712        2.2034        2.2287        2.3742        2.5115        3.4654        3.6574        3.1969        2.8070        2.7514        2.2989        2.5225        2.2668        2.2257        2.2521        2.1141        1.5582        1.3351        3.9259        3.0539        1.4071        0.7424        0.8904        0.2904        0.1554        0.1941        2.5082        1.4590        2.4321        3.0157        2.3659        1.2160        0.6320        0.8377        0.6108        1.6437        2.8010        1.1258        4.0342        2.2896        2.6955        5.3122        6.0977        2.7875        3.9602        2.6801        2.5765        1.9869        2.8674        3.7040        5.7109        7.0167        5.1087        4.3896        4.7441        5.4526        5.8408        6.0003        6.0806        5.9045        6.4976        7.2999        8.6209        7.0744        7.3116       11.2197       12.0305       11.0446       10.9686       11.9339       13.0384       14.6296       16.0890       18.2244       17.4036       15.0263       13.8925       13.0789       10.8786        9.9202        8.9021        8.2081        8.0552        7.7714        7.2111        7.2605        6.6952        6.1008        5.4890        4.5120        4.3094        3.5673        3.1934        4.2768        5.8084        4.4783        4.2437        4.1452        4.0256        4.9749        4.5257        5.1027        5.6060        6.0231        6.2324        6.6238        7.0737        6.1931        6.1541        7.7269        7.3307        0.0000        0.0000        0.0000       16.2346       20.3339       22.5697       26.6147       30.3927       42.0420       46.6763       54.1949       57.4811       60.5131       70.5533       72.4487       66.8816       66.6173        0.0000        0.0000        0.0000        0.0000        0.0000        0.0000        0.0000        0.0000        0.0000        0.0000        0.0000        0.0000        0.0000        0.0000        0.0000        0.0000        0.0000        0.0000        0.0000        0.0000        0.0000        0.0000        0.0000        0.0000        0.0000        0.0000        0.0000        0.0000        0.0000        0.0000        0.0000        0.0000        0.0000        0.0000        0.0000        0.0000        0.0000        0.0000        0.0000        0.0000        0.0000
        0.0000        0.0000       76.5025       68.8141       52.6875       39.5126       46.5710       25.8870       13.0783       11.6547        6.5884       19.1418       19.0042       11.4861        5.4004        3.0770        2.5815        1.8243        0.6097        0.1224        0.0618        0.0307        0.8230        2.4092        1.3331        3.5474        1.1786        6.3584        2.8733        0.0198        0.0272        0.0901        0.1525        0.3116        0.2959        0.8521        1.1154        1.4709        1.8814        1.5151        1.3796        1.4146        1.3504        0.3272        0.3098        0.2936        1.9089        4.9457        3.6180        3.9057        1.6026        0.8979        2.9179        2.1323        3.1187        1.7709        0.6633        0.5324        0.4901        0.4928        0.5054        0.5140        0.5431        0.6633        0.6645        0.5132        0.4627        0.0860        0.4998        1.3849        0.9701        0.9963        0.9200        1.4280        3.7104        2.2760        2.7703        3.2338        2.0659        2.1470        1.7712        2.4559        3.3117        2.1655        2.2880        3.0412        2.8932        2.6532        2.3997        2.3259        2.2114        2.3430        2.1124        1.8970        1.6916        1.6676        1.3878        1.2409        1.2751        0.9326        0.6675        1.4539        2.7300        3.5075        1.2305        0.5020        0.0264        3.8311        8.7030        3.5856        4.3932        4.3541        2.5052        1.5816        0.9285        0.3478        0.3861        0.5182        0.6511        2.6435        3.8612        4.1045        3.6422        2.8102        2.3566        3.6743        7.0792        7.0582        3.6906        3.8799        3.6432        5.2554        5.0436        3.7544        4.2350        6.7992        5.4576        6.1416        5.7903        6.7653        7.8745        7.1985        7.7529        8.5749        6.2672        9.2693        8.3889        9.5523       10.4541       11.1354       12.1587       13.4188       14.4395       15.0363       13.5554       12.9617       11.8748       11.7819       10.7524       10.0042        9.4437        8.7640        7.8628        7.7935        7.4508        6.9017        8.0300        6.6148        5.5334        4.5513        3.6229        3.7308        4.1684        4.3705        3.6804        3.7230        3.3093        3.7868        3.6720        4.0029        4.8027        4.6470        5.2835        6.4718        6.7288        6.8497        6.4837        5.4558        6.1416        6.9729        0.0000        0.0000        0.0000       12.8991       13.9028       19.3710       20.6843       24.4074       31.0864       39.2840       44.3191       48.7310       51.0337       54.7300       61.4202       66.7425       64.1198        0.0000        0.0000        0.0000        0.0000        0.0000        0.0000        0.0000        0.0000        0.0000        0.0000        0.0000        0.0000        0.0000        0.0000        0.0000        0.0000        0.0000        0.0000        0.0000        0.0000        0.0000        0.0000        0.0000        0.0000        0.0000        0.0000        0.0000        0.0000        0.0000        0.0000        0.0000        0.0000        0.0000        0.0000        0.0000        0.0000        0.0000        0.0000        0.0000        0.0000        0.0000        0.0000
        0.0000       69.3476       62.9725       74.8676       64.4321       62.7503       48.6975       42.1236       25.8077       28.4307       17.6361       15.7592       15.4893       10.8681        5.5257        3.8134        2.1070        3.1235        3.0397        0.0605        0.0000        0.0000        0.0000        4.4263        2.6701        0.0682        1.6429        5.7158        4.6885        0.3868        0.7808        0.5908        0.0679        0.0000        0.0000        0.3787        0.5655        0.8295        0.5935        0.5177        0.5742        0.5903        0.5659        0.5030        0.4757        0.4530        2.9182        2.9706        2.8793        2.9342        1.0683        1.6974        1.2230        1.2052        2.3319        1.7973        1.0145        0.9125        0.8683        0.9432        0.9681        0.9672        0.9408        1.0458        0.9372        0.8320        0.7815        0.4590        0.3740        0.3701        2.6448        2.9577        0.3243        0.7497        1.2222        3.3025        4.7582        4.3550        4.6707        2.7208        2.0195        2.2059        1.9640        3.2285        2.6263        2.7346        2.8142        2.4065        2.3864        2.3161        2.1397        1.8975        1.6980        1.4951        1.3078        1.1863        0.9860        2.2737        2.8146        0.6676        0.7390        5.1329        5.3324        0.4804        0.4111        0.9671        0.6157        0.5839        1.0232        1.2040        0.9115        1.1673        1.1816        1.1438        0.9974        0.4523        0.4224        0.4657        2.8651        3.9464        1.9402        1.6265        2.4364        2.2495        2.3825        2.0901        3.3027        2.3200        2.6057        3.2912        3.6948        1.9646        3.6222        7.0478        8.0188        6.9010        6.6620        9.6741        8.9611        9.7887        8.4819        9.0159        9.5828        7.9987        6.7972        7.2100        6.5303        8.8053       11.0581       11.3879       10.8691       11.6944       12.3056       12.2742       12.2264       11.2036       10.4214       10.2714       10.0320       11.6011       11.8742       11.1136        9.0995        6.6690        6.3896        5.8096        8.3063        6.1212        4.6088        3.9594        4.2960        4.3281        3.8445        3.2380        2.7708        1.8954        1.9282        2.2500        2.0753        3.4440        3.6958        4.5975        4.1383        5.4167        7.0972        7.5409        6.0036        3.1474        0.0000        0.0000        0.0000        0.0000       11.2672       13.0128       14.0293       14.0127       15.1644       19.6723       25.1277       36.3576       42.6117       46.9659       49.1898       57.7451       60.2065       62.9082        0.0000        0.0000        0.0000        0.0000        0.0000        0.0000        0.0000        0.0000        0.0000        0.0000        0.0000        0.0000        0.0000        0.0000        0.0000        0.0000        0.0000        0.0000        0.0000        0.0000        0.0000        0.0000        0.0000        0.0000        0.0000        0.0000        0.0000        0.0000        0.0000        0.0000        0.0000        0.0000        0.0000        0.0000        0.0000        0.0000        0.0000        0.0000        0.0000        0.0000        0.0000        0.0000        0.0000
        0.0000       58.3069       46.2102       56.4801       56.6580       48.3952       23.6108       20.3035       15.0320       11.9434       11.3770        4.9464        1.5882        1.3476        1.6302        3.1496        1.0042        0.1421        0.1045        0.0000        0.0000        0.2387        1.2015        1.9947        2.9797        0.8376        1.9466        2.9982        0.1354        0.3284        0.7339        0.1178        0.0000        0.0000        0.0000        0.1743        0.2321        0.2814        0.3246        0.2866        0.3214        0.3307        0.3183        0.2850        0.6192        1.6312        2.6340        3.7938        4.8117        3.8658        1.7558        0.8909        1.5764        1.5546        1.9394        1.1921        1.0074        1.0497        1.1071        1.3866        1.2354        1.3764        1.8213        1.3199        1.1508        1.0572        1.0126        0.8637        0.5541        0.5942        0.5973        0.8148        0.8131        0.6434        1.2401        3.0655        2.6057        2.8825        1.9654        1.5072        1.3701        1.4463        1.7929        2.3185        2.0601        2.2434        2.4872        2.1271        2.3420        2.3650        1.9900        1.7372        1.5449        1.3939        1.2576        1.0935        0.8430        0.6433        0.5958        0.4882        2.1633        1.4384        1.4400        3.9231        0.5870        0.6813        0.7482        1.0896        1.8129        1.1379        2.1125        0.9099        0.8191        1.7967        3.1853        1.7742        2.4564        3.9125        2.1110        1.4775        1.3993        1.1469        1.4545        7.3725        6.0956        5.7868        2.4583        1.3184        1.3673        2.3240        4.4347        3.0909        2.2667        2.4382        4.1168        3.7903        5.9825       10.6055        9.2875       10.0448       10.7712       13.6676       11.0613        8.9582        6.4878        6.2720        8.5162       11.2343       11.7733        9.9519       10.3521       10.6682       11.3005       11.1935       11.3294       11.5566        9.8963        9.8098        9.9165       11.7061       11.6399       10.9043        9.6528        7.5873        6.5302        7.5906        6.1227        5.9882        4.7057        4.9987        5.1838        5.3441        3.4799        2.9716        2.5401        1.7964        1.7090        1.5995        1.8830        3.8670        5.2489        5.9446        6.2422        6.6283        8.0897        7.6055        0.0000        0.0000        0.0000        0.0000        0.0000        8.9538        9.4799       10.4027       11.3198       13.5505       15.1871       17.3056       27.1858       38.0859       43.6416       48.6073       51.6790       60.0594        0.0000        0.0000        0.0000        0.0000        0.0000        0.0000        0.0000        0.0000        0.0000        0.0000        0.0000        0.0000        0.0000        0.0000        0.0000        0.0000        0.0000        0.0000        0.0000        0.0000        0.0000        0.0000        0.0000        0.0000        0.0000        0.0000        0.0000        0.0000        0.0000        0.0000        0.0000        0.0000        0.0000        0.0000        0.0000        0.0000        0.0000        0.0000        0.0000        0.0000        0.0000        0.0000        0.0000        0.0000        0.0000
       51.7870       45.3881       40.6289       27.6230       22.5389       18.9033       14.4728       11.8231        7.3150        6.3989        4.4187        3.5499        1.1003        2.2705        1.9549        1.6046        0.1296        0.0617        0.3506        2.5132        2.2394        1.1016        1.0797        1.0177        0.7534        0.0511        2.0334        0.0000        0.0000        0.0567        0.5600        0.4241        0.0488        0.0479        0.0000        0.0881        0.7561        0.1518        0.1765        0.1577        0.1769        0.1846        0.1811        0.1655        0.1609        2.2653        2.1914        3.7449        2.9130        3.4417        4.5857        2.1996        1.8351        1.8662        1.7519        1.6018        1.7599        1.2697        1.2892        1.4107        1.5633        2.0515        2.0431        1.3644        1.4323        1.5011        1.4623        1.3199        1.9033        3.3773        2.8930        1.1091        1.3054        1.9776        1.9698        4.1269        2.4247        1.0773        0.7428        1.0011        1.0129        1.0062        1.4286        1.5488        1.7001        1.8613        1.9196        1.9302        2.5192        2.8773        2.4496        1.7895        1.5012        1.1712        1.0218        0.8771        0.6029        0.4041        0.3388        0.2644        0.4139        0.2003        0.9933        0.6493        0.8269        0.9270        0.8767        1.7040        2.1150        1.0105        1.2330        1.8073        3.0058        1.9664        1.3578        4.2558        5.3217        2.3866        1.6676        1.3432        0.9129        0.9570        1.0823        1.5426        2.4418        2.6555        2.3366        2.4127        3.0185        3.8222        4.0054        3.7392        1.9325        2.8831        2.6540        5.0224        8.7983       10.8135       10.1158        8.4726       36.3291       10.2171        8.3474       10.9275        9.4379       10.8973        7.9201        9.2775       16.2438       11.0567       10.3669       10.9881       11.0385       10.8920       12.6029       13.0878        9.6821        9.5669       10.4675       12.3114       12.3667       11.6898       11.4471        9.0438        8.4856        7.2429        6.0584        5.7656        5.7293        5.9690        5.3138        4.2116        3.5490        3.1936        2.9102        2.3520        1.7307        1.7765        1.9682        4.9072        6.0418        6.4950        5.5594        7.6448        7.8230        0.0000        0.0000        0.0000        0.0000        0.0000        0.0000        8.5874        9.1217        9.7756       10.4042       11.2176       12.0128       15.2016       28.7745       37.2845       41.8963        0.0000        0.0000        0.0000        0.0000        0.0000        0.0000        0.0000        0.0000        0.0000        0.0000        0.0000        0.0000        0.0000        0.0000        0.0000        0.0000        0.0000        0.0000        0.0000        0.0000        0.0000        0.0000        0.0000        0.0000        0.0000        0.0000        0.0000        0.0000        0.0000        0.0000        0.0000        0.0000        0.0000        0.0000        0.0000        0.0000        0.0000        0.0000        0.0000        0.0000        0.0000        0.0000        0.0000        0.0000        0.0000        0.0000        0.0000        0.0000
       41.8891       36.3203       31.4776       23.8473       17.1615        8.7396        4.5982        2.8228        1.9709        1.4771        1.0498        2.6792        2.2954        0.8842        0.6815        0.9690        0.8070        0.6776        1.0810        1.3473        0.8273        0.5684        0.0427        0.4460        0.6695        0.0453        0.0000        0.0000        0.2421        0.4799        0.3461        0.0000        0.0000        0.0000        0.0000        0.1050        0.6434        0.1317        0.1517        0.1341        0.1496        0.1573        0.1573        0.1465        0.1460        1.7201        2.4536        3.1342        4.3797        5.6359        6.4378        4.4251        3.4920        2.4310        3.2446        2.7650        2.8349        2.3838        2.0792        2.0051        1.9507        1.9997        1.9056        1.7162        1.8160        2.1056        2.5867        2.9061        2.7953        3.1077        3.4719        1.3168        1.1659        1.5435        1.4834        2.7580        2.2911        1.3623        1.6351        1.1095        1.2206        1.1161        1.2778        1.6367        1.6180        1.5633        1.5633        1.8431        2.7378        2.3609        2.8998        1.5490        1.2318        2.1018        1.1447        0.6920        0.5327        0.3783        0.3057        0.1157        0.0961        0.1402        0.1247        0.4772        0.5862        1.0194        0.8071        0.8709        1.6917        2.8001        4.4855        6.1962        5.0306        5.5869        4.4479        5.8457        1.3958        0.8161        0.7733        0.9650        0.9325       16.9552        9.4454        1.4696        1.5238        3.0872        2.9476        6.1341        5.6654        1.5515        1.6212        3.3431        3.0281        1.6409        2.4257        3.1557        3.9517        4.8122        5.6764        6.8876       20.7679        6.0363        6.5830        6.9147        8.6178        9.8830        8.7361        9.6028       10.8691        9.4254       10.0252       10.3283       10.9659       12.5748       10.5475       10.0105        9.3003        9.3522       10.1347       13.2897       14.8212       16.3294       13.9960       10.6518        9.9676        8.3754        8.2192        8.1296        7.4783        5.9605        5.4509        4.9533        4.4888        4.2579        3.9436        3.0376        2.3713        2.4318        2.8365        6.7212        7.8609        6.8368        6.4516        8.1880        0.0000        0.0000        0.0000        0.0000        0.0000        0.0000        1.8300        8.4913        8.7344        9.6049       10.1666       10.9272       11.8270       17.3420       20.5002       36.0305       39.3969        0.0000        0.0000        0.0000        0.0000        0.0000        0.0000        0.0000        0.0000        0.0000        0.0000        0.0000        0.0000        0.0000        0.0000        0.0000        0.0000        0.0000        0.0000        0.0000        0.0000        0.0000        0.0000        0.0000        0.0000        0.0000        0.0000        0.0000        0.0000        0.0000        0.0000        0.0000        0.0000        0.0000        0.0000        0.0000        0.0000        0.0000        0.0000        0.0000        0.0000        0.0000        0.0000        0.0000        0.0000        0.0000        0.0000        0.0000        0.0000
       33.5246       42.6728       60.7581       32.3604       14.0693        8.6057        6.1288        8.6832        2.1421        4.4663        5.4192        5.7290        4.3206        3.8086        2.4621        0.4736        0.0000        0.0000        0.0000        0.6268        1.5385        1.4319        1.3863        0.9736        0.6890        0.4626        0.6387        0.3959        0.8705        0.8429        0.0408        0.0014        0.0020        0.0051        0.0107        0.0777        0.4306        1.0543        0.1420        0.1434        0.1582        0.1677        0.1720        0.1818        0.3870        1.0624        2.1782        2.7906        3.6733        3.2229        2.8136        2.2685        2.7336        3.2901        3.3747        3.5982        2.7629        2.7761        3.1664        2.4464        2.7284        2.3794        1.8966        1.5079        1.3724        1.2749        1.2153        0.7331        0.6103        0.4796        0.4960        0.3342        0.3069        1.0359        0.3266        0.1799        0.2344        0.2354        0.7556        1.4258        1.2932        1.1559        0.7874        0.6805        0.6320        0.6494        0.7463        1.0777        1.0534        0.7655        0.6112        0.2155        0.2055        0.3985        0.3072        0.3777        0.2511        0.1660        0.0734        0.1144        0.2544        0.1910        0.1062        0.4211        0.5102        0.5997        1.0682        1.0211        2.2161        2.0154        2.4026        2.2368        1.6299        1.2664        1.1005        1.7573        3.2288        1.3759        0.8692        1.6587        0.8831        0.9013        0.9386        1.3095        1.4367        1.6781        1.6355        1.6250        2.5693        2.3297        2.7338        1.5772        1.4870        1.7007        2.1478        3.1655        3.3582        3.2040        3.6238        4.6867        6.1761        6.0829        8.0121        6.4355        7.9982        7.4655        7.0817        9.8330       12.6059       13.6487       11.5552       15.1213       15.7398       14.1012       12.6485       10.7107        9.2397        8.4714        9.9100       14.7717       15.6434       15.9946       14.5405       15.2676       24.2900       13.6233       12.3363       10.5009        9.0887        8.5933        7.7398        7.8209        8.1362        6.5208        6.3818        6.0438        5.1523        5.4220        5.2470        9.9935       10.0630        7.9322        0.0000        0.0000        0.0000        0.0000        0.0000        0.0000        0.0000        0.0000        1.8600       11.0738       11.2446       12.6377       13.6372        8.0700        0.0000       13.3800       20.7000       26.4300        9.9600        0.0000        0.0000        0.0000        0.0000        0.0000        0.0000        0.0000        0.0000        0.0000        0.0000        0.0000        0.0000        0.0000        0.0000        0.0000        0.0000        0.0000        0.0000        0.0000        0.0000        0.0000        0.0000        0.0000        0.0000        0.0000        0.0000        0.0000        0.0000        0.0000        0.0000        0.0000        0.0000        0.0000        0.0000        0.0000        0.0000        0.0000        0.0000        0.0000        0.0000        0.0000        0.0000        0.0000        0.0000        0.0000        0.0000        0.0000        0.0000
       38.3221       45.3954       42.3283       19.4308       11.9922        3.4104        3.1551        8.4287        4.8953        2.8305        1.9283        1.8987        1.1208        3.8565        5.7308        2.9149        1.0103        2.0435        0.8797        0.1806        0.7411        0.0355        0.0339        0.1358        0.6193        1.2453        0.7646        0.1374        0.0000        0.0350        0.0000        0.0020        0.0028        0.0382        0.5585        0.5654        0.5875        0.2849        0.1149        0.1138        0.1239        0.1334        0.1431        0.1566        0.1935        1.9701        1.2222        1.2644        0.0526        0.3201        2.7109        1.5179        1.8466        3.4701        3.6325        3.0365        3.2874        3.7710        3.0348        2.8875        3.0952        3.0992        2.3818        1.8346        1.5342        1.2140        1.1978        0.6873        0.4645        0.3082        0.3873        0.1665        0.1135        0.4518        0.4387        0.1117        0.1167        0.7587        1.0994        1.1558        1.2254        1.0611        1.3885        0.7657        0.7960        0.7305        0.4680        0.6143        0.7847        0.4168        0.5008        0.3427        0.1560        0.1173        0.1492        0.3312        0.2480        0.1271        0.0732        0.0979        0.1813        0.3796        0.3218        0.4382        0.5421        0.5871        1.1149        0.9861        0.8733        1.1718        2.2599        4.1843        3.0359        1.7508        1.1875        1.1988        1.6381        1.3406        1.1725        0.8824        0.8976        0.9258        0.8805        1.2053        1.1923        1.4235        1.4585        1.8829        2.4705        2.8681        1.6202        1.4271        1.4363        1.6477        1.9562        2.3169        2.9155        3.0710        4.1142        5.2745        5.1975        6.5774        9.2911       13.2904        9.8673       11.1732        9.1260       11.1047       13.1812       13.3854       11.8397       14.5287       15.1782       14.4886       12.8559       11.7234       10.0832        8.9201       11.7581       15.7011       15.0134       15.3227       15.7661       15.8061       24.6806       15.9633       15.4331       12.1956       10.1812        9.6440        9.1869        9.8768       10.8668       10.1814        9.3217        7.0634        6.5910        5.8638        6.4220        0.0000        0.0000        0.0000        0.0000        0.0000        0.0000        0.0000        0.0000        0.0000        0.0000        0.0000        4.9800       12.2022       12.3059       13.3193        0.0000        0.0000        0.0000        0.0000        0.0000        0.0000        0.0000        0.0000        0.0000        0.0000        0.0000        0.0000        0.0000        0.0000        0.0000        0.0000        0.0000        0.0000        0.0000        0.0000        0.0000        0.0000        0.0000        0.0000        0.0000        0.0000        0.0000        0.0000        0.0000        0.0000        0.0000        0.0000        0.0000        0.0000        0.0000        0.0000        0.0000        0.0000        0.0000        0.0000        0.0000        0.0000        0.0000        0.0000        0.0000        0.0000        0.0000        0.0000        0.0000        0.0000        0.0000        0.0000        0.0000        0.0000        0.0000
        0.0000        0.0000       17.1698       14.3181        0.0000        9.7235       12.5467       18.2509       12.4344        6.5583        4.6921        4.0081        9.7402       10.4639        3.6473        2.9480        0.0000        0.0000        1.1549        0.0000        0.0000        0.1442        0.4432        0.0000        0.3962        1.4443        0.6874        0.1218        0.0340        0.0000        0.2504        0.0020        0.5520        0.5544        0.9160        0.1297        0.2580        0.5889        0.5968        0.5865        0.1810        0.1127        0.8466        0.2164        0.3610        0.3288        0.4254        0.3561        0.0550        0.9311        4.5579        4.7230        4.7747        3.5077        2.0177        2.2285        2.8623        3.2423        3.1886        2.4953        3.1098        3.3019        3.0282        2.0146        1.7591        1.5417        1.5285        0.8831        0.8671        0.8360        1.3022        0.9814        0.7484        0.3645        0.1478        0.1382        0.1726        0.3057        1.2139        1.5073        1.9684        0.5279        0.3654        0.7419        1.2800        0.9989        0.6633        0.6231        0.4420        0.4559        0.4037        0.6302        0.2132        0.0626        0.0819        0.2747        0.6332        0.4764        0.0850        0.0509        0.2093        0.5073        0.5899        0.3668        0.6556        0.5383        0.5675        0.7401        0.8240        1.4840        1.7246        2.6223        2.1949        1.7301        1.5174        1.2869        1.2121        1.1148        0.8846        0.8557        0.7986        0.7931        0.8168        1.0569        1.0094        1.0391        1.2184        1.5017        1.5636        1.5791        1.7819        1.6073        1.6199        1.4474        1.9621        1.9712        2.3909        2.8246        3.2886        5.2575        7.0033        6.9106        9.7111       14.0700       13.1200        8.5018        9.2687       15.0659       15.5241       11.5600       11.1697       12.9226       14.9448       13.9390       11.3793        9.3082        9.0563        8.5009       10.0607       13.7236       14.2665       14.7302       17.0819       17.3759       17.1306       18.2886       14.6790       13.3577       11.6217       10.1713       10.0025       10.3879       10.9852       11.2675        8.4595        7.0913        7.4784        7.0233        7.5669       10.2329        0.0000        0.0000        8.2321        0.0000        0.0000        0.0000        0.0000        0.0000        0.0000        3.6900        5.8500       12.5304        0.0000        0.0000        0.0000        0.0000        0.0000        0.0000        0.0000        0.0000        0.0000        0.0000        0.0000        0.0000        0.0000        0.0000        0.0000        0.0000        0.0000        0.0000        0.0000        0.0000        0.0000        0.0000        0.0000        0.0000        0.0000        0.0000        0.0000        0.0000        0.0000        0.0000        0.0000        0.0000        0.0000        0.0000        0.0000        0.0000        0.0000        0.0000        0.0000        0.0000        0.0000        0.0000        0.0000        0.0000        0.0000        0.0000        0.0000        0.0000        0.0000        0.0000        0.0000        0.0000        0.0000        0.0000        0.0000        0.0000        0.0000
        0.0000        0.0000        0.0000        0.0000        0.0000        6.8870        6.8984        9.3390       10.7528       14.7894        4.5546        7.1205        9.0818        1.3437        1.5951        0.0905        0.1661        3.7213        3.9160        2.6716        0.7183        0.6565        0.4815        0.5983        0.3918        0.2166        0.2017        0.4961        0.5842        0.2237        0.6233        0.5507        0.5514        0.9116        2.0593        2.3736        2.3919        2.6754        2.4033        1.8620        1.4921        2.0000        1.8458        0.8439        0.8647        1.9443        2.0809        2.0217        1.9196        1.5179        3.4053        5.2374        4.7489        4.4956        4.8080        3.8370        3.7771        3.8199        4.1970        3.0966        3.4498        3.3998        3.4326        2.6956        2.6025        2.0258        1.5499        2.1525        2.3103        1.5881        2.8347        1.2050        0.5842        0.5308        0.6615        0.5470        0.5547        0.2572        0.4705        1.3698        1.1329        1.6832        1.0060        0.2183        0.7139        1.1810        1.1669        2.2819        1.4370        0.3980        0.2628        0.3960        0.3865        0.1575        0.0950        0.2662        0.4138        0.8539        0.6109        0.1521        0.1108        0.2982        0.9549        0.5919        0.4262        0.4209        0.4678        0.5804        1.1724        2.4579        1.3220        1.4954        1.9521        1.9350        1.9694        1.4949        1.4008        1.4718        2.4066        2.5326        0.7736        0.7101        0.6638        1.3205        0.8602        0.8121        0.8528        1.0663        1.2341        1.1182        1.3742        1.4517        1.3425        1.8069        1.9707        1.8857        2.2128        2.5623        2.8522        3.9891        5.5740        5.8769        7.7189        8.2607       11.8057       10.4174       12.7500       14.3612       13.3443       10.1455       10.2824       11.8568       16.4626       13.3794       11.3671        9.0603       10.5103        8.5153       14.0408       12.7489       15.1649       15.1250       15.6406       16.1259       16.7514       17.3108       18.2275       13.0706       11.4725       10.5266       10.7286       11.7600       10.2468        8.9903        7.9336        7.3993        7.5172        7.0555        7.6151        9.4894        8.3283        8.0582        7.7623        2.8832        0.0000        0.0000        0.0000        0.0000        0.0900        0.0900        0.0900       11.2696        0.0000        0.0000        0.0000        0.0000        0.0000        0.0000        0.0000        0.0000        0.0000        0.0000        0.0000        0.0000        0.0000        0.0000        0.0000        0.0000        0.0000        0.0000        0.0000        0.0000        0.0000        0.0000        0.0000        0.0000        0.0000        0.0000        0.0000        0.0000        0.0000        0.0000        0.0000        0.0000        0.0000        0.0000        0.0000        0.0000        0.0000        0.0000        0.0000        0.0000        0.0000        0.0000        0.0000        0.0000        0.0000        0.0000        0.0000        0.0000        0.0000        0.0000        0.0000        0.0000        0.0000        0.0000        0.0000        0.0000        0.0000
        0.0000        0.0000        0.0000        0.0000        0.0000       24.2995       32.3621       29.4607       22.5611       34.8209       25.5386       14.8421        6.5264        4.6675        2.5856        3.7686        4.4304        1.4427        1.1481        0.7593        0.5189        0.5268        0.6443        0.1685        0.0599        0.1541        0.3121        0.0269        0.0269        0.5065        0.8196        1.1808        1.1812        1.1814        0.7025        0.4241        0.7279        1.9862        2.2468        1.9156        1.6487        3.2556        2.7994        2.1835        3.1933        2.8962        3.2467        4.7885        4.6894        4.1037        5.2260        3.5338        4.6883        3.8817        3.0164        2.9303        3.9292        3.4941        4.0438        3.4028        3.5338        3.6769        2.6781        1.7434        1.9198        1.9894        2.5542        2.2958        1.7491        1.3912        1.1883        1.2622        2.2912        2.2509        1.3570        1.5741        2.2725        0.3174        0.2950        0.7585        1.9639        0.7048        0.1840        0.3955        0.3208        0.1208        0.3060        1.1522        1.1132        0.8885        0.1357        0.7226        0.5066        0.2073        0.1160        0.1838        0.1022        0.0549        0.1130        0.2295        0.2095        0.1625        0.7241        0.4750        0.2810        0.1179        0.0259        0.3851        1.0658        1.4273        0.7037        1.9115        2.3927        2.5970        2.3572        1.7644        1.6296        1.6403        1.3718        1.3590        1.2748        1.1977        0.7556        0.0990        0.0714        0.0968        0.0699        0.0854        0.2128        0.2120        1.0668        1.0616        1.7714        1.1205        1.7074        2.6251        2.0531        1.9268        1.8102        3.0874        5.0078        8.0502        6.9450        8.8094       10.7561       13.5424        8.9021        8.8237       10.7804        9.6162       10.1358       10.6118       14.1573       11.1723       10.0716        9.9188       12.4103        9.0987       12.8092       18.8626       14.5757       14.3199       14.0144       15.2078       15.7866       16.9145       14.6054       14.6309       13.8311       12.0653       11.3858        9.4630        9.7194        9.6349        7.7160        7.7652        8.3085        9.8423        8.4828        7.1324        7.2890        7.0586        6.8951        6.9025        0.0000        0.0000        0.0000        9.5445       11.0507       11.0098       11.5785       12.9604       13.5889        0.0000        0.0000        0.0000        0.0000        0.0000        0.0000        0.0000        0.0000        0.0000        0.0000        0.0000        0.0000        0.0000        0.0000        0.0000        0.0000        0.0000        0.0000        0.0000        0.0000        0.0000        0.0000        0.0000        0.0000        0.0000        0.0000        0.0000        0.0000        0.0000        0.0000        0.0000        0.0000        0.0000        0.0000        0.0000        0.0000        0.0000        0.0000        0.0000        0.0000        0.0000        0.0000        0.0000        0.0000        0.0000        0.0000        0.0000        0.0000        0.0000        0.0000        0.0000        0.0000        0.0000        0.0000        0.0000        0.0000
        0.0000        0.0000        0.0000        0.0000        0.0000       46.5724       39.6897       26.2868       12.1797       21.9067       19.2338        5.4155        1.3025        0.9582        4.3170        0.8382        0.9585        0.1691        0.5037        0.5382        0.4862        0.6508        1.0999        1.1845        0.6388        0.6217        1.0541        0.8230        0.2699        0.3632        0.5429        1.0850        1.3388        0.7418        1.0855        0.7904        0.8040        1.0812        1.0000        1.2043        1.7427        2.0010        3.2781        2.9998        4.0378        2.6276        2.5897        3.8675        1.1604        3.2969        4.4619        2.4549        4.0307        3.3838        2.4524        1.8920        2.2718        2.5042        2.5041        1.9942        2.3213        1.6291        1.4063        1.4948        1.1717        1.1184        1.6462        1.7621        1.1331        1.1899        0.9533        1.3405        2.2540        3.0046        3.3969        4.0477        2.7674        1.6121        0.8845        2.1237        2.9545        1.8619        0.6327        0.3154        0.3063        0.1641        0.1275        0.4844        0.5875        0.8147        0.9635        0.5392        0.4656        0.3054        0.1484        0.2468        0.1439        0.1206        0.1294        0.1310        0.4534        0.4486        0.2778        0.2364        0.1319        0.1085        0.1069        0.3368        0.4126        0.6995        1.4079        2.2656        2.7782        3.0024        2.7042        2.0142        1.9228        1.8010        1.6258        1.8901        1.7686        1.9391        0.5356        0.1791        0.3470        1.6755        4.2769        2.2843        0.8382        0.8470        1.6634        0.4369        0.6241        0.9663        1.3454        6.6565        9.1023        7.1696        4.4987        5.1397        5.6455       10.6452        9.3571       11.4653        8.9523       10.1735        7.4642        7.8542        9.0950        9.8651       10.1800       10.0840        9.5840       13.3968        8.6784        7.3113        7.1519        8.8024        9.7926       12.9440       12.6113       16.2965       13.9139       15.4709       15.8339       15.3285       14.5179       14.9221       12.9955       11.8407       11.4193       10.1450       10.7614        9.6348        8.6168        9.6341       12.4049       12.2443       10.5744        7.3892        7.0799        6.7678        6.9378        7.0073        0.0000        0.0000        8.8297        9.9175       10.6717       10.6431       11.3813       13.0264       15.0839       14.4944       14.3582       11.4695       11.9612       12.4442        0.0000        0.0000        0.0000        0.0000        0.0000        0.0000        0.0000        0.0000        0.0000        0.0000        0.0000        0.0000        0.0000        0.0000        0.0000        0.0000        0.0000        0.0000        0.0000        0.0000        0.0000        0.0000        0.0000        0.0000        0.0000        0.0000        0.0000        0.0000        0.0000        0.0000        0.0000        0.0000        0.0000        0.0000        0.0000        0.0000        0.0000        0.0000        0.0000        0.0000        0.0000        0.0000        0.0000        0.0000        0.0000        0.0000        0.0000        0.0000        0.0000        0.0000        0.0000
        0.0000        0.0000        0.0000        0.0000       25.2923       27.9847       17.6480       19.4860       26.9572       12.8752        7.2496        1.4571        1.2440        0.5046        2.5865        3.0651        2.8327        2.1065        2.0349        1.7151        3.2606        2.0702        0.4163        0.0803        0.6912        0.9692        1.7406        2.7810        1.9922        1.4778        1.1847        2.8673        4.5028        4.5111        3.7089        1.1416        0.6354        2.2880        3.3877        1.3624        1.9670        2.6986        2.2438        2.7886        3.3021        2.7684        1.6628        1.8797        1.6165        2.7734        4.8769        2.4868        2.7200        3.5721        3.7833        3.5374        3.4759        3.2728        2.6275        2.3257        2.7655        2.4278        1.8947        0.9697        0.9061        0.8641        0.6661        0.6473        0.6182        1.2482        0.8573        1.3837        1.8853        1.7556        2.1600        3.1450        2.8050        1.9464        0.9580        0.8963        0.5973        1.6108        1.7233        0.9154        0.5679        0.9073        0.1977        0.5529        0.1607        0.6397        0.4080        0.4348        0.1721        0.4791        0.3289        0.5442        0.1943        0.2932        0.2699        0.1972        0.2347        0.8803        0.3206        0.1799        0.1350        0.0979        0.0811        0.3098        0.5167        0.6178        0.8394        2.5255        3.1721        3.4010        3.1285        2.3214        2.1390        1.8459        4.0834        6.8953        3.6315        2.4531        0.5889        0.4003        0.5303        0.7312        2.7059        1.6329        2.1173        0.0366        0.0196        0.4360        0.5583        0.9523        1.2677        1.7002        6.9393        3.2793        2.3467        2.6850        3.4153        7.6497        6.4986        9.0744        8.6994        7.7868        7.6375        7.4127        6.7650        6.6973        6.7710        6.6726        7.1775        6.6518        9.1823        8.9975        9.7303        9.5434        9.1673       10.2639       14.2658       11.9723       12.4282       14.0115       14.7034       15.7680       15.8551       14.2326       12.7929       11.8036       13.0368        9.8253       10.2707        8.8595        7.1734        9.3719       12.8754       10.5883        7.8843        7.8007        7.0565        6.5188        6.9102        8.3332        0.0000       10.2449        9.1001       10.2729       11.0996       12.4583       11.2584       13.1853       13.7771       14.3297       14.5481       11.9580       11.6483       11.8180       12.9054        0.0000        0.0000        0.0000        0.0000        0.0000        0.0000        0.0000        0.0000        0.0000        0.0000        0.0000        0.0000        0.0000        0.0000        0.0000        0.0000        0.0000        0.0000        0.0000        0.0000        0.0000        0.0000        0.0000        0.0000        0.0000        0.0000        0.0000        0.0000        0.0000        0.0000        0.0000        0.0000        0.0000        0.0000        0.0000        0.0000        0.0000        0.0000        0.0000        0.0000        0.0000        0.0000        0.0000        0.0000        0.0000        0.0000        0.0000        0.0000        0.0000        0.0000
        0.0000        0.0000        0.0000        0.0000       24.3631       27.8953       29.9497       40.6167       31.7082       24.6695       20.2656        4.7595        3.6198        6.6093        6.7728        4.5908        3.9476        3.5570        3.4386        3.4667        3.0902        1.2477        0.7979        1.0498        2.2619        2.9931        2.1441        1.4767        1.3545        1.7500        3.4527        2.3166        4.5099        1.5544        2.0270        1.9852        0.7268        0.4218        0.1192        0.2290        0.5697        2.7099        1.9125        2.7271        1.0530        1.5264        1.5832        3.1856        3.7645        4.0576        6.6381        4.8351        4.0582        3.8625        3.4277        3.4189        3.4255        3.0072        3.1422        1.7337        1.7269        2.3251        2.5196        1.6314        1.5593        1.5910        1.3812        0.7172        0.6542        1.0332        1.0770        0.9222        0.4461        0.3111        0.4395        0.6040        1.6377        1.5635        0.8965        0.7453        0.3315        0.2154        0.5695        0.3266        0.1212        0.1102        0.3073        0.7508        0.4105        0.2110        0.5511        0.3906        0.4426        0.1732        0.2240        1.2970        1.2772        1.3833        0.6505        0.5524        0.5277        0.6222        1.1267        0.3441        0.1650        0.1917        0.1097        0.6685        1.0085        1.2345        1.1226        3.1777        3.8186        4.0517        3.7970        2.8540        2.6532        2.6078        2.2248        3.0271        1.7101        2.4199        0.8332        0.4192        1.1692        1.1885        2.2719        0.2419        0.1519        0.0515        0.0325        0.8261        1.4829        1.8064        2.9727        6.8396        6.4747        2.8937        3.3388        4.0992        4.4334        7.7368        6.4264       11.5551       12.9238        6.6569        9.4428        9.2722        9.2336        6.2472        8.4333       10.1392        8.7476       10.5620        8.0063        7.3376        8.4040        8.1948        8.9857       19.3348       12.7040       12.8693       12.0758       13.3514       14.9683       13.8101       14.3673       15.2314       15.5307       12.8488       11.5025        8.5835        7.8290        7.4482        7.1741        7.0339        7.5576        8.6612        7.9143        7.1621        6.7775        6.2542        7.7833        6.9509        7.5821        8.2874        9.6129       11.3909       12.3316       12.1762       11.0149       12.5753       13.0453       13.4734       13.8121       11.6213       11.6416       11.2685       14.0816        0.0000        0.0000        0.0000        0.0000        0.0000        0.0000        0.0000        0.0000        0.0000        0.0000        0.0000        0.0000        0.0000        0.0000        0.0000        0.0000        0.0000        0.0000        0.0000        0.0000        0.0000        0.0000        0.0000        0.0000        0.0000        0.0000        0.0000        0.0000        0.0000        0.0000        0.0000        0.0000        0.0000        0.0000        0.0000        0.0000        0.0000        0.0000        0.0000        0.0000        0.0000        0.0000        0.0000        0.0000        0.0000        0.0000        0.0000        0.0000        0.0000        0.0000
        0.0000        0.0000        0.0000        0.0000       33.1960       33.6608       31.5548       30.9923       23.4441       21.9565       15.9089        8.3062       10.0507        5.9165        4.7798        4.0133        2.6132        7.8282       13.0410        6.2001        3.4016        1.8591        2.4229        2.0273        4.2039        4.4935        4.7509        1.6528        0.5880        1.5295        0.6597        0.2501        1.6090        1.8568        2.2137        1.9582        2.1025        2.8216        3.0375        2.1059        4.1156        7.3687        7.0636        1.8868        0.9658        1.9602        2.3453        3.2690        3.3602        5.2272        5.3793        4.5491        4.9266        2.6007        2.5529        2.8550        2.9860        2.7608        2.0822        3.2420        2.7410        2.1978        1.2843        1.5607        2.9760        4.1561        4.0839        2.8664        1.1206        0.4214        0.7513        1.0194        1.0857        0.7122        0.8189        0.3103        0.4265        0.7353        0.9370        0.9629        0.4422        0.4355        0.6111        0.2160        0.5374        0.9236        0.6141        0.3449        0.2488        0.4493        0.4086        1.4276        1.6376        0.6193        1.4466        1.8251        2.1467        2.9808        1.8696        3.0389        3.1114        2.3403        2.2121        1.5237        1.2772        0.8053        1.0062        1.5374        1.8083        2.2559        2.9777        4.7478        4.9744        5.2090        5.3632        4.7873        4.9695        3.3032       11.3102        7.3016        2.2006        0.9604        0.5105        0.5153        2.8262        1.7173        0.3573        0.6485        0.9061        0.8523        1.0134        1.4299        1.6335        1.7590        2.6683        2.5154        2.9054        3.4470        4.6848        2.9140        3.4102        6.3890        5.1747        7.0637        6.2512        4.5467        4.1524        4.6676        5.7468        8.9485        5.4826       19.8438       13.1943       16.0245       19.2467       10.9667        9.8225        9.1593        9.9540       12.9546       11.3682       11.8201       15.3911       14.2955       16.9886       18.3305       18.3477       15.4242       14.6397       14.4844       14.0554        8.4291        8.0137        7.6203        7.2844        7.7511        7.6574        7.6650        7.4991        6.4660        6.9846        5.9492        5.8634        7.2747        7.9878        8.7976       11.9307       11.8068       12.2652       13.4002       14.0214       10.4941       10.8394       11.1248       11.4478        9.4073        9.5432        9.5494       10.4840        0.0000        0.0000        0.0000        0.0000        0.0000        0.0000        0.0000        0.0000        0.0000        0.0000        0.0000        0.0000        0.0000        0.0000        0.0000        0.0000        0.0000        0.0000        0.0000        0.0000        0.0000        0.0000        0.0000        0.0000        0.0000        0.0000        0.0000        0.0000        0.0000        0.0000        0.0000        0.0000        0.0000        0.0000        0.0000        0.0000        0.0000        0.0000        0.0000        0.0000        0.0000        0.0000        0.0000        0.0000        0.0000        0.0000        0.0000        0.0000        0.0000        0.0000
        0.0000        0.0000        0.0000        0.0000        0.0000        0.0000        0.0000        0.0000       29.2841       26.3628       24.4523       18.9689       13.9116       15.1585        7.1717        5.4256       18.9985       24.7171       19.1254        5.0701        3.6955        3.4310        2.5302        0.9977        1.2671        1.8253        1.5038        3.2520        4.0978        3.4054        4.2500        1.5125        1.4702        3.3705        2.1026        3.4183        2.0739        4.4429        4.0897        2.2051        2.2121        3.7068        3.0326        0.7241        1.9820        3.7718        4.7105        5.8808        4.8972        3.9555        2.1915        2.0274        3.0889        3.1692        3.7671        1.8045        1.3372        1.2792        1.3541        1.3091        1.9478        2.6019        1.8716        0.7952        0.4230        0.8581        2.4486        1.3157        0.6827        0.9129        0.3396        0.0824        0.2396        0.4688        0.7071        0.3481        0.3373        0.3208        0.4430        0.9086        0.8936        0.9016        0.6802        0.3026        0.4460        0.2778        0.7382        0.4726        0.3660        0.8236        0.5403        0.5382        2.4720        0.9624        1.0100        1.7459        2.1540        2.4347        3.2531        3.1446        3.7616        3.3041        3.1068        3.1869        1.7064        1.3267        1.6335        2.0792        2.3676        2.9929        3.4708        4.9168        6.3577        5.7510        5.4140        4.2907        5.7367       10.0735       12.1924       13.1272        2.6530        0.8784        0.6378        0.6127        1.8687        3.7913        0.6378        2.5920        1.4709        3.4320        1.3733        1.7068        1.9152        3.1733        2.5920        2.8280        3.5692        4.8447        3.8810        5.4742        3.8386        3.6911        3.8289       11.2758        6.2891        3.6451        5.8924        7.1039        7.2340        6.7465        9.1454        7.6557       12.1051       14.4295       26.5654       29.0105       14.4164       14.4445       13.9361       10.9188       11.3321       11.5981       14.3886       13.5820       13.8354       18.0975       19.8904       13.1145       15.1334       16.1896       14.3685        8.5247        7.9290        7.7083        7.9395        8.0493        9.1462        8.1019        7.6418        6.5100        6.7019        5.9552        6.7017        7.1494        7.8916        8.7328       11.0332       11.4938       12.7283       13.3209       13.7563       10.1872       10.3545       10.5911       10.9017        9.0809        9.5162        0.0000        0.0000        0.0000        0.0000        0.0000        0.0000        0.0000        0.0000        0.0000        0.0000        0.0000        0.0000        0.0000        0.0000        0.0000        0.0000        0.0000        0.0000        0.0000        0.0000        0.0000        0.0000        0.0000        0.0000        0.0000        0.0000        0.0000        0.0000        0.0000        0.0000        0.0000        0.0000        0.0000        0.0000        0.0000        0.0000        0.0000        0.0000        0.0000        0.0000        0.0000        0.0000        0.0000        0.0000        0.0000        0.0000        0.0000        0.0000        0.0000        0.0000        0.0000        0.0000
        0.0000        0.0000        0.0000        0.0000        0.0000        0.0000        0.0000        0.0000        0.0000        0.0000       23.6543       19.7141       15.9106       11.7852       12.4558       31.5937       36.5421       25.2932       13.4499        3.1082        2.3384        1.0155        0.6906        1.2554        1.6415        2.5879        3.3664        1.9901        2.7329        3.6262        2.3047        2.5609        2.6812        3.3950        4.2174        2.6748        3.4246        1.7032        2.2643        3.0472        4.2804        3.3548        3.6669        2.9979        2.9934        2.4603        2.1985        3.4988        4.7112        4.6476        3.3324        1.3948        2.6739        2.7593        2.6817        2.7236        1.7770        0.2941        0.2592        0.0989        0.1151        0.0841        0.0971        0.1269        0.1935        0.5508        0.7950        0.4935        0.4623        0.1612        0.0849        0.1193        0.1254        0.1977        0.4519        0.5486        0.3801        0.3300        0.3365        0.4685        1.0722        0.7763        1.0256        0.7051        0.6702        0.8458        0.9409        1.1106        1.0990        1.4713        1.1848        0.8848        0.5166        0.7225        1.1685        2.7532        2.2441        2.5873        2.7076        3.1623        4.1143        3.6184        3.3917        2.2871        1.8209        2.0941        2.6553        2.5029        3.2283        4.2511        3.6952        5.3990        6.2669        6.3085        5.6731        6.1380        7.6936        4.3531        4.9413        3.4265        1.8789        0.9172        2.6211        3.2591        1.9023        1.0167        1.4839        2.0896        2.8668        5.9523        1.7706        2.2151        2.8882        2.6693        2.8947        3.6027        5.1300        5.6217        6.4071        3.8245        4.3547        4.0360        3.7817        3.3792        4.8451        5.0064        3.0399        8.6293        7.4041        5.5393        8.2517        6.9742       13.0328       23.2237       25.3692       26.1301       14.9022       14.1976       24.9099        9.7380       10.0569       10.2532       10.5952       13.0082       14.2605       14.7294       16.1693       13.9829       17.2498       15.0790       13.5123        9.4139        9.2142        8.0892        8.8947        9.1325        9.2257        8.5809        8.2151        8.1674        9.1388       11.5882        8.9511        7.2344        7.9110        8.7367       11.2401       11.7843       12.9981       13.5728       13.8726       10.1252       10.1468       10.9258        0.0000        0.0000        0.0000        0.0000        0.0000        0.0000        0.0000        0.0000        0.0000        0.0000        0.0000        0.0000        0.0000        0.0000        0.0000        0.0000        0.0000        0.0000        0.0000        0.0000        0.0000        0.0000        0.0000        0.0000        0.0000        0.0000        0.0000        0.0000        0.0000        0.0000        0.0000        0.0000        0.0000        0.0000        0.0000        0.0000        0.0000        0.0000        0.0000        0.0000        0.0000        0.0000        0.0000        0.0000        0.0000        0.0000        0.0000        0.0000        0.0000        0.0000        0.0000        0.0000        0.0000        0.0000        0.0000
        0.0000        0.0000        0.0000        0.0000        0.0000        0.0000        0.0000        0.0000        0.0000        0.0000       34.6795       33.0799       16.5564       14.0579       21.7720       40.4035       21.8456       13.4281       15.0535        2.6341        0.8380        1.1938        1.8627        2.0949        4.3325        7.1762        9.7853        5.8325        4.6575        3.6326        3.3981        4.7945        5.2930        4.0530        3.8776        3.1844        2.4313        3.1592        4.7895        3.7056        3.6831        4.8280        4.9362        2.6432        1.5851        1.6809        1.2480        1.6577        1.6280        1.3744        0.9951        0.7274        0.4178        0.3821        0.3091        0.1822        0.5121        1.5231        1.4000        0.2759        0.1012        0.0478        0.0864        1.0372        0.8419        0.3402        0.4911        1.0380        0.6609        0.2224        0.4864        0.0618        0.0832        0.0982        0.2925        0.5751        0.8173        0.4927        0.3942        0.4156        0.4246        0.4259        0.4230        0.4060        0.3708        0.3170        0.3620        0.3417        0.3160        0.3035        0.5109        0.2958        0.3361        0.5151        0.8574        1.8249        2.3507        2.4297        2.6657        2.7928        3.5175        3.7959        4.0476        2.6577        2.1556        2.4729        2.7401        2.4883        2.9580        4.5847        3.9333        4.6078        4.9874        5.9567        6.1722        6.1741        7.3507        5.5481        8.1002        3.9461        3.7605        3.1935        2.7925        2.4867        3.5678        3.0569        3.0196        3.6105        4.6205        5.7170        5.0616        4.2132        4.1125        3.5794        3.6300        7.4632        4.9146        5.3210        5.2832        5.2681        6.0533        5.4257        5.3370        5.4636        5.9501        6.8206        6.0090       12.3363        9.9480        6.5293       13.7324       16.3602       23.8026       28.1016       23.4410       16.8244       11.8278       14.6054       17.4613       16.4932       11.6884       11.4462       11.3546       16.4519       17.0343       19.5500       17.6405       14.4519       15.8208       14.4100       13.2979        9.5459        9.1480       10.0799        9.0069        9.3521        9.2293        9.1359        9.4428        7.1727        9.7337        8.0639        7.1037        7.1724        7.5938        8.6316       11.2837       11.5146       12.7238       13.4955       13.9520        9.9954       10.3262        0.0000        0.0000        0.0000        0.0000        0.0000        0.0000        0.0000        0.0000        0.0000        0.0000        0.0000        0.0000        0.0000        0.0000        0.0000        0.0000        0.0000        0.0000        0.0000        0.0000        0.0000        0.0000        0.0000        0.0000        0.0000        0.0000        0.0000        0.0000        0.0000        0.0000        0.0000        0.0000        0.0000        0.0000        0.0000        0.0000        0.0000        0.0000        0.0000        0.0000        0.0000        0.0000        0.0000        0.0000        0.0000        0.0000        0.0000        0.0000        0.0000        0.0000        0.0000        0.0000        0.0000        0.0000        0.0000        0.0000
        0.0000        0.0000        0.0000        0.0000        0.0000        0.0000        0.0000        0.0000        0.0000        0.0000       33.0846       35.9965       38.3987       26.4772       30.6480       18.3080       15.3060       11.7250        6.6179        4.3794        2.2182        1.0079        0.3245        6.4891       15.1808       19.4227       17.1498        6.7586       10.6050       14.6986       10.6635        8.8201        5.2018        6.2544        9.5791        6.5129        9.3106        8.2563        7.5420        9.4500        9.8699        6.6957        4.4482        2.4561        2.3565        1.0806        1.0828        0.9985        0.7185        1.0038        1.0073        1.0794        0.4126        1.0031        0.7095        0.5294        0.3005        0.1453        1.5462        2.7983        2.1525        1.1668        0.8941        0.3546        2.4287        2.8835        1.4901        1.6016        2.6620        2.1324        1.1284        1.1623        0.9811        0.4140        0.6175        0.9999        1.1939        1.3614        1.1910        0.9914        0.8515        0.7146        0.6331        0.4956        0.4898        0.3991        0.3337        0.1293        0.1169        0.1229        0.1525        0.2600        0.2675        0.5081        0.8192        1.6119        1.9775        2.1330        2.1846        2.0489        2.1499        2.4377        2.3170        2.3033        1.9899        2.3051        2.6361        2.6891        3.7660        3.0808        3.3042        3.4574        3.6585        5.1385        4.4778        4.3913        4.3794        4.2846        3.9599        4.1859        3.5033        5.7815        6.0402        3.8824        3.2479        3.1201        3.4823        3.8502        4.7773        4.8285        5.1198        5.1659        4.3381        3.1554        3.9296        5.9450        7.0470        6.7695        6.4125        7.1616        7.0803        7.3749        7.3031        7.3961        6.8540        7.2296        6.9055       15.2795       13.2647       10.1971       23.6923       27.2599       21.6406       19.7673       23.9022       25.9230       19.3663       21.9553       23.3179       26.6436       26.1621       14.0005       15.9351       23.2037       23.4241       22.3451       16.6180       17.9397       17.6976       16.6549       21.4921       10.5993       10.6574       10.2069       10.0421       11.2217       11.6769       11.7142       10.5606        7.1672        8.0898        6.5746        6.6099        5.0295        5.0979        5.7643        6.9593       10.5124       12.1738       13.7801        0.0000        0.0000        0.0000        0.0000        0.0000        0.0000        0.0000        0.0000        0.0000        0.0000        0.0000        0.0000        0.0000        0.0000        0.0000        0.0000        0.0000        0.0000        0.0000        0.0000        0.0000        0.0000        0.0000        0.0000        0.0000        0.0000        0.0000        0.0000        0.0000        0.0000        0.0000        0.0000        0.0000        0.0000        0.0000        0.0000        0.0000        0.0000        0.0000        0.0000        0.0000        0.0000        0.0000        0.0000        0.0000        0.0000        0.0000        0.0000        0.0000        0.0000        0.0000        0.0000        0.0000        0.0000        0.0000        0.0000        0.0000        0.0000        0.0000
        0.0000        0.0000        0.0000        0.0000        0.0000        0.0000        0.0000        0.0000        0.0000        0.0000        0.0000       33.6053       47.4608       45.8721       38.2342       35.2463       20.4905       11.9511        4.6395        0.8256        0.6512        3.0819        5.8996       11.8390       10.3067       10.2048        4.5210        9.4793        4.7262        1.4668        2.3723        2.7045        3.8386        3.4482        4.1604        5.1664        4.5959        4.1402        6.8765        5.0780        3.8024        2.5896        2.4445        1.4793        0.7089        0.4573        0.3830        0.2985        2.3733        2.7769        2.3797        2.6110        2.7682        2.8821        2.7994        1.5285        0.1456        0.5249        0.7427        2.4315        3.6541        3.3918        2.2761        0.7834        0.1863        0.1391        0.8550        0.3567        0.3530        0.9949        0.6704        0.7628        1.0288        0.7447        0.8077        0.7695        0.7257        1.2718        1.5483        1.3194        1.0909        0.8657        0.7827        0.5737        0.4803        0.3937        0.3026        0.0773        0.0593        0.1097        0.1683        0.2978        0.3087        0.6187        1.6094        2.1113        2.0450        2.1372        2.1453        1.9947        2.0051        2.2191        2.1748        2.2194        2.1591        2.2918        2.5356        3.1164        3.5833        3.3977        3.1947        3.1973        3.6213        5.2238        4.5873        4.1323        4.4187        6.2932        5.0950        4.3868        4.3151        3.6139        7.6140        7.8542        3.9916        3.4019        3.9260        5.8209        5.2682        7.8071        7.4665        6.1016        5.5918        5.5466        6.6593       11.8306        8.6076        9.2823        8.2688       10.4532       10.4852       10.2512        8.6096        8.5168        9.4713       14.9159       15.0444       18.6567       12.0238       16.0550       18.8908       28.2095       27.6652       20.7125       24.7417       26.1522       17.3763       32.7383       28.8633       14.5030       13.5761       20.5433       15.9619       18.3077       31.3885       34.6310       19.8797       18.4389       19.0849       23.0701       26.7836       15.1110       15.5715       15.1901       10.5196       16.0799       16.3806       12.4418       10.6688        9.1082        8.7682        7.1335        6.9411        5.2451        5.2084        5.6244        6.6490       10.6644       12.6055        0.0000        0.0000        0.0000        0.0000        0.0000        0.0000        0.0000        0.0000        0.0000        0.0000        0.0000        0.0000        0.0000        0.0000        0.0000        0.0000        0.0000        0.0000        0.0000        0.0000        0.0000        0.0000        0.0000        0.0000        0.0000        0.0000        0.0000        0.0000        0.0000        0.0000        0.0000        0.0000        0.0000        0.0000        0.0000        0.0000        0.0000        0.0000        0.0000        0.0000        0.0000        0.0000        0.0000        0.0000        0.0000        0.0000        0.0000        0.0000        0.0000        0.0000        0.0000        0.0000        0.0000        0.0000        0.0000        0.0000        0.0000        0.0000        0.0000        0.0000
        0.0000        0.0000        0.0000        0.0000        0.0000        0.0000        0.0000        0.0000        0.0000        0.0000        0.0000        0.0000        0.0000        0.0000       24.0477       37.5311       22.7451       12.0325        9.0891        9.3166        8.5780        5.8825       10.7286        5.7277        4.7468        5.7668        6.1665        1.2149        0.9475        3.1911        4.1271        1.3212        3.1514        5.0845        6.1902        3.2021        1.8083        1.1885        1.3847        2.2135        1.9679        1.4187        0.6386        0.1042        0.9633        2.5369        3.4410        2.7424        2.7446        2.2830        2.6574        3.4250        3.7235        2.3977        1.1596        1.5842        0.8413        0.1029        0.5505        1.8695        1.4768        2.5115        3.2006        2.5453        1.8371        1.8361        1.0103        0.7662        0.5239        0.4099        0.1577        0.3878        0.5477        0.7709        0.6940        0.6295        0.7761        1.1011        1.4515        0.9469        0.8967        0.8704        0.8861        0.6949        0.4901        0.3774        0.2818        0.0773        0.0509        0.2596        0.3080        0.4591        0.7937        1.2589        1.9194        2.6274        2.4788        2.2786        2.1589        1.9380        1.9706        1.9288        2.1105        2.4936        2.3810        2.4192        2.6035        3.0755        3.6480        3.3483        3.1200        3.7464        6.6042        6.5094        4.1526        3.9827        4.2213        4.3699        4.4854        4.2348        4.1793        2.5016        2.4498        3.5234        3.7256        3.8595        6.6520        7.2933        6.7956        6.0885        7.9535        6.7167        9.2043        7.3300        7.9402       12.6737       12.1180       13.0992       10.1399       12.0465       10.5253       10.9379       10.7987       11.4144       13.9086       25.2191       23.3252       16.7585       13.3718       19.0141       19.6541       23.6372       28.1136       22.2891       15.2560       26.5456       27.9166       20.9283       15.0088       16.3309       14.6505       14.1238       13.5408       21.1531       25.3644       30.4641       23.8454       27.4219       31.1871       33.5897       26.5020       17.8843       15.2227       14.6986       10.3048       14.3059       13.0322       15.3886       14.9103       12.0899       10.2567        8.5362        8.7230        6.1968        5.7671        6.2386        0.0000        0.0000        0.0000        0.0000        0.0000        0.0000        0.0000        0.0000        0.0000        0.0000        0.0000        0.0000        0.0000        0.0000        0.0000        0.0000        0.0000        0.0000        0.0000        0.0000        0.0000        0.0000        0.0000        0.0000        0.0000        0.0000        0.0000        0.0000        0.0000        0.0000        0.0000        0.0000        0.0000        0.0000        0.0000        0.0000        0.0000        0.0000        0.0000        0.0000        0.0000        0.0000        0.0000        0.0000        0.0000        0.0000        0.0000        0.0000        0.0000        0.0000        0.0000        0.0000        0.0000        0.0000        0.0000        0.0000        0.0000        0.0000        0.0000        0.0000        0.0000        0.0000        0.0000
        0.0000        0.0000        0.0000        0.0000        0.0000        0.0000        0.0000        0.0000        0.0000        0.0000        0.0000        0.0000        0.0000        0.0000        0.0000        0.0000        0.0000        0.0000       11.7116        8.3725        9.4956        7.0488        2.6775        1.7444        3.7676        0.5322        0.4676        0.3953        1.9552        1.0483        1.9502        3.9967        4.3907        2.6734        0.3242        0.5258        0.6695        0.0859        0.2810        0.8192        1.5216        2.0069        2.9155        3.3364        5.2595        3.6941        2.5689        0.8983        0.5760        0.1175        0.4021        1.5030        2.1830        1.3753        0.2311        2.5160        2.7854        2.1811        3.8172        2.3389        2.5720        3.3660        2.9405        3.4670        2.1954        2.1947        1.4430        0.1126        0.1305        1.7756        1.0022        0.3037        0.3016        0.4197        0.4445        0.4751        0.5081        0.5971        0.7566        0.7678        0.7466        0.7110        0.6567        0.6215        0.4852        0.5896        1.0109        0.6256        0.2541        1.3048        1.0950        0.4367        1.1930        2.4877        3.2116        4.5219        2.9557        3.2435        2.2939        2.1546        1.7907        1.8072        1.9687        2.2751        2.4510        2.4411        2.6611        2.8726        4.1778        4.3860        4.5114        3.7355        3.2505        4.5640        3.1669        3.3079        4.3213        4.6163        4.9865        6.1496        5.1817        2.7600        2.6086        2.5479        2.8203        3.4394        4.5879        3.9440        5.7863        6.3785        8.8181        6.2679        8.4805       10.7248        9.3150       15.1628       12.0807       12.1563       12.0615       13.6818       13.3316       11.0492       10.9234       11.5071       21.2003       23.3569       22.4585       14.0466       15.0129       14.2411       19.1760       35.5032       35.2005       33.3676       36.1246       24.6204       20.6784       20.1692       18.2150       15.9019       22.4153       23.6303       20.0450       17.9906       31.9225       22.2584       17.0115       27.0851       27.7954       24.1032       28.1644       12.7361       11.3095       11.2835       11.3425       15.3050       16.7170       13.6508       16.3182       13.1855       13.6376       11.6504       10.0519        7.0484        7.0060        7.6523        0.0000        0.0000        0.0000        0.0000        0.0000        0.0000        0.0000        0.0000        0.0000        0.0000        0.0000        0.0000        0.0000        0.0000        0.0000        0.0000        0.0000        0.0000        0.0000        0.0000        0.0000        0.0000        0.0000        0.0000        0.0000        0.0000        0.0000        0.0000        0.0000        0.0000        0.0000        0.0000        0.0000        0.0000        0.0000        0.0000        0.0000        0.0000        0.0000        0.0000        0.0000        0.0000        0.0000        0.0000        0.0000        0.0000        0.0000        0.0000        0.0000        0.0000        0.0000        0.0000        0.0000        0.0000        0.0000        0.0000        0.0000        0.0000        0.0000        0.0000        0.0000        0.0000        0.0000
        0.0000        0.0000        0.0000        0.0000        0.0000        0.0000        0.0000        0.0000        0.0000        0.0000        0.0000        0.0000        0.0000        0.0000        0.0000        0.0000        0.0000        0.0000        0.0000       24.2086       17.2643        2.8384        3.8210        6.7345        7.0781        6.1342        5.3557        3.1130        6.2030        4.5492       10.8135        3.9750        6.5101        3.5035        1.0214        0.8169        0.1098        0.3843        0.4549        0.0291        0.7203        3.5750        4.0915        5.1420        4.5840        4.6380        4.6440        1.7880        1.6980        1.0140        0.9660        0.2460        0.2460        3.4500        3.8640        3.7278        5.4678        4.5748        6.4113        4.2674        2.1942        2.8945        1.9916        2.7610        2.9814        2.1025        1.5279        0.8993        0.5765        2.0156        1.7021        0.2081        0.1751        0.1460        0.2400        0.2614        0.2809        0.4817        0.8108        1.1690        1.3453        0.6499        0.4349        0.2450        0.4493        0.5564        0.5539        0.8246        0.5480        1.5711        1.3616        0.3807        0.8239        1.8337        2.1064        2.3375        3.5372        1.9708        1.9626        1.6712        1.4794        1.7028        1.8169        2.2850        2.1720        2.4479        2.4500        2.7447        3.1771        7.9753        6.0404        4.1382        3.0047        2.9775        4.0710        5.4011        4.2351        4.2391        7.5903        6.6119        7.1733        5.1816        6.0287        3.6391        4.5250        1.7063        1.9597        2.4825        2.7209        3.7666        5.3496        7.2733        8.9965        9.9841       10.8634       10.5334       11.2224       11.7512       11.8359       12.6967       13.4195       13.0533       13.1511       10.4207       14.3446       14.2616       10.1214       15.0300       14.1551       14.4840       16.3810       22.9940       26.7968       25.0931       26.5561       35.5346       28.7856       23.0209       28.7151       31.3087       32.8418       35.7444       28.6039       31.4446       28.0043       31.2821       31.9313       44.0334       47.5430       56.0058       39.3667       26.1720       21.2719       18.8079       17.1013       16.9754       20.0032       18.9409       16.1052       13.7776       13.7362       13.8779       10.6084       10.5056       10.6345       11.5625        0.0000        0.0000        0.0000        0.0000        0.0000        0.0000        0.0000        0.0000        0.0000        0.0000        0.0000        0.0000        0.0000        0.0000        0.0000        0.0000        0.0000        0.0000        0.0000        0.0000        0.0000        0.0000        0.0000        0.0000        0.0000        0.0000        0.0000        0.0000        0.0000        0.0000        0.0000        0.0000        0.0000        0.0000        0.0000        0.0000        0.0000        0.0000        0.0000        0.0000        0.0000        0.0000        0.0000        0.0000        0.0000        0.0000        0.0000        0.0000        0.0000        0.0000        0.0000        0.0000        0.0000        0.0000        0.0000        0.0000        0.0000        0.0000        0.0000        0.0000        0.0000        0.0000        0.0000
        0.0000        0.0000        0.0000        0.0000        0.0000        0.0000        0.0000        0.0000        0.0000        0.0000        0.0000        0.0000        0.0000        0.0000        0.0000        0.0000        0.0000        0.0000        0.0000       26.1462        6.7862        3.7238        5.8629        4.3168        3.7061        0.6818        0.9138        5.7877        6.3379        2.6741        5.2222        6.0741        5.2343        6.0635        4.3352        1.9213        0.8786        0.8902        1.1540        3.2216        2.9591        0.2583        0.0835        0.0540        0.3180        2.3220        3.3720        2.8320        1.4820        0.5160        0.4800        1.1580        0.0420        0.0420        3.5580        2.5860        2.2650        1.8449        1.0137        2.3941        1.4034        1.4028        2.2566        1.0297        2.0120        1.9082        0.3173        0.1093        1.5826        2.3424        1.9957        0.8347        0.2250        0.1476        0.1382        0.2168        0.2036        0.3309        0.4961        0.8094        1.9829        1.6278        1.3466        1.5128        0.9723        1.0377        0.5842        1.9614        2.0782        0.9782        0.6925        0.4891        0.5781        1.2574        1.7906        2.6291        2.7905        1.9704        1.8141        1.4578        1.3538        1.3738        1.8355        1.9951        2.3146        2.2198        2.3957        2.6575        5.4893        2.9876        3.0183        3.4802        2.8205        3.0599        3.4964        3.2674        3.6159        4.4618        7.4117        6.3407       13.1744       15.6461       15.9174        4.3262        9.0739        2.0611        2.2445        2.8932        2.9306        3.6737        4.8744        8.1675        9.4303       11.2096       12.6739       12.2811       12.7463       13.5012       14.9059       15.0336       14.9252       14.4718       14.7718       17.0323       19.5362       18.3738       11.8375       11.9540       18.8824       25.7782       15.4205       23.6772       35.4764       30.3255       24.4150       27.3506       19.8575       23.8880       25.0366       29.5595       37.9089       44.2445       40.0584       40.6332       37.0242       43.4291       50.4060       46.4815       42.7363       40.9574       43.9203       28.4087       32.6669       31.1871       28.2126       21.5217       17.6028       24.2994       18.6721       18.1254       12.8840       12.8182       16.3790       12.2299       12.1801       13.1933       16.0776       18.0009        0.0000        0.0000        0.0000        0.0000        0.0000        0.0000        0.0000        0.0000        0.0000        0.0000        0.0000        0.0000        0.0000        0.0000        0.0000        0.0000        0.0000        0.0000        0.0000        0.0000        0.0000        0.0000        0.0000        0.0000        0.0000        0.0000        0.0000        0.0000        0.0000        0.0000        0.0000        0.0000        0.0000        0.0000        0.0000        0.0000        0.0000        0.0000        0.0000        0.0000        0.0000        0.0000        0.0000        0.0000        0.0000        0.0000        0.0000        0.0000        0.0000        0.0000        0.0000        0.0000        0.0000        0.0000        0.0000        0.0000        0.0000        0.0000        0.0000        0.0000        0.0000
        0.0000        0.0000        0.0000        0.0000        0.0000        0.0000        0.0000        0.0000        0.0000        0.0000        0.0000        0.0000        0.0000        0.0000        0.0000        0.0000        0.0000        0.0000        0.0000        0.0000       16.1638       19.2593       12.3737        9.6956        5.4469        1.0170        6.5404        1.7793        0.1831        0.1631        2.4196        3.4230        2.2508        2.6461        1.8165        0.8034        1.2233        1.5915        1.6437        1.8654        2.6708        1.9549        0.7291        0.0000        0.7260        1.2600        1.2600        3.4380        4.8240        6.1560        2.9640        0.0840        0.7080        1.3740        0.9300        1.3712        0.1287        0.0407        0.0762        0.8083        0.3258        0.6083        0.5431        0.0624        0.3674        1.8953        1.1833        0.1623        0.5875        0.9649        1.9818        0.8607        0.9039        0.2155        0.3975        0.1784        0.4257        0.4836        0.9776        0.5289        1.0084        0.8309        1.0389        0.4255        0.6670        0.8691        0.2834        0.7224        0.6922        1.0382        0.3380        0.3585        0.4494        0.7234        0.9527        1.7114        1.7986        1.8460        1.7607        1.3874        1.3667        1.3954        1.5004        1.9399        2.1963        2.2017        2.2937        2.5658        2.9162        3.3203        3.0237        2.9879        3.0821        5.9020        3.1996        3.2610        4.7079        7.6928       12.4788        9.7940        5.3977        3.5365        8.2957       10.6416       12.7056        4.0076        2.4991        2.7991        3.0403        3.9887        5.4675        8.9050       10.9984       12.5149       13.2641       13.4563       14.1435       16.4126       16.8864       16.8066       16.0044       15.6489       14.9553       21.6233       21.6747       18.1437       20.8080       31.9516       23.3762       19.9733       24.1585       30.0073       36.0777       28.9513       25.6328       27.1300       26.5669       29.6313       29.3340       26.8811       25.9576       52.4415       61.2572       60.6682       57.3818       30.8840       32.5746       43.0948       41.0359       32.5636       32.2839       27.6909       30.6251       28.6878       23.9596       18.5673       18.3387       25.6937       18.9571       12.9213       16.1041       15.6773       16.2035       13.7984       13.8985       14.8262       16.1603       19.0449       19.6053        0.0000        0.0000        0.0000        0.0000        0.0000        0.0000        0.0000        0.0000        0.0000        0.0000        0.0000        0.0000        0.0000        0.0000        0.0000        0.0000        0.0000        0.0000        0.0000        0.0000        0.0000        0.0000        0.0000        0.0000        0.0000        0.0000        0.0000        0.0000        0.0000        0.0000        0.0000        0.0000        0.0000        0.0000        0.0000        0.0000        0.0000        0.0000        0.0000        0.0000        0.0000        0.0000        0.0000        0.0000        0.0000        0.0000        0.0000        0.0000        0.0000        0.0000        0.0000        0.0000        0.0000        0.0000        0.0000        0.0000        0.0000        0.0000        0.0000        0.0000
        0.0000        0.0000        0.0000        0.0000        0.0000        0.0000        0.0000        0.0000        0.0000        0.0000        0.0000        0.0000        0.0000        0.0000        0.0000        0.0000        0.0000        0.0000        0.0000        0.0000        0.0000       24.5343       22.7037       25.9695        8.0313        2.0363        1.2221        0.2096        0.4430        1.4440        4.1638        2.5601        2.3864        1.4451        0.3816        0.2619        0.2070        0.7782        1.4722        0.3339        1.1733        1.8426        2.0077        2.0580        0.2640        0.3180        0.3720        1.5540        0.7500        0.9660        0.7320        0.6660        0.7080        0.8700        2.0040        2.3147        0.1169        0.0821        0.0060        0.0085        0.0975        0.0097        0.0745        0.0687        0.0235        0.0681        1.5491        0.4624        0.3677        0.4207        0.7808        0.6399        0.3682        1.0656        0.2933        0.2614        0.2690        0.2580        0.4041        0.5027        0.8873        1.5474        1.5474        0.2526        0.1918        0.1606        0.1323        0.2472        0.6460        1.0174        0.5140        0.4359        0.4570        0.6456        1.0337        1.4946        1.8094        1.7100        1.7950        1.4613        1.4598        1.4895        1.5685        2.3356        2.6565        2.1795        2.2175        2.3668        2.4637        4.3746        4.3209        3.4600        2.9003        3.5916        5.5396        4.7273        6.7597       11.4432        7.7807        4.5728        7.8466        6.3537        3.8560        3.8462        3.1313        3.3815        2.3170        3.0295        3.4196        4.2529        7.1560       10.2189       12.4921       14.0782       14.8855       15.1922       15.8628       16.1365       16.1830       16.2347       16.1785       17.1527       16.5792       28.5556       25.5199       19.1350       21.9381       38.8153       20.8444       20.3539       26.1419       32.3333       25.6887       23.4796       21.6038       36.5249       30.7890       22.2626       21.2786       26.1991       30.6890       48.9152       53.6159       55.6284       46.0793       46.1412       34.7295       37.6061       43.8421       27.3546       33.8011       26.2399       25.7960       23.4525       22.3655       21.7162       27.8714       22.6904       18.5148       16.4707       14.5723       14.9554       19.9837       18.0846       15.7025       16.6761       16.7527       20.0617       19.8264       14.4484        0.0000        0.0000        0.0000        0.0000        0.0000        0.0000        0.0000        0.0000        0.0000        0.0000        0.0000        0.0000        0.0000        0.0000        0.0000        0.0000        0.0000        0.0000        0.0000        0.0000        0.0000        0.0000        0.0000        0.0000        0.0000        0.0000        0.0000        0.0000        0.0000        0.0000        0.0000        0.0000        0.0000        0.0000        0.0000        0.0000        0.0000        0.0000        0.0000        0.0000        0.0000        0.0000        0.0000        0.0000        0.0000        0.0000        0.0000        0.0000        0.0000        0.0000        0.0000        0.0000        0.0000        0.0000        0.0000        0.0000        0.0000        0.0000        0.0000
        0.0000        0.0000        0.0000        0.0000        0.0000        0.0000        0.0000        0.0000        0.0000        0.0000        0.0000        0.0000        0.0000        0.0000        0.0000        0.0000        0.0000        0.0000        0.0000        0.0000        0.0000        4.5660        4.0860       13.6421       11.2966        4.3783        1.6829        4.2760        2.6790        1.9140        2.0367        3.2301        2.0453        1.3543        1.9656        2.3562        2.4444        2.4425        2.7026        3.4564        2.4147        2.0073        2.3081        2.2380        1.2600        0.3360        0.9180        2.3751        3.5664        4.5169        4.8896        0.2657        0.8902        2.0003        1.7772        1.0713        0.9579        0.1737        0.0202        0.0874        0.0670        0.1207        0.0586        0.0879        0.1177        0.9919        1.6034        2.2971        1.9417        2.8241        4.8573        1.4514        0.4934        1.6873        1.0173        0.5593        1.0459        1.0647        0.8512        0.2811        0.5338        2.6548        2.4002        1.0287        0.3054        0.2099        0.2174        0.1361        0.3438        0.7674        0.5571        0.6054        0.6946        0.9269        1.2134        1.5382        1.7422        1.7420        1.7934        2.0313        1.9984        1.9968        2.0594        2.4213        2.2326        2.0554        1.9670        2.5846        3.0408        5.3233        4.6501        4.5251        4.4847        3.6373        3.8708        3.1852        3.4785        6.7916        8.0630        9.1645        3.9739        4.0456        3.6428        1.9069        1.4461        1.2336        1.7093        2.1832        2.2065        3.0204        5.1752        9.0899       11.4752       12.6556       13.6289       18.1142       23.3368       27.0022       18.3604       18.7871       18.5384       18.7035       18.3408       23.6406       22.2536       23.1859       19.7972       16.4436       15.4731       15.6847       19.7110       25.2942       26.1453       20.8935       22.7447       28.6416       29.2872       24.7291       28.1611       25.9975       27.4463       26.8307       32.9867       42.6465       41.3466       42.9307       38.5407       34.7390       40.4590       37.4449       27.6174       21.8911       29.7259       24.9304       28.2070       30.5977       25.0926       30.3704       25.8465       22.3325       16.3542       17.1458       20.7375       17.7157       16.7448       17.4765       17.5978       17.6367       17.6920       18.8190        0.0000        0.0000        0.0000        0.0000        0.0000        0.0000        0.0000        0.0000        0.0000        0.0000        0.0000        0.0000        0.0000        0.0000        0.0000        0.0000        0.0000        0.0000        0.0000        0.0000        0.0000        0.0000        0.0000        0.0000        0.0000        0.0000        0.0000        0.0000        0.0000        0.0000        0.0000        0.0000        0.0000        0.0000        0.0000        0.0000        0.0000        0.0000        0.0000        0.0000        0.0000        0.0000        0.0000        0.0000        0.0000        0.0000        0.0000        0.0000        0.0000        0.0000        0.0000        0.0000        0.0000        0.0000        0.0000        0.0000        0.0000        0.0000        0.0000
        0.0000        0.0000        0.0000        0.0000        0.0000        0.0000        0.0000        0.0000        0.0000        0.0000        0.0000        0.0000        0.0000        0.0000        0.0000        0.0000        0.0000        0.0000        0.0000        0.0000        0.0000        4.6072        4.6564       11.7434        4.6043        2.7180        3.3584        3.5428        5.2281        3.0381        2.4923        2.5787        1.7553        2.2150        1.5679        0.0601        0.0637        0.7222        2.4426        2.3409        2.0330        1.2292        2.3080        3.4080        3.5040        0.6540        0.8220        1.2132        1.1718        2.8227        6.4021        3.7913        2.2340        2.0167        1.0751        3.3946        3.9152        2.3396        0.4435        0.0899        0.0588        0.0620        0.1911        0.0740        0.1224        1.3362        1.8854        0.9013        1.3169        2.9539        3.5081        0.8525        0.6173        1.4386        2.7770        1.9366        1.4180        0.4468        0.5507        0.6812        0.2941        2.3030        0.6184        0.4790        0.3266        0.3070        0.3041        0.1189        0.2254        0.2816        1.0117        0.5989        0.9185        1.1833        1.2945        1.9525        1.6832        1.9097        2.1737        2.3232        2.3114        2.3434        2.3669        2.4793        1.9956        1.8524        2.5457        2.4438        3.3090        3.7174        4.0808        6.0708        3.9364        4.2388        4.2600        3.4456        3.5537        3.3232        3.4629        4.8369        5.4858        9.2959        6.5926        2.9904        1.2916        1.7084        2.3104        2.8989        2.3320        3.1444        5.0200        9.8504       12.4777       14.6882       14.8901       19.4273       19.2530       20.5115       19.1007       20.9083       19.8772       19.4414       18.5312       21.1512       21.7855       23.5835       23.8462       20.4262       16.0042       19.0739       21.7070       24.7374       23.8749       23.3445       22.9826       26.5163       25.7834       27.1461       32.6377       34.1253       31.5035       39.3273       33.9498       36.6480       38.0311       36.1339       39.3531       42.1269       31.9259       25.4561       25.7042       23.9031       30.2771       32.0962       34.0952       31.6460       18.8456       15.4639       19.4829       22.6369       20.1531       18.9033       18.3740       19.5463       17.3327       18.7268       19.1204       17.9544       18.4227       19.7476        0.0000        0.0000        0.0000        0.0000        0.0000        0.0000        0.0000        0.0000        0.0000        0.0000        0.0000        0.0000        0.0000        0.0000        0.0000        0.0000        0.0000        0.0000        0.0000        0.0000        0.0000        0.0000        0.0000        0.0000        0.0000        0.0000        0.0000        0.0000        0.0000        0.0000        0.0000        0.0000        0.0000        0.0000        0.0000        0.0000        0.0000        0.0000        0.0000        0.0000        0.0000        0.0000        0.0000        0.0000        0.0000        0.0000        0.0000        0.0000        0.0000        0.0000        0.0000        0.0000        0.0000        0.0000        0.0000        0.0000        0.0000        0.0000        0.0000
        0.0000        0.0000        0.0000        0.0000        0.0000        0.0000        0.0000        0.0000        0.0000        0.0000        0.0000        0.0000        0.0000        0.0000        0.0000        0.0000        0.0000        0.0000        0.0000        0.0000        0.0000        3.7337       11.5477        4.4684        2.5666        2.7122        2.3179        3.1286        1.8929        2.6284        3.4884        1.8039        1.7890        1.6452        1.3358        0.0568        0.4823        0.7293        0.3084        0.4335        1.2495        3.0203        4.4555        3.8700        3.2580        2.4600        1.2540        2.2216        1.1720        0.1295        1.7730        2.1984        3.8334        0.9203        1.6348        5.2321        3.7988        2.8261        0.6342        0.6390        0.3714        2.2252        0.5803        0.2304        0.2197        0.1556        0.4091        1.2532        0.5517        1.4151        3.7228        0.9421        0.9954        1.8496        2.0452        1.8955        1.2672        0.9292        0.6741        0.4942        0.7740        0.3119        0.3702        0.4335        0.3961        0.6935        0.4731        0.2611        0.1655        0.2330        0.3601        0.6429        0.7224        1.0242        1.3641        1.5756        1.6869        2.1271        2.2341        2.3319        2.7651        2.6262        2.9937        2.0789        1.9278        1.8047        1.9929        1.7588        1.9541        2.3668        3.1907        3.6448        4.7882        7.4577        4.5801        3.5873        4.1508        3.7782        3.6414        5.5573        8.3054       11.4554        9.5013        1.9291        1.1886        1.3261        1.7440        2.2851        3.3596        3.3517        5.5426       10.6923       13.2230       14.7328       15.6135       19.1371       19.7681       19.7906       19.4670       19.9225       19.8342       19.5477       19.1874       25.1157       28.8235       23.8649       21.9045       19.7304       19.6920       19.2453       18.1952       21.4717       24.2628       23.3652       23.9125       26.4303       26.1693       25.4053       30.2456       32.0876       37.5275       37.3671       39.3161       41.3738       39.3904       38.3887       41.5736       36.0058       38.6933       36.0661       27.0175       37.0363       33.4326       21.5272       20.1581       20.5809       18.4775       19.9260       18.9996       19.3585       23.4155       27.1249       20.9878       21.0902       19.3142       19.6252       20.1777       20.0710       20.7997       22.3324       26.9172        0.0000        0.0000        0.0000        0.0000        0.0000        0.0000        0.0000        0.0000        0.0000        0.0000        0.0000        0.0000        0.0000        0.0000        0.0000        0.0000        0.0000        0.0000        0.0000        0.0000        0.0000        0.0000        0.0000        0.0000        0.0000        0.0000        0.0000        0.0000        0.0000        0.0000        0.0000        0.0000        0.0000        0.0000        0.0000        0.0000        0.0000        0.0000        0.0000        0.0000        0.0000        0.0000        0.0000        0.0000        0.0000        0.0000        0.0000        0.0000        0.0000        0.0000        0.0000        0.0000        0.0000        0.0000        0.0000        0.0000        0.0000        0.0000
        0.0000        0.0000        0.0000        0.0000        0.0000        0.0000        0.0000        0.0000        0.0000        0.0000        0.0000        0.0000        0.0000        0.0000        0.0000        0.0000        0.0000        0.0000        0.0000        0.0000        0.0000        0.0000        1.4595        6.0279        4.4609        4.1787        5.9309        4.4488        3.3060        8.0732        8.4190        4.7923        4.8786        4.6678        3.7622        0.2648        0.2566        0.0846        0.0341        0.2410        0.8860        1.2127        0.2544        0.2640        0.6540        0.2640        0.0000        0.1295        0.1295        0.2943        1.9856        0.4538        3.2723        3.4971        5.4000        4.0219        2.2365        3.3991        3.7683        1.9276        2.8577        2.4791        1.4466        0.6147        0.2667        0.1226        0.1431        0.3048        0.7971        1.2734        0.7963        0.7474        0.8240        1.1220        1.5180        1.2980        0.3278        0.3963        2.0845        0.8841        0.7856        0.4660        0.6265        0.5610        0.5075        0.5817        0.8188        0.3114        0.3400        0.3147        0.3005        0.5436        0.5909        1.1590        1.6603        1.1955        1.5234        1.8358        2.0075        2.2194        2.8383        2.7569        2.7685        2.1831        1.8842        1.8706        1.8910        1.6344        2.0215        1.9324        4.9527        4.1220        5.7767       10.4876        9.3023        7.1295        6.9724        4.5722        4.4935        5.9072        9.3174        9.5022        4.4993        2.0247        1.5299        1.6345        1.9642        2.3340        2.9682        4.1334        6.3916       11.4794       13.8667       15.4878       15.8480       19.3700       19.7391       19.7499       19.6560       20.5633       19.8138       18.8104       20.8212       28.9218       27.6536       25.5553       21.9971       20.1206       20.6183       17.7070       16.9756       21.6980       22.8803       24.1883       23.1918       26.8193       27.2788       27.3412       36.5421       40.2551       40.8279       38.8567       38.6308       50.5895       38.9472       41.3449       37.7044       32.6048       32.8426       31.9771       35.2477       31.3717       24.8200       20.5942       21.0511       22.9108       21.3630       17.8705       29.2428       25.0882       22.7395       22.0205       21.3918       21.2911       21.6404       22.5580       23.1903       22.8888       22.6618       25.0740       29.4536        0.0000        0.0000        0.0000        0.0000        0.0000        0.0000        0.0000        0.0000        0.0000        0.0000        0.0000        0.0000        0.0000        0.0000        0.0000        0.0000        0.0000        0.0000        0.0000        0.0000        0.0000        0.0000        0.0000        0.0000        0.0000        0.0000        0.0000        0.0000        0.0000        0.0000        0.0000        0.0000        0.0000        0.0000        0.0000        0.0000        0.0000        0.0000        0.0000        0.0000        0.0000        0.0000        0.0000        0.0000        0.0000        0.0000        0.0000        0.0000        0.0000        0.0000        0.0000        0.0000        0.0000        0.0000        0.0000        0.0000        0.0000        0.0000
        0.0000        0.0000        0.0000        0.0000        0.0000        0.0000        0.0000        0.0000        0.0000        0.0000        0.0000        0.0000        0.0000        0.0000        0.0000        0.0000        0.0000        0.0000        0.0000        0.0000        0.0000       10.4326        7.4636        5.0664        6.3478        7.4141        5.2011        6.0394        6.4004        5.2167        3.7143        3.8248        7.9387        8.2399        5.1888        1.1161        0.3029        0.9201        2.5676        3.2140        2.5603        0.9415        0.2745        1.8091        3.6916        0.2107        0.3741        0.3435        0.0739        1.9346        1.0382        0.8233        0.5222        0.9710        2.6284        3.6474        3.6112        1.6521        2.7221        1.7413        3.0103        1.6321        1.1933        0.5464        0.6844        0.7229        0.7189        1.0976        0.9412        1.4359        1.4991        1.3431        1.3231        1.3431        1.2602        1.1158        1.0626        1.0488        1.4370        1.5872        1.0933        0.9497        1.2149        0.9004        0.8790        0.8588        1.2689        0.9811        1.1394        1.1497        0.5755        0.3995        0.3776        0.4640        0.7959        1.0495        1.2983        1.4659        1.6910        2.5443        3.7542        3.5397        3.0967        2.5508        2.3736        2.2615        2.3314        1.7070        3.8747        5.0357        4.6767        7.3182        8.4313       11.8520       14.1252       20.9198        8.9091        6.9569        7.3759        9.7205       13.2346        8.6013        5.5101        3.6309        4.3626        3.1775        3.5752        3.5317        4.4845        5.8475        8.4647       13.1770       15.8515       17.4993       18.1462       17.9250       18.9872       19.2437       18.7164       19.2470       18.8304       21.2533       22.0132       27.6208       24.6533       27.0062       23.0446       19.9402       16.2570       15.1081       15.0105       20.5130       23.0461       21.7603       22.5725       22.4166       33.9154       35.0600       36.7299       37.1024       33.8102       38.1037       41.2416       45.9870       44.3151       32.9272       34.7420       31.7689       32.6221       32.1322       30.6969       26.9355       25.8557       22.1672       21.7274       20.3279       21.1336       20.4759       48.5102       37.5031       26.5851       27.5540       25.9827       24.6821       24.8646       25.8579       26.5492       25.2713       25.9303       28.8086       33.5647       41.2178        0.0000        0.0000        0.0000        0.0000        0.0000        0.0000        0.0000        0.0000        0.0000        0.0000        0.0000        0.0000        0.0000        0.0000        0.0000        0.0000        0.0000        0.0000        0.0000        0.0000        0.0000        0.0000        0.0000        0.0000        0.0000        0.0000        0.0000        0.0000        0.0000        0.0000        0.0000        0.0000        0.0000        0.0000        0.0000        0.0000        0.0000        0.0000        0.0000        0.0000        0.0000        0.0000        0.0000        0.0000        0.0000        0.0000        0.0000        0.0000        0.0000        0.0000        0.0000        0.0000        0.0000        0.0000        0.0000        0.0000        0.0000
        0.0000        0.0000        0.0000        0.0000        0.0000        0.0000        0.0000        0.0000        0.0000        0.0000        0.0000        0.0000        0.0000        0.0000        0.0000        0.0000        0.0000        0.0000        0.0000        0.0000       18.4235       15.3660        9.6028        6.4556        8.5930        4.4924       15.0343        6.7886       13.0495       10.4165        3.3832        2.4885        5.7245        3.3748        5.1497        3.9967        3.7630        5.6739        7.0166        9.9174        6.2477        3.9125        4.9069        6.4169        8.2219        3.5956        0.4318        0.2903        0.2904        1.7581        1.6153        0.4707        0.4877        0.0680        0.1361        1.1466        0.8717        0.3361        0.8916        0.6937        1.1355        1.2102        0.8406        0.5373        0.6042        0.6648        0.7168        0.8484        1.1580        1.0483        1.3874        1.5953        1.6226        1.6771        1.6193        1.6645        1.5698        1.3597        1.3372        1.5195        1.1993        0.9947        0.9638        1.0862        1.0321        0.9890        1.0840        1.0537        1.9390        0.6793        0.5718        0.3710        0.6198        0.8065        2.2393        0.9487        1.1231        1.3258        1.8178        2.7135        3.6412        3.9053        3.5391        3.0182        2.4090        3.3014        4.0177        3.1270        2.1167        2.0419        2.7544        4.8635        8.2459        8.7140       10.3280       17.3455        9.3091        9.2869        7.8085       12.2415       12.3084       10.2184       10.5901        3.5784        3.4620        3.6023        3.2467        4.1370        5.0563        6.8687        9.4810       13.8735       16.5406       18.1662       18.8037       20.2497       18.7086       18.5393       20.0921       21.5440       19.9987       21.2858       22.5650       29.1599       27.5143       27.6843       23.4260       17.6608       15.8533       15.3787       16.0657       20.1415       22.0618       23.0870       22.7357       23.9149       25.6125       31.0187       29.9265       31.8285       38.7370       33.8145       34.7684       39.7747       37.4058       32.3253       33.3153       34.5683       35.6962       34.9699       33.4775       29.1442       25.5426       31.2678       24.5704       26.2549       26.4198       22.2785       29.5887       31.8547       38.1050       35.1858       27.8194       27.7348       27.4107       28.6486       31.7502       28.5540       28.9118       32.1517       37.2644       45.5678       50.6478        0.0000        0.0000        0.0000        0.0000        0.0000        0.0000        0.0000        0.0000        0.0000        0.0000        0.0000        0.0000        0.0000        0.0000        0.0000        0.0000        0.0000        0.0000        0.0000        0.0000        0.0000        0.0000        0.0000        0.0000        0.0000        0.0000        0.0000        0.0000        0.0000        0.0000        0.0000        0.0000        0.0000        0.0000        0.0000        0.0000        0.0000        0.0000        0.0000        0.0000        0.0000        0.0000        0.0000        0.0000        0.0000        0.0000        0.0000        0.0000        0.0000        0.0000        0.0000        0.0000        0.0000        0.0000        0.0000        0.0000
        0.0000        0.0000        0.0000        0.0000        0.0000        0.0000        0.0000        0.0000        0.0000        0.0000        0.0000        0.0000        0.0000        0.0000        0.0000        0.0000        0.0000        0.0000        0.0000        0.0000       20.7981       16.0273       13.2319        6.9307        7.7127        5.0142        9.1326       24.5987       14.6679       10.9851        9.0534        7.6490        8.4460        6.5952        3.8569        3.9491       12.8857       13.2028       12.2248        8.1821        5.7981        5.6908        8.0088       13.7552        9.1060        8.5234        4.2896        2.9207        4.5242        4.9981        4.8485        5.9657        3.5713        4.1598        3.5363        1.4003        0.0459        2.0055        2.5854        4.7483        4.0542        5.4890        4.7941        1.7953        2.7305        1.0290        1.3282        1.5024        2.4706        1.4705        1.7512        2.2781        1.9056        1.9489        2.0822        1.8691        2.2365        1.9501        1.6846        1.4466        1.3685        1.1985        1.1362        1.2630        1.1871        1.1591        1.2002        0.9641        0.9388        1.4100        1.3918        0.5808        0.4931        0.5248        0.6976        1.0748        1.1354        1.3121        1.6178        2.4121        3.2994        4.0323        3.2439        2.3965        3.0333        2.8979        2.4622        2.1600        2.5750        3.7162        2.9290        4.8574       10.5372       15.5194       17.0315       18.3319       11.4235        8.3891       15.3021       11.7638       11.0452       17.7241       13.2820        3.9370        3.0485        3.0704        3.7450        4.4991        6.3046        8.3062       10.8311       14.3710       16.6986       18.0386       18.6321       18.1710       19.8849       21.8528       20.1114       21.4638       18.9320       23.3625       24.8886       32.9105       28.9701       28.7037       21.8310       14.9403       16.7894       14.9270       16.5159       21.6450       21.7231       22.8832       22.7997       21.9644       26.9955       26.6576       32.3987       30.3987       31.7631       41.6495       42.4107       39.3925       33.4303       36.7477       34.3679       37.3930       37.6036       39.4570       33.4766       31.3488       27.0308       40.6870       28.0609       27.5170       27.1917       27.5642       34.3846       35.7687       37.6681       36.1383       38.8314       30.3363       31.3710       32.2262       33.4427       32.5354       33.7285       36.7970       45.2286       57.6103       66.0737       53.9807        0.0000        0.0000        0.0000        0.0000        0.0000        0.0000        0.0000        0.0000        0.0000        0.0000        0.0000        0.0000        0.0000        0.0000        0.0000        0.0000        0.0000        0.0000        0.0000        0.0000        0.0000        0.0000        0.0000        0.0000        0.0000        0.0000        0.0000        0.0000        0.0000        0.0000        0.0000        0.0000        0.0000        0.0000        0.0000        0.0000        0.0000        0.0000        0.0000        0.0000        0.0000        0.0000        0.0000        0.0000        0.0000        0.0000        0.0000        0.0000        0.0000        0.0000        0.0000        0.0000        0.0000        0.0000        0.0000
        0.0000        0.0000        0.0000        0.0000        0.0000        0.0000        0.0000        0.0000        0.0000        0.0000        0.0000        0.0000        0.0000        0.0000        0.0000        0.0000        0.0000        0.0000        0.0000        0.0000       23.5140       27.4106       30.6223       13.0293       19.9306       10.3141        9.8308       11.2309        8.1102        6.4386       12.3889       18.7930       13.6195        4.5796        5.5187        6.6117        7.6345        5.4524        1.5032        0.1444        0.5831        3.2202        7.8744        2.2459        3.9990        6.8866        9.0101        8.1191        4.0434        2.2818        4.2867        5.2339        6.7800        8.5037        6.5293        7.0317        8.0196        6.3407       11.5016        8.3660        4.3183        2.9523        1.6147        2.3631        2.6950        2.6267        2.3438        1.1330        1.2222        1.3407        1.5775        2.0215        2.1416        2.7809        2.2608        2.0891        2.1219        2.8120        2.0811        2.0766        1.6940        1.6964        1.3174        1.4341        1.3197        1.2429        1.2949        1.0944        1.0839        1.1692        0.8709        0.5399        0.7428        0.7010        0.7438        1.1396        2.1872        1.5723        1.9693        2.8238        3.1635        3.1037        2.8016        2.5798        2.6001        5.3908        3.8343        2.1839        4.6843        4.1334        3.9500        9.0489        9.2614       14.0784       15.6642       16.7948       14.0831       10.5165       11.5173       10.0648       24.1859       26.2959        7.6778        4.2550        3.4296        3.3930        4.5302        5.4291        6.8301        8.4724       10.6494       14.9893       17.5128       18.3341       19.1134       17.8114       19.6311       22.6317       19.6698       19.6823       21.4254       20.7569       23.6756       25.9451       25.8133       25.6120       23.4434       16.3776       15.2203       14.4620       17.3641       21.9262       22.6703       24.2937       23.1240       22.3915       25.7980       32.8836       34.4071       31.2057       29.6649       38.1665       40.2450       38.4900       38.8357       38.1238       34.5314       36.5111       40.2500       37.7410       34.5681       28.4231       26.5620       33.3689       26.3159       27.0678       27.7761       27.8159       33.1700       36.9094       40.1627       41.9404       47.2258       36.3999       35.4748       38.1304       39.2976       39.3698       46.4353       48.7040       48.8610       76.9537       83.1549       65.0124       67.8051        0.0000        0.0000        0.0000        0.0000        0.0000        0.0000        0.0000        0.0000        0.0000        0.0000        0.0000        0.0000        0.0000        0.0000        0.0000        0.0000        0.0000        0.0000        0.0000        0.0000        0.0000        0.0000        0.0000        0.0000        0.0000        0.0000        0.0000        0.0000        0.0000        0.0000        0.0000        0.0000        0.0000        0.0000        0.0000        0.0000        0.0000        0.0000        0.0000        0.0000        0.0000        0.0000        0.0000        0.0000        0.0000        0.0000        0.0000        0.0000        0.0000        0.0000        0.0000        0.0000        0.0000        0.0000
        0.0000        0.0000        0.0000        0.0000        0.0000        0.0000        0.0000        0.0000        0.0000        0.0000        0.0000        0.0000        0.0000        0.0000        0.0000        0.0000        0.0000        0.0000        0.0000        0.0000        0.0000       27.0458       27.9654       35.4356       29.9343       36.3392       25.6533       17.8740       15.2049       12.4005       11.3232        6.4370        4.9759        3.5992        6.6557        5.4196        3.1891        2.9868        5.0646        6.5221        5.8595        6.5267        7.3152        8.2339        8.0283        5.5111        4.8361        2.8375        1.8658        2.2613        3.2840        3.2766        3.3242        3.9045        3.0535        5.6580        4.9760        5.2948        2.9480        3.9478        2.2782        0.6531        0.3379        0.6394        1.9113        2.6926        1.5087        1.6863        2.2725        2.2173        2.1331        3.4982        3.1559        2.7454        2.8648        2.5203        2.5648        2.8313        2.5809        2.4480        3.0854        1.9941        1.6420        1.4737        1.3063        1.2591        1.6854        2.0029        1.9225        1.2081        0.9318        0.7370        0.6725        2.8339       10.3265        4.6054        2.2593        1.2510        3.2897        5.3268        3.1841        4.3243        2.9031        1.8827        2.9120        2.4021        7.9190        4.1712        3.1577        3.2346        5.7221        6.3296        9.8922        9.9917       13.9639       15.5117       16.1593       14.6813       15.5089       22.7984       28.1076       17.7245        7.9306        4.6162        3.5288        3.6739        4.5959        8.6796       10.0065       11.9878       14.2398       16.3841       20.6173       19.4705       19.8131       20.3523       21.1100       21.7698       23.2993       21.4743       19.7596       22.8716       23.1467       34.7012       26.8501       17.1948       18.5363       18.5984       17.9419       18.5384       18.1560       24.3939       25.5882       24.6785       22.9644       23.8976       30.9594       28.0087       34.4402       31.6338       33.3671       34.1016       38.6911       34.1568       36.2957       32.3684       29.9977       33.5290       38.4741       38.2648       33.8026       30.2313       32.9115       32.7049       31.4153       33.8303       30.5818       29.4685       31.0840       34.8461       42.3410       45.2610       49.0563       50.1074       48.1656       50.9331       67.3254       56.4450       62.9456       68.0535       73.6332       80.2920       82.1052       66.6383       62.9181       41.9100        0.0000        0.0000        0.0000        0.0000        0.0000        0.0000        0.0000        0.0000        0.0000        0.0000        0.0000        0.0000        0.0000        0.0000        0.0000        0.0000        0.0000        0.0000        0.0000        0.0000        0.0000        0.0000        0.0000        0.0000        0.0000        0.0000        0.0000        0.0000        0.0000        0.0000        0.0000        0.0000        0.0000        0.0000        0.0000        0.0000        0.0000        0.0000        0.0000        0.0000        0.0000        0.0000        0.0000        0.0000        0.0000        0.0000        0.0000        0.0000        0.0000        0.0000        0.0000        0.0000        0.0000
        0.0000        0.0000        0.0000        0.0000        0.0000        0.0000        0.0000        0.0000        0.0000        0.0000        0.0000        0.0000        0.0000        0.0000        0.0000        0.0000        0.0000        0.0000        0.0000        0.0000        0.0000       33.3377       33.7515       36.6439       34.2850       37.7075       32.5524       24.1013       20.4987       15.4694       11.3422        1.5694        4.2942        2.0139        2.6392        3.9875        6.8519        5.8900        5.5216        2.2160        1.4799        4.5392        7.3268        7.4487        4.1782        2.9723        3.0092        0.5619        1.9096        1.4856        0.9935        1.3669        1.1929        1.9086        3.8212        4.5068        5.3842        1.7913        1.4629        2.3826        4.3977        3.0752        1.6804        1.5469        2.2240        1.5530        1.8187        1.3718        1.3094        2.4022        1.6937        2.4093        2.7050        4.2713        3.3393        2.8643        2.9300        3.9621        2.8540        3.6157        2.8130        2.1873        1.8056        1.6227        1.4839        1.5850        1.5705        2.8026        1.7459        2.2079        1.4356        0.7693        0.6034        0.5385        2.2171        3.9260        2.8641        1.0187        1.1929        4.9530        3.7818        2.5470        2.4664        1.8947        1.7566        1.3825        1.6263        2.2773        1.6912        2.1080        3.7549        7.3905        7.6524        8.7161        9.0003       15.8059       19.4991       11.1038       17.4650       28.1295       22.9992       17.2072       19.6374        4.6463        3.6485        3.8282        5.1829        9.2543       11.5253       13.5015       17.5956       17.2537       18.8728       19.9604       20.0788       20.8474       21.0539       20.5658       22.6728       18.9408       18.0183       26.9367       55.9922       37.3304       15.4328       14.9369       16.9777       16.5614       17.0042       18.9636       18.5232       23.5180       26.5058       24.0594       24.2219       27.3783       28.4616       34.7911       35.9503       37.5641       41.3145       42.7716       32.4965       29.1729       34.7357       37.8626       31.3180       37.1003       39.3785       36.9107       38.1396       54.7029       35.9196       36.1483       39.6038       35.7972       36.6017       36.9040       39.1065       36.4836       43.6267       60.9602       53.7571       57.4366       55.9075       61.7821       54.9562       62.0979       72.3323       65.5254       77.1862       91.3066       82.4264       82.4251       65.1783       41.6700        0.0000        0.0000        0.0000        0.0000        0.0000        0.0000        0.0000        0.0000        0.0000        0.0000        0.0000        0.0000        0.0000        0.0000        0.0000        0.0000        0.0000        0.0000        0.0000        0.0000        0.0000        0.0000        0.0000        0.0000        0.0000        0.0000        0.0000        0.0000        0.0000        0.0000        0.0000        0.0000        0.0000        0.0000        0.0000        0.0000        0.0000        0.0000        0.0000        0.0000        0.0000        0.0000        0.0000        0.0000        0.0000        0.0000        0.0000        0.0000        0.0000        0.0000        0.0000        0.0000        0.0000
        0.0000        0.0000        0.0000        0.0000        0.0000        0.0000        0.0000        0.0000        0.0000        0.0000        0.0000        0.0000        0.0000        0.0000        0.0000        0.0000        0.0000        0.0000        0.0000        0.0000        0.0000       29.9250       30.7065       34.1843       36.7094       35.4720       32.7287       30.3320       22.9278       17.5000       12.0433        0.3522        0.1362        0.2180        0.8503        3.3498        4.5835        2.9393        5.5950        5.9745        2.0664        3.3553        6.8831        4.1387        2.0840        2.1386        2.6390        4.1524        6.6010        6.0409        3.5214        2.0385        2.8932        0.0997        0.2628        1.4521        1.9982        6.2548        6.0021        3.3701        4.3595        5.6745        4.7459        2.5229        3.3043        0.7426        0.9950        0.8509        0.9889        1.1950        1.4296        2.4105        2.6500        2.8716        3.0046        3.0547        3.2811        3.9396        3.4101        2.8371        2.5383        2.3075        2.0483        1.8225        1.5793        2.2033        2.0472        3.7984        2.6202        1.8196        1.8645        0.8927        0.9229        0.5518        2.7018        1.2441       10.0629        0.8646        3.8047        4.9225        8.0222        3.0034        3.1017        1.9770        1.4396        2.0378        0.9546        0.8658        1.7428        3.6552        7.8364        7.2639        5.1520        8.5139       13.5735       13.9471       19.0084       16.4433       12.4128       18.4289       21.5064       12.7632       21.5211        4.7365        3.7606        4.1361        5.6822       12.3405       12.7788       14.6956       16.2811       17.8463       19.2061       22.1074       20.0458       20.6109       20.8314       20.2860       22.0108       19.4940       19.6864       18.2313       18.1240       17.4369       15.5041       13.0949       14.3692       22.1154       19.5802       20.3998       19.1259       25.1050       29.4905       25.3613       24.9155       26.4223       27.7788       30.6044       35.8713       46.1863       44.5100       38.3217       45.1360       37.4938       40.1445       38.4497       42.5725       53.1671       46.0598       38.8138       34.5723       34.2333       32.7912       41.4734       40.2871       43.5704       43.9589       38.6167       42.4185       44.6794       55.0126       58.0870       48.7146       59.0773       63.5792       61.0379       59.7290       65.9095       69.7539       75.7584       82.1814       88.6317       89.4754       94.3646       85.1670       38.5200        0.0000        0.0000        0.0000        0.0000        0.0000        0.0000        0.0000        0.0000        0.0000        0.0000        0.0000        0.0000        0.0000        0.0000        0.0000        0.0000        0.0000        0.0000        0.0000        0.0000        0.0000        0.0000        0.0000        0.0000        0.0000        0.0000        0.0000        0.0000        0.0000        0.0000        0.0000        0.0000        0.0000        0.0000        0.0000        0.0000        0.0000        0.0000        0.0000        0.0000        0.0000        0.0000        0.0000        0.0000        0.0000        0.0000        0.0000        0.0000        0.0000        0.0000        0.0000        0.0000        0.0000
        0.0000        0.0000        0.0000        0.0000        0.0000        0.0000        0.0000        0.0000        0.0000        0.0000        0.0000        0.0000        0.0000        0.0000        0.0000        0.0000        0.0000        0.0000        0.0000        0.0000        0.0000       24.7137       34.4530       38.0620       35.8360       27.5271       25.4529       22.2605       17.8477       18.1902       14.2688        3.7375        0.5803        0.1977        0.0694        0.9423        1.6429        2.4868        2.7374        3.6684        2.7196        2.1824        1.7052        0.7883        2.1487        3.0669        3.9911        2.9689        3.4355        1.3277        1.7412        1.5249        2.3428        0.9147        2.2965        1.9385        2.1985        2.7524        3.8792        3.6994        2.8002        2.3099        2.0216        2.4321        0.5856        0.7421        1.3205        1.1395        1.4391        1.6373        2.0979        2.6036        2.6241        3.4045        3.5469        4.1191        4.2694        4.1800        4.9442        2.9431        2.4696        2.4069        2.3203        2.2216        2.5585        1.6201        2.5100        3.2364        3.9048        1.9441        1.4128        1.2233        1.0519        0.8678        1.1894        0.7999        8.1622        2.3904        5.0431        6.8489        7.7921        2.0430        2.4856        1.5182        2.3289        0.8930        0.6948        1.0749        3.7272        1.6015        6.3453        9.7438        3.9126        7.4879       11.6125       22.2805       19.4846       19.5684        9.8013        9.8834       10.7838        8.6665        7.7167        4.6459        3.8696        4.4246        6.2208       11.2149       13.8978       15.6934       17.0959       18.4526       19.4296       19.8516       19.8208       20.0671       20.2278       19.3021       20.3775       17.0244       17.7863       17.4593       16.3287       15.8576       13.6429       13.9116       16.1332       17.7902       19.2313       22.3634       23.3167       29.0646       31.4958       30.2860       28.3692       33.7849       28.0915       30.3379       30.2339       52.6335       53.9250       42.7417       44.6252       40.9233       49.0584       49.8150       42.6922       46.8772       47.3310       39.9860       40.6631       38.9974       41.7462       37.9611       43.6019       32.6077       41.2441       41.9635       43.0325       47.6329       56.9459       49.2490       51.9913       55.1628       59.6705       58.4409       63.3274       71.0452       88.4007       83.8472      106.3503       94.2240       94.0514      108.2133       93.3662        0.0000        0.0000        0.0000        0.0000        0.0000        0.0000        0.0000        0.0000        0.0000        0.0000        0.0000        0.0000        0.0000        0.0000        0.0000        0.0000        0.0000        0.0000        0.0000        0.0000        0.0000        0.0000        0.0000        0.0000        0.0000        0.0000        0.0000        0.0000        0.0000        0.0000        0.0000        0.0000        0.0000        0.0000        0.0000        0.0000        0.0000        0.0000        0.0000        0.0000        0.0000        0.0000        0.0000        0.0000        0.0000        0.0000        0.0000        0.0000        0.0000        0.0000        0.0000        0.0000        0.0000        0.0000
        0.0000        0.0000        0.0000        0.0000        0.0000        0.0000        0.0000        0.0000        0.0000        0.0000        0.0000        0.0000        0.0000        0.0000        0.0000        0.0000        0.0000        0.0000        0.0000        0.0000        0.0000        0.0000       12.8735       20.0403       21.2542       19.5015       16.7186        6.4323        4.8969        5.0857        4.6081        1.6453        0.4662        0.2342        0.2953        3.2472        4.3740        4.7534        4.3148        3.4548        3.0063        3.0651        2.6091        2.4888        2.5832        1.1835        1.6172        1.9021        0.9391        1.0170        0.1246        1.6611        0.3091        0.5532        0.6228        0.7406        0.2322        0.6914        2.3135        1.2885        1.0319        0.2136        0.8649        1.7997        0.7455        1.7104        1.7159        1.1276        1.9808        1.9220        2.0607        2.7494        4.0438        4.9296        5.7767        6.3876        5.7678        5.4318        5.2997        4.0482        3.6805        3.4430        3.2328        2.4238        1.9770        2.3712        2.9681        4.0089        3.0394        1.9875        1.7380        1.5791        2.2027        1.1051        1.0529        1.2122        0.4165        2.8820        7.7861        1.5317        0.9205        4.4688        4.0249        0.4292        1.4089        0.1021        0.0702        0.4955        4.2429        2.4911        5.1967        3.8655        5.6189        6.2060        4.3002       24.2133       29.1251       18.8764       25.5725       13.5109        7.4357        6.6899        6.1858        4.8788        4.4753        5.3141        7.5796       14.4119       15.9865       17.9672       19.3439       20.3932       21.2562       21.3590       20.7734       17.9689       17.6105       16.8484       18.4452       17.6145       16.3550       18.1432       22.2348       21.9851       18.7899       19.6333       25.6265       26.2295       28.5855       29.1901       38.8294       55.9624       42.9203       39.6020       44.3607       35.0839       37.5368       36.5856       42.5383       43.6770       51.2760       48.5825       42.0877       57.1711       52.2908       49.0225       47.0480       45.6157       45.5131       49.6035       38.0642       45.2079       50.1138       53.6984       52.1294       41.5259       47.0936       43.5976       42.2080       51.9150       53.9409       50.6798       54.0508       67.7989       73.8196       81.8846       79.2921       78.3100       83.6979       96.7602      108.2049      117.7933      118.5932      119.6003      146.1098      129.2437      147.3341      182.1873      182.7998        0.0000        0.0000        0.0000        0.0000        0.0000        0.0000        0.0000        0.0000        0.0000        0.0000        0.0000        0.0000        0.0000        0.0000        0.0000        0.0000        0.0000        0.0000        0.0000        0.0000        0.0000        0.0000        0.0000        0.0000        0.0000        0.0000        0.0000        0.0000        0.0000        0.0000        0.0000        0.0000        0.0000        0.0000        0.0000        0.0000        0.0000        0.0000        0.0000        0.0000        0.0000        0.0000        0.0000        0.0000        0.0000        0.0000        0.0000        0.0000        0.0000        0.0000
        0.0000        0.0000        0.0000        0.0000        0.0000        0.0000        0.0000        0.0000        0.0000        0.0000        0.0000        0.0000        0.0000        0.0000        0.0000        0.0000        0.0000        0.0000        0.0000        0.0000        0.0000        0.0000        0.0000        0.0000        0.0000        0.0000       13.5570        5.9809        3.8949        2.4528        1.5209        0.4676        0.0222        0.2983        0.1380        4.2719        5.8752        6.5130        5.9921        4.6065        4.1998        3.9989        3.1881        1.6222        4.1090        2.7304        2.3535        2.5314        2.3658        2.0280        1.7408        2.2552        0.2576        0.6551        1.2416        0.5459        0.3118        1.5670        2.1719        2.8380        1.2406        0.7094        2.4741        4.5950        0.8392        1.8700        1.7983        1.1837        1.5973        1.5847        1.9591        2.6428        3.0706        3.3855        4.6786        6.1636        5.8667        6.2597        4.9642        4.3072        4.0045        3.6147        3.1914        2.0893        1.8344        1.8832        3.4989        3.0129        2.2828        2.2903        2.0962        1.8018        1.3464        1.1927        1.0351        0.5085        4.8405        4.3730        5.4562        3.7309        0.4090        2.5845        2.7241        0.4681        0.2301        0.4351        0.4381        0.2933        1.1100        0.8021        1.2457        5.9037        4.2940        9.5296       10.9125       16.8225       13.4517        5.0942        4.8302        5.5469        5.9430        5.8159        5.5960        4.7051        4.6144        5.6268        7.9803       13.6535       16.7835       18.8717       19.9108       20.7005       21.4173       21.4900       20.2682       17.1834       16.6187       15.9648       15.3332       15.4674       15.1410       14.8675       16.6958       17.9120       21.2174       20.6371       27.3906       28.3411       31.9452       33.4172       47.7704       47.7450       39.9555       41.5847       44.8861       52.2507       38.7207       39.0571       41.6779       37.8521       42.1014       47.1061       63.0699       58.5092       45.6795       50.0565       44.3561       37.0481       44.1591       37.1091       42.9210       54.3221       65.8495       53.4154       48.4866       52.5426       57.1636       46.8436       57.3211       62.8174       43.9707       56.3445       65.6015       90.4139       93.3464       88.8038       83.7596       80.5813       97.0595      110.5958      119.3608      125.5603      136.9744      134.2635      161.2352      138.0576      155.7359      177.2847      180.3628        0.0000        0.0000        0.0000        0.0000        0.0000        0.0000        0.0000        0.0000        0.0000        0.0000        0.0000        0.0000        0.0000        0.0000        0.0000        0.0000        0.0000        0.0000        0.0000        0.0000        0.0000        0.0000        0.0000        0.0000        0.0000        0.0000        0.0000        0.0000        0.0000        0.0000        0.0000        0.0000        0.0000        0.0000        0.0000        0.0000        0.0000        0.0000        0.0000        0.0000        0.0000        0.0000        0.0000        0.0000        0.0000        0.0000        0.0000        0.0000        0.0000        0.0000
        0.0000        0.0000        0.0000        0.0000        0.0000        0.0000        0.0000        0.0000        0.0000        0.0000        0.0000        0.0000        0.0000        0.0000        0.0000        0.0000        0.0000        0.0000        0.0000        0.0000        0.0000        0.0000        0.0000        0.0000        0.0000        0.0000        0.0000        3.9447        2.5168        1.1435        0.5640        0.1145        0.0219        0.0038        0.0000        4.8789        6.7980        7.3262        6.8429        5.4931        4.8657        4.3660        2.9845        0.5866        2.3606        0.8566        1.3173        1.1893        2.2031        1.6491        2.2714        3.5396        0.7610        1.0225        3.1285        1.7375        1.5531        0.6758        1.1813        1.4278        1.6840        2.9169        1.3345        1.8904        1.6938        1.7729        1.5486        1.0922        1.2003        1.6970        1.6462        1.7779        2.3740        3.1977        4.1153        5.0518        4.9421        5.3359        4.8360        4.0743        3.7563        3.5278        3.4435        2.1228        2.0050        1.9022        2.8747        2.5534        3.1533        2.6924        2.1634        1.7665        1.6084        1.4995        1.2133        0.5425        0.2982        2.1866        1.7744        0.5511        0.5299        3.9881        0.6681        0.0351        0.0637        0.2375        0.4034        0.2386        0.6307        0.4386        0.3128        4.0601       13.0233        6.7239        2.7986        5.3868       10.2625        5.7179        4.0730        4.7136        5.2072        5.3228        5.3619        4.5522        4.6342        5.7899       11.7483       18.0846       23.0090       20.1052       21.4571       20.9969       21.8803       21.0517       19.9864       19.1315       21.9054       15.3215       14.6209       14.3050       14.1842       14.9760       14.9072       18.1678       22.7330       23.2599       27.3933       31.4648       36.0068       41.6419       34.1347       38.2136       37.4991       43.9904       43.4478       43.2718       40.6240       33.7370       48.2993       47.6448       39.8451       44.3039       43.3768       45.0458       47.6308       43.1392       44.1245       35.1388       33.4114       38.1262       48.5589       67.9147       57.1364       60.1570       43.8135       39.7984       44.8210       49.9233       52.3379       52.6031       51.0565       66.3309       81.6854       89.5083      101.8250       98.3811       96.5502       92.7186      121.3105      106.7909      121.9210      133.2323      143.4380      150.9256      158.7459      137.4509      154.0942      166.9858      176.3489      109.3800        0.0000        0.0000        0.0000        0.0000        0.0000        0.0000        0.0000        0.0000        0.0000        0.0000        0.0000        0.0000        0.0000        0.0000        0.0000        0.0000        0.0000        0.0000        0.0000        0.0000        0.0000        0.0000        0.0000        0.0000        0.0000        0.0000        0.0000        0.0000        0.0000        0.0000        0.0000        0.0000        0.0000        0.0000        0.0000        0.0000        0.0000        0.0000        0.0000        0.0000        0.0000        0.0000        0.0000        0.0000        0.0000        0.0000        0.0000        0.0000        0.0000
        0.0000        0.0000        0.0000        0.0000        0.0000        0.0000        0.0000        0.0000        0.0000        0.0000        0.0000        0.0000        0.0000        0.0000        0.0000        0.0000        0.0000        0.0000        0.0000        0.0000        0.0000        0.0000        0.0000        0.0000        0.0000        0.0000        0.0000        0.0000        0.0000        0.0000        0.8751        0.4706        0.1386        0.2501        0.0483        5.1281        5.6519        5.9249        5.7969        5.1269        4.2206        4.2492        3.2131        0.5767        0.0804        0.0953        0.1960        0.8886        1.7064        1.1642        2.0646        3.9971        3.8724        4.2215        3.6631        2.6535        1.7282        0.6635        0.6948        0.9235        1.3815        0.6613        0.8214        0.7193        0.6973        0.5054        0.6945        0.7211        0.8963        0.9514        1.1270        1.1685        1.3108        1.5588        1.8972        2.7250        3.1376        3.3227        3.3241        3.1234        3.4212        3.3805        2.8413        1.8459        1.7297        1.7649        2.0139        2.5712        3.3946        2.9874        2.6564        2.1979        2.0346        1.7832        1.4555        0.4699        0.3770        0.2084        0.6865        0.2677        0.1946        0.1689        0.5343        0.0323        0.4761        0.2175        0.2121        0.2149        0.3890        0.2980        0.5381        0.4972        0.6961        2.4690        5.0144        8.7250        4.0952        3.0331        3.6968        4.3449        4.8948        5.2148        5.5754        4.7408        4.7598       14.1416       16.8835       19.9959       23.5442       23.5452       18.1190       18.9616       19.5750       19.7357       18.8558       16.5175       15.9169       15.2684       14.8272       14.2936       14.8229       19.9204       18.0393       22.8014       23.1515       23.7381       29.7488       27.7840       28.2679       28.0421       28.5445       35.1548       34.5743       35.1432       37.3447       41.4019       38.2475       51.5681       40.5237       57.1937       47.8821       40.8252       38.2347       49.5560       40.6543       47.4891       51.9912       57.8910       50.4980       36.8882       38.9688       51.8553       52.8841       46.7279       48.6543       49.9004       58.2150       59.0475       48.8708       62.7807       66.0246       72.5123       84.0671       90.5887       98.1173       98.1958      106.8113       99.6667      106.2159      115.8726      116.5781      128.9765      135.9104      153.7188      169.8934      136.6490      147.1329      157.8343      166.4862      108.0900        0.0000        0.0000        0.0000        0.0000        0.0000        0.0000        0.0000        0.0000        0.0000        0.0000        0.0000        0.0000        0.0000        0.0000        0.0000        0.0000        0.0000        0.0000        0.0000        0.0000        0.0000        0.0000        0.0000        0.0000        0.0000        0.0000        0.0000        0.0000        0.0000        0.0000        0.0000        0.0000        0.0000        0.0000        0.0000        0.0000        0.0000        0.0000        0.0000        0.0000        0.0000        0.0000        0.0000        0.0000        0.0000        0.0000        0.0000        0.0000        0.0000
        0.0000        0.0000        0.0000        0.0000        0.0000        0.0000        0.0000        0.0000        0.0000        0.0000        0.0000        0.0000        0.0000        0.0000        0.0000        0.0000        0.0000        0.0000        0.0000        0.0000        0.0000        0.0000        0.0000        0.0000        0.0000        0.0000        0.0000        0.0000        0.0000        0.0000        0.0000        5.0195        6.3486        0.0000        0.0000        2.3524        2.2115        2.1386        2.0930        3.2084        3.1560        2.6296        1.9012        0.1097        0.0549        0.0221        0.1202        0.9727        0.7496        0.4508        0.5650        0.7102        0.8135        0.9474        1.5179        1.5517        0.5516        0.4540        0.3135        0.8805        0.9365        0.5569        0.0930        0.6865        1.1980        0.4164        0.6117        0.1724        0.2510        0.3119        0.7574        1.0358        1.3784        0.3763        0.6950        0.5031        0.4602        0.5133        0.6956        1.2085        1.4295        2.5588        1.4159        0.9282        2.0904        0.5287        8.6953        3.0247        6.6596        2.1307        2.5444        0.9841        0.7543        0.5497        0.9225        1.3669        0.8335        1.0462        0.5355        0.6278        0.4924        0.4339        0.8624        0.4317        0.6994        0.7893        0.9138        0.6327        0.4265        0.5519        0.6321        1.3819        3.4355        2.2384        2.1445        1.6353        1.4723        1.8387        2.3393        4.0380        4.7749        5.1283        5.1403        3.5926        6.6408       11.0205        5.3531        8.2082       10.0112       11.4158       12.5316       14.5854       15.2418       15.9285       15.3135       15.6827       15.4553       15.5232       16.0300       15.9634       13.2042       28.5216       27.5283       24.1516       17.1196       28.3695       35.7348       42.2641       33.7976       28.0269       22.2452       29.8828       33.0654       35.6824       37.0988       41.1871       50.4647       51.3214       48.7642       59.0213       73.2321       67.3072       54.1116       57.7523       51.1972       46.0908       51.7685       50.9025       36.6218       39.9965       37.2358       53.8618       47.1241       51.3496       49.3516       50.4311       68.4046       73.8876       65.6954       57.6088       58.2987       63.0442       70.7158       88.4468       97.8447      100.0517      116.9775      113.0753      112.9547      123.1250      127.5762      142.1272      150.3397      158.9006      173.2446      148.5845      159.6223      158.0957        0.0000        0.0000        0.0000        0.0000        0.0000        0.0000        0.0000        0.0000        0.0000        0.0000        0.0000        0.0000        0.0000        0.0000        0.0000        0.0000        0.0000        0.0000        0.0000        0.0000        0.0000        0.0000        0.0000        0.0000        0.0000        0.0000        0.0000        0.0000        0.0000        0.0000        0.0000        0.0000        0.0000        0.0000        0.0000        0.0000        0.0000        0.0000        0.0000        0.0000        0.0000        0.0000        0.0000        0.0000        0.0000        0.0000        0.0000        0.0000        0.0000        0.0000        0.0000
        0.0000        0.0000        0.0000        0.0000        0.0000        0.0000        0.0000        0.0000        0.0000        0.0000        0.0000        0.0000        0.0000        0.0000        0.0000        0.0000        0.0000        0.0000        0.0000        0.0000        0.0000        0.0000        0.0000        0.0000        0.0000        0.0000        0.0000        0.0000        0.0000        0.0000        0.0000        0.0000        0.0000        0.0000        0.0000        0.0000        0.0000        1.6759        1.7094        2.6618        2.7456        2.4348        1.8594        0.1195        0.0451        0.1260        0.0766        0.8808        0.5304        0.3575        0.6769        1.4303        1.8444        1.6023        1.0449        0.8155        0.4133        0.7409        1.4839        1.0727        2.5320        1.9188        0.8398        0.6530        1.6003        0.4579        0.8527        1.2296        1.6092        0.9031        1.1651        1.3726       15.0596       14.7425        4.5728        2.2065        0.2051        0.2546        0.2858        0.5317        0.8115        0.6576        0.6566        2.9972        1.9719        7.6714        4.9824        3.3636        3.1329        2.7530        1.9548        0.6792        0.8530        0.8237        0.9550        1.0379        0.6631        0.5522        0.4652        2.8200        0.5822        0.0000        0.0664        0.4272        0.5461        0.4012        0.5586        1.3161        0.9846        1.0779        0.8126        3.4004        3.6449        3.0487        1.6344        1.0690        1.1828        1.5519        2.0794        3.8378        4.6464        4.9963        4.9265        3.4034        3.3023        3.7743        4.8300        7.1362        8.7510       10.1121       11.2887       13.2480       14.0806       14.5802       14.5335       15.0678       20.1865       25.5419       27.8523       16.7011       17.7610       25.2384       22.3587       20.6973       25.5291       30.0475       35.5607       31.8564       29.5348       29.1324       27.5934       34.3957       37.3760       38.0291       40.1115       45.6696       47.8640       46.9229       49.6733       61.2066       73.2044       68.0874       60.7647       60.5258       53.2006       51.8169       52.5797       46.8244       47.2971       42.3061       33.9285       43.7976       43.0713       46.6571       59.2839       57.7610       72.2115       68.0819       73.9295       67.1737       57.7342       73.4900       97.0204       97.3591      101.6122      112.0720      125.7960      119.7679      117.2260      126.9007      132.6236      155.8421      157.5234      167.6022      172.9874      150.7749      155.9542        0.0000        0.0000        0.0000        0.0000        0.0000        0.0000        0.0000        0.0000        0.0000        0.0000        0.0000        0.0000        0.0000        0.0000        0.0000        0.0000        0.0000        0.0000        0.0000        0.0000        0.0000        0.0000        0.0000        0.0000        0.0000        0.0000        0.0000        0.0000        0.0000        0.0000        0.0000        0.0000        0.0000        0.0000        0.0000        0.0000        0.0000        0.0000        0.0000        0.0000        0.0000        0.0000        0.0000        0.0000        0.0000        0.0000        0.0000        0.0000        0.0000        0.0000        0.0000        0.0000
        0.0000        0.0000        0.0000        0.0000        0.0000        0.0000        0.0000        0.0000        0.0000        0.0000        0.0000        0.0000        0.0000        0.0000        0.0000        0.0000        0.0000        0.0000        0.0000        0.0000        0.0000        0.0000        0.0000        0.0000        0.0000        0.0000        0.0000        0.0000        0.0000        0.0000        0.0000        0.0000        0.0000        0.0000        0.0000        0.0000        0.0000        0.0000        0.0000        2.9347        3.0168        2.6820        2.0198        0.0900        0.0489        0.0217        0.0271        0.5141        0.4362        0.8140        0.9902        1.7970        1.7045        2.0044        1.1996        0.5920        0.6264        0.0791        0.0000        0.0628        0.0934        0.1327        0.0210        0.1118        0.2292        1.5245        1.5015        0.3812        0.5156        0.3215        0.0169        0.0156       10.0161        6.1347        4.5065        0.4876        8.8484        2.0051        0.3189        1.8556        4.7072        6.6165       25.1980       19.3207        4.9777       12.8969       14.0853        6.7714        3.8533       11.4711        7.0693        1.3822        1.2156        1.0853        0.7781        1.5311        1.0482        0.7864        0.7560        4.5232        3.2311        0.0308        0.0000        0.1533        0.6931        0.4609        1.2815        3.0819        1.1252        0.9198        1.1118        3.3467        3.9125        2.7675        2.6961        1.1087        1.2965        2.0302        2.1586        3.7947        4.5332        4.8880        4.8939        3.4860        3.4679        3.9482        4.9063        7.0647        8.5628        9.8493       10.9257       12.7159       17.6290       18.4010       14.3201       14.7551       18.3799       25.9696       17.3047       13.4058       13.1989       22.4611       21.3912       22.0518       31.5164       32.1410       32.3239       23.9711       26.5433       30.6580       34.2631       42.9585       43.9518       43.4117       50.4191       60.9955       46.0361       50.1676       70.0321       56.4847       59.3228       57.6355       52.6512       60.7446       47.1921       48.4726       43.6350       51.8138       47.9064       39.6841       36.3584       54.3836       40.4881       45.3612       61.8444       64.1651       73.5633       73.0331       67.9295       63.5004       58.9893       75.9408       91.6609       92.4001       99.5328      115.8792      119.0913      115.5202      125.9215      131.4797      132.8382      145.3708      159.0778      162.6201      169.8707      145.1385      157.7682        0.0000        0.0000        0.0000        0.0000        0.0000        0.0000        0.0000        0.0000        0.0000        0.0000        0.0000        0.0000        0.0000        0.0000        0.0000        0.0000        0.0000        0.0000        0.0000        0.0000        0.0000        0.0000        0.0000        0.0000        0.0000        0.0000        0.0000        0.0000        0.0000        0.0000        0.0000        0.0000        0.0000        0.0000        0.0000        0.0000        0.0000        0.0000        0.0000        0.0000        0.0000        0.0000        0.0000        0.0000        0.0000        0.0000        0.0000        0.0000        0.0000        0.0000        0.0000        0.0000
        0.0000        0.0000        0.0000        0.0000        0.0000        0.0000        0.0000        0.0000        0.0000        0.0000        0.0000        0.0000        0.0000        0.0000        0.0000        0.0000        0.0000        0.0000        0.0000        0.0000        0.0000        0.0000        0.0000        0.0000        0.0000        0.0000        0.0000        0.0000        0.0000        0.0000        0.0000        0.0000        0.0000        0.0000        0.0000        0.0000        0.0000        0.0000        0.0000        0.0000        3.9700        3.4459        2.6070        0.0773        0.0257        0.0158        0.0320        0.9536        0.8217        0.6125        0.9523        2.4303        2.6485        2.7544        1.8636        0.1255        0.1493        0.5074        0.3202        0.6400        0.4903        0.0764        0.1235        0.1492        0.4910        1.5630        0.8028        1.1491        0.4733        0.2335        0.1235        0.1090        0.7871        1.5176        0.6895        1.4278       11.8200        0.1020        1.5587        3.8778        8.3636       17.6337       13.6736       23.6172       62.8418       26.4404        9.0353       12.9684       10.6439        9.1729        5.4366        1.5058        1.6195        1.9994        1.1975        4.9752        1.7583        1.3513        1.2496        2.2061        3.4214        4.4032        0.2040        0.0000        0.0000        0.0116        0.3917        1.3512        1.5969        1.0012        2.1359        3.2612        5.0526       11.9911        7.2743        4.6939        1.8129        2.0239        2.3166        3.9987        4.5378        4.8036        5.0383        3.8003        4.0052        4.5686        5.5866        8.0032        9.5325       10.6850       11.3880       12.9179       13.3351       13.7321       20.2401       26.8719       24.6173       20.0437       20.3563       13.5602       13.6917       14.5643       17.5406       24.7051       35.4414       30.0355       28.3989       36.6513       39.7726       38.4913       37.3463       44.7974       44.7106       46.0525       54.6131       51.0744       56.2694       49.6088       64.5269       52.4220       59.6655       60.4749       54.7969       56.0529       54.1696       46.1085       53.4497       50.3715       49.1966       49.8047       48.8131       67.9004       71.6330       64.4883       52.8439       60.7468       72.5787       74.6542       72.6202       65.9750       62.5365       71.7957       78.3077       86.1016       93.3692      100.6144      112.8726      114.9103      120.7647      126.8823      131.0401      133.9492      145.7703      158.8263      140.8048      140.6861        0.0000        0.0000        0.0000        0.0000        0.0000        0.0000        0.0000        0.0000        0.0000        0.0000        0.0000        0.0000        0.0000        0.0000        0.0000        0.0000        0.0000        0.0000        0.0000        0.0000        0.0000        0.0000        0.0000        0.0000        0.0000        0.0000        0.0000        0.0000        0.0000        0.0000        0.0000        0.0000        0.0000        0.0000        0.0000        0.0000        0.0000        0.0000        0.0000        0.0000        0.0000        0.0000        0.0000        0.0000        0.0000        0.0000        0.0000        0.0000        0.0000        0.0000        0.0000        0.0000        0.0000
        0.0000        0.0000        0.0000        0.0000        0.0000        0.0000        0.0000        0.0000        0.0000        0.0000        0.0000        0.0000        0.0000        0.0000        0.0000        0.0000        0.0000        0.0000        0.0000        0.0000        0.0000        0.0000        0.0000        0.0000        0.0000        0.0000        0.0000        0.0000        0.0000        0.0000        0.0000        0.0000        0.0000        0.0000        0.0000        0.0000        0.0000        0.0000        0.0000        0.0000        0.0000        0.0000        0.0000        0.5152        0.2145        0.2054        0.4893        3.8038        5.1933        6.9770        9.1756       14.6096       17.4486       16.7643       12.5394        3.9558        2.1331        1.0797        1.0731        0.5244        0.5991        0.6262        0.5640        1.3655        0.9381        0.4329        0.8843        0.9199        0.1543        0.2465        0.2537        1.0404        1.3215        2.5320        0.8758        0.3302        1.5782        2.4732        6.6216       25.5899        6.9087       12.1518       49.9999       71.8023       34.4606       18.2366       18.5039       21.9906       32.8706       15.1283       14.8323       13.5566        8.1180        7.9279        6.7098        5.4257        4.2946        3.0363        2.5126        3.4340        9.0900        8.0959        6.2976        0.5032        0.7250        0.2589        0.1916        0.7156        0.9446        1.1506        1.3322        1.6223        3.2197        2.6377        2.6523        4.2972        4.2334        4.2544        4.6184        3.9765        4.2475        4.6298        5.1456        6.5097        7.5647        8.2576        9.9923       12.6668       14.7802       15.9784       16.2722       13.3123       13.4058       13.6843       13.9363       20.5298       22.7651       28.6662       25.9585       20.8420       18.2846       16.6032       28.1465       31.3817       42.5917       39.2002       41.2808       42.5394       50.5105       59.2369       56.7689       59.5279       59.8491       55.4630       59.3362       65.2277       69.2910       62.7517       71.6568       63.5248       58.9615       69.2268       66.3215       63.1745       62.5059       71.3890       65.4834       65.4550       59.2102       56.8943       51.1560       57.9272       64.3799       62.3224       59.6526       67.8019       73.1977       74.8856       85.0629       78.4893       82.6119       89.2839       95.5008       92.4667      100.1377      100.0012      104.5335      110.7023      116.1127      122.8644      129.9596      130.4458      145.8789      167.9737      132.9553       77.0700        0.0000        0.0000        0.0000        0.0000        0.0000        0.0000        0.0000        0.0000        0.0000        0.0000        0.0000        0.0000        0.0000        0.0000        0.0000        0.0000        0.0000        0.0000        0.0000        0.0000        0.0000        0.0000        0.0000        0.0000        0.0000        0.0000        0.0000        0.0000        0.0000        0.0000        0.0000        0.0000        0.0000        0.0000        0.0000        0.0000        0.0000        0.0000        0.0000        0.0000        0.0000        0.0000        0.0000        0.0000        0.0000        0.0000        0.0000        0.0000        0.0000        0.0000        0.0000        0.0000        0.0000
        0.0000        0.0000        0.0000        0.0000        0.0000        0.0000        0.0000        0.0000        0.0000        0.0000        0.0000        0.0000        0.0000        0.0000        0.0000        0.0000        0.0000        0.0000        0.0000        0.0000        0.0000        0.0000        0.0000        0.0000        0.0000        0.0000        0.0000        0.0000        0.0000        0.0000        0.0000        0.0000        0.0000        0.0000        0.0000        0.0000        0.0000        0.0000        0.0000        0.0000        0.0000        0.0000        0.0000        0.0000        0.2846        0.3377        0.7081        5.2654        7.1999        9.6368       12.6865       20.0451       23.8057       22.9558       17.2077        4.8132        2.6671        1.3878        1.1289        0.5881        0.7032        0.4727        0.4826        1.5340        0.9773        0.6341        1.4869        0.8475        0.2494        0.3357        0.5475        1.1214        1.7690        3.7188        2.2242        0.4174        0.0149        0.2539        8.3480       27.9624       30.7034       53.9757       41.8355       20.1670       26.6379       23.7001       22.1291       57.4397       41.9805       18.5267       18.1189       19.6186       50.3344       18.9645       27.9927        6.0512        5.1819        4.0341        3.7005        6.4496        4.6847        5.6878        5.8831        1.5771        0.2279        0.0451        0.4526        0.8530        1.1182        1.3613        1.5834        1.8267        2.9531        2.4954        3.0042        5.6217        6.3133        4.8536        5.3724        4.5470        4.3878        4.6263        5.4088        6.9956        7.8782        9.2312       11.0952       14.0020       16.2883       17.1974       17.0493       13.5844       13.3611       13.5412       13.9056       14.9306       15.3546       15.5474       24.8125       28.2795       25.2982       19.1226       23.7954       25.4273       39.2235       49.3951       49.7492       40.1256       49.8363       50.3188       53.1658       82.8587       70.3989       61.5694       62.3673       59.4526       58.2795       55.1277       54.4319       56.7796       61.1301       65.9370       68.7769       62.1140       65.3588       78.7553       73.5586       71.4404       59.9152       46.8289       50.7834       77.8880       72.4728       54.7645       52.6821       64.6969       67.8915       79.1532       86.9944       94.9765      100.6615      110.3574      104.1892      102.8657      104.3191       96.0022      101.5305      102.1032      109.3677      117.6809      121.8327      136.6936      143.0556      156.6417      134.9850       85.7100        0.0000        0.0000        0.0000        0.0000        0.0000        0.0000        0.0000        0.0000        0.0000        0.0000        0.0000        0.0000        0.0000        0.0000        0.0000        0.0000        0.0000        0.0000        0.0000        0.0000        0.0000        0.0000        0.0000        0.0000        0.0000        0.0000        0.0000        0.0000        0.0000        0.0000        0.0000        0.0000        0.0000        0.0000        0.0000        0.0000        0.0000        0.0000        0.0000        0.0000        0.0000        0.0000        0.0000        0.0000        0.0000        0.0000        0.0000        0.0000        0.0000        0.0000        0.0000        0.0000        0.0000
        0.0000        0.0000        0.0000        0.0000        0.0000        0.0000        0.0000        0.0000        0.0000        0.0000        0.0000        0.0000        0.0000        0.0000        0.0000        0.0000        0.0000        0.0000        0.0000        0.0000        0.0000        0.0000        0.0000        0.0000        0.0000        0.0000        0.0000        0.0000        0.0000        0.0000        0.0000        0.0000        0.0000        0.0000        0.0000        0.0000        0.0000        0.0000        0.0000        0.0000        0.0000        0.0000        0.0000        0.0000        0.0000        0.0000        0.6989        5.4077        7.3684        9.8389       12.8096       20.3720       24.1696       23.3548       17.7230        4.8091        2.8859        1.7594        1.3618        1.0547        1.2087        1.5723        1.0739        1.3703        1.1313        0.1900        0.5868        0.0653        0.2922        0.6151        0.4282        0.0404        0.1442        0.3047        0.0936        0.0000        0.8793        0.9669        0.0000       19.9047       24.9497       12.0334       11.0633       18.7164       20.5944       23.8808       33.8955       30.1018       37.9419       31.2719       18.6002       14.0637       39.8748       19.0754       86.5352       11.7654        8.6670        9.3274       24.6025       11.6887       15.2343       10.3475       10.7276        1.7016        0.4745        0.1200        0.2617        1.1183        1.3450        1.4369        1.6576        1.8537        2.0767        2.4737        3.1675        4.2705        4.8960        5.1632        6.0829        4.7362        4.4691        4.5565        5.3615        6.9857        7.8964        9.2248       11.0905       13.8929       15.9184       16.8238       16.5931       13.1264       12.8820       13.0720       13.5787       14.6866       15.1354       27.2363       45.0903       43.4534       22.2463       22.5285       23.5526       25.0403       32.0098       43.8183       38.5231       42.1316       52.6065       56.3683       56.7890       57.9473       55.2504       51.9239       59.4543       59.8467       56.9088       53.5428       58.0759       60.1968       58.8698       60.1900       64.0869       71.6054       78.8705       80.1395       65.7394       61.4505       54.2703       51.0215       51.2391       69.2758       58.2019       58.1412       54.9110       64.0915       73.4170       82.4767       89.7414       92.0281      106.9343      108.7268      104.2261       92.8429       91.4162       91.8306      102.4519      100.0543      103.3433      107.3662      118.9545      132.9029      139.4280      151.8688      129.3566       93.3300        0.0000        0.0000        0.0000        0.0000        0.0000        0.0000        0.0000        0.0000        0.0000        0.0000        0.0000        0.0000        0.0000        0.0000        0.0000        0.0000        0.0000        0.0000        0.0000        0.0000        0.0000        0.0000        0.0000        0.0000        0.0000        0.0000        0.0000        0.0000        0.0000        0.0000        0.0000        0.0000        0.0000        0.0000        0.0000        0.0000        0.0000        0.0000        0.0000        0.0000        0.0000        0.0000        0.0000        0.0000        0.0000        0.0000        0.0000        0.0000        0.0000        0.0000        0.0000        0.0000        0.0000
        0.0000        0.0000        0.0000        0.0000        0.0000        0.0000        0.0000        0.0000        0.0000        0.0000        0.0000        0.0000        0.0000        0.0000        0.0000        0.0000        0.0000        0.0000        0.0000        0.0000        0.0000        0.0000        0.0000        0.0000        0.0000        0.0000        0.0000        0.0000        0.0000        0.0000        0.0000        0.0000        0.0000        0.0000        0.0000        0.0000        0.0000        0.0000        0.0000        0.0000        0.0000        0.0000        0.0000        0.0000        0.0000        0.0000        0.0000        4.1240        5.6646        7.5796        9.9041       15.7149       18.6979       18.1518       14.0687        3.8027        2.4204        1.4237        0.9365        0.0413        0.3331        0.2420        0.0752        0.1148        0.2344        0.1672        0.0341        0.0170        0.0049        0.0271        0.0000        0.1900        0.2148        0.0050        0.0098        0.0000        0.0000        0.0000        0.0000        7.0262        6.2725        8.5533       10.8378       26.7913       38.0452       32.2322       41.7201       40.2575       44.7155       26.8823       22.8184       22.4993       28.2901       24.9352       37.1013       20.7379       13.6882        5.1685       14.3384       14.5805        9.8838       10.7488        7.0270        1.1352        0.4477        0.2593        1.9443        1.5197        1.3664        1.3933        1.6327        1.7813        1.9751        2.3361        3.0208        4.0137        4.6965        4.9941        5.0280        4.6666        4.2621        4.4488        5.0872        6.5231        7.2153        8.2650        9.8470       12.2799       14.0244       14.8753       14.8250       11.9180       11.8353       12.3031       12.9637       14.2259       14.8724       29.8999       30.3739       30.7340       23.9494       19.1090       21.3796       31.1276       33.4528       32.2422       35.7946       41.6138       51.0947       51.9769       60.6966       64.4643       61.3168       59.2952       58.8929       59.9185       55.9000       53.8507       54.1775       61.2054       63.9036       70.5882       75.4055       72.8386       73.2902       73.3379       56.6204       55.8670       56.0639       54.0740       54.5594       54.2497       53.9109       54.5288       60.7485       71.5896       72.9626       78.6523       90.5243       88.9754      103.8027      106.0912      103.5692       93.3387       88.4435       93.3479       95.4141       89.5684       91.1843       97.4120      117.3484      125.9924      143.0502      129.0127      134.4997        0.0000        0.0000        0.0000        0.0000        0.0000        0.0000        0.0000        0.0000        0.0000        0.0000        0.0000        0.0000        0.0000        0.0000        0.0000        0.0000        0.0000        0.0000        0.0000        0.0000        0.0000        0.0000        0.0000        0.0000        0.0000        0.0000        0.0000        0.0000        0.0000        0.0000        0.0000        0.0000        0.0000        0.0000        0.0000        0.0000        0.0000        0.0000        0.0000        0.0000        0.0000        0.0000        0.0000        0.0000        0.0000        0.0000        0.0000        0.0000        0.0000        0.0000        0.0000        0.0000        0.0000        0.0000
        0.0000        0.0000        0.0000        0.0000        0.0000        0.0000        0.0000        0.0000        0.0000        0.0000        0.0000        0.0000        0.0000        0.0000        0.0000        0.0000        0.0000        0.0000        0.0000        0.0000        0.0000        0.0000        0.0000        0.0000        0.0000        0.0000        0.0000        0.0000        0.0000        0.0000        0.0000        0.0000        0.0000        0.0000        0.0000        0.0000        0.0000        0.0000        0.0000        0.0000        0.0000        0.0000        0.0000        0.0000        0.0000        0.0000        0.0000        0.0000        0.0000        0.0000        3.5778        5.5827        6.6581        6.5952        5.3514        6.4774        4.6212        3.2183        2.2239        0.0050        0.0129        0.0668        0.0493        0.8253        1.1774        1.1071        0.0000        0.0000        0.2109        0.2860        0.5422        0.4533        0.5436        1.1619        1.3540        2.9442        2.9657        4.6489        7.2268        9.3499       11.1356       13.6045       16.7338       11.7546       34.1930       43.4358       61.0803       47.8769       53.8656        0.0000        0.0000        0.0000        0.0000       22.9545       19.3287       16.6275       15.7083        6.1712        0.0000        9.2909        9.7083        9.0396        7.5860        4.3227        2.9238        2.0553        1.7430        1.2068        0.8875        1.2474        1.6207        1.7086        1.7426        2.0527        2.6631        5.8928        7.2752        4.9203        4.9174        4.6710        4.7069        5.0256        5.6025        5.2255        5.7731        6.4271        7.5681        9.0062       10.2644       10.9739       11.0994        9.6480        9.7428       10.5126       11.1599       13.6414       18.6047       15.5324       28.6990       38.8081       42.3407       29.7081       37.8278       30.2696       34.6676       46.1453       49.4906       48.7102       53.3877       54.4691       57.4792       66.3188       76.2183       68.2740       68.4450       57.2120       59.3930       61.9364       63.5100       61.7596       64.5360       77.4764       73.1271       74.5262       66.0419       75.0696       70.9204       60.7651       54.8776       63.1742       61.7368       58.0188       62.6524       55.5938       60.0816       69.2551       80.6240       89.1052       94.3057       98.2918       97.4387       99.9808       94.1290       81.1919       79.8063       82.7064       83.0651       74.4909       76.5658       87.7057      106.8472      126.5284      106.7719        0.0000        0.0000        0.0000        0.0000        0.0000        0.0000        0.0000        0.0000        0.0000        0.0000        0.0000        0.0000        0.0000        0.0000        0.0000        0.0000        0.0000        0.0000        0.0000        0.0000        0.0000        0.0000        0.0000        0.0000        0.0000        0.0000        0.0000        0.0000        0.0000        0.0000        0.0000        0.0000        0.0000        0.0000        0.0000        0.0000        0.0000        0.0000        0.0000        0.0000        0.0000        0.0000        0.0000        0.0000        0.0000        0.0000        0.0000        0.0000        0.0000        0.0000        0.0000        0.0000        0.0000        0.0000        0.0000        0.0000
        0.0000        0.0000        0.0000        0.0000        0.0000        0.0000        0.0000        0.0000        0.0000        0.0000        0.0000        0.0000        0.0000        0.0000        0.0000        0.0000        0.0000        0.0000        0.0000        0.0000        0.0000        0.0000        0.0000        0.0000        0.0000        0.0000        0.0000        0.0000        0.0000        0.0000        0.0000        0.0000        0.0000        0.0000        0.0000        0.0000        0.0000        0.0000        0.0000        0.0000        0.0000        0.0000        0.0000        0.0000        0.0000        0.0000        0.0000        0.0000        0.0000        0.0000        0.0000        0.0000        0.0000        0.0000        0.0000        4.9337        4.3022        3.4726        0.0000        0.0000        0.0000        0.0635        0.1453        1.0071        1.3977        0.0000        0.0000        0.0000        0.0000        0.0000        0.0000        0.0000        0.6563        1.1090        1.7595        3.8891        5.1955        6.5475        8.8256       10.7122       13.0304       27.0550       47.2837       18.7698       16.0367       28.2669       30.2728       19.3518        0.0000        0.0000        0.0000        0.0000        0.0000        0.0000       37.0096        9.9325        0.0000        0.0000        0.0000       10.2599       12.1460        8.9132        6.8560        5.2180        3.7136        2.7012        2.1798        1.3918        0.9350        0.8732        0.9233        1.9570        1.6139        1.9612        2.5553        8.7373        8.5393        4.8984        4.9892        4.6985        4.6922        4.8993        5.3332        4.9883        5.2473        5.7414        6.5174        7.6828        8.6678        9.4119        9.9052        8.6058        8.8485        9.7658       10.9506       12.9687       17.6727       15.9999       26.5661       46.5955       36.8488       42.4616       51.6483       36.6519       43.2082       51.1428       48.3039       51.6428       54.3835       60.6656       65.6201       68.8231       70.2741       77.9375       72.1593       67.1114       64.3515       63.7418       61.3002       62.3928       64.0159       71.4812       66.4125       72.4402       66.2346       86.7009       69.8795       61.2235       59.2115       63.0675       57.5413       57.2282       60.2281       53.9510       64.3683       78.9744       82.2171       92.2063       92.9267       84.6215       89.9730       86.1016       84.5486       77.7269       76.0839       77.1477       78.2755       69.6426       70.3159       83.3335      107.8780      129.5622      117.2530        0.0000        0.0000        0.0000        0.0000        0.0000        0.0000        0.0000        0.0000        0.0000        0.0000        0.0000        0.0000        0.0000        0.0000        0.0000        0.0000        0.0000        0.0000        0.0000        0.0000        0.0000        0.0000        0.0000        0.0000        0.0000        0.0000        0.0000        0.0000        0.0000        0.0000        0.0000        0.0000        0.0000        0.0000        0.0000        0.0000        0.0000        0.0000        0.0000        0.0000        0.0000        0.0000        0.0000        0.0000        0.0000        0.0000        0.0000        0.0000        0.0000        0.0000        0.0000        0.0000        0.0000        0.0000        0.0000        0.0000
        0.0000        0.0000        0.0000        0.0000        0.0000        0.0000        0.0000        0.0000        0.0000        0.0000        0.0000        0.0000        0.0000        0.0000        0.0000        0.0000        0.0000        0.0000        0.0000        0.0000        0.0000        0.0000        0.0000        0.0000        0.0000        0.0000        0.0000        0.0000        0.0000        0.0000        0.0000        0.0000        0.0000        0.0000        0.0000        0.0000        0.0000        0.0000        0.0000        0.0000        0.0000        0.0000        0.0000        0.0000        0.0000        0.0000        0.0000        0.0000        0.0000        0.0000        0.0000        0.0000        0.0000        0.0000        0.0000        0.0000        0.0000        0.0000        0.0000        0.0000        0.0000        0.0027        0.0141        1.3498        1.8839        0.0000        0.0000        0.0000        0.0000        0.0000        0.0000        0.0000        0.0000        1.5283        2.2548        3.9201        4.5172        6.3664        8.8680       52.5082       26.1129       16.4762       31.3235       24.3998       21.1375        0.0000        0.0000        0.0000        0.0000        0.0000        0.0000        0.0000        0.0000        0.0000        0.0000        0.0000        0.0000        0.0000        0.0000        0.0000        9.5795        9.5292        8.0951        6.0013        3.9368        2.9675        2.3379        1.6982        0.9123        0.7267        0.7536        1.2848        1.4509        1.8490        2.2346        7.2004        6.7083        4.4861        4.6839        5.2840        5.0863        4.9402        5.2306        4.7321        5.0956        5.5645        6.2358        6.8690        7.7074        8.3625        8.8028        8.0611       14.1659       12.9396       30.8607       15.1591       17.3170       16.7417       19.2394       39.3981       61.1269       58.5960       63.1332       39.1871       49.4115       47.2230       54.8114       55.0532       59.1416       60.4358       63.4648       70.2857       70.4124       73.2957       72.5828       68.7272       62.7110       59.0079       60.1591       67.0287       65.6723       66.3169       66.9451       57.6082       61.9661       76.3842       62.9670       61.6730       64.5302       59.8632       57.0968       57.6845       67.3817       66.4069       79.1920       80.2570       81.8796       83.2224       80.1521       78.1491       77.5511       77.5681       78.0850       71.3136       71.2371       70.6600       70.5316       61.4278       69.6143       88.8766      109.5095       99.4660        0.0000        0.0000        0.0000        0.0000        0.0000        0.0000        0.0000        0.0000        0.0000        0.0000        0.0000        0.0000        0.0000        0.0000        0.0000        0.0000        0.0000        0.0000        0.0000        0.0000        0.0000        0.0000        0.0000        0.0000        0.0000        0.0000        0.0000        0.0000        0.0000        0.0000        0.0000        0.0000        0.0000        0.0000        0.0000        0.0000        0.0000        0.0000        0.0000        0.0000        0.0000        0.0000        0.0000        0.0000        0.0000        0.0000        0.0000        0.0000        0.0000        0.0000        0.0000        0.0000        0.0000        0.0000        0.0000        0.0000        0.0000
        0.0000        0.0000        0.0000        0.0000        0.0000        0.0000        0.0000        0.0000        0.0000        0.0000        0.0000        0.0000        0.0000        0.0000        0.0000        0.0000        0.0000        0.0000        0.0000        0.0000        0.0000        0.0000        0.0000        0.0000        0.0000        0.0000        0.0000        0.0000        0.0000        0.0000        0.0000        0.0000        0.0000        0.0000        0.0000        0.0000        0.0000        0.0000        0.0000        0.0000        0.0000        0.0000        0.0000        0.0000        0.0000        0.0000        0.0000        0.0000        0.0000        0.0000        0.0000        0.0000        0.0000        0.0000        0.0000        0.0000        0.0000        0.0000        0.0000        0.0000        0.0000        0.0000        0.0209        2.2990        0.0000        0.0000        0.0000        0.0000        0.0000        0.0000        0.0000        0.0000        0.0000        0.0000        3.7650        7.1527        5.7145        6.1077        8.4163       15.9999       15.4806       19.9437       32.6912       39.8396        0.0000        0.0000        0.0000        0.0000        0.0000        0.0000        0.0000        0.0000        0.0000        0.0000        0.0000        0.0000        0.0000        0.0000        0.0000        0.0000        0.0000        8.5649        6.9498        5.3164        3.9524        3.1056        2.3036        5.3405        0.7988        0.5523        0.6343        1.0380        1.3143        2.3768        1.8224        2.8607        3.4749        4.2602        4.8409       18.2759        5.0203        4.5594        4.8699        4.6744        4.7754        5.1519        5.8384        6.8436        7.4956       10.0786       12.1446       13.8103       14.2989       26.8084       47.2124       13.3471       14.6499       16.5709       26.4894       35.2774       49.7830       56.9127       56.0212       38.6567       41.3998       50.8379       58.2803       52.0106       61.3659       64.1463       61.5022       65.2154       65.1452       70.5605       72.6610       69.8591       67.7811       61.5030       56.1244       59.8560       59.1104       56.0068       61.3433       58.5826       60.2451       65.4649       60.2484       62.7451       53.3046       50.5747       46.8678       54.0157       53.0028       58.6084       62.2810       69.4001       73.9614       78.4639       78.3972       73.1088       76.1795       72.7621       73.2161       66.9192       65.4251       66.4888       67.5017       65.7252       73.4018       96.7136       84.5415        0.0000        0.0000        0.0000        0.0000        0.0000        0.0000        0.0000        0.0000        0.0000        0.0000        0.0000        0.0000        0.0000        0.0000        0.0000        0.0000        0.0000        0.0000        0.0000        0.0000        0.0000        0.0000        0.0000        0.0000        0.0000        0.0000        0.0000        0.0000        0.0000        0.0000        0.0000        0.0000        0.0000        0.0000        0.0000        0.0000        0.0000        0.0000        0.0000        0.0000        0.0000        0.0000        0.0000        0.0000        0.0000        0.0000        0.0000        0.0000        0.0000        0.0000        0.0000        0.0000        0.0000        0.0000        0.0000        0.0000        0.0000        0.0000
        0.0000        0.0000        0.0000        0.0000        0.0000        0.0000        0.0000        0.0000        0.0000        0.0000        0.0000        0.0000        0.0000        0.0000        0.0000        0.0000        0.0000        0.0000        0.0000        0.0000        0.0000        0.0000        0.0000        0.0000        0.0000        0.0000        0.0000        0.0000        0.0000        0.0000        0.0000        0.0000        0.0000        0.0000        0.0000        0.0000        0.0000        0.0000        0.0000        0.0000        0.0000        0.0000        0.0000        0.0000        0.0000        0.0000        0.0000        0.0000        0.0000        0.0000        0.0000        0.0000        0.0000        0.0000        0.0000        0.0000        0.0000        0.0000        0.0000        0.0000        0.0000        0.0000        0.0000        0.0000        0.0000        0.0000        0.0000        0.0000        0.0000        0.0000        0.0000        0.0000        0.0000        0.0000        6.0386        4.5197        4.6997        5.5770        6.5748        3.9578        4.8032        5.2194        6.4518        0.0000        0.0000        0.0000        0.0000        0.0000        0.0000        0.0000        0.0000        0.0000        0.0000        0.0000        0.0000        0.0000        0.0000        0.0000        0.0000        0.0000        0.0000        6.9659        7.2796        8.2343        5.2912        4.1024        3.8099        1.2417        0.4546        0.2327        0.3575        1.8918        3.3018        3.8629        2.3103        4.1042        2.0161        2.4286        2.4866        3.1027        3.3555        3.7349        4.0172        4.9018        4.7819        4.9297        9.5509       12.7100       13.4763       17.9844        8.9645       10.2880       13.9614       27.3375       25.2748       25.2247       27.4411       20.6729       24.2500       28.1349       38.7241       40.8707       42.5197       43.1124       42.7397       45.7402       53.0917       52.7908       57.4274       59.4242       64.1079       60.6030       60.7146       67.7397       67.3078       65.0109       66.1802       65.2318       58.6938       59.5768       50.9788       52.3259       49.8933       59.1395       54.5635       62.1861       63.3627       55.2527       52.6760       44.8705       49.8815       48.4231       49.0810       50.1340       49.0826       55.6823       59.8568       58.4992       60.6576       57.9260       57.5934       57.2566       58.0306       57.8103       56.7660       65.1300       72.9712       88.2900      134.4359      140.4658      103.8830        0.0000        0.0000        0.0000        0.0000        0.0000        0.0000        0.0000        0.0000        0.0000        0.0000        0.0000        0.0000        0.0000        0.0000        0.0000        0.0000        0.0000        0.0000        0.0000        0.0000        0.0000        0.0000        0.0000        0.0000        0.0000        0.0000        0.0000        0.0000        0.0000        0.0000        0.0000        0.0000        0.0000        0.0000        0.0000        0.0000        0.0000        0.0000        0.0000        0.0000        0.0000        0.0000        0.0000        0.0000        0.0000        0.0000        0.0000        0.0000        0.0000        0.0000        0.0000        0.0000        0.0000        0.0000        0.0000        0.0000        0.0000        0.0000
        0.0000        0.0000        0.0000        0.0000        0.0000        0.0000        0.0000        0.0000        0.0000        0.0000        0.0000        0.0000        0.0000        0.0000        0.0000        0.0000        0.0000        0.0000        0.0000        0.0000        0.0000        0.0000        0.0000        0.0000        0.0000        0.0000        0.0000        0.0000        0.0000        0.0000        0.0000        0.0000        0.0000        0.0000        0.0000        0.0000        0.0000        0.0000        0.0000        0.0000        0.0000        0.0000        0.0000        0.0000        0.0000        0.0000        0.0000        0.0000        0.0000        0.0000        0.0000        0.0000        0.0000        0.0000        0.0000        0.0000        0.0000        0.0000        0.0000        0.0000        0.0000        0.0000        0.0000        0.0000        0.0000        0.0000        0.0000        0.0000        0.0000        0.0000        0.0000        0.0000        0.0000        0.0000        0.0000        0.0000        0.0000        0.0000        0.0000        0.0000        0.0000        0.0000        0.0000        0.0000        0.0000        0.0000        0.0000        0.0000        0.0000        0.0000        0.0000        0.0000        0.0000        0.0000        0.0000        0.0000        0.0000        0.0000        0.0000        0.0000        0.0000        5.2377        3.8306        5.4055        4.7521        4.5136        3.3623        0.6135        0.3094        0.1665        0.8500        0.6528        3.3201        2.6302        1.9973        1.1908        1.5254        4.3273        4.5525        2.7904        3.0168        3.3181        3.7195        4.2249        4.6781        6.4756        7.0388        6.4021       13.0364       12.7292       15.4896       20.0262       20.6819       12.7111       32.2501       38.9214       36.9266       27.4560       24.0552       29.3134       36.4866       38.1030       38.7117       42.8224       38.7606       41.0962       50.1220       54.3417       56.3951       59.1130       57.6035       58.3167       63.1394       66.8948       65.5315       61.1976       61.8194       67.4918       56.6676       55.7431       49.5331       48.7677       50.4311       48.3336       47.7440       57.3157       57.0179       47.9962       44.1256       42.9659       47.1435       43.0152       41.8171       42.2360       45.8589       47.4828       47.9044       48.1013       54.9262       49.3910       50.3309       51.7032       53.2030       49.7417       55.3478       64.0353       73.2331       83.8334      118.7930       85.1221        0.0000        0.0000        0.0000        0.0000        0.0000        0.0000        0.0000        0.0000        0.0000        0.0000        0.0000        0.0000        0.0000        0.0000        0.0000        0.0000        0.0000        0.0000        0.0000        0.0000        0.0000        0.0000        0.0000        0.0000        0.0000        0.0000        0.0000        0.0000        0.0000        0.0000        0.0000        0.0000        0.0000        0.0000        0.0000        0.0000        0.0000        0.0000        0.0000        0.0000        0.0000        0.0000        0.0000        0.0000        0.0000        0.0000        0.0000        0.0000        0.0000        0.0000        0.0000        0.0000        0.0000        0.0000        0.0000        0.0000        0.0000        0.0000        0.0000
        0.0000        0.0000        0.0000        0.0000        0.0000        0.0000        0.0000        0.0000        0.0000        0.0000        0.0000        0.0000        0.0000        0.0000        0.0000        0.0000        0.0000        0.0000        0.0000        0.0000        0.0000        0.0000        0.0000        0.0000        0.0000        0.0000        0.0000        0.0000        0.0000        0.0000        0.0000        0.0000        0.0000        0.0000        0.0000        0.0000        0.0000        0.0000        0.0000        0.0000        0.0000        0.0000        0.0000        0.0000        0.0000        0.0000        0.0000        0.0000        0.0000        0.0000        0.0000        0.0000        0.0000        0.0000        0.0000        0.0000        0.0000        0.0000        0.0000        0.0000        0.0000        0.0000        0.0000        0.0000        0.0000        0.0000        0.0000        0.0000        0.0000        0.0000        0.0000        0.0000        0.0000        0.0000        0.0000        0.0000        0.0000        0.0000        0.0000        0.0000        0.0000        0.0000        0.0000        0.0000        0.0000        0.0000        0.0000        0.0000        0.0000        0.0000        0.0000        0.0000        0.0000        0.0000        0.0000        0.0000        0.0000        0.0000        0.0000        0.0000        0.0000        3.2241        3.0566        4.5800        4.2970        3.8412        4.1767        0.9554        0.4593        0.2565        0.2608        0.2506        3.4003        2.3320        0.9586        1.4011        1.6793        4.8579        2.3603        2.9478        3.2061        3.5217        3.9271        7.7830        7.9691        4.9964        5.4288        6.2862       12.5079       11.3827        8.8912       10.3087       22.1582       26.4088       51.2290       45.4826       37.0366       31.8532       41.3206       56.4124       56.5444       31.8018       34.1464       37.7589       42.4768       45.6641       54.1681       55.8181       59.2948       59.7192       56.1341       58.3973       70.8833       67.5679       67.0356       58.2043       53.0259       46.0960       44.5131       43.6663       38.3611       44.6364       48.4481       40.9222       48.6530       49.9278       43.9330       40.0514       39.6453       37.8862       36.3961       38.0721       34.1760       39.6149       40.2560       39.1210       40.3313       40.4929       42.8549       42.5267       44.4786       45.2045       47.4747       45.6274       51.0141       60.3670       73.9623       82.7921      118.9644      111.6083        0.0000        0.0000        0.0000        0.0000        0.0000        0.0000        0.0000        0.0000        0.0000        0.0000        0.0000        0.0000        0.0000        0.0000        0.0000        0.0000        0.0000        0.0000        0.0000        0.0000        0.0000        0.0000        0.0000        0.0000        0.0000        0.0000        0.0000        0.0000        0.0000        0.0000        0.0000        0.0000        0.0000        0.0000        0.0000        0.0000        0.0000        0.0000        0.0000        0.0000        0.0000        0.0000        0.0000        0.0000        0.0000        0.0000        0.0000        0.0000        0.0000        0.0000        0.0000        0.0000        0.0000        0.0000        0.0000        0.0000        0.0000        0.0000        0.0000
        0.0000        0.0000        0.0000        0.0000        0.0000        0.0000        0.0000        0.0000        0.0000        0.0000        0.0000        0.0000        0.0000        0.0000        0.0000        0.0000        0.0000        0.0000        0.0000        0.0000        0.0000        0.0000        0.0000        0.0000        0.0000        0.0000        0.0000        0.0000        0.0000        0.0000        0.0000        0.0000        0.0000        0.0000        0.0000        0.0000        0.0000        0.0000        0.0000        0.0000        0.0000        0.0000        0.0000        0.0000        0.0000        0.0000        0.0000        0.0000        0.0000        0.0000        0.0000        0.0000        0.0000        0.0000        0.0000        0.0000        0.0000        0.0000        0.0000        0.0000        0.0000        0.0000        0.0000        0.0000        0.0000        0.0000        0.0000        0.0000        0.0000        0.0000        0.0000        0.0000        0.0000        0.0000        0.0000        0.0000        0.0000        0.0000        0.0000        0.0000        0.0000        0.0000        0.0000        0.0000        0.0000        0.0000        0.0000        0.0000        0.0000        0.0000        0.0000        0.0000        0.0000        0.0000        0.0000        0.0000        0.0000        0.0000        0.0000        0.0000        2.2824        2.8112        2.6127        5.0555        3.7264        3.5394        3.0966        0.7648        0.5886        0.5304        0.5712        2.2922        3.6984        3.6457        3.9610        4.4175        2.3548        2.7207       31.9587        3.7122        5.3857        6.8659        7.6674       10.2784        5.1746        5.2573        5.6326        6.4685       19.8779       17.5192       13.6081       11.6857       29.1718       25.5417       32.3619       22.9908       20.6912       18.6823       25.6386       29.2823       32.2696       40.5890       42.3402       40.1646       57.4784       42.5690       54.9343       59.7698       62.3265       60.1269       59.9487       62.0635       59.1083       57.4533       57.6182       47.9874       38.4961       35.5904       33.9187       35.7149       37.2657       39.8670       40.6773       36.2230       39.6512       35.2331       34.6648       30.5866       33.7247       32.0379       32.5223       25.8153       31.8052       38.1668       33.2635       33.2607       37.5777       37.2600       38.9500       40.7695       41.3869       42.5683       44.0369       42.8342       46.8299       57.1843       61.6685       67.2712        0.0000        0.0000        0.0000        0.0000        0.0000        0.0000        0.0000        0.0000        0.0000        0.0000        0.0000        0.0000        0.0000      196.3500        0.0000        0.0000        0.0000       72.0000        0.0000        0.0000        0.0000        0.0000        0.0000        0.0000        0.0000        0.0000        0.0000        0.0000        0.0000        0.0000        0.0000        0.0000        0.0000        0.0000        0.0000        0.0000        0.0000        0.0000        0.0000        0.0000        0.0000        0.0000        0.0000        0.0000        0.0000        0.0000        0.0000        0.0000        0.0000        0.0000        0.0000        0.0000        0.0000        0.0000        0.0000        0.0000        0.0000        0.0000        0.0000        0.0000        0.0000
        0.0000        0.0000        0.0000        0.0000        0.0000        0.0000        0.0000        0.0000        0.0000        0.0000        0.0000        0.0000        0.0000        0.0000        0.0000        0.0000        0.0000        0.0000        0.0000        0.0000        0.0000        0.0000        0.0000        0.0000        0.0000        0.0000        0.0000        0.0000        0.0000        0.0000        0.0000        0.0000        0.0000        0.0000        0.0000        0.0000        0.0000        0.0000        0.0000        0.0000        0.0000        0.0000        0.0000        0.0000        0.0000        0.0000        0.0000        0.0000        0.0000        0.0000        0.0000        0.0000        0.0000        0.0000        0.0000        0.0000        0.0000        0.0000        0.0000        0.0000        0.0000        0.0000        0.0000        0.0000        0.0000        0.0000        0.0000        0.0000        0.0000        0.0000        0.0000        0.0000        0.0000        0.0000        0.0000        0.0000        0.0000        0.0000        0.0000        0.0000        0.0000        0.0000        0.0000        0.0000        0.0000        0.0000        0.0000        0.0000        0.0000        0.0000        0.0000        0.0000        0.0000        0.0000        0.0000        0.0000        0.0000        0.0000        0.0000        0.0000        1.4656        1.6554        1.7123        3.8206        2.1111        2.0999        5.7407       67.5092        2.5232        2.7007        2.6766        3.5987        3.9072        5.6487        9.2507        5.9267        4.2333        4.3648        5.6105        7.3838        6.2517        7.5641        7.8849        8.9606        7.7200        7.1035        7.4132        9.7863       28.6063       31.3995       23.4254       14.7966       15.6581       16.9054       16.8431       19.2065       15.0928       17.4738       23.1788       29.7629       40.0943       41.4691       40.7525       34.6628       41.4274       46.3726       55.1479       49.2995       53.2474       53.7556       49.8692       56.8679       59.4309       51.9030       48.9122       39.2589       37.2543       33.8429       32.7503       36.8970       36.8240       36.3844       37.8883       34.5382       30.7995       24.2543       23.0901       23.7909       21.4381       20.3553       22.6524       21.1735       23.2626       24.2225       29.5804       25.7632       27.2251       27.5700       30.0468       33.2011       33.6866       36.2119       37.1156       31.8276       35.7559       41.0344       46.1884       95.1635        0.0000        0.0000        0.0000        0.0000        0.0000        0.0000        0.0000        0.0000        0.0000        0.0000        0.0000        0.0000      230.2500      182.0700      139.6500        0.0000       75.7800       80.3100        0.0000        0.0000        0.0000        0.0000        0.0000        0.0000        0.0000        0.0000        0.0000        0.0000        0.0000        0.0000        0.0000        0.0000        0.0000        0.0000        0.0000        0.0000        0.0000        0.0000        0.0000        0.0000        0.0000        0.0000        0.0000        0.0000        0.0000        0.0000        0.0000        0.0000        0.0000        0.0000        0.0000        0.0000        0.0000        0.0000        0.0000        0.0000        0.0000        0.0000        0.0000        0.0000        0.0000
        0.0000        0.0000        0.0000        0.0000        0.0000        0.0000        0.0000        0.0000        0.0000        0.0000        0.0000        0.0000        0.0000        0.0000        0.0000        0.0000        0.0000        0.0000        0.0000        0.0000        0.0000        0.0000        0.0000        0.0000        0.0000        0.0000        0.0000        0.0000        0.0000        0.0000        0.0000        0.0000        0.0000        0.0000        0.0000        0.0000        0.0000        0.0000        0.0000        0.0000        0.0000        0.0000        0.0000        0.0000        0.0000        0.0000        0.0000        0.0000        0.0000        0.0000        0.0000        0.0000        0.0000        0.0000        0.0000        0.0000        0.0000        0.0000        0.0000        0.0000        0.0000        0.0000        0.0000        0.0000        0.0000        0.0000        0.0000        0.0000        0.0000        0.0000        0.0000        0.0000        0.0000        0.0000        0.0000        0.0000        0.0000        0.0000        0.0000        0.0000        0.0000        0.0000        0.0000        0.0000        0.0000        0.0000        0.0000        0.0000        0.0000        0.0000        0.0000        0.0000        0.0000        0.0000        0.0000        0.0000        0.0000        0.0000        0.0000        0.8909        0.9722        1.1455        1.2682        2.1977        1.7209        1.8522        4.4765       53.1168        4.8516        3.4638        3.7320        4.8810        5.3129        6.4996        5.5737        6.1477        6.8763        8.3608        5.7096        6.8667        7.2549        8.6240        8.6063        7.9729        7.7664        7.7753       10.2810       21.9629       22.5585       21.2704       20.6916       18.7386       11.1675       10.8133       12.0099       13.5962       14.7729       16.2984       23.5963       27.3359       24.7491       34.5380       33.9965       34.9363       46.8830       49.3809       51.1526       45.1049       47.7009       46.0051       45.9479       48.6063       49.1433       47.6174       44.1772       42.5787       36.9231       31.5422       30.0956       35.2729       39.1330       38.6788       34.9021       25.0305       22.1396       17.0470       19.0070       16.7667       15.3691       18.3771       15.4838       16.4201       23.4309       24.5379       25.1511       21.4498       23.8350       23.9704       27.6887       28.9396       32.5975       32.4480       33.6191       29.9106       34.1201       37.5975       43.3868      117.5076        0.0000        0.0000        0.0000        0.0000        0.0000        0.0000      209.2924      130.1100        0.0000        0.0000        0.0000        0.0000      171.2699      172.8899        0.0000        0.0000        0.0000        0.0000        0.0000        0.0000        0.0000        0.0000        0.0000        0.0000        0.0000        0.0000        0.0000        0.0000        0.0000        0.0000        0.0000        0.0000        0.0000        0.0000        0.0000        0.0000        0.0000        0.0000        0.0000        0.0000        0.0000        0.0000        0.0000        0.0000        0.0000        0.0000        0.0000        0.0000        0.0000        0.0000        0.0000        0.0000        0.0000        0.0000        0.0000        0.0000        0.0000        0.0000        0.0000        0.0000        0.0000
        0.0000        0.0000        0.0000        0.0000        0.0000        0.0000        0.0000        0.0000        0.0000        0.0000        0.0000        0.0000        0.0000        0.0000        0.0000        0.0000        0.0000        0.0000        0.0000        0.0000        0.0000        0.0000        0.0000        0.0000        0.0000        0.0000        0.0000        0.0000        0.0000        0.0000        0.0000        0.0000        0.0000        0.0000        0.0000        0.0000        0.0000        0.0000        0.0000        0.0000        0.0000        0.0000        0.0000        0.0000        0.0000        0.0000        0.0000        0.0000        0.0000        0.0000        0.0000        0.0000        0.0000        0.0000        0.0000        0.0000        0.0000        0.0000        0.0000        0.0000        0.0000        0.0000        0.0000        0.0000        0.0000        0.0000        0.0000        0.0000        0.0000        0.0000        0.0000        0.0000        0.0000        0.0000        0.0000        0.0000        0.0000        0.0000        0.0000        0.0000        0.0000        0.0000        0.0000        0.0000        0.0000        0.0000        0.0000        0.0000        0.0000        0.0000        0.0000        0.0000        0.0000        0.0000        0.0000        0.0000        0.0000        0.0000        1.1382        0.5979        0.8304        1.0435        1.2361        1.7632        1.9276        2.1184        2.4176        3.7369        4.1247        4.4393        5.2437        8.7525        9.4044        7.1828        9.2079        9.0163        7.7301        5.7150        6.5665        8.3981        8.6103        8.0023        7.7141        7.3900        7.5056        7.6654        7.8374       12.1286       17.1182       11.3033       15.6646       15.2560       13.5619       12.3100       16.7477       21.7820       20.4477       16.5330       19.4583       27.1286       27.4455       28.8080       33.6220       42.5046       40.9847       48.7792       40.5198       35.2743       41.3928       42.1117       43.8590       47.4784       51.5185       45.5563       39.1996       34.1091       31.1209       28.7177       33.0320       34.3058       38.5745       40.3409       30.8460       19.1615       15.3289       12.5890       13.9265       12.4373       13.2853       12.4681       14.7785       13.5719       19.3287       22.8385       24.6878       20.6714       22.1902       21.8774       27.5621       26.9137       29.1633       29.5294       33.3554       29.4019       35.3755       38.0115       39.6265        0.0000        0.0000        0.0000        0.0000        0.0000      164.7913      178.6720      161.1921       71.9400        0.0000        0.0000        0.0000        0.0000        0.0000        0.0000        0.0000        0.0000        0.0000        0.0000        0.0000        0.0000        0.0000        0.0000        0.0000        0.0000        0.0000        0.0000        0.0000        0.0000        0.0000        0.0000        0.0000        0.0000        0.0000        0.0000        0.0000        0.0000        0.0000        0.0000        0.0000        0.0000        0.0000        0.0000        0.0000        0.0000        0.0000        0.0000        0.0000        0.0000        0.0000        0.0000        0.0000        0.0000        0.0000        0.0000        0.0000        0.0000        0.0000        0.0000        0.0000        0.0000        0.0000
        0.0000        0.0000        0.0000        0.0000        0.0000        0.0000        0.0000        0.0000        0.0000        0.0000        0.0000        0.0000        0.0000        0.0000        0.0000        0.0000        0.0000        0.0000        0.0000        0.0000        0.0000        0.0000        0.0000        0.0000        0.0000        0.0000        0.0000        0.0000        0.0000        0.0000        0.0000        0.0000        0.0000        0.0000        0.0000        0.0000        0.0000        0.0000        0.0000        0.0000        0.0000        0.0000        0.0000        0.0000        0.0000        0.0000        0.0000        0.0000        0.0000        0.0000        0.0000        0.0000        0.0000        0.0000        0.0000        0.0000        0.0000        0.0000        0.0000        0.0000        0.0000        0.0000        0.0000        0.0000        0.0000        0.0000        0.0000        0.0000        0.0000        0.0000        0.0000        0.0000        0.0000        0.0000        0.0000        0.0000        0.0000        0.0000        0.0000        0.0000        0.0000        0.0000        0.0000        0.0000        0.0000        0.0000        0.0000        0.0000        0.0000        0.0000        0.0000        0.0000        0.0000        0.0000        0.0000        0.0000        0.0000        0.0508        0.2275        0.7579        1.0448        1.3381        1.6401        2.2515        2.6445        2.9486        3.2634        4.9071        5.0902        5.3577        6.6598        7.5066        9.2019        8.2170        9.3811        7.4289        7.5966        5.6839        6.7845        6.4217        6.0426        6.0908        6.6165        6.3396        6.6484        6.7718        7.0584       11.9652       11.6452        7.5070        8.4533       13.6622       14.5435       11.3601       15.3435       16.6609       22.3469       18.8152       32.4765       37.9201       40.6913       32.3423       30.3667       35.5380       33.3759       36.5575       32.6197       33.1348       37.2023       39.7043       41.9776       40.6495       41.0597       41.2071       40.9608       29.7092       27.5945       30.9014       38.5535       38.1211       32.4329       25.8019       21.9591       16.4115       11.5105       10.9502       14.6206       14.0759       13.6622       10.3677       11.0595       11.6144       19.8847       25.2700       24.4050       17.9178       20.9300       23.8050       25.2983       23.0514       26.0705       27.5435       30.4845       30.7557       37.9229       44.9315       52.2872        0.0000        0.0000        0.0000       81.4500      135.6984      150.2691      154.4108      155.6868       52.9200        0.0000        0.0000        0.0000        0.0000        0.0000        0.0000        0.0000        0.0000        0.0000        0.0000        0.0000        0.0000        0.0000        0.0000        0.0000        0.0000        0.0000        0.0000        0.0000        0.0000        0.0000        0.0000        0.0000        0.0000        0.0000        0.0000        0.0000        0.0000        0.0000        0.0000        0.0000        0.0000        0.0000        0.0000        0.0000        0.0000        0.0000        0.0000        0.0000        0.0000        0.0000        0.0000        0.0000        0.0000        0.0000        0.0000        0.0000        0.0000        0.0000        0.0000        0.0000        0.0000        0.0000
        0.0000        0.0000        0.0000        0.0000        0.0000        0.0000        0.0000        0.0000        0.0000        0.0000        0.0000        0.0000        0.0000        0.0000        0.0000        0.0000        0.0000        0.0000        0.0000        0.0000        0.0000        0.0000        0.0000        0.0000        0.0000        0.0000        0.0000        0.0000        0.0000        0.0000        0.0000        0.0000        0.0000        0.0000        0.0000        0.0000        0.0000        0.0000        0.0000        0.0000        0.0000        0.0000        0.0000        0.0000        0.0000        0.0000        0.0000        0.0000        0.0000        0.0000        0.0000        0.0000        0.0000        0.0000        0.0000        0.0000        0.0000        0.0000        0.0000        0.0000        0.0000        0.0000        0.0000        0.0000        0.0000        0.0000        0.0000        0.0000        0.0000        0.0000        0.0000        0.0000        0.0000        0.0000        0.0000        0.0000        0.0000        0.0000        0.0000        0.0000        0.0000        0.0000        0.0000        0.0000        0.0000        0.0000        0.0000        0.0000        0.0000        0.0000        0.0000        0.0000        0.0000        0.0000        0.0000        0.0000        0.1773       31.9607        1.0981        2.2450        2.7161        2.4581        2.9149        4.1830        5.0243        5.4905        5.8357        7.9590        8.3355        8.7231        9.0927       10.1150       10.5825       13.4396       14.1682        8.1356       10.3710       27.6495       10.9553        3.5106        2.9725        2.8812        3.1595        7.2617        5.7349        4.6054        7.2293        5.5354        5.9761        6.7338        8.3138       14.9750       15.1070       14.2177       15.2878       17.5085       19.3819       21.8245       30.5598       51.2827       38.8442       27.7573       31.1988       24.2464       31.2799       31.8458       30.8655       40.6852       42.5394       48.2635       53.5940       40.2995       34.9316       34.6514       35.8125       29.8970       33.5487       39.2300       41.1629       28.8869       22.5897       23.9844       18.9469       11.5665       11.6185       11.8862       14.7509       11.8782        8.8727        7.6485        9.2376       14.4681       23.8471       26.2301       23.7282       17.8467       19.8083       23.6638       24.8250       21.2817       22.2446       26.8032       27.8489       36.9283       44.1373       71.4021        0.0000        0.0000        0.0000        0.0000      134.5699      155.7944      143.1158      162.4787      144.7982       54.7800        0.0000        0.0000        0.0000        0.0000        0.0000        0.0000        0.0000        0.0000        0.0000        0.0000        0.0000        0.0000        0.0000        0.0000        0.0000        0.0000        0.0000        0.0000        0.0000        0.0000        0.0000        0.0000        0.0000        0.0000        0.0000        0.0000        0.0000        0.0000        0.0000        0.0000        0.0000        0.0000        0.0000        0.0000        0.0000        0.0000        0.0000        0.0000        0.0000        0.0000        0.0000        0.0000        0.0000        0.0000        0.0000        0.0000        0.0000        0.0000        0.0000        0.0000        0.0000        0.0000        0.0000
        0.0000        0.0000        0.0000        0.0000        0.0000        0.0000        0.0000        0.0000        0.0000        0.0000        0.0000        0.0000        0.0000        0.0000        0.0000        0.0000        0.0000        0.0000        0.0000        0.0000        0.0000        0.0000        0.0000        0.0000        0.0000        0.0000        0.0000        0.0000        0.0000        0.0000        0.0000        0.0000        0.0000        0.0000        0.0000        0.0000        0.0000        0.0000        0.0000        0.0000        0.0000        0.0000        0.0000        0.0000        0.0000        0.0000        0.0000        0.0000        0.0000        0.0000        0.0000        0.0000        0.0000        0.0000        0.0000        0.0000        0.0000        0.0000        0.0000        0.0000        0.0000        0.0000        0.0000        0.0000        0.0000        0.0000        0.0000        0.0000        0.0000        0.0000        0.0000        0.0000        0.0000        0.0000        0.0000        0.0000        0.0000        0.0000        0.0000        0.0000        0.0000        0.0000        0.0000        0.0000        0.0000        0.0000        0.0000        0.0000        0.0000        0.0000        0.0000        0.0000        0.0000        0.0000        0.0000        0.0000        0.4047        4.6845        1.6210        2.9008        2.3015        2.6461        3.5300        5.0513        5.8468        6.6353        6.9925        9.4590        9.9425       10.4415       11.4595       11.4288       13.2086       15.5234       11.9437        8.0981        8.3807       25.5658       62.2320        4.9132        2.5688        2.1434        2.6985        5.9028        3.5886        7.2140        8.1932        6.7035        7.0747        6.6055        7.7206       10.4763       12.2867       14.0990       15.5639       18.4886       24.0432       25.6807       32.4882       42.3353       35.7934       26.2569       29.2709       28.3661       24.6062       25.3812       23.2601       29.1907       33.9992       46.8189       43.9364       30.4590       26.3456       27.7180       26.8771       27.7422       27.9895       27.6743       25.6268       21.7012       23.5554       19.5522       14.2376       11.3658       14.3987       13.5866       11.3812        6.6416        4.1941        3.9570        8.5055       17.3446       22.5890       20.2282       16.3388       16.0083       19.6655       22.3068       25.7818       19.7610       23.5568       30.8151       34.0716        0.0000        0.0000        0.0000        0.0000        0.0000        0.0000      109.1947      105.8570      148.5187      154.0190      176.4036      161.1563        0.0000        0.0000        0.0000        0.0000        0.0000        0.0000        0.0000        0.0000        0.0000        0.0000        0.0000        0.0000        0.0000        0.0000        0.0000        0.0000        0.0000        0.0000        0.0000        0.0000        0.0000        0.0000        0.0000        0.0000        0.0000        0.0000        0.0000        0.0000        0.0000        0.0000        0.0000        0.0000        0.0000        0.0000        0.0000        0.0000        0.0000        0.0000        0.0000        0.0000        0.0000        0.0000        0.0000        0.0000        0.0000        0.0000        0.0000        0.0000        0.0000        0.0000        0.0000        0.0000        0.0000        0.0000
        0.0000        0.0000        0.0000        0.0000        0.0000        0.0000        0.0000        0.0000        0.0000        0.0000        0.0000        0.0000        0.0000        0.0000        0.0000        0.0000        0.0000        0.0000        0.0000        0.0000        0.0000        0.0000        0.0000        0.0000        0.0000        0.0000        0.0000        0.0000        0.0000        0.0000        0.0000        0.0000        0.0000        0.0000        0.0000        0.0000        0.0000        0.0000        0.0000        0.0000        0.0000        0.0000        0.0000        0.0000        0.0000        0.0000        0.0000        0.0000        0.0000        0.0000        0.0000        0.0000        0.0000        0.0000        0.0000        0.0000        0.0000        0.0000        0.0000        0.0000        0.0000        0.0000        0.0000        0.0000        0.0000        0.0000        0.0000        0.0000        0.0000        0.0000        0.0000        0.0000        0.0000        0.0000        0.0000        0.0000        0.0000        0.0000        0.0000        0.0000        0.0000        0.0000        0.0000        0.0000        0.0000        0.0000        0.0000        0.0000        0.0000        0.0000        0.0000        0.0000        0.0000        0.0000        0.0000        0.0000        9.3391        4.5897        3.0606        2.7423        3.4784        6.7893        4.1509        9.0350       10.8060        8.1506        7.9965       10.1088       10.3443       11.1356       10.6976       17.0164       11.4075       11.5522        9.7085        7.6113        6.4981       12.7852       21.2702        2.4890        1.8715        1.7007        5.0121        2.8088        3.1958        6.2936        4.2743        4.9977       11.4831        7.3599        7.7162       10.7272       14.9649       15.1312       15.4023       19.2045       26.9299       26.1625       28.4710       41.0356       32.6744       24.9015       26.4544       22.2953       20.8390       19.5526       21.2764       34.7721       32.9881       36.5708       36.1069       24.9507       20.3714       22.4134       19.1024       19.8772       24.1434       22.6211       18.0857       19.9215       16.4762       14.2933       10.6392        7.9309        7.8112        6.3265        9.1755        3.2404        3.2898        7.4552       10.4085       14.9196       20.1789       15.0271       15.5491       18.9099       20.9617       23.6387       31.3362       30.7515       37.1859       31.5895        0.0000        0.0000        0.0000        0.0000        0.0000        0.0000      112.8734       94.2739       98.2606      133.7910      169.2186      175.8573      173.7648        0.0000        0.0000        0.0000        0.0000        0.0000        0.0000        0.0000        0.0000        0.0000        0.0000        0.0000        0.0000        0.0000        0.0000        0.0000        0.0000        0.0000        0.0000        0.0000        0.0000        0.0000        0.0000        0.0000        0.0000        0.0000        0.0000        0.0000        0.0000        0.0000        0.0000        0.0000        0.0000        0.0000        0.0000        0.0000        0.0000        0.0000        0.0000        0.0000        0.0000        0.0000        0.0000        0.0000        0.0000        0.0000        0.0000        0.0000        0.0000        0.0000        0.0000        0.0000        0.0000        0.0000        0.0000
        0.0000        0.0000        0.0000        0.0000        0.0000        0.0000        0.0000        0.0000        0.0000        0.0000        0.0000        0.0000        0.0000        0.0000        0.0000        0.0000        0.0000        0.0000        0.0000        0.0000        0.0000        0.0000        0.0000        0.0000        0.0000        0.0000        0.0000        0.0000        0.0000        0.0000        0.0000        0.0000        0.0000        0.0000        0.0000        0.0000        0.0000        0.0000        0.0000        0.0000        0.0000        0.0000        0.0000        0.0000        0.0000        0.0000        0.0000        0.0000        0.0000        0.0000        0.0000        0.0000        0.0000        0.0000        0.0000        0.0000        0.0000        0.0000        0.0000        0.0000        0.0000        0.0000        0.0000        0.0000        0.0000        0.0000        0.0000        0.0000        0.0000        0.0000        0.0000        0.0000        0.0000        0.0000        0.0000        0.0000        0.0000        0.0000        0.0000        0.0000        0.0000        0.0000        0.0000        0.0000        0.0000        0.0000        0.0000        0.0000        0.0000        0.0000        0.0000        0.0000        0.0000        0.0000        0.0000        0.0000        0.0000        1.8229        0.6005        3.4560        7.3133        5.1370        7.2149       14.3371       18.6965       15.2294        8.6288       10.5522       10.4224        9.7767        8.8398       11.3662       11.4632        8.8829        8.0760        6.2283        5.8435        4.4203        3.8697        1.9648        4.2192        1.6944        1.9163        2.7818        4.2385        3.8348        4.5327        6.2423        8.2810        7.7952        8.6844       10.8705       15.3970       14.3777       15.2782       20.0162       19.9784       25.0212       23.6140       22.9750       22.4318       28.7883       26.6002       16.7980       16.7363       17.2659       17.1851       23.9852       20.9916       39.2616       30.4551       19.0598       17.4805       17.6524       16.2241       17.7688       15.6361       14.7736       13.4833       12.6741       10.4664       10.8878        8.5341        4.3006        6.9711        6.3944        6.3721        4.2140        2.3159        5.3874        9.2117       16.3616       17.3568       15.6416       19.6573       18.3989       17.9092       21.8200       27.6512       29.4713       36.2836        0.0000        0.0000        0.0000        0.0000        0.0000        0.0000        0.0000       80.9034       82.7214      103.9726      126.5205      172.2143      178.9614      137.9216        0.0000        0.0000        0.0000        0.0000        0.0000        0.0000        0.0000        0.0000        0.0000        0.0000        0.0000        0.0000        0.0000        0.0000        0.0000        0.0000        0.0000        0.0000        0.0000        0.0000        0.0000        0.0000        0.0000        0.0000        0.0000        0.0000        0.0000        0.0000        0.0000        0.0000        0.0000        0.0000        0.0000        0.0000        0.0000        0.0000        0.0000        0.0000        0.0000        0.0000        0.0000        0.0000        0.0000        0.0000        0.0000        0.0000        0.0000        0.0000        0.0000        0.0000        0.0000        0.0000        0.0000        0.0000
        0.0000        0.0000        0.0000        0.0000        0.0000        0.0000        0.0000        0.0000        0.0000        0.0000        0.0000        0.0000        0.0000        0.0000        0.0000        0.0000        0.0000        0.0000        0.0000        0.0000        0.0000        0.0000        0.0000        0.0000        0.0000        0.0000        0.0000        0.0000        0.0000        0.0000        0.0000        0.0000        0.0000        0.0000        0.0000        0.0000        0.0000        0.0000        0.0000        0.0000        0.0000        0.0000        0.0000        0.0000        0.0000        0.0000        0.0000        0.0000        0.0000        0.0000        0.0000        0.0000        0.0000        0.0000        0.0000        0.0000        0.0000        0.0000        0.0000        0.0000        0.0000        0.0000        0.0000        0.0000        0.0000        0.0000        0.0000        0.0000        0.0000        0.0000        0.0000        0.0000        0.0000        0.0000        0.0000        0.0000        0.0000        0.0000        0.0000        0.0000        0.0000        0.0000        0.0000        0.0000        0.0000        0.0000        0.0000        0.0000        0.0000        0.0000        0.0000        0.0000        0.0000        0.0000        0.0000        0.0000        3.7333        2.7263        0.9403        6.7667        0.0000       11.3338       11.9960       16.5289       16.1151       16.6732       13.9772       11.0155        9.1261        7.4001        5.7352        5.0944       19.0912       13.7652        4.8350        3.0916        2.3588        0.8200        0.6360        1.0771        0.8614        0.8780        2.9024        2.5402        3.0673        3.6731        8.3405        5.2762        8.0201       10.2797        9.2190        9.7185       10.5196       11.9828       13.9406       16.8043       19.8836       23.1586       19.0675       15.2378       17.0908       18.6009       16.3428       17.7449       14.2025       14.9202       13.4012       13.8690       17.6522       18.1127       28.1329       17.7246       14.6622       16.4765       13.4757       10.8727        7.8085       15.9378       14.5697        3.2738        5.4358        1.8971        1.3498        2.0477       86.4070       24.5485        1.8330        3.7200        3.4384        9.1443       12.1101       13.4177       13.5430       18.6831       28.4998       21.6149       25.0467       32.5905       44.6484        0.0000        0.0000        0.0000        0.0000        0.0000      121.1400       98.9400        0.0000       97.0382       80.6987       88.0504      116.5210      141.2467      161.1082      152.3330        0.0000        0.0000        0.0000        0.0000        0.0000        0.0000        0.0000        0.0000        0.0000        0.0000        0.0000        0.0000        0.0000        0.0000        0.0000        0.0000        0.0000        0.0000        0.0000        0.0000        0.0000        0.0000        0.0000        0.0000        0.0000        0.0000        0.0000        0.0000        0.0000        0.0000        0.0000        0.0000        0.0000        0.0000        0.0000        0.0000        0.0000        0.0000        0.0000        0.0000        0.0000        0.0000        0.0000        0.0000        0.0000        0.0000        0.0000        0.0000        0.0000        0.0000        0.0000        0.0000        0.0000        0.0000        0.0000
        0.0000        0.0000        0.0000        0.0000        0.0000        0.0000        0.0000        0.0000        0.0000        0.0000        0.0000        0.0000        0.0000        0.0000        0.0000        0.0000        0.0000        0.0000        0.0000        0.0000        0.0000        0.0000        0.0000        0.0000        0.0000        0.0000        0.0000        0.0000        0.0000        0.0000        0.0000        0.0000        0.0000        0.0000        0.0000        0.0000        0.0000        0.0000        0.0000        0.0000        0.0000        0.0000        0.0000        0.0000        0.0000        0.0000        0.0000        0.0000        0.0000        0.0000        0.0000        0.0000        0.0000        0.0000        0.0000        0.0000        0.0000        0.0000        0.0000        0.0000        0.0000        0.0000        0.0000        0.0000        0.0000        0.0000        0.0000        0.0000        0.0000        0.0000        0.0000        0.0000        0.0000        0.0000        0.0000        0.0000        0.0000        0.0000        0.0000        0.0000        0.0000        0.0000        0.0000        0.0000        0.0000        0.0000        0.0000        0.0000        0.0000        0.0000        0.0000        0.0000        0.0000        0.0000        0.0000        0.0000        0.0000        4.7041        0.0000        0.0000        0.0000       10.4663       11.0785       19.5542       22.0859       27.8729       22.6591        9.1914        7.3480        5.3879        6.0048       11.0525       12.4023        7.8458        3.6519        1.5892        0.7677        1.6649        2.0837        1.7891        4.2395        2.9560        3.9969        3.2066        4.6996        7.6530        8.6712        8.2966        9.2509        7.9874        9.8051        9.5280       10.2958       12.0138       14.1647       20.3930       24.0484       22.7911       17.1306       14.8639       16.7496       16.5540       15.8275       15.5222       17.2819       13.2804       10.9503       11.9179       13.9780       18.9241       23.2772       14.8759       14.1766       11.6241       12.0234        8.7545        8.3508        6.7349        3.7834        1.0527        0.6931        0.6010        0.4419        1.3791       44.5976       11.4825        1.9899        2.9097        3.2451        8.9623       14.0202       15.5755       15.7096       23.2193       32.8161       31.4149       28.6623       38.5872       44.3670        0.0000        0.0000        0.0000        0.0000        0.0000      131.1900       78.6600       80.2800       90.8053       93.3310      106.9561      122.2125      155.9532      165.2090      171.1114        0.0000        0.0000        0.0000        0.0000        0.0000        0.0000        0.0000        0.0000        0.0000        0.0000        0.0000        0.0000        0.0000        0.0000        0.0000        0.0000        0.0000        0.0000        0.0000        0.0000        0.0000        0.0000        0.0000        0.0000        0.0000        0.0000        0.0000        0.0000        0.0000        0.0000        0.0000        0.0000        0.0000        0.0000        0.0000        0.0000        0.0000        0.0000        0.0000        0.0000        0.0000        0.0000        0.0000        0.0000        0.0000        0.0000        0.0000        0.0000        0.0000        0.0000        0.0000        0.0000        0.0000        0.0000        0.0000
        0.0000        0.0000        0.0000        0.0000        0.0000        0.0000        0.0000        0.0000        0.0000        0.0000        0.0000        0.0000        0.0000        0.0000        0.0000        0.0000        0.0000        0.0000        0.0000        0.0000        0.0000        0.0000        0.0000        0.0000        0.0000        0.0000        0.0000        0.0000        0.0000        0.0000        0.0000        0.0000        0.0000        0.0000        0.0000        0.0000        0.0000        0.0000        0.0000        0.0000        0.0000        0.0000        0.0000        0.0000        0.0000        0.0000        0.0000        0.0000        0.0000        0.0000        0.0000        0.0000        0.0000        0.0000        0.0000        0.0000        0.0000        0.0000        0.0000        0.0000        0.0000        0.0000        0.0000        0.0000        0.0000        0.0000        0.0000        0.0000        0.0000        0.0000        0.0000        0.0000        0.0000        0.0000        0.0000        0.0000        0.0000        0.0000        0.0000        0.0000        0.0000        0.0000        0.0000        0.0000        0.0000        0.0000        0.0000        0.0000        0.0000        0.0000        0.0000        0.0000        0.0000        0.0000        0.0000        0.0000        0.0000        0.0000        0.0000        0.0000        0.0000        9.4695       11.6789       20.6058       16.8749       15.4707       12.8350        9.1711        7.8309        8.1996        8.1137        5.5592        4.2930        3.3839        4.3808        2.2074        1.5245        0.5768        1.5234        0.9781        1.0632        2.7431       14.9986        4.8133        4.0218        4.9785        6.1913        7.6005        8.8574       11.1886        9.7095       11.0778       11.6263       12.5854       14.6251       19.1028       21.4401       20.6526       16.8037       16.9079       19.9991       16.0754       16.6213       15.3847       14.5034       14.9472       12.6211       18.9828       18.1123       15.7391       14.1727       11.1451        9.4164        8.7000        9.6211        4.7118        4.3716        3.7817        2.2065        0.5771        0.2170        0.0750        0.5439        0.9734        1.6959        0.3746        1.6960        2.3835        2.5673        8.6260       11.3941       14.3370       17.9718       34.6106       34.3355       40.7015       30.2780        0.0000        0.0000        0.0000        0.0000        0.0000        0.0000      134.6400      124.0800       74.1600       80.6700      107.2698      101.2637      110.6593      134.1856      164.7243      171.7195      181.2152        0.0000        0.0000        0.0000        0.0000        0.0000        0.0000        0.0000        0.0000        0.0000        0.0000        0.0000        0.0000        0.0000        0.0000        0.0000        0.0000        0.0000        0.0000        0.0000        0.0000        0.0000        0.0000        0.0000        0.0000        0.0000        0.0000        0.0000        0.0000        0.0000        0.0000        0.0000        0.0000        0.0000        0.0000        0.0000        0.0000        0.0000        0.0000        0.0000        0.0000        0.0000        0.0000        0.0000        0.0000        0.0000        0.0000        0.0000        0.0000        0.0000        0.0000        0.0000        0.0000        0.0000        0.0000        0.0000
        0.0000        0.0000        0.0000        0.0000        0.0000        0.0000        0.0000        0.0000        0.0000        0.0000        0.0000        0.0000        0.0000        0.0000        0.0000        0.0000        0.0000        0.0000        0.0000        0.0000        0.0000        0.0000        0.0000        0.0000        0.0000        0.0000        0.0000        0.0000        0.0000        0.0000        0.0000        0.0000        0.0000        0.0000        0.0000        0.0000        0.0000        0.0000        0.0000        0.0000        0.0000        0.0000        0.0000        0.0000        0.0000        0.0000        0.0000        0.0000        0.0000        0.0000        0.0000        0.0000        0.0000        0.0000        0.0000        0.0000        0.0000        0.0000        0.0000        0.0000        0.0000        0.0000        0.0000        0.0000        0.0000        0.0000        0.0000        0.0000        0.0000        0.0000        0.0000        0.0000        0.0000        0.0000        0.0000        0.0000        0.0000        0.0000        0.0000        0.0000        0.0000        0.0000        0.0000        0.0000        0.0000        0.0000        0.0000        0.0000        0.0000        0.0000        0.0000        0.0000        0.0000        0.0000        0.0000        0.0000        0.0000        0.0000        0.0000        0.0000        0.0000        0.0000        9.2470       12.4809       12.7981       11.5188       11.5603        7.5966        5.9512       12.5947        6.2833        3.4463        3.2594        3.2158        7.0576        7.2540        0.6598        0.5912        0.7428        1.3964        2.5912        2.0738        2.3862        4.6320        7.4019       13.7034        9.9705       12.7346       12.9284       13.5443       13.0997       14.0842       13.8812       15.5050       18.3789       21.3206       27.0116       19.1760       19.4757       29.8110       35.9410       23.6975       18.1050       23.6940       19.8784       16.5467       14.4991       16.9141       16.5301       15.7933        9.7709        9.9211        8.6928        8.4316        7.4468        3.7162        2.8305        2.1419        1.7351        0.4695        0.1539        0.6400        0.7990        0.8231        0.6345        0.3949        1.1179        1.7382       11.0364        4.5898        8.1896       13.8787       22.3247       28.9937       26.6704       31.4500       34.2755        0.0000        0.0000        0.0000        0.0000        0.0000        0.0000        0.0000      128.0700       84.2100       76.8300      121.5670      129.5753      124.6735      147.0759      175.5420      170.4258      189.9690        0.0000        0.0000        0.0000        0.0000        0.0000        0.0000        0.0000        0.0000        0.0000        0.0000        0.0000        0.0000        0.0000        0.0000        0.0000        0.0000        0.0000        0.0000        0.0000        0.0000        0.0000        0.0000        0.0000        0.0000        0.0000        0.0000        0.0000        0.0000        0.0000        0.0000        0.0000        0.0000        0.0000        0.0000        0.0000        0.0000        0.0000        0.0000        0.0000        0.0000        0.0000        0.0000        0.0000        0.0000        0.0000        0.0000        0.0000        0.0000        0.0000        0.0000        0.0000        0.0000        0.0000        0.0000        0.0000
        0.0000        0.0000        0.0000        0.0000        0.0000        0.0000        0.0000        0.0000        0.0000        0.0000        0.0000        0.0000        0.0000        0.0000        0.0000        0.0000        0.0000        0.0000        0.0000        0.0000        0.0000        0.0000        0.0000        0.0000        0.0000        0.0000        0.0000        0.0000        0.0000        0.0000        0.0000        0.0000        0.0000        0.0000        0.0000        0.0000        0.0000        0.0000        0.0000        0.0000        0.0000        0.0000        0.0000        0.0000        0.0000        0.0000        0.0000        0.0000        0.0000        0.0000        0.0000        0.0000        0.0000        0.0000        0.0000        0.0000        0.0000        0.0000        0.0000        0.0000        0.0000        0.0000        0.0000        0.0000        0.0000        0.0000        0.0000        0.0000        0.0000        0.0000        0.0000        0.0000        0.0000        0.0000        0.0000        0.0000        0.0000        0.0000        0.0000        0.0000        0.0000        0.0000        0.0000        0.0000        0.0000        0.0000        0.0000        0.0000        0.0000        0.0000        0.0000        0.0000        0.0000        0.0000        0.0000        0.0000        0.0000        0.0000        0.0000        0.0000        0.0000        0.0000        0.0000        6.5189        6.8593        6.4476        5.2754        2.5799        2.4503        2.7502        1.9014        5.2689        5.8211        4.2086        5.2414        8.0075        4.2324        1.0326        1.5104        7.4525       15.6523        5.0033        6.5437        8.0410        9.5889       18.1763       20.2852        0.0000        0.0000       29.6089       26.1652       23.7533       19.8083       29.4951       34.5365       32.6649       27.5406       20.4288       18.8691       28.5143       32.0298       23.5550       23.6855       28.4392       27.1819       20.7241       19.2031       10.1607       13.8085       12.5241       11.7123        5.4761        4.5762        4.4781        2.8559        0.8153        0.7110        0.6176        0.5949        5.7620        5.9106        9.2960        1.8523        0.7820        0.9975        0.4749        1.7653        2.2194        2.8734        1.5835        4.8606       15.3718       24.1427       20.1824        0.0000        0.0000        0.0000        0.0000        0.0000        0.0000        0.0000        0.0000        0.0000        0.0000        0.0000        0.0000        0.0000      121.7822      127.9150      135.6328      150.5310      179.6886      184.5084        0.0000        0.0000        0.0000        0.0000        0.0000        0.0000        0.0000        0.0000        0.0000        0.0000        0.0000        0.0000        0.0000        0.0000        0.0000        0.0000        0.0000        0.0000        0.0000        0.0000        0.0000        0.0000        0.0000        0.0000        0.0000        0.0000        0.0000        0.0000        0.0000        0.0000        0.0000        0.0000        0.0000        0.0000        0.0000        0.0000        0.0000        0.0000        0.0000        0.0000        0.0000        0.0000        0.0000        0.0000        0.0000        0.0000        0.0000        0.0000        0.0000        0.0000        0.0000        0.0000        0.0000        0.0000        0.0000        0.0000
        0.0000        0.0000        0.0000        0.0000        0.0000        0.0000        0.0000        0.0000        0.0000        0.0000        0.0000        0.0000        0.0000        0.0000        0.0000        0.0000        0.0000        0.0000        0.0000        0.0000        0.0000        0.0000        0.0000        0.0000        0.0000        0.0000        0.0000        0.0000        0.0000        0.0000        0.0000        0.0000        0.0000        0.0000        0.0000        0.0000        0.0000        0.0000        0.0000        0.0000        0.0000        0.0000        0.0000        0.0000        0.0000        0.0000        0.0000        0.0000        0.0000        0.0000        0.0000        0.0000        0.0000        0.0000        0.0000        0.0000        0.0000        0.0000        0.0000        0.0000        0.0000        0.0000        0.0000        0.0000        0.0000        0.0000        0.0000        0.0000        0.0000        0.0000        0.0000        0.0000        0.0000        0.0000        0.0000        0.0000        0.0000        0.0000        0.0000        0.0000        0.0000        0.0000        0.0000        0.0000        0.0000        0.0000        0.0000        0.0000        0.0000        0.0000        0.0000        0.0000        0.0000        0.0000        0.0000        0.0000        0.0000        0.0000        0.0000        0.0000        0.0000        0.0000        0.0000        3.9689        3.9216        3.6387        2.9866        1.5807        1.1240        1.0367        1.1758        3.4654        4.0152        3.7443        8.0639        5.3203        0.9719       25.5656        3.3470        6.1156       26.3081        8.2256        8.0965        9.8540       11.7781       15.3692        0.0000        0.0000        0.0000        0.0000        0.0000        0.0000       21.7076       31.5145       42.2673       44.8975       29.6120       24.0196       18.6831       22.6829       29.9063       25.5505       32.1776       41.8639       35.0078       19.8863       15.0484        7.6649        6.3316        9.3670        6.2468        4.3964        2.6305        2.2127        1.9615        0.8528        1.8814        0.6690        0.6444        9.3822        5.5574        1.2104        3.3363        0.9704        4.8743        0.9360        1.6400        1.3927        0.9264        1.4829        5.7475       13.6862        0.0000        0.0000        0.0000        0.0000        0.0000        0.0000        0.0000        0.0000        0.0000        0.0000        0.0000        0.0000        0.0000        0.0000        0.0000      123.9852      123.8109      138.5555      169.1938      195.1076      196.0146      207.1248        0.0000        0.0000        0.0000        0.0000        0.0000        0.0000        0.0000        0.0000        0.0000        0.0000        0.0000        0.0000        0.0000        0.0000        0.0000        0.0000        0.0000        0.0000        0.0000        0.0000        0.0000        0.0000        0.0000        0.0000        0.0000        0.0000        0.0000        0.0000        0.0000        0.0000        0.0000        0.0000        0.0000        0.0000        0.0000        0.0000        0.0000        0.0000        0.0000        0.0000        0.0000        0.0000        0.0000        0.0000        0.0000        0.0000        0.0000        0.0000        0.0000        0.0000        0.0000        0.0000        0.0000        0.0000        0.0000
        0.0000        0.0000        0.0000        0.0000        0.0000        0.0000        0.0000        0.0000        0.0000        0.0000        0.0000        0.0000        0.0000        0.0000        0.0000        0.0000        0.0000        0.0000        0.0000        0.0000        0.0000        0.0000        0.0000        0.0000        0.0000        0.0000        0.0000        0.0000        0.0000        0.0000        0.0000        0.0000        0.0000        0.0000        0.0000        0.0000        0.0000        0.0000        0.0000        0.0000        0.0000        0.0000        0.0000        0.0000        0.0000        0.0000        0.0000        0.0000        0.0000        0.0000        0.0000        0.0000        0.0000        0.0000        0.0000        0.0000        0.0000        0.0000        0.0000        0.0000        0.0000        0.0000        0.0000        0.0000        0.0000        0.0000        0.0000        0.0000        0.0000        0.0000        0.0000        0.0000        0.0000        0.0000        0.0000        0.0000        0.0000        0.0000        0.0000        0.0000        0.0000        0.0000        0.0000        0.0000        0.0000        0.0000        0.0000        0.0000        0.0000        0.0000        0.0000        0.0000        0.0000        0.0000        0.0000        0.0000        0.0000        0.0000        0.0000        0.0000        0.0000        0.0000        0.0000        2.5586        2.5079        2.2716        2.2903        1.3489        0.6423        0.6468        0.8510        2.8327        3.4332        3.4721        3.1694        3.6971        1.0550        0.0000        1.8557        3.9942        0.0000        0.0000       10.3931       10.2690        0.0000        0.0000        0.0000        0.0000        0.0000        0.0000        0.0000        0.0000       25.7432       30.9475       32.9721       25.7983       23.1474       21.5412       22.0604       24.1281       28.5441       32.4718       40.4706       33.9629       24.2095       16.8929       11.4031        7.0463        5.5414        4.8519        3.6936        2.4225        1.8928        1.5150        1.3833        1.4309        0.7315        0.6390        0.6118        9.7475        1.6701        1.8352        8.5866        0.9302        1.3254        0.7786        1.4037        0.0000        0.0000        0.0000        0.0000        0.0000        0.0000        0.0000        0.0000        0.0000        0.0000        0.0000        0.0000        0.0000        0.0000        0.0000        0.0000        0.0000        0.0000        0.0000        0.0000      125.5298      128.6873      145.3903      167.1388      188.9366        0.0000        0.0000        0.0000        0.0000        0.0000        0.0000        0.0000        0.0000        0.0000        0.0000        0.0000        0.0000        0.0000        0.0000        0.0000        0.0000        0.0000        0.0000        0.0000        0.0000        0.0000        0.0000        0.0000        0.0000        0.0000        0.0000        0.0000        0.0000        0.0000        0.0000        0.0000        0.0000        0.0000        0.0000        0.0000        0.0000        0.0000        0.0000        0.0000        0.0000        0.0000        0.0000        0.0000        0.0000        0.0000        0.0000        0.0000        0.0000        0.0000        0.0000        0.0000        0.0000        0.0000        0.0000        0.0000        0.0000        0.0000
        0.0000        0.0000        0.0000        0.0000        0.0000        0.0000        0.0000        0.0000        0.0000        0.0000        0.0000        0.0000        0.0000        0.0000        0.0000        0.0000        0.0000        0.0000        0.0000        0.0000        0.0000        0.0000        0.0000        0.0000        0.0000        0.0000        0.0000        0.0000        0.0000        0.0000        0.0000        0.0000        0.0000        0.0000        0.0000        0.0000        0.0000        0.0000        0.0000        0.0000        0.0000        0.0000        0.0000        0.0000        0.0000        0.0000        0.0000        0.0000        0.0000        0.0000        0.0000        0.0000        0.0000        0.0000        0.0000        0.0000        0.0000        0.0000        0.0000        0.0000        0.0000        0.0000        0.0000        0.0000        0.0000        0.0000        0.0000        0.0000        0.0000        0.0000        0.0000        0.0000        0.0000        0.0000        0.0000        0.0000        0.0000        0.0000        0.0000        0.0000        0.0000        0.0000        0.0000        0.0000        0.0000        0.0000        0.0000        0.0000        0.0000        0.0000        0.0000        0.0000        0.0000        0.0000        0.0000        0.0000        0.0000        0.0000        0.0000        0.0000        0.0000        0.0000        0.0000        2.3566        1.8031        1.6323        1.3424        0.9069        0.4593        0.4469        0.6377        2.1511        2.6418        2.8204        0.0000        0.0000        0.0000        0.0000        0.0000        0.0000        0.0000        0.0000        0.0000        0.0000        0.0000        0.0000        0.0000        0.0000        0.0000        0.0000        0.0000        0.0000        0.0000       35.9593       30.8169       25.3876       23.6267       22.0147       23.6513       32.5176       29.3245       26.2809       24.1387       21.7919       17.0229       12.3377       10.3513        6.3365        5.5190        5.6984        3.6953        2.1544        1.6689        1.3355        1.2645        0.8466        1.1249        0.6304        0.6147        3.8417        0.5940        0.3334        3.2002        0.9528        0.4308        0.4770        0.0000        0.0000        0.0000        0.0000        0.0000        0.0000        0.0000        0.0000        0.0000        0.0000        0.0000        0.0000        0.0000        0.0000        0.0000        0.0000        0.0000        0.0000        0.0000        0.0000        0.0000        0.0000      130.5286      136.8861      160.3257        0.0000      182.9150      214.2832        0.0000        0.0000        0.0000        0.0000        0.0000        0.0000        0.0000        0.0000        0.0000        0.0000        0.0000        0.0000        0.0000        0.0000        0.0000        0.0000        0.0000        0.0000        0.0000        0.0000        0.0000        0.0000        0.0000        0.0000        0.0000        0.0000        0.0000        0.0000        0.0000        0.0000        0.0000        0.0000        0.0000        0.0000        0.0000        0.0000        0.0000        0.0000        0.0000        0.0000        0.0000        0.0000        0.0000        0.0000        0.0000        0.0000        0.0000        0.0000        0.0000        0.0000        0.0000        0.0000        0.0000        0.0000        0.0000
        0.0000        0.0000        0.0000        0.0000        0.0000        0.0000        0.0000        0.0000        0.0000        0.0000        0.0000        0.0000        0.0000        0.0000        0.0000        0.0000        0.0000        0.0000        0.0000        0.0000        0.0000        0.0000        0.0000        0.0000        0.0000        0.0000        0.0000        0.0000        0.0000        0.0000        0.0000        0.0000        0.0000        0.0000        0.0000        0.0000        0.0000        0.0000        0.0000        0.0000        0.0000        0.0000        0.0000        0.0000        0.0000        0.0000        0.0000        0.0000        0.0000        0.0000        0.0000        0.0000        0.0000        0.0000        0.0000        0.0000        0.0000        0.0000        0.0000        0.0000        0.0000        0.0000        0.0000        0.0000        0.0000        0.0000        0.0000        0.0000        0.0000        0.0000        0.0000        0.0000        0.0000        0.0000        0.0000        0.0000        0.0000        0.0000        0.0000        0.0000        0.0000        0.0000        0.0000        0.0000        0.0000        0.0000        0.0000        0.0000        0.0000        0.0000        0.0000        0.0000        0.0000        0.0000        0.0000        0.0000        0.0000        0.0000        0.0000        0.0000        0.0000        0.0000        0.0000        0.0000        0.0000        0.0000        0.0856        0.8400        0.0000        0.0000        0.0000        0.7814        1.0312        1.1370        1.1516        0.0000        0.0000        0.0000        0.0000        0.0000        0.0000        0.0000        0.0000        0.0000        0.0000        0.0000        0.0000        0.0000        0.0000        0.0000        0.0000        0.0000        0.0000       43.6472       42.7971       35.0037       32.7243       32.1687       27.7929       32.2765       23.2397       23.9506       20.5236       15.0046       15.5166       10.0471        7.8890        4.4627        7.3922        3.4139        2.5724        1.3679        1.1879        1.1067       12.3224        2.6098        2.4258        4.7562        2.1407        0.5373        0.3044        0.3150        0.2838        1.0200        1.9200        0.0000        0.0000        0.0000        0.0000        0.0000        0.0000        0.0000        0.0000        0.0000        0.0000        0.0000        0.0000        0.0000        0.0000        0.0000        0.0000        0.0000        0.0000        0.0000        0.0000        0.0000        0.0000        0.0000        0.0000      129.2528      174.2075        0.0000       82.8000       92.2200        0.0000        0.0000        0.0000        0.0000        0.0000        0.0000        0.0000        0.0000        0.0000        0.0000        0.0000        0.0000        0.0000        0.0000        0.0000        0.0000        0.0000        0.0000        0.0000        0.0000        0.0000        0.0000        0.0000        0.0000        0.0000        0.0000        0.0000        0.0000        0.0000        0.0000        0.0000        0.0000        0.0000        0.0000        0.0000        0.0000        0.0000        0.0000        0.0000        0.0000        0.0000        0.0000        0.0000        0.0000        0.0000        0.0000        0.0000        0.0000        0.0000        0.0000        0.0000        0.0000        0.0000        0.0000        0.0000
        0.0000        0.0000        0.0000        0.0000        0.0000        0.0000        0.0000        0.0000        0.0000        0.0000        0.0000        0.0000        0.0000        0.0000        0.0000        0.0000        0.0000        0.0000        0.0000        0.0000        0.0000        0.0000        0.0000        0.0000        0.0000        0.0000        0.0000        0.0000        0.0000        0.0000        0.0000        0.0000        0.0000        0.0000        0.0000        0.0000        0.0000        0.0000        0.0000        0.0000        0.0000        0.0000        0.0000        0.0000        0.0000        0.0000        0.0000        0.0000        0.0000        0.0000        0.0000        0.0000        0.0000        0.0000        0.0000        0.0000        0.0000        0.0000        0.0000        0.0000        0.0000        0.0000        0.0000        0.0000        0.0000        0.0000        0.0000        0.0000        0.0000        0.0000        0.0000        0.0000        0.0000        0.0000        0.0000        0.0000        0.0000        0.0000        0.0000        0.0000        0.0000        0.0000        0.0000        0.0000        0.0000        0.0000        0.0000        0.0000        0.0000        0.0000        0.0000        0.0000        0.0000        0.0000        0.0000        0.0000        0.0000        0.0000        0.0000        0.0000        0.0000        0.0000        0.0000        0.0000        0.0000        0.0000        0.0000        0.0000        0.0000        0.0000        0.0000        0.4193        0.5473        1.2653        0.8111        0.0000        0.0000        0.0000        0.0000        0.0000        0.0000        0.0000        0.0000        0.0000        0.0000        0.0000        0.0000        0.0000        0.0000        0.0000        0.0000        0.0000        0.0000        0.0000        0.0000       36.0442       34.3924       27.7979       24.4392       25.2366       24.4256       22.5623       20.4060       14.5123       11.3529       12.2328        7.0703        4.6830        8.1846        2.8526        2.2061        1.3302        1.2069        4.2108        1.2546        1.4838        1.9224        3.4156        3.7407        0.0640        0.0000        0.0000        0.3456        0.0000        0.0000        0.0000        0.0000        0.0000        0.0000        0.0000        0.0000        0.0000        0.0000        0.0000        0.0000        0.0000        0.0000        0.0000        0.0000        0.0000        0.0000        0.0000        0.0000        0.0000        0.0000        0.0000        0.0000        0.0000        0.0000      120.7102      165.2603        0.0000        0.0000        0.0000        0.0000        0.0000        0.0000        0.0000        0.0000        0.0000        0.0000        0.0000        0.0000        0.0000        0.0000        0.0000        0.0000        0.0000        0.0000        0.0000        0.0000        0.0000        0.0000        0.0000        0.0000        0.0000        0.0000        0.0000        0.0000        0.0000        0.0000        0.0000        0.0000        0.0000        0.0000        0.0000        0.0000        0.0000        0.0000        0.0000        0.0000        0.0000        0.0000        0.0000        0.0000        0.0000        0.0000        0.0000        0.0000        0.0000        0.0000        0.0000        0.0000        0.0000        0.0000        0.0000        0.0000        0.0000        0.0000
[truncated: 212,709 more chars]
