# Supplementary material for: Multidimensional evaluation of the TRMM 3B43V7 satellite-based precipitation product in mainland China from 1998–2016
Source: PeerJ. 2020 Feb 20;8:e8615. doi: 10.7717/peerj.8615 (PMC7036276; doi:10.7717/peerj.8615)
Supplement: Supplemental Information 2 [file peerj-08-8615-s002.zip › TRMM_3B43 data/TRMM 3B43 data-Year-Month/2005-01.txt]

ncols         249
nrows         175
xllcorner     73.250
yllcorner     6.500
cellsize      0.25000
        0.0000        0.0000        0.0000        0.0000        0.0000        0.0000        0.0000        0.0000        0.0000        0.0000        0.0000        0.0000        0.0000        0.0000        0.0000        0.0000        0.0000        0.0000        0.0000        0.0000        0.0000        0.0000        0.0000        0.0000        0.0000        0.0000        0.0000        0.0000        0.0000        0.0000        0.0000        0.0000        0.0000        0.0000        0.0000        0.0000        0.0000        0.0000        0.0000        0.0000        0.0000        0.0000        0.0000        0.0000        0.0000        0.0000        0.0000        0.0000        0.0000        0.0000        0.0000        0.0000        0.0000        0.0000        0.0000        0.0000        0.0000        0.0000        0.0000        0.0000        0.0000        0.0000        0.0000        0.0000        0.0000        0.0000        0.0000        0.0000        0.0000        0.0000        0.0000        0.0000        0.0000        0.0000        0.0000        0.0000        0.0000        0.0000        0.0000        0.0000        0.0000        0.0000        0.0000        0.0000        0.0000        0.0000        0.0000        0.0000        0.0000        0.0000        0.0000        0.0000        0.0000        0.0000        0.0000        0.0000        0.0000        0.0000        0.0000        0.0000        0.0000        0.0000        0.0000        0.0000        0.0000        0.0000        0.0000        0.0000        0.0000        0.0000        0.0000        0.0000        0.0000        0.0000        0.0000        0.0000        0.0000        0.0000        0.0000        0.0000        0.0000        0.0000        0.0000        0.0000        0.0000        0.0000        0.0000        0.0000        0.0000        0.0000        0.0000        0.0000        0.0000        0.0000        0.0000        0.0000        0.0000        0.0000        0.0000        0.0000        0.0000        0.0000        0.0000        0.0000        0.0000        0.0000        0.0000        0.0000        0.0000        0.0000        0.0000        0.0000        0.0000        0.0000        0.0000        0.0000        0.0000        0.0000        0.0000        0.0000        0.0000        0.0000        0.0000        0.0000        0.0000        0.0000        0.0000        0.0000        0.0000        0.0000        0.0000        0.0000        0.0000        5.2564        4.3329        4.3580        0.0000        0.0000        0.0000        5.5577        5.4562        4.4441        6.3625        8.0280        7.1451        7.2890        8.4530        7.0415        6.9018        6.5283        6.2234        3.7355        3.7850        4.4582        4.0065        3.2990        3.5096        3.6345        4.1402        3.7346        4.2787        4.2360        4.5676        3.8561        3.9476        5.1742        5.7467        5.9907        6.1248        7.0249        5.6570        5.1506        5.7212        6.1055        6.2099        6.1317        6.2720        6.4846        6.9619        0.0000        0.0000        0.0000        0.0000        0.0000        0.0000        0.0000        0.0000        0.0000        0.0000        0.0000        0.0000        0.0000        0.0000        0.0000        0.0000        0.0000        0.0000        0.0000        0.0000        0.0000        0.0000        0.0000        0.0000        0.0000        0.0000        0.0000        0.0000        0.0000        0.0000
        0.0000        0.0000        0.0000        0.0000        0.0000        0.0000        0.0000        0.0000        0.0000        0.0000        0.0000        0.0000        0.0000        0.0000        0.0000        0.0000        0.0000        0.0000        0.0000        0.0000        0.0000        0.0000        0.0000        0.0000        0.0000        0.0000        0.0000        0.0000        0.0000        0.0000        0.0000        0.0000        0.0000        0.0000        0.0000        0.0000        0.0000        0.0000        0.0000        0.0000        0.0000        0.0000        0.0000        0.0000        0.0000        0.0000        0.0000        0.0000        0.0000        0.0000        0.0000        0.0000        0.0000        0.0000        0.0000        0.0000        0.0000        0.0000        0.0000        0.0000        0.0000        0.0000        0.0000        0.0000        0.0000        0.0000        0.0000        0.0000        0.0000        0.0000        0.0000        0.0000        0.0000        0.0000        0.0000        0.0000        0.0000        0.0000        0.0000        0.0000        0.0000        0.0000        0.0000        0.0000        0.0000        0.0000        0.0000        0.0000        0.0000        0.0000        0.0000        0.0000        0.0000        0.0000        0.0000        0.0000        0.0000        0.0000        0.0000        0.0000        0.0000        0.0000        0.0000        0.0000        0.0000        0.0000        0.0000        0.0000        0.0000        0.0000        0.0000        0.0000        0.0000        0.0000        0.0000        0.0000        0.0000        0.0000        0.0000        0.0000        0.0000        0.0000        0.0000        0.0000        0.0000        0.0000        0.0000        0.0000        0.0000        0.0000        0.0000        0.0000        0.0000        0.0000        0.0000        0.0000        0.0000        0.0000        0.0000        0.0000        0.0000        0.0000        0.0000        0.0000        0.0000        0.0000        0.0000        0.0000        0.0000        0.0000        0.0000        0.0000        0.0000        0.0000        0.0000        0.0000        0.0000        0.0000        0.0000        0.0000        0.0000        0.0000        0.0000        0.0000        0.0000        0.0000        0.0000        0.0000        0.0000        0.0000        0.0000        0.0000        2.4363        3.6444        3.4697        2.4919        4.3974        4.3451        2.9298        4.5272        5.3442        5.0849        5.5295        8.2832        7.9253        7.4054        6.3859        7.7530        7.0176        5.7688        4.9937        3.4346        3.3868        3.6607        3.6237        2.9988        3.2198        3.6665        3.8586        4.1621        6.3058        6.6770        6.5364        3.7493        3.9457        3.9489        3.9298        3.9150        4.4587        7.6495       12.2491        5.7771        6.2031        6.3922        6.4751        6.6424        6.7574        7.1730        7.8777        9.3055        9.8099        9.7597        9.0000        6.5221        5.6951        5.3873        0.0000        0.0000        0.0000        0.0000        0.0000        0.0000        0.0000        0.0000        0.0000        0.0000        0.0000        0.0000        0.0000        0.0000        0.0000        0.0000        0.0000        0.0000        0.0000        0.0000        0.0000        0.0000        0.0000
        0.0000        0.0000        0.0000        0.0000        0.0000        0.0000        0.0000        0.0000        0.0000        0.0000        0.0000        0.0000        0.0000        0.0000        0.0000        0.0000        0.0000        0.0000        0.0000        0.0000        0.0000        0.0000        0.0000        0.0000        0.0000        0.0000        0.0000        0.0000        0.0000        0.0000        0.0000        0.0000        0.0000        0.0000        0.0000        0.0000        0.0000        0.0000        0.0000        0.0000        0.0000        0.0000        0.0000        0.0000        0.0000        0.0000        0.0000        0.0000        0.0000        0.0000        0.0000        0.0000        0.0000        0.0000        0.0000       11.5883        0.0000        9.5143        8.5960        0.0000        0.0000        0.0000        0.0000        0.0000        0.0000        0.0000        0.0000        0.0000        0.0000        0.0000        0.0000        0.0000        0.0000        0.0000        0.0000        0.0000        0.0000        0.0000        0.0000        0.0000        0.0000        0.0000        0.0000        0.0000        0.0000        0.0000        0.0000        0.0000        0.0000        0.0000        0.0000        0.0000        0.0000        0.0000        0.0000        0.0000        0.0000        0.0000        0.0000        0.0000        0.0000        0.0000        0.0000        0.0000        0.0000        0.0000        0.0000        0.0000        0.0000        0.0000        0.0000        0.0000        0.0000        0.0000        0.0000        0.0000        0.0000        0.0000        0.0000        0.0000        0.0000        0.0000        0.0000        0.0000        0.0000        0.0000        0.0000        0.0000        0.0000        0.0000        0.0000        0.0000        0.0000        0.0000        0.0000        0.0000        0.0000        0.0000        0.0000        0.0000        0.0000        0.0000        0.0000        0.0000        0.0000        0.0000        0.0000        0.0000        0.0000        0.0000        0.0000        0.0000        0.0000        0.0000        0.0000        0.0000        0.0000        0.0000        0.0000        0.0000        0.0000        0.0000        0.0000        0.0000        0.0000        0.0000        0.0000        0.0000        0.0000        0.0000        0.0000        1.7390        1.9955        2.1660        2.9388        3.0722        3.8366        3.7670        2.9081        6.0522        5.7808        5.9274        6.3802        8.1168        8.3198        7.7656        6.3951        6.3595        6.1719        6.4138        5.1312        3.4009        3.2896        3.3414        3.3900        3.0589        4.1965        3.4547        4.1625        4.1610        4.1619        4.2189        6.2550        3.9091        4.0011        4.1413        4.2340        3.9894        4.2021        5.1090        5.6019        5.5419        6.2478        7.0352        7.2059        6.9914        7.2114        7.7596        8.1897        9.8381       10.6992       10.3231        9.4453        6.8271        5.9564        5.5334        5.5034        0.0000        0.0000        0.0000        0.0000        0.0000        0.0000        0.0000        0.0000        0.0000        0.0000        0.0000        0.0000        0.0000        0.0000        0.0000        0.0000        0.0000        0.0000        0.0000        0.0000        0.0000        0.0000
        0.0000        0.0000        0.0000        0.0000        0.0000        0.0000        0.0000        0.0000        0.0000        0.0000        0.0000        0.0000        0.0000        0.0000        0.0000        0.0000        0.0000        0.0000        0.0000        0.0000        0.0000        0.0000        0.0000        0.0000        0.0000        0.0000        0.0000        0.0000        0.0000        0.0000        0.0000        0.0000        0.0000        0.0000        0.0000        0.0000        0.0000        0.0000        0.0000        0.0000        0.0000        0.0000        0.0000        0.0000        0.0000        0.0000        0.0000        0.0000        0.0000        0.0000        0.0000        0.0000        0.0000       12.2345       11.8073       10.2015       10.4907       10.1949        8.1388        5.3170        0.0000        0.0000        0.0000        0.0000        0.0000        0.0000        0.0000        0.0000        0.0000        0.0000        0.0000        0.0000        0.0000        0.0000        0.0000        0.0000        0.0000        0.0000        0.0000        0.0000        0.0000        0.0000        0.0000        0.0000        0.0000        0.0000        0.0000        0.0000        0.0000        0.0000        0.0000        0.0000        0.0000        0.0000        0.0000        0.0000        0.0000        0.0000        0.0000        0.0000        0.0000        0.0000        0.0000        0.0000        0.0000        0.0000        0.0000        0.0000        0.0000        0.0000        0.0000        0.0000        0.0000        0.0000        0.0000        0.0000        0.0000        0.0000        0.0000        0.0000        0.0000        0.0000        0.0000        0.0000        0.0000        0.0000        0.0000        0.0000        0.0000        0.0000        0.0000        0.0000        0.0000        0.0000        0.0000        0.0000        0.0000        0.0000        0.0000        0.0000        0.0000        0.0000        0.0000        0.0000        0.0000        0.0000        0.0000        0.0000        0.0000        0.0000        0.0000        0.0000        0.0000        0.0000        0.0000        0.0000        0.0000        0.0000        0.0000        0.0000        0.0000        0.0000        0.0000        0.0000        0.0000        0.0000        0.0000        0.0000        0.0000        0.0000        1.6930        1.5877        1.5129        1.7171        1.9193        3.4018        2.8433        3.1063        3.1780        4.2988        4.7306        4.4421        5.2528        7.0526        6.8055        6.5452        6.2882        6.0835        6.2572        5.6750        4.9383        3.4681        3.0818        3.1032        3.1414        2.9376        2.9441        3.1022        4.5208        3.3660        3.7619        4.0124        4.2806        3.9073        3.9753        4.4034        4.2873        3.9192        4.2536        4.8964        8.2640        6.3559        6.5810        7.3664        7.9236        7.7944        8.0810        8.3168        8.4916       10.4500       11.2800       11.2394       10.2331        7.2209        6.5885        5.9667        5.5173        5.8627        5.2401        0.0000        0.0000        0.0000        0.0000        0.0000        0.0000        0.0000        0.0000        0.0000        0.0000        0.0000        0.0000        0.0000        0.0000        0.0000        0.0000        0.0000        0.0000        0.0000        0.0000
        0.0000        0.0000        0.0000        0.0000        0.0000        0.0000        0.0000        0.0000        0.0000        0.0000        0.0000        0.0000        0.0000        0.0000        0.0000        0.0000        0.0000        0.0000        0.0000        0.0000        0.0000        0.0000        0.0000        0.0000        0.0000        0.0000        0.0000        0.0000        0.0000        0.0000        0.0000        0.0000        0.0000        0.0000        0.0000        0.0000        0.0000        0.0000        0.0000        0.0000        0.0000        0.0000        0.0000        0.0000        0.0000        0.0000        0.0000        0.0000        0.0000        0.0000        0.0000        0.0000        0.0000        8.4556        8.3919       10.3754       10.4387        9.9709        9.2864        6.5592        0.0000        0.0000        0.0000        0.0000        0.0000        0.0000        0.0000        0.0000        0.0000        0.0000        0.0000        0.0000        0.0000        0.0000        0.0000        0.0000        0.0000        0.0000        0.0000        0.0000        0.0000        0.0000        0.0000        0.0000        0.0000        0.0000        0.0000        0.0000        0.0000        0.0000        0.0000        0.0000        0.0000        0.0000        0.0000        0.0000        0.0000        0.0000        0.0000        0.0000        0.0000        0.0000        0.0000        0.0000        0.0000        0.0000        0.0000        0.0000        0.0000        0.0000        0.0000        0.0000        0.0000        0.0000        0.0000        0.0000        0.0000        0.0000        0.0000        0.0000        0.0000        0.0000        0.0000        0.0000        0.0000        0.0000        0.0000        0.0000        0.0000        0.0000        0.0000        0.0000        0.0000        0.0000        0.0000        0.0000        0.0000        0.0000        0.0000        0.0000        0.0000        0.0000        0.0000        0.0000        0.0000        0.0000        0.0000        0.0000        0.0000        0.0000        0.0000        0.0000        0.0000        0.0000        0.0000        0.0000        0.0000        0.0000        0.0000        0.0000        0.0000        0.0000        0.0000        0.0000        0.0000        0.0000        0.0000        0.0000        0.0000        0.0000        2.3049        2.6855        2.7332        2.8713        4.4673        4.5851        3.5306        4.9353        3.1897        5.3772        6.0272        5.7108        5.5268        5.1197        5.5779        6.0413        5.8144        4.9697        4.9385        4.6024        5.0450        2.5708        2.4120        3.7781        2.2595        2.2582        3.3056        3.7296        4.2432        3.5342        4.0354        5.5454        6.0184        4.4792        4.4609        4.7597        4.9166        4.9016        5.1924        5.7099        6.8500        7.9891        8.2773        7.5829        8.0276        8.4289        8.8421        9.2118        9.5453       11.3158       12.0264       12.0680       11.6257        9.1996        8.2945        7.5522        6.7551        4.8313        5.8517        4.4702        3.7698        0.0000        0.0000        0.0000        0.0000        0.0000        0.0000        0.0000        0.0000        0.0000        0.0000        0.0000        0.0000        0.0000        0.0000        0.0000        0.0000        0.0000        0.0000
        0.0000        0.0000        0.0000        0.0000        0.0000        0.0000        0.0000        0.0000        0.0000        0.0000        0.0000        0.0000        0.0000        0.0000        0.0000        0.0000        0.0000        0.0000        0.0000        0.0000        0.0000        0.0000        0.0000        0.0000        0.0000        0.0000        0.0000        0.0000        0.0000        0.0000        0.0000        0.0000        0.0000        0.0000        0.0000        0.0000        0.0000        0.0000        0.0000        0.0000        0.0000        0.0000        0.0000        0.0000        0.0000        0.0000        0.0000        0.0000        0.0000        0.0000        8.4040        7.7979        7.5641        7.7013        8.0717       10.8023       11.7916       11.5268        9.8657        8.1958        6.0383        5.7552        0.0000        0.0000        0.0000        0.0000        0.0000        0.0000        0.0000        0.0000        0.0000        0.0000        0.0000        0.0000        0.0000        0.0000        0.0000        0.0000        0.0000        0.0000        0.0000        0.0000        0.0000        0.0000        0.0000        0.0000        0.0000        0.0000        0.0000        0.0000        0.0000        0.0000        0.0000        0.0000        0.0000        0.0000        0.0000        0.0000        0.0000        0.0000        0.0000        0.0000        0.0000        0.0000        0.0000        0.0000        0.0000        0.0000        0.0000        0.0000        0.0000        0.0000        0.0000        0.0000        0.0000        0.0000        0.0000        0.0000        0.0000        0.0000        0.0000        0.0000        0.0000        0.0000        0.0000        0.0000        0.0000        0.0000        0.0000        0.0000        0.0000        0.0000        0.0000        0.0000        0.0000        0.0000        0.0000        0.0000        0.0000        0.0000        0.0000        0.0000        0.0000        0.0000        0.0000        0.0000        0.0000        0.0000        0.0000        0.0000        0.0000        0.0000        0.0000        0.0000        0.0000        0.0000        0.0000        0.0000        0.0000        0.0000        0.0000        0.0000        0.0000        0.0000        0.0000        0.0000        0.0000        0.0000        0.0000        1.6858        1.4320        2.7377        2.4668        2.4453        2.7719        2.7493        2.9294        3.3385        4.0494        5.5021        4.2168        5.2794        4.9466        5.4040        5.4655        5.5553        5.5881        5.0650        5.1447        4.5245        3.9909        1.9604        3.7767        4.1338        4.1830        3.4402        3.5870        2.7461        3.5171        5.3853        5.9853        6.9080        6.5755        4.7203        4.9334        5.1353        5.5360        5.4844        6.0277        6.2220        7.0661        7.1502        7.4368        7.7407        9.5106        9.0255        9.3116        9.6047       10.6072       13.0138       13.6334       13.2943       12.3244       10.1084        9.1984        8.2359        7.1232        5.1054        4.0645        4.0030        3.3969        0.0000        0.0000        0.0000        0.0000        0.0000        0.0000        0.0000        0.0000        0.0000        0.0000        0.0000        0.0000        0.0000        0.0000       17.0291       19.9879       22.9376        0.0000
        0.0000        0.0000        0.0000        0.0000        0.0000        0.0000        0.0000        0.0000        0.0000        0.0000        0.0000        0.0000        0.0000        0.0000        0.0000        0.0000        0.0000        0.0000        0.0000        0.0000        0.0000        0.0000        0.0000        0.0000        0.0000        0.0000        0.0000        0.0000        0.0000        0.0000        0.0000        0.0000        0.0000        0.0000        0.0000        0.0000        0.0000        0.0000        0.0000        0.0000        0.0000        0.0000        0.0000        0.0000        0.0000        0.0000        0.0000        0.0000        9.0091        8.6776        8.3750        7.9387        7.8531        8.2299        8.9927       11.7628       13.0553       11.9073       10.2797        7.9560        8.1900        7.1186        5.5992        0.0000        0.0000        0.0000        0.0000        0.0000        0.0000        0.0000        0.0000        0.0000        0.0000        0.0000        0.0000        0.0000        0.0000        0.0000        0.0000        0.0000        0.0000        0.0000        0.0000        0.0000        0.0000        0.0000        0.0000        0.0000        0.0000        0.0000        0.0000        0.0000        0.0000        0.0000        0.0000        0.0000        0.0000        0.0000        0.0000        0.0000        0.0000        0.0000        0.0000        0.0000        0.0000        0.0000        0.0000        0.0000        0.0000        0.0000        0.0000        0.0000        0.0000        0.0000        0.0000        0.0000        0.0000        0.0000        0.0000        0.0000        0.0000        0.0000        0.0000        0.0000        0.0000        0.0000        0.0000        0.0000        0.0000        0.0000        0.0000        0.0000        0.0000        0.0000        0.0000        0.0000        0.0000        0.0000        0.0000        0.0000        0.0000        0.0000        0.0000        0.0000        0.0000        0.0000        0.0000        0.0000        0.0000        0.0000        0.0000        0.0000        0.0000        0.0000        0.0000        0.0000        0.0000        0.0000        0.0000        0.0000        0.0000        0.0000        0.0000        0.0000        0.0000        0.0000        0.0000        0.0000        1.4316        1.2995        1.2551        1.0831        1.0275        1.2788        2.4459        1.7757        1.8305        2.1722        6.5494        4.4557        4.7726        4.2272        4.8331        5.9564        6.5987        6.3303        5.9792        5.5570        5.4842        5.3286        4.5681        2.4082        3.6743        4.1366        4.4359        3.4345        3.3290        2.5818        4.2992        5.0828        6.9228        7.6583        8.0203        4.8376        4.9884        5.4117        5.8241        5.7496        6.4117        6.5280        7.0310        7.6416        7.9115        8.1673        8.6910        8.7899        9.2201        9.6456       10.7202       13.7814       14.9329       14.3197       13.2077       11.0017       10.1978        9.0886        7.9611        5.5373        4.4938        4.6702        3.9243        3.5793        0.0000        0.0000        0.0000        0.0000        0.0000        0.0000        0.0000        0.0000        0.0000       10.5254       12.4079       13.0191       15.4785       18.5244       21.8560       23.7303       26.3911
        0.0000        0.0000        0.0000        0.0000        0.0000        0.0000        0.0000        0.0000        0.0000        0.0000        0.0000        0.0000        0.0000        0.0000        0.0000        0.0000        0.0000        0.0000        0.0000        0.0000        0.0000        0.0000        0.0000        0.0000        0.0000        0.0000        0.0000        0.0000        0.0000        0.0000        0.0000        0.0000        0.0000        0.0000        0.0000        0.0000        0.0000        0.0000        0.0000        0.0000        0.0000        0.0000        0.0000        0.0000        0.0000        0.0000        0.0000        0.0000       10.1440        9.5054        9.0940        9.1403        8.5570        8.9244        8.7303       10.6742       11.0493       11.4656       10.9823        8.4717        8.1202        7.1099        6.5454        4.7029        3.9949        3.7359        3.1638        0.0000        0.0000        0.0000        0.0000        0.0000        0.0000        0.0000        0.0000        0.0000        0.0000        0.0000        0.0000        0.0000        0.0000        0.0000        0.0000        0.0000        0.0000        0.0000        0.0000        0.0000        0.0000        0.0000        0.0000        0.0000        0.0000        0.0000        0.0000        0.0000        0.0000        0.0000        0.0000        0.0000        0.0000        0.0000        0.0000        0.0000        0.0000        0.0000        0.0000        0.0000        0.0000        0.0000        0.0000        0.0000        0.0000        0.0000        0.0000        0.0000        0.0000        0.0000        0.0000        0.0000        0.0000        0.0000        0.0000        0.0000        0.0000        0.0000        0.0000        0.0000        0.0000        0.0000        0.0000        0.0000        0.0000        0.0000        0.0000        0.0000        0.0000        0.0000        0.0000        0.0000        0.0000        0.0000        0.0000        0.0000        0.0000        0.0000        0.0000        0.0000        0.0000        0.0000        0.0000        0.0000        0.0000        0.0000        0.0000        0.0000        0.0000        0.0000        0.0000        0.0000        0.0000        0.0000        0.0000        0.0000        0.0000        0.0000        0.0000        0.0000        1.8291        1.4575        1.3992        1.0414        1.1270        1.0197        1.2560        1.6710        1.9408        2.3343        3.6053        4.1724        3.7768        4.3442        4.8674        5.6841        6.7977        7.0597        6.6088        6.0356        5.9369        5.7594        4.9226        2.7125        4.6291        4.5834        5.1937        3.5749        2.5137        2.7719        3.2820        5.2962        5.4606        4.2375        4.8109        4.7422        5.2021        5.4307        5.6367        5.8087        6.2612        7.1535        7.6993        8.9989        9.2180        8.2096        8.4814        8.9748        9.2216        9.8044       10.8148       14.2539       15.0244       15.0680       14.3618       11.8800       11.1046       10.1147        8.7337        6.2983        5.2948        4.5709        4.2491        0.0000        0.0000        0.0000        0.0000        0.0000        0.0000        1.1564        1.3066        6.7642        8.6941       10.3725       12.1678       13.2516       15.1051       17.5575       21.1290        0.0000        0.0000
        0.0000        0.0000        0.0000        0.0000        0.0000        0.0000        0.0000        0.0000        0.0000        0.0000        0.0000        0.0000        0.0000        0.0000        0.0000        0.0000        0.0000        0.0000        0.0000        0.0000        0.0000        0.0000        0.0000        0.0000        0.0000        0.0000        0.0000        0.0000        0.0000        0.0000        0.0000        0.0000        0.0000        0.0000        0.0000        0.0000        0.0000        0.0000        0.0000        0.0000        0.0000        0.0000        0.0000        0.0000        0.0000        0.0000        0.0000        0.0000       11.2541       11.7954       11.4943        9.0413        8.1881        7.7170        7.3020        7.2457        7.3225        8.1662        7.4925        8.9128        8.6386        7.9990        7.2419        6.4758        5.7656        5.3422        5.1321        3.6071        3.0501        0.0000        0.0000        0.0000        0.0000        0.0000        0.0000        0.0000        0.0000        0.0000        0.0000        0.0000        0.0000        0.0000        0.0000        0.0000        0.0000        0.0000        0.0000        0.0000        0.0000        0.0000        0.0000        0.0000        0.0000        0.0000        0.0000        0.0000        0.0000        0.0000        0.0000        0.0000        0.0000        0.0000        0.0000        0.0000        0.0000        0.0000        0.0000        0.0000        0.0000        0.0000        0.0000        0.0000        0.0000        0.0000        0.0000        0.0000        0.0000        0.0000        0.0000        0.0000        0.0000        0.0000        0.0000        0.0000        0.0000        0.0000        0.0000        0.0000        0.0000        0.0000        0.0000        0.0000        0.0000        0.0000        0.0000        0.0000        0.0000        0.0000        0.0000        0.0000        0.0000        0.0000        0.0000        0.0000        0.0000        0.0000        0.0000        0.0000        0.0000        0.0000        0.0000        0.0000        0.0000        0.0000        0.0000        0.0000        0.0000        0.0000        0.0000        0.0000        0.0000        0.0000        0.0000        0.0000        0.0000        0.0000        0.0000        0.0000        2.9393        1.8584        1.7851        1.9322        4.1094        4.0658        3.0908        2.7174        2.3280        2.4589        2.8115        4.4195        3.8702        4.0755        4.7437        5.5218        6.4033        8.1065        7.1809        6.9232        7.0388        6.7323        6.3066        5.6205        5.8266        6.2193        6.0084        4.6266        3.9259        5.0600        4.5508        5.1707        4.8508        5.5224        5.3066        5.0015        5.1315        5.4866        5.8898        7.1922        7.9358        9.7705       10.6444       10.3948       10.0285        9.6485        9.3421        9.1239        9.4871        9.6874       10.8090       13.2754       13.6968       14.1176       14.0105       14.1297       13.9215       12.7390       10.9585        8.0542        6.5556        5.3390        4.6131        4.8562        4.6797        4.2317        4.1610        3.5728        3.2185        3.5039        5.0418        7.4417        9.3156       11.0840       12.7222       14.0220       16.4440       19.3927       22.4033        0.0000        0.0000
        0.0000        0.0000        0.0000        0.0000        0.0000        0.0000        0.0000        0.0000        0.0000        0.0000        0.0000        0.0000        0.0000        0.0000        0.0000        0.0000        0.0000        0.0000        0.0000        0.0000        0.0000        0.0000        0.0000        0.0000        0.0000        0.0000        0.0000        0.0000        0.0000        0.0000        0.0000        0.0000        0.0000        0.0000        0.0000        0.0000        0.0000        0.0000        0.0000        0.0000        0.0000        0.0000        0.0000        0.0000        0.0000        0.0000        0.0000        0.0000       11.7314       10.8954       10.4049        8.3769        7.8652        6.9075        6.5596        6.6279        7.7895        7.5308        7.0686        9.0272        9.1621        9.1806        8.2971        7.3386        6.4677        5.8081        5.3046        3.9368        3.3585        2.8815        0.0000        0.0000        0.0000        0.0000        0.0000        0.0000        0.0000        0.0000        0.0000        0.0000        0.0000        0.0000        0.0000        0.0000        0.0000        0.0000        0.0000        0.0000        0.0000        0.0000        0.0000        0.0000        0.0000        0.0000        0.0000        0.0000        0.0000        0.0000        0.0000        0.0000        0.0000        0.0000        0.0000        0.0000        0.0000        0.0000        0.0000        0.0000        0.0000        0.0000        0.0000        0.0000        0.0000        0.0000        0.0000        0.0000        0.0000        0.0000        0.0000        0.0000        0.0000        0.0000        0.0000        0.0000        0.0000        0.0000        0.0000        0.0000        0.0000        0.0000        0.0000        0.0000        0.0000        0.0000        0.0000        0.0000        0.0000        0.0000        0.0000        0.0000        0.0000        0.0000        0.0000        0.0000        0.0000        0.0000        0.0000        0.0000        0.0000        0.0000        0.0000        0.0000        0.0000        0.0000        0.0000        0.0000        0.0000        0.0000        0.0000        0.0000        0.0000        0.0000        0.0000        0.0000        0.0000        0.0000        0.0000        0.0000        0.0000        2.0791        2.0395        2.3046        2.5448        2.5522        0.0000        2.2110        2.2868        2.6312        0.0000        0.0000        0.0000        5.3856        4.6446        6.1066        6.9931        7.5243        8.7696        8.0743        8.3070        8.7194        9.9848        6.4995        6.7984        7.1385        7.4651        5.8748        6.0631        5.4989        4.6873        4.3618        5.8230        6.4923        7.0563        5.5118        5.4502        5.5168        5.9242        7.3994        8.9498        9.8928       10.3789        9.6277        9.7622        9.6975        9.9997       10.2767       10.1383       10.3056       11.3799       13.7847       14.1561       14.3732       15.3788       14.7681       14.2690       13.0883       11.5139        8.8761        7.0481        6.0469        5.4346        5.5277        5.2310        4.7968        4.5929        3.6860        3.6676        4.1390        5.8225        9.1378       10.8007       12.4603       15.1007       15.3521       17.4140       20.2998       22.7499        0.0000        0.0000
        0.0000        0.0000        0.0000        0.0000        0.0000        0.0000        0.0000        0.0000        0.0000        0.0000        0.0000        0.0000        0.0000        0.0000        0.0000        0.0000        0.0000        0.0000        0.0000        0.0000        0.0000        0.0000        0.0000        0.0000        0.0000        0.0000        0.0000        0.0000        0.0000        0.0000        0.0000        0.0000        0.0000        0.0000        0.0000        0.0000        0.0000        0.0000       12.6705       12.2126       12.3721        0.0000        0.0000        0.0000        0.0000        0.0000        0.0000        0.0000        8.4531        7.5483        7.3040        6.1666        5.8752        6.8654        7.6278        7.7769        7.9326        7.0867        7.5733        8.4649        9.0206        8.6535        8.0638        7.4621        6.8639        6.0808        5.4442        4.1381        3.5555        2.8648        0.0000        0.0000        0.0000        0.0000        0.0000        0.0000        0.0000        0.0000        0.0000        0.0000        0.0000        0.0000        0.0000        0.0000        0.0000        0.0000        0.0000        0.0000        0.0000        0.0000        0.0000        0.0000        0.0000        0.0000        0.0000        0.0000        0.0000        0.0000        0.0000        0.0000        0.0000        0.0000        0.0000        0.0000        0.0000        0.0000        0.0000        0.0000        0.0000        0.0000        0.0000        0.0000        0.0000        0.0000        0.0000        0.0000        0.0000        0.0000        0.0000        0.0000        0.0000        0.0000        0.0000        0.0000        0.0000        0.0000        0.0000        0.0000        0.0000        0.0000        0.0000        0.0000        0.0000        0.0000        0.0000        0.0000        0.0000        0.0000        0.0000        0.0000        0.0000        0.0000        0.0000        0.0000        0.0000        0.0000        0.0000        0.0000        0.0000        0.0000        0.0000        0.0000        0.0000        0.0000        0.0000        0.0000        0.0000        0.0000        0.0000        0.0000        0.0000        0.0000        0.0000        0.0000        0.0000        0.0000        0.0000        0.0000        0.0000        0.0000        0.0000        0.0000        0.0000        0.0000        0.0000        0.0000        0.0000        0.0000        0.0000        0.0000        0.0000        0.0000        0.0000        8.9022        8.7033        9.6633        8.9580        8.0828        9.7290       10.5936       10.7576        7.9638        9.3950        7.8063        8.6709        5.6052        5.5038        6.2532        4.7565        4.2004        5.4768        6.2218        4.6433        4.9058        5.4268        5.6263        6.1842        7.6509        8.5792        9.2764       10.2619       10.6712       10.3503        9.9301       10.3072       10.0076       10.3968       11.4681       11.6545       12.9168       13.4319       13.6057       13.7136       14.1806       13.8507       12.9417       11.8658        9.3406        7.6145        6.4854        6.1694        6.6730        6.3999        5.6372        5.3731        4.6647        4.4416        5.0406        6.5623       10.2302       11.8721       14.0210       15.8690       15.8878       18.0370       20.4972        0.0000        0.0000        0.0000
        0.0000        0.0000        0.0000        0.0000        0.0000        0.0000        0.0000        0.0000        0.0000        0.0000        0.0000        0.0000        0.0000        0.0000        0.0000        0.0000        0.0000        0.0000        0.0000        0.0000        0.0000        0.0000        0.0000        0.0000        0.0000        0.0000        0.0000        0.0000        0.0000        0.0000        0.0000        0.0000        0.0000        0.0000        0.0000        0.0000        0.0000        0.0000        9.4671       10.5129        9.0116        8.8317       10.8210       11.8511       12.3496       11.5580       11.3296        8.0744        6.4861        6.3531        6.3850        4.9038        5.2101        6.6033        7.9342        8.0615        7.6436        6.9945        7.2682        7.6354        8.0197        7.5459        7.2838        6.7142        6.6159        6.3219        5.5856        4.4057        3.7908        3.2546        2.7218        1.3055        0.0000        0.0000        0.0000        0.0000        0.0000        0.0000        0.0000        0.0000        0.0000        0.0000        0.0000        0.0000        0.0000        0.0000        0.0000        0.0000        0.0000        0.0000        0.0000        0.0000        0.0000        0.0000        0.0000        0.0000        0.0000        0.0000        0.0000        0.0000        0.0000        0.0000        0.0000        0.0000        0.0000        0.0000        0.0000        0.0000        0.0000        0.0000        0.0000        0.0000        0.0000        0.0000        0.0000        0.0000        0.0000        0.0000        0.0000        0.0000        0.0000        0.0000        0.0000        0.0000        0.0000        0.0000        0.0000        0.0000        0.0000        0.0000        0.0000        0.0000        0.0000        0.0000        0.0000        0.0000        0.0000        0.0000        0.0000        0.0000        0.0000        0.0000        0.0000        0.0000        0.0000        0.0000        0.0000        0.0000        0.0000        0.0000        0.0000        0.0000        0.0000        0.0000        0.0000        0.0000        0.0000        0.0000        0.0000        0.0000        0.0000        0.0000        0.0000        0.0000        0.0000        0.0000        0.0000        0.0000        0.0000        0.0000        0.0000        0.0000        0.0000        0.0000        0.0000        0.0000        0.0000        0.0000        0.0000        0.0000        0.0000        0.0000        0.0000        0.0000       10.0909       11.7069       10.7710        8.3044        8.0765        7.9689       10.1001        9.4432        8.6909        8.8917        9.9261        4.8712        4.7726        4.4448        4.2539        4.0786        4.4263        4.1090        4.0006        4.8241        5.5307        6.0067        6.6855        7.5299        8.4444        9.5064       10.6626       10.1997        9.8208        9.6942        9.7383        9.2329        9.6827       10.5856       10.3995       11.7373       12.0918       12.8692       12.8336       13.1348       12.9846       12.3044       11.3899        8.8995        7.7800        7.2692        6.8777        6.6486        6.5654        6.2748        5.6427        4.9597        5.1020        5.9462        7.6637       11.0079       12.4642       14.2903       15.6940       17.3162       18.1917        0.0000        0.0000        0.0000        0.0000
        0.0000        0.0000        0.0000        0.0000        0.0000        0.0000        0.0000        0.0000        0.0000        0.0000        0.0000        0.0000        0.0000        0.0000        0.0000        0.0000        0.0000        0.0000        0.0000        0.0000        0.0000        0.0000        0.0000        0.0000        0.0000        0.0000        0.0000        0.0000        0.0000        0.0000        0.0000        0.0000        0.0000        0.0000        0.0000        0.0000        0.0000        8.5918        8.0927        6.3749        6.0141        5.9941        5.9647        6.6095        7.4565        8.4277        8.1051        4.8514        3.2723        3.0169        2.2217        1.8772        1.8994        3.7429        5.3172        4.8599        4.9170        5.2019        5.6690        7.2047        7.7429        7.2082        6.2896        6.9234        6.6956        6.3370        5.9326        5.6883        5.0121        4.4464        3.8229        2.5263        0.0000        0.0000        0.0000        0.0000        0.0000        0.0000        0.0000        0.0000        0.0000        0.0000        0.0000        0.0000        0.0000        0.0000        0.0000        0.0000        0.0000        0.0000        0.0000        0.0000        0.0000        0.0000        0.0000        0.0000        0.0000        0.0000        0.0000        0.0000        0.0000        0.0000        0.0000        0.0000        0.0000        0.0000        0.0000        0.0000        0.0000        0.0000        0.0000        0.0000        0.0000        0.0000        0.0000        0.0000        0.0000        0.0000        0.0000        0.0000        0.0000        0.0000        0.0000        0.0000        0.0000        0.0000        0.0000        0.0000        0.0000        0.0000        0.0000        0.0000        0.0000        0.0000        0.0000        0.0000        0.0000        0.0000        0.0000        0.0000        0.0000        0.0000        0.0000        0.0000        0.0000        0.0000        0.0000        0.0000        0.0000        0.0000        0.0000        0.0000        0.0000        0.0000        0.0000        0.0000        0.0000        0.0000        0.0000        0.0000        0.0000        0.0000        0.0000        0.0000        0.0000        0.0000        0.0000        0.0000        0.0000        0.0000        0.0000        0.0000        0.0000        0.0000        0.0000        0.0000        0.0000        0.0000        0.0000        3.8842        5.5888        5.9797       12.7588       10.0550        0.0000       12.3515       11.0652        6.4965        7.7132        8.0813       10.3408        9.9921       10.0893        6.7758        5.6447        5.2473        4.9208        4.5716        4.6932        5.3898        5.3185        5.0955        5.1372        5.6818        6.5562        7.3009        8.1814        8.6340        9.5639       11.3166       12.8422       12.1729       11.5961       11.2384       11.3457       11.1633       11.8355       12.0922       12.6808       12.9444       12.9736       12.3157       11.8518       12.5331       13.1811       13.6852       12.3416        9.8396        7.6376        6.5807        6.1519        5.5109        5.3553        5.4807        5.4347        5.9376        6.1401        7.0675        8.4648       12.1754       13.2871       14.6770       16.9252       18.9183       20.0837        0.0000        0.0000        0.0000        0.0000
        0.0000        0.0000        0.0000        0.0000        0.0000        0.0000        0.0000        0.0000        0.0000        0.0000        0.0000        0.0000        0.0000        0.0000        0.0000        0.0000        0.0000        0.0000        0.0000        0.0000        0.0000        0.0000        0.0000        0.0000        0.0000        0.0000        0.0000        0.0000        0.0000        0.0000        0.0000        0.0000        0.0000        0.0000        0.0000        0.0000        0.0000        9.0694        8.3224        6.2187        5.6570        5.4101        4.8810        4.9509        4.7275        4.3134        4.1623        1.8440        1.5401        1.3776        1.5558        2.8994        2.9134        3.2210        3.5775        3.2742        2.9089        2.8668        3.6693        5.1261        5.4677        6.0658        5.6367        6.6589        7.0726        6.8580        6.7000        6.4343        5.7503        5.1555        4.3364        3.2820        2.6800        0.0000        0.0000        0.0000        0.0000        0.0000        0.0000        0.0000        0.0000        0.0000        0.0000        0.0000        0.0000        0.0000        0.0000        0.0000        0.0000        0.0000        0.0000        0.0000        0.0000        0.0000        0.0000        0.0000        0.0000        0.0000        0.0000        0.0000        0.0000        0.0000        0.0000        0.0000        0.0000        0.0000        0.0000        0.0000        0.0000        0.0000        0.0000        0.0000        0.0000        0.0000        0.0000        0.0000        0.0000        0.0000        0.0000        0.0000        0.0000        0.0000        0.0000        0.0000        0.0000        0.0000        0.0000        0.0000        0.0000        0.0000        0.0000        0.0000        0.0000        0.0000        0.0000        0.0000        0.0000        0.0000        0.0000        0.0000        0.0000        0.0000        0.0000        0.0000        0.0000        0.0000        0.0000        0.0000        0.0000        0.0000        0.0000        0.0000        0.0000        0.0000        0.0000        0.0000        0.0000        0.0000        0.0000        0.0000        0.0000        0.0000        0.0000        0.0000        0.0000        0.0000        0.0000        0.0000        0.0000        0.0000        0.0000        0.0000        0.0000        0.0000        0.0000        2.4902        2.9446        5.1256        4.4427        4.9383        5.5051        6.1634       13.8437        9.7004        9.4232       11.0600       10.1346        6.1335        6.0867        5.3649        5.7135        4.7897        3.8456        3.9332        3.2636        4.8212        5.1042        4.9159        5.1544        5.7330        5.7082        5.7914        5.9194        6.1702        6.3106        6.4017        7.2697        8.3008        9.1758       10.9397       11.7351       11.7587       11.6520       11.7206       11.6475       11.3639       11.5759       11.7035       12.0230       11.6099       11.2357       11.0830       11.0487       11.5910       11.9932       13.3395       12.8394       10.2260        8.3569        6.7972        6.3340        5.9426        5.8740        5.4373        5.6677        5.9121        6.3107        7.0345        8.8122       12.9045       14.5045       16.1754       18.1162       19.2914        0.0000        0.0000        0.0000        0.0000        0.0000
        0.0000        0.0000        0.0000        0.0000        0.0000        0.0000        0.0000        0.0000        0.0000        0.0000        0.0000        0.0000        0.0000        0.0000        0.0000        0.0000        0.0000        0.0000        0.0000        0.0000        0.0000        0.0000        0.0000        0.0000        0.0000        0.0000        0.0000        0.0000        0.0000        0.0000        0.0000        0.0000        0.0000        0.0000        0.0000        0.0000        9.4567        8.1005        7.2588        4.8620        4.4306        4.1024        4.0936        4.2678        4.3834        4.0889        4.4233        2.1959        1.4944        1.6032        2.0497        3.3073        4.4806        4.6481        5.0323        4.2885        3.7704        2.8933        3.5650        5.2032        5.4145        5.5676        5.6741        6.5813        6.8602        6.5943        6.5445        6.6490        6.3546        5.7243        4.8080        3.3474        0.0000        0.0000        0.0000        0.0000        0.0000        0.0000        0.0000        0.0000        0.0000        0.0000        0.0000        0.0000        0.0000        0.0000        0.0000        0.0000        0.0000        0.0000        0.0000        0.0000        0.0000        0.0000        0.0000        0.0000        0.0000        0.0000        0.0000        0.0000        0.0000        0.0000        0.0000        0.0000        0.0000        0.0000        0.0000        0.0000        0.0000        0.0000        0.0000        0.0000        0.0000        0.0000        0.0000        0.0000        0.0000        0.0000        0.0000        0.0000        0.0000        0.0000        0.0000        0.0000        0.0000        0.0000        0.0000        0.0000        0.0000        0.0000        0.0000        0.0000        0.0000        0.0000        0.0000        0.0000        0.0000        0.0000        0.0000        0.0000        0.0000        0.0000        0.0000        0.0000        0.0000        0.0000        0.0000        0.0000        0.0000        0.0000        0.0000        0.0000        0.0000        0.0000        0.0000        0.0000        0.0000        0.0000        0.0000        0.0000        0.0000        0.0000        0.0000        0.0000        0.0000        0.0000        0.0000        0.0000        0.0000        0.0000        0.0000        0.0000        3.4733        3.3847        3.5492        3.4426        3.1605        3.9282        3.8229        4.6456        4.0188        4.8283        6.3309        8.5306        8.8351        8.7785        8.1634        5.3912        5.4828        5.4945        4.1696        2.9498        2.7806        2.9379        3.4764        4.8922        6.0427        6.3943        6.0954        6.9834        6.9722        5.5388        5.6309        6.1949        6.3423        6.6921        7.3697        8.1511        9.1188       10.4085       11.8244       11.3298       11.1400       11.5667       12.4444       12.4239       12.6165       12.6111       12.4182       11.7424       12.1114       11.8868       11.3622       11.1674       11.1420       11.7947       10.8558        8.7758        8.2085        7.7743        7.7235        7.6231        7.0073        6.6470        6.7977        7.4243        8.4180        8.9521       10.5295       14.5742       16.6996       18.7281       20.1134       20.3843        0.0000        0.0000        0.0000        0.0000        0.0000
        0.0000        0.0000        0.0000        0.0000        0.0000        0.0000        0.0000        0.0000        0.0000        0.0000        0.0000        0.0000        0.0000        0.0000        0.0000        0.0000        0.0000        0.0000        0.0000        0.0000        0.0000        0.0000        0.0000        0.0000        0.0000        0.0000        0.0000        0.0000        0.0000        0.0000        0.0000        0.0000        0.0000        0.0000        0.0000        9.9741        9.2759        8.3346        6.5890        4.6593        4.4836        4.2837        4.1842        4.9354        5.5273        5.0593        4.5244        2.9140        2.8760        2.8085        2.8808        3.9373        4.9731        5.8492        6.8176        4.9509        4.5281        4.0672        4.1357        5.2086        5.6795        6.0260        6.0305        6.2811        6.3523        6.3044        5.8358        5.6242        5.4945        5.1969        4.8897        3.5042        0.0000        0.0000        0.0000        0.0000        0.0000        0.0000        0.0000        0.0000        0.0000        0.0000        0.0000        0.0000        0.0000        0.0000        0.0000        0.0000        0.0000        0.0000        0.0000        0.0000        0.0000        0.0000        0.0000        0.0000        0.0000        0.0000        0.0000        0.0000        0.0000        0.0000        0.0000        0.0000        0.0000        0.0000        0.0000        0.0000        0.0000        0.0000        0.0000        0.0000        0.0000        0.0000        0.0000        0.0000        0.0000        0.0000        0.0000        0.0000        0.0000        0.0000        0.0000        0.0000        0.0000        0.0000        0.0000        0.0000        0.0000        0.0000        0.0000        0.0000        0.0000        0.0000        0.0000        0.0000        0.0000        0.0000        0.0000        0.0000        0.0000        0.0000        0.0000        0.0000        0.0000        0.0000        0.0000        0.0000        0.0000        0.0000        0.0000        0.0000        0.0000        0.0000        0.0000        0.0000        0.0000        0.0000        0.0000        0.0000        0.0000        0.0000        0.0000        0.0000        0.0000        0.0000        0.0000        0.0000        0.0000        0.0000        0.0000        3.7054        4.6310        4.6020        3.1178        2.8691        1.1808        1.7272        2.5677        2.7004        3.0632        3.6298        4.7025        7.9537        8.2127        8.4267        9.5039        6.0640        4.2523        4.2014        3.7953        2.1699        2.5632        5.9772        7.0805        6.0832        6.6264        6.2400        6.0591        6.5831        4.9526        4.9307        5.1808        5.9963        6.4035        6.7519        6.9827        8.0562        8.7195        9.4368       10.2496       10.5282       10.1721       11.2117       12.2750       12.2866       13.3954       13.6289       14.0761       13.3695       13.2251       12.7883       12.9099       12.2949       11.6409       10.2944        9.2002        7.6958        7.4240        7.3852        7.8289        7.7837        8.4176        8.2922        8.1320        8.7753        9.1217       10.3224       12.0611       16.2913       18.2303       20.4113       20.7348       22.1053        0.0000        0.0000        0.0000        0.0000        0.0000
        0.0000        0.0000        0.0000        0.0000        0.0000        0.0000        0.0000        0.0000        0.0000        0.0000        0.0000        0.0000        0.0000        0.0000        0.0000        0.0000        0.0000        0.0000        0.0000        0.0000        0.0000        0.0000        0.0000        0.0000        0.0000        0.0000        0.0000        0.0000        0.0000        0.0000        0.0000        0.0000        0.0000        0.0000        0.0000        3.2230        2.5168        2.8912        3.4513        4.2309        4.2415        4.5428        5.7736        6.8758        6.8909        6.7525        6.4018        4.7048        4.9234        5.5845        5.9712        5.8945        6.2480        6.2318        7.0947        7.4520        6.7337        7.3269        7.6497        6.7641        6.3657        6.2425        6.1387        5.7286        5.4048        5.2974        4.7821        4.9542        4.8991        4.9118        4.7812        4.7206        0.0000        0.0000        0.0000        0.0000        0.0000        0.0000        0.0000        0.0000        0.0000        0.0000        0.0000        0.0000        0.0000        0.0000        0.0000        0.0000        0.0000        0.0000        0.0000        0.0000        0.0000        0.0000        0.0000        0.0000        0.0000        0.0000        0.0000        0.0000        0.0000        0.0000        0.0000        0.0000        0.0000        0.0000        0.0000        0.0000        0.0000        0.0000        0.0000        0.0000        0.0000        0.0000        0.0000        0.0000        0.0000        0.0000        0.0000        0.0000        0.0000        0.0000        0.0000        0.0000        0.0000        0.0000        0.0000        0.0000        0.0000        0.0000        0.0000        0.0000        0.0000        0.0000        0.0000        0.0000        0.0000        0.0000        0.0000        0.0000        0.0000        0.0000        0.0000        0.0000        0.0000        0.0000        0.0000        0.0000        0.0000        0.0000        0.0000        0.0000        0.0000        0.0000        0.0000        0.0000        0.0000        0.0000        0.0000        0.0000        0.0000        0.0000        0.0000        0.0000        0.0000        0.0000        0.0000        0.0000        0.0000        0.0000        2.6226        2.8092        2.2178        1.0411        1.3692        2.5011        2.8049        1.6577        1.8439        1.6737        2.0129        2.6815        2.8154        3.3335        3.9801        4.8266        4.3919        2.5730        2.3223        1.8234        1.8020        2.2659        4.2795        4.9910        5.6676        6.7750        6.5532        6.2530        6.4357        4.7095        5.0720        5.2166        5.5600        5.9132        6.7125        7.2233        8.4507        8.7550       10.5959        9.9227        9.4046        9.2581        9.5231       10.2428       11.3569       12.7561       14.2511       15.9116       15.9814       15.0447       14.6904       15.2078       14.2868       11.9726       10.6774        9.4529        8.0975        6.1498        6.0848        6.1296        6.8045        7.9103        8.6444        8.9436        9.8329        9.8600       10.5992       12.0504       13.8631       18.4525       21.1175       23.0474       23.9412        0.0000        0.0000        0.0000        0.0000        0.0000        0.0000
        0.0000        0.0000        0.0000        0.0000        0.0000        0.0000        0.0000        0.0000        0.0000        0.0000        0.0000        0.0000        0.0000        0.0000        0.0000        0.0000        0.0000        0.0000        0.0000        0.0000        0.0000        0.0000        0.0000        0.0000        0.0000        0.0000        0.0000        0.0000        0.0000        0.0000        0.0000        0.0000        0.0000        0.0000        0.0000        2.9639        2.9352        2.7230        2.5544        3.9220        4.3813        4.7602        5.5456        6.7689        7.3263        7.0548        7.5018        6.5637        6.6996        7.6232        7.9445        7.3180        8.0684        7.6825        7.7497        7.5601        6.1908        6.5230        7.1451        6.4689        6.6621        6.2564        6.0805        5.6657        5.9417        5.6291        5.1331        5.0748        4.8785        4.4610        4.7373        0.0000        0.0000        0.0000        0.0000        0.0000        0.0000        0.0000        0.0000        0.0000        0.0000        0.0000        0.0000        0.0000        0.0000        0.0000        0.0000        0.0000        0.0000        0.0000        0.0000        0.0000        0.0000        0.0000        0.0000        0.0000        0.0000        0.0000        0.0000        0.0000        0.0000        0.0000        0.0000        0.0000        0.0000        0.0000        0.0000        0.0000        0.0000        0.0000        0.0000        0.0000        0.0000        0.0000        0.0000        0.0000        0.0000        0.0000        0.0000        0.0000        0.0000        0.0000        0.0000        0.0000        0.0000        0.0000        0.0000        0.0000        0.0000        0.0000        0.0000        0.0000        0.0000        0.0000        0.0000        0.0000        0.0000        0.0000        0.0000        0.0000        0.0000        0.0000        0.0000        0.0000        0.0000        0.0000        0.0000        0.0000        0.0000        0.0000        0.0000        0.0000        0.0000        0.0000        0.0000        0.0000        0.0000        0.0000        0.0000        0.0000        0.0000        0.0000        0.0000        0.0000        0.0000        1.7502        2.2643        0.0000        2.7741        2.8337        3.0118        4.7134        3.0126        1.6297        1.2112        1.6007        2.8215        3.1723        3.3102        2.1505        2.1163        2.7831        5.6952        3.0918        3.3511        3.0279        2.9567        1.3689        1.8796        1.8140        2.2384        4.8069        4.9725        5.4608        5.7805        6.0062        5.4643        4.3838        4.0054        4.5911        5.1980        5.2201        5.6069        5.5555        5.7592        6.1384        8.0137        8.1750        8.9592       10.1229        9.6423        9.0851       10.4377       11.4298       12.5194       14.2870       16.0653       16.3423       17.0499       15.6391       15.2615       15.0875       14.1105       10.2460        9.4179        8.7493        8.3616        5.9974        5.9015        6.5517        7.0456        7.8592        8.6682        9.9044       10.6813       10.9603       11.6817       13.0604       15.1267       18.8796       22.1886       24.0610        0.0000        0.0000        0.0000        0.0000        0.0000        0.0000        0.0000
        0.0000        0.0000        0.0000        0.0000        0.0000        0.0000        0.0000        0.0000        0.0000        0.0000        0.0000        0.0000        0.0000        0.0000        0.0000        0.0000        0.0000        0.0000        0.0000        0.0000        0.0000        0.0000        0.0000        0.0000        0.0000        0.0000        0.0000        0.0000        0.0000       20.1063       15.6066        4.6791        3.3123        2.9070        3.1123        2.5501        2.0665        2.3427        2.5577        3.8004        4.9593        4.9764        5.7715        7.7241        8.4047        8.9135        9.2165        7.1050        7.6705        7.8304        8.5826        8.8046        8.4667        8.4489        8.7479        8.0390        6.1915        6.0923        6.7956        6.3196        6.7323        6.0676        5.9348        5.5230        5.8023        5.7551        5.3231        4.9646        4.4144        4.0728        4.3469        4.4434        4.3682        0.0000        0.0000        0.0000        0.0000        0.0000        0.0000        0.0000        0.0000        0.0000        0.0000        0.0000        0.0000        0.0000        0.0000        0.0000        0.0000        0.0000        0.0000        0.0000        0.0000        0.0000        0.0000        0.0000        0.0000        0.0000        0.0000        0.0000        0.0000        0.0000        0.0000        0.0000        0.0000        0.0000        0.0000        0.0000        0.0000        0.0000        0.0000        0.0000        0.0000        0.0000        0.0000        0.0000        0.0000        0.0000        0.0000        0.0000        0.0000        0.0000        0.0000        0.0000        0.0000        0.0000        0.0000        0.0000        0.0000        0.0000        0.0000        0.0000        0.0000        0.0000        0.0000        0.0000        0.0000        0.0000        0.0000        0.0000        0.0000        0.0000        0.0000        0.0000        0.0000        0.0000        0.0000        0.0000        0.0000        0.0000        0.0000        0.0000        0.0000        0.0000        0.0000        0.0000        0.0000        0.0000        0.0000        0.0000        0.0000        0.0000        0.0000        0.0000        1.1370        1.1983        1.3080        1.3264        2.5331        2.6138        3.1013        4.9207        4.7708        7.4005        5.0362        4.0577        2.9705        3.0046        3.0510        3.5987        1.9117        3.8986        6.1849        4.4611        2.1889        1.4668        1.7818        2.1492        6.5374        6.3449        6.9009        7.4628        5.9535        5.3304        5.0268        4.8920        3.3486        2.9722        3.5320        4.4581        6.1255        6.4278        5.0132        5.1174        5.0293        5.4524        6.1858        7.1527        7.7250        8.9093        8.6701        9.0472       10.0528       11.9610       13.3928       16.5417       18.9588       17.3721       15.2811       15.4212       15.2361       14.5124       13.1360        9.5632        8.6319        8.2300        7.7281        5.9059        6.1235        6.5316        6.8872        8.7892        9.2921        9.9698       10.8751       11.3333       12.8336       13.7637       15.8556       21.4395       25.0947        0.0000        0.0000        0.0000        0.0000        0.0000        0.0000        0.0000        0.0000
        0.0000        0.0000        0.0000        0.0000        0.0000        0.0000        0.0000        0.0000        0.0000        0.0000        0.0000        0.0000        0.0000        0.0000        0.0000        0.0000        0.0000        0.0000        0.0000        0.0000        0.0000        0.0000        0.0000        0.0000        0.0000        0.0000       18.6337       21.5641       20.5261       17.8849       15.2349        5.9564        4.2103        3.9393        4.2691        4.0445        3.4829        2.4490        3.0793        4.6537        5.2996        5.8627        6.5753        9.2717        9.8712        9.9982        9.6303        7.4073        8.2470        7.8225        7.8023        7.7975        7.4619        8.9506        8.6136        6.9252        6.1372        6.2359        7.4096        6.5728        6.6786        6.4213        6.4619        4.9959        4.7327        4.9575        5.0721        4.6494        3.9365        3.8798        3.9130        3.1915        3.5133        3.6881        3.3987        2.0015        1.8900        1.7485        1.6880        1.1322        1.6893        0.9046        0.0000        0.0000        0.0000        0.0000        0.0000        0.0000        0.0000        0.0000        0.0000        0.0000        0.0000        0.0000        0.0000        0.0000        0.0000        0.0000        0.0000        0.0000        0.0000        0.0000        0.0000        0.0000        0.0000        0.0000        0.0000        0.0000        0.0000        0.0000        0.0000        0.0000        0.0000        0.0000        0.0000        0.0000        0.0000        0.0000        0.0000        0.0000        0.0000        0.0000        0.0000        0.0000        0.0000        0.0000        0.0000        0.0000        0.0000        0.0000        0.0000        0.0000        0.0000        0.0000        0.0000        0.0000        0.0000        0.0000        0.0000        0.0000        0.0000        0.0000        0.0000        0.0000        0.0000        0.0000        0.0000        0.0000        0.0000        0.0000        0.0000        0.0000        0.0000        0.1164        0.1573        1.6823        0.5732        0.4106        0.0000        0.0000        0.0000        0.0000        1.7258        1.2686        1.2121        1.1062        1.0396        1.6005        3.9342        4.3132        4.6783        6.0390        5.6879        4.9443        3.9000        3.3443        2.9158        1.8296        1.7728        3.2795        3.3433        4.0299        6.5743        4.7828        3.4903        1.1841        1.4624        3.7561        9.0765        6.5138        6.1154        7.3199        5.6702        5.6213        4.8441        4.1497        2.4306        2.4153        2.9395        3.5954        5.3076        6.0640        4.5586        4.4698        4.6223        5.6736        7.6338        6.2533        6.4759        6.8458        8.3164        9.0595       10.3421       12.6477       13.4550       16.6061       17.9685       17.2334       16.0801       15.2965       14.6790       13.5165       11.9161        8.4952        8.1876        8.4957        7.8988        6.1609        6.4932        7.1378        7.0575        8.8805        9.2951       10.4107       11.8747       13.3643       14.6333       15.8311       17.1949       22.3908       26.3421        0.0000        0.0000        0.0000        0.0000        0.0000        0.0000        0.0000        0.0000
        0.0000        0.0000        0.0000        0.0000        0.0000        0.0000        0.0000        0.0000        0.0000        0.0000        0.0000        0.0000        0.0000        0.0000        0.0000        0.0000        0.0000        0.0000        0.0000        0.0000        0.0000        0.0000        0.0000        0.0000        0.0000       17.9862       16.9121       10.8723        8.8597        8.5081        7.4930        9.6065        8.7659        7.9746        7.3042        5.7892        5.7120        5.8935        5.6565        5.7736        6.1748        6.8837        7.9201        9.9024       10.8243       10.3435        7.8621        7.9688        8.0435        8.3810        8.2930        6.9531        6.5543        8.5914        7.6663        6.5456        5.8619        5.3776        5.5034        4.7609        4.5762        4.8230        4.1843        3.8028        3.5134        3.1373        2.6639        2.9742        2.9917        3.4549        3.4487        3.2941        2.9306        2.7601        2.8200        2.2021        1.9031        2.1376        2.2658        2.4432        2.0095        3.3329        5.9992        5.5599        0.0000        0.0000        0.0000        0.0000        0.0000        0.0000        0.0000        0.0000        0.0000        0.0000        0.0000        0.0000        0.0000        0.0000        0.0000        0.0000        0.0000        0.0000        0.0000        0.0000        0.0000        0.0000        0.0000        0.0000        0.0000        0.0000        0.0000        0.0000        0.0000        0.0000        0.0000        0.0000        0.0000        0.0000        0.0000        0.0000        0.0000        0.0000        0.0000        0.0000        0.0000        0.0000        0.0000        0.0000        0.0000        0.0000        0.0000        0.0000        0.0000        0.0000        0.0000        0.0000        0.0000        0.0000        0.0000        0.0000        0.0000        0.0000        0.0000        0.0000        0.0000        0.0000        0.0000        0.0000        0.0000        0.0000        0.0000        0.0000        0.1678        0.0187        0.1204        0.4603        1.5352        0.4708        0.6069        0.5825        0.6784        0.7762        0.8506        0.5747        0.4579        0.5168        1.2020        2.9587        3.4477        3.7811        4.6654        4.3465        2.6825        1.9911        2.1223        3.5653        2.8500        2.7098        2.5596        1.9102        1.8093        2.3066        3.3586        1.8018        0.4899        0.5013        0.5498        3.6442        5.6656        4.6957        3.7601        5.0624        3.3074        3.1931        2.5935        3.3521        1.5953        1.7485        2.0143        3.3642        4.9751        3.9131        4.2871        4.5041        4.8796        5.5159        5.7783        6.8461        7.1011        9.3772        9.3516        9.7761       12.1262       13.0367       14.3263       17.1147       17.8698       18.0312       17.3156       14.4152       13.5069       12.2019       11.1130        7.5085        8.7399        8.6363        7.2509        8.4598        8.3835        8.6442        9.4035        9.3202        9.9332       10.7519        0.0000        0.0000       20.3220       22.3419       24.3224       25.5235        0.0000        0.0000        0.0000        0.0000        0.0000        0.0000        0.0000        0.0000        0.0000
        0.0000        0.0000        0.0000        0.0000        0.0000        0.0000        0.0000        0.0000        0.0000        0.0000        0.0000        0.0000        0.0000        0.0000        0.0000        0.0000        0.0000        0.0000        0.0000        0.0000        0.0000        0.0000        0.0000        0.0000        0.0000        0.0000       16.3953        9.4178        7.3464        6.9680        6.7604        9.6293        9.7884        9.6733        9.7081        8.0217        7.7527        7.2095        6.7225        6.6566        6.9218        6.8419        7.6681        7.9085        8.6486        8.9407        9.9960        8.6037        8.6806        8.9642        8.5672        7.4189        7.2484        6.9673        6.9392        5.1632        4.5353        4.0873        3.5737        4.0288        3.7970        3.8493        2.9867        3.4487        3.8123        3.7594        3.5883        3.7204        3.8060        3.9682        3.3691        3.5072        3.7392        4.4304        4.4491        4.1547        3.0483        3.1045        2.0480        1.9843        2.3979        2.8033        3.2643        2.1268        2.3381        4.8452        0.0000        0.0000        0.0000        0.0000        0.0000        0.0000        0.0000        0.0000        0.0000        0.0000        0.0000        0.0000        0.0000        0.0000        0.0000        0.0000        0.0000        0.0000        0.0000        0.0000        0.0000        0.0000        0.0000        0.0000        0.0000        0.0000        0.0000        0.0000        0.0000        0.0000        0.0000        0.0000        0.0000        0.0000        0.0000        0.0000        0.0000        0.0000        0.0000        0.0000        0.0000        0.0000        0.0000        0.0000        0.0000        0.0000        0.0000        0.0000        0.0000        0.0000        0.0000        0.0000        0.0000        0.0000        0.0000        0.0000        0.0000        0.0000        0.0000        0.0000        0.0000        0.0000        0.0000        0.0000        0.0000        0.0000        0.7277        0.0909        0.0435        1.4327        1.4700        1.4891        0.6147        0.6244        0.7365        0.7648        0.7094        0.4016        0.7735        1.5026        1.7588        1.6764        2.7106        3.2688        3.3269        4.1492        3.0392        2.2512        2.4329        3.8709        3.4532        3.0083        2.4054        1.7634        1.5462        3.1280        2.9828        1.6177        1.6845        0.7329        0.8715        3.5994        5.2632        4.9099        3.6437        3.6324        2.5467        2.2807        0.7983        1.4744        1.2106        1.6104        1.9741        4.1384        5.0079        3.6940        3.8605        4.0997        4.1519        4.5266        5.5394        6.6047        8.1381       11.3107       11.2876       11.5243       12.1508       13.0873       13.9267       17.0848       17.2511       16.7230       16.1537       13.3980       12.6278       11.6398       10.0796        7.4851        9.3250        9.1853        7.7540        8.5784        9.1725        9.2746        9.8271        9.4871       10.2674        0.0000        0.0000        0.0000        0.0000        0.0000        0.0000        0.0000        0.0000        0.0000        0.0000        0.0000        0.0000        0.0000        0.0000        0.0000        0.0000
        0.0000        0.0000        0.0000        0.0000        0.0000        0.0000        0.0000        0.0000        0.0000        0.0000        0.0000        0.0000        0.0000        0.0000        0.0000        0.0000        0.0000        0.0000        0.0000        0.0000        0.0000        0.0000        0.0000        0.0000        0.0000        0.0000        0.0000        9.2245        7.8189        7.0318        7.2066       10.6530       12.5060       13.1416       11.9762        9.8875        8.9964        8.8157        8.7670        8.7302        7.8109        7.5924        7.4175        7.8041        9.0503        9.6246       10.1306        9.5735        8.6641        8.4301        8.3624        7.7256        7.4562        7.8108        7.9332        6.0231        5.1748        4.3085        3.7431        3.6699        3.6659        3.1233        2.5081        3.0706        2.9654        2.6614        2.8025        3.2087        3.6014        3.8970        3.4394        4.1416        4.2254        4.3420        5.3869        4.2868        3.8777        3.8552        2.7948        2.4066        1.1310        2.7808        2.3646        1.2251        3.0251        5.6549        6.9455        5.2076        5.6146        5.9380        0.0000        0.0000        0.0000        0.0000        0.0000        0.0000        0.0000        0.0000        0.0000        0.0000        0.0000        0.0000        0.0000        0.0000        0.0000        0.0000        0.0000        0.0000        0.0000        0.0000        0.0000        0.0000        0.0000        0.0000        0.0000        0.0000        0.0000        0.0000        0.0000        0.0000        0.0000        0.0000        0.0000        0.0000        0.0000        0.0000        0.0000        0.0000        0.0000        0.0000        0.0000        0.0000        0.0000        0.0000        0.0000        0.0000        0.0000        0.0000        0.0000        0.0000        0.0000        0.0000        0.0000        0.0000        0.0000        0.0000        0.0000        0.0000        0.0000        0.0000        0.0000        0.1167        1.0010        1.2457        2.1747        2.6366        1.5026        0.3346        0.4997        0.6984        0.7894        0.8155        0.7768        0.8061        1.5137        1.5787        1.8186        1.0732        2.0320        3.1073        2.1943        2.2306        2.1204        2.2672        2.3667        3.1623        4.1627        3.5756        2.4568        1.7456        1.5009        3.0870        3.1961        2.0081        0.6473        0.5332        2.2646        5.0559        5.8742        5.4109        3.1168        2.8866        2.1291        2.0544        0.6655        0.8506        0.6906        0.9860        2.3125        3.9630        3.5086        3.2433        3.3831        3.2959        3.7051        4.1962        4.6498        5.1589        6.0990        8.6242       10.5360       12.6258       12.7695       15.1079       14.8970       16.2486       16.4918       16.2151       15.1314       12.3872       11.3873       10.9460       10.8527        7.5919        6.9456        7.1793        7.5694        8.9724       10.1629        9.6530        9.7342        9.4917        9.9895        0.0000        0.0000        0.0000        0.0000        0.0000        0.0000        0.0000        0.0000        0.0000        0.0000        0.0000        0.0000        0.0000        0.0000        0.0000        0.0000
        0.0000        0.0000        0.0000        0.0000        0.0000        0.0000        0.0000        0.0000        0.0000        0.0000        0.0000        0.0000        0.0000        0.0000        0.0000        0.0000        0.0000        0.0000        0.0000        0.0000        0.0000        0.0000        0.0000        0.0000        0.0000        0.0000        0.0000        9.4170        8.0784        8.7631        9.8220       13.1179       14.2974       14.4988       12.8115       10.2124        9.6991        9.8203       11.0542       12.1865        8.4586        7.5636        7.9641        8.8710        9.2747        9.7879        9.6581        9.4141        9.0515        9.0566        8.1810        7.1722        7.4339        8.3445        7.7778        6.0154        4.8993        4.2662        3.7816        3.1191        2.9256        2.6212        2.6225        3.2584        2.2966        1.6680        1.3333        1.9896        2.9425        2.9830        3.4890        2.5261        4.1919        4.7324        4.4046        4.2263        4.4093        3.3036        3.3101        3.9390        3.0731        1.7309        1.5569        0.7734        1.0442        3.9693        7.7645        6.9694        5.9652        4.9258        0.0000        0.0000        0.0000        0.0000        0.0000        0.0000        0.0000        0.0000        0.0000        0.0000        0.0000        0.0000        0.0000        0.0000        0.0000        0.0000        0.0000        0.0000        0.0000        0.0000        0.0000        0.0000        0.0000        0.0000        0.0000        0.0000        0.0000        0.0000        0.0000        0.0000        0.0000        0.0000        0.0000        0.0000        0.0000        0.0000        0.0000        0.0000        0.0000        0.0000        0.0000        0.0000        0.0000        0.0000        0.0000        0.0000        0.0000        0.0000        0.0000        0.0000        0.0000        0.0000        0.0000        0.0000        0.0000        0.0000        0.0000        0.0000        0.0000        0.0000        0.0000        0.0000        1.1930        1.0294        2.3498        2.7702        0.2138        0.3497        0.6941        0.7992        1.0981        1.1261        0.8443        0.4314        0.4626        0.5451        0.9513        1.0525        1.8128        1.5576        2.0774        2.1486        2.3221        2.3036        2.9317        3.4212        3.5840        3.4923        2.2303        1.5206        2.5991        3.0698        3.1481        1.8976        0.4558        0.8220        4.4729        5.3765        5.5321        4.6500        4.0335        1.9057        0.9657        0.7425        0.4597        0.7735        1.1239        1.3606        3.6528        4.1158        4.3892        4.5433        3.6208        3.3590        4.2605        6.2763        5.0255        5.0845        5.5146        6.4821        8.7420       11.4835       13.3402       14.9921       14.3252       14.7947       15.0702       14.6995       13.4374       10.9480       11.3468       10.8977       10.2015        7.9127        6.6370        5.7966        5.8239        8.1830        9.2046        9.1631        9.8690        9.4153       10.0991        0.0000        0.0000        0.0000        0.0000        0.0000        0.0000        0.0000        0.0000        0.0000        0.0000        0.0000        0.0000        0.0000        0.0000        0.0000        0.0000
        0.0000        0.0000        0.0000        0.0000        0.0000        0.0000        0.0000        0.0000        0.0000        0.0000        0.0000        0.0000        0.0000        0.0000        0.0000        0.0000        0.0000        0.0000        0.0000        0.0000        0.0000        0.0000        0.0000        0.0000        0.0000        0.0000        0.0000        0.0000       12.6017       12.5929       13.0748       15.0213       15.1308       14.5307       13.2571       11.5734       10.2042       10.2420       10.0698        8.1179        8.5947        7.1735        7.9494        8.5053        8.3543        8.1394        8.3778        8.5699        8.4698        7.7154        7.9240        7.7758        7.8288        7.1476        5.9960        6.5552        5.4363        4.4057        3.6058        1.8854        1.9512        1.3590        1.7521        2.4322        1.4204        0.8060        0.7829        0.9489        1.1773        1.5848        1.7478        1.7023        1.0603        1.8386        2.5162        3.6495        3.6165        3.0766        3.3112        3.7661        3.1699        2.3181        0.9661        0.0892        0.8350        1.6228        1.9375        3.4885        3.3333        1.1622        0.4498        0.0000        0.0000        0.0000        0.0000        0.0000        0.0000        0.0000        0.0000        0.0000        0.0000        0.0000        0.0000        0.0000        0.0000        0.0000        0.0000        0.0000        0.0000        0.0000        0.0000        0.0000        0.0000        0.0000        0.0000        0.0000        0.0000        0.0000        0.0000        0.0000        0.0000        0.0000        0.0000        0.0000        0.0000        0.0000        0.0000        0.0000        0.0000        0.0000        0.0000        0.0000        0.0000        0.0000        0.0000        0.0000        0.0000        0.0000        0.0000        0.0000        0.0000        0.0000        0.0000        0.0000        0.0000        0.0000        0.0000        0.0000        0.0000        0.0000        0.0000        0.0000        0.0000        0.8291        0.0567        0.3674        0.3048        0.1821        0.4106        0.9649        1.3327        1.3094        1.2343        0.9877        1.8763        2.4487        2.1140        1.0927        1.0552        1.5070        1.7461        2.2140        2.8511        4.1592        3.7997        2.3829        2.4710        2.0155        1.2691        0.9820        2.0478        1.9621        2.1213        0.5768        0.5358        0.7397        2.4365        3.8491        3.5278        2.1657        2.0206        1.4937        0.5398        0.3963        0.4545        0.8333        1.2295        1.1480        1.7978        2.6170        2.9530        4.3392        3.7559        4.2820        5.0461        5.3493        5.6077        5.9445        6.2115        6.7574        8.4579       10.7260       13.0895       11.9346       11.3638       10.0151        9.9844       10.0268        9.3765        8.8623        9.1765        7.7153        7.5982        7.5344        6.4501        5.9005        6.0268        7.0193        7.4659        7.9920        8.6516        8.6874        8.4559        0.0000        0.0000        0.0000        0.0000        0.0000        0.0000        0.0000        0.0000        0.0000        0.0000        0.0000        0.0000        0.0000        0.0000        0.0000        0.0000
        0.0000        0.0000        0.0000        0.0000        0.0000        0.0000        0.0000        0.0000        0.0000        0.0000        0.0000        0.0000        0.0000        0.0000        0.0000        0.0000        0.0000        0.0000        0.0000        0.0000        0.0000        0.0000        0.0000        0.0000        0.0000        0.0000        0.0000        0.0000       14.5922       14.1352       14.0469       15.3635       16.2647       16.4541       15.1001       13.1465       11.5133       11.6182        9.5075        8.2155        7.4651        7.4109        8.0474       10.0326        9.4536        8.7285        8.0680        8.7130        8.4423        7.1880        7.5517        7.7385        7.0279        6.6262        6.4221        6.5908        5.8631        5.0775        3.4149        1.7585        1.5679        1.0820        1.4407        1.4554        1.3559        1.4529        2.1144        1.1626        1.0747        1.4417        1.6114        1.4290        0.9037        1.7666        1.4857        1.7694        1.8822        1.7061        1.8348        2.5164        2.1560        1.6501        1.2003        0.0611        1.4458        1.5150        0.9502        2.8101        0.6750        0.1062        0.0607        0.0000        0.0000        0.0000        0.0000        0.0000        0.0000        0.0000        0.0000        0.0000        0.0000        0.0000        0.0000        0.0000        0.0000        0.0000        0.0000        0.0000        0.0000        0.0000        0.0000        0.0000        0.0000        0.0000        0.0000        0.0000        0.0000        0.0000        0.0000        0.0000        0.0000        0.0000        0.0000        0.0000        0.0000        0.0000        0.0000        0.0000        0.0000        0.0000        0.0000        0.0000        0.0000        0.0000        0.0000        0.0000        0.0000        0.0000        0.0000        0.0000        0.0000        0.0000        0.0000        0.0000        0.0000        0.0000        0.0000        0.0000        0.0000        0.0000        0.0000        0.0138        0.0155        0.0473        0.0708        0.0983        0.1522        0.4233        0.5188        1.1333        1.7674        3.2837        1.4795        1.2961        1.3414        2.8990        3.3291        1.0537        1.0466        1.2471        1.5941        2.6229        3.6088        3.9228        3.8643        2.3845        2.2627        2.0193        1.6553        1.3324        1.6370        1.7699        1.0233        0.6220        0.6728        2.4314        2.8587        3.3980        0.6558        0.5675        0.7706        0.5715        0.4119        0.4021        0.4457        0.7483        0.9477        1.5274        1.7918        2.4968        2.9165        3.6411        5.5309        6.8219        6.1256        6.1251        6.4423        6.3262        6.7650        7.4991        9.1327       10.8855       11.7934       11.0955       10.3796        8.8098        9.8064        9.3427        9.8001        9.0945       10.1972        8.6670        7.7155        7.6388        6.8566        6.5932        6.3498        7.0958        7.4062        7.8623        8.5927        8.3013        8.1869        0.0000        0.0000        0.0000        0.0000        0.0000        0.0000        0.0000        0.0000        0.0000        0.0000        0.0000        0.0000        0.0000        0.0000        0.0000        0.0000
        0.0000        0.0000        0.0000        0.0000        0.0000        0.0000        0.0000        0.0000        0.0000        0.0000        0.0000        0.0000        0.0000        0.0000        0.0000        0.0000        0.0000        0.0000        0.0000        0.0000        0.0000        0.0000        0.0000        0.0000        0.0000        0.0000        0.0000        0.0000       14.6800       13.9858       14.3492       17.2372       17.4793       17.1406       16.1148       14.4271       13.2238       11.5203        9.6695        8.2665        7.1942        7.3695        7.0633        8.0863        7.2474        6.9235        6.7053        7.7086        8.1582        8.2192        7.1169        6.8268        7.5213        7.1345        7.2654        7.8823        7.0658        4.9611        3.9351        2.8191        2.8790        1.7274        1.8979        1.5270        1.6617        1.8589        2.1705        1.1602        1.4525        1.2532        1.2468        1.6913        1.7505        1.4897        0.9924        1.0413        1.3836        1.4614        1.5432        2.2593        1.4557        1.2330        0.8329        0.0696        0.3315        0.2154        0.1627        0.3745        0.7358        0.1825        0.0758        0.0148        0.0000        0.0000        0.0000        0.0000        0.0000        0.0000        0.0000        0.0000        0.0000        0.0000        0.0000        0.0000        0.0000        0.0000        0.0000        0.0000        0.0000        0.0000        0.0000        0.0000        0.0000        0.0000        0.0000        0.0000        0.0000        0.0000        0.0000        0.0000        0.0000        0.0000        0.0000        0.0000        0.0000        0.0000        0.0000        0.0000        0.0000        0.0000        0.0000        0.0000        0.0000        0.0000        0.0000        0.0000        0.0000        0.0000        0.0000        0.0000        0.0000        0.0000        0.0000        0.0000        0.0000        0.0000        0.0000        0.0000        0.0000        0.0000        0.1694        0.2788        0.3181        0.8129        0.8460        1.5277        0.9460        0.5753        1.4294        1.7402        2.4839        3.0798        1.5054        2.1162        1.0967        0.9227        1.4943        1.0042        1.2229        1.5473        2.2472        2.8729        3.8844        3.9818        3.1975        2.1354        2.4746        1.4613        1.2583        0.6652        0.6113        0.9463        0.8224        0.7866        1.5283        1.7758        2.7715        1.9336        0.5952        0.5507        0.5864        0.4706        0.3755        0.4621        0.5872        0.9509        1.3740        3.1342        3.4801        4.0043        3.6478        4.2761        6.1084        6.4592        6.7301        6.6449        7.1580        7.5234        7.9676        8.7524       10.3411       12.4165       13.7256       13.3172       12.6337       10.9800       11.9466       11.2833       10.0837        9.1306        9.8070        9.1346        8.1079        7.1826        7.2261        7.2239        6.9348        6.6167        6.6491        6.7434        7.2851        7.3690        7.2158        7.7396        0.0000        0.0000        0.0000        0.0000        0.0000        0.0000        0.0000        0.0000        0.0000        0.0000        0.0000        0.0000        0.0000        0.0000        0.0000
        0.0000        0.0000        0.0000        0.0000        0.0000        0.0000        0.0000        0.0000        0.0000        0.0000        0.0000        0.0000        0.0000        0.0000        0.0000        0.0000        0.0000        0.0000        0.0000        0.0000        0.0000        0.0000        0.0000        0.0000        0.0000        0.0000        0.0000       15.6724       15.0754       14.1865       13.2178       15.7414       15.3484       14.9615       13.4886       11.4711       10.8497        9.7557        9.1734        7.5862        6.7380        6.7799        6.6930        7.0925        5.8689        7.1344        4.9252        5.1941        5.3112        5.7066        4.1998        5.4688        6.9230        6.4470        5.8575        5.9436        3.9096        3.8487        3.5877        2.8513        2.3723        1.7135        1.8600        2.4727        1.6827        0.9825        0.9645        0.7978        0.7971        0.6985        0.6110        1.3883        1.9562        2.0732        1.7504        1.2884        1.3233        1.6003        1.8913        2.2825        1.2610        0.8044        0.6482        0.7447        0.3186        0.3380        0.3817        0.8638        0.9144        0.6968        0.4416        0.8097        0.7227        0.0000        0.0000        0.0000        0.0000        0.0000        0.0000        0.0000        0.0000        0.0000        0.0000        0.0000        0.0000        0.0000        0.0000        0.0000        0.0000        0.0000        0.0000        0.0000        0.0000        0.0000        0.0000        0.0000        0.0000        0.0000        0.0000        0.0000        0.0000        0.0000        0.0000        0.0000        0.0000        0.0000        0.0000        0.0000        0.0000        0.0000        0.0000        0.0000        0.0000        0.0000        0.0000        0.0000        0.0000        0.0000        0.0000        0.0000        0.0000        0.0000        0.0000        0.0000        0.0000        0.0000        0.0000        0.0000        0.0000        1.4700        1.4979        0.9510        0.9635        0.2593        0.3079        1.4006        2.6439        1.6329        1.4344        1.6735        2.0107        1.7896        1.7517        1.1220        1.2147        2.4495        1.7996        1.2809        1.8201        2.0206        2.6430        4.8681        3.3877        2.7581        2.3792        1.2048        1.1090        0.7488        0.6177        0.6807        0.6894        0.9662        1.7108        0.8654        1.5063        1.3500        1.3737        1.7996        0.4369        0.4450        0.2581        0.3042        0.3579        0.5941        0.8414        1.3931        2.0843        3.8795        4.0761        4.9550        4.8326        5.3240        5.9621        7.3909        7.7852        7.5619        8.4680        8.8542        9.6217       10.5035       12.3727       14.8338       17.1386       16.4982       16.0004       14.5231       15.0224       13.1080       13.7717       11.8548       12.7525       11.9303        9.7406        8.1598        8.0253        8.0407        7.3367        5.9873        6.2918        6.7172        7.5443        7.9039        7.3228        0.0000        0.0000        0.0000        0.0000        0.0000        0.0000        0.0000        0.0000        0.0000        0.0000        0.0000        0.0000        0.0000        0.0000        0.0000        0.0000
        0.0000        0.0000        0.0000        0.0000        0.0000        0.0000        0.0000        0.0000        0.0000        0.0000        0.0000        0.0000        0.0000        0.0000        0.0000        0.0000        0.0000        0.0000        0.0000        0.0000        0.0000        0.0000        0.0000        0.0000        0.0000        0.0000        0.0000       13.5399       13.1070       12.5452       11.5400        9.4328        9.2097        7.9740        7.5349        6.5869        6.3473        5.9542        4.7144        6.0161        5.6497        5.5969        5.7008        7.1475        6.1964        5.5513        5.6325        4.8439        3.9452        3.4386        2.7025        2.7857        3.4406        3.9499        3.2909        2.2517        1.7742        2.2105        2.5729        2.5514        2.4125        1.9650        1.8277        2.4491        2.2185        1.8060        2.4947        1.4506        1.2422        0.7272        0.7044        1.0716        1.7038        1.9021        1.4009        0.9843        1.2127        1.1486        0.9887        0.4042        0.4845        0.6166        1.2420        1.0536        0.5333        0.5700        0.5278        0.4948        0.3442        0.6419        1.1244        0.6625        0.3461        0.6738        1.1180        1.7378        1.8230        1.6074        1.0096        0.8115        0.5363        0.0000        0.0000        0.0000        0.0000        0.0000        0.0000        0.4274        0.7452        1.2831        1.3732        0.0000        0.0000        0.0000        0.0000        0.0000        0.0000        0.0000        0.0000        0.0000        0.0000        0.0000        0.0000        0.0000        0.0000        0.0000        0.0000        0.0000        0.0000        0.0000        0.0000        0.0000        0.0000        0.0000        0.0000        0.0000        0.0000        0.0000        0.0000        0.0000        0.0000        0.0000        0.0000        0.0000        0.0000        0.0000        0.0000        0.3175        0.1560        0.0642        0.0554        0.1347        0.2244        0.2948        0.3133        0.1652        0.0962        0.0723        0.0999        0.0593        0.0446        0.0347        0.0236        0.3732        0.4909        0.5360        0.5892        0.6677        1.3720        0.7714        0.6133        0.8023        0.6973        0.6326        0.6417        0.3447        0.3036        0.2427        0.2205        0.4455        1.6271        1.8129        0.7295        1.2313        1.1837        1.1903        1.3748        1.1476        0.0871        0.2849        0.1416        0.9315        0.9683        1.0970        1.6112        2.5089        2.9916        3.7963        4.3704        5.8574        6.7591        7.3522        7.5448        6.8639        7.1316        7.9400        8.7231       10.4151       11.4620       12.0391       13.7764       17.7202       19.6593       20.5416       21.8837       20.1295       19.7695       18.2190       16.5939       13.8562       12.3473       10.8256        9.2223        6.0041        5.5564        5.1841        4.7453        5.6090        6.2083        6.4520        7.2319       10.2527        9.4910        0.0000        0.0000        0.0000        0.0000        0.0000        0.0000        0.0000        0.0000        0.0000        0.0000        0.0000        0.0000        0.0000        0.0000        0.0000        0.0000
        0.0000        0.0000        0.0000        0.0000        0.0000        0.0000        0.0000        0.0000        0.0000        0.0000        0.0000        0.0000        0.0000        0.0000        0.0000        0.0000        0.0000        0.0000        0.0000        0.0000        0.0000        0.0000        0.0000        0.0000        0.0000        0.0000       12.5016       13.3815       13.1964       13.0226       12.5265       10.5964        9.5950        8.9258        7.8786        7.7600        6.7366        6.0451        5.9864        7.3895        5.5710        5.6537        5.4606        7.3103        7.7433        7.6417        6.8127        4.9550        3.5199        2.9981        3.1683        3.3131        2.0106        1.5384        2.3283        1.8735        2.2366        1.9446        2.7440        1.8112        2.3532        4.3400        3.6757        3.4391        1.9278        1.1557        1.8719        1.1958        1.7005        1.3824        1.3020        1.3726        1.4517        1.4093        2.0572        1.2177        1.2386        1.1945        1.2458        0.8138        0.6720        1.0215        1.3865        0.5113        0.7468        0.7892        0.7409        0.7432        1.3069        0.9192        1.0611        0.7247        0.6508        1.8538        2.2465        1.7731        0.6820        1.1291        1.2191        0.8255        0.7949        0.7854        0.7758        1.0201        0.5569        0.7092        0.5514        0.6280        0.7387        1.3707        1.0134        0.5301        0.0828        0.0835        0.1075        0.0000        0.0000        0.0000        0.0000        0.0000        0.0000        0.0000        0.0000        0.0000        0.0000        0.0000        0.0000        0.0000        0.0000        0.0000        0.0000        0.0000        0.0000        0.0000        0.0000        0.0000        0.5216        0.5368        0.3977        0.6365        0.4877        0.5305        0.3084        0.2145        0.3673        0.1806        0.0835        0.0558        0.0277        0.0277        0.0234        0.2954        0.5549        0.9783        0.3528        0.0845        0.0805        0.0973        0.0728        0.0362        0.0342        0.0380        0.0691        0.4540        0.5891        0.6918        0.8466        0.7898        0.6130        0.5582        0.5555        0.7193        0.5537        0.4968        0.4784        0.3351        0.3374        0.2485        0.2586        0.6103        1.8667        2.0020        1.6220        1.2474        1.1778        0.3926        0.6085        0.1451        0.0420        0.0138        0.0027        0.8878        0.9896        1.5513        2.2883        3.2626        3.7578        4.5209        5.3302        7.1175        8.1390        8.7210        8.7359        8.3498        9.5661        8.9483       10.2687       12.0057       12.6458       13.5232       16.2216       23.4865       24.3544       23.5950       22.4616       22.0234       21.2532       20.2434       18.8396       15.5227       13.0081       11.0406        9.5048        7.0288        6.0787        5.6143        5.9996        6.8250        7.8800        7.2259        7.6692        0.0000        0.0000        0.0000        0.0000        0.0000        0.0000        0.0000        0.0000        0.0000        0.0000        0.0000        0.0000        0.0000        0.0000        0.0000        0.0000        0.0000        0.0000
        0.0000        0.0000        0.0000        0.0000        0.0000        0.0000        0.0000        0.0000        0.0000        0.0000        0.0000        0.0000        0.0000        0.0000        0.0000        0.0000        0.0000        0.0000        0.0000        0.0000        0.0000        0.0000        0.0000        0.0000        0.0000        0.0000       11.2619       13.3313       13.6255       12.7943       11.6616       10.3341        9.3694        7.6841        7.0804        6.6915        6.6818        6.9550        7.3069        8.3650        7.6311        5.8667        5.5698        6.4345        6.0004        5.1981        4.3800        3.7698        3.4145        2.9348        2.4775        2.5193        2.1137        1.8228        1.9732        2.7850        1.1089        1.3964        2.3782        2.9485        2.1818        2.2868        2.5922        4.4179        1.6898        1.5010        1.1160        0.8060        1.4422        1.7466        1.6883        1.4964        1.1682        1.4933        1.6843        1.0355        1.1598        1.2282        1.1008        0.9956        1.4803        2.5906        1.9616        1.2534        1.2523        1.5479        1.3075        0.7941        1.1573        0.9422        0.9261        1.2471        1.7933        2.4285        1.7659        1.2480        0.3277        0.2406        0.4043        0.5553        0.3556        0.5096        0.3382        0.6079        0.5165        0.3191        0.1416        1.4751        1.3336        0.6381        0.2180        0.0955        0.2878        0.3405        0.2076        0.3151        0.3314        0.3643        0.0000        0.0000        0.0000        0.0000        0.0000        0.0000        0.0000        0.0000        0.0000        0.0000        0.0000        0.0000        1.1105        1.1841        0.8893        0.6375        0.2264        0.3437        0.3391        0.3480        0.4065        0.5573        0.5362        1.0606        0.4721        0.4655        0.1409        0.0769        0.0422        0.0612        0.0163        0.0236        0.3042        0.5827        1.0925        0.3937        0.3003        0.0676        0.0627        0.0458        0.0775        0.0770        0.0507        0.0803        0.2079        0.5976        0.7989        1.0008        0.8303        0.6351        0.6856        0.7018        0.6590        0.6237        0.5631        0.5151        0.5254        0.8609        0.8156        0.7936        0.9386        1.4944        2.5785        1.7647        1.5347        0.6618        0.6138        0.5309        0.4948        0.1011        0.0576        0.0542        0.0475        0.9629        1.2951        1.9178        2.7713        3.9523        4.7292        5.4268        6.3428        8.4562       10.0704       11.2480       11.2627       10.4109       10.8666       11.5982       14.3856       13.3364       13.3155       14.9334       17.0434       23.0168       24.9896       23.9834       23.4260       23.6053       22.9756       22.1746       20.2076       16.5208       14.7518       12.5479       11.3501        8.2389        7.3219        6.5931        6.9974        0.0000        7.6199        7.1845        7.3432        0.0000        0.0000        0.0000        0.0000        0.0000        0.0000        0.0000        0.0000        0.0000        0.0000        0.0000        0.0000        0.0000        0.0000        0.0000        0.0000        0.0000        0.0000
        0.0000        0.0000        0.0000        0.0000        0.0000        0.0000        0.0000        0.0000        0.0000        0.0000        0.0000        0.0000        0.0000        0.0000        0.0000        0.0000        0.0000        0.0000        0.0000        0.0000        0.0000        0.0000        0.0000        0.0000        0.0000       10.3554        9.5275       12.2516       12.7494       11.7544       10.1299        8.6787        7.8284        6.5746        6.2127        6.0706        5.3411        5.2857        4.8821        5.5220        5.8516        4.6449        5.6754        7.8570        7.1965        5.7617        3.7801        2.4314        2.3426        2.4732        2.9050        3.0651        2.1365        1.6457        1.3818        1.0609        0.7157        0.5212        0.4896        0.8538        1.8988        2.4064        2.1394        1.9758        1.8540        2.0354        1.5624        0.7926        1.5471        0.9775        0.8615        1.5524        1.6047        2.1018        2.0440        1.4725        1.7663        1.9740        1.8627        3.1235        2.3875        2.9844        2.5852        2.7085        2.6044        1.4374        1.0848        1.2950        1.3936        1.0348        0.9859        1.0018        1.0265        2.1546        1.2389        0.4215        0.2549        0.3003        0.3582        0.5722        0.4164        0.5434        0.4179        0.8655        0.7373        0.7837        0.9644        1.0599        0.9290        0.1237        0.1137        0.2486        0.4004        0.6569        0.7303        0.4801        0.4076        0.3700        0.4019        0.7471        0.8241        0.0000        0.0000        0.0000        0.0000        0.0000        0.0000        0.0000        0.0000        0.1099        0.0798        0.0979        0.1134        0.1148        0.1678        0.2550        0.2482        0.2784        0.3872        1.3111        0.7281        0.5754        0.3810        0.1835        0.0695        0.1245        0.1368        0.1070        0.2025        0.8539        0.9706        1.4287        0.9381        0.7368        0.6196        0.1927        0.1413        0.1106        0.1530        0.1131        0.1559        0.2899        0.5031        1.9681        2.1231        2.2839        2.3900        1.7706        1.6813        1.6484        1.6536        0.9886        0.8962        1.3139        1.3224        0.8894        0.8711        0.4166        1.0981        0.7246        1.4661        1.5224        1.4483        1.2888        0.6361        0.7659        0.6505        0.1096        0.1367        0.2777        0.6472        2.2600        2.7614        3.2392        4.0779        5.2243        5.9718        6.3442        7.4224       10.7886       12.2526       14.0476       11.9223       11.0982       11.7350       11.7339       12.6684       13.1578       13.9805       15.5435       17.6056       23.5288       23.9607       24.6983       24.7687       24.9923       24.3870       23.1699       21.2106       17.0994       16.2486       15.6441       14.5405       10.7681        9.8062        0.0000        0.0000        0.0000        0.0000        0.0000        0.0000        0.0000        0.0000        0.0000        0.0000        0.0000        0.0000        0.0000        0.0000        0.0000        0.0000        0.0000        0.0000        0.0000        0.0000        0.0000        0.0000        0.0000        0.0000
        0.0000        0.0000        0.0000        0.0000        0.0000        0.0000        0.0000        0.0000        0.0000        0.0000        0.0000        0.0000        0.0000        0.0000        0.0000        0.0000        0.0000        0.0000        0.0000        0.0000        0.0000        0.0000        9.1500        8.2270        7.4439        6.7693        6.7058        6.9108        6.9372        6.4753        6.4645        7.5100        7.0222        5.8562        5.0033        4.9410        3.4575        2.9815        3.4082        4.9293        3.9428        2.5178        1.7677        3.3409        2.4863        2.2731        3.6078        4.1429        4.9581        4.5080        3.1040        2.4902        1.8927        1.8856        1.7829        1.7756        1.1792        1.2681        0.7185        0.9885        1.0318        0.8148        0.9937        1.6247        1.3311        1.1238        1.5099        0.7670        0.7760        0.5615        0.6535        1.3083        1.9298        1.9863        2.4098        1.9810        2.0464        1.5082        1.3214        0.9420        1.0499        1.1375        1.1997        1.1232        0.8225        0.5060        0.5313        1.3934        0.6413        0.5593        0.4394        0.5077        0.2827        1.2741        1.4331        0.9856        0.1779        0.3105        0.2556        0.8019        0.9441        0.6437        0.2808        0.5931        0.5839        0.5051        1.4561        1.5162        0.1822        0.1792        0.1693        0.2239        0.4205        0.1739        0.2473        0.3026        0.3233        0.3362        0.5499        0.4580        0.3950        0.6290        0.6072        0.5301        0.5165        0.5166        0.4677        0.5605        0.3362        0.1951        0.0922        0.0293        0.0352        0.0117        0.0841        0.0332        0.0326        0.0563        0.2404        1.2220        1.0397        0.5903        0.4111        0.2759        0.1879        0.1365        0.1040        0.0213        0.1423        0.4646        0.5603        0.9295        1.2003        1.2101        0.9080        0.4531        0.4444        0.2589        0.1940        0.1170        0.2590        0.8790        0.9718        1.2899        1.3950        1.4239        1.5136        2.2801        2.5849        2.5958        2.2883        0.8209        0.5690        0.4719        0.3749        0.1060        0.0927        0.1481        0.1389        0.1794        0.0809        0.1152        0.1035        0.5442        0.6753        0.7893        0.9037        0.9074        1.1897        1.8442        3.6294        2.7740        2.6491        2.5596        3.3898        5.4878        6.2632        7.6674       10.1211       12.6321       14.1931       14.6417       14.4156       12.3820       12.0728       11.8940       12.6475       12.6360       14.1848       15.9021       18.5599       23.9999       26.8308       28.1486       27.7203       26.4751       25.9030       25.0393       23.8293       21.2624       20.6946       19.7759       18.7601       16.9047        0.0000        0.0000        0.0000        0.0000        0.0000        0.0000        0.0000        0.0000        0.0000        0.0000        0.0000        0.0000        0.0000        0.0000        0.0000        0.0000        0.0000        0.0000        0.0000        0.0000        0.0000        0.0000        0.0000        0.0000        0.0000
        0.0000        0.0000        0.0000        0.0000        0.0000        0.0000        0.0000        0.0000        0.0000        0.0000        0.0000        0.0000        0.0000        0.0000        0.0000        0.0000        0.0000        0.0000       11.1658        8.8994        8.0088        8.1117        7.9119        7.8610        5.9196        5.5717        6.1833        6.7821        6.5765        7.7052        6.7362        5.5652        4.6473        4.4432        3.8944        5.5654        3.9232        4.1105        3.2082        3.7322        3.3002        2.3036        2.1777        3.5803        1.7204        0.6293        1.0149        1.5973        2.9729        2.8355        1.7012        1.8431        2.0986        3.5677        3.2416        2.1022        1.3213        0.9337        1.4430        1.3186        0.9465        1.6593        0.8674        1.8806        1.8600        1.2606        1.9342        1.1301        0.9447        1.0859        1.3618        2.7322        3.3931        3.6999        4.5212        2.5866        2.4887        2.4831        2.1348        1.3241        1.3850        1.8464        1.9860        1.0320        1.0116        1.0291        0.5547        0.6885        1.0597        1.1511        0.9883        0.4371        0.6101        1.4902        1.2410        1.0120        0.8969        0.6090        1.6075        1.3118        1.2722        1.0642        0.6459        0.6899        0.3238        0.3671        0.9630        0.4257        0.3301        0.3243        1.1965        0.7549        0.2781        0.4147        0.2934        0.3169        0.2975        0.2607        0.2461        0.2105        0.2526        0.8421        0.9364        0.2484        0.2146        0.2496        1.0295        0.6239        0.8653        0.6163        0.1217        0.0589        0.0333        0.0411        0.0645        0.0338        0.2620        0.4549        0.4715        1.7083        1.7754        1.2773        0.4750        0.3480        0.2261        0.1785        0.1669        0.1381        0.3209        0.5841        0.7954        1.1752        1.4911        1.5513        1.2380        0.9650        1.0420        0.9356        1.6810        1.3045        1.1837        1.1453        1.0175        1.5948        1.5251        1.5303        1.7772        2.6834        3.0138        2.4722        2.0253        0.8379        1.3218        1.1981        0.4316        0.8614        0.2945        0.2780        0.2109        0.1543        0.1037        0.0687        0.0947        0.6441        0.8665        0.9821        1.1999        1.5665        1.6625        3.6672        5.0837        2.5627        2.5533        3.8455        5.2267        7.9555        9.3639        9.8973       11.1107       13.8156       15.5490       15.1459       14.9621       12.2456       10.6757       10.8981       11.3834       12.4911       13.7220       16.4362       19.4253       26.1082       28.8945       29.4139       29.0774       27.1098       26.6926       26.0792       25.3278       23.3419       22.7321        0.0000        0.0000        0.0000        0.0000        0.0000        0.0000        0.0000        0.0000        0.0000        0.0000        0.0000        0.0000        0.0000        0.0000        0.0000        0.0000        0.0000        0.0000        0.0000        0.0000        0.0000        0.0000        0.0000        0.0000        0.0000        0.0000        0.0000        0.0000
        0.0000        0.0000        0.0000        0.0000        0.0000        0.0000        0.0000        0.0000        0.0000        0.0000        0.0000        0.0000        0.0000        0.0000        0.0000       12.5538       13.8286       11.4170       10.5245        8.4516        6.6290        6.2508        5.7188        6.5318        6.2756        6.4995        6.7924        7.9658        7.1228        5.6721        4.9070        4.5612        4.5145        4.0640        2.8522        3.5442        2.7873        2.6643        1.3791        1.9856        0.7695        0.6678        1.6305        2.6783        2.3039        1.4601        1.5883        1.9764        2.2774        1.8948        1.2185        1.3959        1.3495        2.0440        1.4065        0.7679        0.7164        0.8764        0.9966        1.0407        1.1136        0.8892        0.8596        1.1614        1.4548        1.9451        1.9287        1.4800        1.5293        1.5400        2.3207        3.4627        4.7953        5.5495        5.0471        2.3936        2.1070        1.0656        1.0295        1.2730        1.3299        1.0879        1.9838        1.0919        0.9049        0.6602        0.4529        1.0484        3.7107        2.4545        1.6371        0.9665        1.3095        1.1559        0.5388        1.0921        0.7923        2.0980        1.9939        0.9511        0.8408        0.7727        0.5644        0.8932        0.4394        0.9778        1.2947        0.6569        0.7996        1.6469        1.3480        0.6850        0.6355        0.2379        0.1766        0.1599        0.1845        0.1738        0.1685        0.1665        0.2167        0.1998        0.1910        0.1812        0.3431        0.5414        1.7130        0.7652        0.8020        0.6221        0.7102        0.1639        0.1459        0.1181        0.4324        0.6159        0.7954        0.6852        0.6255        1.9539        1.6349        0.6848        0.4772        0.4183        0.3226        0.5455        0.5194        0.4839        0.7127        0.8934        0.8469        1.1401        1.4454        1.6984        1.5593        1.1718        2.9185        3.1340        2.3695        2.5085        1.7808        1.2169        0.6621        1.2585        1.4261        1.5407        1.7572        2.8909        3.5454        3.4159        3.5952        1.6229        1.3019        1.0940        0.4048        0.1070        0.0873        0.2300        0.0668        0.5434        0.1199        0.1871        0.1748        0.7320        0.8605        1.5358        1.6020        2.0862        3.8350        4.2640        4.9563        3.5741        4.1177        4.5282        5.2977        7.7736        8.1735        9.6845       10.7343       13.1798       14.6663       14.3457       13.6002       10.6877       10.1548       10.2921       11.0744       12.6076       13.7659       16.2447       18.1848       24.4993       27.4748       27.7621        0.0000       25.6908       24.9561       24.6645       24.4654       23.4111       23.7817        0.0000        0.0000        0.0000        0.0000        0.0000        0.0000        0.0000        0.0000        0.0000        0.0000        0.0000        0.0000        0.0000        0.0000        0.0000        0.0000        0.0000        0.0000        0.0000        0.0000        0.0000        0.0000        0.0000        0.0000        0.0000        0.0000        0.0000        0.0000
        0.0000        0.0000        0.0000        0.0000        0.0000        0.0000        0.0000        0.0000        0.0000        0.0000        0.0000        0.0000        0.0000       14.1067       14.3764       13.3186       11.1036       10.8126       10.0019        7.6128        7.4733        5.8313        6.3634        6.4605        6.6569        5.9886        5.4366        7.8469        7.1516        6.9871        4.7712        5.4763        5.1492        4.4816        3.6823        4.1817        3.4930        3.6907        2.4053        2.0300        1.3462        1.2569        0.5807        1.2350        2.3797        2.7602        3.4739        3.6608        2.9229        3.7790        2.3548        1.7945        1.6518        2.0389        1.6798        0.8860        0.8894        1.0365        1.0068        1.3545        1.3029        1.6057        2.0494        2.2649        2.2686        2.1674        2.6618        2.2247        2.5562        2.5908        3.4398        4.2141        6.1863        3.9026        2.2356        1.1616        1.3959        1.6158        2.0700        1.8426        1.2541        1.1680        1.2072        0.5798        0.4604        0.3713        0.3771        0.8415        1.3395        1.7637        1.3408        0.8159        0.9667        1.3136        0.3895        0.2378        0.2932        0.8428        0.3380        0.4759        0.5353        0.3483        0.2597        1.3540        1.6050        1.6950        3.1694        0.7585        0.6837        0.3969        0.2515        0.4107        0.2193        0.1360        0.1279        0.1261        0.1600        0.1966        0.2040        0.7018        0.9955        0.4624        0.4129        0.2503        0.3812        0.6130        0.3177        0.8200        0.2325        0.3273        0.4002        0.3171        0.4705        0.6631        0.7506        0.7355        0.9011        0.7371        0.4885        0.9804        0.7158        0.4594        0.4923        0.4497        0.5144        0.7160        0.7478        0.9019        1.2416        0.9449        0.9558        1.0565        1.2638        1.5252        1.3201        1.7778        2.7065        2.5778        2.4882        1.5782        0.5529        1.2097        0.9923        1.3804        1.4767        1.6965        1.9420        2.1694        2.6624        2.5146        2.8686        1.0429        0.8202        0.7263        1.4922        1.3307        0.1512        0.1340        0.0610        0.1851        0.2946        0.2072        0.2489        0.6636        1.2091        2.2752        2.6579        3.2241        3.4601        3.8595        4.4158        2.6646        3.3429        3.4033        4.0409        6.0774        8.2225        8.7229        8.4764       10.5384       11.6777       12.0135       11.5406        9.3077        8.9772        9.1221       10.1753       11.2236       12.0667       13.8099       15.7492       21.0414       22.8206        0.0000        0.0000        0.0000        0.0000        0.0000        0.0000        0.0000        0.0000        0.0000        0.0000        0.0000        0.0000        0.0000        0.0000        0.0000        0.0000        0.0000        0.0000        0.0000        0.0000        0.0000        0.0000        0.0000        0.0000        0.0000        0.0000        0.0000        0.0000        0.0000        0.0000        0.0000        0.0000        0.0000        0.0000        0.0000        0.0000
        0.0000        0.0000        0.0000        0.0000        0.0000        0.0000        0.0000        0.0000        0.0000       10.7680        0.0000        0.0000       12.6632       13.0551       13.4377       10.5498        8.1449        7.6917        7.2114        6.4943        6.6920        4.5486        4.7932        6.0867        5.0645        5.2160        6.2054        8.9369        8.4006        6.5855        5.7360        3.9701        3.2049        1.8784        0.8057        1.4378        1.1914        0.7768        0.3661        0.2080        0.2651        1.6912        2.5912        4.1215        4.7435        6.5113        4.8517        3.6900        3.3291        2.5429        1.4834        1.1155        0.9972        1.3681        1.4852        1.1926        1.1660        1.2198        1.1686        1.3790        1.5365        1.4013        1.5081        1.8255        1.8770        2.2473        2.4097        4.0039        4.2566        3.4028        5.5351        4.7214        4.2015        2.5975        1.5993        1.4530        1.9577        2.1875        3.0366        1.5006        1.5352        1.4062        1.8517        1.4232        0.7469        0.7832        0.9777        0.7773        0.5543        0.5881        0.5732        0.4581        0.4556        0.6010        0.4549        0.2915        0.2328        0.0934        0.1509        0.2064        0.4552        0.1129        0.0193        0.0878        0.7220        1.0584        0.4638        1.3746        1.7293        1.5064        1.3885        1.2584        0.3381        0.0672        0.0674        0.1967        0.2166        0.2081        0.4961        0.6748        0.6919        0.4655        0.3468        0.3249        0.3297        0.4099        0.2484        0.0490        0.0623        0.0577        0.0454        0.0584        0.0796        0.0746        0.0682        0.1742        0.0369        0.0345        0.0492        0.2729        0.3650        0.3482        0.2887        0.1367        0.1468        0.1804        0.2709        0.2580        0.3740        0.3076        0.0927        0.4237        0.5504        0.6552        0.6780        0.6176        0.8616        0.8604        0.5450        0.3100        0.2369        0.3801        0.3046        0.5688        0.6224        0.7885        1.5672        1.7468        1.9039        1.8679        1.2318        1.0344        1.0199        2.5063        2.5807        0.6504        0.5241        0.3932        0.3044        0.0612        0.0390        0.1406        0.8212        0.8068        1.8059        2.0151        2.2331        1.7339        2.2036        2.4174        3.9910        2.5946        2.9897        3.3976        3.6458        3.9893        5.3856        5.3171        6.8055        6.7994        7.2158        7.6358        7.4615        7.7440        7.6517        8.0137        8.8087        9.4941       10.9098       11.4245       12.5425       13.7220        0.0000        0.0000        0.0000        0.0000        0.0000        0.0000        0.0000        0.0000        0.0000        0.0000        0.0000        0.0000        0.0000        0.0000        0.0000        0.0000        0.0000        0.0000        0.0000        0.0000        0.0000        0.0000        0.0000        0.0000        0.0000        0.0000        0.0000        0.0000        0.0000        0.0000        0.0000        0.0000        0.0000        0.0000        0.0000        0.0000        0.0000
        0.0000        0.0000        0.0000        0.0000        0.0000       19.9308       20.5240       10.7760        9.0017        8.9034        8.7147        9.8556       10.4887        9.9127       10.7451        8.3645        6.6871        7.2441        7.0984        7.6355        5.1905        4.2747        4.3169        4.5509        4.1556        4.6283        4.9194        6.2616        6.4858        3.7742        3.9479        2.0438        1.5742        0.7377        0.5580        1.0266        1.0972        0.6997        0.6390        1.9294        2.4727        2.4046        3.0028        4.8268        4.4831        4.5328        6.2656        3.7220        3.8567        2.6885        1.3689        1.6132        1.0783        0.9659        1.3152        1.0955        1.0352        1.1714        1.4094        1.5100        1.5839        2.2026        2.5311        2.5773        3.7009        3.2633        3.0860        4.6773        4.2474        4.0069        3.2497        1.9969        2.5902        2.6351        2.5799        1.8792        3.2459        3.8169        3.4782        1.8748        1.9422        1.4733        1.3648        0.8587        0.9407        0.9003        1.2024        1.4580        0.9415        0.9408        1.0192        0.5018        0.4813        0.4070        0.3839        0.2345        0.2467        0.2430        0.1532        0.1570        0.3692        0.3940        0.1513        0.0889        0.0921        0.2912        0.5495        0.6921        1.1629        1.0902        1.3863        0.9284        1.0021        0.2178        0.2027        0.2756        0.7357        0.7470        0.5580        0.7170        0.6044        0.5326        0.7192        0.7875        0.8551        0.9244        0.6926        0.3748        0.1750        0.0688        0.1121        0.0588        0.0523        0.0249        0.0360        0.1674        0.1016        0.1053        0.0536        0.2284        0.2729        0.3134        0.2040        0.1177        0.1324        0.1135        0.0737        0.1137        0.1842        0.1831        0.2139        1.6501        1.5972        0.7662        0.8326        0.6633        0.5642        0.4107        0.3806        0.3225        0.3363        0.1744        0.3185        0.5730        0.6453        0.7919        0.9317        0.9768        1.6297        1.6165        1.0484        1.0307        1.0149        0.9136        0.7974        0.7421        0.6592        0.5379        0.3928        0.1444        0.4901        0.8547        1.0274        1.6803        1.4939        0.6031        0.8778        2.0941        2.4111        4.2541        2.8491        2.9108        0.0000        0.0000        3.1111        3.2044        3.6285        4.0670        4.4872        5.0158        5.5259        5.8851        6.0613        6.5192        6.6140        7.4128        8.0203        9.2069        9.7538        9.3877       10.0144        0.0000        0.0000        0.0000        0.0000        0.0000        0.0000        0.0000        0.0000        0.0000        0.0000        0.0000        0.0000        0.0000        0.0000        0.0000        0.0000        0.0000        0.0000        0.0000        0.0000        0.0000        0.0000        0.0000        0.0000        0.0000        0.0000        0.0000        0.0000        0.0000        0.0000        0.0000        0.0000        0.0000        0.0000        0.0000        0.0000        0.0000        0.0000
        0.0000        0.0000        0.0000        0.0000       19.4404       24.5065       16.9728        7.9904        7.2828        7.2493        7.9512        5.8838        8.2353        9.1212       10.0537        7.4649        7.0543        5.7715        5.1937        5.2276        4.7503        4.4196        4.3859        4.2324        4.7190        4.2103        4.0284        5.4319        3.2663        1.9076        1.4319        1.2613        1.0055        0.9459        1.0094        1.7634        1.2871        1.6384        1.6957        3.2661        3.3617        1.8714        1.4114        4.8581        0.8583        1.6611        1.4713        3.8876        1.8349        0.7314        0.6670        0.6148        0.8694        1.2080        1.7917        1.0596        0.7196        1.0208        1.5728        2.5010        2.8937        3.6008        3.8637        3.4121        3.1803        3.0272        2.6832        1.8865        2.0208        2.2225        2.8165        2.5456        4.1491        5.2525        4.9328        4.9520        6.4897        5.3314        5.3931        2.6050        1.8748        1.3093        2.2801        1.4584        1.3897        2.2581        1.4765        0.8560        0.8370        0.8367        0.7451        0.7773        0.8013        0.4039        0.4672        0.5656        0.3433        0.1108        0.2277        0.1390        0.3557        0.5311        0.3163        0.2278        0.3691        0.3805        0.1450        0.6493        0.2756        0.2635        0.1271        0.0659        0.1523        0.1405        0.0766        0.1007        0.1695        0.6969        0.5438        0.2630        0.2898        0.2096        0.2247        0.5804        0.8564        0.8260        0.8940        0.4075        0.1608        0.1054        0.0947        0.0544        0.0353        0.3410        0.5753        0.4064        0.3072        0.1337        0.0562        0.3534        0.3317        0.2753        0.2138        0.0667        0.0438        0.0268        0.0562        0.0899        0.4118        0.3932        0.5851        2.7084        1.9769        1.6902        2.7189        1.3952        0.6259        0.4794        0.4210        0.3346        0.2347        0.2448        0.3013        0.6520        0.8126        0.9574        0.9572        0.8929        0.9127        0.9390        0.9474        1.0560        1.0460        1.0156        0.9394        0.9613        1.0688        0.9108        0.8058        0.8634        0.4550        1.1263        1.8960        1.8446        0.4330        0.6886        0.6997        1.7231        2.1612        2.3583        2.8556        0.0000        0.0000        0.0000        3.1004        2.5209        2.6938        3.0877        3.3823        3.7607        4.3733        4.5593        4.8289        5.5115        6.2283        6.6437        6.9352        7.4447        0.0000        0.0000        0.0000        0.0000        0.0000        0.0000        0.0000        0.0000        0.0000        0.0000        0.0000        0.0000        0.0000        0.0000        0.0000        0.0000        0.0000        0.0000        0.0000        0.0000        0.0000        0.0000        0.0000        0.0000        0.0000        0.0000        0.0000        0.0000        0.0000        0.0000        0.0000        0.0000        0.0000        0.0000        0.0000        0.0000        0.0000        0.0000        0.0000        0.0000        0.0000
        0.0000        0.0000       26.4429       23.9839       17.7911       18.7279       13.4056        9.8592        8.6476        8.4233        7.6582        7.1249        8.0789        9.0025        9.3266        6.7770        5.0728        4.5620        3.4946        3.0448        3.6618        3.5545        4.2501        4.7197        4.3336        3.8977        3.6485        4.5413        3.1613        1.2415        0.7382        0.6506        0.7383        0.8752        0.5830        1.3366        0.9763        0.4869        0.3499        1.6450        1.0763        0.2316        0.1907        0.4707        0.4148        0.5107        1.3708        0.5149        0.7413        0.7984        0.6590        1.3259        1.3722        1.8463        1.7335        1.0563        1.1616        1.3070        2.1915        3.1212        2.8418        3.7065        4.0346        3.7524        2.5364        2.8659        3.2188        4.3091        4.9054        4.4045        3.5362        3.4109        4.8535        4.3517        4.2216        5.1233        5.1484        5.9933        5.6553        3.6208        2.7521        1.2163        0.9932        0.9037        0.5958        0.6137        0.8254        0.6673        1.0216        1.4210        1.6105        1.1370        0.6780        0.8420        0.8177        0.7799        0.3280        0.2017        0.2688        0.2447        0.6585        0.8455        0.8834        1.4978        1.3761        0.3546        0.1378        1.2443        0.5336        0.3647        0.6823        0.5120        0.3871        0.0505        0.0909        0.2246        0.7453        0.4325        0.1575        0.1601        0.1497        0.1495        0.1326        0.2220        0.6219        0.5326        0.2928        0.0264        0.1531        0.6336        0.3928        0.5384        0.6510        0.5338        0.4718        0.3796        0.3752        0.4460        0.5909        0.7049        0.5822        0.6102        0.6404        0.4813        0.2942        0.0763        0.0850        0.3750        0.7906        0.6977        0.6540        3.2254        3.0486        1.8621        1.8813        1.5917        1.4563        0.6304        0.4894        0.3348        0.3887        0.3546        0.4130        0.8038        1.0647        1.0297        1.0723        1.0442        1.0929        1.1358        1.1189        1.1962        1.1554        1.1437        1.1221        1.2436        2.6673        1.9715        2.0572        1.5346        1.2391        1.5681        1.0414        0.7975        0.8395        1.6732        0.7403        1.4841        1.7078        1.9860        0.0000        0.0000        0.0000        2.0551        1.7759        1.9475        1.9606        2.0696        2.3651        2.9596        3.2524        3.6582        3.9519        4.6184        4.5992        4.8527        5.3549        0.0000        0.0000        0.0000        0.0000        0.0000        0.0000        0.0000        0.0000        0.0000        0.0000        0.0000        0.0000        0.0000        0.0000        0.0000        0.0000        0.0000        0.0000        0.0000        0.0000        0.0000        0.0000        0.0000        0.0000        0.0000        0.0000        0.0000        0.0000        0.0000        0.0000        0.0000        0.0000        0.0000        0.0000        0.0000        0.0000        0.0000        0.0000        0.0000        0.0000        0.0000        0.0000
        0.0000       13.6949       10.8762       14.5683        9.4175        7.6286        6.4048        8.0423       10.4978       10.1852        7.9253        4.6545        7.2370        6.7367        6.7231        4.8401        2.8800        2.9506        2.0478        2.3143        2.5748        2.9869        2.8611        2.5520        2.4754        1.8368        0.7646        0.7742        0.3850        0.1988        0.2245        0.4254        0.3834        0.7104        0.9995        1.0398        0.5614        0.2280        0.0915        1.0717        0.7076        0.0423        0.0495        0.6215        0.4072        0.4071        0.0554        0.1384        1.0156        2.4868        2.9550        1.8288        2.0170        1.2895        1.4238        1.3419        1.6281        2.5700        3.0843        2.9255        2.5824        2.9087        2.7790        2.3896        1.9883        2.7488        4.2227        5.3174        4.5789        2.8262        2.1971        3.0629        3.4456        2.4929        1.7993        1.8383        2.8279        3.8546        2.9946        1.5900        0.8044        0.7631        0.4218        0.2994        0.3333        0.3204        0.2489        0.5897        0.5650        0.5923        0.7379        0.8105        1.3520        1.0297        0.7111        0.7005        0.5587        0.8833        0.6990        0.5871        0.4786        0.6462        0.2831        1.0274        1.3508        0.7888        0.6747        1.4884        0.3718        0.5185        0.7115        0.8111        0.6857        0.9847        1.6975        1.5878        2.0488        1.5491        1.2040        0.5228        0.1926        0.0842        0.2221        0.4987        0.7479        0.5501        0.1977        0.1513        0.3548        0.6488        0.7431        0.5930        0.5846        0.5044        0.5044        0.3158        0.4184        0.3135        0.7567        0.8079        0.9220        0.8359        0.6692        0.5407        0.5264        0.5179        0.3311        0.2476        0.3064        0.3241        0.4881        1.1486        2.1695        1.6658        1.4601        1.0584        1.0152        0.7001        0.5987        0.6409        0.6346        0.7126        0.8417        1.0951        1.2556        1.3916        1.4864        1.5777        1.7384        1.7379        1.6329        1.6897        2.4003        2.4162        2.5647        2.1103        2.7145        2.7907        2.8148        2.3673        2.3380        2.1389        2.1426        0.7928        0.7373        1.8521        2.1606        5.3220        0.0000        0.0000        0.0000        0.0000        0.2935        0.5760        0.4992        0.1747        0.4045        0.2555        0.3134        1.0144        1.2205        1.6147        2.8522        2.4786        2.6518        2.9839        0.0000        0.0000        0.0000        0.0000        0.0000        0.0000        0.0000        0.0000        0.0000        0.0000        0.0000        0.0000        0.0000        0.0000        0.0000        0.0000        0.0000        0.0000        0.0000        0.0000        0.0000        0.0000        0.0000        0.0000        0.0000        0.0000        0.0000        0.0000        0.0000        0.0000        0.0000        0.0000        0.0000        0.0000        0.0000        0.0000        0.0000        0.0000        0.0000        0.0000        0.0000        0.0000        0.0000
        0.0000        7.0363        6.7007        8.8792        7.4818        6.5517        7.8183        8.9038        9.9673        8.2992        4.8006        5.4190        5.3532        6.6840        4.7831        2.6964        2.1878        2.3237        2.6836        1.4376        1.2553        1.0091        1.0514        0.1404        0.0000        0.1084        0.1725        0.3079        0.3940        0.4217        0.3008        0.6100        0.5291        1.3556        1.6210        0.3488        0.1652        0.0703        0.0600        0.0257        0.0168        0.1544        0.1172        0.2701        0.2428        0.4564        0.9741        3.3314        3.8354        3.5750        2.2105        1.1853        1.8296        2.0843        2.7297        2.9367        3.8611        3.8928        3.8349        3.2147        3.1679        3.0633        2.3193        2.2671        3.0170        3.5081        3.4959        4.0342        3.6353        3.2726        3.1108        3.3740        3.4673        1.7576        1.4404        1.6354        1.2826        1.1868        0.9684        0.6125        0.9870        0.9439        0.6137        0.8700        0.7443        0.7576        0.6943        1.0410        1.2995        1.2136        1.2587        1.3421        1.3907        1.4172        1.3513        1.1601        1.2200        1.0881        0.9410        1.1344        0.5159        0.4451        0.5990        0.8467        0.6823        0.7838        0.7912        1.8684        1.1327        1.2640        1.2479        1.2465        1.0358        0.0718        1.2150        1.8439        2.1187        1.3262        1.3963        1.0927        0.7255        0.6830        0.1964        0.2524        0.1288        0.2620        0.5867        0.3162        0.3617        0.4406        0.6796        0.5215        0.4521        0.5264        0.4794        0.4435        0.3355        0.2965        0.4592        0.7814        0.8547        0.8720        0.7852        0.6793        0.7723        0.8007        1.0701        0.7018        0.3091        0.4179        0.5760        0.9454        1.7695        1.8368        1.1472        0.8050        0.5015        0.5027        0.5076        0.7240        0.8061        0.8965        1.0460        1.3051        1.4951        1.5984        1.7680        1.8887        1.8380        1.8008        1.7741        1.8438        1.9491        1.8365        1.8489        1.8687        1.9645        2.8169        3.0957        2.7782        2.6681        1.2203        1.1578        0.8169        0.7188        0.7828        0.0000        0.0000        0.0000        0.0000        0.0000        0.9352        0.3269        0.3831        0.2601        0.0976        0.1464        0.2068        0.2523        0.5089        0.6474        1.0862        0.9871        2.0285        0.0000        0.0000        0.0000        0.0000        0.0000        0.0000        0.0000        0.0000        0.0000        0.0000        0.0000        0.0000        0.0000        0.0000        0.0000        0.0000        0.0000        0.0000        0.0000        0.0000        0.0000        0.0000        0.0000        0.0000        0.0000        0.0000        0.0000        0.0000        0.0000        0.0000        0.0000        0.0000        0.0000        0.0000        0.0000        0.0000        0.0000        0.0000        0.0000        0.0000        0.0000        0.0000        0.0000        0.0000        0.0000
        9.5897        6.8385        7.0325        9.2368        8.0167        9.6762       10.5216        9.6758        8.3187        4.9973        5.4720        4.1084        3.8030        4.6162        4.6645        2.2934        1.1953        1.5238        0.7775        0.7492        0.3742        0.2475        0.4266        0.6142        0.3028        0.4336        0.1163        0.5974        0.3694        0.4878        0.3223        1.0419        1.0053        0.6986        0.3353        0.2122        0.3332        0.3304        0.1737        0.0210        0.0153        0.1830        0.8893        0.7893        1.3624        1.5960        2.7485        4.5549        5.9155        5.3305        6.9537        2.1753        2.0917        2.5031        4.1804        3.6820        4.3518        4.1511        3.8842        3.0476        3.0018        3.1465        3.4882        3.1267        3.5021        3.3142        3.0758        2.8803        2.4690        1.9704        1.7129        1.5283        1.8126        1.2448        1.0731        0.7939        0.7893        1.0889        1.5543        1.1210        1.3211        1.2990        1.1190        1.0914        0.6277        0.6963        0.6246        1.2368        1.1382        1.1498        1.1673        1.3894        1.5816        1.6515        1.4052        1.1463        0.9097        1.1518        0.8272        1.2790        0.4451        0.5345        0.4176        0.5106        0.8003        1.1679        0.9487        1.2902        1.5238        1.5239        1.6720        1.6236        1.0755        0.3506        0.7948        0.3776        0.9613        2.3270        2.0690        1.0299        0.5470        0.1071        0.0641        0.1232        0.4001        1.0198        1.1064        0.5865        0.7589        0.4170        0.4791        0.3149        0.1395        0.4481        0.4018        0.3633        0.3429        0.3833        0.7072        0.9082        0.9743        0.9297        0.8172        0.6545        0.6618        0.9628        1.0888        0.4784        0.4768        0.5464        0.6843        1.1417        1.4095        1.7302        1.2878        0.6690        0.5315        0.5409        0.5796        0.8583        0.9603        1.0884        1.2232        1.4823        1.6966        1.7650        1.8079        1.8647        1.8917        1.8783        1.8135        1.7663        1.7191        1.6771        1.6764        1.7601        1.7795        1.8417        1.6799        1.4971        1.4560        1.3847        1.3877        0.9246        0.8373        0.0000        0.0000        0.0000        0.0000        0.0000        0.0000        0.5502        0.3226        0.5609        1.3150        0.6180        0.7554        1.1200        0.3856        0.4415        0.7006        0.0000        0.0000        0.0000        0.0000        0.0000        0.0000        0.0000        0.0000        0.0000        0.0000        0.0000        0.0000        0.0000        0.0000        0.0000        0.0000        0.0000        0.0000        0.0000        0.0000        0.0000        0.0000        0.0000        0.0000        0.0000        0.0000        0.0000        0.0000        0.0000        0.0000        0.0000        0.0000        0.0000        0.0000        0.0000        0.0000        0.0000        0.0000        0.0000        0.0000        0.0000        0.0000        0.0000        0.0000        0.0000        0.0000        0.0000        0.0000
       10.3351        8.5757        6.0329        9.1862       12.5696       12.9364       11.4443        7.8536        5.2511        5.1796        8.1452        5.6406        2.9612        5.0611        2.9097        1.6904        1.6629        0.9827        0.7523        0.7450        0.7011        0.1818        0.3517        0.4825        0.6274        0.6407        0.3021        1.6175        1.5989        0.5971        0.9322        1.4352        0.2932        0.5928        0.5084        0.1408        0.1430        0.1701        0.2250        0.0161        0.1389        0.8511        1.4666        2.6319        3.1390        3.0271        2.4940        6.5785        6.9403        6.7588        6.8165        5.1409        3.7333        5.2958        4.8212        3.2019        3.6939        3.6435        3.4376        3.0038        2.5657        2.1250        2.8609        2.2596        3.0942        2.7951        2.8232        2.2404        2.0451        1.9610        1.7081        1.8044        1.2102        1.1100        0.9762        1.2610        1.4948        1.4528        1.7811        1.9507        1.5761        1.5586        1.3574        1.0401        1.0877        1.0129        0.9751        1.3708        1.1788        0.8814        1.2173        1.4151        1.5135        1.5639        1.3700        1.1100        1.1145        0.6617        0.5366        0.7291        0.5423        0.8161        0.7687        0.5888        0.5989        0.7137        0.5764        1.1344        1.4539        1.1286        1.5285        1.4040        1.4552        0.4744        0.8964        0.9665        0.9171        0.6173        0.2632        0.2002        0.4648        0.7316        0.3073        0.7816        0.6505        0.5625        0.3151        0.1428        0.2643        0.4166        0.3899        0.2721        0.1815        0.3581        0.2693        0.2631        0.3862        0.5268        0.6152        0.9157        1.0276        1.0004        0.8129        0.5407        0.5361        0.4320        0.2909        0.4515        0.5450        0.7133        0.7987        1.1894        1.5030        1.5305        1.1764        0.6281        0.4876        0.4680        0.6767        1.1590        1.3147        1.3362        1.4232        1.7679        2.0464        2.1645        2.0243        2.0302        1.9713        1.8991        1.7720        1.7155        1.5235        1.4497        1.5237        1.5974        1.6066        1.6148        1.6300        1.5654        1.5250        1.4621        1.3488        0.9847        0.0000        0.0000        0.0000        0.0000        0.0000        0.0000        1.6500        1.1841        0.5864        0.5845        1.2998        1.2432        1.3089        1.2019        0.9479        1.4807        2.4090        0.0000        0.0000        0.0000        0.0000        0.0000        0.0000        0.0000        0.0000        0.0000        0.0000        0.0000        0.0000        0.0000        0.0000        0.0000        0.0000        0.0000        0.0000        0.0000        0.0000        0.0000        0.0000        0.0000        0.0000        0.0000        0.0000        0.0000        0.0000        0.0000        0.0000        0.0000        0.0000        0.0000        0.0000        0.0000        0.0000        0.0000        0.0000        0.0000        0.0000        0.0000        0.0000        0.0000        0.0000        0.0000        0.0000        0.0000        0.0000
       21.2037       18.0884       16.9717        7.9032       11.4318       12.1176        7.4220        2.0774        1.2136        4.0049        6.0357        5.1917        4.7467        4.9517        2.4053        1.9001        2.1566        1.0415        0.3793        0.1137        0.0199        0.0195        0.2035        0.3005        0.1398        0.1838        0.2489        2.3038        1.7159        0.4037        0.4471        0.0655        0.2576        0.1571        0.0406        0.1377        0.1953        0.3378        0.6300        1.5871        1.5871        2.2034        2.2947        4.3120        3.6475        3.6223        4.0754        5.6263        5.0547        6.6838        6.3701        4.1895        4.8864        6.8597        5.8376        3.9348        4.0514        3.0790        2.5321        2.9458        2.9293        2.6343        3.5819        2.2273        1.9551        1.8767        2.1676        2.5296        2.8174        2.2870        2.2432        1.4996        1.7552        2.0897        2.3612        2.7426        2.8098        2.6087        2.6951        3.7377        3.5832        3.4957        3.2343        2.3238        2.2084        2.0099        1.7477        2.0903        2.1844        2.0295        1.9867        1.8897        2.1177        2.0013        1.9977        1.9638        2.0637        1.8364        1.4685        1.3054        1.2821        1.0598        0.8162        0.7938        0.6689        0.9238        1.0711        0.7328        0.8255        0.8895        0.8005        0.8337        0.4311        0.2608        0.2416        0.6010        0.3955        0.0942        0.2651        0.4422        0.2378        0.5535        0.6378        0.2020        0.1618        0.7163        0.6382        0.4900        0.3421        0.4878        0.2593        0.0743        0.0880        0.4347        0.4066        0.4029        0.5857        0.6079        0.6355        0.8637        0.9565        0.7948        0.5414        0.3876        0.2780        0.3105        0.3652        0.6630        0.8398        0.9997        1.1491        1.4717        1.6638        1.6481        1.3237        0.5816        0.4414        0.4902        0.7825        1.2344        1.3079        1.4865        1.6950        2.3171        2.4690        2.2044        2.0998        2.3418        2.3056        2.3038        2.1592        1.5350        1.3774        1.1931        1.1524        1.2359        1.2264        1.2557        1.4199        1.5102        1.4601        1.4270        0.0000        0.0000        0.0000        0.0000        0.0000        0.0000        0.0000        0.0000        1.7700        2.9617        2.0661        2.4511        5.4033        8.3400        0.0000       13.7100       13.0800       17.1900       16.9500        0.0000        0.0000        0.0000        0.0000        0.0000        0.0000        0.0000        0.0000        0.0000        0.0000        0.0000        0.0000        0.0000        0.0000        0.0000        0.0000        0.0000        0.0000        0.0000        0.0000        0.0000        0.0000        0.0000        0.0000        0.0000        0.0000        0.0000        0.0000        0.0000        0.0000        0.0000        0.0000        0.0000        0.0000        0.0000        0.0000        0.0000        0.0000        0.0000        0.0000        0.0000        0.0000        0.0000        0.0000        0.0000        0.0000        0.0000        0.0000
       24.1935       26.1567       14.5649        6.3558        8.3863        5.9093        6.6171        7.1077        6.7477       11.2298       11.0527        8.3517        9.3116        6.2726        6.9204        5.2806        4.6188        0.7202        0.1056        0.0224        0.0000        0.0946        0.1013        0.1811        0.1124        0.1674        0.2455        1.1595        1.2257        1.4179        0.7396        0.0812        0.0776        0.0666        0.0490        0.3521        0.4498        0.4733        0.7607        2.4083        3.4294        2.5923        1.9323        2.8924        2.8459        2.7503        2.1516        3.8399        5.1582        4.1244        4.9557        3.8101        5.4841        6.4143        6.5464        3.9436        4.6084        3.0931        2.7206        2.7026        4.0982        4.7858        3.8694        1.7177        1.4138        1.2290        1.3760        1.4152        1.7337        1.5296        1.8885        2.0165        1.4611        1.4494        1.5550        2.1095        2.2006        1.9967        2.6717        2.7358        3.4721        3.6924        2.6309        1.5177        1.4135        1.3142        1.4404        1.9841        2.0214        1.7544        1.9221        1.8386        2.1939        2.4171        2.3897        2.4177        2.1908        2.5143        1.9108        1.6502        1.3637        1.1612        0.9769        0.6613        0.5142        0.4351        0.4099        0.9020        0.9974        0.4583        0.5713        0.3567        0.1719        0.1382        0.1124        0.2641        0.3156        0.0840        0.0791        0.1675        0.2713        0.1209        0.0934        0.2204        0.2233        0.1616        0.6778        0.8674        0.6035        0.6104        0.6460        0.1250        0.0726        0.1765        0.2597        0.4540        0.8964        1.0103        0.6036        0.6271        0.8122        0.8572        0.7699        0.6507        0.3979        0.3627        0.4906        0.7879        0.9601        1.1225        1.2714        1.6148        1.7842        1.7052        1.3716        0.5956        0.4551        0.4388        0.6462        1.2999        1.5997        1.7803        1.8969        2.4093        2.1556        2.1574        2.2077        2.5294        2.7729        2.8791        2.6041        1.7411        1.3821        1.0235        1.0473        1.1439        1.1783        1.2733        1.9826        0.0000        0.0000        0.0000        0.0000        0.0000        0.0000        0.0000        0.0000        0.0000        0.0000        0.0000        3.5100        2.3526        1.6302        2.4851        0.0000        0.0000        0.0000        0.0000        0.0000        0.0000        0.0000        0.0000        0.0000        0.0000        0.0000        0.0000        0.0000        0.0000        0.0000        0.0000        0.0000        0.0000        0.0000        0.0000        0.0000        0.0000        0.0000        0.0000        0.0000        0.0000        0.0000        0.0000        0.0000        0.0000        0.0000        0.0000        0.0000        0.0000        0.0000        0.0000        0.0000        0.0000        0.0000        0.0000        0.0000        0.0000        0.0000        0.0000        0.0000        0.0000        0.0000        0.0000        0.0000        0.0000        0.0000        0.0000        0.0000        0.0000        0.0000
        0.0000        0.0000       12.7541       10.6486        0.0000        6.0988        8.4652        6.9830       13.3164       18.0066       16.8400       11.8618        7.1443        4.7258        6.2250        7.3465        1.6891        0.2999        0.0427        0.0699        0.0000        0.1049        0.0917        0.1287        0.1708        0.2913        0.3355        0.4823        1.2005        1.3178        0.7811        0.1726        0.0925        0.0812        0.1645        0.7041        0.8639        0.7210        0.9731        2.2252        2.1549        1.3855        2.5562        1.5801        2.3141        3.2199        2.8375        2.9840        4.1452        4.0147        5.8093        4.7589        7.6512        7.8855        6.7906        3.0771        2.3864        2.5639        2.4810        2.3392        3.2129        2.2969        1.9354        1.0156        1.1597        1.4728        1.1051        1.3035        1.6578        1.8589        3.3024        2.5492        1.7738        1.5480        1.9630        2.3052        1.4615        1.9591        3.2328        2.6673        2.5686        2.5253        1.3215        1.1954        1.4684        1.5257        1.6368        1.9687        1.9913        1.8631        1.8415        2.3632        2.4795        2.4267        2.5186        2.8805        2.7768        2.9401        2.4936        2.0457        1.7923        1.5407        1.2160        0.7290        0.5024        0.3477        0.3175        0.5049        0.2914        0.1682        0.1661        0.2577        0.2911        0.2655        0.2238        0.1973        0.4014        0.5965        0.4717        0.1100        0.0591        0.0678        0.0590        0.1555        0.1411        0.1584        0.1793        0.7801        0.5836        0.4802        0.3282        0.1154        0.0997        0.2952        0.4924        0.6763        0.4376        0.8564        1.0538        1.0878        1.1136        0.9308        0.6710        0.4668        0.4023        0.3415        0.3498        0.8274        1.0060        1.1379        1.2400        1.5637        1.6893        1.6177        1.3121        0.5710        0.4066        0.3721        0.5303        1.0856        1.4283        1.5523        1.7077        1.8705        2.0182        2.0743        2.0563        2.1918        2.1692        2.1341        1.9080        1.4076        1.0646        0.9573        0.8202        0.9380        0.9389        0.9423        1.0606        1.5187        0.0000        0.0000        1.1466        0.0000        0.0000        0.0000        0.0000        0.0000        0.0000        1.3200        1.7700        1.9514        0.0000        0.0000        0.0000        0.0000        0.0000        0.0000        0.0000        0.0000        0.0000        0.0000        0.0000        0.0000        0.0000        0.0000        0.0000        0.0000        0.0000        0.0000        0.0000        0.0000        0.0000        0.0000        0.0000        0.0000        0.0000        0.0000        0.0000        0.0000        0.0000        0.0000        0.0000        0.0000        0.0000        0.0000        0.0000        0.0000        0.0000        0.0000        0.0000        0.0000        0.0000        0.0000        0.0000        0.0000        0.0000        0.0000        0.0000        0.0000        0.0000        0.0000        0.0000        0.0000        0.0000        0.0000        0.0000        0.0000        0.0000
        0.0000        0.0000        0.0000        0.0000        0.0000       11.3450       12.6865       15.1082       24.6115       27.5561       19.0600        8.7805        7.6405        6.1928        6.8737        2.6120        0.4808        1.1660        2.1257        1.8892        0.0000        0.0000        0.1418        0.2623        0.2779        0.3773        0.6391        1.0310        1.1224        1.2198        1.6812        0.8957        0.1087        0.2766        0.5934        1.0457        2.1166        0.6689        1.9557        4.4589        5.0137        3.2597        2.2130        2.6077        2.2001        1.6809        1.3277        1.9618        5.3861        7.0429        8.3675        7.5733        7.4513        5.3419        5.2288        2.5030        2.9216        2.3043        2.3190        2.2750        2.2527        2.1884        2.2396        2.1102        1.3442        1.3037        1.0547        1.7141        1.6534        2.0255        1.9108        1.3319        1.5640        1.8790        1.6481        1.5694        1.5261        1.2398        1.6322        1.7432        2.1675        2.3028        1.2652        1.5718        1.4456        1.3519        1.5600        2.5093        2.3389        1.8500        1.9374        2.2947        2.3716        2.6169        2.6249        2.9990        3.1631        3.0267        2.7248        2.2828        1.9537        1.9270        1.5455        0.9670        0.6573        0.4235        0.4438        0.7770        0.6111        0.3107        0.4353        0.5365        0.5715        0.4603        0.5382        0.4603        0.7398        0.4127        0.6721        0.1074        0.1091        0.6289        0.2120        0.2532        0.1990        0.1533        0.1646        0.3068        0.3394        0.3663        0.4209        0.1294        0.2139        0.2197        0.2428        0.5600        0.6467        0.7203        0.7401        0.8347        0.8352        0.8502        0.8590        0.6339        0.3984        0.3432        0.4078        0.7710        0.9189        0.9588        1.0353        1.3827        1.5119        1.4272        1.0221        0.4370        0.5207        0.3783        0.5044        0.9874        1.2020        1.4002        1.6160        1.7950        1.8103        1.9509        1.6716        1.8002        1.7619        1.7135        1.5496        1.1583        1.1026        1.0332        0.6270        0.6340        0.6412        0.6922        0.7939        0.9710        1.0586        1.0116        0.9076        2.1660        0.0000        0.0000        0.0000        0.0000        0.8100        1.0500        0.2400        1.4496        0.0000        0.0000        0.0000        0.0000        0.0000        0.0000        0.0000        0.0000        0.0000        0.0000        0.0000        0.0000        0.0000        0.0000        0.0000        0.0000        0.0000        0.0000        0.0000        0.0000        0.0000        0.0000        0.0000        0.0000        0.0000        0.0000        0.0000        0.0000        0.0000        0.0000        0.0000        0.0000        0.0000        0.0000        0.0000        0.0000        0.0000        0.0000        0.0000        0.0000        0.0000        0.0000        0.0000        0.0000        0.0000        0.0000        0.0000        0.0000        0.0000        0.0000        0.0000        0.0000        0.0000        0.0000        0.0000        0.0000        0.0000
        0.0000        0.0000        0.0000        0.0000        0.0000       22.0406       21.6038       33.7758       55.7472       49.3074       29.2895       22.1475       21.3070       18.3175       10.7804        0.9553        1.2787        4.1815        5.7125        5.0573        6.5081        4.5832        4.4461        0.5021        0.3987        0.5845        0.7044        1.2199        1.0563        1.8510        1.6880        2.0119        0.4781        0.7649        0.4527        0.9730        3.4313        4.0744        4.5137        4.1807        2.2671        2.4010        4.3013        4.0000        2.3320        1.4188        2.3683        5.7118        5.3657        6.1352        7.0526        6.8391        4.7618        4.5542        4.9203        4.6022        2.1353        3.2652        3.6117        1.4303        0.6773        3.3160        6.2826        3.4748        2.6540        1.4830        1.8360        2.3197        2.9658        2.8511        3.7868        3.1229        2.2928        2.2758        2.4057        2.4496        1.9514        0.8792        1.0676        1.2807        1.4204        1.9160        1.7968        2.2480        1.4343        1.1179        1.2464        1.4428        1.5097        1.5369        1.8947        2.3171        2.6689        2.9168        3.1769        3.4995        3.9181        4.6847        4.6074        4.3601        3.3313        2.9074        2.5495        1.4163        0.8912        0.7153        0.6895        1.5577        1.0912        0.7619        0.8349        1.2245        1.3797        1.4720        1.4717        1.4065        1.3977        1.3431        1.2411        1.2096        1.1614        1.3381        1.0794        0.4435        0.4522        0.2706        0.2106        0.4692        0.2036        0.3985        0.1293        0.3365        0.4551        0.4658        0.6184        0.8001        0.9282        0.9639        0.9528        1.2413        1.3969        1.2197        0.9787        0.5673        0.9206        0.9063        0.7280        0.7350        0.5890        0.5526        0.5742        0.7972        0.7038        0.6255        0.6316        0.2340        1.1638        0.3620        0.3178        0.8517        1.0314        1.1123        1.2266        1.2736        1.3480        1.2286        1.2029        1.1214        1.0970        1.0202        0.9817        0.1990        0.2217        0.1289        0.2558        0.4528        0.2626        0.3152        0.3497        0.6400        0.7204        0.7406        0.6244        0.1397        0.0000        0.0000        0.0000        0.2711        0.3135        1.6289        0.9210        1.6468        1.9861        0.0000        0.0000        0.0000        0.0000        0.0000        0.0000        0.0000        0.0000        0.0000        0.0000        0.0000        0.0000        0.0000        0.0000        0.0000        0.0000        0.0000        0.0000        0.0000        0.0000        0.0000        0.0000        0.0000        0.0000        0.0000        0.0000        0.0000        0.0000        0.0000        0.0000        0.0000        0.0000        0.0000        0.0000        0.0000        0.0000        0.0000        0.0000        0.0000        0.0000        0.0000        0.0000        0.0000        0.0000        0.0000        0.0000        0.0000        0.0000        0.0000        0.0000        0.0000        0.0000        0.0000        0.0000        0.0000        0.0000
        0.0000        0.0000        0.0000        0.0000        0.0000       27.8799       34.1733       54.6822       54.7902       35.5941       41.9647       33.4306       26.4724       18.1746        4.3498        1.5200        6.2213        7.1274        8.4308       11.6597       11.8434        9.8313        5.6700        5.9571        3.3782        3.8651        3.4451        1.8103        1.9729        3.2324        1.5382        0.5586        0.3572        0.1538        0.2206        2.9371        3.4464        4.6824        3.1338        1.2257        0.8841        0.9889        2.8783        3.2077        3.1007        3.4658        3.6976        4.7664        5.2311        4.9085        7.3809        3.6381        2.4428        3.3126        2.7755        2.6231        1.4223        2.9792        3.4102        2.2111        2.3760        2.8104        5.1099        3.7845        2.6080        2.3138        2.5452        3.6190        4.5861        4.3552        3.6777        2.2243        2.0570        1.9229        1.4334        1.5065        1.5689        1.7113        1.8541        1.1398        1.5277        2.9026        1.0952        1.6594        1.7496        0.8247        1.4383        1.3505        1.4044        1.4245        1.7544        2.4684        2.7972        3.1585        3.3904        3.9090        4.7681        5.2376        5.3989        4.9877        4.4083        3.5305        2.3255        1.3750        1.0215        0.8346        0.7967        1.1668        1.0171        0.9356        1.0901        1.5817        1.8051        1.9199        1.9523        1.8510        1.8894        1.8272        1.7240        1.5880        1.4952        1.4145        1.3906        0.5309        0.4190        0.2522        0.2523        0.3121        0.3675        0.1822        0.3655        0.4431        0.5129        0.5621        0.7113        1.2146        1.2666        1.6433        1.4771        1.1906        1.3179        1.2891        0.7999        0.4804        0.3960        0.8020        0.5084        0.6286        0.6898        0.4335        0.3987        0.3057        0.2864        0.2551        0.2357        0.1152        0.1422        0.1458        0.1938        0.6761        0.8238        0.8774        0.9312        0.9368        0.9681        0.9607        0.8890        0.9246        0.8314        0.7205        0.6519        0.1466        0.1720        0.1525        0.1348        0.3616        0.2737        0.2318        0.2674        0.7123        0.7121        0.4754        0.3688        0.0146        0.0000        0.0000        0.0460        2.5576        0.5876        2.3271        6.2882        1.5704        1.7278        1.9641        2.1102        2.2601        5.0585        4.9625        0.0000        0.0000        0.0000        0.0000        0.0000        0.0000        0.0000        0.0000        0.0000        0.0000        0.0000        0.0000        0.0000        0.0000        0.0000        0.0000        0.0000        0.0000        0.0000        0.0000        0.0000        0.0000        0.0000        0.0000        0.0000        0.0000        0.0000        0.0000        0.0000        0.0000        0.0000        0.0000        0.0000        0.0000        0.0000        0.0000        0.0000        0.0000        0.0000        0.0000        0.0000        0.0000        0.0000        0.0000        0.0000        0.0000        0.0000        0.0000        0.0000        0.0000        0.0000
        0.0000        0.0000        0.0000        0.0000       25.4037       35.6884       49.9480       62.0936       39.4752       47.7022       57.5981       25.7392       12.6216        8.0063        3.1917        4.3734        8.7612       12.0878       15.5085       12.8004       11.1285        8.9074        6.6920        6.4896        2.8245        1.6989        1.5664        2.6502        3.7106        4.8169        2.8201        3.8685        0.7256        0.1182        1.8130        2.2872        2.1459        2.0211        1.2827        1.6369        3.0236        3.3281        2.6665        3.0395        2.8547        1.9408        3.8363        6.8992        4.9650        7.0317        6.1423        3.7012        3.9595        3.9410        3.7315        3.5335        4.8736        3.7084        2.8710        2.1369        3.2801        2.2726        2.6780        2.4232        3.3898        2.4710        2.1942        2.6913        2.4403        2.2555        1.1327        1.5697        1.4577        1.2049        1.4214        1.2382        1.7621        1.7738        1.4849        1.5310        1.8840        3.5471        3.9001        2.8083        2.6854        1.9195        1.5761        1.4249        1.0059        1.2470        1.4672        2.2118        2.7472        2.9091        3.2904        3.9947        4.6383        5.8716        5.4613        4.4013        3.7402        2.7043        1.8798        1.4209        1.0612        0.8955        0.9054        1.6583        1.8968        1.5797        1.4134        1.8545        2.1037        2.1584        2.2107        2.1808        2.1823        2.0959        1.9577        1.9074        2.1231        1.9242        1.1022        0.5140        0.5136        0.1956        0.1929        0.3845        0.4540        0.6903        1.0794        0.8307        0.5022        0.6683        1.0005        0.8735        1.0393        1.2326        1.2052        1.0076        1.0014        0.8789        0.7320        0.4853        0.2135        0.3184        0.4217        0.4142        0.4487        0.7062        0.3701        0.2633        0.2183        0.1812        0.1590        0.0553        0.0297        0.0491        0.0836        0.5333        0.7553        0.8011        0.7371        0.7115        0.7270        0.7198        0.6656        0.6371        0.6327        0.7713        0.4639        0.1241        0.1234        0.1033        0.1245        0.2803        0.5023        0.2665        0.3229        0.6976        0.7894        0.3661        0.2750        0.0000        0.0000        0.4136        0.9792        5.0829        5.9101        4.6117       18.8762        6.5597        3.8620        4.4718        2.4912        2.8771        3.1767        2.2152        2.4454        0.0000        0.0000        0.0000        0.0000        0.0000        0.0000        0.0000        0.0000        0.0000        0.0000        0.0000        0.0000        0.0000        0.0000        0.0000        0.0000        0.0000        0.0000        0.0000        0.0000        0.0000        0.0000        0.0000        0.0000        0.0000        0.0000        0.0000        0.0000        0.0000        0.0000        0.0000        0.0000        0.0000        0.0000        0.0000        0.0000        0.0000        0.0000        0.0000        0.0000        0.0000        0.0000        0.0000        0.0000        0.0000        0.0000        0.0000        0.0000        0.0000        0.0000
        0.0000        0.0000        0.0000        0.0000       26.7699       42.9406       62.7152       65.1562       52.0721       67.1075       46.7903       12.6713        3.4622        6.1915        3.5312        6.3983       15.2265       17.9912       19.2873       18.9756       14.5613        8.7278        3.7464        1.8394        1.2696        1.0776        1.3705        2.6993        3.0596        2.3814        2.4673        5.3306        3.6882        2.6456        2.3483        3.0489        1.8704        0.7638        0.6643        1.2583        2.0345        3.7471        3.4364        2.5988        3.0630        2.5934        3.1222        4.2985        3.6061        5.7577        5.2360        4.7050        5.8334        5.3437        3.8302        5.4728        3.4360        3.4059        5.6463        5.3722        3.3810        2.6170        1.9977        2.9617        2.9591        2.3527        1.8448        1.7855        1.5212        1.4532        0.9833        1.3682        1.2219        0.9147        1.0197        1.1294        0.9793        0.8423        0.9736        1.3268        1.3914        1.3607        1.1823        2.1123        1.9748        2.0306        2.2508        1.5813        0.9932        1.0264        1.1287        1.7346        2.1110        2.4282        2.8235        3.6272        4.4326        4.8916        4.7064        3.9148        3.4745        2.2442        1.7723        1.3186        1.0150        0.8486        1.1916        1.6460        1.6701        1.3939        1.4572        1.9749        2.5315        2.4256        2.6604        3.2405        2.6092        2.2120        2.3887        2.5631        2.1731        1.6493        1.0824        0.4320        0.6260        0.5147        0.9066        0.7833        0.6538        0.8137        0.9375        1.2163        1.0157        1.0741        0.6952        0.6743        0.7258        0.7584        0.7278        0.7213        0.7074        0.6589        0.5944        0.2630        0.2385        0.2313        0.2542        0.4667        0.5370        0.6267        0.5092        0.3006        0.2405        0.1953        0.2120        0.1290        0.0831        0.0751        0.0794        0.4754        0.9936        0.7894        0.5678        0.5426        0.5323        0.5097        0.4599        0.4604        0.4618        0.4131        0.4146        0.0230        0.1417        0.0980        0.1003        0.1663        0.2601        0.2414        0.4364        0.7367        0.8812        0.9408        0.4143        0.0155        0.2640        2.7089        7.8262       10.7913        6.0824        1.8953        3.4031        3.0737        3.2243        7.6535        5.5464        8.4446        7.9556        2.0029        2.2661        0.0000        0.0000        0.0000        0.0000        0.0000        0.0000        0.0000        0.0000        0.0000        0.0000        0.0000        0.0000        0.0000        0.0000        0.0000        0.0000        0.0000        0.0000        0.0000        0.0000        0.0000        0.0000        0.0000        0.0000        0.0000        0.0000        0.0000        0.0000        0.0000        0.0000        0.0000        0.0000        0.0000        0.0000        0.0000        0.0000        0.0000        0.0000        0.0000        0.0000        0.0000        0.0000        0.0000        0.0000        0.0000        0.0000        0.0000        0.0000        0.0000        0.0000
        0.0000        0.0000        0.0000        0.0000       26.4241       39.2593       52.0271       33.1394       34.8713       34.8236       22.0511       11.8470       16.5702       11.2607        9.7604       23.3207       47.3266       46.3243       36.5485       25.4535       14.9673        8.2789        1.6233        1.5290        1.7126        3.3088        3.3697        5.0654        3.3274        3.9747        5.0169        5.4961        5.3682        3.4848        2.3231        3.9402        3.3660        3.2110        2.4760        2.7251        4.6592        6.8274        6.9265        7.1857        5.2047        5.1152        7.1012        8.2019        6.1781        6.7382        7.4280        8.5221        9.3603        8.0845        3.9073        3.0906        2.8122        6.9090        8.8472        7.4949        5.8625        3.6398        3.4304        3.2923        1.4608        0.7228        1.0043        2.8420        2.5027        1.4280        2.2274        1.7860        1.9806        1.4966        1.2674        1.1506        1.2726        1.0101        1.3113        1.6178        1.2915        0.5752        0.3175        0.6289        1.1177        1.3887        1.3290        0.4776        0.7498        1.0966        2.0395        2.9274        2.7220        1.9247        2.1110        2.9978        3.6246        3.9328        3.7105        2.7506        2.3488        1.7910        1.3469        0.8667        0.6427        0.6636        1.2020        1.4436        1.2914        1.3695        1.3586        2.2043        2.3826        2.3406        2.7412        3.4890        3.0679        2.7971        2.5106        1.7626        1.5546        1.1846        0.7765        0.3510        0.2878        0.2069        0.2923        0.7673        0.8112        0.8676        1.1181        0.5893        0.8337        0.7270        0.3906        0.1032        0.0712        0.0614        0.0674        0.2164        0.2217        0.2297        0.2071        0.3588        0.4101        0.3923        0.4448        0.8629        1.0031        0.9963        0.8787        0.5758        0.4792        0.5388        0.7081        0.9708        0.7988        0.3603        0.4625        0.3637        0.4070        0.4781        0.3685        0.0537        0.0095        0.0094        0.0598        0.0747        0.0217        0.0175        0.0190        0.0000        0.0027        0.0000        0.0000        0.0000        0.0000        0.0000        0.0211        0.2834        0.2696        0.2842        0.2753        0.6484        0.5819        2.5623        4.2028        5.1211        1.3830        0.2051        0.3882        3.0273        3.9787        2.7475        1.6402        2.4652       12.9893        1.9022        1.8879        0.0000        0.0000        0.0000        0.0000        0.0000        0.0000        0.0000        0.0000        0.0000        0.0000        0.0000        0.0000        0.0000        0.0000        0.0000        0.0000        0.0000        0.0000        0.0000        0.0000        0.0000        0.0000        0.0000        0.0000        0.0000        0.0000        0.0000        0.0000        0.0000        0.0000        0.0000        0.0000        0.0000        0.0000        0.0000        0.0000        0.0000        0.0000        0.0000        0.0000        0.0000        0.0000        0.0000        0.0000        0.0000        0.0000        0.0000        0.0000        0.0000        0.0000
        0.0000        0.0000        0.0000        0.0000        0.0000        0.0000        0.0000        0.0000       42.1510       30.2306       17.6880       20.5741       17.5976       13.3624       15.9094       39.3883       53.5797       32.9596       15.3934       15.6293       10.3168        3.8607        0.6789        3.3082        4.8653        3.4459        2.3526        5.4313        5.7629        5.7729        3.7508        2.2586        3.4256        3.3641        4.1375        4.3565        5.0690        3.9760        4.1488        5.8297        6.2464        7.5804        8.5679        6.3518        4.6194        5.4858        7.1006        9.6269        9.6623        9.0583        9.1292        8.5520        7.6145        6.0788        1.9908        4.2959        7.0338        8.9970        9.2732        8.2452        5.0276        2.0530        1.9709        2.3250        2.0122        1.7807        2.0753        3.4593        3.0251        4.2568        2.2377        1.8886        2.6450        1.8283        2.1144        1.0556        1.0535        1.8643        0.9480        1.5843        0.7610        0.6294        0.2678        0.3888        0.5765        0.6037        1.1183        1.2611        1.9554        1.7126        2.4992        3.9681        3.8309        3.2438        1.7883        2.3062        2.9525        3.3187        2.8903        2.1357        1.8361        1.5948        1.3655        0.8895        0.6631        0.6649        1.3328        1.9990        1.2822        1.5258        2.1342        2.4038        2.4374        2.5652        2.6979        2.7508        3.0251        3.0165        1.8490        2.4612        2.3595        1.1586        1.1515        0.4527        0.6472        0.4628        0.8030        1.5336        1.0085        0.9757        0.7201        0.2681        0.1744        0.2084        0.1448        0.1022        0.2110        0.1429        0.1909        0.2102        0.3342        0.2517        0.2356        0.6103        0.6790        0.6610        0.9001        1.2773        1.3744        1.6358        1.1157        0.9767        0.9095        0.8056        0.8735        1.1417        0.6062        0.6175        1.1953        0.6852        0.3795        0.2717        0.2563        0.0397        0.0000        0.0357        0.2930        0.3919        0.2822        0.0332        0.0119        0.0000        0.0000        0.0000        0.0000        0.0000        0.4030        0.6007        0.3806        0.5887        0.3318        0.3428        0.2158        0.1334        1.1207        2.8155        1.5480        3.6015        2.9430        2.1495        1.9424        5.6949        2.1404        0.8645        1.7609       11.8554        2.8313        0.0000        0.0000        0.0000        0.0000        0.0000        0.0000        0.0000        0.0000        0.0000        0.0000        0.0000        0.0000        0.0000        0.0000        0.0000        0.0000        0.0000        0.0000        0.0000        0.0000        0.0000        0.0000        0.0000        0.0000        0.0000        0.0000        0.0000        0.0000        0.0000        0.0000        0.0000        0.0000        0.0000        0.0000        0.0000        0.0000        0.0000        0.0000        0.0000        0.0000        0.0000        0.0000        0.0000        0.0000        0.0000        0.0000        0.0000        0.0000        0.0000        0.0000        0.0000        0.0000
        0.0000        0.0000        0.0000        0.0000        0.0000        0.0000        0.0000        0.0000        0.0000        0.0000       23.8872       19.6931       21.5880       22.3501       38.8660       61.6491       32.8133       19.9333       16.8572       10.9418        5.2403        2.1816        1.5025        3.8381        3.4214        2.4702        1.7507        5.0986        5.1495        3.8073        2.5026        3.0316        1.6725        3.2302        3.2166        7.4770        7.0616        7.6727        8.4994        8.8578        7.8158        6.1255        7.4381        5.0373        4.5893        5.3967        6.8822        7.1787        7.8860        7.8950        7.5574        7.3857        5.7236        7.2316        5.0396        5.5224        7.0219        8.6239        8.5480        6.9042        6.0426        5.2537        3.5244        3.1807        3.3510        2.4019        2.7993        3.7666        3.2609        2.7434        1.8954        2.9870        3.8239        4.3466        2.1813        1.3530        1.9900        2.1971        1.3829        1.6324        0.9920        0.6102        1.1462        0.4079        0.3043        0.4698        0.6251        1.1329        1.0646        0.9335        1.4033        1.7621        1.3302        1.1887        1.6004        2.6317        2.8278        3.4008        3.9091        2.2537        2.3917        2.1847        1.9761        1.4738        1.2709        0.7729        0.7105        1.1862        1.5801        2.2431        2.1940        2.2952        2.1371        1.9206        1.8841        2.0449        3.0434        2.2310        1.9973        1.7294        1.6831        1.3110        2.4898        1.6479        1.4303        0.2984        0.3458        1.1113        1.2243        1.3355        0.9200        0.2625        0.2140        0.2022        0.2924        0.0861        0.6381        1.2050        1.0776        1.2253        1.0010        1.0567        1.4762        2.6657        2.2990        2.0707        1.3185        2.3888        1.5303        1.7511        1.4302        1.1831        0.9244        0.9496        0.8628        0.7357        0.5256        0.7494        1.2741        0.7124        0.5291        0.1886        0.1253        0.0000        0.0158        0.8953        5.6105        2.5810        2.6982        0.0000        0.5383        0.0173        0.0000        0.0000        0.0406        0.5424        1.1342        1.9021        1.9184        2.8024        2.1729        0.8575        1.1168        0.2569        0.3312        1.4890        0.2807        0.4518        2.9394        3.2789        6.4181       16.0086       14.6528        5.8754        0.0000        0.0000        0.0000        0.0000        0.0000        0.0000        0.0000        0.0000        0.0000        0.0000        0.0000        0.0000        0.0000        0.0000        0.0000        0.0000        0.0000        0.0000        0.0000        0.0000        0.0000        0.0000        0.0000        0.0000        0.0000        0.0000        0.0000        0.0000        0.0000        0.0000        0.0000        0.0000        0.0000        0.0000        0.0000        0.0000        0.0000        0.0000        0.0000        0.0000        0.0000        0.0000        0.0000        0.0000        0.0000        0.0000        0.0000        0.0000        0.0000        0.0000        0.0000        0.0000        0.0000        0.0000        0.0000
        0.0000        0.0000        0.0000        0.0000        0.0000        0.0000        0.0000        0.0000        0.0000        0.0000       29.1213       27.0058       24.1234       27.7741       57.3340       51.7934       23.5147       20.3151        9.2614        2.7100        1.8484        3.7936        3.3935        3.1462        3.0636        4.5219        2.7218        8.4530        6.2304        4.5196        3.2412        4.1088        4.5579        6.3139        9.1142       12.1154       10.4255       13.5610       14.4464        9.9974        7.6802        6.3205        4.8378        6.6640        5.6658        5.3823        6.6041        6.0972        6.9276        7.0741        7.0385        6.4014        4.8015        4.9998        1.9111        1.9010        2.4881        3.9845        5.1808        6.2250        4.6021        4.1502        6.2692        3.4804        3.8544        1.6524        3.5174        6.2808        3.7062        3.9922        4.5876        6.1854        6.6415        4.8410        1.8332        2.2698        4.0763        1.7629        2.6038        2.0149        0.8669        1.3978        1.5752        0.8973        1.1527        0.7422        0.8469        1.3512        0.5529        0.5990        1.0257        1.2645        1.4440        1.5800        2.1891        2.6813        3.2886        4.1882        3.9752        2.8441        3.4789        3.4114        2.7834        2.3576        1.8160        1.0890        0.8092        1.2008        1.5594        2.0937        2.3224        1.8550        1.7167        1.8090        1.9879        2.5524        2.3410        2.5608        5.6565        1.7454        1.0925        1.0119        0.9392        0.5401        0.4715        0.4761        0.5129        1.4859        1.5884        1.6678        1.1170        0.3523        0.1713        0.1639        0.2824        0.3899        0.1469        0.0737        0.0893        0.2515        1.8367        1.5875        1.8135        2.9664        2.6517        2.4208        3.2732        3.0190        2.6709        1.3143        1.0464        1.0255        0.8016        0.7152        0.3746        0.5270        0.5155        0.8366        0.8538        0.5650        0.5604        0.2173        0.2728        0.0204        1.1900        7.5943        7.4000        2.8037        2.9688        0.0388        0.0205        0.8796        0.2064        0.0000        0.1898        0.2337        1.3109        3.5502        3.2232        5.6957        1.2417        4.1901        3.6164        0.6852        0.8161        0.8077        0.5919        0.2084        0.5121        0.1677        6.0200       26.3056       18.6633        0.0000        0.0000        0.0000        0.0000        0.0000        0.0000        0.0000        0.0000        0.0000        0.0000        0.0000        0.0000        0.0000        0.0000        0.0000        0.0000        0.0000        0.0000        0.0000        0.0000        0.0000        0.0000        0.0000        0.0000        0.0000        0.0000        0.0000        0.0000        0.0000        0.0000        0.0000        0.0000        0.0000        0.0000        0.0000        0.0000        0.0000        0.0000        0.0000        0.0000        0.0000        0.0000        0.0000        0.0000        0.0000        0.0000        0.0000        0.0000        0.0000        0.0000        0.0000        0.0000        0.0000        0.0000        0.0000        0.0000
        0.0000        0.0000        0.0000        0.0000        0.0000        0.0000        0.0000        0.0000        0.0000        0.0000       46.5346       39.7362       45.4599       73.4743       98.1766       77.9279       70.5111       44.7762       10.2335        9.7386       11.2436       10.9632        5.5597       16.1498       17.3687       22.6305       20.4954       29.8200       17.9392       13.0209        7.4824       12.3171       15.5489       13.8489       13.4421        9.6474        9.1684       11.2906        9.9035        9.1446        6.9431        7.0647        7.8423        6.0904        6.5255        7.4643        8.9289        7.9087        7.8565        9.3238        9.2713        6.8358        6.0152        6.3474        8.4173        7.1878        5.5410        4.5487        5.5179        5.8105        2.6082        2.4321        4.8029        5.1527        5.3368        3.4232        5.3555        3.5930        3.4103        6.0052        6.3099        4.6681        2.8690        1.9492        1.2759        2.0099        1.2978        1.7406        1.2267        1.4321        1.7558        2.4951        1.5825        0.9905        0.5522        0.3721        0.9006        0.9760        0.6482        0.8563        0.9318        1.3321        1.5549        1.2409        1.2737        2.0539        2.5634        2.6770        2.3888        2.7579        2.9377        2.7498        2.7796        2.5056        1.8855        1.3261        1.1608        1.6404        1.5890        1.6212        2.6027        2.9955        3.4210        3.3227        2.3734        2.4811        2.3426        1.8864        2.0894        1.1715        1.0828        1.4459        1.1732        1.3840        1.4363        1.3609        1.2551        1.6680        2.0378        1.8965        1.3153        0.4564        0.2708        0.1483        0.1267        0.3086        0.3939        0.4456        0.4831        0.7339        0.8146        0.7130        0.6208        0.2206        1.7927        0.2833        1.0839        0.9705        1.2243        1.3943        1.1756        1.0510        0.3853        0.2661        0.2160        0.2878        0.3726        0.6531        0.3700        0.2824        0.1486        0.0432        0.1144        0.1459        3.9593        4.4632        0.5355        0.5320        0.5639        0.6648        0.4567        2.7040        1.2059        0.0000        0.1509        2.4536        3.6293        2.0643        3.0191        0.8074        0.2561        0.6507        1.2410        1.4535        1.8088        1.8391        1.3918        0.3777        1.6596        1.5670        0.0000        0.0000        0.0000        0.0000        0.0000        0.0000        0.0000        0.0000        0.0000        0.0000        0.0000        0.0000        0.0000        0.0000        0.0000        0.0000        0.0000        0.0000        0.0000        0.0000        0.0000        0.0000        0.0000        0.0000        0.0000        0.0000        0.0000        0.0000        0.0000        0.0000        0.0000        0.0000        0.0000        0.0000        0.0000        0.0000        0.0000        0.0000        0.0000        0.0000        0.0000        0.0000        0.0000        0.0000        0.0000        0.0000        0.0000        0.0000        0.0000        0.0000        0.0000        0.0000        0.0000        0.0000        0.0000        0.0000        0.0000        0.0000        0.0000
        0.0000        0.0000        0.0000        0.0000        0.0000        0.0000        0.0000        0.0000        0.0000        0.0000        0.0000       21.9898       32.3647       52.8593       72.7143       77.9832       47.8553       18.3351        7.9735       10.7336       20.8696        7.9091        5.1950       21.6985       17.5366       17.6641        9.1717        8.7777        8.0786        5.4688        7.8934       16.0637       14.1058       10.9557        8.2167        8.6774        7.7964        4.9117        3.7279        4.0013        6.3771        6.3826        6.3949        3.4436        3.9429        5.5644        4.6300        6.3036        5.5482        9.4327       10.2129        8.2569        6.3899        6.5447        7.8222        7.1540        5.8011        7.3728        6.6245        4.2008        2.4095        4.6758        5.3144        4.6462        4.6425        5.1269        4.6268        6.4887        6.8020        7.0639        5.4992        2.0252        1.4921        1.3546        1.4572        1.2705        1.7487        2.6281        2.0782        2.3156        2.0679        2.1670        1.4756        1.4192        1.2788        1.0970        0.7920        1.4530        1.2256        1.5081        1.7706        1.8979        1.2788        1.1770        1.1614        1.9971        2.2755        2.4168        2.4391        3.1771        3.3030        3.6426        3.7748        2.9632        2.5635        1.9500        1.4120        1.4974        2.3093        2.2714        1.7784        2.7163        3.0595        2.5430        2.6429        2.4315        2.0111        2.7678        5.0470        1.4196        2.1278        1.6769        5.0617        3.7511        3.1203        2.1881        2.9203        2.4645        3.5612        2.4067        1.5403        0.6737        0.3187        0.2724        0.2217        0.4214        0.5332        0.6065        0.6164        0.8061        0.8781        0.7411        0.5272        0.1125        0.1889        0.1178        0.2490        0.7614        1.0884        1.1006        0.9518        0.5067        0.2876        0.1953        0.2364        0.2815        0.2742        0.3979        0.2585        0.1328        0.1770        0.0254        0.0536        1.0086        5.3287        5.8911        0.0607        0.5647        0.7864        0.7816        0.7503        0.2624        0.9165        0.0000        0.0000        0.0590        0.6449        0.9833        0.1997        0.2356        0.2150        1.0902        0.7921        2.7933        3.2581        2.8351        2.0616        1.0158        0.5540        0.0000        0.0000        0.0000        0.0000        0.0000        0.0000        0.0000        0.0000        0.0000        0.0000        0.0000        0.0000        0.0000        0.0000        0.0000        0.0000        0.0000        0.0000        0.0000        0.0000        0.0000        0.0000        0.0000        0.0000        0.0000        0.0000        0.0000        0.0000        0.0000        0.0000        0.0000        0.0000        0.0000        0.0000        0.0000        0.0000        0.0000        0.0000        0.0000        0.0000        0.0000        0.0000        0.0000        0.0000        0.0000        0.0000        0.0000        0.0000        0.0000        0.0000        0.0000        0.0000        0.0000        0.0000        0.0000        0.0000        0.0000        0.0000        0.0000        0.0000
        0.0000        0.0000        0.0000        0.0000        0.0000        0.0000        0.0000        0.0000        0.0000        0.0000        0.0000        0.0000        0.0000        0.0000       36.7426       22.3449       18.2911        7.3680       12.2374       39.2353       31.4268       25.1526       11.7077       22.8085        4.2164        0.6635        1.5040        2.9699        5.1938       16.6775       22.2371       19.5798       15.7481       10.1036       10.4372       10.9918        7.2279        2.8796        1.5492        1.0657        2.3679        5.2562        5.6305        3.9177        4.0279        5.4716        5.7231        5.9562        6.0679        8.0604        6.4352        6.9283        6.3140        5.9741        3.5960        5.8863        5.9582        6.5449        6.1080        6.2714        6.0779        3.1221        3.2349        4.2634        6.0793        5.5876        6.8742        7.7901        7.2055        5.9340        3.1537        2.3768        1.9842        2.4417        2.6772        2.3502        2.5228        2.3955        2.4702        2.4342        2.6482        2.4930        2.1105        1.8409        1.7711        1.4149        1.1871        1.0645        1.5023        1.3090        1.2756        1.0612        1.5373        2.4064        1.4742        2.4743        2.7145        3.2297        3.6279        3.1733        3.6640        4.0724        3.9223        3.4744        3.3391        2.4810        2.2875        3.2726        4.0671        2.7100        2.4130        3.7551        3.5416        2.5722        2.3543        2.1071        2.0135        1.9298        1.7371        2.0133        2.5358        3.3122        2.4674        4.1356        7.0562        6.2031        4.8881        4.9268        4.3331        2.8191        1.7942        0.5938        2.1260        3.4733        1.1071        1.2476        0.6518        0.7138        0.6810        0.8961        0.9433        0.8050        0.4929        0.1263        0.1375        0.2081        0.1886        0.7353        0.9394        0.9892        0.8690        0.4443        0.4175        0.3522        0.3234        0.3757        0.3609        0.3616        0.3903        0.2779        0.4267        0.1188        0.1148        0.2618        5.9741        0.0000        0.0000        0.7512        1.1721        1.1944        0.9673        0.1562        0.0000        0.0869        0.0000        4.1488        3.6170        0.0341        0.1463        0.1362        0.4227        0.6859        2.1868        3.6596        5.4543        4.0204        0.0000        0.0000        0.0000        0.0000        0.0000        0.0000        0.0000        0.0000        0.0000        0.0000        0.0000        0.0000        0.0000        0.0000        0.0000        0.0000        0.0000        0.0000        0.0000        0.0000        0.0000        0.0000        0.0000        0.0000        0.0000        0.0000        0.0000        0.0000        0.0000        0.0000        0.0000        0.0000        0.0000        0.0000        0.0000        0.0000        0.0000        0.0000        0.0000        0.0000        0.0000        0.0000        0.0000        0.0000        0.0000        0.0000        0.0000        0.0000        0.0000        0.0000        0.0000        0.0000        0.0000        0.0000        0.0000        0.0000        0.0000        0.0000        0.0000        0.0000        0.0000        0.0000        0.0000
        0.0000        0.0000        0.0000        0.0000        0.0000        0.0000        0.0000        0.0000        0.0000        0.0000        0.0000        0.0000        0.0000        0.0000        0.0000        0.0000        0.0000        0.0000       13.9102       39.1597       34.2148       26.4328        7.9680        7.9690        4.7405        0.7595        0.6661        4.7384        5.4578        5.6788        8.9694        7.6940        8.6273       10.2147        5.8911        3.8334        8.9451        3.7603        1.5077        2.6973        5.0760        3.7161        5.1081        4.7509        5.2053        4.0505        4.1102        4.8088        5.6252        6.3648        4.9001        2.5240        2.9492        6.2086        4.5274        3.2047        5.8214        4.8894        4.5481        5.0077        3.6284        3.6999        3.5523        3.6174        7.2770        9.6204        7.3172        6.4990        6.8833        3.4711        1.8391        2.2314        1.8026        2.0780        2.4077        2.3108        3.1958        2.8856        3.1643        2.4454        2.2113        1.5396        1.6873        1.2475        1.7215        2.0283        1.8505        2.0400        1.7229        2.7802        2.3418        2.5841        4.2039        2.7770        4.2499        4.9799        3.3346        4.8655        4.6250        4.1328        4.2089        3.8570        3.9600        4.2271        3.7954        3.7303        3.5154        4.5233        4.3797        2.4258        2.4708        3.0029        3.2661        3.9742        3.1997        2.7410        2.3829        2.6405        2.6253        2.8875        2.0610        3.4008        2.1203        6.6754        4.7610        5.7538        6.1378        3.2145        3.9231        3.0991        3.0131        3.8873        3.0849        0.3638        0.2009        0.8345        0.7952        0.7775        0.8023        0.8443        0.6725        0.5546        0.3479        0.0761        0.0524        0.1323        0.1169        0.7070        0.9895        1.0918        1.0296        0.5942        0.5662        0.5289        0.4888        0.6992        0.5070        0.6561        0.3431        0.2163        0.0000        0.0114        0.0000        0.1242        0.3031        0.0000        0.0000        0.9676        1.4424        1.5596        1.6413        0.0000        0.9637        0.1132        0.0177        0.2439        0.9251        0.1857        0.2133        0.8986        0.4479        0.9947        0.2560        4.2402        5.5487        7.6250        0.0000        0.0000        0.0000        0.0000        0.0000        0.0000        0.0000        0.0000        0.0000        0.0000        0.0000        0.0000        0.0000        0.0000        0.0000        0.0000        0.0000        0.0000        0.0000        0.0000        0.0000        0.0000        0.0000        0.0000        0.0000        0.0000        0.0000        0.0000        0.0000        0.0000        0.0000        0.0000        0.0000        0.0000        0.0000        0.0000        0.0000        0.0000        0.0000        0.0000        0.0000        0.0000        0.0000        0.0000        0.0000        0.0000        0.0000        0.0000        0.0000        0.0000        0.0000        0.0000        0.0000        0.0000        0.0000        0.0000        0.0000        0.0000        0.0000        0.0000        0.0000        0.0000        0.0000
        0.0000        0.0000        0.0000        0.0000        0.0000        0.0000        0.0000        0.0000        0.0000        0.0000        0.0000        0.0000        0.0000        0.0000        0.0000        0.0000        0.0000        0.0000        0.0000       53.6927       65.3804       32.8354       33.4882       25.2036       12.7006       13.0812        7.4204       14.7402       11.5816       12.1401       19.5420       19.8162       13.0635        6.7230        5.5428        7.7050        4.3204        1.3715        0.8234        0.7679        3.0787        3.7208        8.2396       12.3052        8.2554        5.8865        7.3378        7.5446        5.5086        5.7667        6.0606        6.2522        3.8990        5.1240        6.4920        3.7714        4.3239        2.6686        3.8383        0.9678        1.3225        2.3012        4.7494        6.0465        8.8075        7.8644        5.0346        5.2062        2.7996        1.9549        1.8156        1.9345        1.9460        1.8677        2.7470        2.6248        2.1871        2.2323        2.3480        1.4698        1.7539        1.7808        2.0745        2.3638        2.1720        2.6163        2.4234        2.0191        2.7891        3.1811        2.7475        3.8114        3.8495        4.7081        4.8368        4.1468        4.1608        4.4687        4.0556        4.3236        4.0268        3.7805        4.0208        4.5066        4.5695        4.0534        3.3420        3.6879        5.2743        6.2337        4.6758        4.7435        4.9679        4.5863        6.7360        7.9968        9.2490        6.5400        6.1374        5.6924        3.4530        2.6471        2.6943        3.5232        4.3970        5.7457        7.9832        5.7374        7.4532        4.8551        6.5616        3.2033        2.2545        1.3142        1.0753        1.0161        0.9561        0.9178        0.6474        0.1886        0.2066        0.0716        0.0620        0.0854        0.2533        0.3941        0.4068        0.7252        1.4232        1.3641        1.2426        1.3742        1.3524        1.4072        1.2936        1.4547        2.2809        2.0427        2.0154        0.3091        0.1467        0.0944        0.0675        0.1217        0.1530        0.2454        0.0000        1.0078        1.3810        1.8843        2.1777        3.5630        5.5495        3.0686        2.9586        2.8770        5.7113        2.4215        2.3043        1.8548        1.7232        1.9825        2.8153        4.3807        5.6658        7.2155        0.0000        0.0000        0.0000        0.0000        0.0000        0.0000        0.0000        0.0000        0.0000        0.0000        0.0000        0.0000        0.0000        0.0000        0.0000        0.0000        0.0000        0.0000        0.0000        0.0000        0.0000        0.0000        0.0000        0.0000        0.0000        0.0000        0.0000        0.0000        0.0000        0.0000        0.0000        0.0000        0.0000        0.0000        0.0000        0.0000        0.0000        0.0000        0.0000        0.0000        0.0000        0.0000        0.0000        0.0000        0.0000        0.0000        0.0000        0.0000        0.0000        0.0000        0.0000        0.0000        0.0000        0.0000        0.0000        0.0000        0.0000        0.0000        0.0000        0.0000        0.0000        0.0000        0.0000
        0.0000        0.0000        0.0000        0.0000        0.0000        0.0000        0.0000        0.0000        0.0000        0.0000        0.0000        0.0000        0.0000        0.0000        0.0000        0.0000        0.0000        0.0000        0.0000       49.1224       30.3320       56.2282       33.0981       37.0360       16.3166       12.1226        8.8117       21.3659       16.8726       14.2771       12.3469        2.4179        0.2588        1.5122        3.5639        1.8211        2.6195        1.1445        1.8597        3.4045        2.8592        2.6266        2.9283        6.9098        7.8772        7.4450        7.5704        7.5481        5.1715        7.8949        7.9465        5.7418        1.2504        1.2564        1.2420        1.1476        0.8578        1.8445        1.1738        1.0450        1.7060        1.9947        2.3709        2.7525        5.3971        4.7547        3.7346        2.6911        5.5111        4.8579        3.5972        2.7292        3.4812        3.4014        1.9632        1.8833        1.7581        1.5829        1.6756        1.6067        1.3764        1.4971        1.6050        2.0245        2.4734        3.0750        2.8216        3.1210        3.2825        4.3792        5.2952        5.6440        5.2915        4.7470        5.0866        4.9992        5.3168        4.8308        4.7959        4.6542        4.8318        4.3119        4.2632        5.7771        5.6230        4.7952        4.1243        3.9887        7.2386        6.2958        7.6947        9.3622        7.7999        5.6902        6.5574        4.8348        7.7367        7.7485        3.3556        3.0892        4.4401        5.7920        5.8189        4.5053        3.5429        3.4705        4.2301        8.0571        5.1187        4.3324        3.1547        3.8511        2.8944        1.7323        1.3394        1.6052        1.3123        1.0974        0.6836        0.1220        0.1537        0.0823        0.0811        0.1351        0.1821        0.0957        0.1704        0.9224        1.1738        1.3381        1.3810        1.6145        1.6239        1.5980        1.4546        1.8737        1.7035        1.6642        1.6003        0.3821        0.1979        0.1319        0.1094        0.2085        0.2223        0.0992        0.0888        1.2883        1.9672        2.3061        2.7659        3.8337        5.8444        4.2810        5.6998        3.6086        3.8926        4.4226        4.7942        2.4381        2.8376        2.6340        3.3204        5.3115        5.5864        8.5478        8.4714       16.0764        0.0000        0.0000        0.0000        0.0000        0.0000        0.0000        0.0000        0.0000        0.0000        0.0000        0.0000        0.0000        0.0000        0.0000        0.0000        0.0000        0.0000        0.0000        0.0000        0.0000        0.0000        0.0000        0.0000        0.0000        0.0000        0.0000        0.0000        0.0000        0.0000        0.0000        0.0000        0.0000        0.0000        0.0000        0.0000        0.0000        0.0000        0.0000        0.0000        0.0000        0.0000        0.0000        0.0000        0.0000        0.0000        0.0000        0.0000        0.0000        0.0000        0.0000        0.0000        0.0000        0.0000        0.0000        0.0000        0.0000        0.0000        0.0000        0.0000        0.0000        0.0000
        0.0000        0.0000        0.0000        0.0000        0.0000        0.0000        0.0000        0.0000        0.0000        0.0000        0.0000        0.0000        0.0000        0.0000        0.0000        0.0000        0.0000        0.0000        0.0000        0.0000       67.8911       38.8153       19.2030       39.2274       15.3747       14.1779        9.3777       18.3047       21.9052       14.0434        7.6920        4.0536        5.5924        2.1838        1.3054        1.9375        4.6811        6.6513        9.4859        6.2695        6.3205        2.4825        5.0879        7.0846        3.3045        4.9501        3.7798        3.0781        3.8995        3.4731        0.6654        1.6942        2.2392        1.5388        1.6153        1.8493        2.3321        2.8395        2.2980        1.3375        1.2030        1.6392        1.6794        2.0966        3.8803        5.6141        4.6309        3.1766        3.3559        3.0875        1.1002        1.0631        1.2641        1.9121        1.5080        1.7453        1.4329        1.6800        1.9143        1.9561        2.7394        2.8037        2.6862        3.2017        3.7846        3.9669        4.8012        4.3454        5.3074        6.8923        7.1727        5.7871        5.4326        5.5696        5.9692        6.3944        5.8450        6.2904        6.3474        6.5148        6.3932        5.0808        6.2170        6.9565        5.4802        4.3070        4.2088        4.2005        5.7520        7.6350       11.6559        9.9113        7.9008        8.4631        7.3503        5.8670        5.0606        4.9388        5.2032        5.2295        3.6954        2.4553        3.3490        5.7637        6.4768        3.1549        3.0991        3.8576        5.0370        9.0227        4.9126        2.4760        2.0928        1.7692        1.6077        1.8289        1.7337        1.2142        0.8340        0.2547        0.1400        0.1413        0.1297        3.2363        7.2474        1.9065        1.4296        1.1953        1.5215        1.6259        1.7110        1.9955        2.0235        1.9313        1.6793        1.4219        1.2517        1.0758        0.8869        0.3994        0.3586        0.3611        0.3849        0.2067        0.2148        0.1476        0.1556        1.6955        2.5750        2.6862        3.3336        4.2789        4.8808        4.9670        5.1407        7.0193        7.0138        4.1658        4.1250        3.5443        3.4979        3.7967        5.5536        9.2249        9.5838       12.6812       10.9835       20.4791       18.3102        0.0000        0.0000        0.0000        0.0000        0.0000        0.0000        0.0000        0.0000        0.0000        0.0000        0.0000        0.0000        0.0000        0.0000        0.0000        0.0000        0.0000        0.0000        0.0000        0.0000        0.0000        0.0000        0.0000        0.0000        0.0000        0.0000        0.0000        0.0000        0.0000        0.0000        0.0000        0.0000        0.0000        0.0000        0.0000        0.0000        0.0000        0.0000        0.0000        0.0000        0.0000        0.0000        0.0000        0.0000        0.0000        0.0000        0.0000        0.0000        0.0000        0.0000        0.0000        0.0000        0.0000        0.0000        0.0000        0.0000        0.0000        0.0000        0.0000        0.0000
        0.0000        0.0000        0.0000        0.0000        0.0000        0.0000        0.0000        0.0000        0.0000        0.0000        0.0000        0.0000        0.0000        0.0000        0.0000        0.0000        0.0000        0.0000        0.0000        0.0000        0.0000       53.5433       41.9652       31.0388       20.6960        6.9554        5.9875       26.1448       13.1629        7.1590        4.2123        6.4246        6.6561        5.6537        9.2106       11.7343        7.4527        4.3427       10.5604        7.9866        3.8480        1.9486        2.0534        5.5526        4.1492        2.8559        1.1326        0.9147        2.0589        5.4442        6.2793        3.4330        2.0976        2.0126        3.9216        3.6218        3.0591        2.5936        1.4683        1.9170        1.7649        0.9347        1.4409        2.5117        0.7746        1.4319        2.1588        4.1395        4.4261        3.4176        0.7271        1.0134        1.7016        1.3176        1.8433        1.5232        2.1430        2.5267        3.1360        2.9404        3.2965        3.0863        4.2964        6.6290        7.1258        7.0137        7.9525        7.1811        7.3842        7.3162        6.2107        6.5458        5.7018        5.4673        6.5520        8.6197        8.9865        8.4041        8.8277        7.2912        4.9016        5.3432        6.5945        4.8740        4.4321        4.3454        4.4432        4.4114        5.1868        5.5165        6.6215       10.1097       11.9302       11.3805        9.8749        8.0692       10.8149        6.0607        5.6288        4.3651        3.4021        3.9219        3.7888        4.2587        8.6435        5.2274        3.3238        4.7237        8.1050        7.2964        3.5424        2.6906        2.1709        1.8416        1.5975        1.5717        1.3780        1.0858        0.8503        0.1314        0.0530        1.1572        4.1197       12.8795       13.2402        3.1520        3.2788        1.5744        1.7764        2.0567        2.1430        2.6866        2.6695        2.3875        2.0277        1.5880        1.2953        1.1364        1.0832        0.6785        0.6851        0.7358        0.8118        0.3877        0.3943        0.3050        0.2933        2.3513        2.8050        3.2480        3.6738        4.8234        5.3328        5.6015        6.0645        5.3657        5.6351        5.5395        5.8271        5.0261        5.2211        5.6277        6.1938        9.0556       10.5680       19.0677       15.8359       22.6359       23.7739       19.9914        0.0000        0.0000        0.0000        0.0000        0.0000        0.0000        0.0000        0.0000        0.0000        0.0000        0.0000        0.0000        0.0000        0.0000        0.0000        0.0000        0.0000        0.0000        0.0000        0.0000        0.0000        0.0000        0.0000        0.0000        0.0000        0.0000        0.0000        0.0000        0.0000        0.0000        0.0000        0.0000        0.0000        0.0000        0.0000        0.0000        0.0000        0.0000        0.0000        0.0000        0.0000        0.0000        0.0000        0.0000        0.0000        0.0000        0.0000        0.0000        0.0000        0.0000        0.0000        0.0000        0.0000        0.0000        0.0000        0.0000        0.0000        0.0000        0.0000
        0.0000        0.0000        0.0000        0.0000        0.0000        0.0000        0.0000        0.0000        0.0000        0.0000        0.0000        0.0000        0.0000        0.0000        0.0000        0.0000        0.0000        0.0000        0.0000        0.0000        0.0000       55.8963       35.7523       19.4171       26.7571       14.3355       23.3323       46.5306       24.5290       13.0447        5.9952       11.0037       13.3253       10.0710        4.5855        5.1600        9.6982        4.9102        5.8423       10.5816        6.5954        4.7107        5.0348        5.3747        5.8972        3.0589        2.1086        1.1952        3.5129        2.7015        3.1679        6.1198        4.8089        4.7657        5.0075        2.8685        4.0554        3.8244        4.5710        3.0172        1.4310        1.3108        1.3053        0.9993        0.3821        0.7548        1.9014        1.2440        2.0906        1.2884        1.9206        1.7578        1.9005        1.7900        2.2545        1.9211        2.8197        2.3022        2.6177        3.8643        3.7494        4.5664        5.0528        8.1650        8.8201        7.7950        6.9460        6.6539        6.7461        6.3745        5.8550        6.9574        8.8281        8.5067        7.7484        6.8643        7.2582        7.8464        6.7621        7.5772        6.5555        5.9713        5.5527        5.2033        4.7475        4.4127        4.6127        5.1293        5.3305        5.5412        6.5634        7.8464        9.1224       14.1060       11.8901       14.2714       11.8352        7.8903        8.5707        8.4792        4.2962        4.2878        5.4883        6.4690        5.2255        3.6319        4.9978        6.8750        5.0291        3.3462        2.8171        1.3281        1.0440        0.9309        0.8086        1.4082        2.0133        3.0515        1.1117        0.8007        0.7491        1.2005        1.2221        4.4935        8.9880        2.8163        1.2067        2.6957        3.4720        3.8510        4.4852        4.2189        3.8217        3.0796        2.5848        1.3303        1.0438        0.8918        1.0446        0.9730        0.9732        1.0436        1.2023        1.7457        1.9457        2.1848        2.6137        3.0627        3.4832        3.9202        4.3349        4.4671        4.8006        5.2864        6.4511        5.3724        6.3421        6.1923        6.5589        9.6380       11.8416       13.5418       14.1831       14.4694       11.6622       16.5796       15.5417       15.5594       16.2431       19.4160        0.0000        0.0000        0.0000        0.0000        0.0000        0.0000        0.0000        0.0000        0.0000        0.0000        0.0000        0.0000        0.0000        0.0000        0.0000        0.0000        0.0000        0.0000        0.0000        0.0000        0.0000        0.0000        0.0000        0.0000        0.0000        0.0000        0.0000        0.0000        0.0000        0.0000        0.0000        0.0000        0.0000        0.0000        0.0000        0.0000        0.0000        0.0000        0.0000        0.0000        0.0000        0.0000        0.0000        0.0000        0.0000        0.0000        0.0000        0.0000        0.0000        0.0000        0.0000        0.0000        0.0000        0.0000        0.0000        0.0000        0.0000        0.0000        0.0000
        0.0000        0.0000        0.0000        0.0000        0.0000        0.0000        0.0000        0.0000        0.0000        0.0000        0.0000        0.0000        0.0000        0.0000        0.0000        0.0000        0.0000        0.0000        0.0000        0.0000        0.0000       45.7043       21.8773        7.7091       10.3738        7.7332       13.4010       27.1822       20.0257       10.5477       17.4109       13.7028       19.1514        9.2795        8.3308        6.1760        8.2603       10.8660       11.5619        7.4758       12.6324       12.0927        9.4321        9.3440        9.9486        4.4089        4.6376        3.8694        3.3759        1.0366        2.6545        4.6514        3.9158        5.9705        4.0840        5.4621        5.6978        5.5185        2.9760        2.0816        1.0889        1.8084        1.8099        0.5921        0.6357        1.1528        1.3544        1.2967        1.6387        2.6129        3.6480        2.2796        1.4888        1.8987        2.2803        1.7919        3.1989        4.4473        3.7613        4.0921        6.8843        6.1213        5.8491        7.0985        8.8473        8.9752        9.4072        8.1639        7.8703        7.3409        7.3812        7.4448        6.7619       10.1192        8.7299        9.1896        9.3914        8.1662        7.5174        7.4668        5.8373        6.0440        5.2126        4.7325        4.5782        4.6617        5.1518        6.3452        6.8877        6.4020        7.3343        9.1802        7.9520       10.7073       12.5982       19.3593       13.4910        8.4448        7.3471        6.4866        5.6952        6.8478        5.5976        5.1966        4.2399        5.6492       16.5236        7.3596        8.4158        5.8615        3.9659        1.3927        1.2523        1.2394        0.9231        1.4552        1.3728        1.3625        1.0594        0.9601        0.6944        0.6887        0.5621        0.5061        1.7885        1.5031        1.8725        3.2733        4.1572        4.6066        4.5542        4.1957        4.0895        3.6783        3.1260        1.6539        1.3061        1.2161        1.3344        1.3155        1.3260        1.4352        1.6694        2.4523        2.7675        2.9430        3.3713        3.8140        4.0831        4.5133        4.8200        4.9305        5.1477        5.8027        6.4723        6.0104        7.1568        7.9760       10.0715       19.5606       18.2881       18.4905       16.3461       13.9443       14.7912       16.4656       15.8575       17.3305       17.0997       18.9640        0.0000        0.0000        0.0000        0.0000        0.0000        0.0000        0.0000        0.0000        0.0000        0.0000        0.0000        0.0000        0.0000        0.0000        0.0000        0.0000        0.0000        0.0000        0.0000        0.0000        0.0000        0.0000        0.0000        0.0000        0.0000        0.0000        0.0000        0.0000        0.0000        0.0000        0.0000        0.0000        0.0000        0.0000        0.0000        0.0000        0.0000        0.0000        0.0000        0.0000        0.0000        0.0000        0.0000        0.0000        0.0000        0.0000        0.0000        0.0000        0.0000        0.0000        0.0000        0.0000        0.0000        0.0000        0.0000        0.0000        0.0000        0.0000        0.0000
        0.0000        0.0000        0.0000        0.0000        0.0000        0.0000        0.0000        0.0000        0.0000        0.0000        0.0000        0.0000        0.0000        0.0000        0.0000        0.0000        0.0000        0.0000        0.0000        0.0000        0.0000       37.6526       24.1883       21.1434        8.8042        4.1498        7.1078        8.1748        8.0553       18.2670       22.2169       19.4824       17.5375       13.7149       12.3435       17.3214       24.4847       20.7777       18.4957       15.1897       21.9620       21.0070       17.3870       16.9227       18.6643       13.6489       14.5091       14.8123       10.7939        4.8284        4.6985        4.0446        2.7571        2.8398        2.2602        3.1596        4.7665        2.6785        2.0269        1.6431        0.9865        1.1227        0.9063        1.2699        1.3976        2.0308        2.1694        2.6964        2.4296        2.3117        3.3635        2.7633        2.7174        3.4383        3.4109        3.2655        3.6286        3.8171        4.7241        3.6347        3.8701        4.9961        6.2315        9.0291        9.8512       11.2960       11.6725        9.7997        9.9371        8.3975        7.7965        7.6320        6.9953        8.5487        9.0817        7.3378        6.5439        6.8608        8.0817        6.9447        6.6335        5.3032        5.3461        5.8995        5.3472        5.5349        6.1369        6.9315        6.2271        6.9989        7.7406        7.7063        8.5822        8.5955        8.9254       12.4115       10.5839        5.9810        5.8634        7.6479        6.6358        5.9694        5.0012        4.2825        4.0383        4.5217        5.2861        6.7920       16.4894        3.8663        3.1705        1.5138        1.2555        1.5072        1.0065        1.6835        1.6770        1.5420        1.3184        1.1089        0.9270        0.8155        0.7527        1.0229        0.9382        0.8858        1.4570        3.6462        4.6183        5.0701        4.9459        4.5788        4.4495        4.1361        3.6386        2.0852        1.6365        1.5275        1.6316        1.6395        1.6805        1.7945        2.1255        2.9824        3.2332        3.4299        3.8434        4.1047        4.5262        4.8442        5.4053        5.3614        5.7617        6.4693        7.4169        7.2038       13.1103       10.7892       11.1809       16.6289       17.1972       18.6696       18.9402       20.3627       15.2643       22.4194       21.8269       22.7167       20.9585       21.3268       22.2256        0.0000        0.0000        0.0000        0.0000        0.0000        0.0000        0.0000        0.0000        0.0000        0.0000        0.0000        0.0000        0.0000        0.0000        0.0000        0.0000        0.0000        0.0000        0.0000        0.0000        0.0000        0.0000        0.0000        0.0000        0.0000        0.0000        0.0000        0.0000        0.0000        0.0000        0.0000        0.0000        0.0000        0.0000        0.0000        0.0000        0.0000        0.0000        0.0000        0.0000        0.0000        0.0000        0.0000        0.0000        0.0000        0.0000        0.0000        0.0000        0.0000        0.0000        0.0000        0.0000        0.0000        0.0000        0.0000        0.0000        0.0000        0.0000
        0.0000        0.0000        0.0000        0.0000        0.0000        0.0000        0.0000        0.0000        0.0000        0.0000        0.0000        0.0000        0.0000        0.0000        0.0000        0.0000        0.0000        0.0000        0.0000        0.0000        0.0000        0.0000       29.6975       23.3426        7.0483        6.1704        2.5961        3.2657        3.3630        9.5885        4.8773       14.9959       10.5381       14.1494        5.9419       20.3471       31.3380       35.7580       27.4423       15.0678       24.8359       32.8441       26.5180       24.5067       25.6049       20.5563       12.7688       11.5303        9.4048        7.9427        4.2698        2.6151        6.3987        3.6468        1.1887        2.1094        1.2844        2.3586        2.7671        1.1164        0.9692        1.3592        1.6288        2.9502        1.0066        1.4643        2.8091        3.6421        3.0223        3.3562        3.9937        3.0101        2.8522        3.6633        4.8261        3.9170        4.3386        5.6568        5.7462        6.2784        6.1603        7.8553        8.1192       10.1284       11.3052       10.7833       10.8335       11.0017        9.9786       10.1567        6.7692        6.6176        6.4705        6.8028        6.4656        6.1854        6.4024        5.2887        6.6847        6.2410        6.1017        5.9719        6.4565        6.9878        6.3448        6.6657        7.2012        5.4974        6.3800        7.4005        7.5440        7.2003        9.0515       13.1105       13.9158       13.0777       15.4992       11.5989        8.8098        8.0033        9.7776        6.6351        4.9803        4.7382        4.6650        4.8000        5.3098        4.8837        5.2235        3.9737        4.0940        1.8931        1.5453        1.3934        1.3340        2.1700        2.0970        1.8631        1.6257        1.3206        1.0898        0.9589        0.9629        0.9077        1.3475        1.1453        1.5802        3.7463        4.6837        5.0625        4.9701        4.7052        4.5528        4.3556        4.0473        2.2153        2.0365        2.0130        2.1380        2.2292        5.0475        2.3329        2.4864        3.8438        4.1359        4.8181        5.0673        6.2129        6.3322        8.7897       10.3326        9.2264        8.8833        9.3160        8.3177        7.5094        8.2938        9.1508       14.2580       14.8471       18.8144       22.0989       17.9241       19.7809       22.2492       24.0299       26.5146       26.6752       25.2384       24.4221       24.6808        0.0000        0.0000        0.0000        0.0000        0.0000        0.0000        0.0000        0.0000        0.0000        0.0000        0.0000        0.0000        0.0000        0.0000        0.0000        0.0000        0.0000        0.0000        0.0000        0.0000        0.0000        0.0000        0.0000        0.0000        0.0000        0.0000        0.0000        0.0000        0.0000        0.0000        0.0000        0.0000        0.0000        0.0000        0.0000        0.0000        0.0000        0.0000        0.0000        0.0000        0.0000        0.0000        0.0000        0.0000        0.0000        0.0000        0.0000        0.0000        0.0000        0.0000        0.0000        0.0000        0.0000        0.0000        0.0000        0.0000        0.0000        0.0000
        0.0000        0.0000        0.0000        0.0000        0.0000        0.0000        0.0000        0.0000        0.0000        0.0000        0.0000        0.0000        0.0000        0.0000        0.0000        0.0000        0.0000        0.0000        0.0000        0.0000        0.0000       79.9740       58.2166       36.7109       17.6468       10.7752        2.8410        2.7103        1.4807        7.0789        9.2589       15.2676        6.2254       10.8433        6.8017       16.1679       18.5443       20.4734       15.2874       23.4309       37.1499       33.3234       29.9832       35.6343       35.9083       26.1991       22.7741       12.0271        5.9453       10.5423       13.9551       10.3703        8.8877        6.7996        3.2625        1.8952        3.4455        3.5343        3.3887        2.6219        1.9627        2.3325        2.7268        1.8314        1.6024        2.1117        2.6834        3.0441        3.4326        2.9795        3.6237        3.3876        3.6880        4.3863        4.9646        4.7857        5.6903        7.1829        8.5113        8.2746        9.4217        9.9943       10.3980       11.4984       12.1886       11.1577       10.6414       10.1065        9.0388        8.6145        5.8482        5.4507        5.8414        5.8396        4.6088        4.9317        4.3279        5.1413        4.7739        4.5665        3.7519        5.2091        5.3055        6.7151        6.3018        5.4197        6.0779        7.0484        7.7205        8.3462        8.7227       10.4688        8.7515       11.9863       12.9226       15.4306       15.7826       11.5446       11.6854        8.1819        7.0687        5.8914        4.7664        3.8419        4.2314        3.8851        4.1455        4.6549        4.8791        4.8061        4.4638        7.8441        5.9746        5.8425        4.8090        3.6186        4.2851        3.4764        3.1210        2.6591        2.0243        1.7853        1.7526        1.4288        1.2700        1.3435        1.6721        2.9968        3.6567        3.9047        3.8479        3.7123        3.6934        3.6564        3.5918        3.9114        3.7532        3.5390        3.6116        4.7666        4.9022        5.3884        5.3690        6.0409        6.2156        6.3554        7.5241        6.0681        7.3659        9.0047        8.8952       10.6528        7.4560        8.5335        8.7968       10.8685       11.8605       12.7937       14.6153       18.3721       17.1961       18.4140       19.8799       20.0027       22.3617       22.8653       21.7684       27.3084       29.0351       28.3006       28.6255       30.5794        0.0000        0.0000        0.0000        0.0000        0.0000        0.0000        0.0000        0.0000        0.0000        0.0000        0.0000        0.0000        0.0000        0.0000        0.0000        0.0000        0.0000        0.0000        0.0000        0.0000        0.0000        0.0000        0.0000        0.0000        0.0000        0.0000        0.0000        0.0000        0.0000        0.0000        0.0000        0.0000        0.0000        0.0000        0.0000        0.0000        0.0000        0.0000        0.0000        0.0000        0.0000        0.0000        0.0000        0.0000        0.0000        0.0000        0.0000        0.0000        0.0000        0.0000        0.0000        0.0000        0.0000        0.0000        0.0000        0.0000        0.0000
        0.0000        0.0000        0.0000        0.0000        0.0000        0.0000        0.0000        0.0000        0.0000        0.0000        0.0000        0.0000        0.0000        0.0000        0.0000        0.0000        0.0000        0.0000        0.0000        0.0000       83.9757       57.2541       36.7053       34.0872       20.4984        6.3915        2.8282        5.2703        8.7025       13.6325       20.3576        9.2669       18.8327        7.6285       16.1064       24.2090       16.6438       19.9736       27.2052       43.6552       46.4004       34.4068       36.3686       32.3315       27.2357       22.4356       20.1221       15.6936       10.2281       12.9750       14.3279       11.5828        4.4385        3.6286        4.4086        4.9597        3.4959        3.2507        6.4090        3.9245        3.9600        3.3000        2.0617        2.1359        2.2694        2.4343        3.4304        3.8009        3.8291        3.8070        4.4844        4.1820        4.3302        4.6370        5.7573        6.2259        7.8498        8.5702        9.2116       10.6730       12.6779       13.6931       14.2575       12.9873       12.4062       11.2628       10.5418        8.2711        7.8584        7.1706        5.8148        5.5158        5.3100        4.7678        4.3525        3.6956        4.5987        4.5677        4.0234        2.8696        2.7078        3.7263        5.6247        5.0516        4.7459        4.7150        5.0376        8.8987        8.4352        8.7341        8.6736       11.0938       12.2043        7.5937        7.6604       12.6702        6.7757        6.0447        5.9121        5.4546        5.6076        5.8232        6.3980        3.8645        4.7591        4.4314        4.2042        4.8191        5.0753        5.3093        4.9130       14.3722       10.3691       12.4876       13.0409        6.5531        4.9814        8.2725        5.3039        5.7805        5.4422        5.2846        3.9855        2.3706        1.9072        2.0296        1.8792        3.1997        3.6809        3.9133        3.9007        3.8299        3.8700        3.9700        4.2740        5.0110        5.8905        5.5872        5.6669        8.0582       10.3453       10.0580        9.5395        9.7649       13.4904       13.1805       12.2414       10.3777        8.9153        7.8755        7.9901        7.4453        8.1053        9.2908        9.6128       11.8143       12.8110       13.9745       16.0270       18.3151       18.8792       18.8897       19.9174       20.3945       21.0376       22.1112       23.8576       28.4331       28.6107       31.5656       33.2943       33.8206       35.8272        0.0000        0.0000        0.0000        0.0000        0.0000        0.0000        0.0000        0.0000        0.0000        0.0000        0.0000        0.0000        0.0000        0.0000        0.0000        0.0000        0.0000        0.0000        0.0000        0.0000        0.0000        0.0000        0.0000        0.0000        0.0000        0.0000        0.0000        0.0000        0.0000        0.0000        0.0000        0.0000        0.0000        0.0000        0.0000        0.0000        0.0000        0.0000        0.0000        0.0000        0.0000        0.0000        0.0000        0.0000        0.0000        0.0000        0.0000        0.0000        0.0000        0.0000        0.0000        0.0000        0.0000        0.0000        0.0000        0.0000
        0.0000        0.0000        0.0000        0.0000        0.0000        0.0000        0.0000        0.0000        0.0000        0.0000        0.0000        0.0000        0.0000        0.0000        0.0000        0.0000        0.0000        0.0000        0.0000        0.0000       76.1931       58.3981       46.8148       43.3982       23.9579       11.6882        6.4063        5.3696       11.3981       11.4264        5.0470       16.1826       24.1306       14.3820       16.4878       29.6899       49.5918       52.3991       54.5036       48.0791       50.3334       49.4024       25.2862       26.7508       25.0311       27.2252       23.5492       19.1831       18.0071       13.7673       12.1995        6.0835        4.2561        4.1132        4.7966        6.1275        4.8645        5.5126        8.5076        5.3439        5.3959        5.0670        5.7006        3.3461        2.7265        2.9252        4.6070        3.9836        3.9293        3.4726        4.7371        4.8029        4.9091        6.3562        8.5444        8.8580        9.5589        9.0663       10.3695       13.0140       14.4430       16.5802       16.7562       15.2725       13.8349       13.8131       11.3606        8.9057        7.5004        6.5819        5.5387        5.3992        4.8699        4.8335        5.3895        6.3057        4.0030        2.1119        2.0485        2.0297        2.7394        2.1766        2.4236        2.7010        2.8151        4.5292        5.1256        5.7203        8.4698        8.4086        6.4055        9.2883       12.2825        9.0377        6.0846        8.9247        4.8805        3.4444        6.7208        5.4710        5.8545        6.2242        6.6336        5.0175        5.0691        4.7689        4.9968        5.5953        5.9136        6.8744        7.4439       17.0121       19.1953       18.2732       14.3209        8.3107        7.9323        6.6335        4.6485        6.7522        7.4792        5.7108        6.7300        5.6501        5.4700        2.3603        2.2117        3.6001        4.3277        4.3570        4.3461        4.3439        4.5637        4.9189        5.2381        5.9490        7.8269        9.5721       11.2824       12.0090       12.4878       15.4872       14.5175       11.0320       11.7498       11.0064       10.3164        9.9116        9.1381        9.1472        9.6576        9.7298        9.7635       10.4633       11.3270       13.3374       14.4765       15.6161       17.9712       18.9937       20.8671       22.7650       21.5550       22.7151       24.1257       25.4322       26.6346       29.6670       33.9085       35.6200       38.0485       38.7019       42.6190       38.1816        0.0000        0.0000        0.0000        0.0000        0.0000        0.0000        0.0000        0.0000        0.0000        0.0000        0.0000        0.0000        0.0000        0.0000        0.0000        0.0000        0.0000        0.0000        0.0000        0.0000        0.0000        0.0000        0.0000        0.0000        0.0000        0.0000        0.0000        0.0000        0.0000        0.0000        0.0000        0.0000        0.0000        0.0000        0.0000        0.0000        0.0000        0.0000        0.0000        0.0000        0.0000        0.0000        0.0000        0.0000        0.0000        0.0000        0.0000        0.0000        0.0000        0.0000        0.0000        0.0000        0.0000        0.0000        0.0000
        0.0000        0.0000        0.0000        0.0000        0.0000        0.0000        0.0000        0.0000        0.0000        0.0000        0.0000        0.0000        0.0000        0.0000        0.0000        0.0000        0.0000        0.0000        0.0000        0.0000       71.0039       59.8072       47.9869       33.0465       18.1771       14.8197       15.2340        9.7189       14.4137        8.2229        8.8849       15.8503       13.4821       14.4215       29.5087       44.7156       49.5084       43.3679       38.0506       48.8076       41.0485       43.5476       42.0112       33.0621       29.8442       27.7922       31.0303       21.7907       15.8706       11.0328       10.7599        6.6714        3.7453        3.7058        4.6027        8.3620        8.2140        8.2581        9.4048        6.7315        6.9412        5.0845        5.2032        3.5358        3.6195        4.0381        4.3104        4.1036        4.4063        4.7628        4.6011        4.9711        5.5738        6.8460        8.2699        8.5515        8.6449        9.9209       11.7072       15.1593       17.5073       16.5492       14.8194       13.8370       12.8653       12.2239       10.3452        7.7656        6.9088        6.0354        5.9223        6.3480        4.4030        3.9941        3.0980        3.3007        2.7828        2.2197        1.5156        1.3926        1.4527        2.0042        1.3789        1.7557        2.2739        4.0081        3.7848        4.2808        6.1002        7.1099        5.9638        7.3851        7.6403        8.1020        5.6508        6.4121        9.0838        5.0926        5.3848        5.3939       13.3015        9.3677        7.3686        6.8627        6.1237        6.1832        6.3326        7.0909        8.1837        8.1994        8.0492       21.2606       21.3760       12.0687       19.2816       14.7941       11.7649       12.4366       12.1553       10.1546        9.8379       11.1162        8.2386       34.4935        8.7664        9.2293        2.4835        4.1035        4.5378        5.2830        5.4523        5.5649        6.2274        5.8344        6.1498        6.4319        7.4310        9.6023       10.1420        9.3432        9.8844        9.7088       11.0420        9.7916        8.9982        9.3725        9.8568       11.1773       11.2583       11.3512       12.0871       11.2413       11.9479       12.7770       14.0130       15.9553       16.9374       18.8680       20.2882       21.3615       23.1804       25.4165       25.4507       27.4401       30.1594       31.1790       32.6748       35.6018       37.0106       39.1045       42.7820       44.0443       47.7266       43.4988       43.6621        0.0000        0.0000        0.0000        0.0000        0.0000        0.0000        0.0000        0.0000        0.0000        0.0000        0.0000        0.0000        0.0000        0.0000        0.0000        0.0000        0.0000        0.0000        0.0000        0.0000        0.0000        0.0000        0.0000        0.0000        0.0000        0.0000        0.0000        0.0000        0.0000        0.0000        0.0000        0.0000        0.0000        0.0000        0.0000        0.0000        0.0000        0.0000        0.0000        0.0000        0.0000        0.0000        0.0000        0.0000        0.0000        0.0000        0.0000        0.0000        0.0000        0.0000        0.0000        0.0000        0.0000        0.0000
        0.0000        0.0000        0.0000        0.0000        0.0000        0.0000        0.0000        0.0000        0.0000        0.0000        0.0000        0.0000        0.0000        0.0000        0.0000        0.0000        0.0000        0.0000        0.0000        0.0000        0.0000       80.7752       63.7595       71.9233       65.5680       57.4648       55.3005       45.3752       42.6554       37.7371       35.7865       32.3240       29.5327       35.1706       46.9672       55.1828       58.6107       55.8298       57.2050       49.2793       50.3575       47.1966       53.0754       43.1230       53.5452       38.7229       29.9264       19.2273       25.2304       22.4458       19.9170       10.2702        7.7596        2.3092        6.4548       10.5427        7.6041       10.5251       11.1774        7.5140        6.5652        6.9682        5.2348        4.3448        4.1788        4.3189        5.1169        3.5456        3.9637        3.8720        4.4891        5.8339        7.3862        9.0789        7.5176        6.9648        8.1193        9.5685       12.8863       18.2909       18.1137       16.0553       14.6806       14.1747       12.3000       10.5170        9.4513        8.9403        6.1081        7.7056        6.3292        6.3829        8.3405        5.2454        3.8676        2.7352        0.9917        0.5738        0.6503        0.4581        0.4280        1.8651        1.6323        2.0767        3.2700        3.8039        6.4891        3.5950        3.5842        2.9342        5.3313        2.2563        3.4401        2.6230        2.5725        3.3755        2.2141        3.1742        5.0567       10.9108       10.4065       10.2733       10.5319       12.0143       11.8592       11.4350        9.2997       30.9018       25.3333       22.7079       25.5706       23.3989       17.8918       16.9087       17.9548       10.8285       10.1017       10.4744       11.1091        7.0500        4.6044        4.1658       11.3370       42.7705       12.3799        7.3678        3.5791        5.0701        5.0180        5.1640        5.7827        6.7249        7.2014        7.4359        7.6783       10.1700       11.9377       11.5031       12.4115       11.8477        8.7162        8.3606       10.7851        9.4989        9.9388       20.4157       20.8989       17.2288       17.0547       16.8051       14.2877       15.4985       17.1749       17.3976       23.7217       19.0858       25.0049       23.8541       31.8918       31.7773       28.6350       28.5767       30.4782       35.2003       39.3431       44.0157       47.5471       50.0801       53.8151       51.1087       52.3003       59.4624       60.4390       54.1932       54.2932       19.5300        0.0000        0.0000        0.0000        0.0000        0.0000        0.0000        0.0000        0.0000        0.0000        0.0000        0.0000        0.0000        0.0000        0.0000        0.0000        0.0000        0.0000        0.0000        0.0000        0.0000        0.0000        0.0000        0.0000        0.0000        0.0000        0.0000        0.0000        0.0000        0.0000        0.0000        0.0000        0.0000        0.0000        0.0000        0.0000        0.0000        0.0000        0.0000        0.0000        0.0000        0.0000        0.0000        0.0000        0.0000        0.0000        0.0000        0.0000        0.0000        0.0000        0.0000        0.0000        0.0000        0.0000
        0.0000        0.0000        0.0000        0.0000        0.0000        0.0000        0.0000        0.0000        0.0000        0.0000        0.0000        0.0000        0.0000        0.0000        0.0000        0.0000        0.0000        0.0000        0.0000        0.0000        0.0000       68.1876       58.7829       80.8337       78.3184       74.7224       70.5312       60.1070       53.3154       51.1021       50.3569       39.4134       41.8807       41.4643       47.3111       55.5712       58.7718       55.7619       54.3213       50.4048       50.5619       49.1324       53.0369       43.7330       40.7974       38.1369       25.9439       20.5094       17.8813       16.6744       16.4224       13.1333       11.4969       13.5116       15.2623        8.3576        7.6643        9.4744        8.6060        6.3680        9.9367       11.3545        7.7624        4.7656        6.0333        5.8018        5.5135        5.2765        5.0509        6.9127        8.6014        8.3116        8.1148        9.6597        9.8396       10.1844        9.5447       10.3639       10.6537       12.4827       15.2512       16.5141       14.5626       14.2185       14.1746       11.5948        9.3151        7.6063        6.5574        6.6206        5.2434        6.6713        4.9796        5.7168        3.3162        2.7599        1.3465        0.5693        0.2389        0.6352        2.1752        1.6281        1.9965        1.2850        0.9892        0.9355        0.4748        1.8514        2.4047        2.3761        3.9727        2.6442        2.0161        1.6118        0.3585        3.7192        5.7342        7.5353        3.7958       14.1705       16.4305       12.7318       13.6463       10.7853       10.8319       10.6825       11.1702       23.4516       19.8164       18.2096       17.5213       22.8333       27.2473       29.9543       26.6354       14.9811       16.4335       12.3138        6.8925        5.9113        5.1501       10.0298       48.0538       11.3754        3.5299        5.3368        5.7499        7.7180        7.6259        5.8130        6.4508        9.0961       10.7930        8.6093        8.7644       10.1305       11.0848       10.4573       13.6186       13.3257       10.4209        9.8712       12.5890       12.6452       15.3970       19.3880       22.6191       25.7439       23.3885       19.8471       19.1054       18.0777       19.9794       20.4962       21.0796       21.5882       22.5052       23.7670       27.5918       34.8785       35.8703       34.4799       34.0920       39.6953       40.5116       46.3774       45.5981       59.3947       50.3317       52.1993       54.0920       62.7602       61.8109       64.7254       56.9960       27.8400        0.0000        0.0000        0.0000        0.0000        0.0000        0.0000        0.0000        0.0000        0.0000        0.0000        0.0000        0.0000        0.0000        0.0000        0.0000        0.0000        0.0000        0.0000        0.0000        0.0000        0.0000        0.0000        0.0000        0.0000        0.0000        0.0000        0.0000        0.0000        0.0000        0.0000        0.0000        0.0000        0.0000        0.0000        0.0000        0.0000        0.0000        0.0000        0.0000        0.0000        0.0000        0.0000        0.0000        0.0000        0.0000        0.0000        0.0000        0.0000        0.0000        0.0000        0.0000        0.0000        0.0000
        0.0000        0.0000        0.0000        0.0000        0.0000        0.0000        0.0000        0.0000        0.0000        0.0000        0.0000        0.0000        0.0000        0.0000        0.0000        0.0000        0.0000        0.0000        0.0000        0.0000        0.0000       67.6846       68.6577       91.2302       88.8174       87.5946       85.0361       75.0345       68.2034       62.4035       64.2556       53.3237       48.8800       48.8672       49.4164       65.8827       62.6781       58.2371       62.2244       56.6547       54.9229       48.7287       41.5203       32.5498       29.3788       30.8465       27.7634       29.1074       25.1077       19.6195       20.7417       15.1622       17.9248       12.5448       26.3025       13.5845        7.9132       11.0519       13.7212        9.2067        6.9067       10.6342       11.8327        7.3728        7.3032        7.1871        7.0963        5.4251        6.5211        6.3174        5.7837        4.9116        7.6297       13.7859       12.7143        9.7236       10.9097       10.7027       10.3513       12.6411       13.1252       13.0371       12.0810       11.9090       10.3273        9.0683        8.9781        9.8587        6.8365        5.9356        4.5593        3.5602        3.0268        2.3618        1.4811        0.7598        1.5380        0.0033        0.4024        1.1168        0.9669        1.0568        1.0412        0.2388        0.9974        0.7340        0.3170        0.7744        1.1149        2.1380        1.5076        2.5407        2.8184        7.1058        3.5813        3.3170        9.8534        4.6120        3.3499       11.8363       13.5584       13.4540       16.1603       11.7386       12.4392       11.6650       11.8484       19.3228       17.4444       18.1859       17.9191       18.0840       16.8227       13.6578       18.8756       15.4451       16.9385       12.0995        5.1754        5.3499        5.8632        4.8067        4.8501        4.3209        4.9413        5.0065        7.2813        9.0080       10.4471        7.1642        8.3358        8.6367        9.1486        9.6264       10.2803       13.1086       17.1436       12.8250       12.8347       11.7438       11.8452       13.7018       12.6422       13.0285       14.3191       20.0494       17.8498       19.3285       18.2447       18.6920       19.7927       22.2185       23.4211       24.5200       25.7496       26.8920       27.9528       29.6860       31.2102       34.1734       40.9499       40.3114       39.7224       49.0917       47.5652       47.7945       48.1100       51.6948       53.8046       60.2790       58.3028       63.3102       63.4208       71.2666       60.0807       37.4100        0.0000        0.0000        0.0000        0.0000        0.0000        0.0000        0.0000        0.0000        0.0000        0.0000        0.0000        0.0000        0.0000        0.0000        0.0000        0.0000        0.0000        0.0000        0.0000        0.0000        0.0000        0.0000        0.0000        0.0000        0.0000        0.0000        0.0000        0.0000        0.0000        0.0000        0.0000        0.0000        0.0000        0.0000        0.0000        0.0000        0.0000        0.0000        0.0000        0.0000        0.0000        0.0000        0.0000        0.0000        0.0000        0.0000        0.0000        0.0000        0.0000        0.0000        0.0000        0.0000        0.0000
        0.0000        0.0000        0.0000        0.0000        0.0000        0.0000        0.0000        0.0000        0.0000        0.0000        0.0000        0.0000        0.0000        0.0000        0.0000        0.0000        0.0000        0.0000        0.0000        0.0000        0.0000       63.3144       70.3428       89.6752       88.7353       91.5905       95.3076       79.1173       86.7925       81.6845       76.1829       62.1397       58.4002       55.0042       63.1143       67.9751       64.2886       64.0773       55.2577       47.2620       48.1926       47.0838       38.6473       30.6626       28.9751       24.2257       22.8587       16.0890       14.4208       10.7277       13.2944       13.1747        8.1471       11.5913       21.6488       18.8460       10.3471       15.4738       21.1044       14.8223       16.0031       11.2578        7.5118        6.7217        8.7509        8.6019        8.8877        6.6115        7.3485        6.3644        7.0107        7.0797        9.3820        9.2693        8.5695        6.4514        6.5738        7.6354        9.1896       10.6217       11.8368       11.0804        9.5111        9.3453        8.6258        8.3985        8.3331        7.3376        7.2046        5.6840        4.4049        4.6141        4.2852        1.9818        2.3436        0.1050        3.5019        3.0268        0.8131        1.1468        1.3581        0.2283        0.6636        1.4029        1.5003        0.5326        0.2845        0.5945        0.8102        1.4430        1.4656        5.0917        3.8209        2.2017        1.6429        3.9214        4.7508        8.2428        3.3031       14.0729       14.1999       14.4878       13.4770       12.2588       13.7583       11.8707       12.1930       18.5410       17.4668       18.9580       18.5942       18.9559       21.2620       17.1852       18.9718       11.1756        6.6916        5.9845        4.6365        5.0339        4.6681        4.7900        5.2742        5.0175        5.4973        6.2166        7.0128        8.2997        9.1295        9.6540       10.5604       10.7204       10.8022       11.1360       11.8064       14.7219       16.9821       14.6074       13.9532       13.5560       16.3210       13.8958       14.6550       16.2409       16.5818       18.7900       20.9442       21.7021       23.0377       24.7767       25.1240       27.3225       27.8129       28.8933       30.5604       38.0530       37.3905       36.3330       38.4984       44.3612       44.4918       44.6082       45.3972       45.2082       48.8124       49.2244       53.6897       80.2535       56.5515       59.1852       69.2556       68.3200       70.6365       78.2749       61.7647        0.0000        0.0000        0.0000        0.0000        0.0000        0.0000        0.0000        0.0000        0.0000        0.0000        0.0000        0.0000        0.0000        0.0000        0.0000        0.0000        0.0000        0.0000        0.0000        0.0000        0.0000        0.0000        0.0000        0.0000        0.0000        0.0000        0.0000        0.0000        0.0000        0.0000        0.0000        0.0000        0.0000        0.0000        0.0000        0.0000        0.0000        0.0000        0.0000        0.0000        0.0000        0.0000        0.0000        0.0000        0.0000        0.0000        0.0000        0.0000        0.0000        0.0000        0.0000        0.0000        0.0000        0.0000
        0.0000        0.0000        0.0000        0.0000        0.0000        0.0000        0.0000        0.0000        0.0000        0.0000        0.0000        0.0000        0.0000        0.0000        0.0000        0.0000        0.0000        0.0000        0.0000        0.0000        0.0000        0.0000       82.1364      109.6601      116.7287      121.1075      119.2957      125.9496      127.1849      121.2451      110.3812       88.9776       79.1973       75.9265       76.5012       82.1584       83.3678       79.4128       72.7471       57.4613       53.2034       48.7317       44.1347       39.7931       35.5486       31.7976       26.8451        4.5632        2.7766        4.6916        6.4750        7.7063        3.5330       11.7247       11.3052        4.4892        4.5343        5.9584        6.4561        6.5092        6.3601        4.4007        6.5160        4.4857        4.4474        6.9980        5.2875        5.1033        5.3673        6.8602        8.3243        8.0688        8.3487        7.0004        5.7542        6.9184        8.0826        9.7601        9.6352       10.0545       12.1430       10.7846       11.0178        8.7560        7.8567        8.7851        9.1520       13.2167        8.4433        7.4187        6.5190        8.7361        7.5013        4.0210        2.4206        0.9863        2.8827        1.2080        1.9876        1.3311        0.3147        3.5525        3.2127        0.8974        0.1600        0.2598        0.5562        0.0792        2.3617        0.8550        0.2759        1.2919        3.7892        5.3416        4.9225       13.2344       16.5471       12.3434       15.4622       12.2219       13.8267       14.6841       13.8561       19.7733       21.7072       21.8103       19.3705       15.5660       17.3692       19.8920       18.4486       13.9777       13.6762       11.4555       11.8360        6.9876        5.1301        4.5341        4.3540        3.9312        3.8754        4.5137        4.7856        9.2548        6.9899        7.8742        9.4069       14.3204       14.1798       14.6873       14.5092       11.6945       11.4845       11.6810       12.2575       14.5933       16.2407       16.3565       16.6557       21.4908       21.5203       19.0904       20.3602       21.7323       25.5198       29.1975       29.8922       31.8115       31.2775       31.4406       36.8798       44.7664       34.5318       40.5966       52.2165       57.3002       60.7160       61.9523       69.9838       77.5924       67.0413       69.6170       81.9034       69.1130       86.4826       64.4215       67.5009       70.0347       76.0121       86.4113       74.4255       73.5994       71.3694       92.0470       95.5855       68.1231       70.2040       80.1855       78.7198        0.0000        0.0000        0.0000        0.0000        0.0000        0.0000        0.0000        0.0000        0.0000        0.0000        0.0000        0.0000        0.0000        0.0000        0.0000        0.0000        0.0000        0.0000        0.0000        0.0000        0.0000        0.0000        0.0000        0.0000        0.0000        0.0000        0.0000        0.0000        0.0000        0.0000        0.0000        0.0000        0.0000        0.0000        0.0000        0.0000        0.0000        0.0000        0.0000        0.0000        0.0000        0.0000        0.0000        0.0000        0.0000        0.0000        0.0000        0.0000        0.0000        0.0000
        0.0000        0.0000        0.0000        0.0000        0.0000        0.0000        0.0000        0.0000        0.0000        0.0000        0.0000        0.0000        0.0000        0.0000        0.0000        0.0000        0.0000        0.0000        0.0000        0.0000        0.0000        0.0000        0.0000        0.0000        0.0000        0.0000      123.2252      136.2064      138.7020      132.9588      122.6355       99.0834       89.2338       82.8978       81.2668       86.3475       85.0921       79.7936       72.7569       57.3126       51.4483       46.1317       42.7521       38.9284       34.1326       28.8692       23.2939        6.7921        6.1445        7.2849       10.8940        9.1315        6.0767        9.1531       11.0025       10.6790        6.0347        6.9378        6.9410        6.2890        3.7493        3.8371        4.6253        2.6782        3.8371        3.5717        3.9312        4.4241        5.5038        6.2013        7.9706        8.3350        8.4107        7.4126        6.5219        7.1787        8.4274        8.7699        9.0292        9.1233       10.1886       10.8502       12.6176       12.8967       14.5954       14.5878       11.2586       13.4453        7.8916        5.3069        4.7303        4.8258        6.1401        3.6609        2.5206        2.8614        2.3418        2.6548        1.1740        1.0358        0.8473        0.6320        0.5489        0.1452        0.6868        0.0672        0.4756        0.1053        0.6322        0.8592        1.3256        2.7362        2.1945        8.4274        9.4949        9.3176        9.7340       10.7336       12.7101       13.2292       14.8444       14.9607       14.2320       12.3361       14.1028       17.5938       18.4541       19.2233       17.2384       15.8681       14.2420       11.8678       10.9072       10.0568        8.9016        6.1022        6.4780        5.4195        5.2697        6.4734        8.0226        6.3446        6.0173        8.4115       11.6747       15.8658       17.5699       16.6637       17.8467       20.0505       17.1566       13.6313       13.7332       14.5542       14.7480       14.3794       15.1688       16.7166       16.7479       19.8130       23.6724       23.4415       26.8659       25.7359       29.6175       29.1586       32.5085       34.0888       37.7252       42.8437       44.2612       49.3934       48.9595       59.6974       60.6288       72.7115       59.1404       68.3575       62.3907       80.6930       75.0107       67.5447       63.1919       80.3081       89.4197       84.9482       79.9147       84.0899       77.2524       93.9362      102.4790       71.1867       77.7626      106.5892      111.4427       72.1671       74.4727       78.7440       77.8180        0.0000        0.0000        0.0000        0.0000        0.0000        0.0000        0.0000        0.0000        0.0000        0.0000        0.0000        0.0000        0.0000        0.0000        0.0000        0.0000        0.0000        0.0000        0.0000        0.0000        0.0000        0.0000        0.0000        0.0000        0.0000        0.0000        0.0000        0.0000        0.0000        0.0000        0.0000        0.0000        0.0000        0.0000        0.0000        0.0000        0.0000        0.0000        0.0000        0.0000        0.0000        0.0000        0.0000        0.0000        0.0000        0.0000        0.0000        0.0000        0.0000        0.0000
        0.0000        0.0000        0.0000        0.0000        0.0000        0.0000        0.0000        0.0000        0.0000        0.0000        0.0000        0.0000        0.0000        0.0000        0.0000        0.0000        0.0000        0.0000        0.0000        0.0000        0.0000        0.0000        0.0000        0.0000        0.0000        0.0000        0.0000      134.5440      140.1234      136.9788      127.5060      103.7406       93.7327       85.9252       82.2336       84.3012       80.6232       75.0810       68.6282       53.7727       48.5027       43.0889       40.4648       38.2638       32.9704       29.3734       22.2954        3.6925        3.3712        4.9479        5.8973        4.3769        6.6331        9.3349        9.2761        8.6056        7.3032        7.5165        5.7694        3.9816        3.5755        4.7587        3.7202        2.7617        3.8285        4.0566        3.6389        4.0000        4.2516        3.6963        5.0641        5.1515        6.2667        5.6384        5.5974        7.2709        8.5948        7.7370        8.4811        9.1728       11.0517       12.0670       12.6974       13.0797       14.3456       10.3260        8.5083       10.1966        9.8869        5.3232        4.6625        4.2764        2.8096        2.4002        2.7719        2.2845        2.3298        1.0003        0.6705        0.5661        0.6146        0.3317        0.1380        0.0000        0.0250        0.2297        0.7923        0.1440        0.0710        0.2370        0.2507        1.4346        1.8752        6.5744        6.5756        8.3286       11.9958       11.4408       13.2048       13.5280       14.8827       14.8755       14.4428       14.1000       19.3472       19.0540       13.2621       13.6285       11.7478       11.3713       10.8881       11.2418       10.6861        9.9248        8.9370        6.2304        5.4576        5.0461        5.7869        8.8683        8.7826        9.3511        8.8609       15.1107       13.2069       12.7295       21.9001       22.9651       19.8635       20.0840       19.2203       15.5542       16.1954       15.4754       16.8473       18.4062       18.1468       18.8406       20.3297       26.7616       29.3021       27.4428       33.5803       32.4047       33.9511       32.0914       35.3058       38.5293       44.7117       47.4359       39.9820       42.6913       53.9078       66.3203       65.9189       78.5440       77.0617       90.0402       84.7120       94.7762       97.4260       94.7021      102.2178       85.6923      103.4574      111.4119      115.3211       91.3638      101.5500       88.2463       83.4729       82.2360       84.2623      104.2700       96.0915       79.7950       71.6929       74.7510       70.6753       58.4400        0.0000        0.0000        0.0000        0.0000        0.0000        0.0000        0.0000        0.0000        0.0000        0.0000        0.0000        0.0000        0.0000        0.0000        0.0000        0.0000        0.0000        0.0000        0.0000        0.0000        0.0000        0.0000        0.0000        0.0000        0.0000        0.0000        0.0000        0.0000        0.0000        0.0000        0.0000        0.0000        0.0000        0.0000        0.0000        0.0000        0.0000        0.0000        0.0000        0.0000        0.0000        0.0000        0.0000        0.0000        0.0000        0.0000        0.0000        0.0000        0.0000
        0.0000        0.0000        0.0000        0.0000        0.0000        0.0000        0.0000        0.0000        0.0000        0.0000        0.0000        0.0000        0.0000        0.0000        0.0000        0.0000        0.0000        0.0000        0.0000        0.0000        0.0000        0.0000        0.0000        0.0000        0.0000        0.0000        0.0000        0.0000        0.0000        0.0000      122.4585      100.5135       91.1833       83.0905       77.7824       79.2040       73.3561       65.9385       60.1124       48.4930       42.8646       39.6913       38.2282       34.9580       32.1498       28.3306       24.4763        3.9449        3.0021        4.5205        5.7295        6.3390       10.5877       13.1777        8.7866        7.0950        6.2072        3.6681        5.6069        5.1936        6.3591        3.0701        2.9718        3.2503        2.9210        2.5424        4.0039        3.7702        3.5143        4.6244        4.3350        3.5181        4.0556        4.2931        5.4909        7.0870        7.2447        8.5530        9.6841       10.6250       11.0078       12.6042        8.6343        8.1817        7.0356        5.1173        4.9043        5.5685        7.0717        6.1859        6.6804        7.6335        3.1066        2.5781        1.9160        0.8104        3.7530        2.8923        1.1831        1.7410        0.4453        0.1416        0.1785        0.0159        0.4233        0.1508        0.2120        0.5933        0.2042        0.1935        0.1790        1.2289        1.6909        3.1520        5.4394        7.9570        8.7545       10.5033       12.2677       12.5338       13.9466       14.6088       14.3912       17.7956       14.6650       12.0761       11.8129       11.8937       11.6043       11.0959       10.6651       10.9487       10.4103        9.8664        9.0782        6.5926        6.0039        5.7697        5.8441        5.8252        6.3683        6.7454        9.1067       12.4540       14.2472       16.8237       18.8329       18.7268       21.5222       21.3650       21.2196       18.0898       18.8978       19.0819       19.9161       20.9503       22.9258       23.3096       25.4362       34.2986       32.4210       33.9329       37.8863       34.5863       35.8923       40.1332       43.1958       49.7646       53.7980       54.7465       45.3004       49.6906       68.3843       72.6058       85.8284       88.6144       79.7955       87.8306      108.0526      115.5742      101.9124       95.5073      109.4695       94.4666      125.1222      137.3007      131.8334       94.7317      100.7563      102.8262       91.9619       82.2248       78.2508       97.3293       81.4858       61.1691       71.9839       68.0170       68.0852       57.4200        0.0000        0.0000        0.0000        0.0000        0.0000        0.0000        0.0000        0.0000        0.0000        0.0000        0.0000        0.0000        0.0000        0.0000        0.0000        0.0000        0.0000        0.0000        0.0000        0.0000        0.0000        0.0000        0.0000        0.0000        0.0000        0.0000        0.0000        0.0000        0.0000        0.0000        0.0000        0.0000        0.0000        0.0000        0.0000        0.0000        0.0000        0.0000        0.0000        0.0000        0.0000        0.0000        0.0000        0.0000        0.0000        0.0000        0.0000        0.0000        0.0000
        0.0000        0.0000        0.0000        0.0000        0.0000        0.0000        0.0000        0.0000        0.0000        0.0000        0.0000        0.0000        0.0000        0.0000        0.0000        0.0000        0.0000        0.0000        0.0000        0.0000        0.0000        0.0000        0.0000        0.0000        0.0000        0.0000        0.0000        0.0000        0.0000        0.0000        0.0000       98.1507       91.2553        0.0000        0.0000       51.2243       44.5445       39.8709       36.8901       35.7112       32.4633       29.5641       27.5748       25.0701       23.1414       20.8548       18.1398       18.5711       14.8587       12.2180        9.9751        5.5471        5.7491        4.0242        4.4844        3.8041        3.5226        2.6443        4.3802        5.2414        2.1303        2.4893        1.7549        1.9997        2.9238        4.7608        6.7095        6.9230        4.8674        6.0797        4.5626        3.6852        3.9297        5.9027        5.4252        6.0868       12.3571       12.0306       10.8885       11.9124       14.3830       10.0986        8.8519        8.7349        7.7593        4.5626        3.9435        7.2114       11.0817       10.4351        8.9214        9.6299        9.8194        2.3507        1.2312        1.4315        2.9298        6.1876        4.2431        1.9409        0.3523        0.1222        0.3268        0.3655        0.9584        0.9038        0.6473        0.6667        0.2893        0.7396        0.8662        1.2741        2.2852        3.4573        5.7575        8.4832        7.7275        8.9022       10.0286       10.8869       12.3092       13.5265       13.4598       12.0815       11.7084       11.2161       10.8658        9.6469        9.2592        8.6536        8.2113        7.6674        7.2777        6.9675        6.6612        7.1363        6.8196        6.7587        7.0028       11.0686       11.1090       11.6168        8.6101       10.8955       13.8265       21.5108       25.2349       24.6162       21.4422       26.9633       19.4534       22.6382       32.3216       36.4511       30.2189       33.1879       33.9493       45.0928       38.4010       41.9323       66.8580       59.5383       64.8817       88.2724       87.3740       80.1360       65.3301       74.5870      102.9525       93.3055       87.8832      118.1413      113.0345      109.3751       93.9429      126.3235      140.3006      174.8378      166.5558      170.7352      127.3968      105.2732      117.1658      109.3693      139.6677      147.8593      138.8510      109.3833      102.2143      108.7002      102.6820       83.5802       80.9646       77.5532       74.6746       64.9698       69.0179       68.9925        0.0000        0.0000        0.0000        0.0000        0.0000        0.0000        0.0000        0.0000        0.0000        0.0000        0.0000        0.0000        0.0000        0.0000        0.0000        0.0000        0.0000        0.0000        0.0000        0.0000        0.0000        0.0000        0.0000        0.0000        0.0000        0.0000        0.0000        0.0000        0.0000        0.0000        0.0000        0.0000        0.0000        0.0000        0.0000        0.0000        0.0000        0.0000        0.0000        0.0000        0.0000        0.0000        0.0000        0.0000        0.0000        0.0000        0.0000        0.0000        0.0000        0.0000        0.0000
        0.0000        0.0000        0.0000        0.0000        0.0000        0.0000        0.0000        0.0000        0.0000        0.0000        0.0000        0.0000        0.0000        0.0000        0.0000        0.0000        0.0000        0.0000        0.0000        0.0000        0.0000        0.0000        0.0000        0.0000        0.0000        0.0000        0.0000        0.0000        0.0000        0.0000        0.0000        0.0000        0.0000        0.0000        0.0000        0.0000        0.0000       32.1719       30.3615       29.6844       26.9552       25.0258       23.7104       21.4988       20.2866       19.4736       18.2534       21.3127       19.7385       16.4594       13.2567        7.0161        5.4877        4.7048        3.6788        3.1445        4.3917        4.1215        4.6139        3.0831        2.2977        2.6620        1.9654        2.1058        2.8602        2.9072        3.4535        2.9497        4.5704        4.1989        4.9222        6.7100       14.3953        9.1885        8.2303        8.4911        8.0237        8.0174        6.6110        4.5328        4.9864        6.1151        6.2869        8.3231        5.1237        2.7470        3.5481        6.4729        7.3553        9.1165        6.7095        7.3900       11.3441        9.7092       11.5865        7.0123        1.7052        4.6591        2.9708        1.9721        1.6451        0.2990        1.0333        0.0583        0.5806        0.6779        0.8209        1.0407        1.1249        1.1601        0.7032        2.3425        1.8142        2.0734        4.2874        7.2378        6.5438        9.8007       11.6757       10.6051       12.1177       12.8734       12.8481       11.9494       11.8346       11.3777       10.9431        9.5554        9.0722        8.3147        7.9613        7.4528        7.1101        6.8486        6.7613        7.4832        7.4103        8.4759        8.2819        7.7986       11.7739       12.5437        9.7073       11.9689       13.4806       20.7284       32.7657       34.2902       40.1170       28.2794       30.4277       33.2621       40.2992       41.0785       34.8421       36.5493       47.8448       51.6963       59.2754       60.6142       55.9263       69.7042       84.3199      168.6458       94.2942       99.4057      101.9837       98.9678      119.6360      115.0687      115.1583       99.8913      112.5137      117.1090      131.8637      146.5027      179.1526      199.7663      152.1845      152.7923      164.2499      167.0895      175.1969      162.1715      156.3739      135.3517      116.0778      101.3296      103.6039       97.5299       89.0194       77.5729       73.0222       68.7774       68.1049       62.9604       71.1520        0.0000        0.0000        0.0000        0.0000        0.0000        0.0000        0.0000        0.0000        0.0000        0.0000        0.0000        0.0000        0.0000        0.0000        0.0000        0.0000        0.0000        0.0000        0.0000        0.0000        0.0000        0.0000        0.0000        0.0000        0.0000        0.0000        0.0000        0.0000        0.0000        0.0000        0.0000        0.0000        0.0000        0.0000        0.0000        0.0000        0.0000        0.0000        0.0000        0.0000        0.0000        0.0000        0.0000        0.0000        0.0000        0.0000        0.0000        0.0000        0.0000        0.0000        0.0000        0.0000
        0.0000        0.0000        0.0000        0.0000        0.0000        0.0000        0.0000        0.0000        0.0000        0.0000        0.0000        0.0000        0.0000        0.0000        0.0000        0.0000        0.0000        0.0000        0.0000        0.0000        0.0000        0.0000        0.0000        0.0000        0.0000        0.0000        0.0000        0.0000        0.0000        0.0000        0.0000        0.0000        0.0000        0.0000        0.0000        0.0000        0.0000        0.0000        0.0000       27.7031       25.9073       24.6187       23.7175       22.0595       21.5385       21.1158       21.3053       25.1985       25.1445       23.1075       18.9344        8.8701        6.8697        5.7586        5.1644        2.9286        3.0411        5.3382        4.9059        2.2381        1.2207        1.1365        1.0628        2.4929        2.4893        2.0104        2.3345        2.2903        2.5310        2.6787        3.1154        3.4007       10.6549       10.4696        9.6800        6.4442       10.5550        7.9827        5.0157        5.9477        7.7548        9.5870        7.8553        8.9228        4.5073        3.2872        3.2284        5.1637        8.8899        9.4160        8.3398       13.3766       17.7223       16.0610       18.0581       10.5892        4.8160       10.1825        5.4268        4.9081        1.9653        3.5700        0.5275        0.4558        0.4712        0.2143        0.1602        1.7737        1.5118        0.7087        0.5500        2.5201        4.7910        9.1193        5.0620        5.3875        8.1711        7.6854       12.2277       10.2943       11.8188       12.6178       12.9262       12.3030       12.5721       18.6501       11.9239       10.5754       10.1670        9.3981        8.7778        8.1120        7.6289        7.4351        7.5623        8.6323        8.7753        9.3989        9.4481        9.2776        9.6569       10.3057       11.2608       18.6675       15.1010       26.2546       30.6082       29.8172       39.4341       37.5000       34.0247       39.4408       41.4802       45.7443       47.4135       57.7821       60.7472       65.3132       82.5311       78.3499      113.5255      117.8498      110.4459       97.7319       92.6122      113.4438      135.8108      126.2673      138.8929      109.4553      108.7841      125.5475      100.0699      111.9927      117.1192      131.6737      179.7351      186.7577      184.5173      187.9844      176.8967      178.3861      140.3014      156.0976      138.9058      129.6649      109.9273       90.0622       99.6447       88.6123       93.8912       82.0303       75.2460       69.6637       73.6658       61.0327       66.1702        0.0000        0.0000        0.0000        0.0000        0.0000        0.0000        0.0000        0.0000        0.0000        0.0000        0.0000        0.0000        0.0000        0.0000        0.0000        0.0000        0.0000        0.0000        0.0000        0.0000        0.0000        0.0000        0.0000        0.0000        0.0000        0.0000        0.0000        0.0000        0.0000        0.0000        0.0000        0.0000        0.0000        0.0000        0.0000        0.0000        0.0000        0.0000        0.0000        0.0000        0.0000        0.0000        0.0000        0.0000        0.0000        0.0000        0.0000        0.0000        0.0000        0.0000        0.0000        0.0000
        0.0000        0.0000        0.0000        0.0000        0.0000        0.0000        0.0000        0.0000        0.0000        0.0000        0.0000        0.0000        0.0000        0.0000        0.0000        0.0000        0.0000        0.0000        0.0000        0.0000        0.0000        0.0000        0.0000        0.0000        0.0000        0.0000        0.0000        0.0000        0.0000        0.0000        0.0000        0.0000        0.0000        0.0000        0.0000        0.0000        0.0000        0.0000        0.0000        0.0000       29.9907       29.4563       28.2914       27.5374       27.8814       27.8259       27.2618       31.8887       31.8587       29.7296       25.1263       11.8552        9.9831        8.9232        7.8280        2.4794        2.8748        3.2472        2.1046        5.1250        4.6150        2.9657        2.0767        2.1866        2.1043        3.1067        2.2248        2.4886        2.2164        2.2246        4.0065        3.0173        4.0327        3.3882        3.0520        2.8835        6.3207        3.5062        4.3739        5.0376        4.7771        4.3345        5.8740        8.0807        6.6134        5.5696        5.1275        7.8631       13.8967        8.2644        8.7032       15.5835       17.3514       20.2267       30.4417       21.8470       19.8394       21.9682       15.1920        4.6065        5.2181        2.5580        1.7347        0.3957        0.2100        0.0656        0.0926        0.8423        0.9285        0.5944        0.7840        4.0795        4.5911       12.1817        5.5303        5.6054        5.9361        7.2194        8.7335       10.2098       11.5006       12.5056       13.3121       14.2026       14.1579       13.6158       13.6167       12.4783       12.4352       11.6895       10.8569        9.9181        9.1669        8.8636        9.0174       10.4809       11.1006       11.1740       11.6378       18.8290       15.1741       14.0612       13.2767       21.3225       22.2685       33.0980       41.2361       37.8337       39.1177       41.6787       34.0279       54.6651       47.3598       47.3273       53.5271       64.3651       75.0369       74.6178       90.0445       65.9245      107.5114      127.2022      101.1805      104.6462      106.8700      129.4591      134.8055      122.9512      120.0715      108.0287      124.3309      125.1974      110.9960      119.7323      117.2382      139.4340      156.5709      167.1345      158.4407      169.4429      174.2169      137.6822      127.9565      117.5600      117.9050      113.3384      101.7519       89.0960       94.0140       88.9020       90.2486       73.5966       69.9336       69.6404       68.9116       67.5209        0.0000        0.0000        0.0000        0.0000        0.0000        0.0000        0.0000        0.0000        0.0000        0.0000        0.0000        0.0000        0.0000        0.0000        0.0000        0.0000        0.0000        0.0000        0.0000        0.0000        0.0000        0.0000        0.0000        0.0000        0.0000        0.0000        0.0000        0.0000        0.0000        0.0000        0.0000        0.0000        0.0000        0.0000        0.0000        0.0000        0.0000        0.0000        0.0000        0.0000        0.0000        0.0000        0.0000        0.0000        0.0000        0.0000        0.0000        0.0000        0.0000        0.0000        0.0000        0.0000        0.0000
        0.0000        0.0000        0.0000        0.0000        0.0000        0.0000        0.0000        0.0000        0.0000        0.0000        0.0000        0.0000        0.0000        0.0000        0.0000        0.0000        0.0000        0.0000        0.0000        0.0000        0.0000        0.0000        0.0000        0.0000        0.0000        0.0000        0.0000        0.0000        0.0000        0.0000        0.0000        0.0000        0.0000        0.0000        0.0000        0.0000        0.0000        0.0000        0.0000        0.0000        0.0000        0.0000        0.0000       48.3618       49.2793       49.5711       49.1252       49.6666       49.3317       46.3956       40.8982       32.7841       27.8013       24.0680       21.5725       18.2039       15.8104       13.6395       11.7514        8.6863        7.2679        5.7848        5.0319        4.4343        3.5358        3.2763        3.1170        3.7066        2.6807        2.8320        2.9513        4.7282        3.9707        3.2163        1.9072        0.7043        0.7328        1.7469        2.9151        9.6995       11.2483       11.9282       14.4158       22.1630       25.1027       29.6396       28.7107       27.0203       28.3031       25.0667       24.6800       17.5700       15.6250       14.9118       15.1372       16.1727       17.0726       13.5873        9.5148        9.1319        8.3876        7.3629        5.8935        2.8943        2.3461        1.2902        1.0022        1.2780        1.3646        0.7820        0.7508        1.1066        1.4078        1.8005        3.1041       24.7785       17.9528       12.6196        9.0745       13.2580       11.2994       12.7839       15.7709       18.4801       23.2245       24.0161       22.0716       20.1112       20.2478       19.5238       18.0604       12.9372       11.8979       11.5609       11.9612       18.8316       16.8534       17.3709       20.5442       38.5142       31.0103       36.9980       18.7800       33.0141       32.3726       55.4421       65.0154       71.8529       61.1114       53.6878       45.5001       57.5444       61.2694       71.1593       77.7047       83.4518       94.9323       70.9748      127.2281      111.6611       81.6921       96.3654      117.1474      117.2384      128.0898      116.8688      146.6352      114.5764      112.9055      132.2459      128.6417      121.8390      131.4010      114.8831       89.9720      113.7176      120.9717      125.3340      152.3092      163.2110      143.7094      130.8213      121.8386      109.4625      117.5551      115.3551       89.5771       79.1608       85.5194       83.9970       82.0515       71.7960       67.1484       68.1573       64.2006       35.8200        0.0000        0.0000        0.0000        0.0000        0.0000        0.0000        0.0000        0.0000        0.0000        0.0000        0.0000        0.0000        0.0000        0.0000        0.0000        0.0000        0.0000        0.0000        0.0000        0.0000        0.0000        0.0000        0.0000        0.0000        0.0000        0.0000        0.0000        0.0000        0.0000        0.0000        0.0000        0.0000        0.0000        0.0000        0.0000        0.0000        0.0000        0.0000        0.0000        0.0000        0.0000        0.0000        0.0000        0.0000        0.0000        0.0000        0.0000        0.0000        0.0000        0.0000        0.0000        0.0000        0.0000
        0.0000        0.0000        0.0000        0.0000        0.0000        0.0000        0.0000        0.0000        0.0000        0.0000        0.0000        0.0000        0.0000        0.0000        0.0000        0.0000        0.0000        0.0000        0.0000        0.0000        0.0000        0.0000        0.0000        0.0000        0.0000        0.0000        0.0000        0.0000        0.0000        0.0000        0.0000        0.0000        0.0000        0.0000        0.0000        0.0000        0.0000        0.0000        0.0000        0.0000        0.0000        0.0000        0.0000        0.0000       58.3919       59.4713       59.0481       59.6539       59.2999       56.1359       50.3972       41.1577       35.7733       31.6571       28.5934       24.6688       21.7773       19.3488       16.4828       12.5806        9.7311        7.5880        6.4598        5.2940        4.8324        4.1058        4.2404        4.0106        3.1250        2.8767        3.1058        2.3110        2.3804        2.7818        1.8784        0.3585        1.3311        1.8808        2.7366        6.3913        8.6678       10.7738       15.3295       25.5924       32.2509       34.9302       34.5957       42.3048       45.8639       32.0247       28.8777       21.3604       21.3821       23.7918       21.6019       14.9680       12.1835       12.2420        8.7165       12.0305        9.0039        9.7254        9.0715        6.3634        3.0171        2.2990        2.0859        1.1676        0.9318        1.0994        1.3316        1.5447        1.8234        2.0404        2.3858       12.4111        8.9215       10.9304       13.9808       23.6950       14.7987       12.1879       15.5155       18.1670       21.6972       24.7978       27.4164       24.2327       23.1914       22.5349       20.8032       14.9247       13.6704       13.3222       13.8492       19.6666       20.4720       24.4826       25.3683       40.2336       25.9441       29.0109       38.0134       45.6171       49.8706       61.6062       58.6488       59.5909       54.3836       44.5711       58.3993       71.9534       67.3155       80.9605       82.9495       89.8142      112.5704       92.6441       70.1997       66.7877       79.8502      125.6437      113.6454      112.6148      111.1917      105.9934      139.9974      108.1331      122.2126      104.4803      104.0916      150.2793      192.3653      107.8388      106.1607      125.1959      140.0128      165.3434      165.3107      155.8536      136.9926      138.1741      112.3046      120.6400      115.9254       88.2707      106.5853       84.4004       80.0932       76.0765       74.0596       69.0928       65.7257       66.1334       64.9288       48.4500        0.0000        0.0000        0.0000        0.0000        0.0000        0.0000        0.0000        0.0000        0.0000        0.0000        0.0000        0.0000        0.0000        0.0000        0.0000        0.0000        0.0000        0.0000        0.0000        0.0000        0.0000        0.0000        0.0000        0.0000        0.0000        0.0000        0.0000        0.0000        0.0000        0.0000        0.0000        0.0000        0.0000        0.0000        0.0000        0.0000        0.0000        0.0000        0.0000        0.0000        0.0000        0.0000        0.0000        0.0000        0.0000        0.0000        0.0000        0.0000        0.0000        0.0000        0.0000        0.0000        0.0000
        0.0000        0.0000        0.0000        0.0000        0.0000        0.0000        0.0000        0.0000        0.0000        0.0000        0.0000        0.0000        0.0000        0.0000        0.0000        0.0000        0.0000        0.0000        0.0000        0.0000        0.0000        0.0000        0.0000        0.0000        0.0000        0.0000        0.0000        0.0000        0.0000        0.0000        0.0000        0.0000        0.0000        0.0000        0.0000        0.0000        0.0000        0.0000        0.0000        0.0000        0.0000        0.0000        0.0000        0.0000        0.0000        0.0000       61.8012       63.0938       62.7403       59.8625       54.1574       44.5352       39.2931       35.4022       32.8661       29.1160       26.9540       23.5362       20.6619       15.9144       12.8142       10.8315        9.4428        8.5057        5.4816        5.0465        4.0095        4.0238        3.7649        3.6082        3.3572        2.8862        2.7698        3.0620        2.3927        1.0743        0.8452        0.8172        1.6123        8.8400        9.3130       12.9438       16.4467       33.2970       38.1081       36.4950       37.8870       43.9600       45.3611       34.3810       32.4168       26.0478       32.6794       24.1630       22.0929       15.2863       20.6861       18.0891        9.8668       13.4925       13.7128       13.1432       11.3427        7.0008        5.0165        4.5640        3.7496        2.3340        2.3890        1.9118        1.5318        1.4945        1.3326        1.6154        2.3359        6.1627        7.6588        7.3571        7.8861       19.5161       10.1541       11.6993       14.9743       16.4978       18.3282       23.0960       24.5300       23.0269       24.2197       23.7089       22.0030       15.9811       14.9311       14.6791       16.3014       22.5598       24.2700       31.2960       30.7246       32.8563       33.9155       29.2289       25.4533       41.5892       57.7012       62.7553       57.4910       68.0071       64.3001       74.7498       83.5855       81.6099       91.0820      104.5098      101.4957      118.8706      108.5536       81.2151       56.8693       72.1625      106.8486      109.5930      111.9544      125.9651      122.8857      106.3534       95.1502       92.7713       91.5347       90.5412      100.2060      118.5013      111.0680       98.2142       95.1064      115.6996      148.5401      139.6272      145.4414      130.5340      122.7922      122.4701      114.9326      105.2923      103.5659       94.6277       83.0687       73.0689       74.6839       74.2880       69.7380       62.6718       62.6941       70.4827       60.9297       35.3700        0.0000        0.0000        0.0000        0.0000        0.0000        0.0000        0.0000        0.0000        0.0000        0.0000        0.0000        0.0000        0.0000        0.0000        0.0000        0.0000        0.0000        0.0000        0.0000        0.0000        0.0000        0.0000        0.0000        0.0000        0.0000        0.0000        0.0000        0.0000        0.0000        0.0000        0.0000        0.0000        0.0000        0.0000        0.0000        0.0000        0.0000        0.0000        0.0000        0.0000        0.0000        0.0000        0.0000        0.0000        0.0000        0.0000        0.0000        0.0000        0.0000        0.0000        0.0000        0.0000        0.0000
        0.0000        0.0000        0.0000        0.0000        0.0000        0.0000        0.0000        0.0000        0.0000        0.0000        0.0000        0.0000        0.0000        0.0000        0.0000        0.0000        0.0000        0.0000        0.0000        0.0000        0.0000        0.0000        0.0000        0.0000        0.0000        0.0000        0.0000        0.0000        0.0000        0.0000        0.0000        0.0000        0.0000        0.0000        0.0000        0.0000        0.0000        0.0000        0.0000        0.0000        0.0000        0.0000        0.0000        0.0000        0.0000        0.0000        0.0000       59.0733       59.2040       57.0124       52.1736       43.4098       38.6890       35.8082       34.3881       31.3994       30.5395       27.7668       23.7282       17.2118       14.2342       12.3399       11.4921        7.4267        6.7723        6.1097        5.7564        5.6230        5.2251        5.0294        4.8501        4.7440        4.2733        3.9908        3.8481        0.9856        0.9400        1.3821        2.1339        9.1293       10.8939       14.3159       18.4955       32.7066       35.2329       45.0823       45.5667       50.8656       62.1048       37.6905       34.3259       32.0356       32.9656       31.7679       33.1604       15.2236       12.6890       14.2184       10.8174       17.9875       18.1216       20.2133       25.7142       11.3162        6.4827        5.9489        5.1458        3.3028        4.5813        4.3618        1.7720        5.4505        2.2566        1.6875        2.2744        5.1184        5.2029        6.2211        7.3220        8.8084       10.2646       11.8140       12.7168       15.4536       17.1948       18.6486       20.2107       21.9072       23.1625       22.8063       21.4434       15.8548       15.2420       15.3486       19.9754       33.3123       31.3457       35.0457       33.4782       35.4671       44.0399       48.8490       35.1097       59.1459       79.1482       57.5987       60.8400       56.5490       77.0552       73.5469       76.8004       96.2222       90.8234       91.1033       91.6783      117.4073      108.9654       89.1128       75.7953       81.9146       93.7952      121.1557      110.0457      100.2472      102.4563       98.6608      100.6659       95.1227       92.0343       85.2945       91.5403       96.0359      103.1466      108.7805       76.8751      103.1793      117.3171      127.1767      113.7836      122.8592      115.9847      118.2500      110.5234       98.7392       91.0050       87.6108       74.8014       65.4153       68.1111       70.6848       65.6050       66.8028       67.2576       58.8956       59.6858        0.0000        0.0000        0.0000        0.0000        0.0000        0.0000        0.0000        0.0000        0.0000        0.0000        0.0000        0.0000        0.0000        0.0000        0.0000        0.0000        0.0000        0.0000        0.0000        0.0000        0.0000        0.0000        0.0000        0.0000        0.0000        0.0000        0.0000        0.0000        0.0000        0.0000        0.0000        0.0000        0.0000        0.0000        0.0000        0.0000        0.0000        0.0000        0.0000        0.0000        0.0000        0.0000        0.0000        0.0000        0.0000        0.0000        0.0000        0.0000        0.0000        0.0000        0.0000        0.0000        0.0000        0.0000
        0.0000        0.0000        0.0000        0.0000        0.0000        0.0000        0.0000        0.0000        0.0000        0.0000        0.0000        0.0000        0.0000        0.0000        0.0000        0.0000        0.0000        0.0000        0.0000        0.0000        0.0000        0.0000        0.0000        0.0000        0.0000        0.0000        0.0000        0.0000        0.0000        0.0000        0.0000        0.0000        0.0000        0.0000        0.0000        0.0000        0.0000        0.0000        0.0000        0.0000        0.0000        0.0000        0.0000        0.0000        0.0000        0.0000        0.0000        0.0000        0.0000        0.0000       44.3775       37.1873       33.5683       31.9105       31.8956       39.2966       39.2224       36.9566       31.9020       23.7691       19.8635       17.3324       16.0303       16.2130       14.8586       13.8430        0.0000        0.0000       10.3494       10.0313        9.6123        9.1727        8.9940        8.6790        8.4451       10.2217        9.0170       12.3069       14.5584       17.4109       20.2895       24.4504       31.7067       32.5876       61.1209       67.4779       83.2399       65.1681       64.0938        0.0000        0.0000        0.0000        0.0000       50.2396       49.1964       37.2930       37.6905       20.1496        0.0000       22.2569       23.0291       25.4809       24.6552       17.6646       11.2619        8.0502        6.6329       11.3647       12.6739       10.3473       10.4032        8.7213        7.1915        6.8798        4.6042        4.3744        5.9604        7.2214        8.1644        7.1666        8.1402        8.9595       10.2962       12.6514       14.3793       16.9490       16.9995       19.6504       21.0944       20.7878       19.6388       15.5098       15.1897       15.7650       18.6994       33.2210       42.5255       39.3719       41.3483       56.5099       66.1527       64.7303       84.1996      106.3438      108.8130       83.7237       73.5472       64.7225      111.0064       87.7570      100.0995      101.8464      103.6258       98.8629       90.7920       98.8645       93.9201       81.3468       87.6906       95.9298       96.9655      109.3825      141.4122      130.0722       92.9856       95.3878       95.2403       84.9869       95.4175       87.1438       86.0662       88.9108       73.3979       86.4268       96.4689      126.0372      133.3823      116.3272       94.1884      111.6383      116.7015      105.7638      102.0290       88.5638       80.1354       72.6565       68.9721       58.5686       57.0731       58.1295       62.8245       69.5475       50.3135        0.0000        0.0000        0.0000        0.0000        0.0000        0.0000        0.0000        0.0000        0.0000        0.0000        0.0000        0.0000        0.0000        0.0000        0.0000        0.0000        0.0000        0.0000        0.0000        0.0000        0.0000        0.0000        0.0000        0.0000        0.0000        0.0000        0.0000        0.0000        0.0000        0.0000        0.0000        0.0000        0.0000        0.0000        0.0000        0.0000        0.0000        0.0000        0.0000        0.0000        0.0000        0.0000        0.0000        0.0000        0.0000        0.0000        0.0000        0.0000        0.0000        0.0000        0.0000        0.0000        0.0000        0.0000        0.0000        0.0000
        0.0000        0.0000        0.0000        0.0000        0.0000        0.0000        0.0000        0.0000        0.0000        0.0000        0.0000        0.0000        0.0000        0.0000        0.0000        0.0000        0.0000        0.0000        0.0000        0.0000        0.0000        0.0000        0.0000        0.0000        0.0000        0.0000        0.0000        0.0000        0.0000        0.0000        0.0000        0.0000        0.0000        0.0000        0.0000        0.0000        0.0000        0.0000        0.0000        0.0000        0.0000        0.0000        0.0000        0.0000        0.0000        0.0000        0.0000        0.0000        0.0000        0.0000        0.0000        0.0000        0.0000        0.0000        0.0000       41.8690       43.2104       41.5280        0.0000        0.0000        0.0000       20.2103       19.0830       19.4142       18.3680        0.0000        0.0000        0.0000        0.0000        0.0000        0.0000        0.0000       11.5505       11.5246       11.0708       13.2841       13.3460       13.9064       17.9093       25.8696       26.4505       28.2409       53.8846       45.6787       58.3414       53.9865       54.9078       53.8867        0.0000        0.0000        0.0000        0.0000        0.0000        0.0000       79.7548       35.3534        0.0000        0.0000        0.0000       25.9909       30.2005       39.1804       29.9713       16.8212       12.5943        9.5568        7.8053       15.9742       13.3522        9.9741        7.6746        6.0162        4.2439        3.8397        3.3723        4.9010        7.7917       10.6755        9.1461        8.1607       11.0160        9.7335        9.8505       12.0922       13.3994       14.4497       15.8673       19.8162       20.6753       22.0215       19.8440       15.5816       15.4940       16.2592       21.4085       34.8149       47.2042       60.7042       64.0460       87.1569       97.6112      104.5002      113.8376      132.7682      100.6413       75.2660       76.0498       97.2385      128.3237      162.0426      105.0659       92.9172       99.4215       95.7085       96.9493       98.9836       85.3717       96.8439       95.3835      115.6234      108.9495      119.8539      129.0125      132.4245      116.9351      101.1722       85.2544       78.8889       78.7297       82.8324       92.9718       75.3214       78.4156       72.0160       69.4054       94.9010      114.2280      121.4321       92.5953      100.3702      107.8503       96.1942       90.9418       79.9349       74.2830       73.0500       71.7209       60.3602       61.3532       59.3371       61.0112       69.5076       65.5869        0.0000        0.0000        0.0000        0.0000        0.0000        0.0000        0.0000        0.0000        0.0000        0.0000        0.0000        0.0000        0.0000        0.0000        0.0000        0.0000        0.0000        0.0000        0.0000        0.0000        0.0000        0.0000        0.0000        0.0000        0.0000        0.0000        0.0000        0.0000        0.0000        0.0000        0.0000        0.0000        0.0000        0.0000        0.0000        0.0000        0.0000        0.0000        0.0000        0.0000        0.0000        0.0000        0.0000        0.0000        0.0000        0.0000        0.0000        0.0000        0.0000        0.0000        0.0000        0.0000        0.0000        0.0000        0.0000        0.0000
        0.0000        0.0000        0.0000        0.0000        0.0000        0.0000        0.0000        0.0000        0.0000        0.0000        0.0000        0.0000        0.0000        0.0000        0.0000        0.0000        0.0000        0.0000        0.0000        0.0000        0.0000        0.0000        0.0000        0.0000        0.0000        0.0000        0.0000        0.0000        0.0000        0.0000        0.0000        0.0000        0.0000        0.0000        0.0000        0.0000        0.0000        0.0000        0.0000        0.0000        0.0000        0.0000        0.0000        0.0000        0.0000        0.0000        0.0000        0.0000        0.0000        0.0000        0.0000        0.0000        0.0000        0.0000        0.0000        0.0000        0.0000        0.0000        0.0000        0.0000        0.0000       21.1811       20.1639       20.3531       19.3549        0.0000        0.0000        0.0000        0.0000        0.0000        0.0000        0.0000        0.0000       12.7192       12.5041       12.9039       14.0267       16.2670       19.7771       55.1823       37.4590       36.2744       41.3844       33.7863       43.1704        0.0000        0.0000        0.0000        0.0000        0.0000        0.0000        0.0000        0.0000        0.0000        0.0000        0.0000        0.0000        0.0000        0.0000        0.0000       36.0400       36.0858       29.1816       15.2140       11.6313        8.9284        7.1988       11.9946        5.8126        6.2100        5.3181        3.4914        2.0732        2.1793        3.1096        4.8742        5.9964        8.7121        8.1700        8.3752       10.0426       12.4383       12.0890       14.4511       15.6501       15.7781       15.8784       18.9590       20.7582       22.5310       24.1648       17.0199       16.0118       16.6101       20.4442       31.5943       37.5923       50.5877       59.3579      100.5539       97.8376       96.1147      122.9636      126.8517       84.9274       91.1402       89.2344      108.8667      157.7658      166.8322       95.7850       99.9944       87.4834       88.6726       94.1479      108.2181       98.2163      101.3502      109.8542      113.4944      121.0879      121.8188      110.3130      101.3346       98.5752       95.7277       62.9704       67.4598       67.1970       63.0922       62.5105       81.8325       80.4028       80.8564       73.4652       79.9230       84.2818       85.4003       78.2867       89.9733       89.2079       83.3278      100.8529       73.5393       66.3225       65.1590       62.4030       55.4306       55.8774       58.0596       57.5596       55.6533        0.0000        0.0000        0.0000        0.0000        0.0000        0.0000        0.0000        0.0000        0.0000        0.0000        0.0000        0.0000        0.0000        0.0000        0.0000        0.0000        0.0000        0.0000        0.0000        0.0000        0.0000        0.0000        0.0000        0.0000        0.0000        0.0000        0.0000        0.0000        0.0000        0.0000        0.0000        0.0000        0.0000        0.0000        0.0000        0.0000        0.0000        0.0000        0.0000        0.0000        0.0000        0.0000        0.0000        0.0000        0.0000        0.0000        0.0000        0.0000        0.0000        0.0000        0.0000        0.0000        0.0000        0.0000        0.0000        0.0000        0.0000
        0.0000        0.0000        0.0000        0.0000        0.0000        0.0000        0.0000        0.0000        0.0000        0.0000        0.0000        0.0000        0.0000        0.0000        0.0000        0.0000        0.0000        0.0000        0.0000        0.0000        0.0000        0.0000        0.0000        0.0000        0.0000        0.0000        0.0000        0.0000        0.0000        0.0000        0.0000        0.0000        0.0000        0.0000        0.0000        0.0000        0.0000        0.0000        0.0000        0.0000        0.0000        0.0000        0.0000        0.0000        0.0000        0.0000        0.0000        0.0000        0.0000        0.0000        0.0000        0.0000        0.0000        0.0000        0.0000        0.0000        0.0000        0.0000        0.0000        0.0000        0.0000        0.0000       19.3210       20.2319        0.0000        0.0000        0.0000        0.0000        0.0000        0.0000        0.0000        0.0000        0.0000        0.0000       13.7623       13.3459       14.3955       16.2144       25.6502       48.0555       47.1243       44.2344       42.0863       40.3546        0.0000        0.0000        0.0000        0.0000        0.0000        0.0000        0.0000        0.0000        0.0000        0.0000        0.0000        0.0000        0.0000        0.0000        0.0000        0.0000        0.0000       32.0500       24.7413       13.3369       10.5757        8.6918        7.0404        9.5600        2.8055        2.0690        1.6986        1.9671        1.7304        2.4084        3.2645        5.2891       10.3552       13.6099       14.1569       12.3514       11.9173       14.1342       14.6718       15.4226       16.9584       18.5304       18.1728       21.0137       21.8919       21.6912       21.0163       24.0595       28.1375       40.8453       38.2942       45.0165       55.6709       45.1577       60.3350       92.4826       69.6611       70.5545      112.1102      109.4329       88.8218       82.2485       96.9056      113.9342      104.4273      112.1239       95.3228       93.3934       97.4689      103.7432      113.8531      116.4919       89.6855      106.0415       96.3803       97.9426      103.0383       98.0637      100.8104       74.2840       83.8049       81.0020       51.8436       56.1517       70.6530       67.9157       55.6697       68.0632       49.4173       47.8475       56.6703       69.9840       68.5970       88.2453       81.1828       70.8268       81.6079       77.4639       74.1753       64.6202       51.4045       52.5926       52.8106       49.3214       49.7813       57.5923       57.1484        0.0000        0.0000        0.0000        0.0000        0.0000        0.0000        0.0000        0.0000        0.0000        0.0000        0.0000        0.0000        0.0000        0.0000        0.0000        0.0000        0.0000        0.0000        0.0000        0.0000        0.0000        0.0000        0.0000        0.0000        0.0000        0.0000        0.0000        0.0000        0.0000        0.0000        0.0000        0.0000        0.0000        0.0000        0.0000        0.0000        0.0000        0.0000        0.0000        0.0000        0.0000        0.0000        0.0000        0.0000        0.0000        0.0000        0.0000        0.0000        0.0000        0.0000        0.0000        0.0000        0.0000        0.0000        0.0000        0.0000        0.0000        0.0000
        0.0000        0.0000        0.0000        0.0000        0.0000        0.0000        0.0000        0.0000        0.0000        0.0000        0.0000        0.0000        0.0000        0.0000        0.0000        0.0000        0.0000        0.0000        0.0000        0.0000        0.0000        0.0000        0.0000        0.0000        0.0000        0.0000        0.0000        0.0000        0.0000        0.0000        0.0000        0.0000        0.0000        0.0000        0.0000        0.0000        0.0000        0.0000        0.0000        0.0000        0.0000        0.0000        0.0000        0.0000        0.0000        0.0000        0.0000        0.0000        0.0000        0.0000        0.0000        0.0000        0.0000        0.0000        0.0000        0.0000        0.0000        0.0000        0.0000        0.0000        0.0000        0.0000        0.0000        0.0000        0.0000        0.0000        0.0000        0.0000        0.0000        0.0000        0.0000        0.0000        0.0000        0.0000       17.5506       15.6980       16.7484       18.8643       24.3631       33.6315       31.1760       31.1114       29.9188        0.0000        0.0000        0.0000        0.0000        0.0000        0.0000        0.0000        0.0000        0.0000        0.0000        0.0000        0.0000        0.0000        0.0000        0.0000        0.0000        0.0000        0.0000       29.5887       35.0512       18.1677       15.4532       12.1558        9.7028        5.1942        3.4363        2.2574        3.4723        1.8421        0.9498        1.2943        2.0957        6.0911        7.4402        8.5785       13.8481       17.8553       19.2771       19.9396       20.4703       19.3611       19.7022       20.2491       19.6283       21.2952       21.2493       20.8455       20.7138       24.9832       31.5912       38.3698       39.3464       61.0079       55.7947       47.9232       56.7529       61.8585       59.0503       74.0772       86.7598       96.9288      101.3942       87.3171       88.1982      104.9833       98.2686       97.6571       98.6600       98.0147       98.8425       94.4995      105.2336      110.1757       90.0546       91.9021       88.6132       93.6155       99.8948       86.4175       72.2336       68.3516       66.3305       74.8104       48.0410       51.3082       54.7348       54.2804       44.2780       48.9108       45.6897       51.8206       45.8748       57.9898       64.7897       60.0060       60.9769       52.2447       53.4871       49.3019       48.2055       40.7151       37.7794       40.6363       42.3463       42.8852       47.9656       54.1529       56.7015        0.0000        0.0000        0.0000        0.0000        0.0000        0.0000        0.0000        0.0000        0.0000        0.0000        0.0000        0.0000        0.0000        0.0000        0.0000        0.0000        0.0000        0.0000        0.0000        0.0000        0.0000        0.0000        0.0000        0.0000        0.0000        0.0000        0.0000        0.0000        0.0000        0.0000        0.0000        0.0000        0.0000        0.0000        0.0000        0.0000        0.0000        0.0000        0.0000        0.0000        0.0000        0.0000        0.0000        0.0000        0.0000        0.0000        0.0000        0.0000        0.0000        0.0000        0.0000        0.0000        0.0000        0.0000        0.0000        0.0000        0.0000        0.0000
        0.0000        0.0000        0.0000        0.0000        0.0000        0.0000        0.0000        0.0000        0.0000        0.0000        0.0000        0.0000        0.0000        0.0000        0.0000        0.0000        0.0000        0.0000        0.0000        0.0000        0.0000        0.0000        0.0000        0.0000        0.0000        0.0000        0.0000        0.0000        0.0000        0.0000        0.0000        0.0000        0.0000        0.0000        0.0000        0.0000        0.0000        0.0000        0.0000        0.0000        0.0000        0.0000        0.0000        0.0000        0.0000        0.0000        0.0000        0.0000        0.0000        0.0000        0.0000        0.0000        0.0000        0.0000        0.0000        0.0000        0.0000        0.0000        0.0000        0.0000        0.0000        0.0000        0.0000        0.0000        0.0000        0.0000        0.0000        0.0000        0.0000        0.0000        0.0000        0.0000        0.0000        0.0000        0.0000        0.0000        0.0000        0.0000        0.0000        0.0000        0.0000        0.0000        0.0000        0.0000        0.0000        0.0000        0.0000        0.0000        0.0000        0.0000        0.0000        0.0000        0.0000        0.0000        0.0000        0.0000        0.0000        0.0000        0.0000        0.0000        0.0000       18.3898       18.4048       16.2367       14.4443       12.4127        9.8768        5.2120        3.8236        2.4013        9.4431        3.9647        0.9935        1.3345        1.8942        5.6297        8.6686        9.8340       12.0395       20.0294       23.0474       23.5970       22.9193       20.3537       19.2282       19.1699       19.6510       21.3842       23.3671       21.8027       22.9207       24.4568       24.7459       24.7874       31.0616       70.6957       64.7402       53.1028       71.0108       73.6506       73.6698       72.4259       86.2294       92.5335       89.4754       85.7861      106.1585      108.2810       85.4885       95.5187      102.4595       96.3293       94.4041       89.8395       90.4338       97.8171       91.0352       88.5313       81.7197       82.7854       78.9956       72.9272       68.4505       52.0699       52.9201       66.6769       53.4272       48.5205       42.4655       46.7688       39.3214       38.6215       43.5982       40.4065       52.6886       54.3222       53.3367       52.9409       47.5975       41.4810       38.3042       39.7759       40.0103       31.8821       31.1543       31.9087       41.2477       39.7470       43.9967       46.8746        0.0000        0.0000        0.0000        0.0000        0.0000        0.0000        0.0000        0.0000        0.0000        0.0000        0.0000        0.0000        0.0000        0.0000        0.0000        0.0000        0.0000        0.0000        0.0000        0.0000        0.0000        0.0000        0.0000        0.0000        0.0000        0.0000        0.0000        0.0000        0.0000        0.0000        0.0000        0.0000        0.0000        0.0000        0.0000        0.0000        0.0000        0.0000        0.0000        0.0000        0.0000        0.0000        0.0000        0.0000        0.0000        0.0000        0.0000        0.0000        0.0000        0.0000        0.0000        0.0000        0.0000        0.0000        0.0000        0.0000        0.0000        0.0000        0.0000
        0.0000        0.0000        0.0000        0.0000        0.0000        0.0000        0.0000        0.0000        0.0000        0.0000        0.0000        0.0000        0.0000        0.0000        0.0000        0.0000        0.0000        0.0000        0.0000        0.0000        0.0000        0.0000        0.0000        0.0000        0.0000        0.0000        0.0000        0.0000        0.0000        0.0000        0.0000        0.0000        0.0000        0.0000        0.0000        0.0000        0.0000        0.0000        0.0000        0.0000        0.0000        0.0000        0.0000        0.0000        0.0000        0.0000        0.0000        0.0000        0.0000        0.0000        0.0000        0.0000        0.0000        0.0000        0.0000        0.0000        0.0000        0.0000        0.0000        0.0000        0.0000        0.0000        0.0000        0.0000        0.0000        0.0000        0.0000        0.0000        0.0000        0.0000        0.0000        0.0000        0.0000        0.0000        0.0000        0.0000        0.0000        0.0000        0.0000        0.0000        0.0000        0.0000        0.0000        0.0000        0.0000        0.0000        0.0000        0.0000        0.0000        0.0000        0.0000        0.0000        0.0000        0.0000        0.0000        0.0000        0.0000        0.0000        0.0000        0.0000        0.0000       15.0242       12.2730       14.5239       13.5964       11.6761        9.7016        5.5662        4.0677        3.1305        5.2788        3.3197        2.2798        1.6955        2.1531        5.6435        6.8614        8.8848       11.8009       18.4621       22.0461       24.0294       25.3412       21.7135       21.8634       21.4792       21.5037       25.2966       22.9835       24.9898       27.3797       26.7508       27.9985       30.1352       32.1969       46.2335       48.2608       58.3815       74.5426       79.2726       65.6454       88.5700       96.3429       95.1692       99.8999       97.0713       97.6804       95.6396      105.6838      101.9751      106.3872       92.4823       87.9534       87.8832       89.6665       82.1564       85.1120       79.7782       70.7188       61.5041       47.8067       66.9135       60.2841       62.5839       59.1489       49.3685       28.4824       33.2705       35.6966       32.9626       32.5584       32.3422       39.5444       34.2798       52.2153       45.8596       46.1165       38.9724       33.4994       29.9145       27.7509       29.0116       26.5763       24.0209       23.6349       27.7058       40.4889       30.5831       37.5777       52.2588        0.0000        0.0000        0.0000        0.0000        0.0000        0.0000        0.0000        0.0000        0.0000        0.0000        0.0000        0.0000        0.0000        0.0000        0.0000        0.0000        0.0000        0.0000        0.0000        0.0000        0.0000        0.0000        0.0000        0.0000        0.0000        0.0000        0.0000        0.0000        0.0000        0.0000        0.0000        0.0000        0.0000        0.0000        0.0000        0.0000        0.0000        0.0000        0.0000        0.0000        0.0000        0.0000        0.0000        0.0000        0.0000        0.0000        0.0000        0.0000        0.0000        0.0000        0.0000        0.0000        0.0000        0.0000        0.0000        0.0000        0.0000        0.0000        0.0000
        0.0000        0.0000        0.0000        0.0000        0.0000        0.0000        0.0000        0.0000        0.0000        0.0000        0.0000        0.0000        0.0000        0.0000        0.0000        0.0000        0.0000        0.0000        0.0000        0.0000        0.0000        0.0000        0.0000        0.0000        0.0000        0.0000        0.0000        0.0000        0.0000        0.0000        0.0000        0.0000        0.0000        0.0000        0.0000        0.0000        0.0000        0.0000        0.0000        0.0000        0.0000        0.0000        0.0000        0.0000        0.0000        0.0000        0.0000        0.0000        0.0000        0.0000        0.0000        0.0000        0.0000        0.0000        0.0000        0.0000        0.0000        0.0000        0.0000        0.0000        0.0000        0.0000        0.0000        0.0000        0.0000        0.0000        0.0000        0.0000        0.0000        0.0000        0.0000        0.0000        0.0000        0.0000        0.0000        0.0000        0.0000        0.0000        0.0000        0.0000        0.0000        0.0000        0.0000        0.0000        0.0000        0.0000        0.0000        0.0000        0.0000        0.0000        0.0000        0.0000        0.0000        0.0000        0.0000        0.0000        0.0000        0.0000        0.0000        0.0000       10.5639       12.6557        8.8174       11.8623       11.4099       10.7266        9.6387        5.9859        5.1322        4.6172        5.2240        4.8891        2.8854        2.0330        2.4633        6.8619        7.6612       10.6308       15.9176       23.7756       24.5754       27.8530       28.8052       24.6343       24.5778       24.6249       25.2251       25.0163       26.1154       25.6251       24.2183       28.0181       29.1884       27.9412       27.4121       44.0887       40.9681       56.7121       65.0926       55.0282       83.9164       82.2929       71.3840       75.1005       83.1092       82.3007       71.0263      103.2232       94.2311       95.4819       93.2940       80.4913       83.6417       78.1975       85.3739       66.0540       71.5211       63.7751       51.5114       54.8274       51.6733       40.2722       65.1839       63.6612       39.6656       37.2032       37.2743       36.3091       27.9847       30.0497       28.7716       27.1153       26.6488       33.0093       46.8476       38.2544       31.5629       34.3487       33.6158       25.9622       23.1044       22.6089       21.5134       19.3330       18.1447       21.7275       32.1329       29.2961        0.0000        0.0000        0.0000        0.0000        0.0000        0.0000        0.0000        0.0000        0.0000        0.0000        0.0000        0.0000        0.0000       66.6000        0.0000        0.0000        0.0000       51.8400        0.0000        0.0000        0.0000        0.0000        0.0000        0.0000        0.0000        0.0000        0.0000        0.0000        0.0000        0.0000        0.0000        0.0000        0.0000        0.0000        0.0000        0.0000        0.0000        0.0000        0.0000        0.0000        0.0000        0.0000        0.0000        0.0000        0.0000        0.0000        0.0000        0.0000        0.0000        0.0000        0.0000        0.0000        0.0000        0.0000        0.0000        0.0000        0.0000        0.0000        0.0000        0.0000        0.0000
        0.0000        0.0000        0.0000        0.0000        0.0000        0.0000        0.0000        0.0000        0.0000        0.0000        0.0000        0.0000        0.0000        0.0000        0.0000        0.0000        0.0000        0.0000        0.0000        0.0000        0.0000        0.0000        0.0000        0.0000        0.0000        0.0000        0.0000        0.0000        0.0000        0.0000        0.0000        0.0000        0.0000        0.0000        0.0000        0.0000        0.0000        0.0000        0.0000        0.0000        0.0000        0.0000        0.0000        0.0000        0.0000        0.0000        0.0000        0.0000        0.0000        0.0000        0.0000        0.0000        0.0000        0.0000        0.0000        0.0000        0.0000        0.0000        0.0000        0.0000        0.0000        0.0000        0.0000        0.0000        0.0000        0.0000        0.0000        0.0000        0.0000        0.0000        0.0000        0.0000        0.0000        0.0000        0.0000        0.0000        0.0000        0.0000        0.0000        0.0000        0.0000        0.0000        0.0000        0.0000        0.0000        0.0000        0.0000        0.0000        0.0000        0.0000        0.0000        0.0000        0.0000        0.0000        0.0000        0.0000        0.0000        0.0000        0.0000        0.0000        6.3949        6.9958        7.4276        9.0214        8.7129        8.7200       14.8808       54.8384       12.8509       12.1314       10.8110        9.6580        9.2408        8.2792        9.9402        8.4151        9.3488       11.1472       14.5862       25.0239       33.1012       38.3119       36.0078       34.2904       41.5560       36.7680       35.2842       31.8868       41.5593       38.7580       36.3276       26.7299       22.5813       21.5640       21.4173       28.5505       40.8668       39.1941       44.5315       61.1648       75.9157       68.8484       73.5816       80.2433       77.8100       79.3804       74.1814       70.7921       75.3357       74.9948       64.1456       73.2750       71.5883       62.2954       60.1205       57.4772       46.7760       53.8528       52.9931       63.6557       55.4952       46.4608       37.7509       27.4172       23.8163       26.4006       21.2553       22.1464       26.1892       20.9772       20.9264       19.1191       18.5794       18.1663       22.1093       22.8000       19.8053       24.1300       20.2704       13.6380       13.3556       11.7671       11.2515        5.8172        5.5436        6.7693       10.3177       27.0625        0.0000        0.0000        0.0000        0.0000        0.0000        0.0000        0.0000        0.0000        0.0000        0.0000        0.0000        0.0000      120.6900      111.7800       93.3300        0.0000       56.7300       59.0700        0.0000        0.0000        0.0000        0.0000        0.0000        0.0000        0.0000        0.0000        0.0000        0.0000        0.0000        0.0000        0.0000        0.0000        0.0000        0.0000        0.0000        0.0000        0.0000        0.0000        0.0000        0.0000        0.0000        0.0000        0.0000        0.0000        0.0000        0.0000        0.0000        0.0000        0.0000        0.0000        0.0000        0.0000        0.0000        0.0000        0.0000        0.0000        0.0000        0.0000        0.0000        0.0000        0.0000
        0.0000        0.0000        0.0000        0.0000        0.0000        0.0000        0.0000        0.0000        0.0000        0.0000        0.0000        0.0000        0.0000        0.0000        0.0000        0.0000        0.0000        0.0000        0.0000        0.0000        0.0000        0.0000        0.0000        0.0000        0.0000        0.0000        0.0000        0.0000        0.0000        0.0000        0.0000        0.0000        0.0000        0.0000        0.0000        0.0000        0.0000        0.0000        0.0000        0.0000        0.0000        0.0000        0.0000        0.0000        0.0000        0.0000        0.0000        0.0000        0.0000        0.0000        0.0000        0.0000        0.0000        0.0000        0.0000        0.0000        0.0000        0.0000        0.0000        0.0000        0.0000        0.0000        0.0000        0.0000        0.0000        0.0000        0.0000        0.0000        0.0000        0.0000        0.0000        0.0000        0.0000        0.0000        0.0000        0.0000        0.0000        0.0000        0.0000        0.0000        0.0000        0.0000        0.0000        0.0000        0.0000        0.0000        0.0000        0.0000        0.0000        0.0000        0.0000        0.0000        0.0000        0.0000        0.0000        0.0000        0.0000        0.0000        0.0000        8.4407        4.9357        5.5837        5.7241        7.4835        7.7599        7.9952       10.4931       43.0748       16.6217       11.8510       11.8334       10.2983        8.7905        9.0007       14.1400       10.5368        9.6879       11.7496       15.6149       25.2312       30.0122       35.0896       36.9985       37.2839       38.2385       39.8468       42.5792       39.9205       44.8893       38.6935       34.3312       21.5099       18.1409       18.8468       21.1494       28.3987       35.3895       39.3074       45.6939       67.4006       58.8265       76.9148       62.2119       59.1794       80.0019       69.8781       72.8834       73.9171       62.9435       61.1414       63.6613       57.3364       57.7995       49.0315       47.9514       43.1722       45.3375       49.3716       48.9892       52.5587       64.9313       45.2894       32.4161       26.8730       20.7505       18.9234       17.4874       17.8030       16.9971       16.3258       21.9143       20.9441       13.2886       12.9439       16.1224       14.7493       14.6662       17.7452       13.3302        9.6812        8.7401        8.0622        7.5296        4.5980        4.4778       11.9028       10.6065       24.3303        0.0000        0.0000        0.0000        0.0000        0.0000        0.0000      130.0478       79.9800        0.0000        0.0000        0.0000        0.0000      101.9700      106.0800        0.0000        0.0000        0.0000        0.0000        0.0000        0.0000        0.0000        0.0000        0.0000        0.0000        0.0000        0.0000        0.0000        0.0000        0.0000        0.0000        0.0000        0.0000        0.0000        0.0000        0.0000        0.0000        0.0000        0.0000        0.0000        0.0000        0.0000        0.0000        0.0000        0.0000        0.0000        0.0000        0.0000        0.0000        0.0000        0.0000        0.0000        0.0000        0.0000        0.0000        0.0000        0.0000        0.0000        0.0000        0.0000        0.0000        0.0000
        0.0000        0.0000        0.0000        0.0000        0.0000        0.0000        0.0000        0.0000        0.0000        0.0000        0.0000        0.0000        0.0000        0.0000        0.0000        0.0000        0.0000        0.0000        0.0000        0.0000        0.0000        0.0000        0.0000        0.0000        0.0000        0.0000        0.0000        0.0000        0.0000        0.0000        0.0000        0.0000        0.0000        0.0000        0.0000        0.0000        0.0000        0.0000        0.0000        0.0000        0.0000        0.0000        0.0000        0.0000        0.0000        0.0000        0.0000        0.0000        0.0000        0.0000        0.0000        0.0000        0.0000        0.0000        0.0000        0.0000        0.0000        0.0000        0.0000        0.0000        0.0000        0.0000        0.0000        0.0000        0.0000        0.0000        0.0000        0.0000        0.0000        0.0000        0.0000        0.0000        0.0000        0.0000        0.0000        0.0000        0.0000        0.0000        0.0000        0.0000        0.0000        0.0000        0.0000        0.0000        0.0000        0.0000        0.0000        0.0000        0.0000        0.0000        0.0000        0.0000        0.0000        0.0000        0.0000        0.0000        0.0000        1.2829        7.7135        6.1270        4.4366        5.4282        5.5168        6.8058        6.1524        6.8909        7.9193       11.8325       13.7852       13.4742       12.5788       10.2081       10.8173       13.5956       14.8814        9.9901       10.2424       12.4164       15.8910       25.5298       30.2438       35.1191       39.1370       37.8370       41.0687       40.9374       43.9595       44.4811       43.0041       31.7059       27.0402       19.4570       18.0036       18.7770       21.0616       28.4047       37.9234       48.7472       52.7398       59.2505       57.8724       71.1260       62.0754       67.8847       66.9161       56.5205       55.9028       50.8795       49.1850       47.7807       47.7752       52.0510       44.1511       47.4296       43.3928       48.8659       62.2653       74.9872       59.2244       62.5279       44.5613       41.5864       28.8211       21.5586       18.4672       19.6990       15.2108       15.2115       14.9644       13.9693       22.2071       11.2295       10.6011       10.3046       10.3449       11.3349       11.4370       11.0701       10.1378        7.7686        6.8718        6.1461        5.6914        4.4548        6.6564       11.2430       13.0189        0.0000        0.0000        0.0000        0.0000        0.0000       70.5297       73.2824       70.7319       21.8700        0.0000        0.0000        0.0000        0.0000        0.0000        0.0000        0.0000        0.0000        0.0000        0.0000        0.0000        0.0000        0.0000        0.0000        0.0000        0.0000        0.0000        0.0000        0.0000        0.0000        0.0000        0.0000        0.0000        0.0000        0.0000        0.0000        0.0000        0.0000        0.0000        0.0000        0.0000        0.0000        0.0000        0.0000        0.0000        0.0000        0.0000        0.0000        0.0000        0.0000        0.0000        0.0000        0.0000        0.0000        0.0000        0.0000        0.0000        0.0000        0.0000        0.0000        0.0000        0.0000        0.0000
        0.0000        0.0000        0.0000        0.0000        0.0000        0.0000        0.0000        0.0000        0.0000        0.0000        0.0000        0.0000        0.0000        0.0000        0.0000        0.0000        0.0000        0.0000        0.0000        0.0000        0.0000        0.0000        0.0000        0.0000        0.0000        0.0000        0.0000        0.0000        0.0000        0.0000        0.0000        0.0000        0.0000        0.0000        0.0000        0.0000        0.0000        0.0000        0.0000        0.0000        0.0000        0.0000        0.0000        0.0000        0.0000        0.0000        0.0000        0.0000        0.0000        0.0000        0.0000        0.0000        0.0000        0.0000        0.0000        0.0000        0.0000        0.0000        0.0000        0.0000        0.0000        0.0000        0.0000        0.0000        0.0000        0.0000        0.0000        0.0000        0.0000        0.0000        0.0000        0.0000        0.0000        0.0000        0.0000        0.0000        0.0000        0.0000        0.0000        0.0000        0.0000        0.0000        0.0000        0.0000        0.0000        0.0000        0.0000        0.0000        0.0000        0.0000        0.0000        0.0000        0.0000        0.0000        0.0000        0.0000        0.0000        5.3467        8.5587        4.5233        4.6460        5.0010        4.1438        6.2722        5.7413        6.3005        7.8068       10.3377       11.4931       13.2774       13.3149       10.9071       11.9467       12.1821       12.1534       11.2509       11.4317       13.5187       15.7540       26.1258       33.9612       35.0968       36.3043       35.3092       36.3165       36.2883       37.8924       32.8721       32.3595       28.3944       25.8995       19.2339       18.4818       19.2427       23.6952       32.9461       36.1502       45.1126       47.0879       46.5280       48.2421       69.3929       64.8260       58.7380       59.3782       48.1508       50.3046       45.3277       43.9436       39.9060       43.4676       38.3766       38.6846       38.4133       63.8310       52.8540       54.2250       55.1894       50.1256       42.0782       39.7737       28.3736       25.2323       19.3356       16.8100       15.0300       14.0435       13.5340       12.5839       11.8247       11.2959       10.0584        9.4810        9.1587        9.1870        9.8314        9.9526        9.6413        8.8234        7.1334        6.1173        5.6399        6.4224        6.8868        8.0408        9.9677       10.3638        0.0000        0.0000        0.0000        1.7100       58.4506       64.0659       67.4923       67.0561        9.1200        0.0000        0.0000        0.0000        0.0000        0.0000        0.0000        0.0000        0.0000        0.0000        0.0000        0.0000        0.0000        0.0000        0.0000        0.0000        0.0000        0.0000        0.0000        0.0000        0.0000        0.0000        0.0000        0.0000        0.0000        0.0000        0.0000        0.0000        0.0000        0.0000        0.0000        0.0000        0.0000        0.0000        0.0000        0.0000        0.0000        0.0000        0.0000        0.0000        0.0000        0.0000        0.0000        0.0000        0.0000        0.0000        0.0000        0.0000        0.0000        0.0000        0.0000        0.0000        0.0000        0.0000
        0.0000        0.0000        0.0000        0.0000        0.0000        0.0000        0.0000        0.0000        0.0000        0.0000        0.0000        0.0000        0.0000        0.0000        0.0000        0.0000        0.0000        0.0000        0.0000        0.0000        0.0000        0.0000        0.0000        0.0000        0.0000        0.0000        0.0000        0.0000        0.0000        0.0000        0.0000        0.0000        0.0000        0.0000        0.0000        0.0000        0.0000        0.0000        0.0000        0.0000        0.0000        0.0000        0.0000        0.0000        0.0000        0.0000        0.0000        0.0000        0.0000        0.0000        0.0000        0.0000        0.0000        0.0000        0.0000        0.0000        0.0000        0.0000        0.0000        0.0000        0.0000        0.0000        0.0000        0.0000        0.0000        0.0000        0.0000        0.0000        0.0000        0.0000        0.0000        0.0000        0.0000        0.0000        0.0000        0.0000        0.0000        0.0000        0.0000        0.0000        0.0000        0.0000        0.0000        0.0000        0.0000        0.0000        0.0000        0.0000        0.0000        0.0000        0.0000        0.0000        0.0000        0.0000        0.0000        0.0000        3.9844        7.8291        4.7787        4.6756        5.0222        5.3081        5.1338        4.4348        3.9659        4.8487        7.0238        9.5356       15.6605       22.1491       13.8586       17.7826       22.7716       16.9465       20.0628       20.1439       38.3813      109.9079       44.0159       28.4791       23.1649       23.1775       24.0685       26.4798       26.5899       25.9155       25.4779       24.6004       25.7840       24.4571       22.1252       21.8395       21.3867       22.7449       25.0647       31.7415       34.2614       35.9532       38.2418       33.9152       34.9005       43.3531       44.7597       43.0955       41.3842       32.1250       31.8396       35.4733       34.3656       31.4870       34.4465       31.0385       30.8768       30.3820       30.9477       30.2475       28.8012       32.7396       30.2907       29.3172       26.2677       22.8305       20.4204       17.7114       15.8662       13.9276       13.0336       10.9800       10.0633        9.4626        9.1944        8.3394        7.8723        7.6030        7.6529        9.0669        8.5786        8.3791        7.7495        4.7254        4.7497        4.7958        5.3896       19.5490       17.8034       16.0766        0.0000        0.0000        0.0000        0.0000       31.6583       48.4951       54.7418       61.0543       59.1243       16.8600        0.0000        0.0000        0.0000        0.0000        0.0000        0.0000        0.0000        0.0000        0.0000        0.0000        0.0000        0.0000        0.0000        0.0000        0.0000        0.0000        0.0000        0.0000        0.0000        0.0000        0.0000        0.0000        0.0000        0.0000        0.0000        0.0000        0.0000        0.0000        0.0000        0.0000        0.0000        0.0000        0.0000        0.0000        0.0000        0.0000        0.0000        0.0000        0.0000        0.0000        0.0000        0.0000        0.0000        0.0000        0.0000        0.0000        0.0000        0.0000        0.0000        0.0000        0.0000        0.0000        0.0000
        0.0000        0.0000        0.0000        0.0000        0.0000        0.0000        0.0000        0.0000        0.0000        0.0000        0.0000        0.0000        0.0000        0.0000        0.0000        0.0000        0.0000        0.0000        0.0000        0.0000        0.0000        0.0000        0.0000        0.0000        0.0000        0.0000        0.0000        0.0000        0.0000        0.0000        0.0000        0.0000        0.0000        0.0000        0.0000        0.0000        0.0000        0.0000        0.0000        0.0000        0.0000        0.0000        0.0000        0.0000        0.0000        0.0000        0.0000        0.0000        0.0000        0.0000        0.0000        0.0000        0.0000        0.0000        0.0000        0.0000        0.0000        0.0000        0.0000        0.0000        0.0000        0.0000        0.0000        0.0000        0.0000        0.0000        0.0000        0.0000        0.0000        0.0000        0.0000        0.0000        0.0000        0.0000        0.0000        0.0000        0.0000        0.0000        0.0000        0.0000        0.0000        0.0000        0.0000        0.0000        0.0000        0.0000        0.0000        0.0000        0.0000        0.0000        0.0000        0.0000        0.0000        0.0000        0.0000        0.0000        3.3844        3.0975        1.6851        3.7764        4.4901        4.9859        4.3807        4.6070        3.4176        5.9951        7.2735        7.9476       11.0546       16.7330       16.9248       17.8901       20.3044       19.2067       21.2347       20.7565       20.7870      122.8270      135.2117       18.0105       24.4974       23.1746       31.8696       22.6662       24.6122       24.9832       24.7633       23.7433       22.8874       21.6169       21.1874       23.6451       24.8554       25.9523       28.7700       35.7536       34.7138       38.8589       36.9058       32.5333       42.2816       44.6479       46.0733       38.3066       36.3729       31.7679       27.3545       31.6020       27.7341       27.2739       26.4798       26.1197       25.3977       31.4927       24.1319       23.5920       26.4107       23.8883       22.4617       21.1508       19.5480       18.4836       16.3742       18.5396       17.9492       11.5067       10.5591        9.0771        8.1904        9.0585        7.2402        6.7413        6.3300        6.0954        9.3324        6.6006        6.6421        6.5270        8.4089        5.1468        4.5048        4.8925        4.8800        0.0000        0.0000        0.0000        0.0000        0.0000        0.0000       22.8945       25.4399       45.7765       50.3809       56.7510       56.3922        0.0000        0.0000        0.0000        0.0000        0.0000        0.0000        0.0000        0.0000        0.0000        0.0000        0.0000        0.0000        0.0000        0.0000        0.0000        0.0000        0.0000        0.0000        0.0000        0.0000        0.0000        0.0000        0.0000        0.0000        0.0000        0.0000        0.0000        0.0000        0.0000        0.0000        0.0000        0.0000        0.0000        0.0000        0.0000        0.0000        0.0000        0.0000        0.0000        0.0000        0.0000        0.0000        0.0000        0.0000        0.0000        0.0000        0.0000        0.0000        0.0000        0.0000        0.0000        0.0000        0.0000        0.0000
        0.0000        0.0000        0.0000        0.0000        0.0000        0.0000        0.0000        0.0000        0.0000        0.0000        0.0000        0.0000        0.0000        0.0000        0.0000        0.0000        0.0000        0.0000        0.0000        0.0000        0.0000        0.0000        0.0000        0.0000        0.0000        0.0000        0.0000        0.0000        0.0000        0.0000        0.0000        0.0000        0.0000        0.0000        0.0000        0.0000        0.0000        0.0000        0.0000        0.0000        0.0000        0.0000        0.0000        0.0000        0.0000        0.0000        0.0000        0.0000        0.0000        0.0000        0.0000        0.0000        0.0000        0.0000        0.0000        0.0000        0.0000        0.0000        0.0000        0.0000        0.0000        0.0000        0.0000        0.0000        0.0000        0.0000        0.0000        0.0000        0.0000        0.0000        0.0000        0.0000        0.0000        0.0000        0.0000        0.0000        0.0000        0.0000        0.0000        0.0000        0.0000        0.0000        0.0000        0.0000        0.0000        0.0000        0.0000        0.0000        0.0000        0.0000        0.0000        0.0000        0.0000        0.0000        0.0000        0.0000        2.4571        1.5753        0.8816        1.2659        2.4923        4.1061        2.6253        3.1436        3.3749        4.0174        4.4126        5.5057        9.0991       13.2868       11.7393       19.2365       18.1736       19.4185       19.4003       18.2357       17.2267       41.0222       64.8752       18.1758       29.5906       33.6161       26.1355       22.2580       24.5846       25.6536       21.9888       21.1470       21.2099       21.6903       21.5836       21.6412       26.9410       26.9902       30.8001       32.0372       33.9024       40.2631       42.9364       35.3290       39.0348       37.6028       38.6198       29.2837       27.9212       30.2048       24.1843       25.0985       25.2088       24.6651       23.6000       22.5206       21.5050       20.8355       24.5874       20.0117       19.6055       19.0942       18.4071       17.4030       16.1454       14.9293       13.7365       14.2029       11.2801       10.2430        9.2978        7.9915        7.1169        6.5382        6.1185        5.6667        5.2097        4.9555        5.0100        5.2345        5.2292        5.1995       13.9205        5.2920        5.5666        4.3203        0.0000        0.0000        0.0000        0.0000        0.0000        0.0000       15.8766       17.6654       22.4644       36.2420       43.7074       46.4272       48.2763        0.0000        0.0000        0.0000        0.0000        0.0000        0.0000        0.0000        0.0000        0.0000        0.0000        0.0000        0.0000        0.0000        0.0000        0.0000        0.0000        0.0000        0.0000        0.0000        0.0000        0.0000        0.0000        0.0000        0.0000        0.0000        0.0000        0.0000        0.0000        0.0000        0.0000        0.0000        0.0000        0.0000        0.0000        0.0000        0.0000        0.0000        0.0000        0.0000        0.0000        0.0000        0.0000        0.0000        0.0000        0.0000        0.0000        0.0000        0.0000        0.0000        0.0000        0.0000        0.0000        0.0000        0.0000
        0.0000        0.0000        0.0000        0.0000        0.0000        0.0000        0.0000        0.0000        0.0000        0.0000        0.0000        0.0000        0.0000        0.0000        0.0000        0.0000        0.0000        0.0000        0.0000        0.0000        0.0000        0.0000        0.0000        0.0000        0.0000        0.0000        0.0000        0.0000        0.0000        0.0000        0.0000        0.0000        0.0000        0.0000        0.0000        0.0000        0.0000        0.0000        0.0000        0.0000        0.0000        0.0000        0.0000        0.0000        0.0000        0.0000        0.0000        0.0000        0.0000        0.0000        0.0000        0.0000        0.0000        0.0000        0.0000        0.0000        0.0000        0.0000        0.0000        0.0000        0.0000        0.0000        0.0000        0.0000        0.0000        0.0000        0.0000        0.0000        0.0000        0.0000        0.0000        0.0000        0.0000        0.0000        0.0000        0.0000        0.0000        0.0000        0.0000        0.0000        0.0000        0.0000        0.0000        0.0000        0.0000        0.0000        0.0000        0.0000        0.0000        0.0000        0.0000        0.0000        0.0000        0.0000        0.0000        0.0000        0.0000        0.7425        0.2713        1.0261        1.2063        1.7866        1.8738        1.9073        2.9016        4.6053        3.4988        9.3814        5.5809       12.7371       11.0242       15.5513       21.5167       32.7871       25.1558       20.2182       17.2838       21.7889       29.6270       23.6377       23.3942       21.9219       24.5514       23.2273       22.0623       22.2296       21.7171       22.2113       21.9277       20.5673       21.0006       24.6748       28.6143       31.0361       28.2677       29.0087       37.8487       35.4407       34.7811       35.0875       43.2479       32.3050       27.8405       25.2322       26.0876       23.2880       23.3612       24.3136       24.3835       23.6848       22.1835       20.8148       20.7026       18.7630       22.8137       21.5023       18.5630       18.2913       17.0561       16.0183       14.6289       14.3741       12.6975       11.6443       10.9059       14.3114        9.0866        7.8313        6.9532        6.3211        5.7851        5.2608        4.7131        4.3693        7.1189        4.5089        4.4794        4.5370        7.2208        4.5093        4.3881        0.0000        0.0000        0.0000        0.0000        0.0000        0.0000        0.0000       14.7633       16.8636       21.6181       35.9041       40.6983       42.9321       42.5840        0.0000        0.0000        0.0000        0.0000        0.0000        0.0000        0.0000        0.0000        0.0000        0.0000        0.0000        0.0000        0.0000        0.0000        0.0000        0.0000        0.0000        0.0000        0.0000        0.0000        0.0000        0.0000        0.0000        0.0000        0.0000        0.0000        0.0000        0.0000        0.0000        0.0000        0.0000        0.0000        0.0000        0.0000        0.0000        0.0000        0.0000        0.0000        0.0000        0.0000        0.0000        0.0000        0.0000        0.0000        0.0000        0.0000        0.0000        0.0000        0.0000        0.0000        0.0000        0.0000        0.0000        0.0000
        0.0000        0.0000        0.0000        0.0000        0.0000        0.0000        0.0000        0.0000        0.0000        0.0000        0.0000        0.0000        0.0000        0.0000        0.0000        0.0000        0.0000        0.0000        0.0000        0.0000        0.0000        0.0000        0.0000        0.0000        0.0000        0.0000        0.0000        0.0000        0.0000        0.0000        0.0000        0.0000        0.0000        0.0000        0.0000        0.0000        0.0000        0.0000        0.0000        0.0000        0.0000        0.0000        0.0000        0.0000        0.0000        0.0000        0.0000        0.0000        0.0000        0.0000        0.0000        0.0000        0.0000        0.0000        0.0000        0.0000        0.0000        0.0000        0.0000        0.0000        0.0000        0.0000        0.0000        0.0000        0.0000        0.0000        0.0000        0.0000        0.0000        0.0000        0.0000        0.0000        0.0000        0.0000        0.0000        0.0000        0.0000        0.0000        0.0000        0.0000        0.0000        0.0000        0.0000        0.0000        0.0000        0.0000        0.0000        0.0000        0.0000        0.0000        0.0000        0.0000        0.0000        0.0000        0.0000        0.0000        1.0530        0.4289        0.2512        0.9821        0.0000        1.1020        1.6092        4.4747        1.0455        2.2163        2.6747        6.3079        4.1773        4.9189        6.6448       20.1849       25.5324       25.2552       18.9057       25.7507       19.8514       20.7716       22.0090       21.4785       24.9683       29.8484       27.5967       23.4244       23.7398       23.6377       23.0084       20.9635       20.5372       20.6346       21.4202       27.0716       28.5106       33.7470       33.6714       29.2145       30.4891       30.7975       34.5264       41.5125       41.2575       32.9971       29.7815       25.9893       24.7637       24.1620       24.2214       24.8605       28.3577       24.0636       22.1823       16.4853       18.0823       17.5420       14.8170       20.2208       20.5778       20.5834       18.6590       17.0516       14.4252       11.7174       11.1487       13.0869       63.9679       20.1546       10.4429        9.3571        7.7795        6.8025        5.8960        3.6985        3.6065        3.5074        3.5606        4.5070        4.2937        4.6193        5.0060        0.0000        0.0000        0.0000        0.0000        0.0000       14.5800        0.9000        0.0000       21.2236       20.4567       23.2011       28.6222       39.7899       43.9528       47.6164        0.0000        0.0000        0.0000        0.0000        0.0000        0.0000        0.0000        0.0000        0.0000        0.0000        0.0000        0.0000        0.0000        0.0000        0.0000        0.0000        0.0000        0.0000        0.0000        0.0000        0.0000        0.0000        0.0000        0.0000        0.0000        0.0000        0.0000        0.0000        0.0000        0.0000        0.0000        0.0000        0.0000        0.0000        0.0000        0.0000        0.0000        0.0000        0.0000        0.0000        0.0000        0.0000        0.0000        0.0000        0.0000        0.0000        0.0000        0.0000        0.0000        0.0000        0.0000        0.0000        0.0000        0.0000        0.0000
        0.0000        0.0000        0.0000        0.0000        0.0000        0.0000        0.0000        0.0000        0.0000        0.0000        0.0000        0.0000        0.0000        0.0000        0.0000        0.0000        0.0000        0.0000        0.0000        0.0000        0.0000        0.0000        0.0000        0.0000        0.0000        0.0000        0.0000        0.0000        0.0000        0.0000        0.0000        0.0000        0.0000        0.0000        0.0000        0.0000        0.0000        0.0000        0.0000        0.0000        0.0000        0.0000        0.0000        0.0000        0.0000        0.0000        0.0000        0.0000        0.0000        0.0000        0.0000        0.0000        0.0000        0.0000        0.0000        0.0000        0.0000        0.0000        0.0000        0.0000        0.0000        0.0000        0.0000        0.0000        0.0000        0.0000        0.0000        0.0000        0.0000        0.0000        0.0000        0.0000        0.0000        0.0000        0.0000        0.0000        0.0000        0.0000        0.0000        0.0000        0.0000        0.0000        0.0000        0.0000        0.0000        0.0000        0.0000        0.0000        0.0000        0.0000        0.0000        0.0000        0.0000        0.0000        0.0000        0.0000        0.0000        0.7025        0.0000        0.0000        0.0000        0.1723        0.3315        0.7980        1.0848        3.0650        1.5168        1.8949        2.3720        3.9097       13.1595       19.2975       15.3478       18.8166       18.9940       18.4939       22.2609       31.7866       22.4848       25.5813       31.1629       26.7941       23.0390       24.1066       24.6014       25.1820       26.0433       22.7406       21.2382       20.3488       21.7905       25.2673       27.1413       28.1878       29.1111       29.1307       30.0528       33.6304       33.5365       41.6530       32.3814       25.2911       24.4292       24.9476       23.9942       23.4990       23.5517       24.2285       27.7112       26.6383       20.9737       18.3225       13.6342       13.1000       16.6589       18.4884       20.0972       19.3228       17.1151       12.8747       11.1820       10.1702        9.9895       12.0778       40.5105       18.7266        9.9707        8.5723        7.3149        6.2681        5.6418        3.6981        3.4909        3.3241        3.3364        4.0937        4.1253        6.3543        0.0659        0.0000        0.0000        0.0000        0.0000        0.0000        8.6100        4.3800        0.3000       21.7149       20.8130       23.2517       27.3819       35.7588       39.0911       43.5654        0.0000        0.0000        0.0000        0.0000        0.0000        0.0000        0.0000        0.0000        0.0000        0.0000        0.0000        0.0000        0.0000        0.0000        0.0000        0.0000        0.0000        0.0000        0.0000        0.0000        0.0000        0.0000        0.0000        0.0000        0.0000        0.0000        0.0000        0.0000        0.0000        0.0000        0.0000        0.0000        0.0000        0.0000        0.0000        0.0000        0.0000        0.0000        0.0000        0.0000        0.0000        0.0000        0.0000        0.0000        0.0000        0.0000        0.0000        0.0000        0.0000        0.0000        0.0000        0.0000        0.0000        0.0000        0.0000
        0.0000        0.0000        0.0000        0.0000        0.0000        0.0000        0.0000        0.0000        0.0000        0.0000        0.0000        0.0000        0.0000        0.0000        0.0000        0.0000        0.0000        0.0000        0.0000        0.0000        0.0000        0.0000        0.0000        0.0000        0.0000        0.0000        0.0000        0.0000        0.0000        0.0000        0.0000        0.0000        0.0000        0.0000        0.0000        0.0000        0.0000        0.0000        0.0000        0.0000        0.0000        0.0000        0.0000        0.0000        0.0000        0.0000        0.0000        0.0000        0.0000        0.0000        0.0000        0.0000        0.0000        0.0000        0.0000        0.0000        0.0000        0.0000        0.0000        0.0000        0.0000        0.0000        0.0000        0.0000        0.0000        0.0000        0.0000        0.0000        0.0000        0.0000        0.0000        0.0000        0.0000        0.0000        0.0000        0.0000        0.0000        0.0000        0.0000        0.0000        0.0000        0.0000        0.0000        0.0000        0.0000        0.0000        0.0000        0.0000        0.0000        0.0000        0.0000        0.0000        0.0000        0.0000        0.0000        0.0000        0.0000        0.0000        0.0000        0.0000        0.0000        0.3160        0.5878        1.4332        0.5132        0.6310        1.0022        1.7737        2.1755        3.6254       14.8795       17.9542       16.1066       18.6617       19.5162       24.1022       23.1557       26.2728       30.3624       24.4516       24.6746       24.6035       24.0240       25.8247       25.9615       25.6058       24.4400       21.7090       20.6527       20.6275       21.7568       25.6413       29.9025       28.3919       28.8433       33.7902       33.1962       28.6448       28.0673       24.9497       24.3448       23.8215       23.2681       23.8528       23.1951       22.8719       22.9934       23.7461       23.8720       26.2460       20.4955       14.8850       13.1366       12.5206       13.0149       17.4112       18.0948       17.6251       15.8432       11.6498        9.8900        9.0525        8.9521       10.8625       10.6357        9.9536        8.7486        7.5797        6.4787        5.4647        4.4105        3.4090        3.1979        4.4155        4.9754        4.3262        4.5555        0.0000        0.0000        0.0000        0.0000        0.0000        0.0000       14.9700       11.9700        0.5100        1.2600       17.1760       20.2475       21.8351       25.0278       31.2685       35.0206       36.7578        0.0000        0.0000        0.0000        0.0000        0.0000        0.0000        0.0000        0.0000        0.0000        0.0000        0.0000        0.0000        0.0000        0.0000        0.0000        0.0000        0.0000        0.0000        0.0000        0.0000        0.0000        0.0000        0.0000        0.0000        0.0000        0.0000        0.0000        0.0000        0.0000        0.0000        0.0000        0.0000        0.0000        0.0000        0.0000        0.0000        0.0000        0.0000        0.0000        0.0000        0.0000        0.0000        0.0000        0.0000        0.0000        0.0000        0.0000        0.0000        0.0000        0.0000        0.0000        0.0000        0.0000        0.0000        0.0000
        0.0000        0.0000        0.0000        0.0000        0.0000        0.0000        0.0000        0.0000        0.0000        0.0000        0.0000        0.0000        0.0000        0.0000        0.0000        0.0000        0.0000        0.0000        0.0000        0.0000        0.0000        0.0000        0.0000        0.0000        0.0000        0.0000        0.0000        0.0000        0.0000        0.0000        0.0000        0.0000        0.0000        0.0000        0.0000        0.0000        0.0000        0.0000        0.0000        0.0000        0.0000        0.0000        0.0000        0.0000        0.0000        0.0000        0.0000        0.0000        0.0000        0.0000        0.0000        0.0000        0.0000        0.0000        0.0000        0.0000        0.0000        0.0000        0.0000        0.0000        0.0000        0.0000        0.0000        0.0000        0.0000        0.0000        0.0000        0.0000        0.0000        0.0000        0.0000        0.0000        0.0000        0.0000        0.0000        0.0000        0.0000        0.0000        0.0000        0.0000        0.0000        0.0000        0.0000        0.0000        0.0000        0.0000        0.0000        0.0000        0.0000        0.0000        0.0000        0.0000        0.0000        0.0000        0.0000        0.0000        0.0000        0.0000        0.0000        0.0000        0.0000        0.0000        0.1023        0.4873        0.6361        0.7343        0.9865        1.9116        1.9468        2.9800        4.7596        9.5505       11.8503       12.5177       14.4398       17.1369       23.8665       33.9111       27.2559       27.7047       29.0409       25.4030       25.9581       28.2367       29.2729       29.0013       26.9721       23.3482       22.6417       21.2908       22.1794       25.8563       27.3037       28.0019       27.8861       27.1649       26.9923       26.6802       26.1385       23.3260       22.7190       22.3380       22.0704       22.7667       22.4268       22.3431       22.6455       23.6673       23.8716       23.0880       30.3099       18.5027       16.9206       17.1077       13.2406       17.1539       17.1329       16.3388       14.7607       10.7673        9.2190        8.3032        8.0701        9.5423        9.1428        8.4838        7.3481        7.0956        7.8032        4.3752        3.5662        3.0821        2.8443        3.1597        2.5646        0.1545        0.2213        0.0000        0.0000        0.0000        0.0000        0.0000        0.0000        0.0000        9.6600        3.3900        3.2400       14.8982       15.2510       17.0728       20.0512       25.6683       29.2046       32.3532        0.0000        0.0000        0.0000        0.0000        0.0000        0.0000        0.0000        0.0000        0.0000        0.0000        0.0000        0.0000        0.0000        0.0000        0.0000        0.0000        0.0000        0.0000        0.0000        0.0000        0.0000        0.0000        0.0000        0.0000        0.0000        0.0000        0.0000        0.0000        0.0000        0.0000        0.0000        0.0000        0.0000        0.0000        0.0000        0.0000        0.0000        0.0000        0.0000        0.0000        0.0000        0.0000        0.0000        0.0000        0.0000        0.0000        0.0000        0.0000        0.0000        0.0000        0.0000        0.0000        0.0000        0.0000        0.0000
        0.0000        0.0000        0.0000        0.0000        0.0000        0.0000        0.0000        0.0000        0.0000        0.0000        0.0000        0.0000        0.0000        0.0000        0.0000        0.0000        0.0000        0.0000        0.0000        0.0000        0.0000        0.0000        0.0000        0.0000        0.0000        0.0000        0.0000        0.0000        0.0000        0.0000        0.0000        0.0000        0.0000        0.0000        0.0000        0.0000        0.0000        0.0000        0.0000        0.0000        0.0000        0.0000        0.0000        0.0000        0.0000        0.0000        0.0000        0.0000        0.0000        0.0000        0.0000        0.0000        0.0000        0.0000        0.0000        0.0000        0.0000        0.0000        0.0000        0.0000        0.0000        0.0000        0.0000        0.0000        0.0000        0.0000        0.0000        0.0000        0.0000        0.0000        0.0000        0.0000        0.0000        0.0000        0.0000        0.0000        0.0000        0.0000        0.0000        0.0000        0.0000        0.0000        0.0000        0.0000        0.0000        0.0000        0.0000        0.0000        0.0000        0.0000        0.0000        0.0000        0.0000        0.0000        0.0000        0.0000        0.0000        0.0000        0.0000        0.0000        0.0000        0.0000        0.0000        1.1848        1.9407        2.1438        2.5805        2.3372        2.7218        3.8394        6.1417        9.8368        9.8978       12.1697       24.9230       21.8452       29.0377       21.3525       19.3021       32.1778       31.5489       30.0461       29.7030       39.8264       43.6645       41.8316       38.5844        0.0000        0.0000       24.4057       25.4973       29.4555       30.8011       30.6814       29.9616       25.9927       25.3211       24.7390       24.1851       21.7603       21.1328       20.8862       20.8793       22.7061       22.6887       22.8524       23.4378       26.1201       25.7434       25.1421       23.4222       20.5180       18.5341       17.3907       17.0054       15.2193       14.3831       13.4344       12.2009       10.2615        9.9010       12.0245        7.4883        7.8708        7.0133        6.1438        5.5356        3.4433        2.6343        2.3616        2.1732        4.0699        3.6059        0.0000        0.0000        0.0000        0.0000        0.0000        0.0000        0.0000        0.0000        0.0000        0.0000        0.0000        0.0000        0.0000        0.0000        7.7276        6.7649        7.8178        8.7488       16.6698       20.4188        0.0000        0.0000        0.0000        0.0000        0.0000        0.0000        0.0000        0.0000        0.0000        0.0000        0.0000        0.0000        0.0000        0.0000        0.0000        0.0000        0.0000        0.0000        0.0000        0.0000        0.0000        0.0000        0.0000        0.0000        0.0000        0.0000        0.0000        0.0000        0.0000        0.0000        0.0000        0.0000        0.0000        0.0000        0.0000        0.0000        0.0000        0.0000        0.0000        0.0000        0.0000        0.0000        0.0000        0.0000        0.0000        0.0000        0.0000        0.0000        0.0000        0.0000        0.0000        0.0000        0.0000        0.0000        0.0000        0.0000
        0.0000        0.0000        0.0000        0.0000        0.0000        0.0000        0.0000        0.0000        0.0000        0.0000        0.0000        0.0000        0.0000        0.0000        0.0000        0.0000        0.0000        0.0000        0.0000        0.0000        0.0000        0.0000        0.0000        0.0000        0.0000        0.0000        0.0000        0.0000        0.0000        0.0000        0.0000        0.0000        0.0000        0.0000        0.0000        0.0000        0.0000        0.0000        0.0000        0.0000        0.0000        0.0000        0.0000        0.0000        0.0000        0.0000        0.0000        0.0000        0.0000        0.0000        0.0000        0.0000        0.0000        0.0000        0.0000        0.0000        0.0000        0.0000        0.0000        0.0000        0.0000        0.0000        0.0000        0.0000        0.0000        0.0000        0.0000        0.0000        0.0000        0.0000        0.0000        0.0000        0.0000        0.0000        0.0000        0.0000        0.0000        0.0000        0.0000        0.0000        0.0000        0.0000        0.0000        0.0000        0.0000        0.0000        0.0000        0.0000        0.0000        0.0000        0.0000        0.0000        0.0000        0.0000        0.0000        0.0000        0.0000        0.0000        0.0000        0.0000        0.0000        0.0000        0.0000        1.2284        1.8379        2.1397        2.5081        2.3635        2.7530        3.9047        5.0442        6.8646        9.5582       12.7235       20.4185       18.7400       36.3615       20.0416       25.4735       33.9093       34.2196       36.4053       35.8984       42.9746       46.6792       46.0527        0.0000        0.0000        0.0000        0.0000        0.0000        0.0000       30.3520       30.0715       28.8147       24.5772       23.3599       22.7008       21.9821       19.8225       19.1767       19.0623       21.0246       22.2893       21.6552       22.0483       22.6451       24.7208       25.5180       25.2471       23.3777       21.0911       19.4148       17.9693       16.8803       14.3199       13.2765       12.1391       11.0920        9.8273        8.9019        7.2400        6.6221        6.4295        5.7043        4.6594        3.8962        3.0626        3.4106        3.8268        2.2192        1.0930        0.0000        0.0000        0.0000        0.0000        0.0000        0.0000        0.0000        0.0000        0.0000        0.0000        0.0000        0.0000        0.0000        0.0000        0.0000        5.6400        4.8222        4.8945        6.2165       11.2562       14.8019       24.5491        0.0000        0.0000        0.0000        0.0000        0.0000        0.0000        0.0000        0.0000        0.0000        0.0000        0.0000        0.0000        0.0000        0.0000        0.0000        0.0000        0.0000        0.0000        0.0000        0.0000        0.0000        0.0000        0.0000        0.0000        0.0000        0.0000        0.0000        0.0000        0.0000        0.0000        0.0000        0.0000        0.0000        0.0000        0.0000        0.0000        0.0000        0.0000        0.0000        0.0000        0.0000        0.0000        0.0000        0.0000        0.0000        0.0000        0.0000        0.0000        0.0000        0.0000        0.0000        0.0000        0.0000        0.0000        0.0000
        0.0000        0.0000        0.0000        0.0000        0.0000        0.0000        0.0000        0.0000        0.0000        0.0000        0.0000        0.0000        0.0000        0.0000        0.0000        0.0000        0.0000        0.0000        0.0000        0.0000        0.0000        0.0000        0.0000        0.0000        0.0000        0.0000        0.0000        0.0000        0.0000        0.0000        0.0000        0.0000        0.0000        0.0000        0.0000        0.0000        0.0000        0.0000        0.0000        0.0000        0.0000        0.0000        0.0000        0.0000        0.0000        0.0000        0.0000        0.0000        0.0000        0.0000        0.0000        0.0000        0.0000        0.0000        0.0000        0.0000        0.0000        0.0000        0.0000        0.0000        0.0000        0.0000        0.0000        0.0000        0.0000        0.0000        0.0000        0.0000        0.0000        0.0000        0.0000        0.0000        0.0000        0.0000        0.0000        0.0000        0.0000        0.0000        0.0000        0.0000        0.0000        0.0000        0.0000        0.0000        0.0000        0.0000        0.0000        0.0000        0.0000        0.0000        0.0000        0.0000        0.0000        0.0000        0.0000        0.0000        0.0000        0.0000        0.0000        0.0000        0.0000        0.0000        0.0000        1.1536        1.6101        1.9850        2.2781        3.2824        2.6829        3.8176        4.3083        5.8627        7.2424       13.3885       12.8447       13.7139       13.6813        0.0000       17.2260       27.2028        0.0000        0.0000       28.3725       44.2191        0.0000        0.0000        0.0000        0.0000        0.0000        0.0000        0.0000        0.0000       28.1465       27.8557       26.4119       22.2622       21.7154       20.1023       19.4222       17.5275       16.9684       16.9400       18.8788       19.8927       19.7910       20.3570       21.1942       23.2666       24.3539       25.0320       22.8095       20.7695       19.2951       17.8924       16.7566       14.0921       12.9340       11.8189       10.8025       11.2885        7.9792        7.0385        8.8596        6.1453        5.2617        4.1094        3.4905        0.0000        0.0000        0.0000        0.0000        0.0000        0.0000        0.0000        0.0000        0.0000        0.0000        0.0000        0.0000        0.0000        0.0000        0.0000        0.0000        0.0000        0.0000        0.0000        0.0000        5.6781        4.6180        4.4902        6.3521        8.6654        0.0000        0.0000        0.0000        0.0000        0.0000        0.0000        0.0000        0.0000        0.0000        0.0000        0.0000        0.0000        0.0000        0.0000        0.0000        0.0000        0.0000        0.0000        0.0000        0.0000        0.0000        0.0000        0.0000        0.0000        0.0000        0.0000        0.0000        0.0000        0.0000        0.0000        0.0000        0.0000        0.0000        0.0000        0.0000        0.0000        0.0000        0.0000        0.0000        0.0000        0.0000        0.0000        0.0000        0.0000        0.0000        0.0000        0.0000        0.0000        0.0000        0.0000        0.0000        0.0000        0.0000        0.0000        0.0000        0.0000        0.0000
        0.0000        0.0000        0.0000        0.0000        0.0000        0.0000        0.0000        0.0000        0.0000        0.0000        0.0000        0.0000        0.0000        0.0000        0.0000        0.0000        0.0000        0.0000        0.0000        0.0000        0.0000        0.0000        0.0000        0.0000        0.0000        0.0000        0.0000        0.0000        0.0000        0.0000        0.0000        0.0000        0.0000        0.0000        0.0000        0.0000        0.0000        0.0000        0.0000        0.0000        0.0000        0.0000        0.0000        0.0000        0.0000        0.0000        0.0000        0.0000        0.0000        0.0000        0.0000        0.0000        0.0000        0.0000        0.0000        0.0000        0.0000        0.0000        0.0000        0.0000        0.0000        0.0000        0.0000        0.0000        0.0000        0.0000        0.0000        0.0000        0.0000        0.0000        0.0000        0.0000        0.0000        0.0000        0.0000        0.0000        0.0000        0.0000        0.0000        0.0000        0.0000        0.0000        0.0000        0.0000        0.0000        0.0000        0.0000        0.0000        0.0000        0.0000        0.0000        0.0000        0.0000        0.0000        0.0000        0.0000        0.0000        0.0000        0.0000        0.0000        0.0000        0.0000        0.0000        1.0364        1.3160        1.5030        2.0324        2.6976        2.2678        2.4672        3.4900        4.8882        6.3334        9.4301        0.0000        0.0000        0.0000        0.0000        0.0000        0.0000        0.0000        0.0000        0.0000        0.0000        0.0000        0.0000        0.0000        0.0000        0.0000        0.0000        0.0000        0.0000        0.0000       24.0387       22.7619       18.9395       17.7658       17.0531       16.7477       16.1274       14.8189       14.7948       15.1303       16.9434       17.6176       17.9119       18.8986       21.0204       22.3319       22.7843       21.2736       19.5027       18.1837       16.9826       16.2758       14.1025       13.2554       12.3227       11.5230       10.2204        8.7900        7.8815        7.5663        7.2767        6.6179        2.9865        0.0000        0.0000        0.0000        0.0000        0.0000        0.0000        0.0000        0.0000        0.0000        0.0000        0.0000        0.0000        0.0000        0.0000        0.0000        0.0000        0.0000        0.0000        0.0000        0.0000        0.0000        0.0000        6.2630        6.7530        6.3568        0.0000       15.0603       28.7010        0.0000        0.0000        0.0000        0.0000        0.0000        0.0000        0.0000        0.0000        0.0000        0.0000        0.0000        0.0000        0.0000        0.0000        0.0000        0.0000        0.0000        0.0000        0.0000        0.0000        0.0000        0.0000        0.0000        0.0000        0.0000        0.0000        0.0000        0.0000        0.0000        0.0000        0.0000        0.0000        0.0000        0.0000        0.0000        0.0000        0.0000        0.0000        0.0000        0.0000        0.0000        0.0000        0.0000        0.0000        0.0000        0.0000        0.0000        0.0000        0.0000        0.0000        0.0000        0.0000        0.0000        0.0000        0.0000
        0.0000        0.0000        0.0000        0.0000        0.0000        0.0000        0.0000        0.0000        0.0000        0.0000        0.0000        0.0000        0.0000        0.0000        0.0000        0.0000        0.0000        0.0000        0.0000        0.0000        0.0000        0.0000        0.0000        0.0000        0.0000        0.0000        0.0000        0.0000        0.0000        0.0000        0.0000        0.0000        0.0000        0.0000        0.0000        0.0000        0.0000        0.0000        0.0000        0.0000        0.0000        0.0000        0.0000        0.0000        0.0000        0.0000        0.0000        0.0000        0.0000        0.0000        0.0000        0.0000        0.0000        0.0000        0.0000        0.0000        0.0000        0.0000        0.0000        0.0000        0.0000        0.0000        0.0000        0.0000        0.0000        0.0000        0.0000        0.0000        0.0000        0.0000        0.0000        0.0000        0.0000        0.0000        0.0000        0.0000        0.0000        0.0000        0.0000        0.0000        0.0000        0.0000        0.0000        0.0000        0.0000        0.0000        0.0000        0.0000        0.0000        0.0000        0.0000        0.0000        0.0000        0.0000        0.0000        0.0000        0.0000        0.0000        0.0000        0.0000        0.0000        0.0000        0.0000        0.0000        0.0000        0.4078        0.0767        1.9382        0.3319        0.4870        0.7799        3.5662       11.4912        4.9125        7.4866        0.0000        0.0000        0.0000        0.0000        0.0000        0.0000        0.0000        0.0000        0.0000        0.0000        0.0000        0.0000        0.0000        0.0000        0.0000        0.0000        0.0000        0.0000       17.4913       16.4764       14.4742       13.4445       12.9669       12.8380       13.1980       13.0120       12.8318       13.8468       16.0787       15.1822       15.2181       18.3978       18.6402       20.3053       20.5787       19.5397       16.5939       15.3937       14.6233       14.5970       17.4968       15.1841       15.0905       15.1994       14.9887       14.1633       12.8029        9.1693       12.5100       11.8800        0.0000        0.0000        0.0000        0.0000        0.0000        0.0000        0.0000        0.0000        0.0000        0.0000        0.0000        0.0000        0.0000        0.0000        0.0000        0.0000        0.0000        0.0000        0.0000        0.0000        0.0000        0.0000        0.0000        0.0000       17.9105       20.2065        0.0000       39.6000       79.3800        0.0000        0.0000        0.0000        0.0000        0.0000        0.0000        0.0000        0.0000        0.0000        0.0000        0.0000        0.0000        0.0000        0.0000        0.0000        0.0000        0.0000        0.0000        0.0000        0.0000        0.0000        0.0000        0.0000        0.0000        0.0000        0.0000        0.0000        0.0000        0.0000        0.0000        0.0000        0.0000        0.0000        0.0000        0.0000        0.0000        0.0000        0.0000        0.0000        0.0000        0.0000        0.0000        0.0000        0.0000        0.0000        0.0000        0.0000        0.0000        0.0000        0.0000        0.0000        0.0000        0.0000        0.0000        0.0000
        0.0000        0.0000        0.0000        0.0000        0.0000        0.0000        0.0000        0.0000        0.0000        0.0000        0.0000        0.0000        0.0000        0.0000        0.0000        0.0000        0.0000        0.0000        0.0000        0.0000        0.0000        0.0000        0.0000        0.0000        0.0000        0.0000        0.0000        0.0000        0.0000        0.0000        0.0000        0.0000        0.0000        0.0000        0.0000        0.0000        0.0000        0.0000        0.0000        0.0000        0.0000        0.0000        0.0000        0.0000        0.0000        0.0000        0.0000        0.0000        0.0000        0.0000        0.0000        0.0000        0.0000        0.0000        0.0000        0.0000        0.0000        0.0000        0.0000        0.0000        0.0000        0.0000        0.0000        0.0000        0.0000        0.0000        0.0000        0.0000        0.0000        0.0000        0.0000        0.0000        0.0000        0.0000        0.0000        0.0000        0.0000        0.0000        0.0000        0.0000        0.0000        0.0000        0.0000        0.0000        0.0000        0.0000        0.0000        0.0000        0.0000        0.0000        0.0000        0.0000        0.0000        0.0000        0.0000        0.0000        0.0000        0.0000        0.0000        0.0000        0.0000        0.0000        0.0000        0.0000        0.0000        0.0000        0.0000        0.1320        0.2480        0.2906        0.5762        3.5328        6.9303        5.9903        5.2236        0.0000        0.0000        0.0000        0.0000        0.0000        0.0000        0.0000        0.0000        0.0000        0.0000        0.0000        0.0000        0.0000        0.0000        0.0000        0.0000        0.0000        0.0000        0.0000        0.0000       11.6105       10.6941       10.3491       10.4503       10.7354       11.1974       12.0809       15.1688       11.9376       11.8208       13.2630       13.6687       16.1193       17.9842       18.7485       17.6051       14.9487       14.1311       13.8276       14.1389       15.7307       16.8102       15.5963       14.9203       11.5318        0.0000        0.0000       10.9272        0.0000        0.0000        0.0000        0.0000        0.0000        0.0000        0.0000        0.0000        0.0000        0.0000        0.0000        0.0000        0.0000        0.0000        0.0000        0.0000        0.0000        0.0000        0.0000        0.0000        0.0000        0.0000        0.0000        0.0000        0.0000        0.0000       26.5526       28.2665        0.0000        0.0000        0.0000        0.0000        0.0000        0.0000        0.0000        0.0000        0.0000        0.0000        0.0000        0.0000        0.0000        0.0000        0.0000        0.0000        0.0000        0.0000        0.0000        0.0000        0.0000        0.0000        0.0000        0.0000        0.0000        0.0000        0.0000        0.0000        0.0000        0.0000        0.0000        0.0000        0.0000        0.0000        0.0000        0.0000        0.0000        0.0000        0.0000        0.0000        0.0000        0.0000        0.0000        0.0000        0.0000        0.0000        0.0000        0.0000        0.0000        0.0000        0.0000        0.0000        0.0000        0.0000        0.0000        0.0000        0.0000        0.0000
[truncated: 212,709 more chars]
