# Supplementary material for: Multidimensional evaluation of the TRMM 3B43V7 satellite-based precipitation product in mainland China from 1998–2016
Source: PeerJ. 2020 Feb 20;8:e8615. doi: 10.7717/peerj.8615 (PMC7036276; doi:10.7717/peerj.8615)
Supplement: Supplemental Information 2 [file peerj-08-8615-s002.zip › TRMM_3B43 data/TRMM 3B43 data-Year-Month/2005-02.txt]

ncols         249
nrows         175
xllcorner     73.250
yllcorner     6.500
cellsize      0.25000
        0.0000        0.0000        0.0000        0.0000        0.0000        0.0000        0.0000        0.0000        0.0000        0.0000        0.0000        0.0000        0.0000        0.0000        0.0000        0.0000        0.0000        0.0000        0.0000        0.0000        0.0000        0.0000        0.0000        0.0000        0.0000        0.0000        0.0000        0.0000        0.0000        0.0000        0.0000        0.0000        0.0000        0.0000        0.0000        0.0000        0.0000        0.0000        0.0000        0.0000        0.0000        0.0000        0.0000        0.0000        0.0000        0.0000        0.0000        0.0000        0.0000        0.0000        0.0000        0.0000        0.0000        0.0000        0.0000        0.0000        0.0000        0.0000        0.0000        0.0000        0.0000        0.0000        0.0000        0.0000        0.0000        0.0000        0.0000        0.0000        0.0000        0.0000        0.0000        0.0000        0.0000        0.0000        0.0000        0.0000        0.0000        0.0000        0.0000        0.0000        0.0000        0.0000        0.0000        0.0000        0.0000        0.0000        0.0000        0.0000        0.0000        0.0000        0.0000        0.0000        0.0000        0.0000        0.0000        0.0000        0.0000        0.0000        0.0000        0.0000        0.0000        0.0000        0.0000        0.0000        0.0000        0.0000        0.0000        0.0000        0.0000        0.0000        0.0000        0.0000        0.0000        0.0000        0.0000        0.0000        0.0000        0.0000        0.0000        0.0000        0.0000        0.0000        0.0000        0.0000        0.0000        0.0000        0.0000        0.0000        0.0000        0.0000        0.0000        0.0000        0.0000        0.0000        0.0000        0.0000        0.0000        0.0000        0.0000        0.0000        0.0000        0.0000        0.0000        0.0000        0.0000        0.0000        0.0000        0.0000        0.0000        0.0000        0.0000        0.0000        0.0000        0.0000        0.0000        0.0000        0.0000        0.0000        0.0000        0.0000        0.0000        0.0000        0.0000        0.0000        0.0000        0.0000        0.0000        0.0000        0.0000        0.0000        0.0000        0.0000        0.0000        3.6623        3.3861        3.6633        0.0000        0.0000        0.0000        4.1380        4.4111        4.3631        4.0586        3.6645        3.9667        4.9889        3.5896        2.8912        2.8466        2.3917        2.2572        1.7203        1.4911        1.6186        1.8832        2.4085        2.4994        2.6579        2.6071        3.4549        3.1371        2.9893        2.6150        2.4657        2.3990        2.2138        1.9755        1.5270        1.3920        1.3909        2.0550        3.1013        3.7917        4.3868        4.8412        4.7665        5.4049        5.8865        6.1572        0.0000        0.0000        0.0000        0.0000        0.0000        0.0000        0.0000        0.0000        0.0000        0.0000        0.0000        0.0000        0.0000        0.0000        0.0000        0.0000        0.0000        0.0000        0.0000        0.0000        0.0000        0.0000        0.0000        0.0000        0.0000        0.0000        0.0000        0.0000        0.0000        0.0000
        0.0000        0.0000        0.0000        0.0000        0.0000        0.0000        0.0000        0.0000        0.0000        0.0000        0.0000        0.0000        0.0000        0.0000        0.0000        0.0000        0.0000        0.0000        0.0000        0.0000        0.0000        0.0000        0.0000        0.0000        0.0000        0.0000        0.0000        0.0000        0.0000        0.0000        0.0000        0.0000        0.0000        0.0000        0.0000        0.0000        0.0000        0.0000        0.0000        0.0000        0.0000        0.0000        0.0000        0.0000        0.0000        0.0000        0.0000        0.0000        0.0000        0.0000        0.0000        0.0000        0.0000        0.0000        0.0000        0.0000        0.0000        0.0000        0.0000        0.0000        0.0000        0.0000        0.0000        0.0000        0.0000        0.0000        0.0000        0.0000        0.0000        0.0000        0.0000        0.0000        0.0000        0.0000        0.0000        0.0000        0.0000        0.0000        0.0000        0.0000        0.0000        0.0000        0.0000        0.0000        0.0000        0.0000        0.0000        0.0000        0.0000        0.0000        0.0000        0.0000        0.0000        0.0000        0.0000        0.0000        0.0000        0.0000        0.0000        0.0000        0.0000        0.0000        0.0000        0.0000        0.0000        0.0000        0.0000        0.0000        0.0000        0.0000        0.0000        0.0000        0.0000        0.0000        0.0000        0.0000        0.0000        0.0000        0.0000        0.0000        0.0000        0.0000        0.0000        0.0000        0.0000        0.0000        0.0000        0.0000        0.0000        0.0000        0.0000        0.0000        0.0000        0.0000        0.0000        0.0000        0.0000        0.0000        0.0000        0.0000        0.0000        0.0000        0.0000        0.0000        0.0000        0.0000        0.0000        0.0000        0.0000        0.0000        0.0000        0.0000        0.0000        0.0000        0.0000        0.0000        0.0000        0.0000        0.0000        0.0000        0.0000        0.0000        0.0000        0.0000        0.0000        0.0000        0.0000        0.0000        0.0000        0.0000        0.0000        0.0000        4.9440        3.9056        3.6492        4.3453        4.5416        4.1862        3.9095        4.2593        4.6401        4.5333        4.5006        3.7752        3.4509        3.6262        2.8728        2.6788        3.1558        2.7953        2.5772        2.2811        2.8602        3.9098        3.1915        2.9798        2.8231        2.6845        2.5973        4.1817        4.6483        4.2645        3.6016        2.5977        2.2443        1.9024        1.9091        1.1731        1.0342        1.3412        2.0726        3.0930        4.0017        4.5544        5.2919        5.3963        5.8739        6.2756        6.4574        6.4582        6.7372        6.7673        6.9281        6.0968        6.1085        6.4649        0.0000        0.0000        0.0000        0.0000        0.0000        0.0000        0.0000        0.0000        0.0000        0.0000        0.0000        0.0000        0.0000        0.0000        0.0000        0.0000        0.0000        0.0000        0.0000        0.0000        0.0000        0.0000        0.0000
        0.0000        0.0000        0.0000        0.0000        0.0000        0.0000        0.0000        0.0000        0.0000        0.0000        0.0000        0.0000        0.0000        0.0000        0.0000        0.0000        0.0000        0.0000        0.0000        0.0000        0.0000        0.0000        0.0000        0.0000        0.0000        0.0000        0.0000        0.0000        0.0000        0.0000        0.0000        0.0000        0.0000        0.0000        0.0000        0.0000        0.0000        0.0000        0.0000        0.0000        0.0000        0.0000        0.0000        0.0000        0.0000        0.0000        0.0000        0.0000        0.0000        0.0000        0.0000        0.0000        0.0000        0.0000        0.0000       13.2954        0.0000       10.7483        8.7724        0.0000        0.0000        0.0000        0.0000        0.0000        0.0000        0.0000        0.0000        0.0000        0.0000        0.0000        0.0000        0.0000        0.0000        0.0000        0.0000        0.0000        0.0000        0.0000        0.0000        0.0000        0.0000        0.0000        0.0000        0.0000        0.0000        0.0000        0.0000        0.0000        0.0000        0.0000        0.0000        0.0000        0.0000        0.0000        0.0000        0.0000        0.0000        0.0000        0.0000        0.0000        0.0000        0.0000        0.0000        0.0000        0.0000        0.0000        0.0000        0.0000        0.0000        0.0000        0.0000        0.0000        0.0000        0.0000        0.0000        0.0000        0.0000        0.0000        0.0000        0.0000        0.0000        0.0000        0.0000        0.0000        0.0000        0.0000        0.0000        0.0000        0.0000        0.0000        0.0000        0.0000        0.0000        0.0000        0.0000        0.0000        0.0000        0.0000        0.0000        0.0000        0.0000        0.0000        0.0000        0.0000        0.0000        0.0000        0.0000        0.0000        0.0000        0.0000        0.0000        0.0000        0.0000        0.0000        0.0000        0.0000        0.0000        0.0000        0.0000        0.0000        0.0000        0.0000        0.0000        0.0000        0.0000        0.0000        0.0000        0.0000        0.0000        0.0000        0.0000        4.5484        4.8041        4.9695        4.3027        4.6192        4.7474        4.1490        3.8948        4.2516        4.7515        5.0047        4.4496        3.8987        3.6330        3.6871        4.9581        3.9356        3.8364        3.3384        3.1917        3.3909        3.9675        4.9687        4.5256        3.4939        3.1954        2.8756        2.9976        3.9971        3.8354        3.7372        4.0745        3.0511        2.0496        1.7080        1.6695        1.0119        0.9323        1.3611        2.0845        3.1672        3.8541        4.4375        5.1917        5.5230        5.9541        6.4115        6.6449        6.5547        6.9982        6.9910        6.9938        6.0099        6.0365        6.5353        8.1990        0.0000        0.0000        0.0000        0.0000        0.0000        0.0000        0.0000        0.0000        0.0000        0.0000        0.0000        0.0000        0.0000        0.0000        0.0000        0.0000        0.0000        0.0000        0.0000        0.0000        0.0000        0.0000
        0.0000        0.0000        0.0000        0.0000        0.0000        0.0000        0.0000        0.0000        0.0000        0.0000        0.0000        0.0000        0.0000        0.0000        0.0000        0.0000        0.0000        0.0000        0.0000        0.0000        0.0000        0.0000        0.0000        0.0000        0.0000        0.0000        0.0000        0.0000        0.0000        0.0000        0.0000        0.0000        0.0000        0.0000        0.0000        0.0000        0.0000        0.0000        0.0000        0.0000        0.0000        0.0000        0.0000        0.0000        0.0000        0.0000        0.0000        0.0000        0.0000        0.0000        0.0000        0.0000        0.0000       16.4445       15.6644       14.0861       13.3791       12.4198        9.2465        5.5733        0.0000        0.0000        0.0000        0.0000        0.0000        0.0000        0.0000        0.0000        0.0000        0.0000        0.0000        0.0000        0.0000        0.0000        0.0000        0.0000        0.0000        0.0000        0.0000        0.0000        0.0000        0.0000        0.0000        0.0000        0.0000        0.0000        0.0000        0.0000        0.0000        0.0000        0.0000        0.0000        0.0000        0.0000        0.0000        0.0000        0.0000        0.0000        0.0000        0.0000        0.0000        0.0000        0.0000        0.0000        0.0000        0.0000        0.0000        0.0000        0.0000        0.0000        0.0000        0.0000        0.0000        0.0000        0.0000        0.0000        0.0000        0.0000        0.0000        0.0000        0.0000        0.0000        0.0000        0.0000        0.0000        0.0000        0.0000        0.0000        0.0000        0.0000        0.0000        0.0000        0.0000        0.0000        0.0000        0.0000        0.0000        0.0000        0.0000        0.0000        0.0000        0.0000        0.0000        0.0000        0.0000        0.0000        0.0000        0.0000        0.0000        0.0000        0.0000        0.0000        0.0000        0.0000        0.0000        0.0000        0.0000        0.0000        0.0000        0.0000        0.0000        0.0000        0.0000        0.0000        0.0000        0.0000        0.0000        0.0000        0.0000        0.0000        4.5614        4.8975        4.8271        4.9400        4.9485        5.0386        5.1041        4.8051        4.4126        4.7226        5.1682        4.8879        5.5818        5.7449        4.1037        3.9343        4.2244        3.8071        4.0815        3.2287        2.6149        3.8352        3.2852        4.0635        4.1515        2.9549        2.7512        2.9356        2.9721        4.0531        3.7825        3.3653        2.6040        2.2325        2.3257        2.0478        1.7687        1.2635        1.0185        1.1827        1.8049        3.1004        3.3514        4.0266        4.6344        5.0144        5.5693        6.0590        6.6092        6.3594        7.0223        7.1237        6.9870        6.0703        6.1364        6.6785        7.9420        7.7154        8.6288        0.0000        0.0000        0.0000        0.0000        0.0000        0.0000        0.0000        0.0000        0.0000        0.0000        0.0000        0.0000        0.0000        0.0000        0.0000        0.0000        0.0000        0.0000        0.0000        0.0000
        0.0000        0.0000        0.0000        0.0000        0.0000        0.0000        0.0000        0.0000        0.0000        0.0000        0.0000        0.0000        0.0000        0.0000        0.0000        0.0000        0.0000        0.0000        0.0000        0.0000        0.0000        0.0000        0.0000        0.0000        0.0000        0.0000        0.0000        0.0000        0.0000        0.0000        0.0000        0.0000        0.0000        0.0000        0.0000        0.0000        0.0000        0.0000        0.0000        0.0000        0.0000        0.0000        0.0000        0.0000        0.0000        0.0000        0.0000        0.0000        0.0000        0.0000        0.0000        0.0000        0.0000       16.1778       15.1417       15.3904       14.2807       12.8004       10.4191        6.2936        0.0000        0.0000        0.0000        0.0000        0.0000        0.0000        0.0000        0.0000        0.0000        0.0000        0.0000        0.0000        0.0000        0.0000        0.0000        0.0000        0.0000        0.0000        0.0000        0.0000        0.0000        0.0000        0.0000        0.0000        0.0000        0.0000        0.0000        0.0000        0.0000        0.0000        0.0000        0.0000        0.0000        0.0000        0.0000        0.0000        0.0000        0.0000        0.0000        0.0000        0.0000        0.0000        0.0000        0.0000        0.0000        0.0000        0.0000        0.0000        0.0000        0.0000        0.0000        0.0000        0.0000        0.0000        0.0000        0.0000        0.0000        0.0000        0.0000        0.0000        0.0000        0.0000        0.0000        0.0000        0.0000        0.0000        0.0000        0.0000        0.0000        0.0000        0.0000        0.0000        0.0000        0.0000        0.0000        0.0000        0.0000        0.0000        0.0000        0.0000        0.0000        0.0000        0.0000        0.0000        0.0000        0.0000        0.0000        0.0000        0.0000        0.0000        0.0000        0.0000        0.0000        0.0000        0.0000        0.0000        0.0000        0.0000        0.0000        0.0000        0.0000        0.0000        0.0000        0.0000        0.0000        0.0000        0.0000        0.0000        0.0000        0.0000        5.8701        5.8312        5.7617        5.5918        5.8427        5.7813        6.1808        5.5307        5.0723        4.9095        4.9055        4.6584        4.4682        4.1529        3.9970        3.7332        2.8195        2.6116        2.2575        2.2655        2.3006        3.5645        4.0580        3.7286        4.1451        2.8681        2.2879        2.4237        2.3349        3.0785        3.1838        2.6419        2.2500        2.1899        2.1813        2.0305        1.8641        1.8456        1.6575        1.7797        2.0361        2.4581        2.8247        3.2828        3.8055        3.9465        4.5232        4.9555        5.5634        5.8986        6.6619        6.8740        7.0192        6.2450        6.2361        6.6271        7.4473        7.2374        8.3064        9.3222       10.0592        0.0000        0.0000        0.0000        0.0000        0.0000        0.0000        0.0000        0.0000        0.0000        0.0000        0.0000        0.0000        0.0000        0.0000        0.0000        0.0000        0.0000        0.0000
        0.0000        0.0000        0.0000        0.0000        0.0000        0.0000        0.0000        0.0000        0.0000        0.0000        0.0000        0.0000        0.0000        0.0000        0.0000        0.0000        0.0000        0.0000        0.0000        0.0000        0.0000        0.0000        0.0000        0.0000        0.0000        0.0000        0.0000        0.0000        0.0000        0.0000        0.0000        0.0000        0.0000        0.0000        0.0000        0.0000        0.0000        0.0000        0.0000        0.0000        0.0000        0.0000        0.0000        0.0000        0.0000        0.0000        0.0000        0.0000        0.0000        0.0000       17.8419       17.9973       17.9422       17.1683       16.0606       16.0908       15.0922       13.3289       10.9832        7.3490        5.2657        4.1114        0.0000        0.0000        0.0000        0.0000        0.0000        0.0000        0.0000        0.0000        0.0000        0.0000        0.0000        0.0000        0.0000        0.0000        0.0000        0.0000        0.0000        0.0000        0.0000        0.0000        0.0000        0.0000        0.0000        0.0000        0.0000        0.0000        0.0000        0.0000        0.0000        0.0000        0.0000        0.0000        0.0000        0.0000        0.0000        0.0000        0.0000        0.0000        0.0000        0.0000        0.0000        0.0000        0.0000        0.0000        0.0000        0.0000        0.0000        0.0000        0.0000        0.0000        0.0000        0.0000        0.0000        0.0000        0.0000        0.0000        0.0000        0.0000        0.0000        0.0000        0.0000        0.0000        0.0000        0.0000        0.0000        0.0000        0.0000        0.0000        0.0000        0.0000        0.0000        0.0000        0.0000        0.0000        0.0000        0.0000        0.0000        0.0000        0.0000        0.0000        0.0000        0.0000        0.0000        0.0000        0.0000        0.0000        0.0000        0.0000        0.0000        0.0000        0.0000        0.0000        0.0000        0.0000        0.0000        0.0000        0.0000        0.0000        0.0000        0.0000        0.0000        0.0000        0.0000        0.0000        0.0000        0.0000        0.0000        6.6007        6.0457        5.8846        5.6280        5.2339        5.8648        6.2267        6.2864        5.9186        5.8978        5.3925        4.4802        4.4076        4.5680        4.3267        4.2308        3.7955        3.5551        3.0476        2.6663        2.4380        2.0412        2.3501        2.7848        2.7221        3.2551        2.8780        2.6386        2.1830        1.8670        2.2900        2.6409        2.6123        2.6313        2.0744        1.8953        1.6384        1.6494        1.7116        1.6747        1.8056        2.0060        2.1864        2.4694        3.0044        3.6186        3.6305        4.1170        4.6880        5.3279        5.8351        6.5424        7.1587        7.3407        6.2094        6.3013        6.4945        7.1983        6.9235        7.5741        8.5727       10.5541        0.0000        0.0000        0.0000        0.0000        0.0000        0.0000        0.0000        0.0000        0.0000        0.0000        0.0000        0.0000        0.0000        0.0000       25.4772       26.7706       26.1408        0.0000
        0.0000        0.0000        0.0000        0.0000        0.0000        0.0000        0.0000        0.0000        0.0000        0.0000        0.0000        0.0000        0.0000        0.0000        0.0000        0.0000        0.0000        0.0000        0.0000        0.0000        0.0000        0.0000        0.0000        0.0000        0.0000        0.0000        0.0000        0.0000        0.0000        0.0000        0.0000        0.0000        0.0000        0.0000        0.0000        0.0000        0.0000        0.0000        0.0000        0.0000        0.0000        0.0000        0.0000        0.0000        0.0000        0.0000        0.0000        0.0000       16.8884       17.1403       17.5902       18.1533       18.0159       17.1039       16.1128       16.6597       15.4863       13.6608       11.2700        8.0480        6.8730        6.9402        4.1097        0.0000        0.0000        0.0000        0.0000        0.0000        0.0000        0.0000        0.0000        0.0000        0.0000        0.0000        0.0000        0.0000        0.0000        0.0000        0.0000        0.0000        0.0000        0.0000        0.0000        0.0000        0.0000        0.0000        0.0000        0.0000        0.0000        0.0000        0.0000        0.0000        0.0000        0.0000        0.0000        0.0000        0.0000        0.0000        0.0000        0.0000        0.0000        0.0000        0.0000        0.0000        0.0000        0.0000        0.0000        0.0000        0.0000        0.0000        0.0000        0.0000        0.0000        0.0000        0.0000        0.0000        0.0000        0.0000        0.0000        0.0000        0.0000        0.0000        0.0000        0.0000        0.0000        0.0000        0.0000        0.0000        0.0000        0.0000        0.0000        0.0000        0.0000        0.0000        0.0000        0.0000        0.0000        0.0000        0.0000        0.0000        0.0000        0.0000        0.0000        0.0000        0.0000        0.0000        0.0000        0.0000        0.0000        0.0000        0.0000        0.0000        0.0000        0.0000        0.0000        0.0000        0.0000        0.0000        0.0000        0.0000        0.0000        0.0000        0.0000        0.0000        0.0000        0.0000        0.0000        0.0000        6.7731        6.8233        6.3323        5.7135        5.8979        5.6384        6.4807        6.7263        6.9794        7.3385        6.4086        5.8677        5.0397        4.6607        5.5258        6.4345        5.8604        4.2251        3.4566        3.7726        3.4811        2.8096        2.2425        2.0690        2.2837        1.9169        2.7072        2.4811        2.4770        2.0839        1.8423        2.2404        2.2882        1.8385        1.8060        1.8103        1.7019        1.6418        1.7445        1.7313        1.7871        2.0863        2.2107        2.2424        2.2869        2.5717        3.2621        3.6287        4.0292        4.6121        5.2683        5.7464        6.4394        7.1180        7.3521        6.3710        6.3598        6.5076        7.1483        6.7267        7.2345        8.4619        9.5574        8.7533        0.0000        0.0000        0.0000        0.0000        0.0000        0.0000        0.0000        0.0000        0.0000       28.0478       27.7440       25.6078       25.9349       26.0618       26.3199       25.5166       25.8914
        0.0000        0.0000        0.0000        0.0000        0.0000        0.0000        0.0000        0.0000        0.0000        0.0000        0.0000        0.0000        0.0000        0.0000        0.0000        0.0000        0.0000        0.0000        0.0000        0.0000        0.0000        0.0000        0.0000        0.0000        0.0000        0.0000        0.0000        0.0000        0.0000        0.0000        0.0000        0.0000        0.0000        0.0000        0.0000        0.0000        0.0000        0.0000        0.0000        0.0000        0.0000        0.0000        0.0000        0.0000        0.0000        0.0000        0.0000        0.0000       16.0663       16.1696       16.0633       16.5906       16.5103       16.0063       15.0209       15.5953       14.5923       13.0949       11.1447        8.5987        6.8568        5.7444        4.9703        3.4885        2.9205        2.8505        3.1674        0.0000        0.0000        0.0000        0.0000        0.0000        0.0000        0.0000        0.0000        0.0000        0.0000        0.0000        0.0000        0.0000        0.0000        0.0000        0.0000        0.0000        0.0000        0.0000        0.0000        0.0000        0.0000        0.0000        0.0000        0.0000        0.0000        0.0000        0.0000        0.0000        0.0000        0.0000        0.0000        0.0000        0.0000        0.0000        0.0000        0.0000        0.0000        0.0000        0.0000        0.0000        0.0000        0.0000        0.0000        0.0000        0.0000        0.0000        0.0000        0.0000        0.0000        0.0000        0.0000        0.0000        0.0000        0.0000        0.0000        0.0000        0.0000        0.0000        0.0000        0.0000        0.0000        0.0000        0.0000        0.0000        0.0000        0.0000        0.0000        0.0000        0.0000        0.0000        0.0000        0.0000        0.0000        0.0000        0.0000        0.0000        0.0000        0.0000        0.0000        0.0000        0.0000        0.0000        0.0000        0.0000        0.0000        0.0000        0.0000        0.0000        0.0000        0.0000        0.0000        0.0000        0.0000        0.0000        0.0000        0.0000        0.0000        0.0000        0.0000        0.0000        6.7747        6.4224        6.3460        5.4491        5.3029        5.6252        6.0332        6.6721        6.8913        6.9877        6.5720        5.8458        5.4281        5.4908        5.8172        5.6983        5.3215        5.1045        3.9998        3.6342        3.6242        2.9542        2.5728        2.0751        1.7899        1.3605        1.6586        1.7734        1.9542        2.0248        1.8245        2.2183        2.0771        2.0424        1.7976        1.6949        1.7119        1.8369        2.0748        2.2383        2.5754        2.3395        2.2531        2.1322        2.1535        2.3731        2.8918        3.3940        3.8279        4.2617        4.7605        5.3534        5.9262        6.6196        7.0657        6.3598        6.5590        6.5077        7.0850        6.5922        7.0173        7.7252        9.2715        0.0000        0.0000        0.0000        0.0000        0.0000        0.0000       18.1827       20.7451       23.9093       25.5070       26.6165       26.9178       25.6063       26.3575       26.0787       25.4594        0.0000        0.0000
        0.0000        0.0000        0.0000        0.0000        0.0000        0.0000        0.0000        0.0000        0.0000        0.0000        0.0000        0.0000        0.0000        0.0000        0.0000        0.0000        0.0000        0.0000        0.0000        0.0000        0.0000        0.0000        0.0000        0.0000        0.0000        0.0000        0.0000        0.0000        0.0000        0.0000        0.0000        0.0000        0.0000        0.0000        0.0000        0.0000        0.0000        0.0000        0.0000        0.0000        0.0000        0.0000        0.0000        0.0000        0.0000        0.0000        0.0000        0.0000       13.6317       13.6260       13.6525       13.8857       13.5610       13.2210       12.5411       11.1080       10.8518        9.0653        7.7100        8.5785        7.6870        6.8265        6.1483        5.6368        5.1286        4.8954        5.0144        4.0023        3.8714        0.0000        0.0000        0.0000        0.0000        0.0000        0.0000        0.0000        0.0000        0.0000        0.0000        0.0000        0.0000        0.0000        0.0000        0.0000        0.0000        0.0000        0.0000        0.0000        0.0000        0.0000        0.0000        0.0000        0.0000        0.0000        0.0000        0.0000        0.0000        0.0000        0.0000        0.0000        0.0000        0.0000        0.0000        0.0000        0.0000        0.0000        0.0000        0.0000        0.0000        0.0000        0.0000        0.0000        0.0000        0.0000        0.0000        0.0000        0.0000        0.0000        0.0000        0.0000        0.0000        0.0000        0.0000        0.0000        0.0000        0.0000        0.0000        0.0000        0.0000        0.0000        0.0000        0.0000        0.0000        0.0000        0.0000        0.0000        0.0000        0.0000        0.0000        0.0000        0.0000        0.0000        0.0000        0.0000        0.0000        0.0000        0.0000        0.0000        0.0000        0.0000        0.0000        0.0000        0.0000        0.0000        0.0000        0.0000        0.0000        0.0000        0.0000        0.0000        0.0000        0.0000        0.0000        0.0000        0.0000        0.0000        0.0000        0.0000        7.4096        6.3688        5.6679        6.0451        6.2378        5.6526        5.9892        6.1893        6.6286        7.1213        6.7087        6.2771        5.5418        4.7801        5.3308        5.3554        5.2304        5.0568        4.6435        4.5800        4.5677        4.2908        3.5207        2.0727        1.8984        1.5373        1.4051        2.0360        2.1379        2.4678        2.4711        2.5616        2.5397        2.3371        2.4518        2.2885        2.1763        2.2304        2.3794        2.5041        2.6571        2.6305        2.7129        2.0011        1.7955        1.9495        2.5088        2.4081        2.9542        3.5195        3.8113        4.3033        4.7095        6.0591        6.3180        5.9586        6.6807        7.1573        7.7103        6.4478        7.5349        8.7675       10.1960       10.2786       12.1882       15.7608       19.3367       19.2114       17.5194       17.1488       19.0031       23.7935       25.7007       26.6874       27.2369       29.1285       29.9945       29.9226       30.2155        0.0000        0.0000
        0.0000        0.0000        0.0000        0.0000        0.0000        0.0000        0.0000        0.0000        0.0000        0.0000        0.0000        0.0000        0.0000        0.0000        0.0000        0.0000        0.0000        0.0000        0.0000        0.0000        0.0000        0.0000        0.0000        0.0000        0.0000        0.0000        0.0000        0.0000        0.0000        0.0000        0.0000        0.0000        0.0000        0.0000        0.0000        0.0000        0.0000        0.0000        0.0000        0.0000        0.0000        0.0000        0.0000        0.0000        0.0000        0.0000        0.0000        0.0000       13.0544       12.9199       12.5533       12.4939       12.2705       11.6008       11.2224       10.3203        9.4105        8.6523        7.5976        8.6413        8.2110        7.7486        7.1385        6.5166        6.1447        5.8575        5.5686        4.5579        4.1837        4.4572        0.0000        0.0000        0.0000        0.0000        0.0000        0.0000        0.0000        0.0000        0.0000        0.0000        0.0000        0.0000        0.0000        0.0000        0.0000        0.0000        0.0000        0.0000        0.0000        0.0000        0.0000        0.0000        0.0000        0.0000        0.0000        0.0000        0.0000        0.0000        0.0000        0.0000        0.0000        0.0000        0.0000        0.0000        0.0000        0.0000        0.0000        0.0000        0.0000        0.0000        0.0000        0.0000        0.0000        0.0000        0.0000        0.0000        0.0000        0.0000        0.0000        0.0000        0.0000        0.0000        0.0000        0.0000        0.0000        0.0000        0.0000        0.0000        0.0000        0.0000        0.0000        0.0000        0.0000        0.0000        0.0000        0.0000        0.0000        0.0000        0.0000        0.0000        0.0000        0.0000        0.0000        0.0000        0.0000        0.0000        0.0000        0.0000        0.0000        0.0000        0.0000        0.0000        0.0000        0.0000        0.0000        0.0000        0.0000        0.0000        0.0000        0.0000        0.0000        0.0000        0.0000        0.0000        0.0000        0.0000        0.0000        0.0000        0.0000        6.2992        5.6294        6.2895        6.4169        6.2155        0.0000        5.3569        5.7884        6.6407        0.0000        0.0000        0.0000        5.5049        5.5999        5.6243        5.5422        5.4102        5.4357        5.8975        5.6215        4.8842        3.9772        2.2872        2.1000        1.6919        1.5214        2.1858        2.0815        2.2574        2.5382        2.4954        2.3146        2.1833        2.4898        2.6044        2.6012        2.5339        2.4200        2.4061        2.5788        2.5326        2.4744        1.9590        1.8273        1.8296        2.5088        2.2797        3.1041        3.6324        4.1599        4.6485        5.1154        6.6440        8.1045        6.9911        7.9737        9.2321        9.3268        7.3890        7.6693        8.8527       11.3924       10.2897       12.0776       13.2124       15.8513       14.9743       15.6509       17.0895       17.7494       22.8707       25.7562       27.1215       28.1313       30.4098       31.8193       32.8139       31.4037        0.0000        0.0000
        0.0000        0.0000        0.0000        0.0000        0.0000        0.0000        0.0000        0.0000        0.0000        0.0000        0.0000        0.0000        0.0000        0.0000        0.0000        0.0000        0.0000        0.0000        0.0000        0.0000        0.0000        0.0000        0.0000        0.0000        0.0000        0.0000        0.0000        0.0000        0.0000        0.0000        0.0000        0.0000        0.0000        0.0000        0.0000        0.0000        0.0000        0.0000       13.5682       12.8008       12.2331        0.0000        0.0000        0.0000        0.0000        0.0000        0.0000        0.0000       11.8469       11.1400       10.6993       10.8035       10.3297        9.8307        9.2938        8.6562        8.4128        8.6978        7.5120        8.3953        8.6885        8.7487        7.7199        7.2744        6.7698        6.4870        5.9370        4.8192        4.1633        3.6493        0.0000        0.0000        0.0000        0.0000        0.0000        0.0000        0.0000        0.0000        0.0000        0.0000        0.0000        0.0000        0.0000        0.0000        0.0000        0.0000        0.0000        0.0000        0.0000        0.0000        0.0000        0.0000        0.0000        0.0000        0.0000        0.0000        0.0000        0.0000        0.0000        0.0000        0.0000        0.0000        0.0000        0.0000        0.0000        0.0000        0.0000        0.0000        0.0000        0.0000        0.0000        0.0000        0.0000        0.0000        0.0000        0.0000        0.0000        0.0000        0.0000        0.0000        0.0000        0.0000        0.0000        0.0000        0.0000        0.0000        0.0000        0.0000        0.0000        0.0000        0.0000        0.0000        0.0000        0.0000        0.0000        0.0000        0.0000        0.0000        0.0000        0.0000        0.0000        0.0000        0.0000        0.0000        0.0000        0.0000        0.0000        0.0000        0.0000        0.0000        0.0000        0.0000        0.0000        0.0000        0.0000        0.0000        0.0000        0.0000        0.0000        0.0000        0.0000        0.0000        0.0000        0.0000        0.0000        0.0000        0.0000        0.0000        0.0000        0.0000        0.0000        0.0000        0.0000        0.0000        0.0000        0.0000        0.0000        0.0000        0.0000        0.0000        0.0000        0.0000        0.0000        6.0589        6.8436        6.7625        5.7780        6.2259        6.0206        5.1551        4.2569        2.6530        2.3335        2.0713        1.7365        2.0515        1.9299        1.9792        2.2195        2.5017        2.2980        2.1442        2.3208        2.3652        2.4772        2.5681        2.7074        2.7363        3.0906        2.9825        3.5114        2.5132        1.8007        2.1935        3.3915        2.6865        3.7305        4.4512        4.7828        5.3573        5.8029        7.3762        9.1131        7.5717        8.2333        8.9080        9.8621        7.1610        7.4189        8.7956        9.4498        9.0732        9.0537        9.6827       11.9109       12.6533       13.5690       16.0139       17.6076       22.1407       24.9573       27.5019       29.2050       31.3843       32.4607       32.7785        0.0000        0.0000        0.0000
        0.0000        0.0000        0.0000        0.0000        0.0000        0.0000        0.0000        0.0000        0.0000        0.0000        0.0000        0.0000        0.0000        0.0000        0.0000        0.0000        0.0000        0.0000        0.0000        0.0000        0.0000        0.0000        0.0000        0.0000        0.0000        0.0000        0.0000        0.0000        0.0000        0.0000        0.0000        0.0000        0.0000        0.0000        0.0000        0.0000        0.0000        0.0000       13.0718       12.0714       11.6104       11.2473       11.4964       13.6626       14.2174       14.3915       13.6300       11.0025       10.0225        9.1601        8.5939        8.9860        8.7264        8.5234        8.2146        7.7088        7.8281        8.2241        7.5189        8.5411        8.6184        8.3836        8.0324        7.5504        7.0971        6.6735        6.2118        5.3550        4.7804        3.8839        3.8381        3.3977        0.0000        0.0000        0.0000        0.0000        0.0000        0.0000        0.0000        0.0000        0.0000        0.0000        0.0000        0.0000        0.0000        0.0000        0.0000        0.0000        0.0000        0.0000        0.0000        0.0000        0.0000        0.0000        0.0000        0.0000        0.0000        0.0000        0.0000        0.0000        0.0000        0.0000        0.0000        0.0000        0.0000        0.0000        0.0000        0.0000        0.0000        0.0000        0.0000        0.0000        0.0000        0.0000        0.0000        0.0000        0.0000        0.0000        0.0000        0.0000        0.0000        0.0000        0.0000        0.0000        0.0000        0.0000        0.0000        0.0000        0.0000        0.0000        0.0000        0.0000        0.0000        0.0000        0.0000        0.0000        0.0000        0.0000        0.0000        0.0000        0.0000        0.0000        0.0000        0.0000        0.0000        0.0000        0.0000        0.0000        0.0000        0.0000        0.0000        0.0000        0.0000        0.0000        0.0000        0.0000        0.0000        0.0000        0.0000        0.0000        0.0000        0.0000        0.0000        0.0000        0.0000        0.0000        0.0000        0.0000        0.0000        0.0000        0.0000        0.0000        0.0000        0.0000        0.0000        0.0000        0.0000        0.0000        0.0000        0.0000        0.0000        0.0000        0.0000        0.0000        6.6506        7.4679        6.3074        6.0504        5.6967        4.8811        3.8042        2.2451        1.7558        1.5730        1.5406        2.1153        1.9549        1.9546        2.1684        2.5174        2.4780        2.4058        2.4416        2.4638        2.5744        2.6294        2.7890        2.8114        3.2119        3.7027        3.7702        2.7966        2.5572        2.8035        3.5064        2.9622        3.5867        5.6145        5.4256        6.0529        6.7700        7.2456        8.1409        7.1268        7.4927        7.8420        8.4150        7.0182        6.8566        7.2913        7.8429        7.4795        8.1020        9.1065       10.9256       10.9027       11.6897       14.1487       16.0617       20.9697       23.4222       25.1256       26.5832       29.3732       31.4072        0.0000        0.0000        0.0000        0.0000
        0.0000        0.0000        0.0000        0.0000        0.0000        0.0000        0.0000        0.0000        0.0000        0.0000        0.0000        0.0000        0.0000        0.0000        0.0000        0.0000        0.0000        0.0000        0.0000        0.0000        0.0000        0.0000        0.0000        0.0000        0.0000        0.0000        0.0000        0.0000        0.0000        0.0000        0.0000        0.0000        0.0000        0.0000        0.0000        0.0000        0.0000       14.4453       13.1794       10.2001        9.3471        9.1441        9.4807       10.4464       10.4441        9.8978        8.7771        6.4813        5.4639        5.1340        4.9691        5.7236        6.4562        7.1719        7.2966        7.6561        8.3702        8.4418        7.7978        8.2693        8.4217        8.2070        7.1809        7.9280        7.4320        7.1131        6.7268        6.5672        5.8909        4.9492        4.1958        2.5719        0.0000        0.0000        0.0000        0.0000        0.0000        0.0000        0.0000        0.0000        0.0000        0.0000        0.0000        0.0000        0.0000        0.0000        0.0000        0.0000        0.0000        0.0000        0.0000        0.0000        0.0000        0.0000        0.0000        0.0000        0.0000        0.0000        0.0000        0.0000        0.0000        0.0000        0.0000        0.0000        0.0000        0.0000        0.0000        0.0000        0.0000        0.0000        0.0000        0.0000        0.0000        0.0000        0.0000        0.0000        0.0000        0.0000        0.0000        0.0000        0.0000        0.0000        0.0000        0.0000        0.0000        0.0000        0.0000        0.0000        0.0000        0.0000        0.0000        0.0000        0.0000        0.0000        0.0000        0.0000        0.0000        0.0000        0.0000        0.0000        0.0000        0.0000        0.0000        0.0000        0.0000        0.0000        0.0000        0.0000        0.0000        0.0000        0.0000        0.0000        0.0000        0.0000        0.0000        0.0000        0.0000        0.0000        0.0000        0.0000        0.0000        0.0000        0.0000        0.0000        0.0000        0.0000        0.0000        0.0000        0.0000        0.0000        0.0000        0.0000        0.0000        0.0000        0.0000        0.0000        0.0000        0.0000        0.0000        5.1537        5.5052        6.2473        6.0966        6.2151        0.0000        7.6031        6.5230        4.6126        3.5279        3.0182        2.6468        1.1449        0.9373        1.1519        1.1737        1.9957        1.8796        1.9148        2.0682        2.1591        2.2011        2.2430        2.3068        2.5211        2.6248        2.7153        2.8761        3.0934        3.1896        3.6952        3.6197        2.7882        2.7770        3.0407        3.2761        2.9974        4.0118        5.1158        5.6467        6.4420        5.8207        6.0231        6.4430        5.5094        5.9158        6.5123        6.8986        6.8231        7.1615        7.9232        9.4272        8.3197        9.4116       10.2054       10.9987       10.7668       11.1148       12.5676       14.5969       20.1699       22.7163       24.4638       25.9874       27.2931       28.5872        0.0000        0.0000        0.0000        0.0000
        0.0000        0.0000        0.0000        0.0000        0.0000        0.0000        0.0000        0.0000        0.0000        0.0000        0.0000        0.0000        0.0000        0.0000        0.0000        0.0000        0.0000        0.0000        0.0000        0.0000        0.0000        0.0000        0.0000        0.0000        0.0000        0.0000        0.0000        0.0000        0.0000        0.0000        0.0000        0.0000        0.0000        0.0000        0.0000        0.0000        0.0000       14.0538       12.5055        9.4197        8.1737        7.8174        7.9440        8.5545        8.5829        7.8082        6.8857        5.5720        5.3242        5.0268        5.1561        6.7846        6.2553        6.6963        6.9303        7.6359        7.7148        7.1939        6.5453        7.2520        7.5257        7.2819        6.7123        7.7668        7.5172        7.1004        7.1253        6.9248        6.5339        5.9991        5.2872        3.3001        2.6624        0.0000        0.0000        0.0000        0.0000        0.0000        0.0000        0.0000        0.0000        0.0000        0.0000        0.0000        0.0000        0.0000        0.0000        0.0000        0.0000        0.0000        0.0000        0.0000        0.0000        0.0000        0.0000        0.0000        0.0000        0.0000        0.0000        0.0000        0.0000        0.0000        0.0000        0.0000        0.0000        0.0000        0.0000        0.0000        0.0000        0.0000        0.0000        0.0000        0.0000        0.0000        0.0000        0.0000        0.0000        0.0000        0.0000        0.0000        0.0000        0.0000        0.0000        0.0000        0.0000        0.0000        0.0000        0.0000        0.0000        0.0000        0.0000        0.0000        0.0000        0.0000        0.0000        0.0000        0.0000        0.0000        0.0000        0.0000        0.0000        0.0000        0.0000        0.0000        0.0000        0.0000        0.0000        0.0000        0.0000        0.0000        0.0000        0.0000        0.0000        0.0000        0.0000        0.0000        0.0000        0.0000        0.0000        0.0000        0.0000        0.0000        0.0000        0.0000        0.0000        0.0000        0.0000        0.0000        0.0000        0.0000        0.0000        0.0000        0.0000        0.0000        0.0000        4.4134        3.7050        3.8841        4.0323        4.2575        4.5719        5.6199        6.8763        6.9110        6.5032        7.5676        6.5759        4.6782        3.4248        2.9500        2.3046        3.0078        2.1790        2.0492        1.3436        1.9892        1.8365        1.8152        1.7584        1.9543        1.8738        2.1872        2.3535        2.5026        2.7062        2.8424        3.0501        3.4896        3.3578        3.3554        3.5115        2.8473        2.8120        3.0892        3.1306        2.6912        3.1298        3.3658        3.9742        4.3462        4.7620        5.6458        6.6547        5.3239        5.9214        5.2322        5.6646        6.4371        7.3346        8.4161       10.0487        8.1994        8.4517        8.6990       10.0876        9.4769       10.3222       11.4223       13.3582       18.1377       20.4410       22.4893       24.5602       26.1863        0.0000        0.0000        0.0000        0.0000        0.0000
        0.0000        0.0000        0.0000        0.0000        0.0000        0.0000        0.0000        0.0000        0.0000        0.0000        0.0000        0.0000        0.0000        0.0000        0.0000        0.0000        0.0000        0.0000        0.0000        0.0000        0.0000        0.0000        0.0000        0.0000        0.0000        0.0000        0.0000        0.0000        0.0000        0.0000        0.0000        0.0000        0.0000        0.0000        0.0000        0.0000       14.0931       12.1831       11.0142        8.1419        7.1101        7.0797        7.2437        7.7046        7.6111        7.3547        6.6871        5.6142        5.3095        4.9252        5.0110        7.5310        6.6845        5.8118        5.3241        4.9747        4.9021        4.5713        4.9145        5.9168        6.7827        6.9680        6.8581        7.9929        7.5175        7.2789        7.1714        6.8143        6.8679        6.6442        6.3908        4.9818        0.0000        0.0000        0.0000        0.0000        0.0000        0.0000        0.0000        0.0000        0.0000        0.0000        0.0000        0.0000        0.0000        0.0000        0.0000        0.0000        0.0000        0.0000        0.0000        0.0000        0.0000        0.0000        0.0000        0.0000        0.0000        0.0000        0.0000        0.0000        0.0000        0.0000        0.0000        0.0000        0.0000        0.0000        0.0000        0.0000        0.0000        0.0000        0.0000        0.0000        0.0000        0.0000        0.0000        0.0000        0.0000        0.0000        0.0000        0.0000        0.0000        0.0000        0.0000        0.0000        0.0000        0.0000        0.0000        0.0000        0.0000        0.0000        0.0000        0.0000        0.0000        0.0000        0.0000        0.0000        0.0000        0.0000        0.0000        0.0000        0.0000        0.0000        0.0000        0.0000        0.0000        0.0000        0.0000        0.0000        0.0000        0.0000        0.0000        0.0000        0.0000        0.0000        0.0000        0.0000        0.0000        0.0000        0.0000        0.0000        0.0000        0.0000        0.0000        0.0000        0.0000        0.0000        0.0000        0.0000        0.0000        0.0000        0.0000        0.0000        4.9925        5.1337        5.0205        4.3403        3.7485        3.6562        3.8371        4.3528        4.9594        5.5586        6.4521        7.4469        6.3753        5.8201        5.1808        4.1164        3.6878        3.2877        2.9700        3.5872        3.4223        2.5683        1.6791        2.0361        1.9828        2.0932        2.1033        2.0542        2.1279        2.4540        2.7665        2.5554        2.5768        2.8280        2.9748        3.2321        3.2648        3.1798        3.2397        3.0233        3.0078        3.3964        3.6129        2.6268        2.6215        2.7967        3.1966        3.9016        4.7432        7.2717        8.8612        6.0536        5.1671        5.4279        5.3196        5.7041        6.3538        6.9082        8.8345        7.8051        8.5503        9.4122       10.0438        9.2084        9.9660       11.6540       13.7329       18.3128       21.0619       23.9648       25.5872       26.3799        0.0000        0.0000        0.0000        0.0000        0.0000
        0.0000        0.0000        0.0000        0.0000        0.0000        0.0000        0.0000        0.0000        0.0000        0.0000        0.0000        0.0000        0.0000        0.0000        0.0000        0.0000        0.0000        0.0000        0.0000        0.0000        0.0000        0.0000        0.0000        0.0000        0.0000        0.0000        0.0000        0.0000        0.0000        0.0000        0.0000        0.0000        0.0000        0.0000        0.0000       15.5149       12.5778       10.4922        9.5179        7.4860        6.9245        6.7569        6.9883        7.6297        8.0018        7.9103        7.4033        6.2500        6.3959        5.8372        5.1406        5.8162        5.6022        4.9770        4.6463        4.5076        3.8649        3.6038        3.7301        5.6723        6.7930        7.2743        7.0842        8.2693        7.8382        7.2222        6.2294        6.1907        6.5940        5.9138        6.0693        5.3934        0.0000        0.0000        0.0000        0.0000        0.0000        0.0000        0.0000        0.0000        0.0000        0.0000        0.0000        0.0000        0.0000        0.0000        0.0000        0.0000        0.0000        0.0000        0.0000        0.0000        0.0000        0.0000        0.0000        0.0000        0.0000        0.0000        0.0000        0.0000        0.0000        0.0000        0.0000        0.0000        0.0000        0.0000        0.0000        0.0000        0.0000        0.0000        0.0000        0.0000        0.0000        0.0000        0.0000        0.0000        0.0000        0.0000        0.0000        0.0000        0.0000        0.0000        0.0000        0.0000        0.0000        0.0000        0.0000        0.0000        0.0000        0.0000        0.0000        0.0000        0.0000        0.0000        0.0000        0.0000        0.0000        0.0000        0.0000        0.0000        0.0000        0.0000        0.0000        0.0000        0.0000        0.0000        0.0000        0.0000        0.0000        0.0000        0.0000        0.0000        0.0000        0.0000        0.0000        0.0000        0.0000        0.0000        0.0000        0.0000        0.0000        0.0000        0.0000        0.0000        0.0000        0.0000        0.0000        0.0000        0.0000        0.0000        0.0000        5.5442        5.1048        5.2848        5.4429        4.1347        4.0696        4.0648        4.8097        4.7713        5.1767        5.1624        5.7533        5.4980        5.2830        5.0285        4.3275        2.8076        2.1767        1.8451        1.5939        1.9468        1.9038        2.1701        2.2375        2.1846        2.0487        2.1064        2.1436        2.1978        2.3705        2.7437        2.9275        2.7061        2.8400        2.9524        2.9871        3.0937        3.2358        3.0893        3.2791        2.9369        3.0083        3.2471        3.7717        2.7328        2.8104        3.0814        4.1896        4.5367        4.7568        5.6564        6.5275        4.5635        4.8082        4.7743        4.8595        5.4456        5.8098        7.0343        8.3324        7.5326        8.8862        9.7177       10.4720       10.2445       11.1459       12.5162       14.8118       20.4555       22.9473       25.0527       26.3715       27.2030        0.0000        0.0000        0.0000        0.0000        0.0000
        0.0000        0.0000        0.0000        0.0000        0.0000        0.0000        0.0000        0.0000        0.0000        0.0000        0.0000        0.0000        0.0000        0.0000        0.0000        0.0000        0.0000        0.0000        0.0000        0.0000        0.0000        0.0000        0.0000        0.0000        0.0000        0.0000        0.0000        0.0000        0.0000        0.0000        0.0000        0.0000        0.0000        0.0000        0.0000        5.6584        4.3014        3.8761        3.7761        6.4923        6.7197        7.1102        7.1620        8.6887        8.9994        8.9542        8.5132        8.4216        7.8685        7.2136        7.2429        7.4934        6.8375        6.1977        5.7845        4.7815        4.3526        4.1776        4.1114        4.4913        5.1814        5.4677        5.3909        5.4804        5.5415        5.1202        4.5977        4.5854        4.6488        4.2926        3.8946        3.3408        0.0000        0.0000        0.0000        0.0000        0.0000        0.0000        0.0000        0.0000        0.0000        0.0000        0.0000        0.0000        0.0000        0.0000        0.0000        0.0000        0.0000        0.0000        0.0000        0.0000        0.0000        0.0000        0.0000        0.0000        0.0000        0.0000        0.0000        0.0000        0.0000        0.0000        0.0000        0.0000        0.0000        0.0000        0.0000        0.0000        0.0000        0.0000        0.0000        0.0000        0.0000        0.0000        0.0000        0.0000        0.0000        0.0000        0.0000        0.0000        0.0000        0.0000        0.0000        0.0000        0.0000        0.0000        0.0000        0.0000        0.0000        0.0000        0.0000        0.0000        0.0000        0.0000        0.0000        0.0000        0.0000        0.0000        0.0000        0.0000        0.0000        0.0000        0.0000        0.0000        0.0000        0.0000        0.0000        0.0000        0.0000        0.0000        0.0000        0.0000        0.0000        0.0000        0.0000        0.0000        0.0000        0.0000        0.0000        0.0000        0.0000        0.0000        0.0000        0.0000        0.0000        0.0000        0.0000        0.0000        0.0000        0.0000        6.2428        5.4714        4.8093        4.2622        3.9868        3.4336        3.4422        3.9240        4.0130        4.7155        5.3755        5.1016        4.4754        3.6058        3.6309        3.1918        2.8230        1.7024        1.3863        1.0753        1.0097        1.7778        1.5910        1.4554        1.4740        1.7455        1.8159        1.7740        1.8463        1.9300        2.0074        2.2212        2.4528        2.6452        2.7789        2.8816        3.0148        2.8466        2.9069        2.8037        2.4360        1.8496        1.6235        1.7285        2.0183        2.1137        2.2531        2.3272        2.2427        2.5903        2.7024        3.5744        3.9877        3.8884        3.7369        4.8810        4.6121        5.0813        5.4891        6.4480        7.8464        7.2925        8.8504       10.3293       11.0013       12.8899       14.5675       16.1890       18.4160       23.5884       27.2231       28.7222       29.1667        0.0000        0.0000        0.0000        0.0000        0.0000        0.0000
        0.0000        0.0000        0.0000        0.0000        0.0000        0.0000        0.0000        0.0000        0.0000        0.0000        0.0000        0.0000        0.0000        0.0000        0.0000        0.0000        0.0000        0.0000        0.0000        0.0000        0.0000        0.0000        0.0000        0.0000        0.0000        0.0000        0.0000        0.0000        0.0000        0.0000        0.0000        0.0000        0.0000        0.0000        0.0000        5.5174        4.0642        3.3808        3.4457        5.6789        5.9197        6.5568        7.4680        9.1111        9.7381        9.7939        9.1764        8.4461        8.5482        8.3399        8.0021        8.2414        8.1124        7.9211        7.3588        7.0209        6.1715        4.8251        4.4656        4.5567        4.6255        5.1608        4.9397        4.7538        4.7949        4.8227        4.5978        4.4780        4.2061        3.7849        3.5412        0.0000        0.0000        0.0000        0.0000        0.0000        0.0000        0.0000        0.0000        0.0000        0.0000        0.0000        0.0000        0.0000        0.0000        0.0000        0.0000        0.0000        0.0000        0.0000        0.0000        0.0000        0.0000        0.0000        0.0000        0.0000        0.0000        0.0000        0.0000        0.0000        0.0000        0.0000        0.0000        0.0000        0.0000        0.0000        0.0000        0.0000        0.0000        0.0000        0.0000        0.0000        0.0000        0.0000        0.0000        0.0000        0.0000        0.0000        0.0000        0.0000        0.0000        0.0000        0.0000        0.0000        0.0000        0.0000        0.0000        0.0000        0.0000        0.0000        0.0000        0.0000        0.0000        0.0000        0.0000        0.0000        0.0000        0.0000        0.0000        0.0000        0.0000        0.0000        0.0000        0.0000        0.0000        0.0000        0.0000        0.0000        0.0000        0.0000        0.0000        0.0000        0.0000        0.0000        0.0000        0.0000        0.0000        0.0000        0.0000        0.0000        0.0000        0.0000        0.0000        0.0000        0.0000        7.5075        7.1163        0.0000        7.0672        6.6598        5.9437        5.0881        4.5138        4.0422        3.8414        3.6052        3.5009        3.4353        3.6444        4.1752        4.7782        5.4340        5.3154        4.6253        4.2252        3.7888        3.0156        2.1389        1.7675        1.8160        1.9131        2.4221        2.3598        2.1761        1.9501        1.8005        1.7312        2.0912        2.2516        2.2708        2.3449        2.5573        2.7450        2.7448        2.9802        3.2208        3.2089        2.8962        2.8563        2.8948        2.5086        1.8276        1.6303        1.7620        1.7636        1.7348        1.6407        1.7027        1.8154        2.0997        2.3479        2.6949        3.3361        3.6020        3.7151        3.6773        5.2222        5.1647        6.0831        6.0262        6.8332        6.5166        8.8338       10.0558       11.4397       13.6092       16.5848       17.5947       19.8027       26.2068       29.1979       30.2375        0.0000        0.0000        0.0000        0.0000        0.0000        0.0000        0.0000
        0.0000        0.0000        0.0000        0.0000        0.0000        0.0000        0.0000        0.0000        0.0000        0.0000        0.0000        0.0000        0.0000        0.0000        0.0000        0.0000        0.0000        0.0000        0.0000        0.0000        0.0000        0.0000        0.0000        0.0000        0.0000        0.0000        0.0000        0.0000        0.0000       67.0439       56.2457       36.0845       27.9608       21.0409       16.0469        4.5750        3.6006        3.3257        3.7105        5.8125        6.3182        6.5798        7.1834        9.8078       10.3602       10.3955        9.5003        9.3756        8.6170        8.6256        8.4998        8.7263        8.6890        8.2484        8.3959        7.6031        6.9924        5.6218        4.7887        4.6457        4.7256        5.0015        5.3472        5.3872        5.1160        5.4219        4.9827        4.5651        4.1113        3.8882        3.5400        3.5437        3.3875        0.0000        0.0000        0.0000        0.0000        0.0000        0.0000        0.0000        0.0000        0.0000        0.0000        0.0000        0.0000        0.0000        0.0000        0.0000        0.0000        0.0000        0.0000        0.0000        0.0000        0.0000        0.0000        0.0000        0.0000        0.0000        0.0000        0.0000        0.0000        0.0000        0.0000        0.0000        0.0000        0.0000        0.0000        0.0000        0.0000        0.0000        0.0000        0.0000        0.0000        0.0000        0.0000        0.0000        0.0000        0.0000        0.0000        0.0000        0.0000        0.0000        0.0000        0.0000        0.0000        0.0000        0.0000        0.0000        0.0000        0.0000        0.0000        0.0000        0.0000        0.0000        0.0000        0.0000        0.0000        0.0000        0.0000        0.0000        0.0000        0.0000        0.0000        0.0000        0.0000        0.0000        0.0000        0.0000        0.0000        0.0000        0.0000        0.0000        0.0000        0.0000        0.0000        0.0000        0.0000        0.0000        0.0000        0.0000        0.0000        0.0000        0.0000        0.0000        7.7049        7.3986        7.1614        7.7186        6.9397        6.2219        5.8244        4.6269        3.9181        3.7594        3.9704        3.7546        4.0155        4.0969        4.3614        5.2194        5.5553        6.9926        6.3562        5.3270        5.6447        5.1489        4.3148        3.0545        2.4850        2.2137        2.3406        2.9918        2.8352        2.4053        2.5487        2.0825        2.2253        2.3045        2.3793        2.3955        2.5446        2.7257        2.8414        2.9753        3.1922        3.2038        3.3071        2.8781        2.9721        2.9266        2.6311        2.1362        2.2303        2.2444        1.8368        1.9769        2.0041        2.1914        2.4976        3.0023        3.1865        4.0534        5.2280        4.9046        5.6169        6.5353        6.1501        5.1598        5.4433        5.8952        6.9331        6.8231        8.0831        9.9024       12.3146       15.1690       17.5578       19.2242       21.8822       28.8710       31.5832        0.0000        0.0000        0.0000        0.0000        0.0000        0.0000        0.0000        0.0000
        0.0000        0.0000        0.0000        0.0000        0.0000        0.0000        0.0000        0.0000        0.0000        0.0000        0.0000        0.0000        0.0000        0.0000        0.0000        0.0000        0.0000        0.0000        0.0000        0.0000        0.0000        0.0000        0.0000        0.0000        0.0000        0.0000       50.4191       55.2384       57.2591       54.2293       46.2688       30.1183       23.4895       18.2450       14.3170        4.4700        3.7751        3.5774        3.4667        5.9834        6.7179        6.9211        7.3908        9.8344       10.2911       10.5106       10.2421        9.5360        8.8641        8.6847        8.2225        8.3611        8.7250        8.6388        8.0607        7.0892        6.9575        6.9494        6.8254        5.5480        5.5510        5.6090        5.7279        5.4974        5.6195        5.2786        4.8121        4.8029        4.6485        4.3917        3.9512        4.2943        3.4902        2.9812        2.6699        1.5167        1.2669        1.3223        1.4195        1.2360        1.1250        0.9550        0.0000        0.0000        0.0000        0.0000        0.0000        0.0000        0.0000        0.0000        0.0000        0.0000        0.0000        0.0000        0.0000        0.0000        0.0000        0.0000        0.0000        0.0000        0.0000        0.0000        0.0000        0.0000        0.0000        0.0000        0.0000        0.0000        0.0000        0.0000        0.0000        0.0000        0.0000        0.0000        0.0000        0.0000        0.0000        0.0000        0.0000        0.0000        0.0000        0.0000        0.0000        0.0000        0.0000        0.0000        0.0000        0.0000        0.0000        0.0000        0.0000        0.0000        0.0000        0.0000        0.0000        0.0000        0.0000        0.0000        0.0000        0.0000        0.0000        0.0000        0.0000        0.0000        0.0000        0.0000        0.0000        0.0000        0.0000        0.0000        0.0000        0.0000        0.0000        3.4643        3.6413        4.0367        4.0941        4.3568        0.0000        0.0000        0.0000        0.0000        6.4707        7.2281        7.6710        7.6130        7.3464        7.1159        6.6335        6.3363        5.7783        5.1794        5.1477        4.9428        4.6109        4.2663        4.3751        4.3350        4.5474        5.7661        7.1344        7.0232        6.8637        5.3449        5.1723        5.3150        4.3437        3.3013        2.7374        2.4160        2.2365        2.6459        2.6688        2.9501        3.6314        2.8928        2.8609        2.8258        3.1355        2.8696        2.7704        2.7304        3.0054        3.0956        3.2028        3.2416        3.2172        3.0381        3.2938        3.2035        3.4014        3.3994        3.8152        3.7197        3.0505        2.9588        2.8356        3.1411        3.4070        4.2205        4.8503        5.1318        5.0022        4.9692        6.3934        6.0995        5.9778        5.9794        6.5971        7.0013        8.1358        8.2444        9.4137       11.7627       14.1248       17.5509       20.3510       23.2140       24.7202       31.4566       33.8964        0.0000        0.0000        0.0000        0.0000        0.0000        0.0000        0.0000        0.0000
        0.0000        0.0000        0.0000        0.0000        0.0000        0.0000        0.0000        0.0000        0.0000        0.0000        0.0000        0.0000        0.0000        0.0000        0.0000        0.0000        0.0000        0.0000        0.0000        0.0000        0.0000        0.0000        0.0000        0.0000        0.0000       33.8498       33.9291       26.2896       26.4489       25.0327       21.9198       19.7646       15.9421       13.1142       10.6779        7.9690        6.1044        5.8108        5.9457        5.9870        5.9666        6.4742        7.0725        8.7167        8.9275        9.3904        9.3995        9.8816       10.5335       10.1415        9.5258        7.3125        7.3436        6.3452        5.8634        4.9635        5.1461        5.3693        5.2934        5.5684        5.7541        5.5963        5.5805        5.5519        5.5091        5.4844        4.8823        4.8234        4.7650        4.5312        3.9710        3.5969        3.1812        2.6587        2.3799        1.8643        1.5749        1.5108        1.6110        0.7216        0.8708        1.3878        1.8576        1.7427        0.0000        0.0000        0.0000        0.0000        0.0000        0.0000        0.0000        0.0000        0.0000        0.0000        0.0000        0.0000        0.0000        0.0000        0.0000        0.0000        0.0000        0.0000        0.0000        0.0000        0.0000        0.0000        0.0000        0.0000        0.0000        0.0000        0.0000        0.0000        0.0000        0.0000        0.0000        0.0000        0.0000        0.0000        0.0000        0.0000        0.0000        0.0000        0.0000        0.0000        0.0000        0.0000        0.0000        0.0000        0.0000        0.0000        0.0000        0.0000        0.0000        0.0000        0.0000        0.0000        0.0000        0.0000        0.0000        0.0000        0.0000        0.0000        0.0000        0.0000        0.0000        0.0000        0.0000        0.0000        0.0000        0.0000        0.0000        0.0000        3.1468        3.0652        3.1744        3.1963        3.1295        3.4292        3.9404        4.9279        5.4695        5.8316        6.1168        6.3223        6.5513        6.3017        5.8644        5.2633        4.8833        4.5530        4.5568        4.7439        4.5212        4.1018        4.1493        4.8821        5.1502        5.1434        5.1585        4.9294        5.1112        4.8858        4.4535        3.6672        3.4531        2.9170        2.5117        2.2381        1.6449        1.5724        1.4925        1.1148        0.9720        0.9694        1.1672        1.4464        1.5180        1.7589        1.7206        1.3365        1.3757        1.4351        1.3375        2.0710        2.1404        2.3204        2.5668        3.1133        3.3656        3.5141        3.4585        3.3835        3.8748        4.4916        4.4748        4.6923        4.7070        4.7485        4.2421        4.8263        4.8837        5.3891        5.6553        6.0531        7.7403        7.6537        7.8285        7.8394        8.5059        9.0707       10.5031       10.4237       12.0643       13.8899        0.0000        0.0000       28.9808       32.5984       34.7019       36.2197        0.0000        0.0000        0.0000        0.0000        0.0000        0.0000        0.0000        0.0000        0.0000
        0.0000        0.0000        0.0000        0.0000        0.0000        0.0000        0.0000        0.0000        0.0000        0.0000        0.0000        0.0000        0.0000        0.0000        0.0000        0.0000        0.0000        0.0000        0.0000        0.0000        0.0000        0.0000        0.0000        0.0000        0.0000        0.0000       26.6871       20.1648       18.8620       17.6118       15.5642       14.4683       12.5220       10.6388        9.2088        7.9233        6.4417        6.0351        6.4550        6.8659        6.8189        6.7268        7.2609        8.9718        9.3306        9.0646        9.2318       10.7541       10.8171       10.7773       10.2316        9.3812        8.7961        6.9667        6.1298        5.1484        4.8732        5.9277        5.3815        5.3458        6.0312        6.0529        5.3791        5.6110        5.3564        5.2387        5.1154        5.2033        5.1177        4.6255        4.3469        3.9916        3.3943        3.1016        2.8158        2.5749        2.4704        2.4162        2.4059        1.7515        1.7446        2.3184        2.7197        1.5252        1.2032        1.8896        0.0000        0.0000        0.0000        0.0000        0.0000        0.0000        0.0000        0.0000        0.0000        0.0000        0.0000        0.0000        0.0000        0.0000        0.0000        0.0000        0.0000        0.0000        0.0000        0.0000        0.0000        0.0000        0.0000        0.0000        0.0000        0.0000        0.0000        0.0000        0.0000        0.0000        0.0000        0.0000        0.0000        0.0000        0.0000        0.0000        0.0000        0.0000        0.0000        0.0000        0.0000        0.0000        0.0000        0.0000        0.0000        0.0000        0.0000        0.0000        0.0000        0.0000        0.0000        0.0000        0.0000        0.0000        0.0000        0.0000        0.0000        0.0000        0.0000        0.0000        0.0000        0.0000        0.0000        0.0000        0.0000        0.0000        3.5777        3.4983        3.5555        3.6694        3.6713        3.7460        4.2752        5.2971        5.8473        6.1594        6.3508        6.6663        6.7327        6.2342        5.8599        5.3162        4.8837        4.8162        4.7252        4.4715        4.4392        4.3757        4.3854        5.0820        5.4999        5.8075        5.7505        5.2308        5.2776        4.7981        4.1538        3.0451        2.8136        2.5787        2.4248        2.2110        2.2437        2.0298        1.8706        1.3393        1.0144        1.0026        0.9079        1.1122        1.1232        1.3502        1.5581        1.1573        1.1340        1.1676        1.2669        2.1976        2.4578        2.7219        3.2929        4.4199        4.8511        5.3826        5.4996        6.0320        5.9656        5.8807        6.2710        6.2409        6.5530        6.0592        5.3230        5.2007        5.3767        5.3699        5.7075        6.8930       10.8824        9.0176        9.5436        8.2868        9.3522       10.0354       10.8068       11.1744       12.7378        0.0000        0.0000        0.0000        0.0000        0.0000        0.0000        0.0000        0.0000        0.0000        0.0000        0.0000        0.0000        0.0000        0.0000        0.0000        0.0000
        0.0000        0.0000        0.0000        0.0000        0.0000        0.0000        0.0000        0.0000        0.0000        0.0000        0.0000        0.0000        0.0000        0.0000        0.0000        0.0000        0.0000        0.0000        0.0000        0.0000        0.0000        0.0000        0.0000        0.0000        0.0000        0.0000        0.0000       16.7663       14.9077       13.5006       12.2513       11.8444       10.9981        9.6760        8.6592        7.3454        6.3995        6.5608        6.8392        7.3948        6.9918        7.4445        7.6093        9.5344        9.1956        9.2024        9.3735       10.7492       11.1763       11.3403       10.8074        9.1945        7.5239        6.2764        6.0021        5.4834        5.1980        5.4043        5.7414        4.7163        5.0758        5.3374        5.1709        5.5743        5.4047        5.3217        5.7495        5.4438        5.5562        5.2589        4.7377        4.1808        3.4074        3.5700        3.4781        4.0598        3.7504        3.1777        3.1615        3.9430        3.1863        3.1950        2.8101        2.6227        2.1111        1.8687        2.4824        3.5087        3.3753        2.1794        0.0000        0.0000        0.0000        0.0000        0.0000        0.0000        0.0000        0.0000        0.0000        0.0000        0.0000        0.0000        0.0000        0.0000        0.0000        0.0000        0.0000        0.0000        0.0000        0.0000        0.0000        0.0000        0.0000        0.0000        0.0000        0.0000        0.0000        0.0000        0.0000        0.0000        0.0000        0.0000        0.0000        0.0000        0.0000        0.0000        0.0000        0.0000        0.0000        0.0000        0.0000        0.0000        0.0000        0.0000        0.0000        0.0000        0.0000        0.0000        0.0000        0.0000        0.0000        0.0000        0.0000        0.0000        0.0000        0.0000        0.0000        0.0000        0.0000        0.0000        0.0000        3.2843        3.1622        3.2965        3.7342        4.1063        3.9655        3.9467        4.4398        5.2446        5.5638        5.9119        6.0538        5.9057        6.2515        6.1359        5.8681        5.2639        4.8678        4.5226        4.3090        4.5997        4.5083        4.5900        4.6478        5.4375        5.6868        5.8151        5.7805        5.2397        4.7971        4.3172        4.3370        3.7281        3.2351        2.7631        2.4949        2.5923        2.4772        2.1062        1.8089        1.4080        1.3243        1.0496        0.9565        0.9059        1.0663        1.2488        1.5331        1.0743        1.2253        1.4063        1.5121        2.6203        3.1473        3.8769        4.4097        5.3604        6.0385        6.4951        6.6616        6.4379        6.2331        6.7757        6.5152        6.4788        6.2821        5.8141        5.3345        5.6971        5.9595        6.4175        6.7577        8.2557       12.2011       10.4973        9.6289        8.7654        9.5008       10.3590       11.4782       11.3705       14.2046        0.0000        0.0000        0.0000        0.0000        0.0000        0.0000        0.0000        0.0000        0.0000        0.0000        0.0000        0.0000        0.0000        0.0000        0.0000        0.0000
        0.0000        0.0000        0.0000        0.0000        0.0000        0.0000        0.0000        0.0000        0.0000        0.0000        0.0000        0.0000        0.0000        0.0000        0.0000        0.0000        0.0000        0.0000        0.0000        0.0000        0.0000        0.0000        0.0000        0.0000        0.0000        0.0000        0.0000       15.9323       14.6458       13.5509       12.1415       11.9030       11.0544       10.0662        9.1121        7.4167        7.0634        7.1569        7.1760        8.0873        6.8231        6.2684        7.1877        8.9891        9.0356        9.4735        9.6533       10.3000       10.8389       10.6887        9.7954        8.6375        7.1556        6.1540        5.4490        5.4029        5.4974        5.0200        5.0470        4.6581        4.6768        5.0244        4.9699        5.3477        5.6030        5.4988        5.4993        5.3901        5.6541        4.9722        4.3769        4.5159        3.5043        3.1897        3.2064        3.8326        3.8131        4.1401        4.8518        5.7379        5.3119        5.4371        3.9922        4.6052        4.3329        4.0324        4.0270        4.2184        4.1220        2.7102        0.0000        0.0000        0.0000        0.0000        0.0000        0.0000        0.0000        0.0000        0.0000        0.0000        0.0000        0.0000        0.0000        0.0000        0.0000        0.0000        0.0000        0.0000        0.0000        0.0000        0.0000        0.0000        0.0000        0.0000        0.0000        0.0000        0.0000        0.0000        0.0000        0.0000        0.0000        0.0000        0.0000        0.0000        0.0000        0.0000        0.0000        0.0000        0.0000        0.0000        0.0000        0.0000        0.0000        0.0000        0.0000        0.0000        0.0000        0.0000        0.0000        0.0000        0.0000        0.0000        0.0000        0.0000        0.0000        0.0000        0.0000        0.0000        0.0000        0.0000        0.0000        0.0000        3.0334        3.0716        3.3161        4.0402        4.2021        4.3579        4.4182        5.5508        6.0579        6.3038        6.2059        6.0642        5.9958        5.7457        5.2996        4.9235        4.5886        4.6164        4.9112        5.1447        4.9878        5.2371        5.3462        5.9857        6.1579        5.8122        5.4419        4.9253        4.4714        4.2969        4.4254        3.7639        3.6962        3.3653        3.1651        3.2010        2.9081        2.2420        2.1335        1.7410        1.8601        1.8973        1.8154        1.4822        1.3087        1.8675        1.7978        1.6951        1.8506        2.0757        2.0162        3.4251        3.6895        4.1183        4.5626        5.8405        6.1682        6.8123        7.1284        6.7390        7.3019        7.1285        7.0619        7.7800        7.8964        7.8275        7.3099        7.2316        7.1372        7.9465        8.1524        8.7578       11.1024       11.4320        9.9862        9.1377        9.7961       10.6281       12.6211       13.1711       16.6475        0.0000        0.0000        0.0000        0.0000        0.0000        0.0000        0.0000        0.0000        0.0000        0.0000        0.0000        0.0000        0.0000        0.0000        0.0000        0.0000
        0.0000        0.0000        0.0000        0.0000        0.0000        0.0000        0.0000        0.0000        0.0000        0.0000        0.0000        0.0000        0.0000        0.0000        0.0000        0.0000        0.0000        0.0000        0.0000        0.0000        0.0000        0.0000        0.0000        0.0000        0.0000        0.0000        0.0000        0.0000       14.7899       13.5556       12.7710       12.7534       12.2856       11.4466       10.6273        9.2264        8.9593        9.0308        8.0196        6.9313        6.6137        6.1760        6.8657        7.3687        7.7271        8.3302        8.7342        8.3229        8.4393        8.5102        7.9713        6.3119        5.5989        4.6406        4.2209        4.8827        5.2169        4.7845        4.6282        2.6007        2.2371        2.0744        2.2508        3.9553        4.5392        4.3517        4.3483        4.2396        4.2728        3.8333        3.7734        3.7601        2.7307        2.2364        2.0979        2.6412        2.5677        3.1257        3.4904        4.2599        3.9354        3.5110        2.9140        3.0956        2.6477        1.8121        1.5718        1.8154        1.4809        2.5748        2.7895        0.0000        0.0000        0.0000        0.0000        0.0000        0.0000        0.0000        0.0000        0.0000        0.0000        0.0000        0.0000        0.0000        0.0000        0.0000        0.0000        0.0000        0.0000        0.0000        0.0000        0.0000        0.0000        0.0000        0.0000        0.0000        0.0000        0.0000        0.0000        0.0000        0.0000        0.0000        0.0000        0.0000        0.0000        0.0000        0.0000        0.0000        0.0000        0.0000        0.0000        0.0000        0.0000        0.0000        0.0000        0.0000        0.0000        0.0000        0.0000        0.0000        0.0000        0.0000        0.0000        0.0000        0.0000        0.0000        0.0000        0.0000        0.0000        0.0000        0.0000        0.0000        0.0000        2.0551        2.2985        2.8952        3.1537        3.7251        4.0067        5.1310        5.5410        5.7300        5.9296        5.7151        5.6891        5.2504        4.9698        4.1729        3.7587        3.5623        3.6459        3.9204        4.2778        4.6138        4.7283        4.3674        4.0399        3.6233        3.4227        3.4120        3.3402        3.2422        3.0611        3.2348        2.9801        2.9675        2.7672        2.7986        2.5330        2.3384        1.8632        1.1735        1.3081        1.3389        1.3945        1.5234        1.2830        1.4332        1.6146        2.2747        2.7176        3.3127        4.0965        4.9261        5.2621        5.9337        6.1589        6.0165        6.3190        6.9016        7.3605        7.9189        7.8465        8.1156        8.3819        7.6271        8.0180        8.4971        7.6881        5.9424        5.7678        6.1267        6.2096        6.9378        7.3348        7.5243        7.4514        8.6914        9.3139       10.4053       12.2280       14.3703       15.7799        0.0000        0.0000        0.0000        0.0000        0.0000        0.0000        0.0000        0.0000        0.0000        0.0000        0.0000        0.0000        0.0000        0.0000        0.0000        0.0000
        0.0000        0.0000        0.0000        0.0000        0.0000        0.0000        0.0000        0.0000        0.0000        0.0000        0.0000        0.0000        0.0000        0.0000        0.0000        0.0000        0.0000        0.0000        0.0000        0.0000        0.0000        0.0000        0.0000        0.0000        0.0000        0.0000        0.0000        0.0000       13.7980       12.8526       12.7105       12.8367       12.0042       11.7321       11.5023       11.3401       10.5591        9.6257        8.9001        6.9628        7.0559        7.4722        7.4262        9.1273        7.9945        7.8415        8.6171        7.9064        8.0037        7.7197        6.8527        5.4668        4.5396        4.0579        4.4854        5.0920        5.5417        5.3532        5.2122        2.8490        2.6137        2.2602        2.3686        3.6656        4.2206        4.2203        4.0941        4.0263        3.7003        3.5510        3.1644        3.4260        2.8820        2.9701        2.9821        2.6279        2.7455        3.3119        3.5214        4.2529        3.8553        3.3386        3.4418        3.4404        2.9038        2.1855        1.6982        2.3262        1.6607        2.2380        0.9240        0.0000        0.0000        0.0000        0.0000        0.0000        0.0000        0.0000        0.0000        0.0000        0.0000        0.0000        0.0000        0.0000        0.0000        0.0000        0.0000        0.0000        0.0000        0.0000        0.0000        0.0000        0.0000        0.0000        0.0000        0.0000        0.0000        0.0000        0.0000        0.0000        0.0000        0.0000        0.0000        0.0000        0.0000        0.0000        0.0000        0.0000        0.0000        0.0000        0.0000        0.0000        0.0000        0.0000        0.0000        0.0000        0.0000        0.0000        0.0000        0.0000        0.0000        0.0000        0.0000        0.0000        0.0000        0.0000        0.0000        0.0000        0.0000        0.0000        0.0000        2.3617        2.2069        1.9002        2.1466        2.9859        3.0668        3.3465        4.3589        5.4638        5.8460        6.4241        6.5457        6.1314        5.8296        5.8198        4.7678        3.9591        3.6302        3.6559        3.8619        4.3217        4.7567        4.8317        4.6061        4.0178        3.8533        3.5195        3.1568        3.5560        3.5534        3.3728        3.0561        3.2026        3.2348        3.0591        2.7261        2.6087        2.5046        2.3780        1.9811        0.9646        0.8198        0.9097        0.9843        1.3470        1.3741        1.7037        2.1847        3.1273        3.6069        4.1346        4.6454        5.6249        6.4278        6.6781        7.4145        7.4057        7.8025        8.1773        8.5066        8.7658        9.1337        9.3041        8.9438        8.1631        8.1490        8.0398        8.3838        6.7432        6.0271        6.0119        5.9935        7.0904        7.4867        7.4443        7.6963        8.9803        9.5148       10.2277       12.5255       14.0412       13.6892        0.0000        0.0000        0.0000        0.0000        0.0000        0.0000        0.0000        0.0000        0.0000        0.0000        0.0000        0.0000        0.0000        0.0000        0.0000        0.0000
        0.0000        0.0000        0.0000        0.0000        0.0000        0.0000        0.0000        0.0000        0.0000        0.0000        0.0000        0.0000        0.0000        0.0000        0.0000        0.0000        0.0000        0.0000        0.0000        0.0000        0.0000        0.0000        0.0000        0.0000        0.0000        0.0000        0.0000        0.0000       14.3129       14.2492       13.9992       14.0247       13.1468       12.8342       12.3956       11.9237       11.0605       10.3490        8.8551        7.5909        7.6083        7.4461        8.1619        9.5876        9.3438        8.3969        8.4454        7.8140        7.3460        6.6470        5.3281        4.4361        3.9338        3.7927        4.0674        5.2870        5.2203        5.4078        5.4993        2.9678        2.6869        2.1345        2.5220        3.5762        4.2722        4.0955        4.5087        4.0798        3.2555        3.1962        3.0985        4.0841        2.5984        2.7233        2.6422        2.9389        2.8214        3.2864        3.8553        5.4335        4.2705        3.2435        4.0906        4.3647        3.6500        2.5260        2.2176        3.9786        3.1406        2.1376        1.3742        0.9850        0.0000        0.0000        0.0000        0.0000        0.0000        0.0000        0.0000        0.0000        0.0000        0.0000        0.0000        0.0000        0.0000        0.0000        0.0000        0.0000        0.0000        0.0000        0.0000        0.0000        0.0000        0.0000        0.0000        0.0000        0.0000        0.0000        0.0000        0.0000        0.0000        0.0000        0.0000        0.0000        0.0000        0.0000        0.0000        0.0000        0.0000        0.0000        0.0000        0.0000        0.0000        0.0000        0.0000        0.0000        0.0000        0.0000        0.0000        0.0000        0.0000        0.0000        0.0000        0.0000        0.0000        0.0000        0.0000        0.0000        0.0000        0.0000        3.4816        3.0119        2.9388        2.6099        2.6654        3.6198        3.6340        3.5877        3.7093        5.4055        6.4971        7.2318        7.2037        7.3964        7.9450        6.8737        5.9622        4.8338        4.5473        4.6600        4.5525        5.0294        5.3524        5.4149        5.1566        4.2272        3.9566        3.7312        3.6339        3.8099        3.5801        3.3959        3.1958        3.4419        3.5213        3.3078        2.8659        2.8233        2.2582        1.9778        1.6170        0.6525        0.9680        1.2053        1.2055        2.1399        2.0472        2.8158        2.9258        3.5177        4.1029        4.6063        5.3868        6.6790        7.5665        7.9502        8.4496        8.8594        9.1248        8.7573        8.7441        8.7291        9.5445       10.0039        9.9364       10.0343        9.9641       10.1994        9.7895        7.9364        7.6707        7.3513        7.2374        8.3279        8.3332        9.1028        8.8793        9.7235       10.0694       10.7385       12.4229       14.9974       14.4496       14.7705        0.0000        0.0000        0.0000        0.0000        0.0000        0.0000        0.0000        0.0000        0.0000        0.0000        0.0000        0.0000        0.0000        0.0000        0.0000
        0.0000        0.0000        0.0000        0.0000        0.0000        0.0000        0.0000        0.0000        0.0000        0.0000        0.0000        0.0000        0.0000        0.0000        0.0000        0.0000        0.0000        0.0000        0.0000        0.0000        0.0000        0.0000        0.0000        0.0000        0.0000        0.0000        0.0000       16.5372       16.3875       15.9089       15.1458       14.5926       14.2043       14.0646       13.5695       12.8491       12.3094       11.4609       10.1457        8.4074        8.1937        8.2072        7.9517        8.8322        9.2453        9.6912        8.2513        7.5740        6.5465        5.8818        5.3464        3.6493        3.5939        3.3086        3.5896        4.5459        4.8557        5.8449        4.3263        2.5106        2.4030        2.9098        2.8284        4.2372        5.0185        4.0224        3.9983        3.2195        2.7500        2.9326        3.1467        4.0019        4.5639        3.0820        2.8472        3.0398        3.2877        3.2386        3.9057        4.7388        4.2622        3.7347        3.5353        3.5896        3.6063        3.1226        3.3316        6.7892        3.6063        2.2067        1.5895        1.2414        1.3587        0.0000        0.0000        0.0000        0.0000        0.0000        0.0000        0.0000        0.0000        0.0000        0.0000        0.0000        0.0000        0.0000        0.0000        0.0000        0.0000        0.0000        0.0000        0.0000        0.0000        0.0000        0.0000        0.0000        0.0000        0.0000        0.0000        0.0000        0.0000        0.0000        0.0000        0.0000        0.0000        0.0000        0.0000        0.0000        0.0000        0.0000        0.0000        0.0000        0.0000        0.0000        0.0000        0.0000        0.0000        0.0000        0.0000        0.0000        0.0000        0.0000        0.0000        0.0000        0.0000        0.0000        0.0000        0.0000        0.0000        3.7951        3.4865        3.7628        3.7253        3.3070        3.2542        3.6118        3.6388        3.6646        3.8884        5.2048        6.0978        6.9313        8.3221        9.5342        9.0472        8.7865        8.2231        6.6490        6.5931        6.0480        5.7179        6.3669        6.2839        5.9304        5.5315        4.9578        4.7527        4.5716        4.3519        4.5840        4.1831        3.8476        3.9173        4.2231        3.9036        3.4835        3.1845        3.1044        2.5911        1.8996        1.7119        0.6186        0.7602        1.0520        1.2341        2.1214        2.4844        2.9849        2.7113        3.9080        4.5385        5.0719        5.7302        7.3902        8.0588        8.9381        9.2039        9.4623        9.3885        9.3498        9.4076       10.0680       10.2434       11.2167       11.3226       12.6492       14.5550       12.9348       12.3982       11.4606       10.7778        9.4276        8.9879       10.0058        9.7669       10.1621       10.1188       10.8545       11.1505       12.1276       13.0351       14.8462       14.8177        0.0000        0.0000        0.0000        0.0000        0.0000        0.0000        0.0000        0.0000        0.0000        0.0000        0.0000        0.0000        0.0000        0.0000        0.0000        0.0000
        0.0000        0.0000        0.0000        0.0000        0.0000        0.0000        0.0000        0.0000        0.0000        0.0000        0.0000        0.0000        0.0000        0.0000        0.0000        0.0000        0.0000        0.0000        0.0000        0.0000        0.0000        0.0000        0.0000        0.0000        0.0000        0.0000        0.0000       19.7368       19.1525       18.3123       16.9136       14.3472       14.3814       14.0312       13.9963       13.2337       12.7852       11.1582        9.7829       10.4323       10.0140        9.6304        8.6132        8.3332        7.9537        7.8735        6.7049        4.6037        4.3284        3.7200        3.7832        2.3640        2.7823        2.3325        2.1146        2.2116        2.8184        3.1369        3.2066        3.3420        3.9727        3.2543        2.7646        3.5526        4.6093        4.4896        4.8251        1.5529        1.3775        1.8755        1.8300        2.7496        2.1736        1.5398        1.3398        1.6910        2.6684        2.4117        2.7764        4.9439        4.1434        3.6092        3.4708        2.8325        2.2553        1.8214        2.8760        5.1572        4.0259        2.1003        1.8760        1.9207        1.9160        2.0604        2.1112        2.5754        2.7214        2.9310        2.6661        2.5750        2.8208        0.0000        0.0000        0.0000        0.0000        0.0000        0.0000        3.2878        3.9110        4.1892        4.7674        0.0000        0.0000        0.0000        0.0000        0.0000        0.0000        0.0000        0.0000        0.0000        0.0000        0.0000        0.0000        0.0000        0.0000        0.0000        0.0000        0.0000        0.0000        0.0000        0.0000        0.0000        0.0000        0.0000        0.0000        0.0000        0.0000        0.0000        0.0000        0.0000        0.0000        0.0000        0.0000        0.0000        0.0000        0.0000        0.0000        4.1831        3.6018        3.1919        3.1955        3.8283        4.3157        4.2642        4.2190        4.4782        4.7136        5.0545        5.3825        5.5471        6.0938        6.0722        6.3901        6.3571        6.3083        7.2398        7.2684        7.0102        7.0559        6.8603        6.6159        6.8465        6.7045        6.6587        6.6582        6.7585        6.4650        6.0747        5.6120        4.8768        4.4439        4.0158        3.8153        3.8612        3.5632        2.9869        2.8383        2.7953        2.2770        1.7512        1.6494        1.8015        1.8038        1.7491        1.7778        2.1732        2.6308        2.5128        2.9569        4.0855        4.8618        5.4216        5.7524        5.8473        6.5629        7.0080        7.5517        7.7045        7.3099        7.7311        8.3593       10.1429       10.7279       11.3461       11.9995       13.5133       14.2524       14.8875       15.1387       15.7364       15.7803       15.1699       14.0212       11.0575       10.2050       10.1565       10.3566       12.0933       12.4728       12.9772       13.5239       14.4033       15.3259        0.0000        0.0000        0.0000        0.0000        0.0000        0.0000        0.0000        0.0000        0.0000        0.0000        0.0000        0.0000        0.0000        0.0000        0.0000        0.0000
        0.0000        0.0000        0.0000        0.0000        0.0000        0.0000        0.0000        0.0000        0.0000        0.0000        0.0000        0.0000        0.0000        0.0000        0.0000        0.0000        0.0000        0.0000        0.0000        0.0000        0.0000        0.0000        0.0000        0.0000        0.0000        0.0000       18.6086       20.7208       20.7995       19.8966       19.4163       16.4805       16.7287       16.1431       15.9144       16.2214       14.9988       12.6468       12.0983       11.8237       12.1910       11.1493        9.6862        9.5969        9.2608        8.8543        8.7129        5.0640        4.0279        3.2099        3.0690        2.2018        2.9306        2.7218        2.4694        2.5921        2.8371        2.2822        2.2189        3.6386        3.8925        3.5157        3.3785        3.6466        3.2968        2.3847        1.6559        1.7662        1.3211        1.4288        1.9973        1.8636        0.7978        0.9244        0.8693        0.8636        1.4140        1.8463        2.0852        2.7799        2.9095        2.4447        3.1901        2.7671        2.4101        2.0986        2.8618        4.6400        4.9044        4.1093        1.8966        2.1412        2.1430        1.8873        1.8004        1.9472        2.0648        2.0750        2.3861        2.2901        1.7717        2.1325        1.7267        1.7336        1.5122        1.9862        2.0364        3.1338        3.8602        3.6643        3.6987        4.3920        3.8909        3.5570        3.2123        0.0000        0.0000        0.0000        0.0000        0.0000        0.0000        0.0000        0.0000        0.0000        0.0000        0.0000        0.0000        0.0000        0.0000        0.0000        0.0000        0.0000        0.0000        0.0000        0.0000        0.0000        2.2823        2.3285        2.2510        1.9249        2.0060        2.7222        2.5771        2.6691        2.2267        2.2186        3.5661        4.2327        3.4792        3.9021        4.4237        4.1871        4.4391        4.5856        4.7910        5.3246        5.5839        5.8125        5.9565        6.1478        6.6769        6.8288        7.1142        6.7925        6.6473        6.3992        6.7905        7.3918        7.6949        7.6941        7.7325        8.2602        8.2756        7.9812        7.6848        7.8703        7.7431        7.2104        6.5115        5.5200        4.7345        4.3411        4.0032        3.9205        3.5931        3.3929        2.7258        2.4435        2.2126        2.2123        2.2091        2.3372        2.4210        2.2930        2.5200        2.7568        2.5151        2.8842        3.5795        4.7295        5.6691        6.1110        6.3593        6.0184        6.1179        6.4192        7.1546        7.4145        7.6639        8.0098        9.3269       11.0140       11.2402       11.8116       12.5275       14.7430       15.8716       16.8035       17.5882       18.5130       19.1689       18.7452       17.1067       13.3344       12.4603       12.1600       12.5030       14.0071       13.5629       13.8792       14.3897        0.0000        0.0000        0.0000        0.0000        0.0000        0.0000        0.0000        0.0000        0.0000        0.0000        0.0000        0.0000        0.0000        0.0000        0.0000        0.0000        0.0000        0.0000
        0.0000        0.0000        0.0000        0.0000        0.0000        0.0000        0.0000        0.0000        0.0000        0.0000        0.0000        0.0000        0.0000        0.0000        0.0000        0.0000        0.0000        0.0000        0.0000        0.0000        0.0000        0.0000        0.0000        0.0000        0.0000        0.0000       17.2490       19.4113       20.7172       21.8309       21.4547       18.4127       18.0708       18.8167       16.9562       15.0284       14.5304       13.9116       13.5431       12.9410       12.9178       11.6175       11.3809       11.1132       10.5035        9.6800        9.9981        6.2468        5.0135        3.3377        3.1765        2.8709        2.9774        2.6354        2.8367        2.2601        2.4562        1.9208        2.0048        3.2228        3.0245        2.4502        2.7675        3.6229        2.0103        2.1462        2.1297        1.8499        1.3411        1.1050        1.1255        0.8159        0.7725        0.7324        0.9625        1.1127        1.2161        1.3680        2.0766        2.2467        2.0088        1.7755        1.7769        1.6681        1.9142        1.8065        2.6311        3.0240        1.2224        1.8578        2.0369        2.4747        2.0784        1.5212        1.2739        1.2470        1.3218        1.6746        1.4588        1.7744        2.0647        1.9603        1.5796        1.7597        1.6402        2.5078        2.1309        2.3576        3.3598        3.2725        2.7799        2.6756        3.0850        3.1057        2.5815        2.3297        1.8082        2.0083        0.0000        0.0000        0.0000        0.0000        0.0000        0.0000        0.0000        0.0000        0.0000        0.0000        0.0000        0.0000        1.6862        2.7330        2.3676        1.7977        1.8448        2.3570        2.3486        2.3502        2.1763        1.6249        1.6894        2.4946        2.3582        2.4952        2.4152        2.7913        3.4276        3.2444        3.3359        4.4453        4.2485        4.4717        4.9206        5.0047        5.2390        5.8830        6.0987        6.2835        6.4742        6.5600        6.9051        7.0826        7.2813        7.3748        7.3900        7.7065        8.1192        8.1651        8.4072        8.5471        8.8018        9.7479        9.8767       10.1171        9.5757        9.3864        9.0564        8.3359        7.3196        6.2823        5.3939        4.9189        4.2900        3.7517        3.3598        3.2281        2.7556        2.7708        2.6512        2.8406        2.4992        3.0538        3.1501        3.8604        3.5446        3.2822        3.3080        3.5409        4.0629        5.6552        6.2047        6.7330        7.0269        6.5304        6.5230        6.7623        7.3665        7.3405        7.5043        8.2097        9.1479       10.6115       10.9115       12.1517       14.0227       16.3462       18.0910       19.4198       20.5731       21.4379       21.8277       21.2941       19.6151       16.5252       16.3575       15.1561       15.9283        0.0000       16.5601       15.9325       15.7210        0.0000        0.0000        0.0000        0.0000        0.0000        0.0000        0.0000        0.0000        0.0000        0.0000        0.0000        0.0000        0.0000        0.0000        0.0000        0.0000        0.0000        0.0000
        0.0000        0.0000        0.0000        0.0000        0.0000        0.0000        0.0000        0.0000        0.0000        0.0000        0.0000        0.0000        0.0000        0.0000        0.0000        0.0000        0.0000        0.0000        0.0000        0.0000        0.0000        0.0000        0.0000        0.0000        0.0000       15.1418       15.8018       18.2811       19.5580       21.0333       21.1058       18.7790       17.0479       16.5810       14.3046       13.1956       13.1724       12.5632       11.6928       13.5401       13.4555       11.7351       10.2993       10.9087       10.8071       10.2237        9.7777        5.4697        5.2967        4.3226        4.4895        4.2156        3.6821        3.1819        2.6002        2.1747        2.5649        1.9050        1.3253        1.8870        1.1184        1.8056        1.8763        2.7177        2.2435        1.7422        1.6782        0.7423        0.7827        0.9800        0.7910        0.8244        1.0202        0.9365        0.5042        0.7579        0.9455        0.9623        0.8743        0.7607        0.8478        0.9976        1.1480        1.5102        1.5022        2.0069        2.8222        1.4536        1.2375        1.7168        1.1271        3.0804        2.7783        1.7756        1.6566        1.5526        1.4136        1.6994        1.6093        1.4256        1.6740        1.5432        1.8071        1.8870        2.2545        2.8103        2.8983        2.1200        1.9555        2.0418        1.8221        2.4734        2.6031        2.2839        2.4056        1.4986        1.4873        1.7870        1.3344        1.1647        1.1160        0.0000        0.0000        0.0000        0.0000        0.0000        0.0000        0.0000        0.0000        1.8282        2.5093        3.1494        1.7688        2.1284        2.0283        2.3103        2.6446        2.7156        2.1930        1.5824        1.7161        2.3018        2.3967        2.2544        2.6495        2.9346        3.2073        3.4182        4.1988        5.0215        4.3029        5.2327        5.6910        6.0404        6.1912        7.0989        7.3035        7.4032        7.5076        7.2435        7.6873        7.1940        7.3502        8.0631        9.1551        9.4853       10.2368        9.4918        9.6300       10.2055       10.4949       11.5581       11.1064       10.7159       10.3002       10.0335        9.5813        8.9099        8.2886        7.3540        6.5506        5.8917        5.2096        4.4897        3.8982        3.4556        3.2850        3.5091        3.5765        3.2845        2.8881        3.4869        4.5220        4.6701        4.3402        4.3202        4.8139        4.5549        4.9850        6.4669        7.1099        7.8033        8.1672        7.4385        7.1652        7.5932        7.2720        7.2687        7.6875        8.3021        8.7762       10.3745       11.1437       12.6266       15.3303       18.2476       19.9285       21.4168       22.3797       24.0200       24.6165       24.2961       23.8928       19.3102       18.6270        0.0000        0.0000        0.0000        0.0000        0.0000        0.0000        0.0000        0.0000        0.0000        0.0000        0.0000        0.0000        0.0000        0.0000        0.0000        0.0000        0.0000        0.0000        0.0000        0.0000        0.0000        0.0000        0.0000        0.0000
        0.0000        0.0000        0.0000        0.0000        0.0000        0.0000        0.0000        0.0000        0.0000        0.0000        0.0000        0.0000        0.0000        0.0000        0.0000        0.0000        0.0000        0.0000        0.0000        0.0000        0.0000        0.0000        8.4307        8.8188        9.1329        9.5312       10.1436       11.9250       14.4553       14.9082       15.5569       13.8929       13.3830       13.2103       12.8157       12.3420       12.0708       13.0113       12.5424       14.6322       13.3764       13.1763       10.8448       12.6646       11.9021        8.7029       11.2186        6.1366        6.8847        4.7204        3.9694        4.4537        2.9386        2.8148        3.4288        3.3768        2.6691        2.1931        1.6877        1.2528        1.0216        1.4362        1.4935        2.6653        2.1416        1.3704        1.2360        1.5228        1.3419        1.1919        1.5442        2.9281        1.7680        1.8226        1.1093        0.7118        0.8141        1.3263        1.1157        1.3418        1.1006        1.2456        1.2291        1.2955        1.3292        1.4228        2.0763        1.9137        1.5388        1.3864        2.0843        2.5686        2.3473        2.0300        2.2266        2.0251        1.8505        1.9044        2.0109        1.9108        1.6626        1.6183        1.5303        1.2631        1.7212        2.2592        3.2133        1.6236        1.5762        1.0762        1.0159        1.8224        2.1643        1.5929        1.1557        1.2191        0.9852        0.7466        0.7668        0.3736        0.6258        0.3363        0.3072        0.9394        1.9122        2.2433        1.7929        2.5373        1.9321        1.7453        1.5831        2.9606        1.3056        1.7173        1.2716        1.3869        1.8684        1.8010        1.2291        1.2249        1.6574        2.1363        1.8940        2.4301        2.5813        2.8394        3.6566        4.3021        4.5549        5.1492        5.4590        5.9021        6.6725        7.2246        7.2802        7.1157        7.7162        7.2552        7.4935        7.2897        7.4060        7.0868        7.6842        8.0526        8.4726        8.7890        9.3011       10.1940       10.4131       10.5307       10.5471       10.6722       10.7659       10.3480        9.8404       10.0108        9.6750        9.2850        8.7974        9.1035        7.8010        6.9717        6.3567        5.5077        4.5913        4.0290        4.1969        4.5782        3.9725        3.7712        4.1035        4.0737        4.0130        3.6839        3.8466        4.9787        5.2411        5.3630        5.9382        6.4439        7.1815        7.4065        7.6405        7.6222        7.8652        7.8626        7.8225        7.6713        7.7372        8.0823        8.5465        9.2075        9.9847       11.2387       12.9983       16.0673       17.3554       19.2700       21.1834       24.7891       27.0196       27.4632       26.7353       22.8115        0.0000        0.0000        0.0000        0.0000        0.0000        0.0000        0.0000        0.0000        0.0000        0.0000        0.0000        0.0000        0.0000        0.0000        0.0000        0.0000        0.0000        0.0000        0.0000        0.0000        0.0000        0.0000        0.0000        0.0000        0.0000
        0.0000        0.0000        0.0000        0.0000        0.0000        0.0000        0.0000        0.0000        0.0000        0.0000        0.0000        0.0000        0.0000        0.0000        0.0000        0.0000        0.0000        0.0000        9.8799        9.3705        8.9996        8.9330        7.3850        7.8161        7.9946        9.2649       10.5175       12.4663       13.2784       14.0679       13.1782       12.3972       13.5003       12.7726       13.5139       13.9180       13.6086       13.2518       14.1588       14.8745       13.7974       11.5935        9.7970        8.3182        8.4816        6.2994        7.9595        5.8192        5.9609        4.4502        4.7734        3.1626        2.4390        3.1082        3.1340        3.3987        3.1587        3.0185        2.2421        1.8254        1.5757        1.2496        1.3729        1.8436        1.4944        1.1621        1.4155        1.5285        1.6552        1.7514        1.6096        2.3489        1.7605        2.4187        1.7886        0.9641        0.6376        0.6034        0.7476        0.7580        0.9304        1.1042        1.2497        1.3125        1.2019        1.2569        1.7950        1.9113        2.2051        2.1451        2.4561        2.4029        2.2467        2.5486        3.0768        2.2648        1.8923        1.9881        1.9660        1.8926        1.9287        1.8380        1.5538        1.5906        1.0195        1.5530        2.4114        0.8303        0.8108        0.6237        0.7916        0.6668        1.1018        1.3038        1.0791        0.7994        0.6997        0.7287        0.7783        0.4139        1.4737        1.7314        1.8051        1.7385        2.3724        1.4444        2.1045        3.1246        3.3492        2.8059        2.5354        2.1431        2.1279        1.7199        1.2146        1.2237        1.6203        2.0347        2.0307        3.2280        3.1102        2.8421        2.4770        2.6835        3.3274        3.4167        4.2877        5.0257        5.6171        6.4084        6.6424        7.3089        7.8115        8.1961        8.5221        7.9139        8.1107        8.5629        8.0533        7.5738        7.8957        7.7318        8.8864        9.1877        8.6789        9.0620        9.7070       11.0541       11.4657       11.8500       11.3682       11.3463       11.6918       10.7471       10.2399       10.5162       10.1883        9.6044        9.0106        8.3022        8.0784        7.7317        7.6080        6.6370        5.6388        5.0576        4.6014        4.5655        3.9223        4.0625        4.3805        3.9421        3.7782        3.9317        4.6034        5.9668        5.6039        6.0730        6.7819        7.5319        7.8708        7.9775        8.2078        8.5091        9.0137        9.4775        9.3318        8.6333        8.7364        9.1114        9.7731       10.7611       10.8904       10.9877       11.9964       15.1940       16.8134       18.9608       21.7584       26.2384       28.6741        0.0000        0.0000        0.0000        0.0000        0.0000        0.0000        0.0000        0.0000        0.0000        0.0000        0.0000        0.0000        0.0000        0.0000        0.0000        0.0000        0.0000        0.0000        0.0000        0.0000        0.0000        0.0000        0.0000        0.0000        0.0000        0.0000        0.0000        0.0000
        0.0000        0.0000        0.0000        0.0000        0.0000        0.0000        0.0000        0.0000        0.0000        0.0000        0.0000        0.0000        0.0000        0.0000        0.0000       11.6895       10.7201       10.7288        8.9008       10.6337       12.0981       10.7121        9.7839        9.2150        8.6179        8.9004        8.3183       10.9313       10.8904       11.4503       11.0479       11.7921       10.8655       10.6539       11.0666       12.1028       14.4066       14.6879       14.7851       14.6413       12.3052        9.5236        7.4372        7.0474        4.9303        2.6896        1.9500        2.8061        2.9783        2.9130        2.1069        1.7604        2.0125        2.6174        3.2726        3.0776        2.5310        2.7127        2.2482        1.7261        1.7784        1.0859        0.6776        1.3825        0.8494        1.1227        1.4339        1.9210        1.6878        1.2029        1.0310        1.5469        2.2713        2.7024        1.7222        1.1951        0.9228        0.6937        0.6851        0.8027        0.8126        1.1816        1.1410        1.1802        1.3214        1.3990        1.4859        2.6347        3.0987        1.9442        1.9816        2.4223        2.3497        3.2911        3.3559        2.6159        2.1940        2.2499        1.9827        2.3872        2.3894        2.3846        2.4154        4.7579        2.3167        2.0392        2.5197        0.5647        0.3744        0.7190        0.7004        0.7570        1.0998        0.8647        0.7188        0.7332        0.9125        1.5531        1.8428        1.8177        2.7513        1.7812        2.3351        5.1314        2.4668        2.0363        2.1410        3.5573        2.3750        1.6984        2.1210        1.5772        3.1542        2.6764        2.3621        2.6258        2.1838        1.6857        1.6349        2.3881        2.6576        2.5975        2.5355        3.0848        4.0168        5.0559        5.5280        5.9077        6.0377        7.0067        7.3930        7.7731        8.7649        8.9023        9.1150        8.9695        8.8651        9.9788        9.6143        9.1988        8.9142        8.0576        9.7821        9.6611        8.8506        9.4625        9.7843       11.1462       12.1606       11.8326       11.5917       11.2683       11.2847       10.4730       10.3707       11.6455       10.7642       10.2416        9.4043        8.9081        8.8217        8.3755        8.2518        7.6269        7.3995        6.0415        5.1319        3.9993        4.0646        5.1715        6.6229        4.9890        4.4860        5.2665        6.0807        6.6727        6.2423        6.6512        7.5170        8.3238        9.0296        9.6838        9.9105        9.9175       10.6556       11.1558       11.3267       10.9381       11.2583       11.6487       11.6332       12.2632       12.3802       12.6127        0.0000       15.6579       16.9820       19.4428       22.3920       27.3508       30.4591        0.0000        0.0000        0.0000        0.0000        0.0000        0.0000        0.0000        0.0000        0.0000        0.0000        0.0000        0.0000        0.0000        0.0000        0.0000        0.0000        0.0000        0.0000        0.0000        0.0000        0.0000        0.0000        0.0000        0.0000        0.0000        0.0000        0.0000        0.0000
        0.0000        0.0000        0.0000        0.0000        0.0000        0.0000        0.0000        0.0000        0.0000        0.0000        0.0000        0.0000        0.0000       16.3923       15.8854       13.9729       12.7830       10.9742       10.8932       11.3280        9.1891        8.6710        7.8620        7.5276        7.7975        7.2403        8.0396        9.5602        8.3632        9.4429       11.8975       10.6047        9.4077        8.9661        8.4622       10.5722       10.4092        8.2588        8.1835        7.9642        6.6963        6.1556        5.6892        5.7830        2.9889        3.0703        1.1156        1.4811        1.0057        1.5060        1.2890        1.4876        1.4558        3.4871        4.4930        3.3977        1.8770        1.6608        1.6046        0.8688        1.0726        0.8112        0.8346        1.3223        0.8620        1.1350        1.1310        1.5758        1.7950        2.1797        1.4674        3.9167        2.6097        2.2333        1.8605        0.9829        0.7750        0.7222        1.1895        1.1324        0.4625        0.4816        0.5598        0.5792        0.8207        1.0190        1.2191        3.2399        2.8409        2.3083        2.2996        1.8867        2.5528        3.2536        3.2891        2.9675        2.4424        2.1900        2.8723        3.1113        3.3460        3.7472        3.5109        6.6389        4.5156        3.4218        1.7832        1.0847        0.8730        0.7263        0.6285        0.8946        1.2271        0.9287        1.0223        0.8167        1.4193        1.6870        2.6484        1.7552        1.7432        1.8719        2.3590        2.5929        3.7853        3.6946        2.9678        2.3812        1.5349        1.1426        2.6122        2.9947        2.4813        3.0575        2.3883        1.4171        1.3984        1.3909        1.1293        1.6865        2.3403        2.6974        2.5013        3.6821        3.4921        4.4632        5.1409        5.7517        6.5745        7.7045        7.9069        8.4122        9.6483        9.9493       10.1892       10.0269       10.3877       11.4466       10.8685        8.5215        8.0814        8.2398        9.6209        9.5392        9.7309        9.4495       10.3218       11.6187       12.5837       12.9922       12.6044       12.8865       12.3208       12.7794       11.6909       11.8264       11.4340       11.4161       10.4381       10.0910        9.4796        8.1627        8.3536        8.1411        8.1134        6.7927        5.4617        5.1833        4.5544        4.3585        7.0415        7.0442        6.1284        6.8263        7.3470        8.6122        8.6181        8.6006       10.5181       11.2422       10.9691       11.7503       12.5912       13.0938       14.1751       14.0072       14.6554       14.4230       15.1423       15.0292       14.1846       14.2148       14.0872        0.0000        0.0000        0.0000        0.0000        0.0000        0.0000        0.0000        0.0000        0.0000        0.0000        0.0000        0.0000        0.0000        0.0000        0.0000        0.0000        0.0000        0.0000        0.0000        0.0000        0.0000        0.0000        0.0000        0.0000        0.0000        0.0000        0.0000        0.0000        0.0000        0.0000        0.0000        0.0000        0.0000        0.0000        0.0000        0.0000
        0.0000        0.0000        0.0000        0.0000        0.0000        0.0000        0.0000        0.0000        0.0000       14.5132        0.0000        0.0000       13.4894       13.3567       12.5090       10.2324        9.4523        9.6569       10.1636        9.6916        8.5142        9.3696        6.3873        6.9569        5.9671        4.8891        6.1006        7.0684        7.4722       10.8448        9.8416        6.2551        5.1400        5.5071        7.1023        7.7451        7.6746        6.8080        5.8226        4.8360        4.7640        5.0705        5.7647        4.9599        4.0603        3.0112        2.0431        1.3211        0.8910        0.6252        0.6635        0.9762        1.1144        3.0647        2.8230        1.9988        2.1084        1.3798        1.4295        2.4930        1.8155        1.8571        1.2849        1.5901        1.2789        0.8071        1.2569        3.9529        3.5337        4.4420        5.5874        5.1825        4.8429        2.1924        1.5131        1.3593        0.9680        1.3282        1.5341        1.1122        0.7854        0.7423        0.6827        1.0854        0.8868        1.2383        1.1618        1.8116        2.2035        1.9301        2.4147        1.5131        2.2676        2.3552        2.4758        1.8018        1.9557        2.1662        2.2229        2.3705        2.6205        2.2493        2.1210        4.0382        3.5695        2.5441        1.9129        0.9591        1.1400        1.2709        1.5639        1.1961        1.3511        0.9978        1.2173        1.7783        2.0618        1.6297        1.2831        0.6917        1.5322        3.1141        2.8215        3.1708        2.8007        1.9390        0.6747        0.4538        0.5550        0.6895        0.8351        0.8377        1.0913        0.7289        0.6091        0.6259        0.9219        0.7731        0.6557        1.5662        2.0294        1.9300        1.7591        3.7216        3.2290        3.4914        4.0473        5.4457        6.0450        6.8665        7.9778        8.7417        9.8275       10.4493       10.0302        9.5863        9.9141        9.6889        8.7749        8.5546        7.4009        7.9700        8.2045        8.9692        9.4310        9.9686       10.5407       11.9583       12.9309       13.2864       12.7868       12.8148       12.8465       12.4079       12.3135       11.6286       11.2807       10.6369       10.6793       10.4090        9.0853        8.2449        7.6583        6.9466        7.2682        7.8251        6.4700        5.1906        4.8403        5.8035        6.8070        8.0071        7.5387        8.8667        8.7759       10.8003       11.3494       11.8965       13.1494       13.8631       14.7431       15.9897       17.2139       18.8913       20.5285       21.4827       21.7658       21.9280       22.0642       21.4594       20.0303       15.1209        0.0000        0.0000        0.0000        0.0000        0.0000        0.0000        0.0000        0.0000        0.0000        0.0000        0.0000        0.0000        0.0000        0.0000        0.0000        0.0000        0.0000        0.0000        0.0000        0.0000        0.0000        0.0000        0.0000        0.0000        0.0000        0.0000        0.0000        0.0000        0.0000        0.0000        0.0000        0.0000        0.0000        0.0000        0.0000        0.0000        0.0000
        0.0000        0.0000        0.0000        0.0000        0.0000       27.8459       27.2188       21.4992       17.5059       16.8207       13.8239       15.0837       16.3596       14.7092       12.2911        9.9306       10.4591       10.8156        8.3746        8.2017        6.8300        8.5303        7.0665        5.5803        6.5726        5.5693        4.9794        8.5223        7.2645        9.5527        9.9304        6.3728        4.8597        4.7911        5.4218        5.8203        4.0906        4.5283        4.5248        3.8018        4.7450        4.5095        4.7520        4.7655        2.4715        1.4632        1.3861        1.4737        1.0163        1.1069        0.8305        0.5143        2.0906        3.1573        3.9857        1.4705        0.4741        0.5373        0.7059        0.8139        0.9926        1.1644        1.4609        1.9379        1.7522        1.9559        3.4383        6.3586        3.5929        4.4419        7.6953        5.6687        2.7240        1.9436        1.1933        1.9715        2.4819        1.9916        2.1186        1.2622        1.5880        1.0605        1.2014        0.9771        0.7820        1.1055        1.6408        1.3586        1.6087        1.1786        1.1671        1.0377        1.6338        1.9264        2.0649        1.7176        2.0192        2.1248        2.3572        2.1763        2.2123        1.9651        1.9375        3.4451        2.6916        3.3811        3.5567        2.2510        2.2206        1.7525        1.6311        1.3274        1.3995        1.6486        2.2704        2.7595        3.3968        1.7174        0.9042        0.4939        2.9416        2.5032        2.2296        1.9547        2.3829        1.8460        1.1607        0.4411        0.5033        0.2851        0.2500        0.3629        0.7180        0.5747        0.3803        0.5215        1.1761        0.9556        0.8153        1.5873        1.8856        1.6918        1.5595        2.6382        2.6629        3.0281        4.2178        5.4069        6.2926        6.8658        7.7073        8.6119       10.1122       11.0568       10.2536        9.2560       10.1704        9.2666        8.2869        7.4414        7.5288        7.1931        7.8865        8.9082        9.5920       10.1297       10.4629       11.7497       12.1558       13.0223       12.4837       12.6960       12.7098       11.3232       11.2183       10.8637       10.7196       10.5243       10.2573       10.1740        9.6098        8.6411        7.7312        8.1513        8.6228        7.8565        7.0820        5.9237        5.1328        5.4317        6.3541        8.6124        0.0000        0.0000        9.1186       11.7578       13.9967       14.0623       14.3680       15.3609       17.3120       18.7467       20.7443       23.3132       24.3328       25.4670       25.2068       25.5302       25.7504       25.8174       23.0301        0.0000        0.0000        0.0000        0.0000        0.0000        0.0000        0.0000        0.0000        0.0000        0.0000        0.0000        0.0000        0.0000        0.0000        0.0000        0.0000        0.0000        0.0000        0.0000        0.0000        0.0000        0.0000        0.0000        0.0000        0.0000        0.0000        0.0000        0.0000        0.0000        0.0000        0.0000        0.0000        0.0000        0.0000        0.0000        0.0000        0.0000        0.0000
        0.0000        0.0000        0.0000        0.0000       36.4503       34.8397       30.1042       22.2378       21.2795       18.8642       14.3658       15.9002       16.6926       14.1385       14.6008       13.1689       10.1879        8.5829        7.8957       11.5518        9.2717       10.0853        6.0888        5.4991        4.9967        4.9668        4.7423        7.1164        6.3195        5.0826        4.8988        4.0363        3.4023        2.6694        1.9608        3.6355        3.5259        4.2676        4.0475        3.8040        3.2682        3.1850        2.7688        0.8354        0.9473        1.6301        0.9835        1.5859        0.7295        1.1606        0.6978        1.1083        1.7319        1.1779        0.6440        0.7088        0.6934        0.9045        1.2562        1.2552        0.7448        1.1819        1.3401        2.3109        3.8214        4.7727        4.5784        7.1817        8.0243        3.9344        3.5030        4.1185        3.6807        3.5563        3.6935        3.8139        4.0679        4.4644        2.5127        1.0536        0.9251        0.9720        0.7527        0.5227        0.2404        0.6788        1.2771        1.5033        1.8881        1.0791        1.6166        1.5062        1.4524        1.3067        1.6628        1.6935        1.8291        2.1305        2.3102        2.3570        2.2898        2.3369        1.7634        2.5352        2.3642        2.4029        2.4237        2.8802        2.0031        2.3029        2.0352        1.6516        1.9579        2.9299        4.5775        4.1731        2.6085        2.2872        2.3085        2.4500        2.5164        1.5071        0.9653        0.5666        0.9663        1.0623        0.8075        0.4676        0.6560        0.7554        1.0826        0.9857        0.5580        0.6405        0.3480        0.4516        0.6790        0.8265        0.7838        1.6295        1.8341        1.8339        1.7437        2.4324        2.6886        2.8266        3.7692        5.6340        5.8540        5.9264        6.8801        8.5633       10.2659       10.7865        9.7363        9.0164        8.9911        8.9794        8.5380        8.2176        7.7168        7.1931        7.4785        8.5177        8.6614        9.1310        9.3840       10.5755       11.5134       11.9103       11.9149       11.3239       10.8890       10.6824       10.3439       10.6534       11.0353       10.8662       10.4858        9.6032        9.4416        8.9115        8.2211        8.4376        8.7864        8.7520        8.3594        8.0167        7.2555        6.4107        8.5376        0.0000        0.0000        0.0000       12.8412       13.5240       14.6065       13.5638       14.2907       16.4343       18.6850       19.9647       22.3259       24.7201       26.6637       27.6263       27.2340       27.5666        0.0000        0.0000        0.0000        0.0000        0.0000        0.0000        0.0000        0.0000        0.0000        0.0000        0.0000        0.0000        0.0000        0.0000        0.0000        0.0000        0.0000        0.0000        0.0000        0.0000        0.0000        0.0000        0.0000        0.0000        0.0000        0.0000        0.0000        0.0000        0.0000        0.0000        0.0000        0.0000        0.0000        0.0000        0.0000        0.0000        0.0000        0.0000        0.0000        0.0000        0.0000
        0.0000        0.0000       49.5612       40.5965       35.5936       34.0801       33.9829       29.1284       23.8879       18.1656       16.0957       18.6873       19.0140       17.4148       17.1988       13.4237       11.6507        9.7410       10.3340       10.0807        8.7087        9.1391        6.5231        4.9577        3.6197        3.9811        3.9217        3.7347        4.0798        4.0040        3.5869        2.9247        2.1518        1.5247        1.3617        2.0018        2.7078        2.8521        2.8615        2.6217        3.0490        3.0789        2.7669        1.4702        1.3249        2.8534        2.5975        2.3405        1.3579        1.7298        1.3346        0.8690        1.0675        0.6634        1.1108        1.1340        0.7055        1.3009        0.9035        0.6215        1.3317        2.0576        1.8739        2.8684        4.6062        5.8108        4.9678        7.9945        5.2906        2.7086        3.3694        3.4320        4.9051        4.5915        5.7975        5.5091        5.3107        5.2928        3.5516        2.0708        1.6078        1.2050        0.7822        0.6187        0.7456        0.4592        0.1839        0.4080        1.6749        0.7793        0.5278        0.8169        0.9085        1.0176        1.7850        1.4496        2.1084        2.1625        2.0690        2.1490        1.8182        1.8826        2.2750        2.3262        2.8289        2.7337        2.7322        2.2085        2.2272        2.4311        2.3380        2.7406        2.4746        2.6418        2.8399        1.5869        1.0114        1.5798        1.8941        0.8519        0.9909        1.6319        1.5707        0.5779        1.1429        1.2805        1.5581        1.2390        1.3679        0.9435        0.8882        0.6363        1.0178        0.6708        0.6517        0.8722        1.0699        1.0290        1.1518        1.9781        3.2627        2.7687        2.2950        3.3275        3.3127        3.5647        4.2665        4.7624        4.9208        5.3304        5.8303        7.7167        9.2943        8.6952        8.1545        8.0332        8.1361        8.3723        8.0712        7.3679        7.3465        7.3179        7.0420        7.8963        8.0006        8.0904        8.6638        9.5630        9.6983       10.3097        9.9140       10.1023       10.1411        9.9593        9.7852       10.2551       10.6615       10.4808        9.9445        9.0620        9.3972        8.8192        8.9984        9.9200        9.8956       10.2370        9.4386        9.2640        8.9196       10.4284        0.0000        0.0000        0.0000       14.8395       13.0038       14.3614       14.4555       13.3774       14.6869       16.1840       17.6607       20.3339       23.3620       25.2925       27.6330       29.1658       28.5883        0.0000        0.0000        0.0000        0.0000        0.0000        0.0000        0.0000        0.0000        0.0000        0.0000        0.0000        0.0000        0.0000        0.0000        0.0000        0.0000        0.0000        0.0000        0.0000        0.0000        0.0000        0.0000        0.0000        0.0000        0.0000        0.0000        0.0000        0.0000        0.0000        0.0000        0.0000        0.0000        0.0000        0.0000        0.0000        0.0000        0.0000        0.0000        0.0000        0.0000        0.0000        0.0000
        0.0000       34.8200       32.0560       41.9009       36.9862       35.3930       26.1755       23.2502       22.6977       22.8933       21.9616       23.4085       22.3353       19.4464       17.4915       15.6820       15.9967       14.2283       12.1062       11.0727        9.9885        5.9016        5.2193        5.2276        3.0171        2.4658        2.2284        3.3762        5.1193        4.7096        1.9864        1.7151        2.6368        3.1336        3.1360        2.8822        3.2239        2.9847        2.3613        1.5652        0.9307        1.1968        0.9312        0.5922        0.6294        1.8453        2.3299        2.4722        3.0250        1.7584        1.9881        1.4717        1.4453        0.9614        1.1657        1.5284        1.0694        1.0459        1.3592        2.2172        2.7141        3.1016        2.8208        2.9164        3.2876        3.6341        4.3927        6.0222        3.8546        3.8147        5.5106        4.1945        4.0387        4.3296        3.0837        2.9498        3.0366        3.9812        4.6187        2.3511        1.8139        0.7827        0.8758        1.0002        1.1313        1.0767        0.7130        0.5734        1.1326        1.4438        0.8303        1.1563        1.8274        1.7011        2.4335        2.0595        2.4610        2.3899        2.2837        2.6927        2.8009        3.0858        3.2889        4.0601        3.0531        2.3303        1.9692        2.9060        2.8614        2.4810        2.2170        2.8227        2.2727        1.9956        2.5190        2.7852        2.3754        2.2618        1.0380        0.4844        2.6648        2.8739        1.5841        0.4134        0.7593        0.7993        0.6119        0.8493        0.7696        0.5570        0.9587        0.5864        0.6054        1.1524        1.3412        1.3390        1.7158        1.9847        2.1963        2.6090        3.0953        3.0232        3.3171        4.4357        4.6770        3.6975        4.4125        4.7372        4.8047        5.2926        5.7338        6.7143        7.3454        8.2264        7.6099        7.3873        7.4341        7.5910        7.4230        7.3637        7.3833        7.3503        7.1501        6.4474        6.4171        7.1860        7.7777        8.0806        8.0170        7.7206        7.7860        8.7317        8.9993        9.0190        9.2653        9.8016        9.5080        8.6094        8.8210        9.1890        9.6450        9.6554        9.7563       10.4769       11.7802       10.8111        9.6695       14.4213        0.0000        0.0000        0.0000        0.0000       14.3275       12.6615       15.2284       11.8950       11.3044       13.1058       13.8411       14.7220       14.9676       17.5949       19.4492       25.6050       27.7915       29.1177        0.0000        0.0000        0.0000        0.0000        0.0000        0.0000        0.0000        0.0000        0.0000        0.0000        0.0000        0.0000        0.0000        0.0000        0.0000        0.0000        0.0000        0.0000        0.0000        0.0000        0.0000        0.0000        0.0000        0.0000        0.0000        0.0000        0.0000        0.0000        0.0000        0.0000        0.0000        0.0000        0.0000        0.0000        0.0000        0.0000        0.0000        0.0000        0.0000        0.0000        0.0000        0.0000        0.0000
        0.0000       21.2690       22.1018       34.5967       34.4581       27.1754       29.8077       31.5908       33.2396       28.7445       22.9248       23.2999       20.9025       20.5467       18.0715       17.9079       16.9624       16.0517       12.8888        9.1784        5.8669        5.6535        4.8257        4.1101        2.1535        1.9235        3.0456        7.2146        6.3622        4.4367        2.2946        4.3497        3.3838        3.4074        1.4973        1.6069        3.0058        2.4410        1.4328        1.6456        1.3897        1.6136        0.7907        0.5537        1.0195        1.1679        1.8960        2.0584        0.3998        1.3773        0.0169        1.2898        2.2249        1.2173        1.1059        0.9655        1.1394        1.6656        2.9557        2.2275        2.4312        2.6231        4.0724        5.5691        6.1249        4.4979        3.8167        4.2666        4.7829        3.8735        2.4296        1.9984        2.1012        2.3568        2.1284        1.8130        1.2170        1.8264        2.0020        1.5534        1.5615        1.0007        1.5962        1.8977        2.0605        1.6118        1.5435        1.0014        1.0302        1.0398        0.7341        1.4445        1.3581        1.2974        2.1860        2.1728        2.4391        3.3109        3.0101        3.1149        2.5732        2.6453        3.9725        3.8234        3.8680        3.1890        3.3325        3.8156        4.5318        2.5834        2.9636        4.7599        4.7541        3.5720        2.0347        1.7151        1.7104        1.8972        1.3822        0.6420        0.5210        0.9493        2.5748        1.2871        1.2712        3.1990        1.1155        0.4960        0.7884        1.5360        0.8380        0.5962        0.6266        1.0070        1.1447        1.3908        2.6618        3.6373        3.3170        3.1940        3.3886        3.5467        3.4451        4.4906        3.9757        3.7229        4.1125        4.9857        5.1319        5.6523        6.1535        6.9998        7.2960        7.7714        7.4993        7.5118        7.8196        7.9473        7.8089        7.9143        7.9107        8.3698        8.2843        7.2302        7.3923        6.7582        6.4417        7.5756        7.6552        7.7553        7.5644        8.3159        9.0109        9.7947       10.8902       10.6518       10.1228       10.0054        9.6993        9.5005       10.2620       10.5132       11.6846       10.5799       10.8872       10.7013        0.0000        0.0000        0.0000        0.0000        0.0000       13.3336       13.4159       12.9125       13.5847       10.6372        9.8896       10.5980       12.8993       14.1713       14.8507       16.2707       18.8319       25.6838        0.0000        0.0000        0.0000        0.0000        0.0000        0.0000        0.0000        0.0000        0.0000        0.0000        0.0000        0.0000        0.0000        0.0000        0.0000        0.0000        0.0000        0.0000        0.0000        0.0000        0.0000        0.0000        0.0000        0.0000        0.0000        0.0000        0.0000        0.0000        0.0000        0.0000        0.0000        0.0000        0.0000        0.0000        0.0000        0.0000        0.0000        0.0000        0.0000        0.0000        0.0000        0.0000        0.0000        0.0000        0.0000
       15.3858       22.3591       23.5774       25.0999       26.1819       36.8492       44.1073       43.1862       34.3900       32.6162       27.3912       24.3456       21.7609       23.4163       18.5050       17.7139       11.3760       11.4045        9.4595        6.6613        4.8973        2.7977        2.4109        2.7463        2.7968        3.0627        2.7326        4.1575        2.8507        0.6835        1.0585        2.2241        0.9048        1.0859        1.4418        1.4791        2.5709        2.1524        1.8535        2.2368        1.9976        1.8908        1.1779        0.5738        0.6459        0.9907        1.8837        1.6234        1.7261        1.3505        0.3120        0.2558        0.3315        0.4397        2.2102        1.3396        1.5814        2.9985        2.8011        3.3129        4.4655        3.0362        3.2019        3.7287        3.7039        3.1560        3.0231        5.0241        4.5945        3.5595        2.7445        2.4841        2.6871        3.0157        4.5236        2.4823        0.9146        1.4158        0.6599        0.7966        0.5614        0.4118        0.9635        1.0518        1.0725        1.4711        2.1100        1.8990        1.9937        1.7138        1.0533        1.7064        1.9749        1.8493        1.8610        2.2309        2.3539        2.2235        2.3334        2.6683        3.1392        3.3723        3.3412        3.5172        3.8983        3.6246        3.1065        3.4835        3.8720        4.3582        4.3417        4.3311        4.1037        2.0714        2.2541        2.1158        2.1232        2.2790        1.2754        1.3348        1.0205        2.3216        2.6689        2.3008        1.5461        0.9992        0.9548        1.3485        1.9642        0.9280        1.1727        1.2731        1.6252        1.4423        1.2689        1.9021        2.7704        3.2145        3.1431        3.3937        6.3115        3.7502        3.5068        4.6166        3.9432        4.0982        4.2903        4.6917        5.3753        5.9406        6.3767        7.4676        7.5482        7.7484        7.9156        7.9069        8.0431        7.7718        7.4511        8.0967        8.4000        8.5126        9.0376        7.6569        6.7631        6.3578        6.7061        7.1598        6.9512        7.0123        6.9498        7.8920        9.0783       10.7174       11.9022       12.3165       10.8836        9.4951       10.3526       10.6873       10.5610       10.9055        9.9158       11.6521       11.7460        0.0000        0.0000        0.0000        0.0000        0.0000        0.0000        9.7447        9.1225        8.4201        7.7256        6.6310        6.7669        8.2613       10.0085       11.0177       12.6784        0.0000        0.0000        0.0000        0.0000        0.0000        0.0000        0.0000        0.0000        0.0000        0.0000        0.0000        0.0000        0.0000        0.0000        0.0000        0.0000        0.0000        0.0000        0.0000        0.0000        0.0000        0.0000        0.0000        0.0000        0.0000        0.0000        0.0000        0.0000        0.0000        0.0000        0.0000        0.0000        0.0000        0.0000        0.0000        0.0000        0.0000        0.0000        0.0000        0.0000        0.0000        0.0000        0.0000        0.0000        0.0000        0.0000        0.0000        0.0000
       22.5364       17.1444       15.3473       36.7162       52.3776       54.1846       41.1638       38.4458       40.8540       27.2912       25.3277       26.6094       28.9502       24.1217       17.9322       12.5703       10.2000        8.2324        6.9322        4.2400        3.3004        2.5646        2.7201        4.8387        3.7680        2.3691        1.7612        2.4384        1.6962        1.6952        2.1706        1.5978        1.2359        0.8208        0.5376        0.7201        1.0189        0.9174        1.2081        1.1297        1.4092        1.7223        0.4379        0.3642        0.1738        0.2826        1.2242        3.0197        2.4165        1.9151        1.7528        1.4473        2.1868        2.7926        3.5109        1.6199        2.6110        3.4101        3.4651        2.2089        2.0296        2.4729        2.1859        2.0263        2.5302        1.9604        2.4634        4.2944        4.9187        2.8680        2.2901        3.1673        3.7126        5.6867        3.3837        4.1660        2.1032        1.4001        1.9107        1.1809        0.7408        0.4348        0.5498        1.1797        1.3163        1.8992        2.1543        2.4862        1.3336        0.9362        0.8368        0.8833        1.5384        3.4758        3.3525        2.0220        1.7941        1.7852        1.6997        2.6085        3.4566        3.5311        3.1066        3.3910        3.5381        3.7869        3.3446        4.7692        3.2220        3.3794        4.1335        3.4303        2.4676        2.0762        1.8817        2.0236        1.6795        1.5909        2.5649        1.4100        1.2221        6.0872        4.7917        2.5356        1.9433        1.6669        1.6127        2.7305        3.2220        2.1597        1.9677        2.1193        1.9337        1.5552        1.5764        2.2333        2.1932        3.3457        3.1998        3.5693        4.9972        3.2537        3.5962        3.3053        3.4345        4.7571        4.6610        5.7279        6.2614        6.9745        6.8258        7.9569        7.9665        7.9040        7.7261        8.1029        8.0531        7.9514        8.4862        9.1090        9.0093        8.8088        8.7932        7.4615        7.3273        7.3442        7.1732        7.3318        7.0423        6.8775        6.9061        7.6166        9.4900       10.2738       10.7093       10.2194       11.5701       11.3859       11.2115       11.3730       13.1389       13.8079       12.3884       12.1364        0.0000        0.0000        0.0000        0.0000        0.0000        0.0000        2.5200        9.7705       10.0072        9.0138        9.0279        7.4915        6.4667        7.8119        7.1265       10.0987       11.0213        0.0000        0.0000        0.0000        0.0000        0.0000        0.0000        0.0000        0.0000        0.0000        0.0000        0.0000        0.0000        0.0000        0.0000        0.0000        0.0000        0.0000        0.0000        0.0000        0.0000        0.0000        0.0000        0.0000        0.0000        0.0000        0.0000        0.0000        0.0000        0.0000        0.0000        0.0000        0.0000        0.0000        0.0000        0.0000        0.0000        0.0000        0.0000        0.0000        0.0000        0.0000        0.0000        0.0000        0.0000        0.0000        0.0000        0.0000        0.0000
       18.6771       26.2947       60.6296       66.4568       56.4814       43.3160       44.4574       33.9632       25.9326       29.2064       35.3422       36.5528       26.9260       22.8459       16.9707       16.8773       14.8633       11.6621       10.2013        9.4472        9.5224        9.6599        9.0050        7.0123        4.8749        4.4848        3.6855        3.0175        2.3028        1.6598        1.6247        2.5419        3.2508        4.1954        3.1980        2.0862        2.1849        0.7464        0.8906        0.5247        0.4427        0.6948        0.6900        0.5467        0.2218        0.5699        0.9703        4.7753        3.2463        1.0524        2.9819        5.2507        6.5184        7.2641        4.4864        1.3541        1.2198        2.1146        5.6024        2.2039        2.5774        2.3714        2.6628        2.5157        2.4510        1.4461        2.5276        3.2915        2.3656        1.5657        1.5928        2.3987        1.9311        1.7900        2.7686        3.2898        3.5418        1.7432        0.8126        0.3714        1.2911        0.6656        0.7836        0.5477        0.9760        2.1081        1.2819        0.9372        0.9189        0.8804        0.8774        1.4950        1.5564        2.4727        3.5781        2.8843        2.9415        2.8382        3.1019        2.8934        3.6557        3.8735        2.9574        3.5326        3.6819        4.0045        3.6069        3.7137        4.3643        3.5769        3.1607        3.4853        3.0020        3.1729        2.2455        1.7127        2.3355        2.5745        2.1234        2.1056        2.4097        1.9229        2.1965        1.2648        1.1147        1.2386        1.5179        1.8765        2.4073        2.6057        2.8095        2.2620        2.4746        2.4258        1.9227        1.7240        1.8429        2.5372        3.1170        4.3359        4.3233        3.8277        4.5812        4.4699        4.5616        4.8909        5.6406        7.0823        6.9319        7.7569        7.3666        9.3176       10.8889       10.6918       10.1845        8.5710        8.9689        8.2604        8.3581        9.1841        9.8428        9.9734        9.6551       10.2564       10.3813       10.1093        9.6511        7.7970        7.4998        7.1483        8.3265        8.6911        9.9000        8.4986       10.5765        8.5684        9.6524        9.7780       10.4442       11.7095       20.4524       22.3593        0.0000        0.0000        0.0000        0.0000        0.0000        0.0000        0.0000        0.0000        2.3400       10.3148       10.4939       10.2718       10.2600        4.7700        0.0000        7.8900        1.3200        1.2300        2.1000        0.0000        0.0000        0.0000        0.0000        0.0000        0.0000        0.0000        0.0000        0.0000        0.0000        0.0000        0.0000        0.0000        0.0000        0.0000        0.0000        0.0000        0.0000        0.0000        0.0000        0.0000        0.0000        0.0000        0.0000        0.0000        0.0000        0.0000        0.0000        0.0000        0.0000        0.0000        0.0000        0.0000        0.0000        0.0000        0.0000        0.0000        0.0000        0.0000        0.0000        0.0000        0.0000        0.0000        0.0000        0.0000        0.0000        0.0000        0.0000
       32.1262       67.5893       81.2957       42.2338       38.4522       37.3726       25.9099       27.1977       27.2262       29.4505       26.0990       27.7543       23.0920       15.9824       15.4665       15.1723       15.2273       14.9894       11.5985       10.7766        8.0470        8.5349        9.9672        6.7415        4.4293        3.6111        2.4606        1.5464        1.0603        1.0469        0.9155        0.5318        1.2796        2.2255        3.1087        2.1747        1.1861        0.9796        0.7187        0.8820        0.6717        1.0398        1.0436        1.3789        0.6440        2.5975        5.1722        6.0927        7.5554        8.2976        7.7653        7.6632        9.9035        8.9127        5.4825        3.4950        2.4915        1.4062        4.5438        2.9172        2.4718        2.2169        3.3071        2.8206        2.6414        3.0519        3.0270        3.5023        2.9507        3.7013        3.5051        3.6246        3.9020        4.6382        3.0246        1.9277        2.3754        2.1204        1.9740        1.0256        1.0943        1.1790        0.9458        1.0824        2.2354        2.0461        1.3274        2.0984        1.6606        1.8177        1.7861        1.9649        2.1811        3.0433        4.7598        4.1023        4.1276        4.1021        3.4667        2.9953        4.1473        3.2315        3.4329        3.8735        3.4448        3.0121        3.2340        3.9995        3.9554        3.6644        3.6851        3.8835        3.9441        3.9682        3.3865        2.1026        1.8597        2.0113        1.0994        1.1311        1.4126        1.4516        1.8054        1.2572        1.4125        1.5870        1.9541        2.1966        2.9578        2.3614        3.0898        1.8986        1.7894        2.1019        1.6424        1.3961        1.4065        1.8093        2.6791        3.4402        3.2365        3.6872        4.3383        8.7156        8.7257        9.6969        9.7512        8.5334        8.1114        8.5500        7.9593       10.2588       12.5486       12.4195       10.5150        8.4270        8.3140        8.6212        8.6664        9.0389       10.3440       10.9546       10.9333       12.0491       11.9718       11.1278       11.3292        8.8802        8.2264        8.0622        8.7427        9.9062       10.7207       11.7707       12.6833       11.1296       10.3744       11.4360       12.9887        0.0000        0.0000        0.0000        0.0000        0.0000        0.0000        0.0000        0.0000        0.0000        0.0000        0.0000        0.5100       11.4581       10.9573       10.6130        0.0000        0.0000        0.0000        0.0000        0.0000        0.0000        0.0000        0.0000        0.0000        0.0000        0.0000        0.0000        0.0000        0.0000        0.0000        0.0000        0.0000        0.0000        0.0000        0.0000        0.0000        0.0000        0.0000        0.0000        0.0000        0.0000        0.0000        0.0000        0.0000        0.0000        0.0000        0.0000        0.0000        0.0000        0.0000        0.0000        0.0000        0.0000        0.0000        0.0000        0.0000        0.0000        0.0000        0.0000        0.0000        0.0000        0.0000        0.0000        0.0000        0.0000        0.0000        0.0000        0.0000        0.0000        0.0000
        0.0000        0.0000       57.2110       30.1316        0.0000       26.3826       26.7706       29.5418       25.1960       27.1993       20.1710       17.2422       17.8225       16.8211       17.9805       16.3009       16.5934       11.7900       12.5692       12.1885        9.4057        8.4931        7.8056        6.6303        5.3596        3.8574        2.7438        1.2535        1.8143        1.7003        1.9896        2.4580        4.1008        1.9039        2.3332        1.2866        1.6594        2.3930        2.1054        2.7473        2.8190        3.2240        2.1934        1.9383        4.6716        4.8869        7.6541        9.3923       11.1556        9.9580       10.9378       11.5242        8.4577        9.6525        4.7047        3.6319        3.4870        2.6475        1.7707        1.6606        1.6464        2.2474        2.6874        2.7741        3.2355        4.2248        3.6545        4.3476        5.0510        7.2306        7.8844        6.6848        2.8486        3.7919        3.0577        2.5232        2.0162        2.1465        2.3000        3.3016        4.9714        4.0406        1.4418        1.9114        2.0263        1.9581        2.9154        3.2499        2.1908        2.6089        3.2040        2.6583        2.3475        3.4668        3.8649        5.0241        4.4172        4.1346        4.3483        3.3496        3.2309        3.3234        3.8547        3.5467        3.3793        3.3705        3.2071        3.8464        4.1993        3.8166        3.0660        3.2086        3.2982        3.1301        2.8576        1.9623        1.9054        2.8098        1.7534        1.2943        2.2672        2.1934        1.1135        1.4116        1.5785        1.6399        1.7923        2.0379        2.5383        2.9532        2.8192        1.9270        2.1856        1.6524        1.6855        1.5451        1.5739        1.7998        2.2058        3.8549        4.0979        3.8301        4.4600        5.7918        5.3672       11.5615       13.2641        9.9255       10.3719        9.4188        8.4726       10.2739       11.4680       12.0943       11.6989       10.3710        9.0716        7.6563        7.9549        9.5453        9.8262       10.5570       10.8771       13.4706       12.4146       12.3451       12.2081        9.6462        9.0601        9.5462       11.0859       12.4958       12.1383       13.3975       14.9447       13.1865       11.0257       12.8285       14.6215       17.7084        0.0000        0.0000       14.6667        0.0000        0.0000        0.0000        0.0000        0.0000        0.0000        2.7600        2.0100       12.0881        0.0000        0.0000        0.0000        0.0000        0.0000        0.0000        0.0000        0.0000        0.0000        0.0000        0.0000        0.0000        0.0000        0.0000        0.0000        0.0000        0.0000        0.0000        0.0000        0.0000        0.0000        0.0000        0.0000        0.0000        0.0000        0.0000        0.0000        0.0000        0.0000        0.0000        0.0000        0.0000        0.0000        0.0000        0.0000        0.0000        0.0000        0.0000        0.0000        0.0000        0.0000        0.0000        0.0000        0.0000        0.0000        0.0000        0.0000        0.0000        0.0000        0.0000        0.0000        0.0000        0.0000        0.0000        0.0000        0.0000        0.0000
        0.0000        0.0000        0.0000        0.0000        0.0000       30.6325       26.8285       25.0481       18.3862       14.4676       11.8749       15.3681       19.6869       17.0087       14.3119       17.6054       16.1021       14.8262       13.7988       13.7862       11.6210        8.7944        6.7898        5.0682        3.9977        3.0675        2.5318        1.2533        2.1963        2.9665        1.9734        3.2460        4.5902        2.3126        2.4954        3.1931        2.9352        2.4167        3.2528        3.7960        3.5335        6.5315        4.7330        4.1259        2.6468        1.3433        2.9834        6.9502        8.5869        7.9760        6.5179        9.8917        7.3707        5.4463        5.9005        2.9772        3.4700        4.0087        2.7708        3.7982        2.9751        4.0044        4.5289        4.2536        4.8570        5.2439        3.4202        5.7211        7.2982        6.4806        4.4492        3.9701        4.0984        4.6523        3.8866        2.7357        3.5223        3.0569        4.1868        6.1762        3.7158        3.9442        5.5636        4.0245        2.6989        2.9219        2.9380        3.5565        2.4080        2.8339        2.4232        3.2971        3.2142        4.2897        4.2929        4.6729        4.0857        4.0548        4.0986        3.6476        3.8675        5.0270        3.5045        3.3292        3.5560        3.6229        3.6462        3.0547        4.1916        4.3485        4.3633        4.4179        4.1085        3.9049        3.5163        2.5563        3.8542        2.7422        2.3085        1.9570        1.3177        1.2531        1.4224        1.8859        1.7279        1.8189        1.8679        2.0880        2.8497        2.8728        2.1933        2.0302        1.9620        1.8894        1.9365        2.1159        2.0364        2.8218        2.4256        4.1107        4.7925        4.1538        4.0674        5.0778        5.2137        5.2559        4.2124        7.2748        7.2957        7.5149        6.8402        8.6081        9.1321        9.4133        9.2004        7.2933        6.7840        6.6882        7.8484       10.1922       10.5533       10.7429       10.8865       13.6201       12.3484       12.5433       12.8427       11.4113        9.8675       10.9255       13.8488       14.4669       15.8865       16.3220       16.5696       14.5300       13.5272       12.8142       12.5011       13.7728       15.0761       16.3528       15.8087        1.7185        0.0000        0.0000        0.0000        0.0000        4.4700        2.8800        0.4500       14.0340        0.0000        0.0000        0.0000        0.0000        0.0000        0.0000        0.0000        0.0000        0.0000        0.0000        0.0000        0.0000        0.0000        0.0000        0.0000        0.0000        0.0000        0.0000        0.0000        0.0000        0.0000        0.0000        0.0000        0.0000        0.0000        0.0000        0.0000        0.0000        0.0000        0.0000        0.0000        0.0000        0.0000        0.0000        0.0000        0.0000        0.0000        0.0000        0.0000        0.0000        0.0000        0.0000        0.0000        0.0000        0.0000        0.0000        0.0000        0.0000        0.0000        0.0000        0.0000        0.0000        0.0000        0.0000        0.0000        0.0000        0.0000
        0.0000        0.0000        0.0000        0.0000        0.0000       33.2318       33.1513       28.7872       21.2067       16.2400       17.5083       21.2395       19.8313       17.8597       13.8092       15.6797       25.2586       17.3882       10.8361       10.5036        9.9767       10.1395        7.7548        3.7650        3.2322        3.0368        2.3879        2.3355        3.1224        3.3192        3.3300        4.3720        4.5880        5.1796        3.6226        3.5130        3.9075        2.6205        4.0838        4.9874        4.9169        6.3763        4.9466        4.5410        5.8069        7.7921        7.3411        4.2988        2.2643        3.4398        3.1219        5.4412        5.0858        5.2854        4.0243        5.2227        4.2934        2.6153        5.9638        6.0362        3.4255        6.1897        7.0332        4.4549        4.4878        4.3553        3.2070        5.4094        5.9021        2.9092        2.8164        4.7093        6.0446        4.6635        5.2612        6.0579        4.4873        3.2352        3.5702        2.3920        2.3982        2.9438        2.7514        4.1886        3.4428        2.0635        1.8298        2.8295        2.3791        1.6673        1.6535        2.2175        3.1703        3.9404        3.1801        3.6013        3.9317        4.0005        3.9348        3.9531        3.9760        3.8921        3.4993        3.0943        2.8116        2.5515        2.8283        2.9444        2.9063        3.3683        4.4122        5.7881        5.3351        5.5503        4.9467        4.2940        5.0434        3.5501        3.1241        2.8647        2.5631        1.8354        2.0599        1.7328        1.7439        1.6034        1.5236        1.5263        2.1341        3.0296        2.7623        2.1206        1.9726        1.9750        2.7015        4.1126        4.6109        3.2209        3.1521        4.1916        3.9504        3.8099        3.1931        4.6274        3.6225        6.5600        3.7199        6.2388        8.1669        6.7963        6.5946        6.8248        7.8878        8.1073        7.0259        5.9609        6.3335        6.6653        6.8492       10.2894       11.8318       12.3039       13.0697       12.2960       13.1273       12.9202       12.3808       13.8182       14.4845       15.7825       19.2009       20.8939       22.0481       21.5757       21.0290       21.3258       20.4178       17.4633       16.0056       16.1874       16.8010       17.6293       18.4866       19.0063        0.0000        0.0000        0.0000       15.9597       14.9667       14.2826       14.7363       19.3182       19.4930        0.0000        0.0000        0.0000        0.0000        0.0000        0.0000        0.0000        0.0000        0.0000        0.0000        0.0000        0.0000        0.0000        0.0000        0.0000        0.0000        0.0000        0.0000        0.0000        0.0000        0.0000        0.0000        0.0000        0.0000        0.0000        0.0000        0.0000        0.0000        0.0000        0.0000        0.0000        0.0000        0.0000        0.0000        0.0000        0.0000        0.0000        0.0000        0.0000        0.0000        0.0000        0.0000        0.0000        0.0000        0.0000        0.0000        0.0000        0.0000        0.0000        0.0000        0.0000        0.0000        0.0000        0.0000        0.0000        0.0000
        0.0000        0.0000        0.0000        0.0000        0.0000       31.9684       33.3703       32.4451       25.8746       16.4824       26.4674       27.2495       20.8306       17.3390       19.0139       22.0588       16.3497       11.2636        9.0912       10.7518       10.1651        9.3745        7.0940        5.7826        5.0646        4.8400        4.9239        5.6173        3.7659        3.8041        3.4522        3.2633        2.9096        1.2959        1.1732        1.1921        3.9602        4.8580        4.1804        3.7420        5.8463        4.0975        3.8635        3.0004        4.3491        4.5151        3.6594        3.8424        4.6229        5.8896        3.5918        5.0037        5.8895        6.7219        6.5834        7.4349        8.8326        6.2950        5.8466        4.9592        3.5538        6.2005        6.5446        4.1212        5.8608        4.8486        3.3395        6.0695        4.2639        2.4166        2.8982        6.7345        6.5616        4.7747        3.0471        5.1146        4.1215        4.4653        3.1194        2.6856        2.4541        2.6621        1.9451        2.4344        2.4342        1.9248        2.0873        3.8601        2.6232        2.1600        2.7360        4.5322        3.9955        3.7710        3.7356        3.9215        4.2814        4.5052        4.6266        4.6647        4.6341        4.3228        3.8481        3.5816        3.4123        3.5670        3.5212        3.2735        2.9366        3.3980        4.6148        5.8041        5.9900        6.3453        6.2430        5.9507        5.5080        3.8390        4.3322        4.4053        3.7803        7.4216        5.6987        4.4134        2.3593        1.7300        1.9147        1.8194        3.1725        4.5413        3.8665        2.9914        1.9296        1.8898        2.3347        2.0830        5.1126        4.9316        3.0297        4.1888        4.3859        3.5694        3.5796        4.8515        3.2354        4.0158        4.8170        5.5686        7.2601        6.5495        6.2869        6.3262        6.5200        6.7653        6.4124        7.7955        5.4423        5.9691        7.9798        8.7902        9.8104       10.4629       11.2052       12.7712       13.3646       13.6985       16.0002       19.3306       19.0146       19.2908       23.3294       24.0227       24.3875       25.7634       24.1938       21.1187       21.2526       23.1004       22.2271       19.8206       23.5484       22.4615       23.2878       22.4607        0.0000        0.0000       21.1452       20.1701       20.0919       20.1245       18.1160       22.0434       22.9324       23.4132       23.5644       22.2032       24.9833       26.9567        0.0000        0.0000        0.0000        0.0000        0.0000        0.0000        0.0000        0.0000        0.0000        0.0000        0.0000        0.0000        0.0000        0.0000        0.0000        0.0000        0.0000        0.0000        0.0000        0.0000        0.0000        0.0000        0.0000        0.0000        0.0000        0.0000        0.0000        0.0000        0.0000        0.0000        0.0000        0.0000        0.0000        0.0000        0.0000        0.0000        0.0000        0.0000        0.0000        0.0000        0.0000        0.0000        0.0000        0.0000        0.0000        0.0000        0.0000        0.0000        0.0000        0.0000        0.0000
        0.0000        0.0000        0.0000        0.0000       23.1355       31.6505       30.0380       23.0979       27.5016       35.7539       51.4527       36.3993       33.2856       27.9919       18.7065       16.3634       16.4051       12.4743        9.8896       12.1849       11.1515       11.5316       13.2252        9.2975        8.0404        8.9253        7.8427        7.5501        4.7513        4.5858        3.7276        4.6549        3.7607        2.7375        1.9205        1.0191        1.3660        1.0962        2.6884        3.3237        5.3994        5.7194        5.3959        5.5255        5.3987        3.5081        4.0650        7.6040        6.7482        7.6401        8.7668        8.5446        8.3127        8.4452        7.3352        4.6463        4.7623        2.6562        3.6711        4.5414        8.8872        7.7131        8.1702        5.1613        7.0309        5.6974        5.2040        6.1033        6.0814        4.4688        6.8737        9.1732        5.6673        4.6715        3.8542        3.9450        4.8389        5.0015        3.4896        3.1289        3.4317        4.8199        3.8117        3.2388        3.2279        2.3923        2.3706        2.7265        2.8791        2.2740        2.2121        3.1057        3.4596        3.8336        3.8590        4.4353        5.0062        5.4000        5.3875        5.3233        5.8955        5.4134        5.5843        3.9290        3.9233        4.3052        3.2571        3.4167        3.3970        4.2506        4.6411        6.7063        7.5071        6.7866        6.1052        5.0497        4.5476        4.2636        5.2520        5.5493        4.0696        4.4830        5.8132        4.1711        2.6113        2.7220        3.6797        2.8505        2.7735        2.8351        3.3824        3.5090        2.3371        2.3026        2.4696        2.4675        3.1084        3.1953        4.8591        4.3722        5.0456        4.5946        4.3795        3.9846        4.2878        3.3729        4.0065        5.5576        6.7101        6.6313        5.9118        5.9396        6.0535        6.4953        6.6309        5.4653        5.6338        5.9136        7.4998       10.9997       10.1587       12.4208       12.1429       13.1798       13.9343       15.1002       19.1117       20.1281       20.1178       21.9211       23.2580       24.3557       24.3183       26.4824       26.8077       27.7345       25.4952       26.0300       25.7363       28.1771       26.4718       24.3849       23.7609       23.8378        0.0000       24.2208       22.7251       22.6117       20.2390       22.7236       20.8376       24.4704       26.1391       26.7274       26.3143       25.7440       24.8700       25.7724       24.3671        0.0000        0.0000        0.0000        0.0000        0.0000        0.0000        0.0000        0.0000        0.0000        0.0000        0.0000        0.0000        0.0000        0.0000        0.0000        0.0000        0.0000        0.0000        0.0000        0.0000        0.0000        0.0000        0.0000        0.0000        0.0000        0.0000        0.0000        0.0000        0.0000        0.0000        0.0000        0.0000        0.0000        0.0000        0.0000        0.0000        0.0000        0.0000        0.0000        0.0000        0.0000        0.0000        0.0000        0.0000        0.0000        0.0000        0.0000        0.0000        0.0000        0.0000
        0.0000        0.0000        0.0000        0.0000       30.5191       20.7755       24.4333       44.1725       94.0199       87.0616       67.6796       49.4262       64.2656       26.9681       20.9805       23.8082       19.4523       16.3258       14.4717       17.2188       15.9724       17.3905       16.2768       16.1615       11.0080        8.2503        8.8989        8.7671        5.5085        4.7029        4.3000        5.5589        4.6424        3.1360        4.0966        2.3611        2.2045        2.0174        2.1046        1.9758        2.6193        4.2250        5.7346        5.8476        4.9138        5.0718        3.9955        5.4342        7.1862        7.0617        5.3820        4.2331        6.4126        5.8029        5.1327        7.0102        5.2887        4.6762        6.8000        4.1842        3.4356        3.9570        5.5475        4.5909        7.4571        8.2147        7.3749        8.6850        6.7716        6.1208        6.1556        8.7208        6.0705        4.3626        3.6892        2.5142        3.6141        4.1569        1.6781        1.9544        3.5114        3.1130        2.2399        1.5585        1.7850        3.2260        2.3316        2.9933        4.5298        4.3406        3.4158        2.7249        2.7742        3.3741        4.1415        4.8671        5.7751        6.2565        6.1946        7.6091        7.7480        6.6965        5.6637        4.8210        4.3778        3.5820        3.1084        3.3216        4.6918        4.1744        5.2503        5.6533        6.1629        6.3732        7.5206        6.5834        5.8849        5.4132        4.5056        4.5933        3.6778        4.0613        4.3233        2.9403        2.9523        5.3265        4.2111        3.4234        2.9397        2.6513        2.6770        3.0519        3.1707        3.1776        3.5147        4.8583        3.8874        3.4544        5.2157        5.4293        5.9585        5.6572        4.4827        6.3087        6.1980        4.9125        4.9911        6.2616        6.4553        6.1130        6.9319        6.0266        5.9298        5.8590        6.1367        5.3716        5.4021        6.1566        6.7884       11.3936       12.0848       14.1164       12.3612       13.5736       14.4067       15.2667       20.6467       19.3046       18.2687       20.5252       23.1737       23.9801       25.8835       30.1765       30.8238       31.0569       28.5288       25.6223       31.9048       31.8857       30.9692       27.1621       25.5738       26.4969       26.9584       24.8826       23.3720       24.0425       24.1401       24.9671       20.8293       25.1622       25.7980       27.3942       28.0086       26.0479       25.8639       25.9645       25.9026        0.0000        0.0000        0.0000        0.0000        0.0000        0.0000        0.0000        0.0000        0.0000        0.0000        0.0000        0.0000        0.0000        0.0000        0.0000        0.0000        0.0000        0.0000        0.0000        0.0000        0.0000        0.0000        0.0000        0.0000        0.0000        0.0000        0.0000        0.0000        0.0000        0.0000        0.0000        0.0000        0.0000        0.0000        0.0000        0.0000        0.0000        0.0000        0.0000        0.0000        0.0000        0.0000        0.0000        0.0000        0.0000        0.0000        0.0000        0.0000        0.0000        0.0000
        0.0000        0.0000        0.0000        0.0000       19.5738       19.6270       34.4289       88.0308       72.7437       50.1695       45.9888       83.9693       62.3901       35.9040       21.9861       19.6281       21.1734       19.7577       19.0986       20.3224       24.0521       28.4929       33.0542       32.1006       19.9232        8.3603        6.9960        6.5931        5.9799        5.4382        3.3390        6.6044        4.8854        6.9897        4.5544        2.1087        6.4042        6.2243        8.1488        8.7901        8.8382        9.6981       10.2043        7.1290       10.2878        8.3212        6.1857        4.7973        3.8192        6.9339        9.8200        8.6473       10.4523        8.2195        5.3152        6.5479        6.1543        5.1694        5.6366        4.3488        2.2273        3.8148        5.9223        7.2646        9.0328        8.4021        8.6034       10.3544        8.3186        4.9822        4.7893        8.3953        4.9675        2.5297        3.1190        2.4219        1.5626        1.6794        1.5559        1.2929        1.8708        1.8437        0.6332        1.0722        1.1099        0.3718        0.6881        0.6463        1.6374        3.0704        2.4776        3.8539        3.7416        3.7719        4.1633        6.2657        7.1803        8.1344       10.1538       10.9367        9.2412        8.7946        7.5509        6.3678        5.7688        6.5250        5.7494        7.0285        6.8390        5.8497        4.5288        5.6009        5.8279        5.2228        6.3534        6.6663        6.9941        6.7659        4.4840        4.4005        3.1205        2.4827        3.4273        2.5252        2.7393        3.0375        4.0105        3.8218        3.8852        4.1126        4.2086        4.3937        5.0247        4.9797        5.2145        5.2941        6.0040        6.2186        5.3185        6.8140        5.1454        5.2718        5.2380        3.5391        4.0669        3.5041        4.3252        5.3566        5.4691        5.5022        5.3345        7.4369        5.3319        5.5916        6.2342        6.3209        5.7252        6.2025        7.7405       15.0023       14.6721       12.5343       15.0704       14.0905       15.0358       16.5231       20.7984       22.0371       19.3059       17.7173       17.9967       20.5487       25.3257       29.2052       29.7888       32.2661       31.0889       31.0194       34.6902       30.5266       30.5067       25.2792       25.5877       25.4657       25.6970       25.6901       26.0810       28.5403       31.7983       33.0666       29.6215       24.2602       25.4011       25.8232       24.9794       22.5874       24.5103       25.3128       25.2997        0.0000        0.0000        0.0000        0.0000        0.0000        0.0000        0.0000        0.0000        0.0000        0.0000        0.0000        0.0000        0.0000        0.0000        0.0000        0.0000        0.0000        0.0000        0.0000        0.0000        0.0000        0.0000        0.0000        0.0000        0.0000        0.0000        0.0000        0.0000        0.0000        0.0000        0.0000        0.0000        0.0000        0.0000        0.0000        0.0000        0.0000        0.0000        0.0000        0.0000        0.0000        0.0000        0.0000        0.0000        0.0000        0.0000        0.0000        0.0000        0.0000        0.0000
        0.0000        0.0000        0.0000        0.0000        0.0000        0.0000        0.0000        0.0000       49.0604       62.3054       73.3517       85.0915       39.7791       25.1053       18.6638       25.7427       23.7013       29.3949       41.7686       47.9845       51.4730       42.8176       27.2710       17.1678       11.3469        8.1622        7.8047       16.3193       13.7361        5.0173        5.3703        8.0012        5.7611        7.3856        5.1201        6.3033        9.0139       11.4125       15.9093       12.6504        9.9259        9.0291        9.7268       10.0183        7.9414        7.8038        6.6058        9.3892        8.9116       11.3126       12.2594       13.5865       16.7383       12.7270       14.6107        9.3583       12.0237       11.2550        9.3972        5.5467        3.9323        5.1659        5.7744       10.6389        8.4520        7.5686       12.7965       12.1821        6.4199        3.9651        4.2045        6.4011        2.6593        2.1705        1.8637        3.4873        3.1970        2.6677        1.1292        0.6801        0.9040        1.2438        1.3367        1.2811        0.4558        0.4983        1.4069        1.3670        1.5059        1.9900        1.4923        2.5084        5.5417        4.3249        4.7390        7.0458        9.1648        9.9006       12.6959       13.3312       11.8759       10.1431        9.6671        7.5455        8.0764        6.6127        6.7474        6.7019        6.5064        5.6796        6.0913        7.5094        6.2286        6.0800        7.4869        7.4760        7.7963        6.0412        5.0332        5.5093        3.4770        3.6945        2.6803        2.3716        2.5681        2.8269        2.8908        5.1061        4.9791        5.1662        5.1581        5.1920        5.5966        6.0250        6.4449        6.9283        7.8428        7.3646        8.1761        9.6382        7.1937        5.7694        5.8011        6.5484        7.8585        5.6442        4.9523        5.5958        4.9095        5.5958        5.1174        5.1628        5.0694        5.2102        8.0754        5.4756        5.6909        7.2147        8.3705       11.3809       15.2741       14.7441       14.8217       14.7721       15.7921       14.1800       13.1469       12.6582       14.2701       14.3856       14.5811       18.7609       21.5247       25.5811       28.0940       29.8858       36.3090       38.3493       39.6174       33.8382       32.8863       32.0037       30.9684       28.6414       27.9501       29.2477       28.2109       28.3221       30.8601       29.2539       29.0329       23.3615       24.3491       25.1369       25.9078       24.3670       27.2969        0.0000        0.0000        0.0000        0.0000        0.0000        0.0000        0.0000        0.0000        0.0000        0.0000        0.0000        0.0000        0.0000        0.0000        0.0000        0.0000        0.0000        0.0000        0.0000        0.0000        0.0000        0.0000        0.0000        0.0000        0.0000        0.0000        0.0000        0.0000        0.0000        0.0000        0.0000        0.0000        0.0000        0.0000        0.0000        0.0000        0.0000        0.0000        0.0000        0.0000        0.0000        0.0000        0.0000        0.0000        0.0000        0.0000        0.0000        0.0000        0.0000        0.0000        0.0000        0.0000
        0.0000        0.0000        0.0000        0.0000        0.0000        0.0000        0.0000        0.0000        0.0000        0.0000       50.8614       29.2267       24.1745       25.8977       26.4279       30.4662       68.3982      113.0297      113.1028       58.7128       47.3943       38.9403       18.3091       16.4520       14.4018        9.0873        7.8254       15.6521       16.2376       11.7969        8.2617        8.3741        8.3239       10.7032       12.6168       15.2861       15.8825       17.4030       13.9301       14.3785       10.2615        7.7869        7.5686        6.5600        6.2521        6.1508        9.0370       11.1970       10.6840       11.8784       11.7864       13.7487       10.1279        7.8768       11.1371        9.1554        8.7521        7.0239        7.5030        6.6380        5.7490        3.4938        1.8796        6.7617        9.4865       12.0160        8.7486        8.6210        6.5224        4.1663        4.2035        3.2322        1.7596        1.6326        3.6879        3.8713        3.8063        2.7219        1.6858        1.2046        1.6787        2.3140        3.7690        1.5835        1.9581        1.3428        0.7894        1.0967        1.0497        1.3392        2.2216        3.9407        4.9445        5.2980        5.5306        7.3725        9.2090       11.4259       12.9367       13.0097       13.3474       13.3392       11.0538        8.9876        9.4053        8.1751        8.2472        6.3145        8.2861        6.8596        8.0418       12.4908        9.9008        6.4541        8.2250        6.1854        7.4040        5.8484        6.2925        4.4810        3.8224        3.0369        2.7948        3.0576        3.3799        3.3436        3.3909        5.8108        5.6383        6.6453        6.3362        6.4051        6.2686        6.9725        8.7637       10.1160        8.4421        9.7839       11.4451       11.6480        7.5190        6.6767        5.4217        3.9449        4.1778        3.9736        3.3920        4.6994        4.6819        6.2301        6.0623        5.0777        4.9623        5.0858        5.3655        8.0798        6.3079        9.1282       10.6290       15.5713       15.3027       12.6804       15.5977       15.8823       16.4272       14.6054       10.5175       12.1301       10.5218       11.3409       13.6704       18.3650       23.1682       24.2360       25.9771       27.2808       25.9396       29.9263       35.5868       33.5926       31.9739       34.7017       35.6848       31.6773       30.4056       29.6249       30.7483       31.4774       31.0613       30.7876       31.5194       24.3601       24.9814       25.3217        0.0000        0.0000        0.0000        0.0000        0.0000        0.0000        0.0000        0.0000        0.0000        0.0000        0.0000        0.0000        0.0000        0.0000        0.0000        0.0000        0.0000        0.0000        0.0000        0.0000        0.0000        0.0000        0.0000        0.0000        0.0000        0.0000        0.0000        0.0000        0.0000        0.0000        0.0000        0.0000        0.0000        0.0000        0.0000        0.0000        0.0000        0.0000        0.0000        0.0000        0.0000        0.0000        0.0000        0.0000        0.0000        0.0000        0.0000        0.0000        0.0000        0.0000        0.0000        0.0000        0.0000        0.0000        0.0000
        0.0000        0.0000        0.0000        0.0000        0.0000        0.0000        0.0000        0.0000        0.0000        0.0000       46.5399       36.6349       26.7054       23.9627       32.5645      128.2774      188.3367      114.5816       72.5834       51.2099       41.6777       38.1133       27.5480       18.9726       10.7835        7.6169        7.8841       16.3612       13.9145       14.3080       15.2809       21.4097       18.6137       13.5144       14.4992       16.5741       16.6735       15.5708       12.9590        9.4832        7.1917        6.5025        5.8438        4.3587        3.5507        5.0506        7.7200        9.9896       12.2691       11.0346       11.9675       13.5678        7.2786        5.0761        4.5747        4.5849        5.7916        8.9868        4.2077        3.1227        2.5934        3.5506        2.2369        2.2994        3.1039        3.7494        3.3451        4.9771        3.7944        2.7572        3.5199        4.4506        4.6253        3.9472        4.3943        4.8556        5.0142        3.3634        4.0724        3.0736        2.4715        1.8661        1.1734        1.1327        1.4701        2.5973        1.4850        2.4143        4.7966        5.5385        5.3631        4.7437        5.9609        7.2312        6.4312        8.3919        9.1742       13.4142       13.5988       14.8103       12.7155       13.4640       13.9788       11.1634        8.4923        8.2821        8.5958        5.5250        4.9071        4.8418        5.9922        6.5651        6.8195        8.9127       10.2494        9.7327        9.9505        9.6815        7.8863        5.0946        4.3306        3.4645        3.5859        3.3824        3.7307        3.4919        3.5374        5.5146        5.9345        7.3640        7.5195        6.2989        7.0724        8.9884        8.8655       12.6128       15.1144       19.5911       18.3363       19.4819        8.3864        6.2986        6.0782        3.9481        4.3487        3.3675        3.3699        4.9510        4.8892        6.6979        5.8760        5.3110        5.1716        4.9984        5.3136        7.0354        9.8555        8.6966        9.7621       17.1120       15.3293       16.8510       15.0782       21.5729       11.1124       10.4945        9.1031        9.2082        8.6451        8.8440       10.7674       16.6517       18.4647       19.8292       22.0823       22.7290       23.4715       30.5520       33.3005       27.5969       29.7229       32.7945       31.3296       32.1382       31.5858       32.5641       30.6883       33.1151       31.2734       30.3040       32.7289       28.3614       28.3521        0.0000        0.0000        0.0000        0.0000        0.0000        0.0000        0.0000        0.0000        0.0000        0.0000        0.0000        0.0000        0.0000        0.0000        0.0000        0.0000        0.0000        0.0000        0.0000        0.0000        0.0000        0.0000        0.0000        0.0000        0.0000        0.0000        0.0000        0.0000        0.0000        0.0000        0.0000        0.0000        0.0000        0.0000        0.0000        0.0000        0.0000        0.0000        0.0000        0.0000        0.0000        0.0000        0.0000        0.0000        0.0000        0.0000        0.0000        0.0000        0.0000        0.0000        0.0000        0.0000        0.0000        0.0000        0.0000        0.0000
        0.0000        0.0000        0.0000        0.0000        0.0000        0.0000        0.0000        0.0000        0.0000        0.0000       61.1221       51.0931       49.5256       72.8953      126.7551      157.6919       79.2513       71.8228      123.2069       75.2960       51.5312       26.0591       21.4738       25.0283       41.8430       42.7298       28.1128       25.5266       37.1432       26.9969       19.1729       13.9897       10.6081       11.9970       15.0311       21.2845       27.0826       21.5502       14.7545       12.6716       11.8395       10.0894        9.9111        8.8298        7.8543        7.5461        9.9880        7.4454        7.6677        7.5302       10.7373        9.5295        9.3330        8.0645        7.3698        8.1685        5.3210        5.6412        2.7826        2.9623        3.2907        6.2752        3.0379        4.7312        4.5336        3.7562        3.2382        2.8357        2.0450        2.5212        2.6452        2.9411        4.1726        4.1506        2.4016        3.5779        3.5362        2.0021        2.4196        2.4338        2.2741        2.1096        1.7202        1.7721        2.2527        2.1499        2.7699        5.6293        4.5268        4.7564        6.0002        5.4448        6.0533        6.9437        5.6001        7.4238       11.1687       11.0658       11.8039       10.9295       11.0300       12.4722       10.5595        7.9235        7.2146        6.4176        7.3546        4.8300        4.5705        5.9044        7.2007        6.0660        6.6103        6.8974        7.5058        8.1626        9.1652        9.0948        8.2614        6.2555        4.9140        5.1424        5.3050        5.4296        5.0319        3.9067        4.5263        5.7584        5.9731        6.3659        7.1340        6.0072        6.0826        8.3552       14.5621       10.1296       12.3326       12.3572        9.6096        9.1267        8.6264        8.1325        7.5573        6.8554        6.5019        5.6925        5.1737        4.0372        3.6566        3.7047        4.0710        3.3933        3.5079        4.3566        4.0012        6.5433        7.9897        9.8436       10.3383       12.7040       15.1833       11.5316       11.5470       13.4156       12.9089        8.7067       10.3063        9.6116        9.0958        8.7625       14.0063       16.0004       18.9152       17.1978       21.3420       21.9806       21.8193       22.7233       23.5562       24.8519       25.7462       27.2647       29.5955       29.1208       30.0328       30.8767       30.9427       33.2993       30.2680       31.9073        0.0000        0.0000        0.0000        0.0000        0.0000        0.0000        0.0000        0.0000        0.0000        0.0000        0.0000        0.0000        0.0000        0.0000        0.0000        0.0000        0.0000        0.0000        0.0000        0.0000        0.0000        0.0000        0.0000        0.0000        0.0000        0.0000        0.0000        0.0000        0.0000        0.0000        0.0000        0.0000        0.0000        0.0000        0.0000        0.0000        0.0000        0.0000        0.0000        0.0000        0.0000        0.0000        0.0000        0.0000        0.0000        0.0000        0.0000        0.0000        0.0000        0.0000        0.0000        0.0000        0.0000        0.0000        0.0000        0.0000        0.0000        0.0000        0.0000
        0.0000        0.0000        0.0000        0.0000        0.0000        0.0000        0.0000        0.0000        0.0000        0.0000        0.0000       34.9593       37.9846       48.8853       62.7975       56.5266       80.7547       68.2787       35.5081       26.2515       20.9099       20.0823       26.0646       47.0245       55.9755       64.3857       39.1656       30.1767       27.4200       17.3198       12.9399        9.6336        7.3689       15.7587       15.7076       10.6637       12.1710        9.5543        6.3054        6.9750        7.9690        7.0723        6.5361        8.6011        8.6117        8.6939        8.9182        5.9797        7.6367        9.0527       10.0197        7.3244        8.2323       10.1060        7.9455        6.0118        7.6005        9.6523        9.6737        7.0795        7.7455        9.2954        5.4741        6.2907        8.0244        9.9175        6.0671        3.5786        1.8995        1.4278        2.2064        2.0848        2.3209        1.4441        1.2875        2.4496        2.4271        3.4722        3.3797        3.5132        2.9504        2.3586        2.0272        1.8833        2.2833        1.8996        1.6485        1.1873        1.8651        3.0382        5.3483        8.5741        5.3656        5.8949        6.3047        8.5836       11.0411       10.4559       11.1230       10.8564       10.7957       11.2544        9.9991        7.7365        6.9445        5.4939        5.5401        5.2108        6.5310       10.9220       10.3356       10.4804       14.2173       16.6072       10.0892       10.0320       12.4966       15.2510       10.9403        6.9645        6.4850        5.5431        6.1987        5.9263        5.0902        4.9887        5.0399        6.8012        7.8705        6.8044        6.6025        5.9822        6.2164        6.8640        8.7362        9.7526       10.3956       10.6672       10.1056        9.6591        9.4807        9.1822        8.7151        8.0072        7.9350        7.3880        5.8766        4.1510        3.7135        3.5849        3.4457        3.2262        3.3176        3.4817        4.1139        6.5267        7.3615        8.3487        8.6746       18.7602       17.4099       13.0179       12.2821       17.0664       14.5329        8.4038        8.1027        8.2335       11.7489       10.7372       12.1763       14.0358       16.7005       17.3788       20.5175       21.9425       21.4843       22.5201       24.3190       25.2392       26.8002       27.1922       29.8662       30.0685       31.8114       31.7132       32.3067       30.6726       28.8276        0.0000        0.0000        0.0000        0.0000        0.0000        0.0000        0.0000        0.0000        0.0000        0.0000        0.0000        0.0000        0.0000        0.0000        0.0000        0.0000        0.0000        0.0000        0.0000        0.0000        0.0000        0.0000        0.0000        0.0000        0.0000        0.0000        0.0000        0.0000        0.0000        0.0000        0.0000        0.0000        0.0000        0.0000        0.0000        0.0000        0.0000        0.0000        0.0000        0.0000        0.0000        0.0000        0.0000        0.0000        0.0000        0.0000        0.0000        0.0000        0.0000        0.0000        0.0000        0.0000        0.0000        0.0000        0.0000        0.0000        0.0000        0.0000        0.0000        0.0000
        0.0000        0.0000        0.0000        0.0000        0.0000        0.0000        0.0000        0.0000        0.0000        0.0000        0.0000        0.0000        0.0000        0.0000       45.5068       38.0183       29.9834       23.2756       15.7162       23.7464       36.2452       50.6165       71.8622       75.4635       54.0806       44.4392       40.2162       39.3274       33.7358       38.6292       22.3509       17.3885       11.4956       11.0934        9.4625        5.5365        4.7134        4.6822        5.0720        3.3591        4.2112        4.0103        4.7453        4.4013        3.2983        4.9052        8.5745        6.6136        6.4407        8.6182        9.4730        9.8540       11.5854       10.5293        9.2044        7.6650        7.0869        8.2724        9.1507        5.5010        6.1670        9.2418        7.8325        6.9260       10.7735       10.4914        8.0691        9.1004        6.3030        3.9302        2.9011        2.7444        3.7983        2.4447        1.7764        2.0596        1.9322        2.0546        2.3350        2.7938        2.9494        2.9421        2.9333        2.3211        2.3443        1.5393        1.6834        1.4029        1.6772        2.0918        4.3773        5.3765        4.6698        5.1853        5.5600        7.2025        9.1204        8.5481        8.9229        8.6084        8.7962        9.0851       10.8730        8.1976        8.3788        7.6995        7.9621        6.0142       10.0559       12.2171        9.6955        8.9180       12.7210       20.2523       11.6071       15.5243       20.0557       18.4753       13.7899        8.9903       12.0216       12.5456       10.3294        5.4316        5.2385        6.1014        6.4008        7.4545        7.1818        6.6400        6.8771        8.2901        6.7846        6.8472        7.4434        8.9857       11.9715       14.1229       10.5281       10.5043       10.2062        9.4621        9.6296        9.0370        8.6952        9.3260        7.7632        4.5531        4.0950        3.7409        3.5433        4.2140        3.3463        4.5436        6.8719        9.9087        7.4977        8.3359        9.4546       12.0150       10.5213       10.5104       11.1442       16.8092       10.9471       11.2817        8.2572        8.2079        9.3524       12.2971       13.3850       13.3786       19.7379       17.1313       20.4893       20.4816       23.8952       27.1096       25.5167       27.1384       28.7549       29.9153       30.5647       30.6744       31.3050       32.2300        0.0000        0.0000        0.0000        0.0000        0.0000        0.0000        0.0000        0.0000        0.0000        0.0000        0.0000        0.0000        0.0000        0.0000        0.0000        0.0000        0.0000        0.0000        0.0000        0.0000        0.0000        0.0000        0.0000        0.0000        0.0000        0.0000        0.0000        0.0000        0.0000        0.0000        0.0000        0.0000        0.0000        0.0000        0.0000        0.0000        0.0000        0.0000        0.0000        0.0000        0.0000        0.0000        0.0000        0.0000        0.0000        0.0000        0.0000        0.0000        0.0000        0.0000        0.0000        0.0000        0.0000        0.0000        0.0000        0.0000        0.0000        0.0000        0.0000        0.0000        0.0000        0.0000        0.0000
        0.0000        0.0000        0.0000        0.0000        0.0000        0.0000        0.0000        0.0000        0.0000        0.0000        0.0000        0.0000        0.0000        0.0000        0.0000        0.0000        0.0000        0.0000       14.2225       26.5931       72.5636       92.4143       59.5505       50.0863       30.1979       26.9432       52.2310       51.9752       30.4959       46.2642       37.2759       27.9855       23.8487       10.1864        8.6531        6.8648        5.3271        2.0519        2.5908        1.8174        3.5988        2.8664        3.6448        3.8077        3.7419        4.9938        8.0611        5.9636        7.4021        9.4859        9.7505       11.5351       11.9538        9.7860        8.6876        6.7128        7.6411        5.7964        5.5935        6.5301        7.9235       10.3390        6.9019        4.9798        9.7073       10.2464        8.3078        8.5249        5.3886        5.6221        6.5155        7.4969        5.4401        4.9679        3.6313        2.1112        2.2523        2.1219        2.1932        2.8818        3.9774        4.1774        3.3775        3.2887        3.5964        3.1850        1.8866        2.8335        3.4200        1.9615        2.0955        3.1639        7.0507        6.4737        6.7674       10.1117        8.9797        9.4643       10.0544        8.0479        8.6017        9.7488       13.1962       12.6901       11.5991       10.0577        9.6186        6.9972        8.5461       14.4314       21.9545       16.8134        9.7786       11.8735       14.6486       26.3441       26.0322       16.5905       11.4218       19.3461       25.8762       16.9604       10.5399        7.5718        7.4424        7.0377        6.0780        6.7554        6.3775        6.6996        6.6660       12.5160        7.7310        6.2987        7.1676        9.2174       11.0424       14.0285       15.1181       12.6556        9.8583        9.9162       10.2858        8.9419        9.7840        9.2053        7.9643        5.1903        4.7949        4.4244        4.2650        3.9348        5.3501        3.7810        4.3070        6.9878        7.8565        9.0612        7.9854        9.1001        5.9971        6.1136        6.4480        9.5479       10.1617       10.3711        9.2217       10.8491       15.2154       14.7854       11.1846       14.3634       15.8622       17.3061       18.7095       24.4012       24.7597       27.2202       30.3458       27.8633       28.8329       29.7162       32.8406       30.5648       31.3317       30.4186        0.0000        0.0000        0.0000        0.0000        0.0000        0.0000        0.0000        0.0000        0.0000        0.0000        0.0000        0.0000        0.0000        0.0000        0.0000        0.0000        0.0000        0.0000        0.0000        0.0000        0.0000        0.0000        0.0000        0.0000        0.0000        0.0000        0.0000        0.0000        0.0000        0.0000        0.0000        0.0000        0.0000        0.0000        0.0000        0.0000        0.0000        0.0000        0.0000        0.0000        0.0000        0.0000        0.0000        0.0000        0.0000        0.0000        0.0000        0.0000        0.0000        0.0000        0.0000        0.0000        0.0000        0.0000        0.0000        0.0000        0.0000        0.0000        0.0000        0.0000        0.0000        0.0000        0.0000
        0.0000        0.0000        0.0000        0.0000        0.0000        0.0000        0.0000        0.0000        0.0000        0.0000        0.0000        0.0000        0.0000        0.0000        0.0000        0.0000        0.0000        0.0000        0.0000      123.6816       97.0516       86.2047       65.2119       66.3883       47.4634       55.8813       38.0850       44.2199       30.1162       30.9008       32.5931       17.9466       16.7889       13.0244       14.5361       18.3035       18.3026       12.7423        9.8030        8.3001        8.4765        7.0721        6.8465        6.1525        6.8416       10.6164       16.4275       15.2994       15.2380       13.1220       13.5060       11.4120       11.3340        9.9060        7.2960        6.8278        6.8764        8.7764        9.1893        9.0150       12.4310       11.3541       11.1902        8.9914        8.6851        8.0861        8.6286        6.9123        7.2938        7.6483        5.1210        7.9138        5.1863        4.3836        2.7218        2.8468        3.3279        2.7184        2.5084        3.3695        4.2236        3.3057        4.1170        3.3199        3.3851        3.6359        3.6447        3.8746        3.3210        1.9570        2.1947        5.0159        5.5503        8.5580        9.2179       14.6417       11.3772       11.9906       10.9138        9.1487       10.8731       14.0277       14.6582       12.8323       12.3490       11.4025        9.5675        8.0775        9.1090       19.1889       14.2983       16.6072       11.8980        8.4777       15.5509       24.8142       20.2269       15.2124       12.3070       11.1023       12.9850        9.3312        7.7403        5.7516        6.1085        5.5212        5.3728        5.5595        5.7883        5.7983        6.3850       22.0581       10.3728        8.5308        8.1162       11.4784       11.2013       11.9560       15.0706       10.6932       11.8499        8.3039        9.5704        7.4375        7.9334        7.2455        7.5010        7.3699        8.3692       10.4274       11.3621        7.0433        4.9922        4.9718        6.2777        8.3781        7.9497        9.9099        8.6819       11.3349        7.9094        6.7315        7.1013        6.8497        7.2074        9.0625        9.8300       12.0431       14.4932       18.5699       17.3220       15.9371       24.0211       19.7364       19.9530       20.4415       30.8046       23.2140       37.3206       47.5631       40.2959       27.5965       28.6306       29.0785       30.4965       29.5865        0.0000        0.0000        0.0000        0.0000        0.0000        0.0000        0.0000        0.0000        0.0000        0.0000        0.0000        0.0000        0.0000        0.0000        0.0000        0.0000        0.0000        0.0000        0.0000        0.0000        0.0000        0.0000        0.0000        0.0000        0.0000        0.0000        0.0000        0.0000        0.0000        0.0000        0.0000        0.0000        0.0000        0.0000        0.0000        0.0000        0.0000        0.0000        0.0000        0.0000        0.0000        0.0000        0.0000        0.0000        0.0000        0.0000        0.0000        0.0000        0.0000        0.0000        0.0000        0.0000        0.0000        0.0000        0.0000        0.0000        0.0000        0.0000        0.0000        0.0000        0.0000        0.0000        0.0000
        0.0000        0.0000        0.0000        0.0000        0.0000        0.0000        0.0000        0.0000        0.0000        0.0000        0.0000        0.0000        0.0000        0.0000        0.0000        0.0000        0.0000        0.0000        0.0000       91.7548       79.8130       66.9804       51.8162       47.9138       45.3144       33.9376       35.2914       38.5487       33.8392       29.2160       28.6641       25.9688       20.0426        7.3580        8.3064        6.4290        5.1479        2.6397        3.2969        2.3642        3.3503       11.1657       10.4177        8.1900        7.2277        7.0815       11.4112       10.7844       12.5005       10.4738        8.6070        6.3060        7.3380        6.0360        5.9880        7.4865       10.9166       11.8485       12.7957        8.7946        7.4120        8.2189        5.4811        5.1649        5.9329        5.7808        5.2713        8.2096        8.2784        9.6851        8.5966        3.8732        4.2085        3.9020        4.6790        2.8709        3.2061        3.5192        3.3972        4.5474        4.2010        2.6297        3.2658        3.7876        4.7570        4.6149        3.5355        4.3290        4.1001        2.9466        3.3383        4.6135        5.5915        6.9047        9.2955       10.6614        9.6096       11.1568       11.1991        9.8911        9.8807       12.6060       14.3763       15.9457       16.3295       12.0624       12.5274       10.9668       13.1774        7.7360        9.6068       10.1726       11.4611        9.9910       13.5308       14.0358       12.2076       11.8770        8.7712        8.9938        8.7733        9.4165       10.6321        8.5464        7.8668        5.6458        6.4731        5.7147        5.2744        5.4900        6.3238       17.0651        8.7217        7.5636        8.2091        8.7223        9.8966       11.5006       12.1009        9.6112        9.8510        9.4255        7.9720        8.6593        7.8581        7.4668        8.0762        8.6797       13.5242        9.0686       13.7525        9.7231        9.1381        6.1559        7.4230        7.3816        8.0742       11.2598       11.0194       14.0203       12.1739        7.0990        7.4069        7.7335        9.1627       10.6340       12.7835       17.1873       18.8143       19.2111       19.2896       17.5523       19.9301       20.3591       22.3996       19.1001       29.2598       30.2701       23.5284       24.4812       30.4331       28.7215       33.7548       30.7951       30.9126       38.0909       34.5665       43.9739        0.0000        0.0000        0.0000        0.0000        0.0000        0.0000        0.0000        0.0000        0.0000        0.0000        0.0000        0.0000        0.0000        0.0000        0.0000        0.0000        0.0000        0.0000        0.0000        0.0000        0.0000        0.0000        0.0000        0.0000        0.0000        0.0000        0.0000        0.0000        0.0000        0.0000        0.0000        0.0000        0.0000        0.0000        0.0000        0.0000        0.0000        0.0000        0.0000        0.0000        0.0000        0.0000        0.0000        0.0000        0.0000        0.0000        0.0000        0.0000        0.0000        0.0000        0.0000        0.0000        0.0000        0.0000        0.0000        0.0000        0.0000        0.0000        0.0000        0.0000        0.0000
        0.0000        0.0000        0.0000        0.0000        0.0000        0.0000        0.0000        0.0000        0.0000        0.0000        0.0000        0.0000        0.0000        0.0000        0.0000        0.0000        0.0000        0.0000        0.0000        0.0000       69.9477       50.0062       35.4368       40.2485       50.0396       49.2830       39.1803       38.9325       41.8158       46.0240       36.2627       20.3256       13.4439        4.4876        2.0978        5.0725        9.5819        6.8364        4.6363        6.7605       10.2370        9.2934        5.3236        3.9889        5.9521        7.4294        9.5274       10.0015       18.2441       13.9518       12.9609        4.8539        5.0580        5.0580        4.8960        8.8959        8.2175        8.7041        6.6847        4.8522        1.4564        2.1903        2.8168        4.2045        5.2086        4.6580        4.9770        6.9181        7.8785        8.1192        6.3189        5.5812        4.1535        3.7899        4.4387        3.5169        4.3573        3.0825        2.6497        3.0125        2.5093        2.3333        3.4290        4.0549        5.6969        3.2087        3.7329        3.5947        3.5991        4.3283        5.4879        5.4922        6.6580        6.7575        5.7181        6.8243        8.0482        8.3415        8.6574        8.2773        9.9131       12.1807       16.7498       17.5053       14.6254       14.1798       10.7144       11.3958        8.1789        9.8436       14.3223       10.8933        9.5438       12.3485       14.6972       11.4157       13.4671       10.8830       10.8565       11.0400       10.0514        8.5318        7.7477        6.3117        4.9932        5.5105        6.8374        6.4246        5.4216        6.1626        5.5945        6.5986        6.9419        7.4527        7.6282        8.6212        9.5919        9.5980        8.7775        7.7048        8.1589       12.2800       14.0412       14.5345       10.5220        8.8375        8.9695        9.5795       10.9497       10.7670       14.0110       10.1088        9.6107        5.8965        6.2399       11.1940        8.7690        9.0952       10.5089       11.0154       11.0583        8.3408       10.1318       13.1916       17.7253       13.7622       13.7486       14.5927       13.4052       15.5975       18.0440       22.5728       20.7429       22.9327       23.0951       20.1572       23.7359       23.9888       27.6653       26.9782       25.6169       27.1667       31.4743       30.8935       30.8514       33.9592       35.7827       44.1346       48.2660        0.0000        0.0000        0.0000        0.0000        0.0000        0.0000        0.0000        0.0000        0.0000        0.0000        0.0000        0.0000        0.0000        0.0000        0.0000        0.0000        0.0000        0.0000        0.0000        0.0000        0.0000        0.0000        0.0000        0.0000        0.0000        0.0000        0.0000        0.0000        0.0000        0.0000        0.0000        0.0000        0.0000        0.0000        0.0000        0.0000        0.0000        0.0000        0.0000        0.0000        0.0000        0.0000        0.0000        0.0000        0.0000        0.0000        0.0000        0.0000        0.0000        0.0000        0.0000        0.0000        0.0000        0.0000        0.0000        0.0000        0.0000        0.0000        0.0000        0.0000
        0.0000        0.0000        0.0000        0.0000        0.0000        0.0000        0.0000        0.0000        0.0000        0.0000        0.0000        0.0000        0.0000        0.0000        0.0000        0.0000        0.0000        0.0000        0.0000        0.0000        0.0000       20.4259       18.1235       22.3852       27.9833       32.0791       35.0990       26.7717       20.6585       22.4936       18.2617       18.8441       16.9536       18.4341       13.1798        4.6000        1.4619        1.3070        7.2145        5.5394        7.7347        5.6959        4.0122        4.3142        5.5947        5.9603        8.1525       14.4596       19.8008       13.5994        7.6055        4.6595        4.7606        9.3420        8.5860        9.5516        9.8465        6.3529        3.8619        1.3134        0.7591        0.2985        1.0187        2.1745        3.0518        6.7723        7.4912        8.8002        7.6028        8.8011        2.8290        4.4385        6.3761        5.2484        4.0451        3.2047        2.9753        3.3773        3.6995        3.6415        2.1346        3.5729        3.6911        3.3998        3.9057        3.5844        4.4474        4.1827        4.1733        5.2975        5.0439        5.0749        5.0871        5.6430        6.4049        6.9793        7.5648        7.8127        8.1432        8.8270        9.9286        9.4826       12.7940       14.9176       11.8820       10.0659       10.0583        9.5772        9.6718        9.8842        9.5528       11.1445        9.2882       10.6562       11.0426       11.7189       12.0725       12.5513       11.0336        9.8982       10.3518        9.3509        8.3244        5.7747        6.1497        6.8528        8.1838        5.8665        4.9936        5.3527        5.3448        6.3497        6.5684        6.8481        7.6141       10.0391       10.4234       11.5164       15.5724       12.4601       12.3717       14.1543       16.2155       15.5149       11.8588        8.9383        7.1579       10.6940       13.6383       15.0386       10.1814       12.3067       10.0662        8.1747        6.7894       11.7977        9.0133        8.8009       14.0155       18.7620       17.4434       10.8286       11.8688       15.1486       15.3485       10.5031       11.1582       13.5304       16.8774       23.8023       26.5350       28.7555       24.8722       25.1745       25.6337       22.0917       24.8356       34.9471       24.0523       26.4256       26.5351       27.1544       32.8676       30.7819       34.1842       34.2896       35.5862       41.3378       46.3633       42.3337        0.0000        0.0000        0.0000        0.0000        0.0000        0.0000        0.0000        0.0000        0.0000        0.0000        0.0000        0.0000        0.0000        0.0000        0.0000        0.0000        0.0000        0.0000        0.0000        0.0000        0.0000        0.0000        0.0000        0.0000        0.0000        0.0000        0.0000        0.0000        0.0000        0.0000        0.0000        0.0000        0.0000        0.0000        0.0000        0.0000        0.0000        0.0000        0.0000        0.0000        0.0000        0.0000        0.0000        0.0000        0.0000        0.0000        0.0000        0.0000        0.0000        0.0000        0.0000        0.0000        0.0000        0.0000        0.0000        0.0000        0.0000        0.0000        0.0000
        0.0000        0.0000        0.0000        0.0000        0.0000        0.0000        0.0000        0.0000        0.0000        0.0000        0.0000        0.0000        0.0000        0.0000        0.0000        0.0000        0.0000        0.0000        0.0000        0.0000        0.0000       30.2447       20.5075       20.9721       20.9321       27.5309       34.2424       45.4159       33.6565       32.4765       25.8618       37.5626       45.8943       46.3938       30.6814       29.4103       12.5052       20.0849       24.2594       15.1671       25.6654       15.2701       23.2902       19.3930       18.1026       22.4059       20.5119       11.8425        6.5577       13.5597       17.7228       11.9730        6.8814        9.4284       11.3215        7.8154       10.3441        8.0243        7.4994        5.0713        2.4228        2.1340        3.9002        4.1235        3.0813        5.1015        7.7005       10.5866       10.5658        7.9351        6.8486        5.8029        6.0408        5.0820        4.8430        5.6944        4.8795        5.3474        4.7460        3.8635        4.9050        4.0405        4.9106        5.9983        6.2943        5.9584        6.4761        5.7672        5.5566        6.9375        7.1555        7.0688        8.0887        8.3955        8.6400        7.1917        7.4940        7.9268        8.0681        8.7324        8.9005        9.1653        9.6215        9.5136       11.9600        9.9778        8.6821        9.9409       10.5505        9.8761       10.0537        9.3806       10.6280       12.2769       11.0499        9.9778       11.3900       11.4455       11.0643       10.3018        8.8550        8.9014        7.3970        4.2643        5.2081        8.7553        7.2767        3.9653        3.5400        4.7194        4.4945        9.2126       11.6968        5.6454        9.2293        8.0100       17.6161       23.6693       19.8254       18.9010       17.2653       23.2634       14.6192       15.2590       10.1758        7.6929        8.9436        9.2611       15.5836       11.5160        9.5820       13.8705       12.0660        8.7103        8.9445       10.2732       13.0218        9.0703        8.9287       13.3447       15.0157       12.1428       11.1550       16.2787       16.3409       13.8788       17.1352       28.1012       42.0428       41.0892       41.4052       38.1020       31.2556       28.5124       30.7239       26.0698       27.2351       29.7536       25.8460       33.3577       33.1700       35.5208       43.1134       35.0289       34.8583       34.5976       37.3485       40.8701       42.8082       43.1345        0.0000        0.0000        0.0000        0.0000        0.0000        0.0000        0.0000        0.0000        0.0000        0.0000        0.0000        0.0000        0.0000        0.0000        0.0000        0.0000        0.0000        0.0000        0.0000        0.0000        0.0000        0.0000        0.0000        0.0000        0.0000        0.0000        0.0000        0.0000        0.0000        0.0000        0.0000        0.0000        0.0000        0.0000        0.0000        0.0000        0.0000        0.0000        0.0000        0.0000        0.0000        0.0000        0.0000        0.0000        0.0000        0.0000        0.0000        0.0000        0.0000        0.0000        0.0000        0.0000        0.0000        0.0000        0.0000        0.0000        0.0000        0.0000        0.0000
        0.0000        0.0000        0.0000        0.0000        0.0000        0.0000        0.0000        0.0000        0.0000        0.0000        0.0000        0.0000        0.0000        0.0000        0.0000        0.0000        0.0000        0.0000        0.0000        0.0000        0.0000       38.1797       19.6490       12.6090        8.3530       14.7389       31.7741       46.5468       31.4277       29.4520       30.2201       30.2349       28.9839       35.5419       29.8348       23.3089       17.2182       23.6005       26.1094       29.4649       16.7761       15.2871       16.3909        9.8864       13.2500       12.5884       12.0148        2.8620        5.0410        8.2893        5.9855        4.8499        4.6221        3.7932        4.4138        5.3195        7.6054        7.0580        7.1782        6.0345        5.3763        4.4478        6.2404        4.2798        2.8628        2.3061        2.1251        4.4114        5.4298        5.8770        5.7003        5.2601        4.5207        3.9774        3.1763        5.7981        4.1145        5.5364        4.8771        3.9354        2.9858        3.3220        5.7039        7.2468        9.0069        8.5549        9.4880        8.7863        8.7144        8.5564        7.4719        8.1093        7.2303        7.1289        7.9394        8.5601        7.8411        8.0242        8.0132        8.7780        8.9561        9.0082        9.0895        8.2917        8.1429        9.1786        8.9324        9.2269        9.8772       10.0285       10.3457       10.9732       11.5843       13.0345       17.1202       12.0453       11.0269        9.7440        9.7687        8.9432        9.7460        9.0882        7.4967        4.2067        2.9440        2.8040       14.1303        4.0590        2.4062        2.6286        3.0644        3.7326        7.1636        6.2678       12.3528       10.4914       13.3258       14.2441       18.9233       16.2557       14.2251       12.6912        6.6518        6.8846        7.3769        7.4231        7.9198        9.0246        9.6987       10.0790        9.8096        9.9275        9.9078       10.6856       10.9936        9.1506        8.2643       11.2859       11.6718       16.8301       13.3685       13.4738       14.3574       17.1796       16.8965       17.6971       18.8632       35.1263       50.8300       40.3327       39.0676       34.9546       32.3248       33.2366       34.5918       37.0447       39.5900       42.2626       45.6678       37.4100       42.2380       37.2038       39.1966       33.9939       37.9879       37.4032       39.2597       43.8572       42.9491       42.7145        0.0000        0.0000        0.0000        0.0000        0.0000        0.0000        0.0000        0.0000        0.0000        0.0000        0.0000        0.0000        0.0000        0.0000        0.0000        0.0000        0.0000        0.0000        0.0000        0.0000        0.0000        0.0000        0.0000        0.0000        0.0000        0.0000        0.0000        0.0000        0.0000        0.0000        0.0000        0.0000        0.0000        0.0000        0.0000        0.0000        0.0000        0.0000        0.0000        0.0000        0.0000        0.0000        0.0000        0.0000        0.0000        0.0000        0.0000        0.0000        0.0000        0.0000        0.0000        0.0000        0.0000        0.0000        0.0000        0.0000        0.0000        0.0000        0.0000
        0.0000        0.0000        0.0000        0.0000        0.0000        0.0000        0.0000        0.0000        0.0000        0.0000        0.0000        0.0000        0.0000        0.0000        0.0000        0.0000        0.0000        0.0000        0.0000        0.0000        0.0000       36.2091       17.4841       14.4870       11.2561        8.7637        6.3579       13.0425       17.2035       13.0248       18.6316       14.7722        6.9192        4.3724        6.2117       13.3190        3.6228        2.7262       10.8484       20.9130       21.4649       17.7576       17.7769       15.6936       21.6352       21.3161       18.4523       11.0909        9.5452        8.5420        7.3791        4.4660        2.7135        1.8926        2.1804        2.5602        3.9336        3.6580        3.3257        4.0578        1.9452        2.2393        4.3337        4.8578        1.1503        1.1963        1.2295        2.5570        3.6994        4.9749        5.2771        3.4157        2.6565        2.1402        2.0892        2.9825        2.4441        3.6426        3.2284        3.9515        3.3570        3.2473        3.8650        6.5710        9.9498        9.5476       10.2794        8.4379       11.9457       11.6513       10.4694        8.5071        7.7074        7.5334        7.7593        7.7649        8.1680        8.7895        9.2988        9.8757       10.0695       10.3357        9.8974       10.4936       10.7539       11.6262       10.1788       11.7525       12.3060       12.3880       12.9570       12.9946       12.3973       14.8817       21.1150       12.5131       11.2489       11.4591       11.6969        9.9842        9.8447        9.9585        9.4690        7.8588        3.4551        3.6620        3.6335        5.9289        3.1119        2.7801        6.1335        3.6736        6.6987        9.0161       10.5586        5.5661        7.9314        9.0453       16.0170        8.5431        8.3960        6.8909        5.8373        6.3827        6.7157        7.0401        7.3872        8.7309        9.4710        9.9002        9.9659       10.4078       10.4198       10.3850       10.3000        8.9922        8.9933       10.8640       13.6928       16.1051       13.0673       12.2856       13.1650       16.5685       18.6720       18.5779       26.0120       33.3095       48.8855       44.6000       43.2584       35.6863       38.7895       37.9944       48.9037       40.0314       43.8203       46.6240       44.3740       38.3182       38.5472       36.9424       35.3105       34.5143       32.5592       34.6332       39.6007       46.8090       47.9649       50.5765       51.9870        0.0000        0.0000        0.0000        0.0000        0.0000        0.0000        0.0000        0.0000        0.0000        0.0000        0.0000        0.0000        0.0000        0.0000        0.0000        0.0000        0.0000        0.0000        0.0000        0.0000        0.0000        0.0000        0.0000        0.0000        0.0000        0.0000        0.0000        0.0000        0.0000        0.0000        0.0000        0.0000        0.0000        0.0000        0.0000        0.0000        0.0000        0.0000        0.0000        0.0000        0.0000        0.0000        0.0000        0.0000        0.0000        0.0000        0.0000        0.0000        0.0000        0.0000        0.0000        0.0000        0.0000        0.0000        0.0000        0.0000        0.0000        0.0000
        0.0000        0.0000        0.0000        0.0000        0.0000        0.0000        0.0000        0.0000        0.0000        0.0000        0.0000        0.0000        0.0000        0.0000        0.0000        0.0000        0.0000        0.0000        0.0000        0.0000        0.0000        0.0000       12.6149       13.3803        5.9083        7.0134        7.4727        6.7096        3.4041        2.1778        5.2219        6.5181        6.0431        8.7393        8.9378       25.2117        8.4970        7.0174        7.6284       16.7715       28.2849       23.4258       24.0808       11.8014        8.5508       10.9128       10.0791        7.9974        9.4237        8.8414        4.7949        3.8649        4.4686        1.1164        0.9557        1.1965        0.8978        1.6033        1.2900        0.8320        1.1927        1.3594        0.9746        1.7984        0.9259        0.5183        0.7472        1.5222        4.3758        1.6752        2.2979        3.8525        2.8301        3.0713        2.7284        1.7977        1.6792        2.1920        2.6677        3.8313        3.4665        5.0349        5.8059        7.2094        7.9548        8.9596        8.9545       10.7867       11.9386       11.2936       10.8965       11.0552        8.4726        7.9808        8.5431        9.2440       10.3466       10.4635       10.1535       10.2805       10.4927       11.5388       13.1146       11.6613       11.9969       14.6032       11.5822       12.1952       11.6578       11.8114       12.0790       13.0430       14.0769       18.2053       20.3436       12.3503       11.7214       11.4878       10.9885       11.5386       11.7411       11.1420       10.5880        6.5553        6.1277        5.0815        4.3318        4.7359        4.1469        5.8792        5.7452        4.0714        5.2457       10.6507        8.5803        5.6106        5.2463        5.5690        7.2416        6.8281        6.7075        5.8892        5.3750        5.7466        5.7315        6.8290        6.9406        8.1321        8.9875        9.5573        9.8458       10.5763       10.8684       11.0555       11.0688        9.5141        9.6069       10.1134       11.1187       13.5113       13.5701       14.3393       15.4230       23.2924       21.1699       24.6384       28.1348       27.7298       33.1585       36.9503       38.1894       43.7273       46.3541       47.4670       45.3092       39.2265       39.6988       41.6205       45.8018       40.2433       44.0238       47.0423       42.1418       38.0175       39.6888       42.9059       48.6039       51.9909       51.1598       54.8669       57.1540        0.0000        0.0000        0.0000        0.0000        0.0000        0.0000        0.0000        0.0000        0.0000        0.0000        0.0000        0.0000        0.0000        0.0000        0.0000        0.0000        0.0000        0.0000        0.0000        0.0000        0.0000        0.0000        0.0000        0.0000        0.0000        0.0000        0.0000        0.0000        0.0000        0.0000        0.0000        0.0000        0.0000        0.0000        0.0000        0.0000        0.0000        0.0000        0.0000        0.0000        0.0000        0.0000        0.0000        0.0000        0.0000        0.0000        0.0000        0.0000        0.0000        0.0000        0.0000        0.0000        0.0000        0.0000        0.0000        0.0000        0.0000        0.0000
        0.0000        0.0000        0.0000        0.0000        0.0000        0.0000        0.0000        0.0000        0.0000        0.0000        0.0000        0.0000        0.0000        0.0000        0.0000        0.0000        0.0000        0.0000        0.0000        0.0000        0.0000       32.8184       30.1108       15.4423       12.7297       10.5142        9.2713       11.5908        6.1756        3.1515        1.8450        8.6458        3.8439        7.2845        4.6430       14.7647       12.8381       10.1061       13.0924       18.1367       24.6771       31.2082       30.5189       18.4311       19.3201       15.5412       16.5303       12.2770       18.5774       16.0984       17.2311       10.0402        9.0488        5.5618        2.2354        0.7959        1.4870        1.8010        1.5061        2.5249        2.6878        1.6457        1.6360        1.4410        1.5789        1.7818        1.8544        2.3951        3.0037        2.4566        2.5015        5.4605        4.5208        4.9766        4.6742        3.0005        3.0590        3.8880        3.3572        4.2011        6.0275        5.8075        6.4778        8.0338        8.8213       11.8251       12.3033       10.3257       10.5126       11.7994       10.5514        9.3229        8.7778        8.8171       10.3397       10.1504       11.5637       11.8445       10.8253       12.6050       12.4986       12.4333       16.6014       14.7699       16.1693       16.2578       13.6519       11.9562       11.4024       11.3742       11.3060       15.7357       14.9379       14.5756       13.8988       13.6070       21.6913       22.2177       19.2780       17.5800       16.9711       13.5922       11.4353       11.5642       14.9109       12.2960       10.1041       10.3566       11.4757       10.3918       10.4791        7.8416        7.0159        9.1955        8.0222        7.3496        7.4792        8.2513        9.2927        6.0619        5.9729        5.8045        5.1331        3.8310        4.0031        4.0078        4.9606        5.9799        7.0669        7.2977        7.4579        9.1618        9.5852        9.9555       11.0109       10.8230        8.9493        9.6308       10.6825       15.2089       18.2936       17.8152       18.2744       24.5292       26.5852       25.2968       32.2538       36.5161       38.3376       42.3070       51.9553       61.8401       53.9539       50.4181       52.0478       59.7472       63.6441       61.4239       66.2538       68.7107       67.9323       58.1457       55.2912       53.9205       66.6852       80.1171       64.6106       59.6268       59.9660       61.2361       63.5678       78.2284        0.0000        0.0000        0.0000        0.0000        0.0000        0.0000        0.0000        0.0000        0.0000        0.0000        0.0000        0.0000        0.0000        0.0000        0.0000        0.0000        0.0000        0.0000        0.0000        0.0000        0.0000        0.0000        0.0000        0.0000        0.0000        0.0000        0.0000        0.0000        0.0000        0.0000        0.0000        0.0000        0.0000        0.0000        0.0000        0.0000        0.0000        0.0000        0.0000        0.0000        0.0000        0.0000        0.0000        0.0000        0.0000        0.0000        0.0000        0.0000        0.0000        0.0000        0.0000        0.0000        0.0000        0.0000        0.0000        0.0000        0.0000
        0.0000        0.0000        0.0000        0.0000        0.0000        0.0000        0.0000        0.0000        0.0000        0.0000        0.0000        0.0000        0.0000        0.0000        0.0000        0.0000        0.0000        0.0000        0.0000        0.0000       47.1200       35.0853       28.4503       14.0156        7.1198        5.8860        3.0694        3.3538        2.7612       14.5705       10.8719       10.7347        7.4947        5.6427        6.9458       10.7574        7.0156        9.6575       10.8564       14.8247       32.9989       35.3264       28.4189       24.9889       20.9471       15.4770       18.3796       13.7240       14.3316       16.5672       14.9878        6.9854        4.6879        3.8427        2.2362        2.8873        3.0758        1.5893        1.2883        1.1919        1.4419        3.6917        3.9558        1.2955        0.9928        1.2858        1.4719        1.5453        2.5657        3.8893        2.5829        3.6659        3.9841        3.0054        2.9919        3.2795        3.4937        3.9409        4.5199        4.4424        5.9205        4.9059        6.2448        8.0189        9.6057       11.0144       11.0815       10.1755       10.3384       10.0745        9.8539       10.2123       10.0700       10.4629        9.8022        9.6625       10.4996       11.4889       13.1120       14.1547       13.6424       14.8409       14.4169       15.6664       15.6454       16.1248       14.9201       16.0951       15.7994       13.4672       13.7317       17.5130       17.1565       15.8795       15.7839       14.9944       18.5378       29.5477       24.5306       17.0723       14.4100       15.4940       17.2447       22.8356       24.8971       17.6703       13.4235       20.7452       16.7822       18.0976       16.3799       12.5300       11.4083       10.8743       10.9172        9.6212       10.3647        7.8595       12.0043        6.1635        5.6029        5.1342        4.9765        3.7662        3.7845        4.2687        5.1416        6.0819        6.3067        7.4723        7.7136        9.3326        9.8778       10.2703       10.4565       11.1973       10.5520       10.8448       14.4835       19.2262       18.7694       19.2917       20.9580       28.2375       39.5841       35.6867       33.1131       41.3780       43.8831       45.8955       54.8073       56.4182       48.5305       48.2755       57.2629       55.3268       79.8720       74.7366       64.5599       66.6451       67.2583       56.8445       65.3794       68.8473       82.3936       81.3883       81.2215       64.1828       65.0456       64.4786       68.6373       75.8519       94.2514        0.0000        0.0000        0.0000        0.0000        0.0000        0.0000        0.0000        0.0000        0.0000        0.0000        0.0000        0.0000        0.0000        0.0000        0.0000        0.0000        0.0000        0.0000        0.0000        0.0000        0.0000        0.0000        0.0000        0.0000        0.0000        0.0000        0.0000        0.0000        0.0000        0.0000        0.0000        0.0000        0.0000        0.0000        0.0000        0.0000        0.0000        0.0000        0.0000        0.0000        0.0000        0.0000        0.0000        0.0000        0.0000        0.0000        0.0000        0.0000        0.0000        0.0000        0.0000        0.0000        0.0000        0.0000        0.0000        0.0000
        0.0000        0.0000        0.0000        0.0000        0.0000        0.0000        0.0000        0.0000        0.0000        0.0000        0.0000        0.0000        0.0000        0.0000        0.0000        0.0000        0.0000        0.0000        0.0000        0.0000       67.8500       48.7705       32.8479       16.1399        9.0908        7.9955        5.0062        3.8736        4.7545       10.5118        5.3675       11.4674       12.7993       14.6159       13.0296       19.0128       16.6802       19.2861       23.1339       20.7928       38.1035       34.4293       34.3540       39.1292       38.4633       36.3070       26.4445       13.1620       14.2121       13.2443       11.0634        5.0260        2.5291        2.4240        4.3885        4.6624        1.0234        0.8133        1.4322        1.0932        3.1354        2.5695        7.7595        3.9920        2.9760        2.7512        1.9285        1.7127        2.1306        2.1659        2.6527        2.6989        2.9332        2.8393        3.5126        4.8099        3.8472        3.4173        4.2539        5.4792        4.8870        5.5040        6.5954        7.5983        8.9969       10.3853       10.7301       11.2969       11.3654       10.7184       10.2193       10.8422       12.3548       11.7955       13.4539       13.9017       14.3365       15.7430       15.7784       15.8836       15.9572       14.7642       14.7666       15.7616       16.3036       16.6259       16.8343       16.4998       17.5683       23.8327       23.1524       20.1229       20.4642       18.0612       15.4376       17.6551       21.6714       18.8562       15.3793       15.7413       15.5678       17.4089       15.5849       17.7422       17.4472       20.1168       16.8534       18.3998       18.4344       11.9430       11.0242        9.1205        8.9189       11.4209       11.1982        7.6763        8.5098       11.1375       11.5707        6.9713        6.3242        5.7539        5.6217        4.5054        4.2856        4.7613        5.8895        6.5452        7.0478        8.3733        8.6947       10.8111       11.4441       11.9225       12.5864       13.9706       11.9848       14.4487       15.4456       19.1127       21.3606       22.9797       24.5069       37.0491       41.5324       39.5938       35.9335       38.2968       44.8206       44.4550       48.5902       45.8618       50.7378       68.3973       58.7682       58.1983       53.7836       79.2756       91.0151       62.7604       58.0909       55.4558       68.6725       81.3012       81.7762       77.1602       88.2384       75.7867       71.7579       76.5411       78.8389       77.2328       80.5939       90.8374        0.0000        0.0000        0.0000        0.0000        0.0000        0.0000        0.0000        0.0000        0.0000        0.0000        0.0000        0.0000        0.0000        0.0000        0.0000        0.0000        0.0000        0.0000        0.0000        0.0000        0.0000        0.0000        0.0000        0.0000        0.0000        0.0000        0.0000        0.0000        0.0000        0.0000        0.0000        0.0000        0.0000        0.0000        0.0000        0.0000        0.0000        0.0000        0.0000        0.0000        0.0000        0.0000        0.0000        0.0000        0.0000        0.0000        0.0000        0.0000        0.0000        0.0000        0.0000        0.0000        0.0000        0.0000        0.0000
        0.0000        0.0000        0.0000        0.0000        0.0000        0.0000        0.0000        0.0000        0.0000        0.0000        0.0000        0.0000        0.0000        0.0000        0.0000        0.0000        0.0000        0.0000        0.0000        0.0000       60.4796       41.0386       29.6432       20.5823       15.2429       14.3529       16.0263       17.3254       20.3208       15.1439        8.5469       11.6872       11.9481       14.2118       10.2182       14.9532       21.9768       25.8598       26.4834       25.8436       27.3916       29.8035       26.7915       14.8197       21.0564       24.7786       28.9767       18.6352       11.1894        6.3712        5.2812       17.8295        7.5282        2.4109        5.7561        5.1291        3.5565        4.1281        7.4464        8.1045        8.1280        3.9657        2.9049        3.0196        3.9145        1.8382        1.8563        1.9162        1.5715        1.8300        1.7704        2.8857        3.2384        4.2145        4.5657        4.6046        5.0170        5.7298        6.0387        7.8611        6.1286        7.2577        7.4196        8.3618        9.5143       10.7044       12.1482       12.8759       14.1544       15.3883       15.8191       12.7744       12.6243       15.0662       15.5393       18.5657       20.2466       17.2347       17.1561       15.5844       16.3967       15.2262       17.2756       17.7939       19.1259       20.2909       19.3359       13.7951       16.3648       20.0843       21.0340       18.3993       16.7164       19.3857       21.2393       23.1544       22.4780       18.5836       15.6107       17.4115       21.2660       20.7849       18.4377       20.1523       16.0575       15.6661       14.0860       15.4072       14.4519       13.8242       11.8924       10.4458        9.9256       10.4394       15.8443        9.1781        8.9352        9.2935        7.6124        7.7215        7.4675        9.0255        8.1590        8.7572        6.5598        6.0213        6.7808        8.2795        9.3977       10.0789       10.7423       14.8021       15.6351       15.8107       14.7154       13.2628       13.8479       15.1543       16.4017       22.9321       26.5371       29.7955       30.5947       33.0843       33.8943       42.7383       43.5101       43.2554       49.4305       50.5010       55.2824       50.8946       55.3500       52.8634       58.7978       60.6858       69.4217       65.4164       59.9821       67.9334       62.4113       63.5259       64.6540       74.5955       73.9772       85.7082       91.3490       80.0567       80.5694       77.6314       82.0751       79.4541       79.0063       78.1463       98.5365        0.0000        0.0000        0.0000        0.0000        0.0000        0.0000        0.0000        0.0000        0.0000        0.0000        0.0000        0.0000        0.0000        0.0000        0.0000        0.0000        0.0000        0.0000        0.0000        0.0000        0.0000        0.0000        0.0000        0.0000        0.0000        0.0000        0.0000        0.0000        0.0000        0.0000        0.0000        0.0000        0.0000        0.0000        0.0000        0.0000        0.0000        0.0000        0.0000        0.0000        0.0000        0.0000        0.0000        0.0000        0.0000        0.0000        0.0000        0.0000        0.0000        0.0000        0.0000        0.0000        0.0000        0.0000
        0.0000        0.0000        0.0000        0.0000        0.0000        0.0000        0.0000        0.0000        0.0000        0.0000        0.0000        0.0000        0.0000        0.0000        0.0000        0.0000        0.0000        0.0000        0.0000        0.0000        0.0000       81.7652       84.3916       97.6233       83.7717       74.9401       72.1393       68.5791       69.2838       58.5968       47.4181       41.2977       38.1247       35.9457       37.7005       48.3412       60.6437       62.3562       65.4314       65.4686       56.2191       53.1930       52.9278       19.5574       24.1591       26.4571       21.6171        8.9478        4.2721        3.1325        2.1985        4.3002        4.1141        3.8270        6.3635        6.7122        5.4970        5.5080        7.0112        4.5186        2.4737        5.0720        3.8941        2.2131        1.7407        1.7303        2.1699        2.1764        2.0933        3.9640        4.0986        4.1622        5.4605        6.2449        7.4658        5.1150        7.1479        8.8479        8.5905        8.3145        8.5942        8.9760       11.1102        9.8161       11.8204       11.5249       17.5234       20.0816       21.7196       21.7891       20.9757       17.3071       20.4643       24.2871       26.3947       26.2616       29.2527       25.9629       20.3358       22.9215       19.5454       22.1645       19.4153       24.3187       26.3147       26.4785       19.1936       21.7117       22.1759       25.1499       25.5611       17.5868       21.6414       24.6001       27.1277       24.6219       20.9784       20.7856       20.8276       20.4099       20.3288       18.2009       18.5068       17.1192       12.4095       11.8817       15.3885       19.5262       17.4117       25.5726       20.4214       20.2694       16.6604       15.8954       16.2210       13.9621       12.9794       11.8144       10.6595        8.9029       11.6039       11.3739       14.4733       20.6783       14.0672        9.1941        9.0858       11.6341       13.4115       15.2268       19.5302       22.5952       23.4464       22.6864       20.5291       18.9603       19.7420       22.5662       30.0827       32.0079       33.7615       40.1731       42.7412       48.8177       44.0579       45.7037       49.2319       53.6753       58.0756       61.3505       62.2408       61.4992       62.9771       68.6087       64.3169       65.8121       63.8847       62.3066       62.7217       79.0384       75.6158       74.4688       85.4699       91.5496      102.7048       96.1026      101.5355      121.2297      105.9338       91.2030       88.7589       91.5720       96.2589       90.1296      105.0968       55.9800        0.0000        0.0000        0.0000        0.0000        0.0000        0.0000        0.0000        0.0000        0.0000        0.0000        0.0000        0.0000        0.0000        0.0000        0.0000        0.0000        0.0000        0.0000        0.0000        0.0000        0.0000        0.0000        0.0000        0.0000        0.0000        0.0000        0.0000        0.0000        0.0000        0.0000        0.0000        0.0000        0.0000        0.0000        0.0000        0.0000        0.0000        0.0000        0.0000        0.0000        0.0000        0.0000        0.0000        0.0000        0.0000        0.0000        0.0000        0.0000        0.0000        0.0000        0.0000        0.0000        0.0000
        0.0000        0.0000        0.0000        0.0000        0.0000        0.0000        0.0000        0.0000        0.0000        0.0000        0.0000        0.0000        0.0000        0.0000        0.0000        0.0000        0.0000        0.0000        0.0000        0.0000        0.0000      117.4861      112.5380      126.0122      109.4917      104.4593       91.6760       87.9989       81.9076       76.0595       69.4011       58.0292       46.3021       46.2086       50.4690       62.7268       71.4738       70.5716       66.5991       64.7718       64.5183       58.0334       44.6490       14.4396       14.5378       10.1591        4.7346        2.4539        4.5655        2.7556        2.1179        3.8755        3.8880        1.8959        1.6831        3.1908        4.3371        4.8826        2.8860        5.2496        8.0848        5.3775        5.5315        1.6280        1.3910        2.0863        2.5417        2.7510        3.8727        5.9166        4.0920        4.7560        5.9164        8.1419        9.9349       11.1178        9.5276       10.8271        9.1359       13.1572       15.0293       11.1280       11.5481       11.9722       12.8297       13.8125       15.3038       24.1020       27.0863       27.4600       30.2621       20.0630       16.2962       19.6865       21.9238       20.7935       16.0917       14.3929       24.0812       31.5336       28.6120       23.1871       15.3940       19.4505       20.9224       21.4187       20.5783       21.6677       20.5442       23.3874       19.8216       18.9896       17.9708       23.2602       21.9269       19.1439       15.0293       16.4304       20.0206       18.7816       20.2158       20.3576       18.7911       14.8831       12.3814       11.9185       13.9197       17.2566       24.7399       27.2939       30.1417       24.7057       21.7279       16.9281       14.1729       12.5048       10.7594       11.1120       11.2192       12.6628       19.6632       32.0529       37.8137       11.4728        8.4916       11.0812       13.1189       17.1672       19.3892       17.8091       19.2651       21.5202       22.2805       24.0038       26.4815       29.7084       25.4796       27.0801       27.8880       34.4394       35.8992       40.9942       53.6696       59.6659       60.2545       66.2986       60.9508       63.9258       71.5242       74.1221       72.0982       73.1747       75.5932       80.6689       77.3397       69.8086       75.2010       74.0354       82.1691       88.7698       91.2425       92.3574       96.5194      104.3025      101.1611      103.2938      113.6428      106.6858      125.8396      106.1603      107.7561      107.2524      105.7044      111.8184      115.1886       59.8800        0.0000        0.0000        0.0000        0.0000        0.0000        0.0000        0.0000        0.0000        0.0000        0.0000        0.0000        0.0000        0.0000        0.0000        0.0000        0.0000        0.0000        0.0000        0.0000        0.0000        0.0000        0.0000        0.0000        0.0000        0.0000        0.0000        0.0000        0.0000        0.0000        0.0000        0.0000        0.0000        0.0000        0.0000        0.0000        0.0000        0.0000        0.0000        0.0000        0.0000        0.0000        0.0000        0.0000        0.0000        0.0000        0.0000        0.0000        0.0000        0.0000        0.0000        0.0000        0.0000        0.0000
        0.0000        0.0000        0.0000        0.0000        0.0000        0.0000        0.0000        0.0000        0.0000        0.0000        0.0000        0.0000        0.0000        0.0000        0.0000        0.0000        0.0000        0.0000        0.0000        0.0000        0.0000      117.9420      121.2841      127.7559      119.2779      114.7402      105.3934      100.6110       93.2475       80.5694       72.7066       59.7653       55.0111       52.7403       55.4806       71.4438       74.8455       73.7168       66.6920       61.9731       60.5390       56.0092       45.1305       16.7559        4.7503        2.7072        4.9778        3.8357        9.3990       11.3429        5.0736        3.7169        2.7927        2.8400        4.3885        3.2589        6.3245        5.3278        5.6307        5.2626        3.9461        2.7319        6.6920        4.6894        2.6729        2.3436        2.6032        3.4029        2.8592        4.5603        5.4337        5.2143        6.2313        7.9570       12.0436       13.7832        8.9324        9.4718       10.2021       10.7887       14.1179       10.4137       12.6910       10.5325       10.2832       11.4346       12.8594       17.1115       22.3487       19.1006       22.2711       18.4086       13.9090       16.1108       15.4239       16.3878       15.0814       15.3249       17.8532       17.1256       22.8481       19.6930       19.1599       19.5311       20.6789       21.1399       23.8782       18.9244       20.0718       21.9174       18.8338       13.9900       12.3425       13.0801       16.0799       19.8164       16.5803       15.9418       18.7314       19.1723       23.3466       19.9577       23.7315       14.1554       13.1608       13.3033       13.6026       21.1838       17.9219       21.6824       33.8156       30.4363       15.2556       14.9191       13.8240       11.7384       11.1302        9.4246       11.7034       10.8527       12.1691       12.3670       12.5849       10.6483       12.0213       14.1806       18.0530       21.8521       22.9341       21.3508       22.3319       24.9582       27.0613       28.4075       29.1818       36.3380       32.3444       32.1003       36.5294       45.6895       55.3905       49.0652       54.5972       59.1235       73.5297       87.4704       75.1951       83.9424       91.0871       90.5443       87.2705       84.3529       76.7778       84.8756       88.0763       86.6199       89.3953       81.9978       89.1686       94.9866       96.5670      102.6819      107.9681      113.3994      116.8877      110.5372      115.7471      135.6808      126.8109      125.8948      114.9909      109.2407      114.3611      123.0639      121.4334       52.9200        0.0000        0.0000        0.0000        0.0000        0.0000        0.0000        0.0000        0.0000        0.0000        0.0000        0.0000        0.0000        0.0000        0.0000        0.0000        0.0000        0.0000        0.0000        0.0000        0.0000        0.0000        0.0000        0.0000        0.0000        0.0000        0.0000        0.0000        0.0000        0.0000        0.0000        0.0000        0.0000        0.0000        0.0000        0.0000        0.0000        0.0000        0.0000        0.0000        0.0000        0.0000        0.0000        0.0000        0.0000        0.0000        0.0000        0.0000        0.0000        0.0000        0.0000        0.0000        0.0000        0.0000
        0.0000        0.0000        0.0000        0.0000        0.0000        0.0000        0.0000        0.0000        0.0000        0.0000        0.0000        0.0000        0.0000        0.0000        0.0000        0.0000        0.0000        0.0000        0.0000        0.0000        0.0000      131.3512      131.3167      138.0268      137.9549      130.9586      117.2118      102.8151       95.4969       84.9706       77.8212       74.4011       68.1606       61.6686       65.3178       77.5889       81.6943       79.5014       69.1177       60.0600       51.9430       44.3456       33.5199        5.8794        9.3763        7.3085        3.9798        8.9911        6.2022        1.8456        5.3612        3.7077        7.6750        4.2657        5.4493        3.0041        4.0849        2.6589        4.4749        4.6525        5.0599        4.3480        4.4388        4.3930        4.1430        3.0914        4.6562        5.6380        8.2981        8.2894        7.6973        9.1032        7.6106        8.7213       11.6218        8.4843       14.4173       15.6500       12.5203       12.8599       10.9938       12.5819       12.1734       10.0011       11.5423       12.6109       16.7051       24.9303       25.4611       25.0807       20.3245       13.6275       13.4036       17.4314       10.8841       10.8047       12.3139        8.9721       12.4334       11.0131       23.8370       19.0351       16.7437       15.9972       21.1666       22.6372       21.7863       14.1875       15.5964       18.0116       16.8889       12.0755       12.7069       14.2423       21.6777       28.2139       17.7976       14.6320       15.0221       20.1646       19.5983       19.6650       17.8650       14.0868       13.5868       12.2614       12.4907       14.3740       14.9492       16.0104       22.6984       24.8385       16.0503       15.3020       15.1072       11.8540       10.0752        9.3953        8.5253       11.2225       10.5059       12.4666       12.8655       14.6893       17.8945       17.1232       19.8706       22.9793       23.2977       27.2026       30.6395       38.7003       39.2152       38.6012       39.5324       39.0841       45.0639       45.1843       47.4399       61.4944       61.2078       64.4368       63.8373       76.3732       80.1001       94.1289       97.0776       96.1241      102.3779      104.2010      115.5635       98.2068       87.2012       91.5737       99.4193       97.6557       93.3892       91.4457       96.1753      101.5534      109.1077      110.2624      117.0039      131.8071      127.0555      118.2217      130.1192      137.8679      128.0285      126.8446      115.4457      112.2483      114.3404      116.0071      114.5733        0.0000        0.0000        0.0000        0.0000        0.0000        0.0000        0.0000        0.0000        0.0000        0.0000        0.0000        0.0000        0.0000        0.0000        0.0000        0.0000        0.0000        0.0000        0.0000        0.0000        0.0000        0.0000        0.0000        0.0000        0.0000        0.0000        0.0000        0.0000        0.0000        0.0000        0.0000        0.0000        0.0000        0.0000        0.0000        0.0000        0.0000        0.0000        0.0000        0.0000        0.0000        0.0000        0.0000        0.0000        0.0000        0.0000        0.0000        0.0000        0.0000        0.0000        0.0000        0.0000        0.0000        0.0000
        0.0000        0.0000        0.0000        0.0000        0.0000        0.0000        0.0000        0.0000        0.0000        0.0000        0.0000        0.0000        0.0000        0.0000        0.0000        0.0000        0.0000        0.0000        0.0000        0.0000        0.0000        0.0000      124.0224      153.0888      166.8914      168.8095      157.8126      143.8338      135.9829      127.4048      119.5512      110.4483      102.5833      100.8930      103.9126      115.7178      116.6615      110.7186       95.2328       65.1882       53.5660       42.1370       30.6207        2.6666        1.2346        4.1194        5.0519       16.5608       17.5514       13.3278       17.3861        8.5958        4.4071        3.1054        2.6979        2.6195        3.7978        2.1055        3.0794        2.0227        2.6187        3.5607        4.4651        2.0022        3.1043        3.5378        4.6597        5.5421        6.6644        8.6057        8.4899        7.5647        7.0977        6.7545        5.8306        8.9151       13.0344       15.1208       16.7203       16.4351       16.4427       14.6743       16.7499       17.2978       17.6055       19.7389       18.9846       21.7275       23.0193       26.7992       26.9505       25.9447       19.6625       17.4850       16.8801        7.5335        7.4510        6.4447       14.2929       10.8037       14.0044       15.1936       11.8441       12.8926       12.7263       14.3063       16.5694       11.8363       14.7723       16.3352       13.6711       13.0516       16.4257       18.6876       20.5215       32.0271       22.7558       16.3763       18.1052       16.7040       18.0799       18.2125       16.3472       14.5751       18.0213       15.5718       15.5470       13.1563       13.3455       13.4839       14.8994       21.7741       14.2533       13.5745       12.2792       13.1240       11.0992       12.4873        7.4151        8.8120        9.6228       10.5666       12.8234       23.5011       34.2069       30.1773       36.4217       37.5755       33.9026       41.3239       41.8867       41.9863       47.2970       56.7490       52.2533       63.0444       71.8723       69.3354       71.9526       79.6553       90.7365       87.9795       90.9144       93.4739       96.6652      106.9483      107.3481      122.2305      135.0013      152.1252      150.4172      107.0872       95.7982       98.4022       98.5743      129.5979      128.2574      114.2252      110.9769      128.3906      155.5774      144.2709      140.5715      161.1168      164.6693      170.2411      172.9511      165.1700      145.3620      135.7058      148.5469      120.3572      121.3992      121.3442      125.1817      114.2344      129.2345      142.7166      150.4143        0.0000        0.0000        0.0000        0.0000        0.0000        0.0000        0.0000        0.0000        0.0000        0.0000        0.0000        0.0000        0.0000        0.0000        0.0000        0.0000        0.0000        0.0000        0.0000        0.0000        0.0000        0.0000        0.0000        0.0000        0.0000        0.0000        0.0000        0.0000        0.0000        0.0000        0.0000        0.0000        0.0000        0.0000        0.0000        0.0000        0.0000        0.0000        0.0000        0.0000        0.0000        0.0000        0.0000        0.0000        0.0000        0.0000        0.0000        0.0000        0.0000        0.0000
        0.0000        0.0000        0.0000        0.0000        0.0000        0.0000        0.0000        0.0000        0.0000        0.0000        0.0000        0.0000        0.0000        0.0000        0.0000        0.0000        0.0000        0.0000        0.0000        0.0000        0.0000        0.0000        0.0000        0.0000        0.0000        0.0000      171.6785      160.0964      152.4595      143.2427      133.5061      123.4491      116.0742      112.2155      112.8198      123.0172      121.6248      112.8361       95.8813       65.3400       51.1224       36.6494       26.1551        2.5588        0.6720        2.2242        2.3572       13.3918       17.6721       25.6699       19.2623        4.3510        2.7444        1.6792        1.4493        1.9682        1.8679        2.5417        5.8813        3.3511        4.9011        5.7334        5.4467        4.0887        3.6245        4.5527        4.2123        5.4709        7.1823        8.8721        9.8807        7.8420        6.7644        6.9216        6.1206        8.0402       14.4442       16.7906       15.1278       15.0083       17.0046       20.9077       22.7308       17.2458       12.6529       12.1594       16.1480       18.6401       24.1636       26.1340       22.1504       17.7425       16.1937       15.2469       14.7376       11.1247        7.4058        8.9428        8.7259        9.1453        6.3501       13.0650        7.0520        8.3067        8.6960        9.5734       12.2420        9.9165       10.6159       11.5548       11.8773       16.7122       18.6780       20.6616       19.8590       22.7354       16.0299       17.4195       17.8645       18.8655       18.9268       18.8429       15.7289       13.8456       13.4858       14.8503       14.6872       15.4822       14.7589       13.2094       13.1976       14.2172       14.1291       13.4929       15.0052       17.7386       15.3677       13.0213       10.8673        9.3522       11.2295       12.7659       16.0981       33.0674       37.0808       37.3947       40.8771       44.2723       42.8491       49.1804       46.0440       51.6370       65.1204       80.1146       65.2395       77.0611       80.4382       76.3732       73.7121       82.4652       90.3579      104.3730      106.5929      100.0439      114.1220      100.8487      107.1759      135.1094      130.4682      126.3839      140.7209       89.8602       87.1229       98.4722       98.8957      117.2347      111.7544      125.2030      127.4849      136.2566      159.2908      164.5254      164.0278      186.9560      181.4526      171.4015      170.0404      165.4127      154.0551      140.6283      149.0424      132.6063      133.5055      131.3442      143.6064      130.4451      128.6056      130.1427      128.8323        0.0000        0.0000        0.0000        0.0000        0.0000        0.0000        0.0000        0.0000        0.0000        0.0000        0.0000        0.0000        0.0000        0.0000        0.0000        0.0000        0.0000        0.0000        0.0000        0.0000        0.0000        0.0000        0.0000        0.0000        0.0000        0.0000        0.0000        0.0000        0.0000        0.0000        0.0000        0.0000        0.0000        0.0000        0.0000        0.0000        0.0000        0.0000        0.0000        0.0000        0.0000        0.0000        0.0000        0.0000        0.0000        0.0000        0.0000        0.0000        0.0000        0.0000
        0.0000        0.0000        0.0000        0.0000        0.0000        0.0000        0.0000        0.0000        0.0000        0.0000        0.0000        0.0000        0.0000        0.0000        0.0000        0.0000        0.0000        0.0000        0.0000        0.0000        0.0000        0.0000        0.0000        0.0000        0.0000        0.0000        0.0000      160.7714      154.4573      146.9615      136.4958      124.3981      117.6906      113.2568      110.3654      116.1482      113.4404      103.7986       86.8013       57.5956       43.0856       32.7807       24.3538        4.2339        2.2467        2.0411        1.6418       18.4607       24.2991       26.6079       22.7433        4.0128        0.4610        3.6693        3.6391        2.2271        2.5426        4.1580        6.7963        5.7902        5.6185        4.1069        4.3306        5.5757        3.3019        2.3238        2.2100        3.7592        6.8642        8.0818        8.1881        7.7600        7.3157        7.4092       11.5390       12.5229       13.3385       14.2033       16.7466       21.5628       16.2903       14.6836       14.4945       12.5614       11.8148       12.0586       14.2733       20.1482       22.6959       18.2789       17.6322       16.2983       14.3846       13.6467       11.4221        9.9535       13.2802       11.5879       11.0491        7.4958        6.7583        9.2210        5.2999        6.7194        6.7001        7.3123        9.3639        9.1920        8.9799        9.9759       11.8959       14.5414       15.5936       16.8716       15.5189       15.1593       19.2088       18.6995       23.2736       19.5320       20.3949       16.9600       15.4023       14.7539       13.8844       13.5194       14.1697       15.0572       14.7833       14.9449       14.8821       14.6712       14.7106       14.2068       17.3066       18.8959       16.6076       17.0249       16.2677       20.2048       18.0812       18.0051       22.2486       38.4958       35.3038       38.5746       40.4101       55.5771       54.7501       67.5188       72.4619       56.3671       73.0105       75.1493       74.4551       99.1046      100.4032      103.4751      103.5720      103.4808      106.7893      112.1036      120.7314      108.5474       94.9842       93.0285      114.6194      138.1697      146.3059      138.5253      126.7652      104.5752      101.1669      112.7076      113.8525      126.2141      129.4634      138.9661      147.3026      155.0376      166.1723      185.9787      198.7287      210.5254      205.8517      198.7829      159.5361      169.3194      155.3054      156.1125      149.8277      132.4888      134.5730      137.1539      142.6571      126.4723      130.0226      126.9869      125.7320       93.4800        0.0000        0.0000        0.0000        0.0000        0.0000        0.0000        0.0000        0.0000        0.0000        0.0000        0.0000        0.0000        0.0000        0.0000        0.0000        0.0000        0.0000        0.0000        0.0000        0.0000        0.0000        0.0000        0.0000        0.0000        0.0000        0.0000        0.0000        0.0000        0.0000        0.0000        0.0000        0.0000        0.0000        0.0000        0.0000        0.0000        0.0000        0.0000        0.0000        0.0000        0.0000        0.0000        0.0000        0.0000        0.0000        0.0000        0.0000        0.0000        0.0000
        0.0000        0.0000        0.0000        0.0000        0.0000        0.0000        0.0000        0.0000        0.0000        0.0000        0.0000        0.0000        0.0000        0.0000        0.0000        0.0000        0.0000        0.0000        0.0000        0.0000        0.0000        0.0000        0.0000        0.0000        0.0000        0.0000        0.0000        0.0000        0.0000        0.0000      129.4379      120.9054      113.7795      107.6410      102.1954      107.2338      101.7093       90.1153       73.9180       48.0506       34.6433       27.1312       23.9555        8.6572        5.5194        2.2666        3.8299       25.1136       30.0944       29.2274       22.3162        2.9506        5.7183        9.0736        6.5853        4.8877        4.6547        3.8325        3.9061        2.7489        4.6581        3.9223        6.2543        2.2956        1.9712        1.7305        2.6822        3.1452        4.5171        4.0322        5.2490        6.0314        7.4722        7.2943        8.6634        9.5264       10.5952        9.8121       10.0905       11.8545       14.7468       12.7472       12.2805       11.0256       10.9558       12.5226       13.7129       15.5263       20.2481       19.2120       19.6834       17.5534       17.1847       16.6211       14.4879       12.6345       12.5951       13.1671        9.1396        8.0785        7.3487        6.4131        5.4489        7.5714        6.9741        6.7834       10.2552       12.7415        9.7767        9.1676       10.1889       12.3427       18.6067       15.0021       14.6256       21.6230       19.5611       20.0417       20.6533       20.3720       19.4087       17.0138       16.1629       18.7383       15.3370       14.2018       13.6198       14.1051       14.2486       14.3303       15.8492       15.7871       16.0809       20.0851       19.0779       23.2495       20.6822       20.8577       20.9298       21.7718       26.9445       24.1850       20.2190       26.8330       32.4100       46.9477       49.5986       58.6481       65.2416       79.5228       93.1430       92.7527       93.3187       89.5273       98.3285      107.1194      113.3340      109.3836      122.7799      139.0475      150.1393      136.8452      124.5281      118.7176      135.4972      122.3063      119.9941      135.0219      154.6421      156.6200      144.6428      127.8275      129.5759      121.5676      122.1298      144.6518      154.1034      162.4039      187.7404      196.3619      193.3991      194.6011      209.5836      213.5903      224.4505      219.6872      165.4391      150.4211      151.8472      157.8476      170.8173      131.4539      131.4582      143.6287      133.2985      108.1574      117.7200      120.8610      127.8978      103.6500        0.0000        0.0000        0.0000        0.0000        0.0000        0.0000        0.0000        0.0000        0.0000        0.0000        0.0000        0.0000        0.0000        0.0000        0.0000        0.0000        0.0000        0.0000        0.0000        0.0000        0.0000        0.0000        0.0000        0.0000        0.0000        0.0000        0.0000        0.0000        0.0000        0.0000        0.0000        0.0000        0.0000        0.0000        0.0000        0.0000        0.0000        0.0000        0.0000        0.0000        0.0000        0.0000        0.0000        0.0000        0.0000        0.0000        0.0000        0.0000        0.0000
        0.0000        0.0000        0.0000        0.0000        0.0000        0.0000        0.0000        0.0000        0.0000        0.0000        0.0000        0.0000        0.0000        0.0000        0.0000        0.0000        0.0000        0.0000        0.0000        0.0000        0.0000        0.0000        0.0000        0.0000        0.0000        0.0000        0.0000        0.0000        0.0000        0.0000        0.0000      104.9408       99.3164        0.0000        0.0000       77.8443       72.7387       64.0160       51.2608       18.1646       12.2089        9.3460        9.2889       20.5223       19.7682       23.0102       30.9936       56.1689       66.9297       63.4459       46.2571        6.0536        3.1100        1.9776        1.5705        0.2610        0.4410        1.5773        2.4150        1.9461        1.0493        1.0249        0.8997        1.9925        0.7120        1.2596        2.3221        4.8174        5.3657        6.7647        6.2111        4.3343        8.2740        7.4954        8.0864        9.6053        7.4861        8.8667        8.3101        7.6415       11.0360       11.2419        9.9079       11.4614       14.6187       11.9786       11.2970       13.9055       19.7383       25.2528       26.7063       23.0668       23.6230       20.7599       23.0345       24.4743       19.8830       16.9453       21.4301       11.5641        8.7427       10.4508       14.1817        8.5158        6.9255        5.5900        7.9130       10.0914        9.9180        9.9106       10.3082       13.5997       18.3404       16.8954       13.9643       13.8902       16.4928       20.6014       21.1343       23.6360       29.3163       28.1869       24.6411       18.2572       17.1895       20.1853       13.6169       13.8269       13.7332       13.9801       14.2473       17.1063       17.0353       27.2117       25.7318       37.0402       37.0238       36.8694       41.7352       43.4721       55.5481       49.0985       48.4752       48.9190       41.9250       60.9536       62.1859       87.1201       89.8869      114.1514      111.0798      122.1917      129.6033      123.9226      131.5765      117.4198      133.6466      125.9425      157.3505      187.1490      185.9730      176.9950      152.8298      152.9255      150.6333      161.4861      143.5236      134.6591      163.2613      185.4416      202.2703      188.5499      168.9765      168.3893      184.1097      193.6795      218.9606      222.1800      221.3523      222.8814      231.6247      229.1660      226.8085      234.7111      218.4588      221.1181      226.9418      189.6270      174.3708      178.0384      171.0294      133.5685      130.0556      129.9297      125.6796      120.2810      127.0651      137.2130        0.0000        0.0000        0.0000        0.0000        0.0000        0.0000        0.0000        0.0000        0.0000        0.0000        0.0000        0.0000        0.0000        0.0000        0.0000        0.0000        0.0000        0.0000        0.0000        0.0000        0.0000        0.0000        0.0000        0.0000        0.0000        0.0000        0.0000        0.0000        0.0000        0.0000        0.0000        0.0000        0.0000        0.0000        0.0000        0.0000        0.0000        0.0000        0.0000        0.0000        0.0000        0.0000        0.0000        0.0000        0.0000        0.0000        0.0000        0.0000        0.0000        0.0000        0.0000
        0.0000        0.0000        0.0000        0.0000        0.0000        0.0000        0.0000        0.0000        0.0000        0.0000        0.0000        0.0000        0.0000        0.0000        0.0000        0.0000        0.0000        0.0000        0.0000        0.0000        0.0000        0.0000        0.0000        0.0000        0.0000        0.0000        0.0000        0.0000        0.0000        0.0000        0.0000        0.0000        0.0000        0.0000        0.0000        0.0000        0.0000       51.5185       40.5270       14.1402        8.5762        6.5724        7.9216       21.2256       24.7010       31.0653       40.6156       72.1606       84.7804       79.7489       57.9954        7.5173        3.4136        1.4077        0.9755        0.3554        0.9186        1.8219        1.4093        1.0224        1.1587        0.9000        1.2834        0.7722        1.3921        0.7833        2.0915        2.7653        2.7501        4.0931        3.2375        5.9857       14.3270       11.6236       15.2015       10.8246        8.1262        9.9149        8.2761       10.8601        9.2921        8.0634        7.3218       12.6744       14.0290       12.6249       10.1827       13.5584       18.1897       22.3821       29.7746       34.1125       35.1512       29.7562       25.0492       21.2088       17.4690       15.8292       11.5812        7.2795        7.6004        8.7994        9.7404       10.5324       12.2763       10.3680       10.5115        9.4484        8.0867        7.9932        9.8393       12.7998       14.2673       14.8965       15.4374       13.7576       17.1807       17.7500       17.0989       22.1445       28.7640       27.1325       25.3300       19.0694       16.4129       15.0973       14.4116       14.1923       14.2512       16.8583       16.8701       18.3521       24.2323       25.1126       23.1700       33.1851       32.7976       34.0794       42.7701       54.9692       66.9576       65.9348       55.9102       64.4354       63.0309       74.4629       79.1910      101.9352      109.9398      122.7355      112.4161      128.8870      134.0013      133.6907      136.2320      127.6299      128.2896      164.4187      180.1334      187.4721      164.7677      172.2329      161.5732      161.9843      188.0887      203.8818      182.3220      172.6363      185.8116      179.7686      188.5502      158.8241      138.7404      147.2627      196.2586      214.7032      232.4470      253.0231      259.1105      288.4427      287.4780      279.2795      272.5693      258.2556      260.7198      251.6852      226.1210      225.6925      204.2686      167.0903      160.0990      126.8449      124.9591      121.9454      134.4628      131.6391      120.7443        0.0000        0.0000        0.0000        0.0000        0.0000        0.0000        0.0000        0.0000        0.0000        0.0000        0.0000        0.0000        0.0000        0.0000        0.0000        0.0000        0.0000        0.0000        0.0000        0.0000        0.0000        0.0000        0.0000        0.0000        0.0000        0.0000        0.0000        0.0000        0.0000        0.0000        0.0000        0.0000        0.0000        0.0000        0.0000        0.0000        0.0000        0.0000        0.0000        0.0000        0.0000        0.0000        0.0000        0.0000        0.0000        0.0000        0.0000        0.0000        0.0000        0.0000        0.0000        0.0000
        0.0000        0.0000        0.0000        0.0000        0.0000        0.0000        0.0000        0.0000        0.0000        0.0000        0.0000        0.0000        0.0000        0.0000        0.0000        0.0000        0.0000        0.0000        0.0000        0.0000        0.0000        0.0000        0.0000        0.0000        0.0000        0.0000        0.0000        0.0000        0.0000        0.0000        0.0000        0.0000        0.0000        0.0000        0.0000        0.0000        0.0000        0.0000        0.0000       12.1949        7.3130        5.8748        8.0913       23.6940       28.8459       35.5707       43.6979       74.7751       85.4437       80.2291       59.6104        7.6397        4.5743        1.5422        1.5779        0.2791        0.1264        0.8338        0.8580        0.8101        0.8548        0.7001        0.4917        0.1583        0.3352        1.6249        2.3356        4.1419        4.4823        3.1976        3.4711        3.0839       13.2379       10.1296        7.4002        4.5270        6.7413        5.3852        6.0497        8.2249        8.1508       10.0713       11.8022       15.9453       12.5230        9.8371       15.7186       25.2344       18.7024       24.7490       37.6073       38.5281       33.7221       32.1279       23.1261       20.1047       16.7144       13.8587       13.6495       10.4837        8.1057        8.6550        9.9596        7.7391        7.2982        5.1798        7.0271       11.2673        7.4470        7.6111        8.1724       10.9311       12.5455       13.4826       13.5420       12.0286       17.3802       20.5869       19.8165       20.2029       24.0129       21.0866       20.2726       15.6346       15.6827       14.3750       14.3032       14.8878       14.9515       15.3709       15.6580       17.7472       20.0571       20.6340       23.3158       33.4670       30.6002       32.5970       45.0181       63.3399       65.8544       58.8117       67.3874       68.0527       57.6916       72.9429       80.9555       92.1262      105.9008       98.8595      117.2880      124.6028      130.3839      140.4247      155.2886      162.9952      163.2940      181.3956      233.2334      222.1844      191.2383      180.0254      204.5829      225.5335      209.8132      221.5495      227.0952      200.9941      202.3428      174.9312      169.2707      163.5644      151.2965      152.0785      163.4647      211.6143      221.6148      245.0983      261.0968      301.0268      318.4952      300.7189      280.5145      283.3311      268.6549      260.3815      229.0045      203.7255      203.1713      171.6237      176.5349      127.5469      120.6847      121.5145      127.7469      118.0129      119.2393        0.0000        0.0000        0.0000        0.0000        0.0000        0.0000        0.0000        0.0000        0.0000        0.0000        0.0000        0.0000        0.0000        0.0000        0.0000        0.0000        0.0000        0.0000        0.0000        0.0000        0.0000        0.0000        0.0000        0.0000        0.0000        0.0000        0.0000        0.0000        0.0000        0.0000        0.0000        0.0000        0.0000        0.0000        0.0000        0.0000        0.0000        0.0000        0.0000        0.0000        0.0000        0.0000        0.0000        0.0000        0.0000        0.0000        0.0000        0.0000        0.0000        0.0000        0.0000        0.0000
        0.0000        0.0000        0.0000        0.0000        0.0000        0.0000        0.0000        0.0000        0.0000        0.0000        0.0000        0.0000        0.0000        0.0000        0.0000        0.0000        0.0000        0.0000        0.0000        0.0000        0.0000        0.0000        0.0000        0.0000        0.0000        0.0000        0.0000        0.0000        0.0000        0.0000        0.0000        0.0000        0.0000        0.0000        0.0000        0.0000        0.0000        0.0000        0.0000        0.0000        8.0411        7.2228       10.1425       28.3986       34.0477       38.8533       42.9840       67.0090       72.4352       67.5533       52.1356        7.0112        4.2026        2.1368        1.6819        0.0000        0.0000        0.1340        0.1984        0.3414        0.7659        0.2363        0.2595        0.6349        1.1782        0.7839        2.5810        3.7248        1.5988        1.8276        1.1432        0.2730        1.3336        2.2281        0.7583        1.4953        3.2222        2.0860        6.2170        8.5522        9.9575       10.4165       13.4125       13.5192       13.5388       16.3334       16.5122       23.7705       21.8947       26.3140       30.1862       25.0292       48.4014       32.7626       31.3621       27.9205       20.3399       19.3849       17.4578       15.1228       13.6770       10.1829       11.6733        8.9022        7.6709        5.9420        6.2242        7.2186        6.9724        6.2117        7.9253       12.0300       12.7439       11.3950       13.7313       11.1660       14.2253       21.7823       19.4992       19.0287       18.8737       17.8810       18.0874       15.0359       14.7114       14.7319       14.8540       15.5044       15.6425       15.8137       16.2167       17.0466       16.8373       16.7826       16.9901       24.6288       29.2897       28.1335       29.6514       35.0092       36.6689       37.1134       41.5922       46.9173       58.0115       68.4190       68.7776       81.5466       98.5805      102.2252      111.6802      128.9900      147.6262      158.6736      184.3444      194.8417      208.0265      201.8571      213.7864      199.0060      190.1461      196.5784      208.1294      209.4364      228.6679      238.4678      230.5334      197.1705      196.7490      164.6879      168.0007      160.8889      173.4703      189.6822      176.0336      211.7567      242.8771      267.8712      247.7782      287.3038      320.0815      316.2732      290.8278      255.8118      211.3270      221.0920      199.4238      157.8754      141.1666      152.1037      178.8912      139.4520      125.9431      120.2618      121.2888      112.4410        0.0000        0.0000        0.0000        0.0000        0.0000        0.0000        0.0000        0.0000        0.0000        0.0000        0.0000        0.0000        0.0000        0.0000        0.0000        0.0000        0.0000        0.0000        0.0000        0.0000        0.0000        0.0000        0.0000        0.0000        0.0000        0.0000        0.0000        0.0000        0.0000        0.0000        0.0000        0.0000        0.0000        0.0000        0.0000        0.0000        0.0000        0.0000        0.0000        0.0000        0.0000        0.0000        0.0000        0.0000        0.0000        0.0000        0.0000        0.0000        0.0000        0.0000        0.0000        0.0000        0.0000
        0.0000        0.0000        0.0000        0.0000        0.0000        0.0000        0.0000        0.0000        0.0000        0.0000        0.0000        0.0000        0.0000        0.0000        0.0000        0.0000        0.0000        0.0000        0.0000        0.0000        0.0000        0.0000        0.0000        0.0000        0.0000        0.0000        0.0000        0.0000        0.0000        0.0000        0.0000        0.0000        0.0000        0.0000        0.0000        0.0000        0.0000        0.0000        0.0000        0.0000        0.0000        0.0000        0.0000       44.2061       54.2985       59.3260       59.2030       39.4872       39.4587       36.2254       29.4234       30.2647       21.2489       15.2701       12.2094        5.8937        4.1419        3.2464        3.2585        3.9020        3.9211        4.1419        3.3346        2.6225        2.8207        2.1213        3.2681        6.1710        7.1333       11.2723        9.6779       11.0096       12.1853       12.1988        7.0969        3.0438        2.6207        5.9130        6.5376       23.0500       26.4445       30.9483       29.9500       46.4399       54.2573       56.8510       59.6622       56.5477       58.3507       60.2811       67.5731       63.3105       81.0656       77.1120       80.2147       41.6112       37.4717       34.7011       31.1523       29.0039       29.2139       26.5080       23.2969       16.2394       13.0189       11.9001       10.9303        6.5780        5.5000        5.1601        5.1320        7.0438        7.7286        8.9642       10.2567        8.5762        9.9046       10.6172       14.5904       21.5397       20.1660       17.0242       17.3414       19.5716       19.5830       19.9078       20.2402       20.1114       20.5824       20.8288       19.9372       16.8385       18.7378       20.4642       21.2470       29.4472       30.8428       29.7053       24.9553       28.7898       38.8457       35.3146       45.6947       73.2707       93.0392       88.1507       94.8203      109.7199      100.6604      128.3548      157.4722      167.4879      169.8546      178.8173      195.3617      209.8221      208.9495      210.8518      212.2935      184.5754      224.0580      225.1907      224.6026      235.5385      254.9282      246.7874      233.3242      243.8294      253.2924      226.3291      197.8588      209.4568      208.2121      199.8137      209.0220      243.4298      263.4666      292.2528      265.7089      282.1105      293.0959      274.8050      268.7445      237.3412      229.4644      195.1686      171.6627      147.7868      132.6655      129.5434      152.0943      144.9623      121.1602      117.4110      110.3946       53.8500        0.0000        0.0000        0.0000        0.0000        0.0000        0.0000        0.0000        0.0000        0.0000        0.0000        0.0000        0.0000        0.0000        0.0000        0.0000        0.0000        0.0000        0.0000        0.0000        0.0000        0.0000        0.0000        0.0000        0.0000        0.0000        0.0000        0.0000        0.0000        0.0000        0.0000        0.0000        0.0000        0.0000        0.0000        0.0000        0.0000        0.0000        0.0000        0.0000        0.0000        0.0000        0.0000        0.0000        0.0000        0.0000        0.0000        0.0000        0.0000        0.0000        0.0000        0.0000        0.0000        0.0000
        0.0000        0.0000        0.0000        0.0000        0.0000        0.0000        0.0000        0.0000        0.0000        0.0000        0.0000        0.0000        0.0000        0.0000        0.0000        0.0000        0.0000        0.0000        0.0000        0.0000        0.0000        0.0000        0.0000        0.0000        0.0000        0.0000        0.0000        0.0000        0.0000        0.0000        0.0000        0.0000        0.0000        0.0000        0.0000        0.0000        0.0000        0.0000        0.0000        0.0000        0.0000        0.0000        0.0000        0.0000       62.0547       65.0597       58.9401       35.6744       31.3987       27.7266       24.4741       28.4149       23.9420       20.0788       16.3353        8.1990        5.8914        4.7027        4.4867        5.0332        5.2363        4.3948        3.4941        4.1812        3.4717        3.3016        3.9777        9.8790       11.0548       12.1816       10.2933       11.9473       12.6183       13.2261       12.0839        6.7545        3.1656        5.8456        9.1389       21.7103       22.1419       23.8766       29.7499       53.3185       63.0047       69.4693       77.8427       72.0153       73.5945       80.5685       77.9557       84.8313      103.8945       97.8376       77.7056       41.4029       35.0588       34.9174       32.2032       36.4406       34.6538       30.6038       28.4744       19.4398       16.2776       16.6815       15.5722        8.0045        5.7077        5.4146        5.1352        6.9896        7.1705        6.7951        8.9446        8.0117        9.3225        9.7845       12.8212       19.2289       16.5496       17.6527       19.7244       19.2161       19.1972       21.4335       20.8678       20.8401       21.5082       21.3385       20.0910       15.1413       16.8107       22.4948       23.6748       48.2147       33.1444       29.9108       19.9197       25.3968       31.1622       31.2752       75.9653       75.9112       88.2057       87.4670      103.9784      115.9918      124.3815      131.1807      163.9592      162.6382      184.1474      186.7821      191.1869      198.4770      238.0387      241.4801      221.3623      207.7777      222.2260      232.6599      237.8002      303.0854      284.7241      251.0536      240.9997      269.4540      237.3982      219.5868      207.9285      226.9615      252.7505      204.9396      229.6975      254.4117      262.8552      259.6312      267.6325      293.4669      255.0724      230.9454      234.1346      228.1832      193.2257      180.0564      164.8360      164.1244      162.2924      147.4810      149.5045      130.0446      115.3152      123.2380      111.9925       64.5000        0.0000        0.0000        0.0000        0.0000        0.0000        0.0000        0.0000        0.0000        0.0000        0.0000        0.0000        0.0000        0.0000        0.0000        0.0000        0.0000        0.0000        0.0000        0.0000        0.0000        0.0000        0.0000        0.0000        0.0000        0.0000        0.0000        0.0000        0.0000        0.0000        0.0000        0.0000        0.0000        0.0000        0.0000        0.0000        0.0000        0.0000        0.0000        0.0000        0.0000        0.0000        0.0000        0.0000        0.0000        0.0000        0.0000        0.0000        0.0000        0.0000        0.0000        0.0000        0.0000        0.0000
        0.0000        0.0000        0.0000        0.0000        0.0000        0.0000        0.0000        0.0000        0.0000        0.0000        0.0000        0.0000        0.0000        0.0000        0.0000        0.0000        0.0000        0.0000        0.0000        0.0000        0.0000        0.0000        0.0000        0.0000        0.0000        0.0000        0.0000        0.0000        0.0000        0.0000        0.0000        0.0000        0.0000        0.0000        0.0000        0.0000        0.0000        0.0000        0.0000        0.0000        0.0000        0.0000        0.0000        0.0000        0.0000        0.0000       52.0708       31.1224       25.4809       22.0358       20.1439       24.8452       22.9345       20.4474       17.4643        9.3463        7.5669        6.4253        6.5134        7.6204        7.4049        6.6522        6.5320        3.9834        3.0403        3.8350        3.7268        8.7032        9.7960       11.9434       12.7837       14.3018       16.8543       16.0384       12.4585        2.9693       11.3652        5.6332        4.9038       15.3012       18.3026       23.4976       32.1766       66.0517       68.1303       88.5112       94.7534       84.3324      108.2238      116.6934      110.5650      116.7464      142.4460      102.3092       92.6274       38.6851       33.5213       30.5304       29.2741       39.2921       40.1072       37.6287       32.4488       24.4823       21.7613       20.2279       15.5001        8.1490        8.2567        4.7730        4.9286        5.4041        5.5028        5.8350        7.2389        6.1367        7.6503        7.3843        8.8224       11.9483       13.0378       12.3594       16.4203       19.3440       19.1731       19.0563       19.8446       19.9380       20.8384       22.0112       21.4696       19.4456       18.4804       16.0721       22.8998       34.0273       21.9741       26.5009       37.9590       61.4503       47.3594       57.8688       80.1336       83.8960       88.3001      104.9082      117.3287      130.8465      151.6736      143.9871      171.2120      183.3225      206.2715      212.8325      211.3285      211.7813      221.8489      203.2148      206.7997      193.7074      204.8356      244.8082      256.3604      276.1335      268.7470      248.7192      231.7565      251.8351      233.2231      219.7730      193.8900      201.4704      213.0140      216.2629      217.1368      227.6954      245.2447      251.6662      269.5190      258.9385      245.5588      224.5182      211.3708      204.5022      202.2575      204.2031      181.9293      153.2688      134.9482      132.5459      148.5595      126.4539      118.2640      128.0438      115.2349       83.1000        0.0000        0.0000        0.0000        0.0000        0.0000        0.0000        0.0000        0.0000        0.0000        0.0000        0.0000        0.0000        0.0000        0.0000        0.0000        0.0000        0.0000        0.0000        0.0000        0.0000        0.0000        0.0000        0.0000        0.0000        0.0000        0.0000        0.0000        0.0000        0.0000        0.0000        0.0000        0.0000        0.0000        0.0000        0.0000        0.0000        0.0000        0.0000        0.0000        0.0000        0.0000        0.0000        0.0000        0.0000        0.0000        0.0000        0.0000        0.0000        0.0000        0.0000        0.0000        0.0000        0.0000
        0.0000        0.0000        0.0000        0.0000        0.0000        0.0000        0.0000        0.0000        0.0000        0.0000        0.0000        0.0000        0.0000        0.0000        0.0000        0.0000        0.0000        0.0000        0.0000        0.0000        0.0000        0.0000        0.0000        0.0000        0.0000        0.0000        0.0000        0.0000        0.0000        0.0000        0.0000        0.0000        0.0000        0.0000        0.0000        0.0000        0.0000        0.0000        0.0000        0.0000        0.0000        0.0000        0.0000        0.0000        0.0000        0.0000        0.0000       23.4576       20.1477       17.7279       16.3577       20.0544       18.2230       16.8890       16.0998        9.9473        9.3986        9.0851        9.0862       10.3260       10.4107       10.3413        9.7650        4.2133        3.9255        3.8733        4.0973       11.7394       11.8258       12.7805       14.8998       18.0194       19.1785       19.2777       17.0493        2.1118        6.4122        2.5812        3.9618       15.8344       19.4945       26.1915       33.9965       71.4029       81.4241      105.4805      100.7041      107.7471      111.7782      155.1507      160.2070      127.6040      144.9567      120.5992       97.0128       45.5909       52.7468       32.1503       32.7101       46.7045       49.2381       45.5727       40.3173       32.8177       25.8851       21.9608       18.2657        9.7289        7.5414        5.3410        4.2998        4.3771        3.8761        3.8491        4.1905        4.2948        5.1582        6.1650        7.1384        8.5285        9.2117       10.2333       12.1685       15.7858       16.4340       17.0419       17.4475       19.0572       19.1091       18.6025       19.0515       23.5799       13.6180       13.1825       15.3874       24.6355       14.4233       20.1735       21.8672       30.1861       47.1834       54.6273       46.4875       80.6156       98.7009       99.9677       92.3026      105.6096      130.8717      163.8353      164.2649      152.6600      167.7383      189.7312      195.2638      186.5922      182.2481      174.9964      177.3853      171.1948      182.3302      192.1059      199.3536      175.5010      200.6607      225.6071      212.2489      227.0602      220.7035      217.4052      195.1073      205.3094      207.8503      198.6930      186.2353      209.7033      244.6500      269.1191      248.0278      241.3945      237.1907      234.7022      210.4866      211.8921      225.7314      217.4470      209.1982      166.4100      154.4982      159.2609      143.5859      133.7294      131.7915      119.5936      135.3435        0.0000        0.0000        0.0000        0.0000        0.0000        0.0000        0.0000        0.0000        0.0000        0.0000        0.0000        0.0000        0.0000        0.0000        0.0000        0.0000        0.0000        0.0000        0.0000        0.0000        0.0000        0.0000        0.0000        0.0000        0.0000        0.0000        0.0000        0.0000        0.0000        0.0000        0.0000        0.0000        0.0000        0.0000        0.0000        0.0000        0.0000        0.0000        0.0000        0.0000        0.0000        0.0000        0.0000        0.0000        0.0000        0.0000        0.0000        0.0000        0.0000        0.0000        0.0000        0.0000        0.0000        0.0000
        0.0000        0.0000        0.0000        0.0000        0.0000        0.0000        0.0000        0.0000        0.0000        0.0000        0.0000        0.0000        0.0000        0.0000        0.0000        0.0000        0.0000        0.0000        0.0000        0.0000        0.0000        0.0000        0.0000        0.0000        0.0000        0.0000        0.0000        0.0000        0.0000        0.0000        0.0000        0.0000        0.0000        0.0000        0.0000        0.0000        0.0000        0.0000        0.0000        0.0000        0.0000        0.0000        0.0000        0.0000        0.0000        0.0000        0.0000        0.0000        0.0000        0.0000       10.9632        6.4202        5.9173        6.1900        7.0009       19.3331       19.5687       20.0022       20.2567       20.3395       20.9599       20.7490       19.7897       20.2490       18.3901       18.1669        0.0000        0.0000       15.7872       15.9355       17.9148       21.7824       25.0234       27.7116       26.2628       20.9727       17.5922       22.0399       27.7108       30.7714       36.9637       42.7167       51.6087       46.8597       77.7235       73.1255       84.9416       81.5984       89.8920        0.0000        0.0000        0.0000        0.0000      199.2524      191.7865      155.6967       91.0927       65.4773        0.0000      108.0073      106.3036       96.3755       74.0560       52.9063       40.7495       34.5919       29.8727       18.6070       10.8631        9.9019        2.4046        0.6510        0.3698        0.6313        0.3873        3.1941        4.6181        5.2798        5.6517        5.6285        6.0275        6.8482        7.5426        9.0874       10.0902       10.9527       11.5080       16.7068       16.3096       16.3992       16.3501       20.7379       13.2590        8.3450       10.7407       16.7791       12.6560       19.2412       19.7199       33.6513       45.5283       53.4750       59.7815       98.7943      126.2436      129.7551      141.3594      148.3180      175.3434      165.6794      175.6529      139.3214      154.0755      165.2146      210.6223      172.2668      162.4032      174.4560      165.3444      190.1169      177.5735      195.9141      199.8053      169.6001      189.1413      194.8260      193.6418      187.4615      202.4620      228.9068      249.3180      210.9774      186.0098      188.6211      199.8895      244.4884      232.9476      244.8975      223.7878      210.5892      223.2182      211.0558      206.7627      203.0500      221.2888      222.9383      216.7650      217.0130      193.6803      197.1776      192.6989      163.8850      121.5903        0.0000        0.0000        0.0000        0.0000        0.0000        0.0000        0.0000        0.0000        0.0000        0.0000        0.0000        0.0000        0.0000        0.0000        0.0000        0.0000        0.0000        0.0000        0.0000        0.0000        0.0000        0.0000        0.0000        0.0000        0.0000        0.0000        0.0000        0.0000        0.0000        0.0000        0.0000        0.0000        0.0000        0.0000        0.0000        0.0000        0.0000        0.0000        0.0000        0.0000        0.0000        0.0000        0.0000        0.0000        0.0000        0.0000        0.0000        0.0000        0.0000        0.0000        0.0000        0.0000        0.0000        0.0000        0.0000        0.0000
        0.0000        0.0000        0.0000        0.0000        0.0000        0.0000        0.0000        0.0000        0.0000        0.0000        0.0000        0.0000        0.0000        0.0000        0.0000        0.0000        0.0000        0.0000        0.0000        0.0000        0.0000        0.0000        0.0000        0.0000        0.0000        0.0000        0.0000        0.0000        0.0000        0.0000        0.0000        0.0000        0.0000        0.0000        0.0000        0.0000        0.0000        0.0000        0.0000        0.0000        0.0000        0.0000        0.0000        0.0000        0.0000        0.0000        0.0000        0.0000        0.0000        0.0000        0.0000        0.0000        0.0000        0.0000        0.0000       17.3520       20.9680       23.2999        0.0000        0.0000        0.0000       25.5020       25.2392       24.7914       25.3310        0.0000        0.0000        0.0000        0.0000        0.0000        0.0000        0.0000       27.1557       28.8877       28.8446       24.3367       22.7073       25.0617       31.8833       34.3636       51.9862       55.3931       63.4966       59.2472       81.4869       70.3820      101.3902      101.5622        0.0000        0.0000        0.0000        0.0000        0.0000        0.0000      264.5403      143.7493        0.0000        0.0000        0.0000      113.1755      106.2313       99.4439       85.8144       63.2835       50.7968       44.4205       37.5109       13.2757        9.7721        3.3128        1.6098        0.3887        0.1865        0.1988        0.2593        2.4624        3.5069        6.5156        4.6292        4.2821        4.5448        5.0018        5.7977        7.0336        7.6643        8.4068        9.2566       12.6590       14.0150       14.2099       13.0472        7.9715        7.2054        7.1555        7.8530       15.2420       16.1795       19.1107       28.6563       36.9532       37.8256       41.1157       73.4343      102.4624      144.7697      136.6724      146.9599      142.6522      157.5562      150.1914      149.6291      154.6606      157.0867      161.9880      164.2086      162.7524      163.2887      152.3984      142.4632      153.0256      160.1454      179.5014      196.3226      211.1268      222.5848      185.5127      179.6426      176.6026      193.3461      214.6225      218.3855      189.6177      198.3201      183.0468      226.3907      242.5515      233.8712      226.0368      213.5887      194.3045      193.5244      208.3723      212.5345      235.8206      236.6117      224.9442      224.4614      212.9941      205.1852      229.1954      229.3003      164.2719      142.7923        0.0000        0.0000        0.0000        0.0000        0.0000        0.0000        0.0000        0.0000        0.0000        0.0000        0.0000        0.0000        0.0000        0.0000        0.0000        0.0000        0.0000        0.0000        0.0000        0.0000        0.0000        0.0000        0.0000        0.0000        0.0000        0.0000        0.0000        0.0000        0.0000        0.0000        0.0000        0.0000        0.0000        0.0000        0.0000        0.0000        0.0000        0.0000        0.0000        0.0000        0.0000        0.0000        0.0000        0.0000        0.0000        0.0000        0.0000        0.0000        0.0000        0.0000        0.0000        0.0000        0.0000        0.0000        0.0000        0.0000
        0.0000        0.0000        0.0000        0.0000        0.0000        0.0000        0.0000        0.0000        0.0000        0.0000        0.0000        0.0000        0.0000        0.0000        0.0000        0.0000        0.0000        0.0000        0.0000        0.0000        0.0000        0.0000        0.0000        0.0000        0.0000        0.0000        0.0000        0.0000        0.0000        0.0000        0.0000        0.0000        0.0000        0.0000        0.0000        0.0000        0.0000        0.0000        0.0000        0.0000        0.0000        0.0000        0.0000        0.0000        0.0000        0.0000        0.0000        0.0000        0.0000        0.0000        0.0000        0.0000        0.0000        0.0000        0.0000        0.0000        0.0000        0.0000        0.0000        0.0000        0.0000       25.6754       25.6618       25.0188       24.8797        0.0000        0.0000        0.0000        0.0000        0.0000        0.0000        0.0000        0.0000       30.2442       31.7711       24.8401       24.1241       26.9789       32.9652       57.2299       51.5437       46.4757       59.3301       83.8172      100.6125        0.0000        0.0000        0.0000        0.0000        0.0000        0.0000        0.0000        0.0000        0.0000        0.0000        0.0000        0.0000        0.0000        0.0000        0.0000      101.7322      106.6258       91.9107       63.6636       45.2559       41.5718       20.5808        9.6196        4.5228        2.3309        1.6383        0.3184        0.2440        0.2625        0.2055        1.9785        3.4757        5.4446        3.8985        3.5689        3.6802        4.0091        4.6073        5.6151        6.1224        6.7732        7.6267       10.6476       12.1601       12.4782       11.5356        7.1081        6.4945        6.5359        7.2578        9.8319       14.3567       25.6045       29.9718       37.9409       40.5186       50.1688       64.4131       89.3291       98.4335      137.3554      123.2701      140.2410      135.3844      130.4755      134.7186      121.9298      120.9175      132.3335      139.8339      140.5655      163.2863      162.6162      149.7094      159.7487      169.5874      214.3831      233.5183      241.3200      185.0463      151.7083      175.1222      167.9192      180.2968      181.7304      183.7825      177.8843      210.2783      220.2535      216.4018      213.5465      207.9826      199.9638      218.2206      218.4010      204.7963      211.6260      234.7085      242.1998      235.1653      223.8414      209.4376      207.3992      239.1062      207.8057      190.1873      131.5915        0.0000        0.0000        0.0000        0.0000        0.0000        0.0000        0.0000        0.0000        0.0000        0.0000        0.0000        0.0000        0.0000        0.0000        0.0000        0.0000        0.0000        0.0000        0.0000        0.0000        0.0000        0.0000        0.0000        0.0000        0.0000        0.0000        0.0000        0.0000        0.0000        0.0000        0.0000        0.0000        0.0000        0.0000        0.0000        0.0000        0.0000        0.0000        0.0000        0.0000        0.0000        0.0000        0.0000        0.0000        0.0000        0.0000        0.0000        0.0000        0.0000        0.0000        0.0000        0.0000        0.0000        0.0000        0.0000        0.0000        0.0000
        0.0000        0.0000        0.0000        0.0000        0.0000        0.0000        0.0000        0.0000        0.0000        0.0000        0.0000        0.0000        0.0000        0.0000        0.0000        0.0000        0.0000        0.0000        0.0000        0.0000        0.0000        0.0000        0.0000        0.0000        0.0000        0.0000        0.0000        0.0000        0.0000        0.0000        0.0000        0.0000        0.0000        0.0000        0.0000        0.0000        0.0000        0.0000        0.0000        0.0000        0.0000        0.0000        0.0000        0.0000        0.0000        0.0000        0.0000        0.0000        0.0000        0.0000        0.0000        0.0000        0.0000        0.0000        0.0000        0.0000        0.0000        0.0000        0.0000        0.0000        0.0000        0.0000       21.1200       20.7115        0.0000        0.0000        0.0000        0.0000        0.0000        0.0000        0.0000        0.0000        0.0000        0.0000       30.8324       24.1474       23.4753       27.0694       36.1921       47.0951       37.9961       38.1906       52.7588       76.9201        0.0000        0.0000        0.0000        0.0000        0.0000        0.0000        0.0000        0.0000        0.0000        0.0000        0.0000        0.0000        0.0000        0.0000        0.0000        0.0000        0.0000      116.2945      117.3359       58.3797       40.9863       27.4362       20.9450       10.2404        4.8345        2.8843        2.2623        0.4907        0.3184        0.2690        0.2425        2.1195        3.0977        3.7608        4.3587        4.6584        3.6208        4.1861        4.9279        5.2059        5.3903        5.8903        6.6459        9.3378       10.7690       11.1848       10.5900        6.7221        6.3230        6.4758        7.1888       14.2826       10.6093       18.8875       26.2879       31.7959       37.1127       58.5450       58.6735       72.9145       92.7646       96.6879      108.4922      107.6846      125.2732      131.7563      132.9565      113.9606      119.0825      131.3866      135.3294      135.6467      153.1898      167.1853      160.2749      152.6531      193.9338      201.7643      205.3828      211.1712      183.4617      175.8933      155.0778      169.0114      187.6235      180.1680      188.0710      187.0225      184.7346      197.4883      211.0941      199.8090      196.9773      209.9658      226.4903      242.0952      237.6672      232.7435      231.7818      227.8993      228.6178      227.3611      238.7246      300.2730      214.6761      183.6630      167.3796        0.0000        0.0000        0.0000        0.0000        0.0000        0.0000        0.0000        0.0000        0.0000        0.0000        0.0000        0.0000        0.0000        0.0000        0.0000        0.0000        0.0000        0.0000        0.0000        0.0000        0.0000        0.0000        0.0000        0.0000        0.0000        0.0000        0.0000        0.0000        0.0000        0.0000        0.0000        0.0000        0.0000        0.0000        0.0000        0.0000        0.0000        0.0000        0.0000        0.0000        0.0000        0.0000        0.0000        0.0000        0.0000        0.0000        0.0000        0.0000        0.0000        0.0000        0.0000        0.0000        0.0000        0.0000        0.0000        0.0000        0.0000        0.0000
        0.0000        0.0000        0.0000        0.0000        0.0000        0.0000        0.0000        0.0000        0.0000        0.0000        0.0000        0.0000        0.0000        0.0000        0.0000        0.0000        0.0000        0.0000        0.0000        0.0000        0.0000        0.0000        0.0000        0.0000        0.0000        0.0000        0.0000        0.0000        0.0000        0.0000        0.0000        0.0000        0.0000        0.0000        0.0000        0.0000        0.0000        0.0000        0.0000        0.0000        0.0000        0.0000        0.0000        0.0000        0.0000        0.0000        0.0000        0.0000        0.0000        0.0000        0.0000        0.0000        0.0000        0.0000        0.0000        0.0000        0.0000        0.0000        0.0000        0.0000        0.0000        0.0000        0.0000        0.0000        0.0000        0.0000        0.0000        0.0000        0.0000        0.0000        0.0000        0.0000        0.0000        0.0000       31.7973       28.3302       28.1724       27.4514       31.2008       22.2987       26.8004       30.7260       42.2175        0.0000        0.0000        0.0000        0.0000        0.0000        0.0000        0.0000        0.0000        0.0000        0.0000        0.0000        0.0000        0.0000        0.0000        0.0000        0.0000        0.0000        0.0000      118.1114      133.2885       72.9891       50.5174       38.4227       29.5572       16.7124       10.9031        7.4084        5.9633        3.4546        2.2173        1.6722        1.9888        4.6682        6.2198        5.3169        5.1537        4.3502        4.1399        4.2478        4.7583        9.7924        5.2309        4.9021        5.4554        8.2446        9.5994       10.1522        9.8601        9.2327        8.9742        9.5550       10.4277       11.6582       14.8147       17.0676       19.6923       23.2710       22.5724       35.0498       52.7376       78.2709       87.7950       95.1896       93.1488      103.3866      117.7327      128.5835      138.7927      153.0560      138.3166      160.6356      170.2830      144.0773      156.8519      181.1555      170.8991      147.3074      148.1161      176.1289      184.5638      185.9388      170.8543      163.5457      161.4875      160.0898      185.6614      204.0267      208.2587      197.6383      172.7403      182.1834      198.3110      203.9530      205.9041      205.4113      218.9328      236.7563      244.0606      223.2191      232.6904      174.8965      178.8632      182.8946      223.9011      278.1964      175.5846      164.6346      158.2692        0.0000        0.0000        0.0000        0.0000        0.0000        0.0000        0.0000        0.0000        0.0000        0.0000        0.0000        0.0000        0.0000        0.0000        0.0000        0.0000        0.0000        0.0000        0.0000        0.0000        0.0000        0.0000        0.0000        0.0000        0.0000        0.0000        0.0000        0.0000        0.0000        0.0000        0.0000        0.0000        0.0000        0.0000        0.0000        0.0000        0.0000        0.0000        0.0000        0.0000        0.0000        0.0000        0.0000        0.0000        0.0000        0.0000        0.0000        0.0000        0.0000        0.0000        0.0000        0.0000        0.0000        0.0000        0.0000        0.0000        0.0000        0.0000
        0.0000        0.0000        0.0000        0.0000        0.0000        0.0000        0.0000        0.0000        0.0000        0.0000        0.0000        0.0000        0.0000        0.0000        0.0000        0.0000        0.0000        0.0000        0.0000        0.0000        0.0000        0.0000        0.0000        0.0000        0.0000        0.0000        0.0000        0.0000        0.0000        0.0000        0.0000        0.0000        0.0000        0.0000        0.0000        0.0000        0.0000        0.0000        0.0000        0.0000        0.0000        0.0000        0.0000        0.0000        0.0000        0.0000        0.0000        0.0000        0.0000        0.0000        0.0000        0.0000        0.0000        0.0000        0.0000        0.0000        0.0000        0.0000        0.0000        0.0000        0.0000        0.0000        0.0000        0.0000        0.0000        0.0000        0.0000        0.0000        0.0000        0.0000        0.0000        0.0000        0.0000        0.0000        0.0000        0.0000        0.0000        0.0000        0.0000        0.0000        0.0000        0.0000        0.0000        0.0000        0.0000        0.0000        0.0000        0.0000        0.0000        0.0000        0.0000        0.0000        0.0000        0.0000        0.0000        0.0000        0.0000        0.0000        0.0000        0.0000        0.0000      104.8341      107.2094       62.8936       47.0966       39.3670       31.5380       17.9594       12.2936        8.7314        8.0268        4.3689        2.6911        2.5741        2.1611        4.7989        5.6488        6.6161        5.2782        4.3574        4.1940        3.9470        4.1666        3.6357        3.6812        3.9117        4.5461        7.1611        8.1286        8.7847        8.9011        8.6331        8.6853        9.2582       10.3135       11.5193       14.7473       17.5203       18.9711       20.7756       33.5694       38.8690       58.9765       75.3983       77.1292       74.1781       70.6352      102.7410      104.2794      130.9760      137.1756      133.2011      157.9413      151.2840      167.1007      153.8424      138.6625      161.3285      148.2243      134.0890      132.7092      154.3749      158.0828      172.1747      165.6278      182.0166      157.1006      157.4508      164.7697      186.2528      235.9298      183.5925      181.7133      189.5626      197.8438      213.6556      210.4048      218.5762      219.8808      232.8660      242.0143      205.6641      212.9812      208.7237      227.4040      184.4220      184.8150      190.0589      167.0718      154.0602        0.0000        0.0000        0.0000        0.0000        0.0000        0.0000        0.0000        0.0000        0.0000        0.0000        0.0000        0.0000        0.0000        0.0000        0.0000        0.0000        0.0000        0.0000        0.0000        0.0000        0.0000        0.0000        0.0000        0.0000        0.0000        0.0000        0.0000        0.0000        0.0000        0.0000        0.0000        0.0000        0.0000        0.0000        0.0000        0.0000        0.0000        0.0000        0.0000        0.0000        0.0000        0.0000        0.0000        0.0000        0.0000        0.0000        0.0000        0.0000        0.0000        0.0000        0.0000        0.0000        0.0000        0.0000        0.0000        0.0000        0.0000        0.0000        0.0000
        0.0000        0.0000        0.0000        0.0000        0.0000        0.0000        0.0000        0.0000        0.0000        0.0000        0.0000        0.0000        0.0000        0.0000        0.0000        0.0000        0.0000        0.0000        0.0000        0.0000        0.0000        0.0000        0.0000        0.0000        0.0000        0.0000        0.0000        0.0000        0.0000        0.0000        0.0000        0.0000        0.0000        0.0000        0.0000        0.0000        0.0000        0.0000        0.0000        0.0000        0.0000        0.0000        0.0000        0.0000        0.0000        0.0000        0.0000        0.0000        0.0000        0.0000        0.0000        0.0000        0.0000        0.0000        0.0000        0.0000        0.0000        0.0000        0.0000        0.0000        0.0000        0.0000        0.0000        0.0000        0.0000        0.0000        0.0000        0.0000        0.0000        0.0000        0.0000        0.0000        0.0000        0.0000        0.0000        0.0000        0.0000        0.0000        0.0000        0.0000        0.0000        0.0000        0.0000        0.0000        0.0000        0.0000        0.0000        0.0000        0.0000        0.0000        0.0000        0.0000        0.0000        0.0000        0.0000        0.0000        0.0000        0.0000        0.0000        0.0000        0.0000       98.6983       64.2984       57.2086       47.2479       40.1301       36.7401       19.5911       14.8186       11.2182        8.9994        5.3344        2.8727        1.8753        1.9195        4.2987        4.6891        5.6378        5.5840        4.2139        3.7842        3.6339        3.8039        3.3641        3.2934        3.7405        4.5028        5.8324        6.8669        7.5251        7.7899        7.7417        8.0111        8.6999        9.7986       14.5115       12.1724       15.1362       15.5669       17.2828       31.1524       41.8434       45.6619       44.0022       68.9994       71.1242       80.9785       88.4639      106.4742      126.9102      142.9362      172.7052      196.9122      199.7762      179.9971      146.1516      153.1346      167.8675      172.1095      142.6066      138.4269      122.5925      126.9209      136.5675      131.9524      175.8024      146.5411      159.4452      170.0745      167.6440      176.6021      163.8750      170.0478      211.9826      288.5739      224.0121      207.8793      216.3593      218.5608      219.5269      221.8895      236.4720      198.6493      198.6243      176.4991      156.1169      170.5239      162.3461      170.9637      184.7819        0.0000        0.0000        0.0000        0.0000        0.0000        0.0000        0.0000        0.0000        0.0000        0.0000        0.0000        0.0000        0.0000        0.0000        0.0000        0.0000        0.0000        0.0000        0.0000        0.0000        0.0000        0.0000        0.0000        0.0000        0.0000        0.0000        0.0000        0.0000        0.0000        0.0000        0.0000        0.0000        0.0000        0.0000        0.0000        0.0000        0.0000        0.0000        0.0000        0.0000        0.0000        0.0000        0.0000        0.0000        0.0000        0.0000        0.0000        0.0000        0.0000        0.0000        0.0000        0.0000        0.0000        0.0000        0.0000        0.0000        0.0000        0.0000        0.0000
        0.0000        0.0000        0.0000        0.0000        0.0000        0.0000        0.0000        0.0000        0.0000        0.0000        0.0000        0.0000        0.0000        0.0000        0.0000        0.0000        0.0000        0.0000        0.0000        0.0000        0.0000        0.0000        0.0000        0.0000        0.0000        0.0000        0.0000        0.0000        0.0000        0.0000        0.0000        0.0000        0.0000        0.0000        0.0000        0.0000        0.0000        0.0000        0.0000        0.0000        0.0000        0.0000        0.0000        0.0000        0.0000        0.0000        0.0000        0.0000        0.0000        0.0000        0.0000        0.0000        0.0000        0.0000        0.0000        0.0000        0.0000        0.0000        0.0000        0.0000        0.0000        0.0000        0.0000        0.0000        0.0000        0.0000        0.0000        0.0000        0.0000        0.0000        0.0000        0.0000        0.0000        0.0000        0.0000        0.0000        0.0000        0.0000        0.0000        0.0000        0.0000        0.0000        0.0000        0.0000        0.0000        0.0000        0.0000        0.0000        0.0000        0.0000        0.0000        0.0000        0.0000        0.0000        0.0000        0.0000        0.0000        0.0000        0.0000        0.0000       71.3623       86.9289       59.0594       50.5038       41.8666       38.1142       32.6405       20.9952       17.4358       15.7027       12.2498        6.4097        3.5673        2.1341        2.2019        3.8194        4.7125        5.1492       12.0584        4.1893        5.0419        3.4622        3.6670        3.2042        3.1850        3.2220        3.4999        4.9871        5.7536        6.2922        6.5939        6.6131        8.6066        7.6520        8.8709       10.2070       11.4122       16.4045       14.9606       14.4188       22.0059       37.3639       37.9504       48.1532       67.7524       62.4295       72.4287       84.4800       95.0127      133.6617      165.4597      206.7338      207.9531      205.7793      186.9261      129.0902      152.8039      180.5721      167.0234      130.8374      112.4750      101.3816      100.0974      115.1818      111.4221      137.7876      165.1594      159.9794      158.9963      162.1322      163.7331      177.2043      188.3565      221.1663      240.4416      200.1752      197.5189      189.5704      181.4005      209.2562      204.3522      179.3732      173.6685      146.0660      142.2337      143.1462      152.7419      179.8008        0.0000        0.0000        0.0000        0.0000        0.0000        0.0000        0.0000        0.0000        0.0000        0.0000        0.0000        0.0000        0.0000      191.1000        0.0000        0.0000        0.0000      159.8100        0.0000        0.0000        0.0000        0.0000        0.0000        0.0000        0.0000        0.0000        0.0000        0.0000        0.0000        0.0000        0.0000        0.0000        0.0000        0.0000        0.0000        0.0000        0.0000        0.0000        0.0000        0.0000        0.0000        0.0000        0.0000        0.0000        0.0000        0.0000        0.0000        0.0000        0.0000        0.0000        0.0000        0.0000        0.0000        0.0000        0.0000        0.0000        0.0000        0.0000        0.0000        0.0000        0.0000
        0.0000        0.0000        0.0000        0.0000        0.0000        0.0000        0.0000        0.0000        0.0000        0.0000        0.0000        0.0000        0.0000        0.0000        0.0000        0.0000        0.0000        0.0000        0.0000        0.0000        0.0000        0.0000        0.0000        0.0000        0.0000        0.0000        0.0000        0.0000        0.0000        0.0000        0.0000        0.0000        0.0000        0.0000        0.0000        0.0000        0.0000        0.0000        0.0000        0.0000        0.0000        0.0000        0.0000        0.0000        0.0000        0.0000        0.0000        0.0000        0.0000        0.0000        0.0000        0.0000        0.0000        0.0000        0.0000        0.0000        0.0000        0.0000        0.0000        0.0000        0.0000        0.0000        0.0000        0.0000        0.0000        0.0000        0.0000        0.0000        0.0000        0.0000        0.0000        0.0000        0.0000        0.0000        0.0000        0.0000        0.0000        0.0000        0.0000        0.0000        0.0000        0.0000        0.0000        0.0000        0.0000        0.0000        0.0000        0.0000        0.0000        0.0000        0.0000        0.0000        0.0000        0.0000        0.0000        0.0000        0.0000        0.0000        0.0000        0.0000       62.2502       49.7556       45.8184       39.2411       37.8113       35.4162       36.6731       63.1070       32.8376       29.0404       22.1759        7.4435        4.8181        2.6809        2.2703        2.1455        2.1497        3.2134        3.3786        3.2073        3.3400        3.2034        3.0481        3.5792        3.5489        3.6084        3.7061        3.0402        3.4381        3.7124        3.9486        3.7146        5.7803        4.4820        5.3846        8.2192        9.3836       10.8504       14.3663       13.2398       16.1763       22.8269       27.9130       78.5526       83.0786       74.9716       83.8045       93.7627      128.6774      180.9461      205.7963      212.9890      197.1581      186.2575      188.3595      136.3504      124.6235      136.5338      116.0678      106.0636       97.7826       90.3202      117.8486      129.5974      134.5694      156.4517      180.2602      151.9186      148.8926      167.0796      164.3062      156.8900      152.9338      159.0164      172.4099      163.4747      191.9209      166.4434      161.6760      147.8427      161.4110      163.8911      149.7947      107.5213      107.9004      129.7078      170.4631      327.1476        0.0000        0.0000        0.0000        0.0000        0.0000        0.0000        0.0000        0.0000        0.0000        0.0000        0.0000        0.0000      227.9400      157.1100      157.2600        0.0000      142.8000      172.0800        0.0000        0.0000        0.0000        0.0000        0.0000        0.0000        0.0000        0.0000        0.0000        0.0000        0.0000        0.0000        0.0000        0.0000        0.0000        0.0000        0.0000        0.0000        0.0000        0.0000        0.0000        0.0000        0.0000        0.0000        0.0000        0.0000        0.0000        0.0000        0.0000        0.0000        0.0000        0.0000        0.0000        0.0000        0.0000        0.0000        0.0000        0.0000        0.0000        0.0000        0.0000        0.0000        0.0000
        0.0000        0.0000        0.0000        0.0000        0.0000        0.0000        0.0000        0.0000        0.0000        0.0000        0.0000        0.0000        0.0000        0.0000        0.0000        0.0000        0.0000        0.0000        0.0000        0.0000        0.0000        0.0000        0.0000        0.0000        0.0000        0.0000        0.0000        0.0000        0.0000        0.0000        0.0000        0.0000        0.0000        0.0000        0.0000        0.0000        0.0000        0.0000        0.0000        0.0000        0.0000        0.0000        0.0000        0.0000        0.0000        0.0000        0.0000        0.0000        0.0000        0.0000        0.0000        0.0000        0.0000        0.0000        0.0000        0.0000        0.0000        0.0000        0.0000        0.0000        0.0000        0.0000        0.0000        0.0000        0.0000        0.0000        0.0000        0.0000        0.0000        0.0000        0.0000        0.0000        0.0000        0.0000        0.0000        0.0000        0.0000        0.0000        0.0000        0.0000        0.0000        0.0000        0.0000        0.0000        0.0000        0.0000        0.0000        0.0000        0.0000        0.0000        0.0000        0.0000        0.0000        0.0000        0.0000        0.0000        0.0000        0.0000        0.0000       46.4803       39.5545       35.6067       34.3994       35.0147       32.6682       32.1681       34.2055       61.9927       39.0606       32.9379       25.6543        8.2348        4.2160        2.6742        2.0817        1.7974        1.4215        2.6007        1.8680        2.5333        2.4892        2.4575        2.4955        2.8679        3.0500        3.0284        3.0191        3.0621        2.5990        2.8099        3.0559        4.7560        3.3970        3.7586        4.7474        7.4752        8.7424       10.2958       12.1080       12.8002       15.7471       21.7341       44.7088       72.7723       74.3144       86.4955       98.9261      118.0699      170.7417      205.2771      203.4000      201.8617      164.3942      189.7717      173.0904      114.4899      125.6557      111.7262       91.4952       95.9930       92.1474       92.0801      115.6476      142.7020      151.9701      168.8192      173.5546      158.5356      143.0933      139.5062      137.8564      151.9645      125.7233      172.1235      160.2671      134.2895      140.8515      144.5828      139.9766      143.5618      144.2402      148.5787      126.4963       96.9033       97.6724      124.4701      134.0126      190.3723        0.0000        0.0000        0.0000        0.0000        0.0000        0.0000      316.2566      204.3900        0.0000        0.0000        0.0000        0.0000      176.5500      148.1400        0.0000        0.0000        0.0000        0.0000        0.0000        0.0000        0.0000        0.0000        0.0000        0.0000        0.0000        0.0000        0.0000        0.0000        0.0000        0.0000        0.0000        0.0000        0.0000        0.0000        0.0000        0.0000        0.0000        0.0000        0.0000        0.0000        0.0000        0.0000        0.0000        0.0000        0.0000        0.0000        0.0000        0.0000        0.0000        0.0000        0.0000        0.0000        0.0000        0.0000        0.0000        0.0000        0.0000        0.0000        0.0000        0.0000        0.0000
        0.0000        0.0000        0.0000        0.0000        0.0000        0.0000        0.0000        0.0000        0.0000        0.0000        0.0000        0.0000        0.0000        0.0000        0.0000        0.0000        0.0000        0.0000        0.0000        0.0000        0.0000        0.0000        0.0000        0.0000        0.0000        0.0000        0.0000        0.0000        0.0000        0.0000        0.0000        0.0000        0.0000        0.0000        0.0000        0.0000        0.0000        0.0000        0.0000        0.0000        0.0000        0.0000        0.0000        0.0000        0.0000        0.0000        0.0000        0.0000        0.0000        0.0000        0.0000        0.0000        0.0000        0.0000        0.0000        0.0000        0.0000        0.0000        0.0000        0.0000        0.0000        0.0000        0.0000        0.0000        0.0000        0.0000        0.0000        0.0000        0.0000        0.0000        0.0000        0.0000        0.0000        0.0000        0.0000        0.0000        0.0000        0.0000        0.0000        0.0000        0.0000        0.0000        0.0000        0.0000        0.0000        0.0000        0.0000        0.0000        0.0000        0.0000        0.0000        0.0000        0.0000        0.0000        0.0000        0.0000        0.0000       34.2777       32.1045       24.5526       25.3070       22.0037       25.6030       25.5399       27.4736       28.1245       28.9478       37.4263       36.3213       32.8748       24.2938        8.0607        5.2286        5.2476        5.8354        2.1553        1.4693        1.4098        1.7152        1.8101        1.8930        1.8468        2.2914        2.3980        2.5969        2.5138        2.6999        2.4020        2.4396        2.4852        2.8424        3.3672        3.6936        3.8736        4.8863        7.6849        8.9768       13.4575       14.7301       13.1552       18.8523       27.2871       37.6898       73.9720       69.1350       85.0582      101.8805      123.7252      138.9221      162.9135      154.1210      152.9082      152.6006      139.3663      137.8823      116.0314      119.9712      101.1083      106.4789       98.7624       84.4609       84.0010      109.0073      130.6344      142.5895      156.1896      158.1563      126.5628      125.9783      103.7990      133.5341      123.9159      128.8825      157.1858      144.5937      141.7726      136.2142      133.3308      134.0550      136.0259      134.2448      119.5984      108.0627       89.4038      101.2454      123.7994      118.6654        0.0000        0.0000        0.0000        0.0000        0.0000      249.0930      255.7599      246.6828       86.0100        0.0000        0.0000        0.0000        0.0000        0.0000        0.0000        0.0000        0.0000        0.0000        0.0000        0.0000        0.0000        0.0000        0.0000        0.0000        0.0000        0.0000        0.0000        0.0000        0.0000        0.0000        0.0000        0.0000        0.0000        0.0000        0.0000        0.0000        0.0000        0.0000        0.0000        0.0000        0.0000        0.0000        0.0000        0.0000        0.0000        0.0000        0.0000        0.0000        0.0000        0.0000        0.0000        0.0000        0.0000        0.0000        0.0000        0.0000        0.0000        0.0000        0.0000        0.0000        0.0000        0.0000
        0.0000        0.0000        0.0000        0.0000        0.0000        0.0000        0.0000        0.0000        0.0000        0.0000        0.0000        0.0000        0.0000        0.0000        0.0000        0.0000        0.0000        0.0000        0.0000        0.0000        0.0000        0.0000        0.0000        0.0000        0.0000        0.0000        0.0000        0.0000        0.0000        0.0000        0.0000        0.0000        0.0000        0.0000        0.0000        0.0000        0.0000        0.0000        0.0000        0.0000        0.0000        0.0000        0.0000        0.0000        0.0000        0.0000        0.0000        0.0000        0.0000        0.0000        0.0000        0.0000        0.0000        0.0000        0.0000        0.0000        0.0000        0.0000        0.0000        0.0000        0.0000        0.0000        0.0000        0.0000        0.0000        0.0000        0.0000        0.0000        0.0000        0.0000        0.0000        0.0000        0.0000        0.0000        0.0000        0.0000        0.0000        0.0000        0.0000        0.0000        0.0000        0.0000        0.0000        0.0000        0.0000        0.0000        0.0000        0.0000        0.0000        0.0000        0.0000        0.0000        0.0000        0.0000        0.0000        0.0000        0.0000       19.0388       14.5357       12.3345       15.7650       17.5705       23.4858       22.3028       24.4844       23.0227       23.7487       30.3318       32.0723       27.7142       20.5148        6.9217        3.7538        2.9786        2.4306        2.1760        0.8702        1.2901        0.9340        1.2080        1.2712        1.2139        1.6316        1.6693        1.9757        2.3921        3.4315        2.3495        3.4213        2.9449        3.3142        3.5047        4.3003        4.8313        5.7951        8.8202       10.0643       20.3096       18.1153       20.2016       24.6356       27.8653       32.8198       50.7963       60.2312       72.1954       86.4937      103.1749      100.5112       88.7549       92.2569      127.6034      146.0957      144.9718      135.5144      102.0271      125.9113      116.6467      109.0882       89.5959       86.5518       94.6406      120.4981      145.7076      156.1073      152.4934      137.7419      105.1427       95.0575       89.0905       97.5627       94.7901      110.2817      119.2160      127.8123      136.0760      163.0318      129.8164      139.3593      128.0336      118.1571      117.5239      106.3583       96.3323      118.6662      122.0680      142.9240        0.0000        0.0000        0.0000      109.5000      224.4936      237.8923      242.0188      227.3709       64.0200        0.0000        0.0000        0.0000        0.0000        0.0000        0.0000        0.0000        0.0000        0.0000        0.0000        0.0000        0.0000        0.0000        0.0000        0.0000        0.0000        0.0000        0.0000        0.0000        0.0000        0.0000        0.0000        0.0000        0.0000        0.0000        0.0000        0.0000        0.0000        0.0000        0.0000        0.0000        0.0000        0.0000        0.0000        0.0000        0.0000        0.0000        0.0000        0.0000        0.0000        0.0000        0.0000        0.0000        0.0000        0.0000        0.0000        0.0000        0.0000        0.0000        0.0000        0.0000        0.0000        0.0000
        0.0000        0.0000        0.0000        0.0000        0.0000        0.0000        0.0000        0.0000        0.0000        0.0000        0.0000        0.0000        0.0000        0.0000        0.0000        0.0000        0.0000        0.0000        0.0000        0.0000        0.0000        0.0000        0.0000        0.0000        0.0000        0.0000        0.0000        0.0000        0.0000        0.0000        0.0000        0.0000        0.0000        0.0000        0.0000        0.0000        0.0000        0.0000        0.0000        0.0000        0.0000        0.0000        0.0000        0.0000        0.0000        0.0000        0.0000        0.0000        0.0000        0.0000        0.0000        0.0000        0.0000        0.0000        0.0000        0.0000        0.0000        0.0000        0.0000        0.0000        0.0000        0.0000        0.0000        0.0000        0.0000        0.0000        0.0000        0.0000        0.0000        0.0000        0.0000        0.0000        0.0000        0.0000        0.0000        0.0000        0.0000        0.0000        0.0000        0.0000        0.0000        0.0000        0.0000        0.0000        0.0000        0.0000        0.0000        0.0000        0.0000        0.0000        0.0000        0.0000        0.0000        0.0000        0.0000        0.0000        7.0913       24.3754       13.4216        9.6826       10.3784       16.9734       18.3813       16.8518       18.8228       19.4688       18.8539       17.3814       17.3863       15.1198       12.1235        7.4850        4.3544        2.8680        1.6439        0.5486        4.9799       33.8968        3.2490        0.6420        0.1857        0.2864        0.3699        0.7955        0.9861        1.7204        1.7304        2.3313        2.6484        3.1397        3.7965        6.2978        7.4809        8.7605       10.1599       11.4158       12.5112       14.2399       18.5019       20.9967       24.4749       28.1374       31.7225       40.6312       47.1776       57.1348       61.2076       82.8455       67.4004       79.2562       84.0981      101.7782      109.7418      104.2389       98.8606      100.6023       95.7567      107.6826      109.9157       98.4082       96.0732      114.8426      112.3623       98.7153       98.1458      105.2039      117.7789      108.6422       91.6328       95.3512       99.6283      134.9483      107.9661      102.6532      105.6295      109.1486      112.9653      120.1908      115.9736       91.9069      106.8221       99.7571       96.6376       81.7004       92.2168      103.7015        0.0000        0.0000        0.0000        0.0000      170.6489      199.7216      231.9849      215.4159      198.9567       47.5500        0.0000        0.0000        0.0000        0.0000        0.0000        0.0000        0.0000        0.0000        0.0000        0.0000        0.0000        0.0000        0.0000        0.0000        0.0000        0.0000        0.0000        0.0000        0.0000        0.0000        0.0000        0.0000        0.0000        0.0000        0.0000        0.0000        0.0000        0.0000        0.0000        0.0000        0.0000        0.0000        0.0000        0.0000        0.0000        0.0000        0.0000        0.0000        0.0000        0.0000        0.0000        0.0000        0.0000        0.0000        0.0000        0.0000        0.0000        0.0000        0.0000        0.0000        0.0000        0.0000        0.0000
        0.0000        0.0000        0.0000        0.0000        0.0000        0.0000        0.0000        0.0000        0.0000        0.0000        0.0000        0.0000        0.0000        0.0000        0.0000        0.0000        0.0000        0.0000        0.0000        0.0000        0.0000        0.0000        0.0000        0.0000        0.0000        0.0000        0.0000        0.0000        0.0000        0.0000        0.0000        0.0000        0.0000        0.0000        0.0000        0.0000        0.0000        0.0000        0.0000        0.0000        0.0000        0.0000        0.0000        0.0000        0.0000        0.0000        0.0000        0.0000        0.0000        0.0000        0.0000        0.0000        0.0000        0.0000        0.0000        0.0000        0.0000        0.0000        0.0000        0.0000        0.0000        0.0000        0.0000        0.0000        0.0000        0.0000        0.0000        0.0000        0.0000        0.0000        0.0000        0.0000        0.0000        0.0000        0.0000        0.0000        0.0000        0.0000        0.0000        0.0000        0.0000        0.0000        0.0000        0.0000        0.0000        0.0000        0.0000        0.0000        0.0000        0.0000        0.0000        0.0000        0.0000        0.0000        0.0000        0.0000        1.7384        6.8126        6.9534        5.8602        6.3926        8.9128        9.6427       10.9413       12.2915       12.9676       14.3340       12.1874       11.5829       10.4758        9.6414        5.3107        3.2734        2.5434        1.5246        0.4875        1.1564       18.5975       26.3940        0.0898        0.8876        2.4810        0.2153        1.3948        1.0468        1.8725        2.2446        3.2252        3.5336        3.1170        4.2672        7.2645        8.7861       10.2553       11.7584       12.7749       13.5446       14.3647       18.2193       26.9255       28.8074       29.4202       31.2514       36.2604       41.9351       45.4752       47.8381       75.6138       65.5063       86.2401       81.2921       93.5071       94.0485       96.5569      108.1251       98.1565      100.5216       98.2285       92.4112       90.3042       77.3771       85.4516       82.9925       91.6986       90.2438       90.1446      100.0173       87.3578       74.3696       86.3906       91.9898      125.3168       91.2446      100.0276      112.0565      118.1903      111.7883      102.7289      103.6294       85.3741       83.1778       82.8958       95.2893        0.0000        0.0000        0.0000        0.0000        0.0000        0.0000      149.5274      170.4994      206.9109      190.0399      189.4917      187.8893        0.0000        0.0000        0.0000        0.0000        0.0000        0.0000        0.0000        0.0000        0.0000        0.0000        0.0000        0.0000        0.0000        0.0000        0.0000        0.0000        0.0000        0.0000        0.0000        0.0000        0.0000        0.0000        0.0000        0.0000        0.0000        0.0000        0.0000        0.0000        0.0000        0.0000        0.0000        0.0000        0.0000        0.0000        0.0000        0.0000        0.0000        0.0000        0.0000        0.0000        0.0000        0.0000        0.0000        0.0000        0.0000        0.0000        0.0000        0.0000        0.0000        0.0000        0.0000        0.0000        0.0000        0.0000
        0.0000        0.0000        0.0000        0.0000        0.0000        0.0000        0.0000        0.0000        0.0000        0.0000        0.0000        0.0000        0.0000        0.0000        0.0000        0.0000        0.0000        0.0000        0.0000        0.0000        0.0000        0.0000        0.0000        0.0000        0.0000        0.0000        0.0000        0.0000        0.0000        0.0000        0.0000        0.0000        0.0000        0.0000        0.0000        0.0000        0.0000        0.0000        0.0000        0.0000        0.0000        0.0000        0.0000        0.0000        0.0000        0.0000        0.0000        0.0000        0.0000        0.0000        0.0000        0.0000        0.0000        0.0000        0.0000        0.0000        0.0000        0.0000        0.0000        0.0000        0.0000        0.0000        0.0000        0.0000        0.0000        0.0000        0.0000        0.0000        0.0000        0.0000        0.0000        0.0000        0.0000        0.0000        0.0000        0.0000        0.0000        0.0000        0.0000        0.0000        0.0000        0.0000        0.0000        0.0000        0.0000        0.0000        0.0000        0.0000        0.0000        0.0000        0.0000        0.0000        0.0000        0.0000        0.0000        0.0000        1.3749        1.0750        1.9194        7.6533        7.3330       10.3061        9.0290        9.4452       10.1120        9.5263        9.7122        8.7782        7.3892        7.1561        6.5480        4.6742        3.2142        1.8886        1.5360        0.5355        1.0191        3.0721        8.9197        0.2265        0.4951        0.2848        0.2599        1.4152        1.4748        3.9082        3.6881        6.7294        5.4977        3.8888        4.8209        8.2397        9.9817       11.7203       13.0451       13.6358       13.8538       15.4671       18.9844       27.7925       24.9497       28.7431       30.6103       35.6917       38.3938       42.3420       44.4687       64.7350       65.5496       74.0980       68.1627       78.2671       90.3835       97.0574       80.4486       85.7281       88.8588       80.0103       82.4613       75.2120       73.1241       75.9065       85.4434      106.6491       88.7424       82.6205       84.7635       75.9509       84.3612       91.3463       91.4582       85.1385       81.7010       82.9691       87.4042       90.8447       92.4499       97.1775       97.5165       72.5585       74.8684       78.4125        0.0000        0.0000        0.0000        0.0000        0.0000        0.0000      137.6410      139.9574      149.2541      175.6890      164.2554      156.5079      148.5002        0.0000        0.0000        0.0000        0.0000        0.0000        0.0000        0.0000        0.0000        0.0000        0.0000        0.0000        0.0000        0.0000        0.0000        0.0000        0.0000        0.0000        0.0000        0.0000        0.0000        0.0000        0.0000        0.0000        0.0000        0.0000        0.0000        0.0000        0.0000        0.0000        0.0000        0.0000        0.0000        0.0000        0.0000        0.0000        0.0000        0.0000        0.0000        0.0000        0.0000        0.0000        0.0000        0.0000        0.0000        0.0000        0.0000        0.0000        0.0000        0.0000        0.0000        0.0000        0.0000        0.0000        0.0000
        0.0000        0.0000        0.0000        0.0000        0.0000        0.0000        0.0000        0.0000        0.0000        0.0000        0.0000        0.0000        0.0000        0.0000        0.0000        0.0000        0.0000        0.0000        0.0000        0.0000        0.0000        0.0000        0.0000        0.0000        0.0000        0.0000        0.0000        0.0000        0.0000        0.0000        0.0000        0.0000        0.0000        0.0000        0.0000        0.0000        0.0000        0.0000        0.0000        0.0000        0.0000        0.0000        0.0000        0.0000        0.0000        0.0000        0.0000        0.0000        0.0000        0.0000        0.0000        0.0000        0.0000        0.0000        0.0000        0.0000        0.0000        0.0000        0.0000        0.0000        0.0000        0.0000        0.0000        0.0000        0.0000        0.0000        0.0000        0.0000        0.0000        0.0000        0.0000        0.0000        0.0000        0.0000        0.0000        0.0000        0.0000        0.0000        0.0000        0.0000        0.0000        0.0000        0.0000        0.0000        0.0000        0.0000        0.0000        0.0000        0.0000        0.0000        0.0000        0.0000        0.0000        0.0000        0.0000        0.0000        0.0000        8.4139        5.6891        6.0734        6.3621        9.0020        8.2312        6.7602        7.5788        7.8494        6.2908        6.1002        5.8507        5.0665        4.8774        3.3326        3.6139        1.7726        1.1907        0.5801        0.6930        0.6228        1.0930        0.4742        0.4031        0.1895        0.7650        2.4770        2.2397        2.7884        3.9451        4.0498        3.2916        4.6220        5.5795        9.4573       14.0787       12.9217       14.6222       16.4875       15.6301       16.5797       18.4858       21.9026       43.2910       32.9587       35.1069       39.2461       37.4851       42.7390       43.8389       53.8267       64.0649       75.6064       88.4322       88.8828       84.0744       75.6714       69.7502       68.8183       74.4166       89.7255       71.0302       62.2664       63.7160       71.5447       84.7723      105.9675       87.6612       74.4144       82.2225       79.4489       85.1607       81.5509       81.9068       85.2121       87.4358       81.8174       88.8058       80.4287       83.4859       79.3225       89.0292       70.2632       76.1666        0.0000        0.0000        0.0000        0.0000        0.0000        0.0000        0.0000      106.6973      107.4622      128.0426      152.6169      156.4133      141.5475      135.7683        0.0000        0.0000        0.0000        0.0000        0.0000        0.0000        0.0000        0.0000        0.0000        0.0000        0.0000        0.0000        0.0000        0.0000        0.0000        0.0000        0.0000        0.0000        0.0000        0.0000        0.0000        0.0000        0.0000        0.0000        0.0000        0.0000        0.0000        0.0000        0.0000        0.0000        0.0000        0.0000        0.0000        0.0000        0.0000        0.0000        0.0000        0.0000        0.0000        0.0000        0.0000        0.0000        0.0000        0.0000        0.0000        0.0000        0.0000        0.0000        0.0000        0.0000        0.0000        0.0000        0.0000        0.0000
        0.0000        0.0000        0.0000        0.0000        0.0000        0.0000        0.0000        0.0000        0.0000        0.0000        0.0000        0.0000        0.0000        0.0000        0.0000        0.0000        0.0000        0.0000        0.0000        0.0000        0.0000        0.0000        0.0000        0.0000        0.0000        0.0000        0.0000        0.0000        0.0000        0.0000        0.0000        0.0000        0.0000        0.0000        0.0000        0.0000        0.0000        0.0000        0.0000        0.0000        0.0000        0.0000        0.0000        0.0000        0.0000        0.0000        0.0000        0.0000        0.0000        0.0000        0.0000        0.0000        0.0000        0.0000        0.0000        0.0000        0.0000        0.0000        0.0000        0.0000        0.0000        0.0000        0.0000        0.0000        0.0000        0.0000        0.0000        0.0000        0.0000        0.0000        0.0000        0.0000        0.0000        0.0000        0.0000        0.0000        0.0000        0.0000        0.0000        0.0000        0.0000        0.0000        0.0000        0.0000        0.0000        0.0000        0.0000        0.0000        0.0000        0.0000        0.0000        0.0000        0.0000        0.0000        0.0000        0.0000        9.2332        6.6086        3.9145        3.6403        0.0000        4.9935        1.5747        2.9524        2.0919        2.6728        2.4192        3.6024        2.8873        2.1941        1.8001        0.5409        1.3095        2.4660        0.3713        0.3296        0.2667        0.2024        0.6410        1.6635        1.9725        2.7831        2.8789        4.1334        4.8072        4.5770        4.8090        3.7896       17.1761        4.5836        6.1947       13.2654       15.2760       13.2305       20.3352       16.5558       16.7944       18.1918       20.5264       34.0397       36.0763       44.2529       39.3564       35.9646       38.4414       45.2605       42.3565       44.3955       53.2612       56.0935       78.0569       76.7373       74.9912       70.7221       52.6083       42.3210       48.5785       48.5299       48.1971       52.5635       59.6064       61.1832       69.8018       71.0397       79.5451       70.5855       74.6370       76.7727       84.2003       92.9806       90.1903       75.8301       88.9487       90.1249       83.9126       66.5964       67.7589       69.3492       76.7684        0.0000        0.0000        0.0000        0.0000        0.0000      146.7900       72.7800        0.0000      107.2892       99.6731      104.1826      122.9681      131.4148      132.2565      128.2063        0.0000        0.0000        0.0000        0.0000        0.0000        0.0000        0.0000        0.0000        0.0000        0.0000        0.0000        0.0000        0.0000        0.0000        0.0000        0.0000        0.0000        0.0000        0.0000        0.0000        0.0000        0.0000        0.0000        0.0000        0.0000        0.0000        0.0000        0.0000        0.0000        0.0000        0.0000        0.0000        0.0000        0.0000        0.0000        0.0000        0.0000        0.0000        0.0000        0.0000        0.0000        0.0000        0.0000        0.0000        0.0000        0.0000        0.0000        0.0000        0.0000        0.0000        0.0000        0.0000        0.0000        0.0000        0.0000
        0.0000        0.0000        0.0000        0.0000        0.0000        0.0000        0.0000        0.0000        0.0000        0.0000        0.0000        0.0000        0.0000        0.0000        0.0000        0.0000        0.0000        0.0000        0.0000        0.0000        0.0000        0.0000        0.0000        0.0000        0.0000        0.0000        0.0000        0.0000        0.0000        0.0000        0.0000        0.0000        0.0000        0.0000        0.0000        0.0000        0.0000        0.0000        0.0000        0.0000        0.0000        0.0000        0.0000        0.0000        0.0000        0.0000        0.0000        0.0000        0.0000        0.0000        0.0000        0.0000        0.0000        0.0000        0.0000        0.0000        0.0000        0.0000        0.0000        0.0000        0.0000        0.0000        0.0000        0.0000        0.0000        0.0000        0.0000        0.0000        0.0000        0.0000        0.0000        0.0000        0.0000        0.0000        0.0000        0.0000        0.0000        0.0000        0.0000        0.0000        0.0000        0.0000        0.0000        0.0000        0.0000        0.0000        0.0000        0.0000        0.0000        0.0000        0.0000        0.0000        0.0000        0.0000        0.0000        0.0000        0.0000        2.0120        0.0000        0.0000        0.0000        0.2787        0.3426        1.2440        1.1114        1.3439        0.9645        1.2279        1.1459        1.6009        2.6026        1.3836        0.8909        0.3211        0.2874        0.3654        0.2831        0.4134        0.4234        1.7118        2.1241        2.7808        3.4039        4.6836        5.7438        6.3045        6.0661        4.4652        4.3072        5.2364       17.0068       11.5630       12.8167       14.4604       16.5394       16.5975       18.0124       21.3711       23.6980       43.3884       34.2789       43.2283       34.0879       33.5548       38.0437       45.5623       42.3517       41.6613       52.9023       56.8327       58.6174       49.8407       53.9609       62.2669       43.8730       36.0057       34.4033       40.5079       37.9014       44.8484       55.2528       55.3529       58.3739       60.9354       64.4657       67.4669       68.7375       64.8403       75.4352       84.4703       86.3630       78.7624       79.4186       79.4953       76.2909       77.2084       66.6470       57.6591       63.9184        0.0000        0.0000        0.0000        0.0000        0.0000      120.3300       45.9000       47.4900      107.0086       98.1991      106.1838      108.6128      110.5089      104.8125      119.1716        0.0000        0.0000        0.0000        0.0000        0.0000        0.0000        0.0000        0.0000        0.0000        0.0000        0.0000        0.0000        0.0000        0.0000        0.0000        0.0000        0.0000        0.0000        0.0000        0.0000        0.0000        0.0000        0.0000        0.0000        0.0000        0.0000        0.0000        0.0000        0.0000        0.0000        0.0000        0.0000        0.0000        0.0000        0.0000        0.0000        0.0000        0.0000        0.0000        0.0000        0.0000        0.0000        0.0000        0.0000        0.0000        0.0000        0.0000        0.0000        0.0000        0.0000        0.0000        0.0000        0.0000        0.0000        0.0000
        0.0000        0.0000        0.0000        0.0000        0.0000        0.0000        0.0000        0.0000        0.0000        0.0000        0.0000        0.0000        0.0000        0.0000        0.0000        0.0000        0.0000        0.0000        0.0000        0.0000        0.0000        0.0000        0.0000        0.0000        0.0000        0.0000        0.0000        0.0000        0.0000        0.0000        0.0000        0.0000        0.0000        0.0000        0.0000        0.0000        0.0000        0.0000        0.0000        0.0000        0.0000        0.0000        0.0000        0.0000        0.0000        0.0000        0.0000        0.0000        0.0000        0.0000        0.0000        0.0000        0.0000        0.0000        0.0000        0.0000        0.0000        0.0000        0.0000        0.0000        0.0000        0.0000        0.0000        0.0000        0.0000        0.0000        0.0000        0.0000        0.0000        0.0000        0.0000        0.0000        0.0000        0.0000        0.0000        0.0000        0.0000        0.0000        0.0000        0.0000        0.0000        0.0000        0.0000        0.0000        0.0000        0.0000        0.0000        0.0000        0.0000        0.0000        0.0000        0.0000        0.0000        0.0000        0.0000        0.0000        0.0000        0.0000        0.0000        0.0000        0.0000        0.1725        0.3360        0.9484        0.3419        0.3378        0.5496        0.4507        0.5034        0.9836        1.5076        1.0315        0.2429        0.2273        0.3678        0.2543        0.1659        0.2593        0.4490        2.2070        2.8254        3.7637        4.8894        6.9281        8.1423        8.9300        7.9716        5.8061        5.6525        6.2183        7.6508       12.4278       14.5393       16.1704       19.2564       23.1439       27.4789       28.4891       29.8511       38.5135       40.6249       41.6088       33.3122       35.0924       35.9610       44.4869       40.5286       59.2027       54.1865       61.2502       49.0004       30.6633       42.0776       52.6510       43.3237       25.5674       27.1732       28.4781       30.0668       37.8389       41.3641       45.4692       46.7677       53.5933       56.0248       58.9507       62.3433       64.4524       73.9972       89.4666       82.2542       79.2255       87.4462       95.4331       84.4688       60.7465       60.8206        0.0000        0.0000        0.0000        0.0000        0.0000        0.0000      119.0100      107.0400       49.3800       45.3900       78.5816       79.8959       83.9544       87.9764       86.8156       92.0921       90.6942        0.0000        0.0000        0.0000        0.0000        0.0000        0.0000        0.0000        0.0000        0.0000        0.0000        0.0000        0.0000        0.0000        0.0000        0.0000        0.0000        0.0000        0.0000        0.0000        0.0000        0.0000        0.0000        0.0000        0.0000        0.0000        0.0000        0.0000        0.0000        0.0000        0.0000        0.0000        0.0000        0.0000        0.0000        0.0000        0.0000        0.0000        0.0000        0.0000        0.0000        0.0000        0.0000        0.0000        0.0000        0.0000        0.0000        0.0000        0.0000        0.0000        0.0000        0.0000        0.0000        0.0000        0.0000        0.0000
        0.0000        0.0000        0.0000        0.0000        0.0000        0.0000        0.0000        0.0000        0.0000        0.0000        0.0000        0.0000        0.0000        0.0000        0.0000        0.0000        0.0000        0.0000        0.0000        0.0000        0.0000        0.0000        0.0000        0.0000        0.0000        0.0000        0.0000        0.0000        0.0000        0.0000        0.0000        0.0000        0.0000        0.0000        0.0000        0.0000        0.0000        0.0000        0.0000        0.0000        0.0000        0.0000        0.0000        0.0000        0.0000        0.0000        0.0000        0.0000        0.0000        0.0000        0.0000        0.0000        0.0000        0.0000        0.0000        0.0000        0.0000        0.0000        0.0000        0.0000        0.0000        0.0000        0.0000        0.0000        0.0000        0.0000        0.0000        0.0000        0.0000        0.0000        0.0000        0.0000        0.0000        0.0000        0.0000        0.0000        0.0000        0.0000        0.0000        0.0000        0.0000        0.0000        0.0000        0.0000        0.0000        0.0000        0.0000        0.0000        0.0000        0.0000        0.0000        0.0000        0.0000        0.0000        0.0000        0.0000        0.0000        0.0000        0.0000        0.0000        0.0000        0.0000        0.1803        0.2066        0.1558        0.1610        0.2864        0.3442        0.3780        0.3904        0.3831        0.3421        0.1825        0.3416        0.3242        0.5528        0.2516        0.2875        0.3701        3.0133        3.9590        5.2744        6.9492       10.4620       12.1601       12.6079       11.6047        8.2424        7.4468        8.1532        9.6015       15.1197       17.3346       19.2760       32.8504       39.2667       31.4549       31.6912       30.0317       47.9393       52.6525       55.5681       48.2694       42.5470       48.8845       46.7034       50.2254       71.9266       60.3904       57.8370       46.3570       26.0807       21.7199       33.0217       33.2738       22.6998       23.9345       25.3878       26.9752       33.5162       36.1918       39.0594       40.7698       44.8172       47.1862       51.8329       56.6997       62.3459       65.7519       72.1582       72.5014       66.2277       71.2036       65.7308       72.4781       57.0083       64.7921        0.0000        0.0000        0.0000        0.0000        0.0000        0.0000        0.0000       69.8700       64.7700       19.6800       58.0526       60.3057       63.2724       74.8011       74.1153       75.5387       74.9617        0.0000        0.0000        0.0000        0.0000        0.0000        0.0000        0.0000        0.0000        0.0000        0.0000        0.0000        0.0000        0.0000        0.0000        0.0000        0.0000        0.0000        0.0000        0.0000        0.0000        0.0000        0.0000        0.0000        0.0000        0.0000        0.0000        0.0000        0.0000        0.0000        0.0000        0.0000        0.0000        0.0000        0.0000        0.0000        0.0000        0.0000        0.0000        0.0000        0.0000        0.0000        0.0000        0.0000        0.0000        0.0000        0.0000        0.0000        0.0000        0.0000        0.0000        0.0000        0.0000        0.0000        0.0000        0.0000
        0.0000        0.0000        0.0000        0.0000        0.0000        0.0000        0.0000        0.0000        0.0000        0.0000        0.0000        0.0000        0.0000        0.0000        0.0000        0.0000        0.0000        0.0000        0.0000        0.0000        0.0000        0.0000        0.0000        0.0000        0.0000        0.0000        0.0000        0.0000        0.0000        0.0000        0.0000        0.0000        0.0000        0.0000        0.0000        0.0000        0.0000        0.0000        0.0000        0.0000        0.0000        0.0000        0.0000        0.0000        0.0000        0.0000        0.0000        0.0000        0.0000        0.0000        0.0000        0.0000        0.0000        0.0000        0.0000        0.0000        0.0000        0.0000        0.0000        0.0000        0.0000        0.0000        0.0000        0.0000        0.0000        0.0000        0.0000        0.0000        0.0000        0.0000        0.0000        0.0000        0.0000        0.0000        0.0000        0.0000        0.0000        0.0000        0.0000        0.0000        0.0000        0.0000        0.0000        0.0000        0.0000        0.0000        0.0000        0.0000        0.0000        0.0000        0.0000        0.0000        0.0000        0.0000        0.0000        0.0000        0.0000        0.0000        0.0000        0.0000        0.0000        0.0000        0.0000        0.0163        0.0103        0.0101        0.0302        0.0066        0.0034        0.0035        0.4532        0.3219        0.3047        0.4825        0.5965        0.8982        0.8986        1.7094        3.0690        5.1847        6.7207        9.0740       11.7149       20.9258       24.9100       25.7303       23.4283        0.0000        0.0000       13.3890       16.7481       23.3095       26.0703       28.3314       39.5830       32.4963       30.0547       32.7366       40.0925       39.3625       49.1849       45.5781       34.7177       44.3231       42.6218       43.4456       43.1679       46.7259       43.6761       59.0573       34.2547       34.6430       34.5586       31.1559       32.1022       23.4675       24.6940       27.6595       24.9109       26.1054       28.3822       34.1073       34.5337       34.3196       33.0339       38.1009       43.4713       55.9136       60.4537       70.8717       83.6774       62.3403       66.5179       63.0050        0.0000        0.0000        0.0000        0.0000        0.0000        0.0000        0.0000        0.0000        0.0000        0.0000        0.0000        0.0000        0.0000       35.1884       33.5482       36.7665       39.3406       51.3835       52.6802        0.0000        0.0000        0.0000        0.0000        0.0000        0.0000        0.0000        0.0000        0.0000        0.0000        0.0000        0.0000        0.0000        0.0000        0.0000        0.0000        0.0000        0.0000        0.0000        0.0000        0.0000        0.0000        0.0000        0.0000        0.0000        0.0000        0.0000        0.0000        0.0000        0.0000        0.0000        0.0000        0.0000        0.0000        0.0000        0.0000        0.0000        0.0000        0.0000        0.0000        0.0000        0.0000        0.0000        0.0000        0.0000        0.0000        0.0000        0.0000        0.0000        0.0000        0.0000        0.0000        0.0000        0.0000        0.0000        0.0000
        0.0000        0.0000        0.0000        0.0000        0.0000        0.0000        0.0000        0.0000        0.0000        0.0000        0.0000        0.0000        0.0000        0.0000        0.0000        0.0000        0.0000        0.0000        0.0000        0.0000        0.0000        0.0000        0.0000        0.0000        0.0000        0.0000        0.0000        0.0000        0.0000        0.0000        0.0000        0.0000        0.0000        0.0000        0.0000        0.0000        0.0000        0.0000        0.0000        0.0000        0.0000        0.0000        0.0000        0.0000        0.0000        0.0000        0.0000        0.0000        0.0000        0.0000        0.0000        0.0000        0.0000        0.0000        0.0000        0.0000        0.0000        0.0000        0.0000        0.0000        0.0000        0.0000        0.0000        0.0000        0.0000        0.0000        0.0000        0.0000        0.0000        0.0000        0.0000        0.0000        0.0000        0.0000        0.0000        0.0000        0.0000        0.0000        0.0000        0.0000        0.0000        0.0000        0.0000        0.0000        0.0000        0.0000        0.0000        0.0000        0.0000        0.0000        0.0000        0.0000        0.0000        0.0000        0.0000        0.0000        0.0000        0.0000        0.0000        0.0000        0.0000        0.0000        0.0000        0.0052        0.0000        0.0000        0.0094        0.0124        0.0031        0.0064        0.0133        0.2666        0.3267        0.4909        0.7699        0.9647        1.3856        2.3021        3.8375        6.3908       11.0236       13.0456       15.1322       26.3379       31.0213       32.0282        0.0000        0.0000        0.0000        0.0000        0.0000        0.0000       30.8190       31.5893       35.8981       33.8135       33.4741       39.0675       35.5219       36.1074       40.4112       44.6405       42.9209       44.8886       39.2529       45.0794       30.5394       38.4490       43.4747       54.4670       29.5299       26.9609       23.4684       25.5118       29.5353       21.9087       20.4903       22.0311       20.8917       23.3710       26.9677       32.0627       30.9070       32.1543       32.9640       36.2066       41.3939       65.3874       92.9861       99.0024       86.4788       77.3299        0.0000        0.0000        0.0000        0.0000        0.0000        0.0000        0.0000        0.0000        0.0000        0.0000        0.0000        0.0000        0.0000        0.0000        0.0000       29.1649       27.4297       25.8841       30.5783       39.2861       39.5602       52.7077        0.0000        0.0000        0.0000        0.0000        0.0000        0.0000        0.0000        0.0000        0.0000        0.0000        0.0000        0.0000        0.0000        0.0000        0.0000        0.0000        0.0000        0.0000        0.0000        0.0000        0.0000        0.0000        0.0000        0.0000        0.0000        0.0000        0.0000        0.0000        0.0000        0.0000        0.0000        0.0000        0.0000        0.0000        0.0000        0.0000        0.0000        0.0000        0.0000        0.0000        0.0000        0.0000        0.0000        0.0000        0.0000        0.0000        0.0000        0.0000        0.0000        0.0000        0.0000        0.0000        0.0000        0.0000        0.0000
        0.0000        0.0000        0.0000        0.0000        0.0000        0.0000        0.0000        0.0000        0.0000        0.0000        0.0000        0.0000        0.0000        0.0000        0.0000        0.0000        0.0000        0.0000        0.0000        0.0000        0.0000        0.0000        0.0000        0.0000        0.0000        0.0000        0.0000        0.0000        0.0000        0.0000        0.0000        0.0000        0.0000        0.0000        0.0000        0.0000        0.0000        0.0000        0.0000        0.0000        0.0000        0.0000        0.0000        0.0000        0.0000        0.0000        0.0000        0.0000        0.0000        0.0000        0.0000        0.0000        0.0000        0.0000        0.0000        0.0000        0.0000        0.0000        0.0000        0.0000        0.0000        0.0000        0.0000        0.0000        0.0000        0.0000        0.0000        0.0000        0.0000        0.0000        0.0000        0.0000        0.0000        0.0000        0.0000        0.0000        0.0000        0.0000        0.0000        0.0000        0.0000        0.0000        0.0000        0.0000        0.0000        0.0000        0.0000        0.0000        0.0000        0.0000        0.0000        0.0000        0.0000        0.0000        0.0000        0.0000        0.0000        0.0000        0.0000        0.0000        0.0000        0.0000        0.0000        0.0000        0.0000        0.0000        0.0000        0.0113        0.0029        0.0029        0.0000        0.2286        0.3195        0.9210        1.0296        1.3083        1.6062        0.0000        4.2478        7.0598        0.0000        0.0000       17.2638       27.2868        0.0000        0.0000        0.0000        0.0000        0.0000        0.0000        0.0000        0.0000       34.0314       32.9525       32.5765       32.1764       32.2992       35.0272       32.1153       35.2973       42.6571       52.0280       43.0049       31.3928       28.0497       23.7955       24.5249       29.1773       29.8774       28.0979       25.4408       31.3887       30.8624       26.8555       26.1398       20.8283       19.6343       19.6721       20.5770       22.7388       26.0203       26.8891       28.4844       25.8832       25.8431       41.0091       44.1467        0.0000        0.0000        0.0000        0.0000        0.0000        0.0000        0.0000        0.0000        0.0000        0.0000        0.0000        0.0000        0.0000        0.0000        0.0000        0.0000        0.0000        0.0000        0.0000        0.0000       15.2207       17.6943       19.1213       19.9029       25.0227        0.0000        0.0000        0.0000        0.0000        0.0000        0.0000        0.0000        0.0000        0.0000        0.0000        0.0000        0.0000        0.0000        0.0000        0.0000        0.0000        0.0000        0.0000        0.0000        0.0000        0.0000        0.0000        0.0000        0.0000        0.0000        0.0000        0.0000        0.0000        0.0000        0.0000        0.0000        0.0000        0.0000        0.0000        0.0000        0.0000        0.0000        0.0000        0.0000        0.0000        0.0000        0.0000        0.0000        0.0000        0.0000        0.0000        0.0000        0.0000        0.0000        0.0000        0.0000        0.0000        0.0000        0.0000        0.0000        0.0000        0.0000
        0.0000        0.0000        0.0000        0.0000        0.0000        0.0000        0.0000        0.0000        0.0000        0.0000        0.0000        0.0000        0.0000        0.0000        0.0000        0.0000        0.0000        0.0000        0.0000        0.0000        0.0000        0.0000        0.0000        0.0000        0.0000        0.0000        0.0000        0.0000        0.0000        0.0000        0.0000        0.0000        0.0000        0.0000        0.0000        0.0000        0.0000        0.0000        0.0000        0.0000        0.0000        0.0000        0.0000        0.0000        0.0000        0.0000        0.0000        0.0000        0.0000        0.0000        0.0000        0.0000        0.0000        0.0000        0.0000        0.0000        0.0000        0.0000        0.0000        0.0000        0.0000        0.0000        0.0000        0.0000        0.0000        0.0000        0.0000        0.0000        0.0000        0.0000        0.0000        0.0000        0.0000        0.0000        0.0000        0.0000        0.0000        0.0000        0.0000        0.0000        0.0000        0.0000        0.0000        0.0000        0.0000        0.0000        0.0000        0.0000        0.0000        0.0000        0.0000        0.0000        0.0000        0.0000        0.0000        0.0000        0.0000        0.0000        0.0000        0.0000        0.0000        0.0000        0.0000        0.0044        0.0242        0.0000        0.0039        0.0154        0.0079        0.0000        0.0000        0.2120        0.2965        0.4848        0.0000        0.0000        0.0000        0.0000        0.0000        0.0000        0.0000        0.0000        0.0000        0.0000        0.0000        0.0000        0.0000        0.0000        0.0000        0.0000        0.0000        0.0000        0.0000       35.1411       32.1798       32.2202       35.5877       39.5333       37.2129       39.4301       36.9946       30.5910       25.9375       21.3308       20.7013       21.0989       24.0699       27.6422       31.5109       27.0131       25.6547       25.2161       32.1026       30.3224       21.1513       20.3541       20.0485       19.6893       21.1506       21.3900       24.7973       29.7903       34.3123       28.9942       34.1754       52.0136        0.0000        0.0000        0.0000        0.0000        0.0000        0.0000        0.0000        0.0000        0.0000        0.0000        0.0000        0.0000        0.0000        0.0000        0.0000        0.0000        0.0000        0.0000        0.0000        0.0000        0.0000        0.0000       19.2253       15.6674       17.5598        0.0000       31.5373       48.7870        0.0000        0.0000        0.0000        0.0000        0.0000        0.0000        0.0000        0.0000        0.0000        0.0000        0.0000        0.0000        0.0000        0.0000        0.0000        0.0000        0.0000        0.0000        0.0000        0.0000        0.0000        0.0000        0.0000        0.0000        0.0000        0.0000        0.0000        0.0000        0.0000        0.0000        0.0000        0.0000        0.0000        0.0000        0.0000        0.0000        0.0000        0.0000        0.0000        0.0000        0.0000        0.0000        0.0000        0.0000        0.0000        0.0000        0.0000        0.0000        0.0000        0.0000        0.0000        0.0000        0.0000        0.0000        0.0000
        0.0000        0.0000        0.0000        0.0000        0.0000        0.0000        0.0000        0.0000        0.0000        0.0000        0.0000        0.0000        0.0000        0.0000        0.0000        0.0000        0.0000        0.0000        0.0000        0.0000        0.0000        0.0000        0.0000        0.0000        0.0000        0.0000        0.0000        0.0000        0.0000        0.0000        0.0000        0.0000        0.0000        0.0000        0.0000        0.0000        0.0000        0.0000        0.0000        0.0000        0.0000        0.0000        0.0000        0.0000        0.0000        0.0000        0.0000        0.0000        0.0000        0.0000        0.0000        0.0000        0.0000        0.0000        0.0000        0.0000        0.0000        0.0000        0.0000        0.0000        0.0000        0.0000        0.0000        0.0000        0.0000        0.0000        0.0000        0.0000        0.0000        0.0000        0.0000        0.0000        0.0000        0.0000        0.0000        0.0000        0.0000        0.0000        0.0000        0.0000        0.0000        0.0000        0.0000        0.0000        0.0000        0.0000        0.0000        0.0000        0.0000        0.0000        0.0000        0.0000        0.0000        0.0000        0.0000        0.0000        0.0000        0.0000        0.0000        0.0000        0.0000        0.0000        0.0000        0.0000        0.0000        0.0000        0.0000        0.0459        0.0251        0.1213        0.1443        0.0922        0.1290        0.2176        0.3656        0.0000        0.0000        0.0000        0.0000        0.0000        0.0000        0.0000        0.0000        0.0000        0.0000        0.0000        0.0000        0.0000        0.0000        0.0000        0.0000        0.0000        0.0000       28.7363       28.0668       27.9371       32.5134       32.4510       34.3155       30.2424       27.8711       17.4530       16.7170       15.7869       15.4178       15.7887       16.7979       24.1195       24.2205       24.1158       21.7815       23.0850       26.6655       26.8486       24.2806       22.2797       21.1020       21.1180       27.5664       39.7032       43.2958       47.0063       55.0041      110.5200      132.3600        0.0000        0.0000        0.0000        0.0000        0.0000        0.0000        0.0000        0.0000        0.0000        0.0000        0.0000        0.0000        0.0000        0.0000        0.0000        0.0000        0.0000        0.0000        0.0000        0.0000        0.0000        0.0000        0.0000        0.0000       13.9337       16.4181        0.0000       37.2000       63.4500        0.0000        0.0000        0.0000        0.0000        0.0000        0.0000        0.0000        0.0000        0.0000        0.0000        0.0000        0.0000        0.0000        0.0000        0.0000        0.0000        0.0000        0.0000        0.0000        0.0000        0.0000        0.0000        0.0000        0.0000        0.0000        0.0000        0.0000        0.0000        0.0000        0.0000        0.0000        0.0000        0.0000        0.0000        0.0000        0.0000        0.0000        0.0000        0.0000        0.0000        0.0000        0.0000        0.0000        0.0000        0.0000        0.0000        0.0000        0.0000        0.0000        0.0000        0.0000        0.0000        0.0000        0.0000        0.0000
        0.0000        0.0000        0.0000        0.0000        0.0000        0.0000        0.0000        0.0000        0.0000        0.0000        0.0000        0.0000        0.0000        0.0000        0.0000        0.0000        0.0000        0.0000        0.0000        0.0000        0.0000        0.0000        0.0000        0.0000        0.0000        0.0000        0.0000        0.0000        0.0000        0.0000        0.0000        0.0000        0.0000        0.0000        0.0000        0.0000        0.0000        0.0000        0.0000        0.0000        0.0000        0.0000        0.0000        0.0000        0.0000        0.0000        0.0000        0.0000        0.0000        0.0000        0.0000        0.0000        0.0000        0.0000        0.0000        0.0000        0.0000        0.0000        0.0000        0.0000        0.0000        0.0000        0.0000        0.0000        0.0000        0.0000        0.0000        0.0000        0.0000        0.0000        0.0000        0.0000        0.0000        0.0000        0.0000        0.0000        0.0000        0.0000        0.0000        0.0000        0.0000        0.0000        0.0000        0.0000        0.0000        0.0000        0.0000        0.0000        0.0000        0.0000        0.0000        0.0000        0.0000        0.0000        0.0000        0.0000        0.0000        0.0000        0.0000        0.0000        0.0000        0.0000        0.0000        0.0000        0.0000        0.0000        0.0039        0.0000        0.0000        0.0000        0.0000        0.0780        0.1093        0.6124        0.3554        0.0000        0.0000        0.0000        0.0000        0.0000        0.0000        0.0000        0.0000        0.0000        0.0000        0.0000        0.0000        0.0000        0.0000        0.0000        0.0000        0.0000        0.0000        0.0000        0.0000       25.2852       29.1048       45.6135       24.6675       20.4774       16.1539       16.4190       14.7862       13.5285       13.0371       13.4598       14.6551       20.5231       20.3500       20.4437       20.4884       23.5414       24.5982       27.7687       28.8683       24.5211       31.2747       34.4212       30.9371       37.0322        0.0000        0.0000       83.1851        0.0000        0.0000        0.0000        0.0000        0.0000        0.0000        0.0000        0.0000        0.0000        0.0000        0.0000        0.0000        0.0000        0.0000        0.0000        0.0000        0.0000        0.0000        0.0000        0.0000        0.0000        0.0000        0.0000        0.0000        0.0000        0.0000       14.1041       20.4339        0.0000        0.0000        0.0000        0.0000        0.0000        0.0000        0.0000        0.0000        0.0000        0.0000        0.0000        0.0000        0.0000        0.0000        0.0000        0.0000        0.0000        0.0000        0.0000        0.0000        0.0000        0.0000        0.0000        0.0000        0.0000        0.0000        0.0000        0.0000        0.0000        0.0000        0.0000        0.0000        0.0000        0.0000        0.0000        0.0000        0.0000        0.0000        0.0000        0.0000        0.0000        0.0000        0.0000        0.0000        0.0000        0.0000        0.0000        0.0000        0.0000        0.0000        0.0000        0.0000        0.0000        0.0000        0.0000        0.0000        0.0000        0.0000
[truncated: 212,709 more chars]
