# Supplementary material for: Multidimensional evaluation of the TRMM 3B43V7 satellite-based precipitation product in mainland China from 1998–2016
Source: PeerJ. 2020 Feb 20;8:e8615. doi: 10.7717/peerj.8615 (PMC7036276; doi:10.7717/peerj.8615)
Supplement: Supplemental Information 2 [file peerj-08-8615-s002.zip › TRMM_3B43 data/TRMM 3B43 data-Year-Month/2005-03.txt]

ncols         249
nrows         175
xllcorner     73.250
yllcorner     6.500
cellsize      0.25000
        0.0000        0.0000        0.0000        0.0000        0.0000        0.0000        0.0000        0.0000        0.0000        0.0000        0.0000        0.0000        0.0000        0.0000        0.0000        0.0000        0.0000        0.0000        0.0000        0.0000        0.0000        0.0000        0.0000        0.0000        0.0000        0.0000        0.0000        0.0000        0.0000        0.0000        0.0000        0.0000        0.0000        0.0000        0.0000        0.0000        0.0000        0.0000        0.0000        0.0000        0.0000        0.0000        0.0000        0.0000        0.0000        0.0000        0.0000        0.0000        0.0000        0.0000        0.0000        0.0000        0.0000        0.0000        0.0000        0.0000        0.0000        0.0000        0.0000        0.0000        0.0000        0.0000        0.0000        0.0000        0.0000        0.0000        0.0000        0.0000        0.0000        0.0000        0.0000        0.0000        0.0000        0.0000        0.0000        0.0000        0.0000        0.0000        0.0000        0.0000        0.0000        0.0000        0.0000        0.0000        0.0000        0.0000        0.0000        0.0000        0.0000        0.0000        0.0000        0.0000        0.0000        0.0000        0.0000        0.0000        0.0000        0.0000        0.0000        0.0000        0.0000        0.0000        0.0000        0.0000        0.0000        0.0000        0.0000        0.0000        0.0000        0.0000        0.0000        0.0000        0.0000        0.0000        0.0000        0.0000        0.0000        0.0000        0.0000        0.0000        0.0000        0.0000        0.0000        0.0000        0.0000        0.0000        0.0000        0.0000        0.0000        0.0000        0.0000        0.0000        0.0000        0.0000        0.0000        0.0000        0.0000        0.0000        0.0000        0.0000        0.0000        0.0000        0.0000        0.0000        0.0000        0.0000        0.0000        0.0000        0.0000        0.0000        0.0000        0.0000        0.0000        0.0000        0.0000        0.0000        0.0000        0.0000        0.0000        0.0000        0.0000        0.0000        0.0000        0.0000        0.0000        0.0000        0.0000        0.0000        0.0000        0.0000        0.0000        0.0000        0.0000        2.6850        3.3017        3.2628        0.0000        0.0000        0.0000        7.8211        7.7948        8.0795        8.2643       10.1758        9.8914        8.8052        8.5116        8.3622        8.1785        8.5791        9.4686       10.7610       11.3322       12.9475       14.1902       13.3085       12.9777       12.7722       12.0550        8.0071        7.9785        7.6858        6.8884        6.3563        5.2402        4.3401        3.6070        2.0616        2.0894        1.7458        1.7228        2.5707        2.9967        3.3866        3.6342        4.0200        4.2426        4.3428        4.3445        0.0000        0.0000        0.0000        0.0000        0.0000        0.0000        0.0000        0.0000        0.0000        0.0000        0.0000        0.0000        0.0000        0.0000        0.0000        0.0000        0.0000        0.0000        0.0000        0.0000        0.0000        0.0000        0.0000        0.0000        0.0000        0.0000        0.0000        0.0000        0.0000        0.0000
        0.0000        0.0000        0.0000        0.0000        0.0000        0.0000        0.0000        0.0000        0.0000        0.0000        0.0000        0.0000        0.0000        0.0000        0.0000        0.0000        0.0000        0.0000        0.0000        0.0000        0.0000        0.0000        0.0000        0.0000        0.0000        0.0000        0.0000        0.0000        0.0000        0.0000        0.0000        0.0000        0.0000        0.0000        0.0000        0.0000        0.0000        0.0000        0.0000        0.0000        0.0000        0.0000        0.0000        0.0000        0.0000        0.0000        0.0000        0.0000        0.0000        0.0000        0.0000        0.0000        0.0000        0.0000        0.0000        0.0000        0.0000        0.0000        0.0000        0.0000        0.0000        0.0000        0.0000        0.0000        0.0000        0.0000        0.0000        0.0000        0.0000        0.0000        0.0000        0.0000        0.0000        0.0000        0.0000        0.0000        0.0000        0.0000        0.0000        0.0000        0.0000        0.0000        0.0000        0.0000        0.0000        0.0000        0.0000        0.0000        0.0000        0.0000        0.0000        0.0000        0.0000        0.0000        0.0000        0.0000        0.0000        0.0000        0.0000        0.0000        0.0000        0.0000        0.0000        0.0000        0.0000        0.0000        0.0000        0.0000        0.0000        0.0000        0.0000        0.0000        0.0000        0.0000        0.0000        0.0000        0.0000        0.0000        0.0000        0.0000        0.0000        0.0000        0.0000        0.0000        0.0000        0.0000        0.0000        0.0000        0.0000        0.0000        0.0000        0.0000        0.0000        0.0000        0.0000        0.0000        0.0000        0.0000        0.0000        0.0000        0.0000        0.0000        0.0000        0.0000        0.0000        0.0000        0.0000        0.0000        0.0000        0.0000        0.0000        0.0000        0.0000        0.0000        0.0000        0.0000        0.0000        0.0000        0.0000        0.0000        0.0000        0.0000        0.0000        0.0000        0.0000        0.0000        0.0000        0.0000        0.0000        0.0000        0.0000        0.0000        1.8053        1.9349        2.2454        1.9940        2.3090        2.6415        3.4246        5.5315        5.2887        5.4896        5.9625        8.0844        8.4585        8.2529        7.6961        7.4687        7.5414        8.2775        9.0421       10.6148       11.7020       11.6454       11.8496       10.9018       11.3793       11.9254       11.2908        8.2630        8.5127        7.7231        7.0636        6.2814        5.2081        4.2587        3.9589        2.4380        2.2163        1.9345        1.6900        2.3923        2.9483        3.3955        3.8492        4.4470        4.8090        4.6789        4.6441        4.3449        4.0493        3.8726        3.7438        5.2044        4.9550        5.2328        0.0000        0.0000        0.0000        0.0000        0.0000        0.0000        0.0000        0.0000        0.0000        0.0000        0.0000        0.0000        0.0000        0.0000        0.0000        0.0000        0.0000        0.0000        0.0000        0.0000        0.0000        0.0000        0.0000
        0.0000        0.0000        0.0000        0.0000        0.0000        0.0000        0.0000        0.0000        0.0000        0.0000        0.0000        0.0000        0.0000        0.0000        0.0000        0.0000        0.0000        0.0000        0.0000        0.0000        0.0000        0.0000        0.0000        0.0000        0.0000        0.0000        0.0000        0.0000        0.0000        0.0000        0.0000        0.0000        0.0000        0.0000        0.0000        0.0000        0.0000        0.0000        0.0000        0.0000        0.0000        0.0000        0.0000        0.0000        0.0000        0.0000        0.0000        0.0000        0.0000        0.0000        0.0000        0.0000        0.0000        0.0000        0.0000       12.8316        0.0000        8.4253        5.8897        0.0000        0.0000        0.0000        0.0000        0.0000        0.0000        0.0000        0.0000        0.0000        0.0000        0.0000        0.0000        0.0000        0.0000        0.0000        0.0000        0.0000        0.0000        0.0000        0.0000        0.0000        0.0000        0.0000        0.0000        0.0000        0.0000        0.0000        0.0000        0.0000        0.0000        0.0000        0.0000        0.0000        0.0000        0.0000        0.0000        0.0000        0.0000        0.0000        0.0000        0.0000        0.0000        0.0000        0.0000        0.0000        0.0000        0.0000        0.0000        0.0000        0.0000        0.0000        0.0000        0.0000        0.0000        0.0000        0.0000        0.0000        0.0000        0.0000        0.0000        0.0000        0.0000        0.0000        0.0000        0.0000        0.0000        0.0000        0.0000        0.0000        0.0000        0.0000        0.0000        0.0000        0.0000        0.0000        0.0000        0.0000        0.0000        0.0000        0.0000        0.0000        0.0000        0.0000        0.0000        0.0000        0.0000        0.0000        0.0000        0.0000        0.0000        0.0000        0.0000        0.0000        0.0000        0.0000        0.0000        0.0000        0.0000        0.0000        0.0000        0.0000        0.0000        0.0000        0.0000        0.0000        0.0000        0.0000        0.0000        0.0000        0.0000        0.0000        0.0000        1.3425        1.4175        1.4069        1.4448        1.7533        4.3809        4.5483        4.6296        3.2866        3.4110        3.9199        4.7062        5.8859        6.6999        6.8280        7.1033        7.0126        6.6627        7.2761        8.4194       10.3476       11.7623       10.7655       10.1649       10.7242       11.0500       11.5155       12.1112        8.0703        7.8648        8.0052        6.7058        6.2845        5.4900        4.8262        4.1391        2.4453        2.4254        1.9520        1.8514        2.6791        3.5342        3.9673        4.2620        4.8442        5.2162        5.2849        5.1576        4.5220        3.9523        3.5756        3.7401        5.1240        4.9673        4.5582        4.4892        0.0000        0.0000        0.0000        0.0000        0.0000        0.0000        0.0000        0.0000        0.0000        0.0000        0.0000        0.0000        0.0000        0.0000        0.0000        0.0000        0.0000        0.0000        0.0000        0.0000        0.0000        0.0000
        0.0000        0.0000        0.0000        0.0000        0.0000        0.0000        0.0000        0.0000        0.0000        0.0000        0.0000        0.0000        0.0000        0.0000        0.0000        0.0000        0.0000        0.0000        0.0000        0.0000        0.0000        0.0000        0.0000        0.0000        0.0000        0.0000        0.0000        0.0000        0.0000        0.0000        0.0000        0.0000        0.0000        0.0000        0.0000        0.0000        0.0000        0.0000        0.0000        0.0000        0.0000        0.0000        0.0000        0.0000        0.0000        0.0000        0.0000        0.0000        0.0000        0.0000        0.0000        0.0000        0.0000       14.3054       12.7501       11.4508        9.6872        7.6608        5.5031        0.7897        0.0000        0.0000        0.0000        0.0000        0.0000        0.0000        0.0000        0.0000        0.0000        0.0000        0.0000        0.0000        0.0000        0.0000        0.0000        0.0000        0.0000        0.0000        0.0000        0.0000        0.0000        0.0000        0.0000        0.0000        0.0000        0.0000        0.0000        0.0000        0.0000        0.0000        0.0000        0.0000        0.0000        0.0000        0.0000        0.0000        0.0000        0.0000        0.0000        0.0000        0.0000        0.0000        0.0000        0.0000        0.0000        0.0000        0.0000        0.0000        0.0000        0.0000        0.0000        0.0000        0.0000        0.0000        0.0000        0.0000        0.0000        0.0000        0.0000        0.0000        0.0000        0.0000        0.0000        0.0000        0.0000        0.0000        0.0000        0.0000        0.0000        0.0000        0.0000        0.0000        0.0000        0.0000        0.0000        0.0000        0.0000        0.0000        0.0000        0.0000        0.0000        0.0000        0.0000        0.0000        0.0000        0.0000        0.0000        0.0000        0.0000        0.0000        0.0000        0.0000        0.0000        0.0000        0.0000        0.0000        0.0000        0.0000        0.0000        0.0000        0.0000        0.0000        0.0000        0.0000        0.0000        0.0000        0.0000        0.0000        0.0000        0.0000        1.3668        1.2763        1.2374        1.1081        1.9125        5.2399        6.6805        6.5827        3.8359        3.8347        2.7162        3.1680        3.7239        4.6863        5.3539        5.7111        6.0485        6.5434        6.4947        7.2412        8.2235        9.6673       10.5804       10.6906       10.6308       11.0126       11.1047       11.6257       11.2145        7.8991        6.9938        7.0643        6.6026        6.0686        5.0852        4.4751        4.0208        2.8209        2.1861        2.0420        2.2365        3.1433        3.7342        4.4233        4.7925        5.5730        5.7012        5.9930        5.6846        4.8300        4.5208        4.2950        4.0493        4.9021        4.3032        4.2375        3.9001        4.5337        3.9935        0.0000        0.0000        0.0000        0.0000        0.0000        0.0000        0.0000        0.0000        0.0000        0.0000        0.0000        0.0000        0.0000        0.0000        0.0000        0.0000        0.0000        0.0000        0.0000        0.0000
        0.0000        0.0000        0.0000        0.0000        0.0000        0.0000        0.0000        0.0000        0.0000        0.0000        0.0000        0.0000        0.0000        0.0000        0.0000        0.0000        0.0000        0.0000        0.0000        0.0000        0.0000        0.0000        0.0000        0.0000        0.0000        0.0000        0.0000        0.0000        0.0000        0.0000        0.0000        0.0000        0.0000        0.0000        0.0000        0.0000        0.0000        0.0000        0.0000        0.0000        0.0000        0.0000        0.0000        0.0000        0.0000        0.0000        0.0000        0.0000        0.0000        0.0000        0.0000        0.0000        0.0000        8.8150        7.6836        8.0607        7.0320        6.0089        4.2137        3.3879        0.0000        0.0000        0.0000        0.0000        0.0000        0.0000        0.0000        0.0000        0.0000        0.0000        0.0000        0.0000        0.0000        0.0000        0.0000        0.0000        0.0000        0.0000        0.0000        0.0000        0.0000        0.0000        0.0000        0.0000        0.0000        0.0000        0.0000        0.0000        0.0000        0.0000        0.0000        0.0000        0.0000        0.0000        0.0000        0.0000        0.0000        0.0000        0.0000        0.0000        0.0000        0.0000        0.0000        0.0000        0.0000        0.0000        0.0000        0.0000        0.0000        0.0000        0.0000        0.0000        0.0000        0.0000        0.0000        0.0000        0.0000        0.0000        0.0000        0.0000        0.0000        0.0000        0.0000        0.0000        0.0000        0.0000        0.0000        0.0000        0.0000        0.0000        0.0000        0.0000        0.0000        0.0000        0.0000        0.0000        0.0000        0.0000        0.0000        0.0000        0.0000        0.0000        0.0000        0.0000        0.0000        0.0000        0.0000        0.0000        0.0000        0.0000        0.0000        0.0000        0.0000        0.0000        0.0000        0.0000        0.0000        0.0000        0.0000        0.0000        0.0000        0.0000        0.0000        0.0000        0.0000        0.0000        0.0000        0.0000        0.0000        0.0000        1.1708        0.9836        0.8824        1.3327        8.8619        9.2655        8.7393        4.8520        2.2733        1.8816        1.9373        2.3751        2.8515        4.2824        4.5418        4.8732        5.3903        6.5585        6.9513        7.7041        8.8241        7.8957        8.9387        9.4239        9.4742       11.6165       11.4678       11.1984       10.2959        8.1553        7.5653        8.0399        7.7136        5.6250        4.8148        4.0913        3.5040        2.6363        2.4333        2.6049        2.4863        3.2677        3.9642        4.4878        4.5040        5.7757        6.0005        6.1750        6.1596        7.0946        6.8311        6.4096        5.7040        4.6594        3.7460        3.6888        3.6237        2.7254        1.6038        1.2884        2.2456        0.0000        0.0000        0.0000        0.0000        0.0000        0.0000        0.0000        0.0000        0.0000        0.0000        0.0000        0.0000        0.0000        0.0000        0.0000        0.0000        0.0000        0.0000
        0.0000        0.0000        0.0000        0.0000        0.0000        0.0000        0.0000        0.0000        0.0000        0.0000        0.0000        0.0000        0.0000        0.0000        0.0000        0.0000        0.0000        0.0000        0.0000        0.0000        0.0000        0.0000        0.0000        0.0000        0.0000        0.0000        0.0000        0.0000        0.0000        0.0000        0.0000        0.0000        0.0000        0.0000        0.0000        0.0000        0.0000        0.0000        0.0000        0.0000        0.0000        0.0000        0.0000        0.0000        0.0000        0.0000        0.0000        0.0000        0.0000        0.0000        6.5368       12.0630       10.5632        9.0691        8.4896        6.4567        5.1771        5.0827        4.2682        3.5083        2.7848        2.3848        0.0000        0.0000        0.0000        0.0000        0.0000        0.0000        0.0000        0.0000        0.0000        0.0000        0.0000        0.0000        0.0000        0.0000        0.0000        0.0000        0.0000        0.0000        0.0000        0.0000        0.0000        0.0000        0.0000        0.0000        0.0000        0.0000        0.0000        0.0000        0.0000        0.0000        0.0000        0.0000        0.0000        0.0000        0.0000        0.0000        0.0000        0.0000        0.0000        0.0000        0.0000        0.0000        0.0000        0.0000        0.0000        0.0000        0.0000        0.0000        0.0000        0.0000        0.0000        0.0000        0.0000        0.0000        0.0000        0.0000        0.0000        0.0000        0.0000        0.0000        0.0000        0.0000        0.0000        0.0000        0.0000        0.0000        0.0000        0.0000        0.0000        0.0000        0.0000        0.0000        0.0000        0.0000        0.0000        0.0000        0.0000        0.0000        0.0000        0.0000        0.0000        0.0000        0.0000        0.0000        0.0000        0.0000        0.0000        0.0000        0.0000        0.0000        0.0000        0.0000        0.0000        0.0000        0.0000        0.0000        0.0000        0.0000        0.0000        0.0000        0.0000        0.0000        0.0000        0.0000        0.0000        0.0000        0.0000        1.2582        1.1043        1.1902        0.9595        1.6605        5.3745        8.5298        3.9945        0.7227        1.4349        1.2652        1.4446        1.9209        2.3213        3.3651        3.8909        4.2223        5.1535        6.3766        6.8002        7.6318        8.6628        7.7560        8.9390        9.7097        9.4045       11.8788       11.8074       11.1236       10.4241        8.3926        7.8349        8.1679        7.6407        5.1956        4.4600        3.7405        3.3179        2.6532        2.3432        2.5089        3.2563        4.1060        4.3760        4.4648        4.7477        5.4898        6.1844        6.3625        6.3629        7.4351        7.3609        6.4131        5.1745        4.5415        4.0857        3.1625        2.2421        2.0068        1.3707        1.7147        2.8184        0.0000        0.0000        0.0000        0.0000        0.0000        0.0000        0.0000        0.0000        0.0000        0.0000        0.0000        0.0000        0.0000        0.0000       13.7220       13.7907       13.8291        0.0000
        0.0000        0.0000        0.0000        0.0000        0.0000        0.0000        0.0000        0.0000        0.0000        0.0000        0.0000        0.0000        0.0000        0.0000        0.0000        0.0000        0.0000        0.0000        0.0000        0.0000        0.0000        0.0000        0.0000        0.0000        0.0000        0.0000        0.0000        0.0000        0.0000        0.0000        0.0000        0.0000        0.0000        0.0000        0.0000        0.0000        0.0000        0.0000        0.0000        0.0000        0.0000        0.0000        0.0000        0.0000        0.0000        0.0000        0.0000        0.0000        5.0267        4.6083        7.4778        8.6269        8.0295        7.4947        6.9226        6.9535        5.2016        5.0857        4.8404        3.2232        2.7086        2.4094        2.3126        0.0000        0.0000        0.0000        0.0000        0.0000        0.0000        0.0000        0.0000        0.0000        0.0000        0.0000        0.0000        0.0000        0.0000        0.0000        0.0000        0.0000        0.0000        0.0000        0.0000        0.0000        0.0000        0.0000        0.0000        0.0000        0.0000        0.0000        0.0000        0.0000        0.0000        0.0000        0.0000        0.0000        0.0000        0.0000        0.0000        0.0000        0.0000        0.0000        0.0000        0.0000        0.0000        0.0000        0.0000        0.0000        0.0000        0.0000        0.0000        0.0000        0.0000        0.0000        0.0000        0.0000        0.0000        0.0000        0.0000        0.0000        0.0000        0.0000        0.0000        0.0000        0.0000        0.0000        0.0000        0.0000        0.0000        0.0000        0.0000        0.0000        0.0000        0.0000        0.0000        0.0000        0.0000        0.0000        0.0000        0.0000        0.0000        0.0000        0.0000        0.0000        0.0000        0.0000        0.0000        0.0000        0.0000        0.0000        0.0000        0.0000        0.0000        0.0000        0.0000        0.0000        0.0000        0.0000        0.0000        0.0000        0.0000        0.0000        0.0000        0.0000        0.0000        0.0000        0.0000        0.0000        1.6163        1.5526        1.4674        0.9015        0.8197        0.5357        0.9839        1.9760        1.4412        0.7900        0.5510        1.0491        1.2087        1.5109        1.9637        2.5632        3.2004        3.7173        4.4581        5.7156        6.3629        7.0963        8.0421        6.9371        8.1876       10.0399       10.0947       11.5573       11.8445       11.6540       11.1866        8.6894        8.5153        8.5041        7.4527        5.1123        4.1763        4.0161        3.9921        3.1537        3.1313        3.6686        4.2618        4.5154        4.6157        4.6249        4.9451        6.0225        6.4393        6.9136        7.0487        8.4512        7.9016        7.4306        6.1277        4.9849        4.3528        3.3410        2.5771        1.8833        1.5633        2.5855        3.2018        4.9027        0.0000        0.0000        0.0000        0.0000        0.0000        0.0000        0.0000        0.0000        0.0000       11.5973       12.6730       13.8035       14.1659       14.1298       14.9854       14.1109       15.9973
        0.0000        0.0000        0.0000        0.0000        0.0000        0.0000        0.0000        0.0000        0.0000        0.0000        0.0000        0.0000        0.0000        0.0000        0.0000        0.0000        0.0000        0.0000        0.0000        0.0000        0.0000        0.0000        0.0000        0.0000        0.0000        0.0000        0.0000        0.0000        0.0000        0.0000        0.0000        0.0000        0.0000        0.0000        0.0000        0.0000        0.0000        0.0000        0.0000        0.0000        0.0000        0.0000        0.0000        0.0000        0.0000        0.0000        0.0000        0.0000        6.2705        7.7530        8.9512        8.6057        8.5445        9.7040        6.1006        5.2946        4.3315        3.4732        3.8607        3.0784        3.5116        2.1827        2.1244        2.6126        2.8751        3.1146        2.6279        0.0000        0.0000        0.0000        0.0000        0.0000        0.0000        0.0000        0.0000        0.0000        0.0000        0.0000        0.0000        0.0000        0.0000        0.0000        0.0000        0.0000        0.0000        0.0000        0.0000        0.0000        0.0000        0.0000        0.0000        0.0000        0.0000        0.0000        0.0000        0.0000        0.0000        0.0000        0.0000        0.0000        0.0000        0.0000        0.0000        0.0000        0.0000        0.0000        0.0000        0.0000        0.0000        0.0000        0.0000        0.0000        0.0000        0.0000        0.0000        0.0000        0.0000        0.0000        0.0000        0.0000        0.0000        0.0000        0.0000        0.0000        0.0000        0.0000        0.0000        0.0000        0.0000        0.0000        0.0000        0.0000        0.0000        0.0000        0.0000        0.0000        0.0000        0.0000        0.0000        0.0000        0.0000        0.0000        0.0000        0.0000        0.0000        0.0000        0.0000        0.0000        0.0000        0.0000        0.0000        0.0000        0.0000        0.0000        0.0000        0.0000        0.0000        0.0000        0.0000        0.0000        0.0000        0.0000        0.0000        0.0000        0.0000        0.0000        0.0000        0.0000        2.3685        2.1745        2.0349        0.6637        0.6098        0.5123        0.4424        0.7410        0.8272        1.1317        0.7835        1.0635        1.4176        1.5806        1.9744        2.2969        2.6232        3.1045        3.9852        5.1044        5.5722        5.8914        6.6665        5.7325        6.8593        8.2620        9.4025       10.5882       10.6153       10.7300       10.3754        8.1909        7.3049        7.8121        8.0582        4.9055        4.0970        3.6471        4.2320        3.1297        3.5855        3.8155        3.9140        4.9291        5.1471        5.3216        5.6466        6.9221        7.7431        8.2298        7.9507        9.2384        8.8065        8.1211        6.9231        5.6065        4.6799        3.5955        3.0766        1.5140        1.6648        2.3424        3.1231        0.0000        0.0000        0.0000        0.0000        0.0000        0.0000        8.1740        9.3269       12.6929       12.3520       13.0781       13.3098       15.3183       15.1620       15.6324       16.0005        0.0000        0.0000
        0.0000        0.0000        0.0000        0.0000        0.0000        0.0000        0.0000        0.0000        0.0000        0.0000        0.0000        0.0000        0.0000        0.0000        0.0000        0.0000        0.0000        0.0000        0.0000        0.0000        0.0000        0.0000        0.0000        0.0000        0.0000        0.0000        0.0000        0.0000        0.0000        0.0000        0.0000        0.0000        0.0000        0.0000        0.0000        0.0000        0.0000        0.0000        0.0000        0.0000        0.0000        0.0000        0.0000        0.0000        0.0000        0.0000        0.0000        0.0000        7.6286       11.3554       11.5380       11.7573        8.8524        9.4756        6.7850        0.3271        0.9966        0.6149        0.4880        1.7635        1.8026        1.7321        1.8502        2.9400        3.1720        3.0282        2.7685        1.7763        1.3772        0.0000        0.0000        0.0000        0.0000        0.0000        0.0000        0.0000        0.0000        0.0000        0.0000        0.0000        0.0000        0.0000        0.0000        0.0000        0.0000        0.0000        0.0000        0.0000        0.0000        0.0000        0.0000        0.0000        0.0000        0.0000        0.0000        0.0000        0.0000        0.0000        0.0000        0.0000        0.0000        0.0000        0.0000        0.0000        0.0000        0.0000        0.0000        0.0000        0.0000        0.0000        0.0000        0.0000        0.0000        0.0000        0.0000        0.0000        0.0000        0.0000        0.0000        0.0000        0.0000        0.0000        0.0000        0.0000        0.0000        0.0000        0.0000        0.0000        0.0000        0.0000        0.0000        0.0000        0.0000        0.0000        0.0000        0.0000        0.0000        0.0000        0.0000        0.0000        0.0000        0.0000        0.0000        0.0000        0.0000        0.0000        0.0000        0.0000        0.0000        0.0000        0.0000        0.0000        0.0000        0.0000        0.0000        0.0000        0.0000        0.0000        0.0000        0.0000        0.0000        0.0000        0.0000        0.0000        0.0000        0.0000        0.0000        0.0000        3.6364        3.6474        3.5162        3.5734        3.3530        3.0416        2.9940        2.8043        3.2507        4.3820        2.5626        1.2360        1.1855        1.1751        1.6187        2.4952        2.3201        2.7548        3.2825        3.7711        3.9886        3.9329        4.1292        3.3381        4.1756        4.7518        6.1882        7.9052        7.8294        7.6078        6.8720        5.9880        6.0514        5.8363        5.2416        4.3948        3.9622        4.0875        4.8622        5.2038        6.3571        6.6395        6.5545        7.7059        7.1837        7.0060        7.6523       10.4678       11.4785       11.9077       11.0545       12.9902       13.2707       10.8413       10.0559       10.3208        8.5695        7.6493        6.4548        5.9408        6.6495        8.2308        9.6989        7.5581        6.9770        7.7570        9.2564       11.2232       11.8204       12.0497       12.9729       14.5523       14.7052       14.0787       14.2088       18.1957       18.1623       18.9060       19.0912        0.0000        0.0000
        0.0000        0.0000        0.0000        0.0000        0.0000        0.0000        0.0000        0.0000        0.0000        0.0000        0.0000        0.0000        0.0000        0.0000        0.0000        0.0000        0.0000        0.0000        0.0000        0.0000        0.0000        0.0000        0.0000        0.0000        0.0000        0.0000        0.0000        0.0000        0.0000        0.0000        0.0000        0.0000        0.0000        0.0000        0.0000        0.0000        0.0000        0.0000        0.0000        0.0000        0.0000        0.0000        0.0000        0.0000        0.0000        0.0000        0.0000        0.0000       12.3385       11.0202       10.3330       11.6923       10.5338        7.8418        4.7840        0.9135        0.7979        1.1779        1.5961        2.3541        2.0732        1.7122        1.8568        3.1060        4.4053        3.4437        2.5932        1.8238        1.4668        1.2241        0.0000        0.0000        0.0000        0.0000        0.0000        0.0000        0.0000        0.0000        0.0000        0.0000        0.0000        0.0000        0.0000        0.0000        0.0000        0.0000        0.0000        0.0000        0.0000        0.0000        0.0000        0.0000        0.0000        0.0000        0.0000        0.0000        0.0000        0.0000        0.0000        0.0000        0.0000        0.0000        0.0000        0.0000        0.0000        0.0000        0.0000        0.0000        0.0000        0.0000        0.0000        0.0000        0.0000        0.0000        0.0000        0.0000        0.0000        0.0000        0.0000        0.0000        0.0000        0.0000        0.0000        0.0000        0.0000        0.0000        0.0000        0.0000        0.0000        0.0000        0.0000        0.0000        0.0000        0.0000        0.0000        0.0000        0.0000        0.0000        0.0000        0.0000        0.0000        0.0000        0.0000        0.0000        0.0000        0.0000        0.0000        0.0000        0.0000        0.0000        0.0000        0.0000        0.0000        0.0000        0.0000        0.0000        0.0000        0.0000        0.0000        0.0000        0.0000        0.0000        0.0000        0.0000        0.0000        0.0000        0.0000        0.0000        0.0000        4.6171        4.4546        4.3184        4.3196        4.1008        0.0000        3.4698        2.4612        2.6723        0.0000        0.0000        0.0000        1.5004        1.4786        2.0814        2.6329        2.8204        3.0452        3.0005        2.6684        2.9035        3.2763        2.7322        3.3042        4.2155        5.6497        6.4996        6.6115        6.2932        6.0883        5.2838        5.0937        5.1580        5.0357        4.9995        4.5884        5.1366        5.6252        6.5490        7.3453        7.5593        7.7270        8.9678        8.6855        8.1511        8.3254       10.9471       11.4065       11.5867       11.5197       13.3338       12.3000       10.2527        8.2802        7.6065        7.6375        7.1647        7.2518        6.6703        7.2997        7.1328        7.5360        7.5977        8.1554        9.9378       11.5354       11.2576       12.5053       13.1519       14.1335       16.2250       16.3921       15.7016       15.6521       19.2858       19.2136       20.4839       19.9803        0.0000        0.0000
        0.0000        0.0000        0.0000        0.0000        0.0000        0.0000        0.0000        0.0000        0.0000        0.0000        0.0000        0.0000        0.0000        0.0000        0.0000        0.0000        0.0000        0.0000        0.0000        0.0000        0.0000        0.0000        0.0000        0.0000        0.0000        0.0000        0.0000        0.0000        0.0000        0.0000        0.0000        0.0000        0.0000        0.0000        0.0000        0.0000        0.0000        0.0000       37.5387       25.7030       20.3123        0.0000        0.0000        0.0000        0.0000        0.0000        0.0000        0.0000       11.7723        7.2531        8.2611        7.8305        7.0191        6.0062        6.3097        7.6907        3.4279        1.1659        3.6710        3.0505        1.9402        1.7946        1.8792        3.0891        3.7270        3.8338        3.3005        2.3327        1.9337        1.5869        0.0000        0.0000        0.0000        0.0000        0.0000        0.0000        0.0000        0.0000        0.0000        0.0000        0.0000        0.0000        0.0000        0.0000        0.0000        0.0000        0.0000        0.0000        0.0000        0.0000        0.0000        0.0000        0.0000        0.0000        0.0000        0.0000        0.0000        0.0000        0.0000        0.0000        0.0000        0.0000        0.0000        0.0000        0.0000        0.0000        0.0000        0.0000        0.0000        0.0000        0.0000        0.0000        0.0000        0.0000        0.0000        0.0000        0.0000        0.0000        0.0000        0.0000        0.0000        0.0000        0.0000        0.0000        0.0000        0.0000        0.0000        0.0000        0.0000        0.0000        0.0000        0.0000        0.0000        0.0000        0.0000        0.0000        0.0000        0.0000        0.0000        0.0000        0.0000        0.0000        0.0000        0.0000        0.0000        0.0000        0.0000        0.0000        0.0000        0.0000        0.0000        0.0000        0.0000        0.0000        0.0000        0.0000        0.0000        0.0000        0.0000        0.0000        0.0000        0.0000        0.0000        0.0000        0.0000        0.0000        0.0000        0.0000        0.0000        0.0000        0.0000        0.0000        0.0000        0.0000        0.0000        0.0000        0.0000        0.0000        0.0000        0.0000        0.0000        0.0000        0.0000        2.4160        2.3927        2.7576        2.5501        2.3896        2.9692        3.0812        3.1841        4.0701        4.5860        4.6661        5.1346        5.2969        5.7134        6.1235        6.4937        5.5965        5.2946        5.0933        5.4876        5.3661        5.8755        5.9025        6.1154        7.4748        7.8654        7.1591        7.4596        8.2504        8.1864        8.3026        8.4078       10.0902       11.0251       11.0917        9.7949        9.5295        8.6081        8.1409        6.9511        7.4030        7.5647        7.4574        6.8652        6.8219        7.0116        7.2903        7.0694        8.1672        9.2419       12.1502       14.6835       15.0372       13.7334       13.1243       14.0514       16.5537       15.6637       15.0393       16.2384       19.8186       21.3455       20.8893        0.0000        0.0000        0.0000
        0.0000        0.0000        0.0000        0.0000        0.0000        0.0000        0.0000        0.0000        0.0000        0.0000        0.0000        0.0000        0.0000        0.0000        0.0000        0.0000        0.0000        0.0000        0.0000        0.0000        0.0000        0.0000        0.0000        0.0000        0.0000        0.0000        0.0000        0.0000        0.0000        0.0000        0.0000        0.0000        0.0000        0.0000        0.0000        0.0000        0.0000        0.0000       26.7549       26.1751       26.2404       21.4368       18.6578       20.0115       25.3722       21.5801       16.6487       15.0933        8.4085       10.2854        8.4545        8.1444        8.2667        6.7002        8.2823        8.4395        3.0570        1.6203        0.9888        2.7430        1.6176        1.9302        1.9514        3.1746        4.3054        4.2254        4.0502        2.8350        2.7039        2.2300        1.4829        0.1382        0.0000        0.0000        0.0000        0.0000        0.0000        0.0000        0.0000        0.0000        0.0000        0.0000        0.0000        0.0000        0.0000        0.0000        0.0000        0.0000        0.0000        0.0000        0.0000        0.0000        0.0000        0.0000        0.0000        0.0000        0.0000        0.0000        0.0000        0.0000        0.0000        0.0000        0.0000        0.0000        0.0000        0.0000        0.0000        0.0000        0.0000        0.0000        0.0000        0.0000        0.0000        0.0000        0.0000        0.0000        0.0000        0.0000        0.0000        0.0000        0.0000        0.0000        0.0000        0.0000        0.0000        0.0000        0.0000        0.0000        0.0000        0.0000        0.0000        0.0000        0.0000        0.0000        0.0000        0.0000        0.0000        0.0000        0.0000        0.0000        0.0000        0.0000        0.0000        0.0000        0.0000        0.0000        0.0000        0.0000        0.0000        0.0000        0.0000        0.0000        0.0000        0.0000        0.0000        0.0000        0.0000        0.0000        0.0000        0.0000        0.0000        0.0000        0.0000        0.0000        0.0000        0.0000        0.0000        0.0000        0.0000        0.0000        0.0000        0.0000        0.0000        0.0000        0.0000        0.0000        0.0000        0.0000        0.0000        0.0000        0.0000        0.0000        0.0000        0.0000        2.3642        2.5679        2.8128        2.9322        3.1397        3.5217        4.5892        5.2258        4.8257        4.5723        4.5251        4.7532        5.6933        5.8031        6.2459        5.5059        5.0462        6.3304        6.1038        6.0990        6.1679        6.9302        6.8801        8.0376        8.3934        8.6066        8.0365        8.5781        8.4488        8.7778        9.3675       10.2453        9.3930        9.0936        9.4799        8.1532        7.8171        7.7189        8.0772        9.6159        8.8476        9.1372        9.0872        8.5029        7.8045        8.0217        9.1678        9.7063       10.5099       12.3807       14.8328       15.2370       15.4556       15.6875       15.2351       16.6808       17.0055       16.9320       17.2392       21.6375       22.4779        0.0000        0.0000        0.0000        0.0000
        0.0000        0.0000        0.0000        0.0000        0.0000        0.0000        0.0000        0.0000        0.0000        0.0000        0.0000        0.0000        0.0000        0.0000        0.0000        0.0000        0.0000        0.0000        0.0000        0.0000        0.0000        0.0000        0.0000        0.0000        0.0000        0.0000        0.0000        0.0000        0.0000        0.0000        0.0000        0.0000        0.0000        0.0000        0.0000        0.0000        0.0000       22.3468       19.6290       19.4087       17.1717       20.8027       21.7602       14.6867       12.6222       14.7181       15.8173       10.2092        9.8156        8.7534        8.4738        6.6274        6.7482        5.7219        5.4485        4.3437        4.3752        1.9618        3.2107        3.0447        1.3164        1.8667        1.6394        3.0307        3.1929        3.0364        2.9678        3.4561        3.3374        2.8527        2.0715        1.1908        0.0000        0.0000        0.0000        0.0000        0.0000        0.0000        0.0000        0.0000        0.0000        0.0000        0.0000        0.0000        0.0000        0.0000        0.0000        0.0000        0.0000        0.0000        0.0000        0.0000        0.0000        0.0000        0.0000        0.0000        0.0000        0.0000        0.0000        0.0000        0.0000        0.0000        0.0000        0.0000        0.0000        0.0000        0.0000        0.0000        0.0000        0.0000        0.0000        0.0000        0.0000        0.0000        0.0000        0.0000        0.0000        0.0000        0.0000        0.0000        0.0000        0.0000        0.0000        0.0000        0.0000        0.0000        0.0000        0.0000        0.0000        0.0000        0.0000        0.0000        0.0000        0.0000        0.0000        0.0000        0.0000        0.0000        0.0000        0.0000        0.0000        0.0000        0.0000        0.0000        0.0000        0.0000        0.0000        0.0000        0.0000        0.0000        0.0000        0.0000        0.0000        0.0000        0.0000        0.0000        0.0000        0.0000        0.0000        0.0000        0.0000        0.0000        0.0000        0.0000        0.0000        0.0000        0.0000        0.0000        0.0000        0.0000        0.0000        0.0000        0.0000        0.0000        0.0000        0.0000        0.0000        0.0000        0.0000        1.2468        0.9289        1.0854        1.3965        1.9604        0.0000        3.1361        3.4400        2.0894        2.1599        2.3467        3.0418        3.9498        4.3941        3.5107        3.6236        5.3803        6.1896        6.4740        6.7557        5.1997        5.1422        6.0610        6.1181        8.9788        7.4906        8.5717        9.7010       11.2820       11.4287       11.3279       10.5533       10.1820        9.9310       10.3798        9.4949       10.4007       10.2153        9.8373       10.6031       12.5783       12.3065       12.1853       12.0693       13.4220       13.2623       12.5104       11.3167        9.8081        9.3527        9.6641       10.6751       12.4133       14.1991       16.1483       18.3796       19.2206       19.9442       20.3765       21.2826       20.4534       21.0027       21.2983       20.8889       18.1931       18.3890        0.0000        0.0000        0.0000        0.0000
        0.0000        0.0000        0.0000        0.0000        0.0000        0.0000        0.0000        0.0000        0.0000        0.0000        0.0000        0.0000        0.0000        0.0000        0.0000        0.0000        0.0000        0.0000        0.0000        0.0000        0.0000        0.0000        0.0000        0.0000        0.0000        0.0000        0.0000        0.0000        0.0000        0.0000        0.0000        0.0000        0.0000        0.0000        0.0000        0.0000        0.0000       21.3784       18.8941       18.0507       16.5600       16.9550       15.6978       15.3152       12.9871       10.4142        9.3372        9.5099        9.2302        8.8330        8.9449        7.4905        7.4682        7.5211        5.9366        4.3848        4.5604        3.9715        4.2141        1.5475        1.7041        3.3038        4.0807        4.4411        4.2502        3.4123        3.1684        3.4950        3.4217        3.1756        2.5933        1.5180        1.1119        0.0000        0.0000        0.0000        0.0000        0.0000        0.0000        0.0000        0.0000        0.0000        0.0000        0.0000        0.0000        0.0000        0.0000        0.0000        0.0000        0.0000        0.0000        0.0000        0.0000        0.0000        0.0000        0.0000        0.0000        0.0000        0.0000        0.0000        0.0000        0.0000        0.0000        0.0000        0.0000        0.0000        0.0000        0.0000        0.0000        0.0000        0.0000        0.0000        0.0000        0.0000        0.0000        0.0000        0.0000        0.0000        0.0000        0.0000        0.0000        0.0000        0.0000        0.0000        0.0000        0.0000        0.0000        0.0000        0.0000        0.0000        0.0000        0.0000        0.0000        0.0000        0.0000        0.0000        0.0000        0.0000        0.0000        0.0000        0.0000        0.0000        0.0000        0.0000        0.0000        0.0000        0.0000        0.0000        0.0000        0.0000        0.0000        0.0000        0.0000        0.0000        0.0000        0.0000        0.0000        0.0000        0.0000        0.0000        0.0000        0.0000        0.0000        0.0000        0.0000        0.0000        0.0000        0.0000        0.0000        0.0000        0.0000        0.0000        0.0000        0.0000        0.0000        2.7286        2.4654        1.7575        1.1408        1.0116        1.0488        1.0390        1.3393        2.5021        2.9843        3.1393        3.5894        2.1363        1.8962        1.9432        2.1253        4.5293        4.2327        3.8506        4.9628        4.7296        5.6902        6.9591        8.0033        5.5592        5.2688        5.3495        6.7839       11.9675        8.7313        8.5761       10.0682       11.6784       12.1663       11.6395       11.0415       10.2488       10.0840       10.0565        9.1638        9.7642        9.4630        9.7744       10.4731       11.7945       12.9100       14.4766       14.8875       16.0141       15.6597       14.5005       13.5302       11.1751       10.5225       11.0379       12.4247       13.9099       16.1438       17.9357       20.0492       20.9710       24.9378       25.9060       25.5729       23.8875       23.9605       23.9635       23.2105       20.5601        0.0000        0.0000        0.0000        0.0000        0.0000
        0.0000        0.0000        0.0000        0.0000        0.0000        0.0000        0.0000        0.0000        0.0000        0.0000        0.0000        0.0000        0.0000        0.0000        0.0000        0.0000        0.0000        0.0000        0.0000        0.0000        0.0000        0.0000        0.0000        0.0000        0.0000        0.0000        0.0000        0.0000        0.0000        0.0000        0.0000        0.0000        0.0000        0.0000        0.0000        0.0000       22.3797       21.1620       20.6607       20.2369       17.0752       16.9418       12.7977       12.5020        9.5810        9.0518        8.8956        9.0266        8.8080        9.9029       10.0998        9.0815       11.1260       13.2199        9.1643        5.6970        3.9689        4.3700        4.5676        1.6630        1.6747        6.2129        3.3002        4.5796        5.0308        4.4793        3.8273        4.2568        4.4903        4.1316        3.7578        2.0933        0.0000        0.0000        0.0000        0.0000        0.0000        0.0000        0.0000        0.0000        0.0000        0.0000        0.0000        0.0000        0.0000        0.0000        0.0000        0.0000        0.0000        0.0000        0.0000        0.0000        0.0000        0.0000        0.0000        0.0000        0.0000        0.0000        0.0000        0.0000        0.0000        0.0000        0.0000        0.0000        0.0000        0.0000        0.0000        0.0000        0.0000        0.0000        0.0000        0.0000        0.0000        0.0000        0.0000        0.0000        0.0000        0.0000        0.0000        0.0000        0.0000        0.0000        0.0000        0.0000        0.0000        0.0000        0.0000        0.0000        0.0000        0.0000        0.0000        0.0000        0.0000        0.0000        0.0000        0.0000        0.0000        0.0000        0.0000        0.0000        0.0000        0.0000        0.0000        0.0000        0.0000        0.0000        0.0000        0.0000        0.0000        0.0000        0.0000        0.0000        0.0000        0.0000        0.0000        0.0000        0.0000        0.0000        0.0000        0.0000        0.0000        0.0000        0.0000        0.0000        0.0000        0.0000        0.0000        0.0000        0.0000        0.0000        0.0000        0.0000        4.6145        4.6259        4.1047        3.4455        2.3887        2.0626        2.0539        1.9006        1.7993        2.0257        2.2760        3.2130        3.5284        3.4055        2.8578        1.7163        1.5518        1.5410        1.7164        3.0091        3.0169        2.9446        3.9639        4.5478        6.0471        7.4606        7.2453        5.1565        5.1192        5.2212        5.7809        9.0040        9.3834        8.7304       10.2379       12.2599       11.7142       11.8271       10.8272        9.1270        8.9033        8.5484        8.2598        8.5819        8.6831        9.4465       10.3778       12.3678       13.8285       14.9228       13.7916       15.2933       15.2329       14.4323       14.0446       11.8216       10.5026       10.3184       14.3649       14.8255       16.0605       17.5667       19.0289       20.0447       23.3790       23.7523       24.5547       25.4157       26.2473       26.6758       27.8844       25.7613        0.0000        0.0000        0.0000        0.0000        0.0000
        0.0000        0.0000        0.0000        0.0000        0.0000        0.0000        0.0000        0.0000        0.0000        0.0000        0.0000        0.0000        0.0000        0.0000        0.0000        0.0000        0.0000        0.0000        0.0000        0.0000        0.0000        0.0000        0.0000        0.0000        0.0000        0.0000        0.0000        0.0000        0.0000        0.0000        0.0000        0.0000        0.0000        0.0000        0.0000       23.9032       19.7785       18.6940       16.1413       15.1129       14.7096       18.0153       11.6420       10.3729        8.7878        9.0765       12.3215       11.9148       13.1106       12.9406       21.7785       22.3841        6.9788        6.4202        5.9409        3.9736        4.6172        3.0963        3.0850        1.4859        1.2653        3.4276        3.8936        5.2176        4.4567        4.8412        4.1999        5.6747        5.6222        5.0236        4.3711        2.7761        0.0000        0.0000        0.0000        0.0000        0.0000        0.0000        0.0000        0.0000        0.0000        0.0000        0.0000        0.0000        0.0000        0.0000        0.0000        0.0000        0.0000        0.0000        0.0000        0.0000        0.0000        0.0000        0.0000        0.0000        0.0000        0.0000        0.0000        0.0000        0.0000        0.0000        0.0000        0.0000        0.0000        0.0000        0.0000        0.0000        0.0000        0.0000        0.0000        0.0000        0.0000        0.0000        0.0000        0.0000        0.0000        0.0000        0.0000        0.0000        0.0000        0.0000        0.0000        0.0000        0.0000        0.0000        0.0000        0.0000        0.0000        0.0000        0.0000        0.0000        0.0000        0.0000        0.0000        0.0000        0.0000        0.0000        0.0000        0.0000        0.0000        0.0000        0.0000        0.0000        0.0000        0.0000        0.0000        0.0000        0.0000        0.0000        0.0000        0.0000        0.0000        0.0000        0.0000        0.0000        0.0000        0.0000        0.0000        0.0000        0.0000        0.0000        0.0000        0.0000        0.0000        0.0000        0.0000        0.0000        0.0000        0.0000        0.0000        4.7867        4.5997        4.0032        3.2918        2.3941        2.1060        2.1739        2.2647        1.9367        2.1551        2.5563        2.7083        3.3364        3.8416        3.4418        2.8556        1.5139        1.0950        1.3890        1.9430        3.1471        4.7987        4.2149        5.5170        4.3625        5.7212        5.9506        6.3717        4.6684        4.6448        4.9068        6.0312        9.1022       10.5270        9.7934        8.6857       11.1854       11.0115       10.8104       10.0550        8.4697        7.7140        7.5741        7.6897        7.5090        7.8364        8.6320        9.9571       11.9464       12.5869       13.0489       12.8903       13.9474       13.6779       12.8815       12.0494       10.4902        9.6953       10.2176       11.5110       13.0687       13.8804       15.2229       15.6507       17.0078       19.2445       22.6534       25.7618       27.4759       28.7371       30.0442       29.8074       25.5817        0.0000        0.0000        0.0000        0.0000        0.0000
        0.0000        0.0000        0.0000        0.0000        0.0000        0.0000        0.0000        0.0000        0.0000        0.0000        0.0000        0.0000        0.0000        0.0000        0.0000        0.0000        0.0000        0.0000        0.0000        0.0000        0.0000        0.0000        0.0000        0.0000        0.0000        0.0000        0.0000        0.0000        0.0000        0.0000        0.0000        0.0000        0.0000        0.0000        0.0000       12.3869       10.0340        9.7310       12.5453       16.0129       23.6000       11.3053       10.4716        8.0357        7.3835        6.4440        6.8810        9.3850       10.9427       47.3035       99.4504       55.5369       43.3365        5.3298        4.8050        4.1502        2.3263        1.4153        2.0703        3.1899        4.3575        4.9528        4.8246        4.7980        5.9215        6.2998        6.2835        6.6601        6.6625        6.2976        5.5412        4.0438        0.0000        0.0000        0.0000        0.0000        0.0000        0.0000        0.0000        0.0000        0.0000        0.0000        0.0000        0.0000        0.0000        0.0000        0.0000        0.0000        0.0000        0.0000        0.0000        0.0000        0.0000        0.0000        0.0000        0.0000        0.0000        0.0000        0.0000        0.0000        0.0000        0.0000        0.0000        0.0000        0.0000        0.0000        0.0000        0.0000        0.0000        0.0000        0.0000        0.0000        0.0000        0.0000        0.0000        0.0000        0.0000        0.0000        0.0000        0.0000        0.0000        0.0000        0.0000        0.0000        0.0000        0.0000        0.0000        0.0000        0.0000        0.0000        0.0000        0.0000        0.0000        0.0000        0.0000        0.0000        0.0000        0.0000        0.0000        0.0000        0.0000        0.0000        0.0000        0.0000        0.0000        0.0000        0.0000        0.0000        0.0000        0.0000        0.0000        0.0000        0.0000        0.0000        0.0000        0.0000        0.0000        0.0000        0.0000        0.0000        0.0000        0.0000        0.0000        0.0000        0.0000        0.0000        0.0000        0.0000        0.0000        0.0000        5.3183        3.6764        2.8330        2.2228        1.9136        1.9092        1.9426        1.8989        1.8703        2.4148        2.8437        2.9971        3.4248        2.9130        2.6268        2.2948        2.0515        1.0722        1.5410        2.0930        2.3023        2.3729        4.4689        3.9264        5.0667        4.5377        5.0206        6.3572        9.2033        5.5785        5.4498        5.9114        8.1721        8.0408        8.5714       10.1139        8.9548        9.6481       10.0644        9.2102        8.5863        7.0071        5.5589        5.0407        5.3979        6.6637        7.4030        7.9377        9.0679       11.9251       12.9371       12.9545       12.7599       13.0331       11.7303       11.3592       10.1307        8.2276        7.6747        8.8144       10.5116        9.4570       10.5737       11.1181       10.9489       13.6953       16.1164       19.3575       22.6157       31.3417       32.7705       33.5467       33.5239        0.0000        0.0000        0.0000        0.0000        0.0000        0.0000
        0.0000        0.0000        0.0000        0.0000        0.0000        0.0000        0.0000        0.0000        0.0000        0.0000        0.0000        0.0000        0.0000        0.0000        0.0000        0.0000        0.0000        0.0000        0.0000        0.0000        0.0000        0.0000        0.0000        0.0000        0.0000        0.0000        0.0000        0.0000        0.0000        0.0000        0.0000        0.0000        0.0000        0.0000        0.0000       10.8492        7.6727        8.5214        9.0584       15.3192       12.7345       11.4349       10.2291        6.5992        6.4418        7.6311        8.4995        8.7356        9.7641       36.6668       51.4566       41.7506       15.5403        5.8436        8.2512        3.9103        2.4473        1.3122        1.7678        4.8646        5.4678        5.6043        4.1235        5.7088        6.7035        7.1136        7.0024        7.5839        7.6155        7.2173        6.4345        0.0000        0.0000        0.0000        0.0000        0.0000        0.0000        0.0000        0.0000        0.0000        0.0000        0.0000        0.0000        0.0000        0.0000        0.0000        0.0000        0.0000        0.0000        0.0000        0.0000        0.0000        0.0000        0.0000        0.0000        0.0000        0.0000        0.0000        0.0000        0.0000        0.0000        0.0000        0.0000        0.0000        0.0000        0.0000        0.0000        0.0000        0.0000        0.0000        0.0000        0.0000        0.0000        0.0000        0.0000        0.0000        0.0000        0.0000        0.0000        0.0000        0.0000        0.0000        0.0000        0.0000        0.0000        0.0000        0.0000        0.0000        0.0000        0.0000        0.0000        0.0000        0.0000        0.0000        0.0000        0.0000        0.0000        0.0000        0.0000        0.0000        0.0000        0.0000        0.0000        0.0000        0.0000        0.0000        0.0000        0.0000        0.0000        0.0000        0.0000        0.0000        0.0000        0.0000        0.0000        0.0000        0.0000        0.0000        0.0000        0.0000        0.0000        0.0000        0.0000        0.0000        0.0000        5.0896        5.3539        0.0000        6.0131        5.3941        4.5788        2.9456        2.2776        1.9224        2.0184        2.7675        3.7839        3.8844        1.9988        2.5245        2.3535        2.6811        2.6104        1.9181        1.5799        1.3780        0.9247        0.6209        1.4762        1.2947        1.9927        3.2596        4.4679        5.2084        5.8714        4.0696        5.0654        5.8192        5.3509        4.5695        4.7926        5.7192        9.1565        7.3888        7.7719        7.9287        8.0494        8.1386        8.3636        8.3563        7.7542        5.8724        5.3708        4.5966        4.7648        6.3751        7.3400        8.4295        9.1416       12.1041       12.8709       12.4693       11.9874       11.8685       11.5377       10.8977        9.4306        7.3688        6.6578        6.7234        8.8421        6.9154        8.6090        9.4415       10.7241       13.4085       15.2877       17.7858       24.0117       33.1655       36.1232       39.3637        0.0000        0.0000        0.0000        0.0000        0.0000        0.0000        0.0000
        0.0000        0.0000        0.0000        0.0000        0.0000        0.0000        0.0000        0.0000        0.0000        0.0000        0.0000        0.0000        0.0000        0.0000        0.0000        0.0000        0.0000        0.0000        0.0000        0.0000        0.0000        0.0000        0.0000        0.0000        0.0000        0.0000        0.0000        0.0000        0.0000       70.0152       57.3966       35.3888       30.5451       30.9044       20.4302       12.2865        8.2573        9.8916        7.8477       12.4308       12.5800       15.2665       10.9300        8.9607       12.7335       11.7788       10.2707        8.6816        8.1932        8.1899        7.8332        8.0636        5.4946        5.9020        5.7448        4.7928        2.2289        0.9406        0.9801        3.0633        3.2509        3.6075        4.6288        6.5858        7.1644        8.5707        8.4000        8.3967        8.1007        7.9703        7.0416        5.1768        4.5002        0.0000        0.0000        0.0000        0.0000        0.0000        0.0000        0.0000        0.0000        0.0000        0.0000        0.0000        0.0000        0.0000        0.0000        0.0000        0.0000        0.0000        0.0000        0.0000        0.0000        0.0000        0.0000        0.0000        0.0000        0.0000        0.0000        0.0000        0.0000        0.0000        0.0000        0.0000        0.0000        0.0000        0.0000        0.0000        0.0000        0.0000        0.0000        0.0000        0.0000        0.0000        0.0000        0.0000        0.0000        0.0000        0.0000        0.0000        0.0000        0.0000        0.0000        0.0000        0.0000        0.0000        0.0000        0.0000        0.0000        0.0000        0.0000        0.0000        0.0000        0.0000        0.0000        0.0000        0.0000        0.0000        0.0000        0.0000        0.0000        0.0000        0.0000        0.0000        0.0000        0.0000        0.0000        0.0000        0.0000        0.0000        0.0000        0.0000        0.0000        0.0000        0.0000        0.0000        0.0000        0.0000        0.0000        0.0000        0.0000        0.0000        0.0000        0.0000        6.1603        6.0329        6.3015        5.5861        4.9232        4.2547        3.5442        2.0672        1.8039        1.7222        1.9408        3.7281        5.0871        4.1098        2.8818        3.1387        2.7821        2.6633        2.2743        1.4974        1.4971        1.2930        0.9332        0.9442        0.9616        1.0045        2.7448        3.3785        3.8751        4.1101        4.9951        4.0971        4.2628        4.1108        4.5979        3.8516        4.0251        4.9666        5.0310        8.5504        8.1565        7.5797        7.6314        7.6009        8.0435        7.5510        6.7230        5.8418        4.9947        4.3628        4.7412        6.5620        7.6592        7.9433        8.8114       11.7865       12.3713       12.0772       10.9752       10.8687       10.6830       10.1629        9.3464        7.2206        6.1044        5.4117        5.7588        4.8913        6.6480        7.6237        9.7013       13.3292       16.8173       18.9694       23.0652       31.8520       38.7369        0.0000        0.0000        0.0000        0.0000        0.0000        0.0000        0.0000        0.0000
        0.0000        0.0000        0.0000        0.0000        0.0000        0.0000        0.0000        0.0000        0.0000        0.0000        0.0000        0.0000        0.0000        0.0000        0.0000        0.0000        0.0000        0.0000        0.0000        0.0000        0.0000        0.0000        0.0000        0.0000        0.0000        0.0000       74.2144       65.1755       56.0731       53.6402       45.6464       31.1539       33.2274       31.7312       19.3910       12.8003       11.4881       12.7000       12.0526       13.1065       12.8584       12.2575       11.5177       10.9089       14.5193       14.2382       13.4035       12.3791       11.7235       10.4540        8.0028        8.4970        5.3335        4.5796        3.9154        1.2272        1.5779        1.1767        0.9299        3.0544        3.2074        3.7664        4.2643        5.8306        6.3859        6.8604        7.0360        8.1292        8.1072        7.7684        7.0599        5.1089        4.7984        8.5232        9.0836        3.6136        2.1324        1.4041        1.4003        1.0283        0.8854        0.8816        0.0000        0.0000        0.0000        0.0000        0.0000        0.0000        0.0000        0.0000        0.0000        0.0000        0.0000        0.0000        0.0000        0.0000        0.0000        0.0000        0.0000        0.0000        0.0000        0.0000        0.0000        0.0000        0.0000        0.0000        0.0000        0.0000        0.0000        0.0000        0.0000        0.0000        0.0000        0.0000        0.0000        0.0000        0.0000        0.0000        0.0000        0.0000        0.0000        0.0000        0.0000        0.0000        0.0000        0.0000        0.0000        0.0000        0.0000        0.0000        0.0000        0.0000        0.0000        0.0000        0.0000        0.0000        0.0000        0.0000        0.0000        0.0000        0.0000        0.0000        0.0000        0.0000        0.0000        0.0000        0.0000        0.0000        0.0000        0.0000        0.0000        0.0000        0.0000        1.9635        2.2600        2.2299        2.3870        2.6010        0.0000        0.0000        0.0000        0.0000        4.1261        4.7306        4.5364        4.6711        4.3117        4.0617        3.7096        3.5275        3.1710        2.1898        1.8411        1.7879        1.8367        2.1174        2.2835        2.2415        2.2021        2.7175        2.4227        2.0588        1.8136        1.4640        1.3727        1.2093        1.2431        0.9167        1.2234        2.6513        3.7557        3.2334        2.4583        2.7681        3.7309        2.5787        3.0182        3.2087        3.1167        2.7788        2.9109        3.4344        4.1640        6.7222        7.4799        6.5843        6.7255        6.6767        6.9424        6.8542        6.6107        5.6698        4.2438        4.2866        4.6455        6.7641        7.1794        7.1950        7.5166        9.5151       10.3684       10.3725        9.6823        9.9348        9.6287        9.2957        9.0380        6.9520        6.1781        5.8047        6.2996        5.4466        6.0302        8.2090       11.6061       16.0752       20.0782       22.3671       24.3847       33.1896       34.5785        0.0000        0.0000        0.0000        0.0000        0.0000        0.0000        0.0000        0.0000
        0.0000        0.0000        0.0000        0.0000        0.0000        0.0000        0.0000        0.0000        0.0000        0.0000        0.0000        0.0000        0.0000        0.0000        0.0000        0.0000        0.0000        0.0000        0.0000        0.0000        0.0000        0.0000        0.0000        0.0000        0.0000       59.4708       56.9100       35.7701       30.9481       29.6554       29.6673       28.0914       27.6721       22.0995       19.9830       17.1071       15.7902       17.9735       19.1956       16.5308       18.1640       16.7827       15.1667       11.9560       10.3491        9.4011        8.6399        8.2036        7.5599       11.3811        9.1731        3.9119        3.7315        2.9548        2.7165        0.8002        0.3339        0.2246        0.0664        2.9574        3.6934        4.1533        4.5724        5.7475        6.1769        6.1948        6.3611        7.0618        7.0557        6.6479        6.1310        5.2583        4.9044        4.7192        3.9504        3.0381        2.4250        2.4948        2.2879        1.8465        2.3162        2.2814        1.9537        2.0251        0.0000        0.0000        0.0000        0.0000        0.0000        0.0000        0.0000        0.0000        0.0000        0.0000        0.0000        0.0000        0.0000        0.0000        0.0000        0.0000        0.0000        0.0000        0.0000        0.0000        0.0000        0.0000        0.0000        0.0000        0.0000        0.0000        0.0000        0.0000        0.0000        0.0000        0.0000        0.0000        0.0000        0.0000        0.0000        0.0000        0.0000        0.0000        0.0000        0.0000        0.0000        0.0000        0.0000        0.0000        0.0000        0.0000        0.0000        0.0000        0.0000        0.0000        0.0000        0.0000        0.0000        0.0000        0.0000        0.0000        0.0000        0.0000        0.0000        0.0000        0.0000        0.0000        0.0000        0.0000        0.0000        0.0000        0.0000        0.0000        1.3379        1.5900        2.1483        2.7596        2.8478        3.1071        3.3940        4.2718        5.0345        5.1873        4.9379        4.1513        3.9057        3.4787        3.3824        2.5776        2.4883        2.4686        2.2285        2.6710        2.4313        2.2601        2.4269        2.9226        3.0086        3.0179        2.6752        2.1214        1.9721        1.7068        1.7949        1.0418        0.8465        0.7650        0.7707        1.2915        2.1714        2.1646        1.9251        1.5281        1.2422        1.6873        2.7009        2.2783        2.5652        2.6424        2.7300        1.7951        1.6378        3.0813        3.2481        4.2403        4.8310        5.2445        5.4584        6.9403        7.9021        8.1166        7.2306        5.4354        4.7057        4.5566        5.2956        7.3263        8.1932        8.4754        8.7382        7.9513        8.2853        9.0410        9.4821        9.3769        9.0019        8.5546        8.4236        7.1482        6.3809        6.1688        6.8486        6.8491        7.9188       10.7177        0.0000        0.0000       27.2748       29.9299       32.5454       31.4315        0.0000        0.0000        0.0000        0.0000        0.0000        0.0000        0.0000        0.0000        0.0000
        0.0000        0.0000        0.0000        0.0000        0.0000        0.0000        0.0000        0.0000        0.0000        0.0000        0.0000        0.0000        0.0000        0.0000        0.0000        0.0000        0.0000        0.0000        0.0000        0.0000        0.0000        0.0000        0.0000        0.0000        0.0000        0.0000       54.2888       36.7765       29.2281       28.3051       26.0577       25.3694       22.5504       21.4276       20.2708       18.2744       17.5011       17.2883       17.6401       19.6725       20.3911       21.2017       18.0867       12.6891       11.2578       11.0005        9.8245        8.5251        8.1734        7.5600        6.5424        4.0522        3.5335        2.5343        1.9061        0.0000        0.0000        0.0709        0.6084        2.5663        3.6088        4.6492        5.7889        6.5152        7.3614        6.7052        6.4894        7.1168        7.1098        6.8623        6.3292        5.1791        4.8826        4.6972        4.0007        2.8801        2.6284        2.3185        2.2132        1.4988        1.4883        1.1097        0.7783        0.8311        0.9269        0.9123        0.0000        0.0000        0.0000        0.0000        0.0000        0.0000        0.0000        0.0000        0.0000        0.0000        0.0000        0.0000        0.0000        0.0000        0.0000        0.0000        0.0000        0.0000        0.0000        0.0000        0.0000        0.0000        0.0000        0.0000        0.0000        0.0000        0.0000        0.0000        0.0000        0.0000        0.0000        0.0000        0.0000        0.0000        0.0000        0.0000        0.0000        0.0000        0.0000        0.0000        0.0000        0.0000        0.0000        0.0000        0.0000        0.0000        0.0000        0.0000        0.0000        0.0000        0.0000        0.0000        0.0000        0.0000        0.0000        0.0000        0.0000        0.0000        0.0000        0.0000        0.0000        0.0000        0.0000        0.0000        0.0000        0.0000        1.1760        1.4819        1.8441        2.4835        2.4806        3.2628        3.7907        4.1226        4.7439        4.0271        3.9455        3.1571        2.9951        2.7719        2.4575        1.9654        1.7085        1.5278        1.5606        1.8874        1.9432        1.9355        2.3568        3.1774        3.1126        2.8355        2.5979        2.0234        1.8631        1.6109        1.3209        0.6892        0.5390        0.4489        0.6198        1.4008        1.4118        1.1120        1.5073        1.2899        0.9591        1.8198        1.8085        1.7151        1.6076        1.6265        1.4199        1.3330        1.3470        1.8057        1.8929        3.3083        3.9628        4.3315        4.9449        6.5596        6.8825        6.8394        5.7784        4.4396        3.9862        3.8439        4.9812        7.2870        7.9247        7.8152        7.7979        6.8975        6.7278        9.4350       11.2656       10.8194       10.2623       10.2705        7.8567        6.3394        6.3822        6.2356        6.5802        7.0837        8.0843        0.0000        0.0000        0.0000        0.0000        0.0000        0.0000        0.0000        0.0000        0.0000        0.0000        0.0000        0.0000        0.0000        0.0000        0.0000        0.0000
        0.0000        0.0000        0.0000        0.0000        0.0000        0.0000        0.0000        0.0000        0.0000        0.0000        0.0000        0.0000        0.0000        0.0000        0.0000        0.0000        0.0000        0.0000        0.0000        0.0000        0.0000        0.0000        0.0000        0.0000        0.0000        0.0000        0.0000       26.8895       24.5684       22.8911       18.4908       23.6215       24.2754       22.3910       24.0442       23.6445       20.5414       21.1642       19.7009       22.7440       35.5930       21.7249       18.7092       15.6225       13.2286       12.0014       10.0303       14.4700       25.1656       26.2771        6.7450        4.2764        3.3215        2.4844        1.7327        0.0000        0.0000        0.0000        0.0000        1.8876        2.6409        3.4547        4.3081        5.5509        5.7523        6.0768        6.0485        6.9015        7.5045        7.1041        5.7884        4.6322        4.3553        4.8724        4.6661        2.9856        2.7830        2.5451        2.5760        2.1309        1.5052        0.9036        0.7569        1.0119        1.5797        0.8768        1.0144        0.9559        0.6682        0.5184        0.0000        0.0000        0.0000        0.0000        0.0000        0.0000        0.0000        0.0000        0.0000        0.0000        0.0000        0.0000        0.0000        0.0000        0.0000        0.0000        0.0000        0.0000        0.0000        0.0000        0.0000        0.0000        0.0000        0.0000        0.0000        0.0000        0.0000        0.0000        0.0000        0.0000        0.0000        0.0000        0.0000        0.0000        0.0000        0.0000        0.0000        0.0000        0.0000        0.0000        0.0000        0.0000        0.0000        0.0000        0.0000        0.0000        0.0000        0.0000        0.0000        0.0000        0.0000        0.0000        0.0000        0.0000        0.0000        0.0000        0.0000        0.0000        0.0000        0.0000        0.0000        0.8727        0.9003        1.1184        1.4164        1.9442        2.1707        2.3522        2.6495        3.2867        3.6925        3.5090        3.4338        2.6528        2.5459        2.2746        2.0272        1.4809        1.2791        1.2056        1.4071        1.7770        1.7698        1.7134        1.7370        2.5191        2.8792        2.5123        2.2122        1.8650        1.6609        1.4623        1.1213        0.4926        0.3366        0.6427        0.7779        0.8324        0.8900        0.9786        0.9391        1.2224        1.3581        0.8387        0.9173        0.8765        0.8495        0.5168        1.0403        0.9304        1.0414        1.2169        1.4894        2.7137        3.4580        4.7661        6.0507        5.2115        5.5325        5.3743        4.8811        3.7895        3.6631        4.0470        4.8147        6.8440        7.3945        7.3152        7.3061        6.3982        6.0243        6.6567        9.4414        9.7041        8.7891        8.4897        7.6779        6.0208        5.5131        5.1070        6.2021        6.9183        8.2607        0.0000        0.0000        0.0000        0.0000        0.0000        0.0000        0.0000        0.0000        0.0000        0.0000        0.0000        0.0000        0.0000        0.0000        0.0000        0.0000
        0.0000        0.0000        0.0000        0.0000        0.0000        0.0000        0.0000        0.0000        0.0000        0.0000        0.0000        0.0000        0.0000        0.0000        0.0000        0.0000        0.0000        0.0000        0.0000        0.0000        0.0000        0.0000        0.0000        0.0000        0.0000        0.0000        0.0000       22.7429       22.9699       21.8571       19.7756       23.0012       23.8378       22.7150       27.1048       26.0311       23.8480       24.2010       30.0853       43.6067       53.7094       39.9864       32.2763       20.4779       13.5394       12.4739       11.0173       21.1422       21.4851       22.3699       20.2776        3.9610        3.0522        2.4259        1.8602        0.0748        0.0000        0.1076        3.9395        6.9386        5.5789        3.3627        3.8206        7.1329        5.6401        5.2101        5.0842        5.8493        5.9365        5.4318        5.0768        3.9762        3.7052        3.5169        3.3465        2.7466        2.5188        2.4739        2.6809        1.4654        1.1904        0.7906        0.6812        0.8046        0.7137        0.7258        0.9108        0.9153        0.7784        0.7693        0.0000        0.0000        0.0000        0.0000        0.0000        0.0000        0.0000        0.0000        0.0000        0.0000        0.0000        0.0000        0.0000        0.0000        0.0000        0.0000        0.0000        0.0000        0.0000        0.0000        0.0000        0.0000        0.0000        0.0000        0.0000        0.0000        0.0000        0.0000        0.0000        0.0000        0.0000        0.0000        0.0000        0.0000        0.0000        0.0000        0.0000        0.0000        0.0000        0.0000        0.0000        0.0000        0.0000        0.0000        0.0000        0.0000        0.0000        0.0000        0.0000        0.0000        0.0000        0.0000        0.0000        0.0000        0.0000        0.0000        0.0000        0.0000        0.0000        0.0000        0.0000        0.0000        0.7846        1.0517        1.2983        1.5169        1.7224        2.1530        2.3294        2.9094        3.3468        3.3857        3.0670        2.2672        2.1489        1.8999        1.6436        1.0294        0.8306        0.7590        0.8339        1.3507        1.2617        1.1058        1.3311        1.8149        1.9580        1.9212        1.8045        1.3982        1.3928        1.7572        2.6200        0.8619        0.6481        0.6310        0.4681        0.6827        0.5587        0.5894        0.6920        1.0378        0.9363        0.7435        0.6095        0.3693        0.2728        0.0964        0.2181        0.5070        0.7143        1.1881        1.4618        2.6828        2.8527        3.1357        3.4382        4.2064        4.7411        4.6108        4.4112        3.7714        4.1960        4.2411        4.3136        5.9907        6.3833        6.3768        6.3540        5.6810        6.2510        6.7896        7.3152        6.8710        6.2395        6.1074        6.3751        5.4632        4.8588        4.5379        5.5840        6.4460        7.6622        0.0000        0.0000        0.0000        0.0000        0.0000        0.0000        0.0000        0.0000        0.0000        0.0000        0.0000        0.0000        0.0000        0.0000        0.0000        0.0000
        0.0000        0.0000        0.0000        0.0000        0.0000        0.0000        0.0000        0.0000        0.0000        0.0000        0.0000        0.0000        0.0000        0.0000        0.0000        0.0000        0.0000        0.0000        0.0000        0.0000        0.0000        0.0000        0.0000        0.0000        0.0000        0.0000        0.0000        0.0000       26.7784       26.9785       21.6030       23.9453       24.0020       23.5333       23.4499       22.7010       27.8850       31.8558       25.9862       19.6936       31.7244       48.5913       51.6215       11.3228        8.0938        7.8035       10.9963       19.8637       25.9277       20.5912       16.5579       16.2838        6.0172        3.8966        2.9442        2.9362        2.3092        3.2324        5.7880        7.3074        2.2507        1.8015        1.4564        7.0754        6.4673        5.4554        4.8892        5.5736        4.7838        4.2758        4.1919        3.4055        1.9919        1.7080        2.0810        3.9093        3.9485        4.0209        6.1683        5.7789        5.1341        3.6841        3.0628        2.0080        1.6932        1.6323        1.6760        0.7921        0.8117        0.8432        1.1077        0.0000        0.0000        0.0000        0.0000        0.0000        0.0000        0.0000        0.0000        0.0000        0.0000        0.0000        0.0000        0.0000        0.0000        0.0000        0.0000        0.0000        0.0000        0.0000        0.0000        0.0000        0.0000        0.0000        0.0000        0.0000        0.0000        0.0000        0.0000        0.0000        0.0000        0.0000        0.0000        0.0000        0.0000        0.0000        0.0000        0.0000        0.0000        0.0000        0.0000        0.0000        0.0000        0.0000        0.0000        0.0000        0.0000        0.0000        0.0000        0.0000        0.0000        0.0000        0.0000        0.0000        0.0000        0.0000        0.0000        0.0000        0.0000        0.0000        0.0000        0.0000        0.0000        1.4205        1.4433        1.1854        1.3680        1.8275        2.2350        2.6162        3.0359        3.0690        2.9624        2.3800        2.8030        2.0915        1.7585        0.7857        0.5513        0.6154        0.5659        0.7675        0.8016        0.7308        0.9387        0.9887        1.1896        1.3216        1.1234        1.1997        1.1183        1.0782        0.9911        1.0192        0.8408        0.7673        0.6938        0.6038        0.6115        0.6105        0.6071        0.2157        0.1774        0.2511        0.3424        0.3554        0.1861        0.0239        0.0350        0.6490        1.2271        0.9821        1.3479        2.7756        2.1041        1.6788        1.9973        4.4424        3.8044        4.1868        4.1092        3.5755        3.2947        3.2954        3.4054        4.4476        5.0061        5.3182        5.5716        5.5651        6.6040        5.8455        7.4070        5.9983        6.3723        5.5381        5.1411        2.7315        1.9575        2.8406        4.0309        6.7185        7.9372        0.0000        0.0000        0.0000        0.0000        0.0000        0.0000        0.0000        0.0000        0.0000        0.0000        0.0000        0.0000        0.0000        0.0000        0.0000        0.0000
        0.0000        0.0000        0.0000        0.0000        0.0000        0.0000        0.0000        0.0000        0.0000        0.0000        0.0000        0.0000        0.0000        0.0000        0.0000        0.0000        0.0000        0.0000        0.0000        0.0000        0.0000        0.0000        0.0000        0.0000        0.0000        0.0000        0.0000        0.0000       35.6489       33.4997       24.7317       30.2088       26.9957       25.2519       24.7216       22.8956       22.4228       30.5698       26.9695       20.6512       17.6560       14.1801       21.5254       15.2223       17.1841        6.1203       10.6035       18.2631       30.9738       29.1600       12.8623        8.1173        5.7151        5.8440        7.1446        5.5620        3.3572        5.2085        6.7283        2.8794        0.8398        1.9693        4.1622        6.5302        6.8941        4.9316        3.5657        4.9385        5.1931        4.9718        4.3002        2.1755        1.5150        1.3508        2.0399        4.6909        4.8941        4.1387        4.5465        4.3053        4.0604        3.1732        2.7535        2.6155        2.8521        2.5962        2.7383        1.9382        1.1574        0.7997        1.2215        0.0000        0.0000        0.0000        0.0000        0.0000        0.0000        0.0000        0.0000        0.0000        0.0000        0.0000        0.0000        0.0000        0.0000        0.0000        0.0000        0.0000        0.0000        0.0000        0.0000        0.0000        0.0000        0.0000        0.0000        0.0000        0.0000        0.0000        0.0000        0.0000        0.0000        0.0000        0.0000        0.0000        0.0000        0.0000        0.0000        0.0000        0.0000        0.0000        0.0000        0.0000        0.0000        0.0000        0.0000        0.0000        0.0000        0.0000        0.0000        0.0000        0.0000        0.0000        0.0000        0.0000        0.0000        0.0000        0.0000        0.0000        0.0000        0.0000        0.0000        1.4131        1.3137        1.4115        1.4514        1.2823        1.4725        1.7897        2.0534        2.3649        2.6184        2.3917        2.3359        2.0814        2.1057        2.0302        1.7895        0.7654        0.6863        0.4441        0.5274        0.5438        0.4365        0.4004        0.5066        0.7309        0.8130        0.7296        0.6613        0.5639        0.5602        0.5934        0.6158        0.8218        0.8516        0.7779        0.7064        0.6639        0.6693        0.5856        0.5012        0.0779        0.1135        0.5167        0.3988        0.1895        0.2136        0.1626        0.1173        0.0449        1.0303        0.9560        0.7952        1.2868        1.0258        1.0939        1.5451        2.5720        3.1974        3.4593        3.6401        2.9144        2.5582        2.5936        3.1656        5.3455        5.2410        5.1350        6.3387        7.0007        6.0914        5.0168        5.0148        5.8287        5.7905        5.5877        4.8714        2.1422        2.0847        2.4715        3.8741        6.2332        7.7306        0.0000        0.0000        0.0000        0.0000        0.0000        0.0000        0.0000        0.0000        0.0000        0.0000        0.0000        0.0000        0.0000        0.0000        0.0000        0.0000
        0.0000        0.0000        0.0000        0.0000        0.0000        0.0000        0.0000        0.0000        0.0000        0.0000        0.0000        0.0000        0.0000        0.0000        0.0000        0.0000        0.0000        0.0000        0.0000        0.0000        0.0000        0.0000        0.0000        0.0000        0.0000        0.0000        0.0000        0.0000       62.1338       42.8944       34.3298       33.6700       39.0718       31.1788       25.4828       24.4077       37.9784       23.1656       23.2010       17.5470       12.0115        8.9937        7.9714        7.4317        8.0700        8.4734       20.0128       17.7393       26.8000       13.4505        8.4941        6.4831        4.8055        4.8017        5.4337        8.3791        7.9660        6.0324        4.5290        2.1110        0.8392        1.4253        1.1612        5.7922        6.2299        5.8144        3.9585        4.3994        3.5273        2.8426        2.4027        1.3449        1.1369        1.0217        1.0918        2.5557        3.0244        2.8466        3.4995        4.8521        4.9584        3.6486        2.5046        2.6365        3.6977        3.8509        3.3072        2.1342        2.0194        1.9367        1.9201        1.3366        0.0000        0.0000        0.0000        0.0000        0.0000        0.0000        0.0000        0.0000        0.0000        0.0000        0.0000        0.0000        0.0000        0.0000        0.0000        0.0000        0.0000        0.0000        0.0000        0.0000        0.0000        0.0000        0.0000        0.0000        0.0000        0.0000        0.0000        0.0000        0.0000        0.0000        0.0000        0.0000        0.0000        0.0000        0.0000        0.0000        0.0000        0.0000        0.0000        0.0000        0.0000        0.0000        0.0000        0.0000        0.0000        0.0000        0.0000        0.0000        0.0000        0.0000        0.0000        0.0000        0.0000        0.0000        0.0000        0.0000        0.0000        0.0000        1.9206        1.7598        1.6617        1.7214        1.4962        1.7064        1.5967        1.8090        1.6840        1.5922        1.8185        2.0249        1.7560        3.1549        2.0539        2.6657        4.0290        0.4072        0.2958        0.2674        0.7683        0.5182        0.4157        0.9429        0.4823        0.6060        0.6802        0.6023        0.5770        0.5030        0.5438        0.6105        0.9624        0.8663        1.1493        1.4477        0.8567        0.8014        0.7504        1.0155        2.0958        0.1160        0.1364        0.1147        0.2265        0.4962        0.4421        0.2038        0.1228        0.0757        0.7684        0.6452        0.7220        0.8891        0.6721        1.2668        1.2874        2.3070        2.6106        2.8522        2.8637        2.6994        2.2678        2.3361        3.1233        5.4013        7.3057        7.9404        7.6135        8.0130        8.8177        8.2117        7.1574        8.0793        8.3763        6.3169        4.7652        2.3714        2.1515        3.1032        3.9660        6.4209        8.4703       10.7706        0.0000        0.0000        0.0000        0.0000        0.0000        0.0000        0.0000        0.0000        0.0000        0.0000        0.0000        0.0000        0.0000        0.0000        0.0000
        0.0000        0.0000        0.0000        0.0000        0.0000        0.0000        0.0000        0.0000        0.0000        0.0000        0.0000        0.0000        0.0000        0.0000        0.0000        0.0000        0.0000        0.0000        0.0000        0.0000        0.0000        0.0000        0.0000        0.0000        0.0000        0.0000        0.0000       27.3406       36.9327       36.9033       33.1619       33.2454       28.2291       23.3128       21.6683       18.3887       30.2903       23.5215       27.0422       26.8837       13.7860        7.0753        6.9853        6.2001        6.7910       14.3389       30.3271       20.0140       15.9527        7.8975        9.0196        7.5180        4.3358        6.4000        5.6815        4.9908        6.0816        3.6359        2.6879        1.5752        0.6647        0.7908        0.2049        2.2611        2.6324        2.7114        2.7019        2.8938        2.7284        3.2114        3.2747        2.8434        1.8863        1.9612        1.8669        2.0942        1.9999        1.9177        1.8177        1.7009        2.4571        3.1006        2.9476        4.0869        2.3671        3.1130        3.5447        4.8731        3.3770        2.7360        3.5627        2.2821        2.4567        0.0000        0.0000        0.0000        0.0000        0.0000        0.0000        0.0000        0.0000        0.0000        0.0000        0.0000        0.0000        0.0000        0.0000        0.0000        0.0000        0.0000        0.0000        0.0000        0.0000        0.0000        0.0000        0.0000        0.0000        0.0000        0.0000        0.0000        0.0000        0.0000        0.0000        0.0000        0.0000        0.0000        0.0000        0.0000        0.0000        0.0000        0.0000        0.0000        0.0000        0.0000        0.0000        0.0000        0.0000        0.0000        0.0000        0.0000        0.0000        0.0000        0.0000        0.0000        0.0000        0.0000        0.0000        0.0000        0.0000        2.1822        2.1378        2.0146        1.7372        1.4595        1.6563        1.6895        1.5008        1.5017        1.2121        1.4720        1.6188        1.5437        1.4793        1.9908        1.2599        0.9358        1.0489        0.4306        0.3305        0.3460        0.3440        0.4919        0.6852        1.2230        0.7177        0.7182        0.9502        0.9982        0.8633        0.7463        0.6589        0.6215        1.2694        1.6293        1.5063        1.6907        1.0960        0.8697        0.7529        0.5435        0.3732        0.0072        0.1364        0.1909        0.1416        0.2166        0.0489        0.2798        0.1033        0.2068        0.4633        0.8183        0.7042        0.9744        1.4073        1.9594        2.4851        3.1771        3.6237        3.1156        3.0278        3.4546        2.8012        2.9967        5.3232        8.6324        8.8204        9.6457        9.8387        7.7339        7.7528        8.5638        9.5082        7.2688        5.5179        4.7386        5.3405        3.1586        3.6413        4.2476        5.3177        8.4072       10.3729        0.0000        0.0000        0.0000        0.0000        0.0000        0.0000        0.0000        0.0000        0.0000        0.0000        0.0000        0.0000        0.0000        0.0000        0.0000        0.0000
        0.0000        0.0000        0.0000        0.0000        0.0000        0.0000        0.0000        0.0000        0.0000        0.0000        0.0000        0.0000        0.0000        0.0000        0.0000        0.0000        0.0000        0.0000        0.0000        0.0000        0.0000        0.0000        0.0000        0.0000        0.0000        0.0000        0.0000       23.1932       30.9484       21.5794       19.8737       18.2460       18.9399       17.8309       14.2147       18.2690       20.6253       23.9076       25.4819       15.0241        7.2098        5.4650        3.5140        4.6124        5.4195        6.0607        3.3896        3.8267        4.0237        5.0813        4.0724        3.8667        4.2870        6.6332        5.9243        6.5789        5.4303        1.9139        1.0543        0.7364        0.2873        0.1510        0.6051        2.1045        2.3101        2.2265        1.7178        1.3073        1.1691        1.3326        1.4022        2.1731        1.6871        1.8219        2.2201        2.3999        2.3851        1.4430        1.2798        1.0024        1.3443        0.8214        1.7727        2.9096        3.3326        4.5061        3.9662        2.6382        1.7633        1.4778        2.4126        3.0260        2.9263        3.1918        2.7452        2.4600        2.1143        3.6271        5.0883        4.8790        3.8757        0.0000        0.0000        0.0000        0.0000        0.0000        0.0000        2.4423        2.0340        2.1789        1.7220        0.0000        0.0000        0.0000        0.0000        0.0000        0.0000        0.0000        0.0000        0.0000        0.0000        0.0000        0.0000        0.0000        0.0000        0.0000        0.0000        0.0000        0.0000        0.0000        0.0000        0.0000        0.0000        0.0000        0.0000        0.0000        0.0000        0.0000        0.0000        0.0000        0.0000        0.0000        0.0000        0.0000        0.0000        0.0000        0.0000        2.5185        2.7926        2.7714        2.6288        2.4932        2.3527        2.1817        2.3573        1.5885        1.1583        1.2287        1.2755        1.1819        1.3872        1.4308        1.3872        1.5812        1.6769        1.5418        1.5817        1.2871        1.2390        1.1255        1.0381        1.0890        1.0740        1.1154        1.2071        1.2012        1.2399        1.3592        1.6026        1.5268        1.5224        1.5664        1.5053        1.8086        2.0092        2.4042        1.9045        0.8882        0.6662        0.7418        0.8605        0.7574        0.5989        0.5124        0.4825        0.6762        0.7983        0.7803        0.8433        1.4261        1.6735        1.6106        1.2419        1.9369        2.4524        2.6558        2.6378        2.5443        2.0648        1.8469        1.4207        3.1898        2.5388        3.0642        3.4852        5.2167        6.0795        6.9359        6.7471        6.2554        6.9305        6.5526        6.0357        2.9384        3.0577        3.1689        3.4168        4.8325        5.4341        6.5662        8.7670        9.3270       10.4095        0.0000        0.0000        0.0000        0.0000        0.0000        0.0000        0.0000        0.0000        0.0000        0.0000        0.0000        0.0000        0.0000        0.0000        0.0000        0.0000
        0.0000        0.0000        0.0000        0.0000        0.0000        0.0000        0.0000        0.0000        0.0000        0.0000        0.0000        0.0000        0.0000        0.0000        0.0000        0.0000        0.0000        0.0000        0.0000        0.0000        0.0000        0.0000        0.0000        0.0000        0.0000        0.0000       25.5526       32.8635       24.0948       17.5766       20.3607       22.7851       17.1164       13.3724       10.5834        6.7316        7.2409       17.5877       17.7429       15.2533        9.4949        8.6193        3.1282        2.4089        2.8181        6.6566        5.5684        4.0421        3.0812        3.6141        2.4398        3.4646        3.3833        5.2822        6.1802        6.4822        4.2327        1.9223        0.5556        1.6326        0.7365        0.3410        0.3192        1.0588        1.3877        1.7346        1.1349        0.9237        1.3280        0.9750        0.3403        0.7642        1.2822        1.1691        1.3664        1.1852        1.0530        1.1982        1.1785        0.4806        1.2696        1.7274        2.4704        2.2052        2.0958        1.7252        2.5388        2.1949        1.5770        1.4981        0.8875        2.0912        2.2982        2.2735        2.0693        2.8707        2.7581        3.4873        4.3960        3.2853        2.7247        2.6273        2.5160        6.4154        3.2446        4.0304        4.5082        3.2026        2.2799        1.9971        2.1234        1.8618        1.8778        1.7404        1.3779        0.0000        0.0000        0.0000        0.0000        0.0000        0.0000        0.0000        0.0000        0.0000        0.0000        0.0000        0.0000        0.0000        0.0000        0.0000        0.0000        0.0000        0.0000        0.0000        0.0000        0.0000        0.6472        0.6886        0.6150        0.8332        0.8142        1.0142        1.3520        1.9260        2.2584        2.6051        2.7669        2.9812        3.1904        3.2318        3.0330        2.9043        2.8530        2.7825        2.3997        1.7576        1.2984        1.0637        1.0264        0.9753        1.3221        1.4363        1.5742        2.0986        2.2416        2.5036        2.5560        1.8821        2.2780        1.4293        1.3527        1.4010        1.4177        1.4157        1.4607        1.3926        1.5750        1.6435        1.9056        2.1896        2.5831        2.3417        2.0518        2.2852        2.2042        2.5318        1.6616        0.8242        0.9058        0.9621        1.0020        1.0551        1.0411        0.9869        0.7981        0.9128        1.1344        0.8192        0.8484        1.1809        1.9828        1.3101        1.4731        2.2107        1.7550        2.6147        2.9443        2.9976        2.5014        2.6348        2.2631        3.9282        3.5495        3.6123        3.5973        4.9902        5.7238        6.5075        6.3823        6.4465        6.5567        6.5407        6.3800        3.0141        4.3523        2.6247        4.2549        6.8138        8.4140        9.6241       11.7175        0.0000        0.0000        0.0000        0.0000        0.0000        0.0000        0.0000        0.0000        0.0000        0.0000        0.0000        0.0000        0.0000        0.0000        0.0000        0.0000        0.0000        0.0000
        0.0000        0.0000        0.0000        0.0000        0.0000        0.0000        0.0000        0.0000        0.0000        0.0000        0.0000        0.0000        0.0000        0.0000        0.0000        0.0000        0.0000        0.0000        0.0000        0.0000        0.0000        0.0000        0.0000        0.0000        0.0000        0.0000       32.1973       36.3806       35.3521       27.1412       30.0754       13.2725        9.3680        9.0510       10.6940        9.8578        6.3372       10.7136        9.8121        6.6213       12.7518        5.8493        3.4435        4.5778        6.4174        8.4901        6.6259        4.5781        4.0740        3.0955        1.7431        2.1934        4.0021        2.4902        2.1116        1.0267        0.8232        0.4677        0.4993        1.3036        1.8699        1.6095        0.0828        0.5955        0.9685        1.2082        0.6321        0.5336        0.8788        0.9439        0.6767        0.6289        1.0593        0.5450        0.6778        0.5839        0.3378        0.4159        0.7382        0.6981        0.4089        1.0557        0.9448        2.0471        2.4811        2.0838        2.1437        1.4177        1.3122        1.0932        0.8173        2.1203        2.2590        2.6438        2.6752        2.8827        3.8329        3.5707        3.3862        2.7278        3.5965        3.0801        2.3897        2.8332        6.1875        6.8714        6.5551        4.2015        3.0073        3.1668        3.0222        2.6931        2.0450        1.6593        1.5227        1.3690        0.9893        0.8805        0.0000        0.0000        0.0000        0.0000        0.0000        0.0000        0.0000        0.0000        0.0000        0.0000        0.0000        0.0000        1.1478        1.0237        1.0041        1.0882        0.9830        0.6161        0.5771        0.5282        0.8401        1.0258        0.9664        1.0275        1.2466        2.0782        2.4743        2.7788        2.9574        3.2079        3.4136        3.4073        3.1468        3.0062        2.8621        2.5451        2.2105        1.5003        1.0837        0.8956        0.8519        0.9352        1.1207        1.2166        1.4437        1.5804        1.7994        1.9380        2.0510        1.7208        1.6732        1.4472        1.4246        1.3970        1.7222        1.6845        1.7130        1.6874        1.7981        1.9018        1.9172        1.9161        2.3724        2.4072        2.2744        2.3873        2.3637        2.1502        1.7777        1.0759        0.9170        0.9143        1.0558        0.8058        0.6668        0.7740        0.6647        0.8380        0.6630        0.9120        1.1223        1.2361        1.2427        1.5379        1.1012        1.1661        1.7046        2.0002        1.9380        1.6311        1.5262        1.6967        1.5884        2.3851        2.6184        2.5847        3.0576        4.9171        5.6528        6.3842        6.9040        6.7218        7.1433        7.3955        7.1109        3.3244        3.1777        3.5513        5.7138        0.0000        8.8267       10.5207       12.3660        0.0000        0.0000        0.0000        0.0000        0.0000        0.0000        0.0000        0.0000        0.0000        0.0000        0.0000        0.0000        0.0000        0.0000        0.0000        0.0000        0.0000        0.0000
        0.0000        0.0000        0.0000        0.0000        0.0000        0.0000        0.0000        0.0000        0.0000        0.0000        0.0000        0.0000        0.0000        0.0000        0.0000        0.0000        0.0000        0.0000        0.0000        0.0000        0.0000        0.0000        0.0000        0.0000        0.0000       27.3057       31.1057       42.4486       37.2091       30.1966       10.7103       18.9251       12.0979        9.2357        8.8363        7.2478        6.8043       11.9428        7.2696        4.2211        4.3351        3.2890       11.4866        9.8208       11.5361       18.1386       29.5782       15.5806        6.3719        1.5869        1.5072        1.8820        2.0194        1.6157        1.9435        2.3932        1.1804        0.4938        0.2468        0.0000        0.0000        0.2246        0.1582        0.8862        0.3953        0.4346        0.3681        0.4624        0.6274        1.1084        1.2511        1.3572        0.9973        1.1055        1.1658        0.7457        0.4954        0.6585        0.5961        0.3118        0.1491        0.3315        0.9254        1.7626        1.4021        2.0121        2.8457        2.5662        1.7321        4.1773        7.2343        5.6326        4.1833        2.9886        2.4461        3.1442        4.6404        4.5468        3.6566        3.4926        3.3491        3.2934        3.7365        4.4260        3.3195        3.1149        6.7561        3.5408        3.0868        3.6051        3.6017        3.2020        2.5625        1.9694        1.8836        1.9669        1.5842        1.0955        0.8771        0.8650        1.2025        0.0000        0.0000        0.0000        0.0000        0.0000        0.0000        0.0000        0.0000        1.3806        1.3562        1.1170        1.0752        1.1469        1.1304        0.5298        0.6612        0.7267        1.0151        1.0084        0.9224        1.1789        1.4456        2.1880        2.5540        2.7993        2.8605        3.0797        3.0796        3.0697        2.9788        2.7956        2.3695        2.0183        1.6871        0.8696        0.6242        0.6345        0.8468        1.1027        1.1298        1.2005        1.4988        1.8495        1.6844        1.7144        1.7041        1.6852        1.7858        1.6550        1.4168        1.9710        2.0878        2.3132        2.3556        1.7813        1.7138        1.7725        2.0881        2.0238        2.0094        1.9390        2.2122        2.1722        2.1975        2.3778        2.3898        1.5361        1.7882        1.7798        0.7365        0.6453        0.9461        0.7689        0.6493        0.4842        0.4180        0.6307        0.7067        1.0440        1.0273        0.8375        0.8378        1.0889        1.2256        1.0325        1.0806        0.9263        0.6949        0.3708        0.2298        1.0452        1.9849        2.0311        2.6438        4.5874        5.7237        6.9617        7.3796        8.0590        8.9275        8.5555        8.3583        4.9782        4.9689        0.0000        0.0000        0.0000        0.0000        0.0000        0.0000        0.0000        0.0000        0.0000        0.0000        0.0000        0.0000        0.0000        0.0000        0.0000        0.0000        0.0000        0.0000        0.0000        0.0000        0.0000        0.0000        0.0000        0.0000
        0.0000        0.0000        0.0000        0.0000        0.0000        0.0000        0.0000        0.0000        0.0000        0.0000        0.0000        0.0000        0.0000        0.0000        0.0000        0.0000        0.0000        0.0000        0.0000        0.0000        0.0000        0.0000       20.2506       20.8603       22.6331       29.3361       29.2557       32.2296       18.5444        4.3053        4.4926        6.9493        7.7138        6.0530        6.2574        4.7773        4.7283        4.9808        3.7959        1.7891        1.9101        1.0885        2.4625        5.4514       11.8940       33.4007        0.2758        1.0422        0.9378        0.7803        0.7915        0.9983        0.8364        0.6649        1.2068        4.2294        2.3792        0.6809        0.4852        0.5658        0.6895        0.6470        0.5405        0.6466        0.2922        0.3717        0.1387        0.2038        0.2824        0.3695        0.2122        0.3891        0.7819        0.9301        1.2136        1.2078        0.8257        0.7619        0.4773        0.8021        0.7884        0.9010        0.9559        1.2646        1.3476        1.6065        2.8323        5.6198        2.9372        2.4825        2.4138        3.1407        3.4111        3.4392        3.4185        3.6186        4.3337        5.0273        4.1103        4.0690        4.3367        4.2488        3.6690        2.5307        2.0908        5.0755        2.7914        2.6491        2.7256        2.4741        3.1054        3.5867        3.7949        2.8436        1.8005        1.7123        0.9140        0.7189        0.7111        1.1327        1.7508        1.1940        0.7881        0.8625        0.8688        0.7710        0.8386        1.0851        1.0606        1.1359        1.2487        1.1739        1.1009        1.0799        1.0384        0.6472        0.6592        0.7529        0.7198        0.6926        0.8481        0.8655        0.9106        1.9024        2.2569        2.5305        2.4212        2.4230        2.5635        2.7078        2.5090        1.3469        1.1096        0.9776        0.7950        0.2794        0.2438        0.2562        0.4286        1.2105        1.1358        1.3090        1.5754        1.8786        2.0007        1.9833        1.9086        1.9937        1.9842        1.8922        1.5798        0.8525        0.9556        1.2636        0.8748        1.1017        1.1422        1.1421        1.2504        1.4786        1.7386        1.9964        2.2120        1.8526        2.0043        1.9326        1.9138        2.4343        1.5151        1.0355        1.1955        1.0038        0.9499        0.8575        0.6494        0.3387        0.2885        0.3001        0.3076        0.6700        0.9178        0.8981        0.9653        1.1304        0.7279        0.5542        0.6989        0.5802        0.4487        0.3348        0.3456        1.2096        1.3655        1.6782        1.8343        3.7975        4.9447        6.0784        6.5562        8.0570        9.2299        9.4127        8.8949        7.3764        0.0000        0.0000        0.0000        0.0000        0.0000        0.0000        0.0000        0.0000        0.0000        0.0000        0.0000        0.0000        0.0000        0.0000        0.0000        0.0000        0.0000        0.0000        0.0000        0.0000        0.0000        0.0000        0.0000        0.0000        0.0000
        0.0000        0.0000        0.0000        0.0000        0.0000        0.0000        0.0000        0.0000        0.0000        0.0000        0.0000        0.0000        0.0000        0.0000        0.0000        0.0000        0.0000        0.0000       39.4688       44.0656       33.4570       18.8002       15.1954       15.6885       15.7251       24.7167       25.5309       20.3490        6.2486        3.8976        5.1481        8.7244       10.3010       10.5339        4.4468        2.6482        2.2914        3.1598        3.5354        2.6699        3.0360        4.5035        3.0625        3.0296        2.9663        1.7868        1.4122        1.0094        0.8863        0.6582        0.5553        0.5321        0.4401        0.4163        0.3882        0.6139        0.6772        0.7292        1.1029        0.3613        0.1793        0.1859        0.3688        1.1983        0.6058        0.2351        0.3304        0.3479        0.3219        0.4701        0.3068        0.5199        0.8184        0.3144        0.3286        0.7320        1.0708        0.5900        0.5444        0.9375        0.9038        0.8749        0.9768        1.1273        1.1887        1.8222        2.4637        4.4416        6.7572        4.8478        3.3881        4.0915        4.2446        3.9499        4.4873        4.3113        4.4949        4.5182        4.6435        4.7676        4.2799        4.1619        3.6846        2.5541        2.9368        2.1376        2.1849        2.2877        1.5822        2.1517        3.2929        2.6352        2.2308        1.0163        1.0263        0.9467        1.0598        1.1903        1.3902        1.1103        1.9657        2.3604        1.0243        1.0698        0.7658        0.8292        1.0001        1.0990        1.1437        1.2820        1.3761        1.1666        1.1011        1.1600        1.1741        0.7586        0.6253        0.7242        0.5960        0.4911        0.4933        0.5672        0.6931        1.4877        2.0447        2.3007        2.2287        2.5016        2.7806        2.6039        2.2676        1.1515        1.0619        1.0434        0.7648        0.3229        0.2701        0.3462        0.3494        0.8393        1.0951        1.2768        1.4546        1.7245        2.1610        2.1596        2.3552        2.1720        2.0284        1.7188        1.6145        1.0394        0.5942        0.4277        0.3236        0.8687        0.9943        1.0089        1.1057        1.1587        1.6461        1.9355        1.9197        1.9781        1.8380        1.6681        1.0578        0.8540        1.0051        0.7258        1.0305        1.2071        1.1593        0.8377        0.6846        0.4076        0.3879        0.4291        0.4492        0.7095        0.8084        0.8539        0.8440        0.6166        0.4943        0.5287        0.7861        0.9959        1.7329        1.8098        1.9066        2.8265        2.0376        1.6904        1.7773        4.0550        4.9756        5.9731        7.0826        8.7163       10.2675        0.0000        0.0000        0.0000        0.0000        0.0000        0.0000        0.0000        0.0000        0.0000        0.0000        0.0000        0.0000        0.0000        0.0000        0.0000        0.0000        0.0000        0.0000        0.0000        0.0000        0.0000        0.0000        0.0000        0.0000        0.0000        0.0000        0.0000        0.0000
        0.0000        0.0000        0.0000        0.0000        0.0000        0.0000        0.0000        0.0000        0.0000        0.0000        0.0000        0.0000        0.0000        0.0000        0.0000       33.3091       29.1959       30.6749       37.0388       37.3969       25.8134       18.5600       16.7457       15.5908       19.9703       27.0290       14.0019       12.9213        9.1625       12.1836       10.6781        4.2264        3.5442        3.1840        3.1250        2.0042        1.7945        1.4918        2.1278        1.9183        2.7353        5.2006        5.4753        4.4073        2.4329        1.3857        1.0452        0.6690        0.4977        0.2569        0.2426        0.2886        0.2719        0.2631        0.2636        0.3953        0.4657        0.4061        0.7446        0.5388        0.1702        0.1504        0.1550        0.1050        0.1793        0.2797        0.3384        0.5225        0.2991        0.9994        0.9582        0.3905        0.6510        0.4782        0.3272        0.3884        0.5391        0.7419        0.8545        0.8596        1.1939        1.1953        1.4541        2.0170        2.8655        2.8958        2.4282        2.8932        7.0861        7.5209        7.6863        4.5314        4.7027        4.5242        4.6617        5.3641        5.6266        5.7660        5.4378        6.1026        6.0122        5.7739        5.2058        3.0935        3.5464        3.3987        3.4092        5.4387        3.2130        3.4828        3.2562        2.6009        1.4052        1.3182        1.3474        1.5852        1.6618        1.2643        1.9300        1.8197        1.2997        1.3976        1.7930        2.3753        1.7687        0.8713        1.3077        1.9039        1.2943        1.4708        1.3383        1.4393        1.2657        1.1917        1.0336        0.6546        0.7970        1.3222        1.3255        0.6486        0.6713        0.6378        0.8254        1.4766        1.9063        2.1234        2.1540        2.5707        2.8951        2.7821        2.2739        1.0447        0.7715        0.7856        0.6553        0.4315        0.2451        0.3844        0.6070        1.0030        1.1431        1.3331        1.4907        1.7072        1.9135        2.0165        1.9438        1.8622        1.8177        1.7058        1.8182        0.4946        0.2845        0.3248        0.7183        1.2488        1.1521        1.2199        1.0493        1.2115        1.3292        1.2795        1.2782        1.3538        1.2427        1.4007        0.9027        1.0611        0.9894        0.7800        0.7798        0.8916        0.8845        0.7840        0.6757        0.4112        0.3456        0.3326        0.3672        0.6329        0.7281        0.7058        0.6383        0.4500        0.4245        0.6394        0.7526        0.9366        0.9729        0.9360        1.6751        1.6826        1.2218        1.6508        0.0000        4.3826        5.4994        7.0732        8.2348       10.5488       11.9909        0.0000        0.0000        0.0000        0.0000        0.0000        0.0000        0.0000        0.0000        0.0000        0.0000        0.0000        0.0000        0.0000        0.0000        0.0000        0.0000        0.0000        0.0000        0.0000        0.0000        0.0000        0.0000        0.0000        0.0000        0.0000        0.0000        0.0000        0.0000
        0.0000        0.0000        0.0000        0.0000        0.0000        0.0000        0.0000        0.0000        0.0000        0.0000        0.0000        0.0000        0.0000       52.1528       41.9220       31.4663       28.5109       27.8788       31.2751       25.8146       16.3359       25.1435       29.6886       19.2402       15.3818        9.5476        7.9603        8.7647       14.7946       12.8510        7.7002        2.9803        2.3959        1.8666        1.7124        1.2544        1.1319        0.9896        0.8402        0.3665        0.2856        0.2530        0.2701        0.1132        0.8320        0.5819        0.7216        0.7126        0.4137        0.2786        0.2084        0.3468        0.2846        0.1995        0.1978        0.4081        0.3125        0.2645        0.2261        0.1779        0.1676        0.1113        0.1221        0.0873        0.1430        0.6177        0.6981        0.5916        0.3592        0.2588        0.3053        0.3175        0.4255        0.2557        0.0391        0.2727        0.4118        0.9368        1.3581        1.9272        1.3051        1.4535        1.6181        3.3132        2.4933        2.2817        2.5099        2.4867        3.8733        6.6372        7.1350        6.0251        5.3839        5.7225        5.8947        6.7889        7.9344        7.7505        7.9510        8.4351        8.2101        7.5886        7.1094        3.1257        4.4941        5.0189        5.3533        9.4808        7.5097        7.2003        4.7403        3.6660        2.3817        1.9423        1.2417        1.0196        1.2042        0.9133        1.0298        1.1418        1.7680        1.6933        1.7354        2.1579        2.4116        2.5798        1.4859        1.2652        1.1999        1.4245        1.6182        1.6145        1.5703        1.3481        1.4663        0.8244        0.6535        0.8699        0.9035        1.1047        0.9764        0.9214        1.2178        1.9395        2.3938        2.4132        2.5593        2.4020        2.3877        2.4632        2.4052        1.0320        0.6730        0.6788        0.6048        0.4509        0.4344        0.5778        0.4949        0.7860        0.9961        1.2554        1.5475        1.5516        1.5958        1.6652        1.7570        1.8415        1.6881        1.3524        1.0232        0.4318        0.4304        0.2578        0.8737        1.9570        1.3812        1.3779        1.3121        1.6669        1.3270        1.3070        1.1245        0.9845        0.9934        0.9524        1.2485        1.0420        0.9413        0.9678        0.7667        0.8638        0.7730        0.6581        0.5389        0.2549        0.1783        0.1891        0.2242        0.4670        0.4761        0.4657        0.4798        0.4609        0.5327        1.0845        0.3296        0.0935        0.0939        0.2191        0.2136        0.3467        0.9125        0.0000        0.0000        0.0000        0.0000        0.0000        0.0000        0.0000        0.0000        0.0000        0.0000        0.0000        0.0000        0.0000        0.0000        0.0000        0.0000        0.0000        0.0000        0.0000        0.0000        0.0000        0.0000        0.0000        0.0000        0.0000        0.0000        0.0000        0.0000        0.0000        0.0000        0.0000        0.0000        0.0000        0.0000        0.0000        0.0000
        0.0000        0.0000        0.0000        0.0000        0.0000        0.0000        0.0000        0.0000        0.0000       38.3214        0.0000        0.0000       44.1395       55.6672       42.1716       31.7244       26.5896       31.5641       31.6759       18.4769       15.6034       13.9542       13.3800       11.8209        9.7905        7.8293        5.9856        1.7319        1.0881        0.7876        1.0882        0.5568        0.3630        0.3371        0.3214        0.8775        0.8309        0.7561        0.6598        0.4203        0.5331        0.3191        0.4938        0.4299        0.5234        0.4704        0.3235        0.2805        0.2342        0.2001        0.1767        0.2940        0.3096        0.1829        0.1750        0.0183        0.1635        0.1187        0.0436        0.0000        0.0000        0.0706        0.0000        0.1246        0.1967        0.2636        0.4715        1.1138        0.8539        0.3376        1.1496        0.4515        0.4277        0.6096        0.4384        0.4844        0.4846        0.4255        0.7527        1.5611        1.4419        1.4560        1.6933        1.5326        1.9073        2.8878        3.1201        3.1301        2.8707        3.6104        5.6330        9.3836        6.8383        6.9541        7.3280        8.7911       10.0217       10.4538       11.1729       13.2106       13.7042       12.0111       11.1615        8.7139        9.4511       10.3646       10.7720       10.2135        8.6773        7.5901        5.6974        3.0959        2.7529        2.3268        1.6242        0.8831        0.8752        0.6544        0.7762        0.9077        1.0516        1.5065        2.0965        1.8737        1.1077        1.4715        0.6312        0.6224        0.6441        0.7481        1.0483        1.1964        1.1409        0.8355        0.9153        1.0036        0.7943        0.6501        0.5210        0.8667        1.3144        1.8157        1.9522        1.8413        1.9944        2.2184        2.1119        1.8758        2.1686        1.9686        1.3778        1.4357        1.2180        1.1130        0.9404        0.8887        0.8987        0.5366        0.5594        0.7712        0.7021        0.4594        0.6037        1.0134        1.2083        1.3470        1.2422        1.4288        1.3047        0.9789        0.7919        0.4123        0.3649        0.3551        0.4814        1.1775        1.4198        1.3900        1.3711        1.1588        1.4657        1.1413        1.0188        0.9191        0.8100        0.9197        1.0939        1.5134        1.2880        1.1377        0.9486        0.4680        0.3657        0.3794        0.2890        0.3739        0.2710        0.1909        0.1870        0.0755        0.0974        0.0772        0.0767        0.2646        0.0988        0.0819        0.2107        0.0508        0.0939        0.3160        0.3641        1.1187        0.0000        0.0000        0.0000        0.0000        0.0000        0.0000        0.0000        0.0000        0.0000        0.0000        0.0000        0.0000        0.0000        0.0000        0.0000        0.0000        0.0000        0.0000        0.0000        0.0000        0.0000        0.0000        0.0000        0.0000        0.0000        0.0000        0.0000        0.0000        0.0000        0.0000        0.0000        0.0000        0.0000        0.0000        0.0000        0.0000        0.0000
        0.0000        0.0000        0.0000        0.0000        0.0000       49.7350       36.1696       37.1871       34.2412       41.8948       44.4291       43.5090       40.2170       43.3040       40.4066       28.8108       26.0824       28.6348       25.0576       16.2631       14.4334       12.4564       10.9065        9.4367        8.1344        6.8260        5.3246        1.4853        0.8882        0.5438        0.4582        0.2300        0.2581        0.1554        0.3582        0.5106        0.5372        0.5293        0.4991        0.3276        0.2933        0.2824        0.4514        0.3547        0.3082        0.2892        0.2419        0.2472        0.2067        1.9645        1.2872        0.3142        0.2369        0.0838        0.1514        0.1138        0.2027        0.0474        0.0048        0.0000        0.0000        0.0000        0.0155        0.1322        0.4578        1.0349        0.8165        1.4201        1.6222        1.2489        0.7025        0.6915        0.4228        0.4190        0.3953        0.5019        0.7971        0.5253        0.4974        1.0278        1.2435        1.8907        1.0814        1.1782        1.5098        1.7995        2.2867        2.9946        3.7444        4.2161        4.7911       10.9049        8.7401        8.3722        8.9909       10.7426       11.0322       11.2341       11.8616       14.0127       14.7724       15.6885       15.3612       13.6148       12.5280       13.5219       14.7926       10.0233       11.0775        8.3215        7.5142        5.2527        4.4811        2.7385        1.3577        1.0592        1.2550        0.9140        1.3009        1.5472        1.0513        1.5832        2.2735        1.4504        1.0324        0.8251        0.6172        0.5332        0.4705        0.5852        1.0664        0.8779        0.8261        0.7691        0.7540        0.5820        0.5213        0.4461        0.4288        0.7632        0.9932        1.1429        1.3500        1.5523        1.8060        2.2986        2.1149        2.5815        2.4244        1.8113        1.4013        1.8330        1.7996        1.7675        2.0130        1.7646        1.5055        0.9702        0.9437        1.1553        0.7600        1.0291        1.0491        1.1375        1.1934        1.1289        1.0329        0.9930        0.9364        0.7860        0.7140        0.3183        0.4080        0.4687        0.7465        1.0534        1.3059        1.3984        1.4747        1.0144        1.0148        1.1900        1.5510        1.0078        0.9735        1.4818        1.2078        1.3029        1.2416        0.9361        0.7893        0.3461        0.0000        0.0000        0.3013        0.3539        0.2905        0.2320        0.1888        0.0000        0.0000        0.0754        0.0000        0.2884        0.2011        0.2116        0.0983        0.0973        0.1521        0.1589        0.6611        0.0000        0.0000        0.0000        0.0000        0.0000        0.0000        0.0000        0.0000        0.0000        0.0000        0.0000        0.0000        0.0000        0.0000        0.0000        0.0000        0.0000        0.0000        0.0000        0.0000        0.0000        0.0000        0.0000        0.0000        0.0000        0.0000        0.0000        0.0000        0.0000        0.0000        0.0000        0.0000        0.0000        0.0000        0.0000        0.0000        0.0000        0.0000
        0.0000        0.0000        0.0000        0.0000       41.2072       37.5912       36.5824       42.6144       45.7088       44.2440       37.9350       37.2103       46.7115       50.1400       41.1962       26.7350       21.6725       22.1781       23.8800       13.3706       11.6278       11.9665       10.6968        8.1145        7.1385        6.3817        5.0250        1.2325        0.7394        0.4113        0.3160        0.1351        0.0750        0.0554        0.2680        0.2795        0.3393        0.3735        0.3443        0.2441        0.2320        0.2325        0.2470        0.0810        0.0853        0.0826        0.0727        0.2084        0.1751        0.1982        0.1831        0.1773        0.2385        0.0978        0.0497        0.0731        0.0913        0.0648        0.0549        0.0114        0.0140        0.0250        0.1254        0.2482        0.5678        0.8091        1.0994        2.0008        1.9601        1.4631        1.2622        1.4028        0.8636        0.7147        0.3507        0.3084        0.5483        0.9531        0.8977        0.8255        0.7719        1.1201        1.2760        1.9929        2.0455        3.2158        2.6370        2.4994        2.7226        3.8058        5.4366       10.1574       12.6596        9.7733       10.6889       12.7150       13.9775       14.2227       13.7324       15.8927       15.8085       16.3274       17.5692       18.0193       15.7672       14.2444       15.6432       14.5004       13.1945       12.3543       11.3794       12.1100        6.0096        2.8933        1.8783        1.3242        1.0435        1.3876        0.8623        1.2179        1.6183        1.6113        1.3300        1.0001        1.5330        1.2888        0.9621        0.9464        0.7954        0.9556        1.5070        1.3739        0.9495        0.7640        0.6930        0.5430        0.5755        0.7510        0.4614        1.0470        1.7088        1.6501        1.5808        1.7740        2.0224        2.1443        2.4569        3.5379        3.4053        2.0438        2.2172        2.1423        1.8911        2.0027        1.7138        1.3323        1.4565        1.5214        1.5988        1.1337        1.0319        1.0977        1.1703        1.7169        2.0238        1.6241        1.1910        0.8524        0.7665        1.0641        0.9342        0.2371        0.3003        0.3790        0.7846        0.9670        1.2291        1.4179        1.3661        1.0426        1.0046        1.7542        1.3884        2.1177        1.4299        1.1958        1.0283        1.3959        1.0633        0.8449        0.7110        0.0000        0.0000        0.0000        0.3376        0.4075        0.5278        0.3461        0.2830        0.0000        0.0000        0.0325        0.0180        0.0546        0.2718        0.1587        0.1782        0.1662        0.0000        0.0000        0.0000        0.0000        0.0000        0.0000        0.0000        0.0000        0.0000        0.0000        0.0000        0.0000        0.0000        0.0000        0.0000        0.0000        0.0000        0.0000        0.0000        0.0000        0.0000        0.0000        0.0000        0.0000        0.0000        0.0000        0.0000        0.0000        0.0000        0.0000        0.0000        0.0000        0.0000        0.0000        0.0000        0.0000        0.0000        0.0000        0.0000        0.0000        0.0000
        0.0000        0.0000       47.0042       30.7066       22.8758       28.8810       46.7412       43.3544       32.6478       43.8483       50.8744       38.2008       37.0902       40.4522       41.6050       21.4443       15.9621       14.7782       21.6289       10.2414        9.3435       11.4780       12.0889        6.3794        5.7233        5.0906        4.2167        1.4522        0.6040        0.3557        0.4765        0.2913        0.0693        0.0602        0.0642        0.1998        0.2425        0.2578        0.2466        0.1755        0.1676        0.1704        0.1849        0.0618        0.0662        0.0648        0.0574        0.1652        0.1400        0.1151        0.0906        0.0603        0.1418        0.1843        0.0796        0.0480        0.1001        0.1625        0.0869        0.0354        0.1206        0.1759        0.1926        0.5078        0.5345        0.5521        0.4259        1.6335        0.8146        0.7322        0.4652        0.6921        0.6474        0.7145        1.1338        1.0517        1.0460        0.8371        0.5576        0.7345        0.6853        0.8683        1.0852        2.0455        0.9603        2.1485        3.3171        3.0160        3.8510        4.3743        5.8222       11.4167       13.8811       11.4458       11.8878       13.8607       14.5222       16.0246       15.8467       17.0209       17.3600       17.3302       17.5416       16.2238       17.1007       13.8253       13.7853       11.4932        9.3458       11.0658        8.8897        5.7482        6.6079        5.4718        5.0548        2.3116        1.2955        1.2642        1.2522        1.2979        1.6164        2.0583        2.6145        1.2122        0.9425        0.9037        1.6963        1.1818        0.7014        1.1980        1.7679        1.5363        1.1644        1.0877        0.8629        0.5481        0.6950        0.8939        0.6465        1.0920        1.5994        1.8747        1.9948        2.1514        2.2620        2.6296        2.8092        2.0262        1.9719        2.0318        1.9555        2.1381        2.0576        2.3386        2.4106        2.3886        1.8120        1.6883        1.6953        0.8081        0.8542        1.2308        1.1282        2.3290        2.1481        1.6322        1.6343        1.1140        0.7409        0.5541        0.3929        0.1853        0.2424        0.2822        0.3999        0.8452        1.7950        1.3286        1.4143        1.2639        1.3265        1.5616        1.4612        1.4935        1.3359        1.3314        1.2009        1.3073        1.1417        0.8116        0.0000        0.0000        0.0000        0.3677        0.3512        0.7422        0.7991        0.6158        0.4709        0.0785        0.1118        0.0620        0.0750        0.0999        0.0331        0.0522        0.4676        0.0000        0.0000        0.0000        0.0000        0.0000        0.0000        0.0000        0.0000        0.0000        0.0000        0.0000        0.0000        0.0000        0.0000        0.0000        0.0000        0.0000        0.0000        0.0000        0.0000        0.0000        0.0000        0.0000        0.0000        0.0000        0.0000        0.0000        0.0000        0.0000        0.0000        0.0000        0.0000        0.0000        0.0000        0.0000        0.0000        0.0000        0.0000        0.0000        0.0000        0.0000        0.0000
        0.0000       32.7343       27.1000       31.5993       22.2965       24.7974       41.8440       39.7141       27.2256       21.2330       34.5483       31.7172       30.8787       13.9946       19.3231        9.7003       11.9248       10.6728       11.7247        4.6161        5.0386        4.7959        5.0307        2.9600        2.6971        2.6941        2.7352        1.5056        0.6866        0.4736        0.3841        0.3942        0.2843        0.0000        0.0000        0.0000        0.0000        0.0000        0.0000        0.0924        0.0946        0.0195        0.0221        0.1917        0.1954        0.1129        0.1007        0.0171        0.0147        0.0121        0.0093        0.0391        0.0743        0.0313        0.0234        0.0600        0.0000        0.0000        0.0119        0.0120        0.1987        0.1883        0.1010        0.8787        0.8818        0.8568        1.0130        1.3177        1.4836        1.8311        1.7878        1.8975        1.4847        1.5093        1.3818        0.8351        0.8157        0.7529        1.1988        0.7621        1.0443        1.3642        1.4861        1.4878        1.0024        1.3229        1.8853        2.5714        2.9280        3.5796        4.7706        7.8545       10.0588        9.6587       11.0887       14.4428       14.7996       15.3278       14.9491       16.2504       16.3322       16.8740       17.2060       14.6930       13.2604       12.8609       11.9183        8.5453        8.3444        6.5872        5.7885        4.3688        4.7137        4.9737        3.9791        2.7954        1.3768        1.5841        2.5186        3.0089        2.1508        2.0583        2.3866        1.5524        1.0496        1.6965        1.8720        1.8213        1.0058        2.1356        1.9272        0.9104        0.8579        2.1670        1.6886        0.8740        1.3462        1.8095        1.8628        1.8980        2.0417        2.2768        2.2847        2.3528        2.4762        2.3909        2.2105        2.6499        2.8769        2.8325        2.8778        3.4563        3.3770        4.0145        4.0765        2.4921        2.4215        1.7522        1.8871        3.7691        4.5452        5.0051        4.6849        2.7953        2.2417        1.9788        1.7462        1.1396        0.4678        0.2479        0.1580        0.2202        0.1571        0.1568        0.2761        0.4380        0.6384        0.7815        0.9838        1.5700        1.8548        1.9501        2.0271        2.2854        1.8999        1.8708        1.7058        0.1969        0.0000        0.0000        0.0000        0.0000        0.9769        0.8322        1.0817        2.0151        2.1888        1.3934        1.3875        0.5169        0.9176        0.4414        0.2761        0.0944        0.0249        0.1199        0.0000        0.0000        0.0000        0.0000        0.0000        0.0000        0.0000        0.0000        0.0000        0.0000        0.0000        0.0000        0.0000        0.0000        0.0000        0.0000        0.0000        0.0000        0.0000        0.0000        0.0000        0.0000        0.0000        0.0000        0.0000        0.0000        0.0000        0.0000        0.0000        0.0000        0.0000        0.0000        0.0000        0.0000        0.0000        0.0000        0.0000        0.0000        0.0000        0.0000        0.0000        0.0000        0.0000
        0.0000       24.3607       23.8875       28.1243       25.6711       23.7526       26.2051       35.2530       28.7946       11.3624       13.2293       11.7227       14.0888       11.0585       11.7480        9.8659        6.7396        9.5243       10.6447        2.8969        2.3973        2.1632        2.6726        1.8677        2.3884        1.9609        2.1586        1.4429        2.7852        4.6604        1.1618        0.6526        0.2249        0.0000        0.0000        0.0617        0.0590        0.1121        0.3119        0.6831        0.6558        0.1026        0.0112        0.0981        0.1135        0.1096        0.0640        0.0111        0.0546        0.1817        0.1573        0.0822        0.1056        0.0000        0.0469        0.0628        0.0000        0.0235        0.0349        0.0549        0.0116        0.0292        0.0639        0.6517        0.5203        0.7178        1.0204        1.2181        1.5458        2.2498        1.9072        2.1650        2.2773        1.4007        1.2561        0.9012        0.8180        0.8360        0.8605        0.7366        0.7735        0.6162        0.9633        1.1445        1.3669        1.5391        3.3511        4.1760        4.8037        5.6289        5.6637       10.8691       12.3406       11.4259       11.9945       17.0840       17.6915       16.8469       17.3711       18.9417       17.9494       17.6487       17.5611       15.7294       13.6428       12.1711       10.8451        7.7349        6.1042        6.1715        6.3812        6.3501        4.8186        4.9861        3.7631        2.5473        2.4246        2.8243        3.7948        2.9660        2.7202        2.0646        1.5739        3.1520        2.8929       10.9936        3.5637        1.8661        1.1262        1.8159        1.3992        0.8616        0.9043        1.3134        1.3382        0.9042        1.3548        1.8133        1.9785        2.1832        2.3574        2.5517        2.7817        3.0375        2.6440        2.4148        2.3903        3.0702        3.1961        3.4350        3.4130        4.0417        4.4088        4.6044        4.3884        2.7267        2.4662        2.5613        2.2917        5.0052        6.4413        7.4129        6.1618        3.4245        3.2874        2.8242        1.9357        0.5961        0.2970        0.2075        0.2104        0.1505        0.1463        0.2471        0.2434        0.3645        0.4689        0.6691        0.9835        1.7228        2.0940        2.2720        2.5706        2.2834        2.2851        2.2050        0.0000        0.0000        0.0000        0.0000        0.0000        2.1885        1.1226        1.0466        1.2200        2.4040        2.2566        2.9493        1.7918        0.1699        0.1233        0.1167        0.0798        0.0506        0.0000        0.0000        0.0000        0.0000        0.0000        0.0000        0.0000        0.0000        0.0000        0.0000        0.0000        0.0000        0.0000        0.0000        0.0000        0.0000        0.0000        0.0000        0.0000        0.0000        0.0000        0.0000        0.0000        0.0000        0.0000        0.0000        0.0000        0.0000        0.0000        0.0000        0.0000        0.0000        0.0000        0.0000        0.0000        0.0000        0.0000        0.0000        0.0000        0.0000        0.0000        0.0000        0.0000        0.0000        0.0000
       19.4468       17.5211       20.0190       31.5089       28.7524       30.5181       34.0800       38.5263       15.8663       10.5540       11.9825       11.8011       11.2513        9.4914        7.3284        4.7674        3.5411        2.8503        2.1689        1.4995        1.4868        1.8890        1.6991        1.4667        1.6105        1.4025        1.5415        0.7283        1.8409        2.7669        1.0010        0.1873        0.0810        0.0000        0.0000        0.2751        0.3498        0.8533        0.4391        0.5872        0.1411        0.0636        0.1483        0.1109        0.1756        0.1315        0.0495        0.0088        0.2544        0.8366        0.5540        0.6947        0.1016        0.0312        0.2310        0.1038        0.0000        0.0488        0.0341        1.0647        2.3712        0.0696        0.0388        0.4528        0.6406        0.8308        1.1719        1.4986        2.2450        1.8727        2.2912        1.9710        2.2623        3.4150        2.3618        2.2098        1.0800        1.3917        0.9337        1.0584        2.1986        2.4310        1.2556        1.2084        1.3001        3.8944        5.9389       10.8647        6.4140        5.4979        7.2151       12.4458       17.8821       16.4667       18.5571       22.2150       19.7617       19.1013       18.6288       18.6678       18.4150       18.3297       16.4725       14.9523       14.9807       13.9558       12.0848        8.8626        8.1435        6.3219        8.4464        6.8769        5.8848        4.5054        3.1604        2.9607        2.9465        2.9144        4.0276        3.0361        2.7915        2.9323        2.0592        1.8784        2.6282        2.3780        1.9630        2.3343        1.9354        1.1389        1.1740        1.0373        0.9637        1.2896        1.2545        1.0679        1.2286        2.0221        2.6346        2.3724        5.2550        2.5176        2.5889        2.3537        2.5193        2.7176        2.7080        3.3187        4.0886        5.0430        4.2867        4.6887        4.9426        5.2158        5.5262        3.3226        2.1437        2.9400        3.1700        6.4996        9.0109        9.2995        7.2072        4.2455        3.1729        2.3511        1.6089        0.6213        0.3802        0.2272        0.1437        0.1248        0.0702        0.0906        0.1470        0.2903        0.3718        0.7000        1.0478        1.8075        2.1719        2.5124        2.6313        2.2877        2.3753        0.0000        0.0000        0.0000        0.0000        0.0000        0.0000        1.3242        1.2411        1.6338        1.4361        2.9449        2.8059        2.2227        1.5047        0.0659        0.0509        0.0000        0.0000        0.0000        0.0000        0.0000        0.0000        0.0000        0.0000        0.0000        0.0000        0.0000        0.0000        0.0000        0.0000        0.0000        0.0000        0.0000        0.0000        0.0000        0.0000        0.0000        0.0000        0.0000        0.0000        0.0000        0.0000        0.0000        0.0000        0.0000        0.0000        0.0000        0.0000        0.0000        0.0000        0.0000        0.0000        0.0000        0.0000        0.0000        0.0000        0.0000        0.0000        0.0000        0.0000        0.0000        0.0000        0.0000        0.0000
       19.1241       21.0629       21.8441       31.6939       33.8896       32.7319       32.9662       39.3051       18.1509       10.9512        8.9995        8.8408        6.4202        5.1618        4.9321        3.3817        2.7324        1.9178        1.8336        1.2057        1.1751        1.1446        1.0498        1.2950        1.2039        1.2306        1.2412        1.2365        0.8819        0.6639        0.3310        0.0000        0.0736        0.0000        0.0585        0.1886        0.5471        0.8347        0.4987        0.4289        0.2236        0.0085        0.1005        0.3736        0.2948        0.3398        0.1859        0.0662        0.0093        0.0749        0.2072        0.3539        0.6345        0.1055        0.0000        0.2253        0.2476        0.1453        0.1564        0.1761        0.1271        0.0904        0.0879        0.6716        0.7707        1.0591        1.3788        1.6084        2.0600        2.3697        2.1031        2.8238        2.9840        2.6938        2.5057        2.3016        1.7519        1.2151        0.6476        0.9138        0.9133        1.2811        1.2556        1.7533        2.2221        9.8195       10.5768       13.7745       14.0562       12.3199       11.2117       14.4436       15.6467       16.8006       17.3925       21.0781       22.7482       22.6726       23.4304       24.1334       22.8910       20.3721       18.7785       18.6557       16.0157       14.4572       13.4828        9.2673        7.4385        7.4090        7.8140        7.4230        5.9372        5.5178        4.2344        3.2174        2.5119        2.4374        2.0931        1.7454        1.3052       17.8271        4.2889        1.8570        2.0157        1.9421        2.1214        4.7090        4.5059        1.9122        1.3185        0.9981        0.9222        0.9027        1.0186        0.8825        1.0889        1.1304        1.3902        1.8447        3.3492        2.3011        2.3444        2.2868        2.3759        2.5024        2.7413        3.7225        4.4348        5.1254        5.0586        5.2137        5.8266        5.1277        5.1407        3.2321        2.4755        2.4484        2.9945        7.5426       11.5424        9.8274        6.3814        4.0437        2.8056        2.1767        1.4533        0.5901        0.4079        0.2253        0.1958        0.2115        0.1072        0.0726        0.1123        0.2171        0.2768        0.6224        1.1475        2.0861        2.4684        2.3849        2.4753        2.2035        0.0000        0.0000        0.0000        0.0000        0.0000        0.0000        0.1500        1.3209        1.8554        1.4491        1.9192        2.5053        2.8964        1.8582        1.2690        0.3038        0.6514        0.0000        0.0000        0.0000        0.0000        0.0000        0.0000        0.0000        0.0000        0.0000        0.0000        0.0000        0.0000        0.0000        0.0000        0.0000        0.0000        0.0000        0.0000        0.0000        0.0000        0.0000        0.0000        0.0000        0.0000        0.0000        0.0000        0.0000        0.0000        0.0000        0.0000        0.0000        0.0000        0.0000        0.0000        0.0000        0.0000        0.0000        0.0000        0.0000        0.0000        0.0000        0.0000        0.0000        0.0000        0.0000        0.0000        0.0000        0.0000
       25.0362       20.0475       29.1956       33.3334       34.5343       34.7175       39.2873       34.4873       34.2120       14.0589       10.9414        7.6616        5.9538        5.7553        4.6247        3.3824        2.8667        2.1707        1.9823        2.1798        1.8980        1.8730        1.9373        1.8208        1.6725        1.6032        1.5068        0.9061        0.5473        0.5328        0.4437        0.1413        0.3814        0.2093        0.2601        0.7619        0.5631        0.7561        0.6196        0.5925        0.2241        0.1741        0.1811        0.1201        0.4261        0.4069        0.5073        0.1619        0.6027        0.1811        0.8810        1.0145        0.6702        0.6014        0.7328        0.9424        1.6632        1.4136        0.8126        0.5101        0.6920        1.6393        6.1737        6.7750        5.9646        5.2192        3.1445        3.2611        2.3799        2.3213        2.1764        3.0923        3.5776        2.1980        2.2464        3.0137        1.7404        0.9422        1.0142        0.9581        1.7486        1.7501        1.9233        1.8009        1.7962        6.9924       10.3357       16.1559       10.0056        7.3246        7.1313        9.0766       10.0567       11.5547       12.3678       18.4013       19.2434       17.3491       15.9879       17.8498       18.3621       19.9956       15.2232       16.3240       13.8669       12.6270       14.7626       10.1689        9.2333        8.0385        7.4962        6.8435        6.2497        5.6724        4.8980        3.3707        2.3790        2.2518        2.1967        1.6716        1.2122        1.0211        0.7886        1.1300        1.3084        1.3553        1.8948        0.6873        0.6951        0.6516        0.5112        0.1162        0.1598        0.1605        0.1641        0.4199        0.5776        0.7722        1.0525        1.6966        1.9063        1.9718        2.1303        2.0789        1.8908        2.0127        2.2949        3.7339        4.4499        5.1730        4.9453        5.8213        6.5390        6.4370        5.6184        2.9038        1.5741        1.3413        2.1925        7.7526        9.4335        8.7828        6.2480        5.6621        6.5534        3.6186        1.8015        0.7689        0.3946        0.2083        0.4877        0.2036        0.3080        0.2072        0.1195        0.0197        0.0245        0.0537        0.1782        1.9561        2.9427        3.1203        0.0000        0.0000        0.0000        0.0000        0.0000        0.0000        0.0000        0.0000        0.1800        2.1416        2.3375        2.7223        2.3306        0.0000        0.0000        0.0000        0.0300        0.1200        0.0900        0.0000        0.0000        0.0000        0.0000        0.0000        0.0000        0.0000        0.0000        0.0000        0.0000        0.0000        0.0000        0.0000        0.0000        0.0000        0.0000        0.0000        0.0000        0.0000        0.0000        0.0000        0.0000        0.0000        0.0000        0.0000        0.0000        0.0000        0.0000        0.0000        0.0000        0.0000        0.0000        0.0000        0.0000        0.0000        0.0000        0.0000        0.0000        0.0000        0.0000        0.0000        0.0000        0.0000        0.0000        0.0000        0.0000        0.0000        0.0000
       27.0683       13.9293       11.4926       19.3576       36.8876       40.2319       40.8610       49.7040       42.0916       38.1304       13.5560       11.2051        6.6641        5.0801        3.1275        2.5875        2.4578        1.7676        1.9644        2.0496        2.2898        2.5042        2.1169        1.6919        1.5935        1.5232        1.3692        0.7427        0.7472        0.7012        0.5897        0.2371        0.3033        0.1902        0.1234        0.1835        0.1980        0.5100        0.4247        0.2245        0.0756        0.0756        0.0804        0.1911        0.2644        0.4262        0.1888        0.3506        0.8823        0.1429        0.0657        0.3948        1.0187        0.5311        0.1879        0.1353        0.5350        0.8632        1.0237        1.5194        1.2655        1.3924        5.3105        6.3820        5.6590        3.9374        4.3427        7.4549        5.0339        4.0477        5.4235        5.0005        5.0679        4.4412        4.4244        3.5758        3.4489        3.7918        4.7441        3.3426        3.3912        2.4244        2.9847        2.4425        5.6633       10.1352        8.8899       12.4375       17.1598        8.9870        6.1797        8.0183        7.7860       11.0433       13.8672       18.8576       15.7927       15.0745       15.7817       16.2443       18.3869       23.2070       13.9518       13.3440       13.1243       13.3738       14.9451       11.3701       10.7300        9.5002        8.5023        7.1600        7.1515        7.0331        6.4157        4.7514        3.2035        2.7392        2.3812        2.1566        1.5099        1.3686        1.1484        1.5135        1.5711        1.5614        1.8988        0.7096        0.6059        0.5191        0.4502        0.1289        0.1065        0.3490        0.1193        0.5312        0.5952        0.8701        0.9650        1.7359        1.9100        2.0602        2.2284        2.1219        2.0667        2.1149        2.4740        3.8760        4.6882        5.2145        4.8457        6.2163        7.8093        7.6092        4.9396        3.8614        1.8410        1.2527        1.8721        5.7306        7.1717        7.7810        6.4056        6.3519        4.1848        2.2513        1.8190        0.6347        0.3199        0.1469        0.1158        0.0835        0.0528        0.0407        0.0470        0.0398        0.0552        0.0670        0.1239        0.0000        0.0000        0.0000        0.0000        0.0000        0.0000        0.0000        0.0000        0.0000        0.0000        0.0000        0.8400        2.4168        2.4694        2.4572        0.0000        0.0000        0.0000        0.0000        0.0000        0.0000        0.0000        0.0000        0.0000        0.0000        0.0000        0.0000        0.0000        0.0000        0.0000        0.0000        0.0000        0.0000        0.0000        0.0000        0.0000        0.0000        0.0000        0.0000        0.0000        0.0000        0.0000        0.0000        0.0000        0.0000        0.0000        0.0000        0.0000        0.0000        0.0000        0.0000        0.0000        0.0000        0.0000        0.0000        0.0000        0.0000        0.0000        0.0000        0.0000        0.0000        0.0000        0.0000        0.0000        0.0000        0.0000        0.0000        0.0000        0.0000        0.0000
        0.0000        0.0000       11.1777       17.5344        0.0000       40.9371       43.0138       57.6003       57.3659       51.0826       21.0533       12.7474        9.7721        7.6649        4.7996        2.4966        1.9871        1.3012        1.3168        1.9284        3.4482        3.6969        3.3768        1.8925        1.6573        1.4087        1.2302        0.7026        0.6854        0.5579        0.6049        0.5288        0.2196        0.0621        0.0554        0.4170        0.1986        0.1229        0.4020        0.5848        0.2259        0.5308        0.2746        0.1533        0.1233        0.1512        0.7647        0.5501        0.5371        0.4210        0.4847        0.8324        1.1918        1.9812        1.4564        0.5755        0.6509        0.8313        1.3872        1.4255        2.0023        6.3061        5.5778        6.5644        4.4632        3.3231        3.2149        4.5656        6.4050        4.5333        4.4276        4.6444        4.0476        3.3223        2.5207        2.7424        3.5687        3.5024        4.1099        3.8185        4.0071        3.3650        2.9573        2.3234        5.9244        9.7533        8.1745       13.7662       17.6084       20.6921       11.4773        8.6095        8.7843        8.8301       10.8852       14.9485       15.1832       13.8689       13.4440       15.6949       16.7392       20.8157       12.2869       13.9340       15.0354       15.9456       18.4450       16.0321       20.6046       15.3000       12.3673       10.7763        9.8118        8.2810        7.7027        6.3139        5.3277        4.8899        3.3194        2.7914        2.2445        2.0797        1.7198        1.9201        1.8710        1.6695        1.8343        0.8403        0.6740        0.5337        0.4447        0.1816        0.6364        0.2837        0.3299        1.5540        1.5702        1.6095        1.3063        2.0533        2.4391        2.3621        2.4190        2.0258        2.2657        2.7035        2.6680        4.3318        5.2723        5.4710        5.2380        6.4431        7.5131        5.9276        5.1653        3.5813        1.3706        1.4160        1.9410        5.2574        6.6906        6.7352        6.6535        4.1018        2.6100        1.9180        1.5119        0.5712        0.2876        0.1305        0.1869        0.1880        0.1138        0.2050        0.5597        0.6976        0.1814        0.0302        0.0796        1.3442        0.0000        0.0000        1.6215        0.0000        0.0000        0.0000        0.0000        0.0000        0.0000        0.0000        0.0000        2.3549        0.0000        0.0000        0.0000        0.0000        0.0000        0.0000        0.0000        0.0000        0.0000        0.0000        0.0000        0.0000        0.0000        0.0000        0.0000        0.0000        0.0000        0.0000        0.0000        0.0000        0.0000        0.0000        0.0000        0.0000        0.0000        0.0000        0.0000        0.0000        0.0000        0.0000        0.0000        0.0000        0.0000        0.0000        0.0000        0.0000        0.0000        0.0000        0.0000        0.0000        0.0000        0.0000        0.0000        0.0000        0.0000        0.0000        0.0000        0.0000        0.0000        0.0000        0.0000        0.0000        0.0000        0.0000        0.0000        0.0000        0.0000
        0.0000        0.0000        0.0000        0.0000        0.0000       36.4385       47.4473       49.4282       43.9580       40.2888       25.3376       10.9879        8.3695        6.4663        4.1564        2.8291        1.9208        1.5663        1.3249        1.9828        2.0647        1.9392        2.1012        1.5835        1.4759        1.3415        1.2566        0.7288        0.6619        0.4663        0.4357        0.1479        0.2012        0.2006        0.3103        0.3059        0.3993        0.3582        0.1589        0.1532        0.1723        0.1974        0.1691        0.1427        0.1809        0.1610        0.1187        0.0189        0.2544        0.5848        0.6343        1.4803        0.8756        0.8509        1.2137        1.8829        1.5129        1.0146        0.8326        1.5557        2.2417        5.8175        6.3496        5.9627        4.4264        3.4755        3.1196        4.4127        4.6199        4.3968        3.7767        4.2810        2.7381        2.4043        2.2735        1.6704        1.8106        2.5274        4.2039        3.6022        4.0395        4.0410        3.3937        2.7809        5.6030        9.3485        8.7884       17.3741       17.2384       21.1328       17.2792       11.6440       10.5675       11.9406       11.1795       11.6864       13.0932       14.0711       13.2277       14.3574       17.5873       20.4455       11.5527       12.1252       13.1184       16.0615       17.4773       18.8167       15.4615       15.7217       20.9167       21.1887       20.0292       15.8840       12.6285       10.2562       10.2618        7.7693        5.7835        4.1884        3.8400        3.5844        2.8108        3.1816        2.8908        2.2337        2.0276        1.1172        0.8435        0.6844        0.6386        0.2672        0.2319        0.2436        0.5227        2.0712        1.8825        2.0899        2.6033        2.4088        2.4515        2.4616        2.7333        2.4342        2.1576        2.6512        3.6665        5.4824        5.4757        5.6408        6.1824        6.8870        7.3117        6.2055        5.4942        2.1582        1.5554        1.8062        2.3363        5.1216        5.6719        5.4872        4.4721        3.0505        2.1477        1.5979        1.0978        0.4747        0.2532        0.2110        0.0723        0.1175        0.5469        0.7953        0.8810        0.5413        1.1355        0.1247        0.0595        1.0823        1.3074        1.3523        1.1143        0.0478        0.0000        0.0000        0.0000        0.0000       10.1400        3.6600        0.3600        2.2787        0.0000        0.0000        0.0000        0.0000        0.0000        0.0000        0.0000        0.0000        0.0000        0.0000        0.0000        0.0000        0.0000        0.0000        0.0000        0.0000        0.0000        0.0000        0.0000        0.0000        0.0000        0.0000        0.0000        0.0000        0.0000        0.0000        0.0000        0.0000        0.0000        0.0000        0.0000        0.0000        0.0000        0.0000        0.0000        0.0000        0.0000        0.0000        0.0000        0.0000        0.0000        0.0000        0.0000        0.0000        0.0000        0.0000        0.0000        0.0000        0.0000        0.0000        0.0000        0.0000        0.0000        0.0000        0.0000        0.0000        0.0000
        0.0000        0.0000        0.0000        0.0000        0.0000       37.6329       30.1195       24.1284       24.5632       15.8942       15.3853       17.3540        8.5508        7.9991        8.3372        3.8555        2.6517        2.0944        1.6018        2.1067        2.0994        1.9875        1.8288        1.2678        1.1721        1.0758        0.9901        0.6090        0.5303        0.4036        0.3884        0.0794        0.0759        0.0725        0.1249        0.4066        0.3835        0.3314        0.2675        0.2047        0.1801        0.1630        0.1534        0.1416        0.2507        0.1832        0.1950        0.2420        0.6101        1.2310        0.7442        1.4965        7.0633        5.5851        4.2580        2.2749        1.9481        1.7850        3.7619        7.1558       10.0837        8.5914        8.7102        8.8715        9.3375        6.6961        5.3138        4.9792        4.2236        2.7313        2.4267        2.3449        4.4547        2.2820        1.9450        2.4512        2.3867        2.0055        2.8357        2.0835        1.9782        2.3673        3.4350        3.0389        2.6233        5.9528        6.2580       11.6854        9.7635       12.3780       13.2577       12.0287       10.1293        9.7142        9.9034       13.1041       14.4179       15.3210       13.3802       16.3181       17.6452       17.0169        9.8494        8.7264        8.0744       10.3559       14.3184       12.1496       11.2760       12.3625       14.1165       17.6192       18.9079       19.1198       17.1259       14.4222       14.3211       13.2571       12.3945       10.9156        9.2223        7.3567        5.9252        4.4792        4.7820        4.7991        4.9596        2.2686        2.1590        1.9683        1.9462        1.3898        1.4844        1.9995        2.1947        2.1252        2.3595        2.9738        3.1612        2.3069        2.2410        2.1658        2.1761        1.7932        2.2661        3.3713        4.0975        5.8988        6.3318        6.1971        6.2138        6.0254        6.4121        5.4890        4.4089        2.9427        3.1667        1.7925        2.9963        4.0823        3.0238        2.8769        2.1827        0.7261        0.2976        0.2019        0.1505        0.0000        0.0000        0.0475        0.0000        0.2612        0.4585        0.3995        0.3602        0.2704        0.2450        0.4237        0.5782        0.2969        0.0000        0.0693        0.0632        0.0000        0.0000        0.0000        0.0000        1.5913        3.0445        2.8168        2.2075        2.2407        2.3550        0.0000        0.0000        0.0000        0.0000        0.0000        0.0000        0.0000        0.0000        0.0000        0.0000        0.0000        0.0000        0.0000        0.0000        0.0000        0.0000        0.0000        0.0000        0.0000        0.0000        0.0000        0.0000        0.0000        0.0000        0.0000        0.0000        0.0000        0.0000        0.0000        0.0000        0.0000        0.0000        0.0000        0.0000        0.0000        0.0000        0.0000        0.0000        0.0000        0.0000        0.0000        0.0000        0.0000        0.0000        0.0000        0.0000        0.0000        0.0000        0.0000        0.0000        0.0000        0.0000        0.0000        0.0000        0.0000        0.0000
        0.0000        0.0000        0.0000        0.0000        0.0000       28.8226       22.6491       14.6875       11.2459       16.8144       16.9725       11.8306        9.2566       11.7851       12.0960        6.0391        2.1504        1.7427        1.7325        2.3030        2.2193        2.0750        2.2951        1.3177        1.1308        1.0508        0.9802        0.5578        0.4451        0.4089        0.4482        0.1917        0.2024        0.0829        0.0800        0.4019        0.3888        0.3636        0.3276        0.6080        0.2730        0.1931        0.1786        0.5116        0.3474        0.7707        0.5479        2.0204        4.4159        5.5406        5.6874        8.6188        7.4336        6.2584        6.0553        3.1083        1.5139        3.2804        0.9550        0.6048        1.8849        7.4012        5.8766        6.8163        8.2411        5.5618        4.2513        3.9017        2.7605        2.5978        3.8331        6.2766        3.6436        3.2639        2.2862        1.8760        1.6758        1.7036        2.6056        1.9404        1.7280        2.3950        2.6777        2.8070        3.0741        5.3944        7.0696        9.1594        9.7355        9.5259       10.3641       13.7383       11.7532       12.4412       12.0096       15.1967       17.8069       20.5876       23.1826       13.7248       16.4140       12.6744       12.0036       10.3270       10.8421       12.7491        9.5556       12.0007       12.9112       13.0817       13.7311       19.2318       21.0644       24.4452       25.0825       19.8807       18.3659       17.2663       14.9427       13.6302       12.3173       10.5541        9.1154        8.1869        6.3635        5.3709        4.1520        2.2319        1.6837        2.2035        2.7660        1.6334        1.5218        2.3391        2.5255        2.4941        3.1275        3.2697        2.8636        2.5322        2.3406        2.2700        2.4905        3.3596        3.9022        4.1350        4.0776        6.4413        6.9815        6.6299        6.4106        5.9251        5.7573        5.0252        4.2482        3.1326        2.5882        2.4677        2.0330        3.9188        2.4526        2.1652        1.7555        1.9043        0.8329        0.2852        0.1295        0.0474        0.1933        0.1034        0.0622        0.0857        0.2545        0.3204        0.7053        1.4661        1.1321        0.3232        0.2910        0.2363        0.0525        0.0000        0.0000        0.0000        0.0000        0.0000        0.1091        0.6398        1.2720        3.2314        3.0117        3.0086        3.5543        2.7499        2.6946        2.3520        2.5000        2.6208        0.0000        0.0000        0.0000        0.0000        0.0000        0.0000        0.0000        0.0000        0.0000        0.0000        0.0000        0.0000        0.0000        0.0000        0.0000        0.0000        0.0000        0.0000        0.0000        0.0000        0.0000        0.0000        0.0000        0.0000        0.0000        0.0000        0.0000        0.0000        0.0000        0.0000        0.0000        0.0000        0.0000        0.0000        0.0000        0.0000        0.0000        0.0000        0.0000        0.0000        0.0000        0.0000        0.0000        0.0000        0.0000        0.0000        0.0000        0.0000        0.0000        0.0000        0.0000
        0.0000        0.0000        0.0000        0.0000       35.5678       27.4542       21.4842       16.5283       15.9193       16.2209       14.3140        7.6601        5.8994        4.7820       10.9970        7.5967        5.1526        3.7699        5.7112        3.0016        2.7039        2.2907        2.9583        1.2510        1.0610        0.9364        0.8666        0.5120        0.4497        0.5638        0.8475        0.6056        0.2915        0.1387        0.0867        0.4455        0.4365        0.4137        0.3749        0.3441        0.2536        0.2358        0.2796        0.2866        0.6649        0.3472        0.3421        0.7387        1.0187        1.9583        1.3969        1.0700        2.8482        5.3496        1.2852        1.0254        1.9151        4.3586        4.9097        3.9747        3.3229        3.6503        4.2549        4.0494        6.2697        6.9376        4.0350        3.7698        3.5346        3.1089        4.1627        7.0346        3.7149        3.4829        3.2049        3.3282        3.3180        2.3397        1.7740        1.5142        1.6453        2.2327        1.5964        2.1415        1.7177        1.7985        2.1444       12.3760        9.5869       10.3972        9.1596       11.3988        9.4874        9.5742        9.6573       14.5021       19.7068       21.6413       13.8794       14.2036       13.8596        8.7213        8.3254        8.3050        8.1438        6.9807        6.8655        9.0089       10.2308       12.9389       14.9399       19.7556       21.3373       21.9644       21.5097       19.7250       22.1127       20.1074       18.5500       18.3795       15.3758       13.8200       11.3109        9.3957        6.2085        5.0356        5.5753        2.7057        2.1600        2.6618        2.0345        1.8663        1.8080        2.0082        2.3552        3.0701        4.2608        5.5600        5.4388        4.5865        4.2000        4.0576        4.2522        4.4921        4.8451        4.5589        4.7809        6.3775        6.9545        6.6325        6.1647        5.7951        5.5093        4.7443        4.1857        3.0720        2.6605        2.2876        2.0768        2.7753        2.8124        2.6482        1.8886        3.1624        2.7990        0.4480        0.4738        0.1705        0.1762        0.6405        0.7230        0.5969        0.2823        0.3626        0.2189        0.2334        0.1894        0.1972        0.2551        0.6360        0.9603        0.2578        0.0654        0.0000        0.0000        0.0000        0.0716        1.1460        3.0012        4.3133        4.7517        4.3081        3.5970        4.0444        3.7363        2.9844        2.6495        2.7772        2.8557        0.0000        0.0000        0.0000        0.0000        0.0000        0.0000        0.0000        0.0000        0.0000        0.0000        0.0000        0.0000        0.0000        0.0000        0.0000        0.0000        0.0000        0.0000        0.0000        0.0000        0.0000        0.0000        0.0000        0.0000        0.0000        0.0000        0.0000        0.0000        0.0000        0.0000        0.0000        0.0000        0.0000        0.0000        0.0000        0.0000        0.0000        0.0000        0.0000        0.0000        0.0000        0.0000        0.0000        0.0000        0.0000        0.0000        0.0000        0.0000        0.0000        0.0000
        0.0000        0.0000        0.0000        0.0000       23.1967       18.9450       18.7602       24.7495       21.9010       17.2008        9.6753        5.9864        4.8045        8.5295        4.8522        5.4334        4.2532        5.2541        6.8906        2.8399        2.8558        3.1975        2.8756        1.5691        1.0639        0.9299        0.8424        0.5292        0.4674        0.4301        0.4664        0.1425        0.0909        0.0898        0.0893        0.4666        0.4690        0.4604        0.4355        0.4600        1.3429        0.3910        0.3091        0.3502        0.4928        0.5506        0.7239        2.6091        2.1708        1.1910        0.8878        1.7202        2.8042        5.8029        4.9007        5.4578        3.6383        3.2831        5.1650        3.7009        4.2603        3.2481        1.9555        2.7245        3.0166        3.8044        4.3115        4.8910        5.6048        4.9022        3.8227        5.3581        4.2493        4.0470        3.5391        3.3334        3.1381        2.6090        2.0978        1.7753        1.4122        1.8102        2.1361        2.1814        2.3889        2.5488        2.5250        3.1858        2.2521        3.0752        3.9036       12.7018        9.5178        8.4488        7.6801       12.5763       15.9002       12.0243        9.7373        8.5611        6.9434        6.4088        6.2991        8.0617        6.5160        6.2042        9.1248        8.3346       10.1916       11.6132       14.6631       19.7489       22.2013       23.1823       23.1156       21.9858       21.7610       20.6040       20.8807       23.5004       18.1704       16.2590       11.8907        7.2341        6.7636        5.5751        4.8892        3.7779        3.1202        2.7216        2.3423        2.5746        2.6782        3.0104        4.3286        8.5112       10.5868        8.6009        7.5791        5.8058        5.8413        5.3476        4.8590        5.6780        5.9293        5.1586        5.2229        6.6557        6.6118        5.9997        5.7107        5.6178        5.0064        4.7013        4.3960        3.2610        2.9763        3.0111        2.9369        4.8541        2.8305        2.0090        3.1082        2.8981        1.5536        0.8676        1.0596        0.1865        0.2930        0.4705        0.4404        0.2105        0.4539        0.2590        0.5015        1.2883        1.9957        1.8287        1.2616        0.8940        1.5156        1.4734        1.2312        0.1654        0.0000        0.2539        0.2458        2.4722        2.6117        3.9466        5.1685        4.2460        3.9248        4.1298        3.9980        3.0283        2.8583        2.9753        2.9976        0.0000        0.0000        0.0000        0.0000        0.0000        0.0000        0.0000        0.0000        0.0000        0.0000        0.0000        0.0000        0.0000        0.0000        0.0000        0.0000        0.0000        0.0000        0.0000        0.0000        0.0000        0.0000        0.0000        0.0000        0.0000        0.0000        0.0000        0.0000        0.0000        0.0000        0.0000        0.0000        0.0000        0.0000        0.0000        0.0000        0.0000        0.0000        0.0000        0.0000        0.0000        0.0000        0.0000        0.0000        0.0000        0.0000        0.0000        0.0000        0.0000        0.0000
        0.0000        0.0000        0.0000        0.0000       17.8121       18.8010       16.4693       13.8045        9.0627        5.7972        4.8654        9.8201        8.8974        7.3609        5.9622        7.0492        8.0248       12.6042       10.6023        5.2159       17.5244        9.0187        5.4725        2.4807        2.8915        1.3864        2.0790        1.6929        0.9202        1.4016        1.2855        0.1172        0.0614        2.2889        2.6253        3.3597        6.8288       10.8684        5.0031       11.3587       10.6135        3.1215        2.9209        6.3098       11.8755        7.8815        6.8135        5.6470        5.4230        4.4781        4.0128        3.1359        4.4148        6.9167        4.0691        1.9127        2.8415        4.3260        9.3052       10.9360        6.5662        6.8009        3.9057        4.6554        4.8774        7.9244        6.3335       13.0970        7.3432        3.5800        8.8867       10.3941        6.5139       12.6868        5.9231        5.4684        5.5117        4.2975        3.3181        2.5123        1.9665        1.6374        2.0838        2.4385        3.3051        2.6290        3.6187        2.7057        1.5731        2.4503        2.3689        4.6500        7.0927        8.0649        6.1641        6.8934        7.1853        7.6750       10.8178        6.6399        4.9274        5.9988        7.5403        6.9021        9.1739        9.4574       10.9917       16.2981       11.3833       14.0236       14.9533       16.9628       19.3231       19.8018       19.4935       18.3023       19.5704       17.8957       15.9124       14.5841       17.4737       15.6233       13.6150        7.7071        5.5525        9.3060        9.4186        8.8693        5.5900        4.3962        4.5924        4.4911        6.0900        5.8255        7.0116        9.0959        9.9418        8.3253        5.0871        3.5604        3.4620        3.5336        3.5988        3.2669        3.6776        3.6049        3.3370        4.5359        4.7100        4.5988        4.1979        3.9690        3.5409        3.0524        2.9531        3.3246        2.7396        2.9366        2.3138        5.9843        3.7992        3.2433        2.8345        1.3581        1.1197        1.0842        1.3540        0.1704        0.3178        0.2583        0.4180        0.0137        0.9944        2.0578        1.7582        0.7090        0.7880        1.1541        0.0969        1.0528        0.2921        0.3621        0.4581        1.1989        1.3297        1.4944        1.9614        2.8692        4.7581        5.4845        6.4159        3.4841        2.7639        2.5062        2.4498        2.8844        3.1985        3.2726        3.2796        0.0000        0.0000        0.0000        0.0000        0.0000        0.0000        0.0000        0.0000        0.0000        0.0000        0.0000        0.0000        0.0000        0.0000        0.0000        0.0000        0.0000        0.0000        0.0000        0.0000        0.0000        0.0000        0.0000        0.0000        0.0000        0.0000        0.0000        0.0000        0.0000        0.0000        0.0000        0.0000        0.0000        0.0000        0.0000        0.0000        0.0000        0.0000        0.0000        0.0000        0.0000        0.0000        0.0000        0.0000        0.0000        0.0000        0.0000        0.0000        0.0000        0.0000
        0.0000        0.0000        0.0000        0.0000        0.0000        0.0000        0.0000        0.0000       13.1241        6.9776        5.1235        9.7191        8.1771        6.4251        5.4299        6.3672        7.9069       16.5282       15.3211       11.2324       26.1061       21.6201       18.0522       14.5791       14.4931       10.6225        3.0686        4.2510        5.3783        1.7657        1.2977        1.4834        2.6750        1.3823        2.5289       10.7011       11.7648       11.1994        6.8200        7.9750       12.0323        7.4356       13.4642       15.1719       16.3226       14.8184        9.2895       12.1128       13.3466        9.5750        8.5278        6.7876        6.4381        6.7739        3.5735        3.9459        3.3539        4.5215       10.6294       18.0966       14.8897       18.5107       14.8463       12.6093       12.9494        9.0742        2.9650        4.8667        6.2095        4.7334        8.7498       12.9480       16.3805       14.3829       17.8483       10.0066        9.5124        7.2081       11.2373        8.9386        8.3836        1.8934        2.1537        2.2233        2.6437        2.0954        3.0616        2.6802        1.8153        3.1067        4.9084        4.3196        6.5931        8.4335        4.9824        4.4736        7.1515        8.0872       13.2296        6.3219        7.5610       10.1055       12.9000        9.6538        8.6898       11.5748       13.9391       17.2259       16.5142       17.7313       19.8003       20.4772       21.6554       22.3175       19.5561       18.3837       20.1138       17.6432       14.9727       12.2160       13.8694       13.1138       11.7120       15.0726        8.3995        8.4160       23.4211       23.5889       17.7178       12.9821        9.2627        5.8383        9.0740       10.7793        7.7777        8.4432        9.2148        8.3668        6.3721        4.9300        5.0318        4.1723        3.4131        3.2257        3.2751        3.0682        6.0369        4.5257        4.5027        4.1365        3.7423        3.2761        2.8957        2.5104        2.7130        3.0178        2.4330        2.5860        2.2893        3.3123        3.1616        3.1154        3.0183        1.2138        1.2356        1.5002        1.9104        0.4182        0.3957        0.4488        0.4725        0.0598        2.0760        1.7316        0.4821        0.9066        1.3813        1.5337        0.4807        0.5856        0.5550        1.8255        2.5373        7.0525        1.8290        2.2721        2.5818        3.6186        4.5202        3.8618        4.4081        2.5572        2.6762        2.7926        3.0428        3.9757        4.3562        0.0000        0.0000        0.0000        0.0000        0.0000        0.0000        0.0000        0.0000        0.0000        0.0000        0.0000        0.0000        0.0000        0.0000        0.0000        0.0000        0.0000        0.0000        0.0000        0.0000        0.0000        0.0000        0.0000        0.0000        0.0000        0.0000        0.0000        0.0000        0.0000        0.0000        0.0000        0.0000        0.0000        0.0000        0.0000        0.0000        0.0000        0.0000        0.0000        0.0000        0.0000        0.0000        0.0000        0.0000        0.0000        0.0000        0.0000        0.0000        0.0000        0.0000        0.0000        0.0000
        0.0000        0.0000        0.0000        0.0000        0.0000        0.0000        0.0000        0.0000        0.0000        0.0000        5.4680       10.0505        6.1381        4.0813        4.4405        5.5082       10.0360       13.1202       15.8433        9.8520       26.3790       27.4945       24.9328       20.5133       18.3725       15.0020       13.1528        6.7314        2.9584        1.3806        1.7315        1.4593        4.9647        4.4395        3.4235        8.4798        5.8444        3.5660        5.0239        5.4682        6.0708       10.0308        8.6764        3.8105        7.1612       12.1430       13.8576       14.5211       13.1517       15.2328       15.0485       14.0120       10.5025        6.5136        4.8973        5.2182        6.5244        7.1258        8.0503       15.2975       18.8638       14.9995        8.9746       11.2499        8.8625        6.9484        7.2051       10.9149        9.7312        7.9597        8.2022        9.6107       16.1706       20.0131       24.8079       12.2332       12.1170       12.8952        9.6978        8.6752        9.9807        8.8926        2.5627        2.5096        2.1357        2.1335        2.9448        3.3843        2.5422        2.6440        3.6409        5.7592        5.5796        7.4912        5.5211        6.6620        7.8971        9.7940       10.9440        7.9582       11.8209       17.6002       19.0812       14.2230       13.8816       16.0007       18.1298       20.7441       18.0240       19.5617       22.9877       24.8923       27.3032       20.2724       19.3903       17.0131       18.9897       17.5322       14.7332       12.8330       11.8174       11.6302        9.4349       10.4664       13.5612       14.5799       22.5509       22.0260       20.5719       18.6151       11.6718        8.3553       10.9375       10.6402        8.9842        8.2902        8.0372        9.2685        9.3470        8.3010        7.8241        7.5981        3.8602        2.8885        2.9120        2.8821        3.0123        4.1944        3.9904        3.6198        3.2121        2.8069        2.3450        2.1335        2.1405        2.4370        2.4926        2.6925        3.8024        7.2113        3.8810        3.4280        3.5481        5.9889        2.0526        2.5875        3.3069        1.1463        0.9042        0.1303        0.1240        0.2635        0.5425        1.2107        1.4503        1.4632        2.1673        2.2283        1.3350        2.5279        2.0155        2.5889        2.6552        3.9951        6.2963        4.7619        4.1122        4.2125        4.7158        4.7829        6.1602        2.8815        4.4054        4.2309        0.0000        0.0000        0.0000        0.0000        0.0000        0.0000        0.0000        0.0000        0.0000        0.0000        0.0000        0.0000        0.0000        0.0000        0.0000        0.0000        0.0000        0.0000        0.0000        0.0000        0.0000        0.0000        0.0000        0.0000        0.0000        0.0000        0.0000        0.0000        0.0000        0.0000        0.0000        0.0000        0.0000        0.0000        0.0000        0.0000        0.0000        0.0000        0.0000        0.0000        0.0000        0.0000        0.0000        0.0000        0.0000        0.0000        0.0000        0.0000        0.0000        0.0000        0.0000        0.0000        0.0000        0.0000        0.0000
        0.0000        0.0000        0.0000        0.0000        0.0000        0.0000        0.0000        0.0000        0.0000        0.0000       16.1057       22.3655        6.6318        5.0535        2.8322       10.2531       10.3843       16.8883       15.3361        7.8487       16.6649       22.5445       23.3636       17.5129       13.3785       10.0189        5.3942        3.5539        2.6929        1.9824        1.8213        8.6282        8.3315        4.7848        2.2820        1.2307        0.9574        1.2860        4.1674        2.6961        2.8082        3.9272        2.6005        2.5700        4.5522        5.7091        6.6938       13.1026       17.5004       18.1259       17.1662       17.3073       15.5417       13.1842       10.4643        7.9727        6.1938       11.5086        8.0114       10.4580        7.9343        6.9718        6.9316        9.1327        2.3747        4.7671        6.5422       10.3153        9.3931        8.0517        7.2368        6.7700       13.1438       19.6862       25.5533       14.2428       12.3038       12.5781        8.4741        8.9618       10.5210        7.3319        4.0475        4.0373        4.1660        3.7337        3.7235        4.0783        4.0943        4.0608        4.7816        6.5746        6.5751        7.9814        9.9928        9.5715        9.8648       10.3720       11.1744       12.0822       17.2289       22.2480       25.3723       19.1516       17.3789       16.9837       18.0306       14.5544       14.3884       16.3795       17.9412       18.4810       20.2716       21.3677       20.1243       18.0528       20.5132       20.6628       18.3415       16.3724       16.8491       13.2060       11.7895       15.3140       20.4756       17.8448       18.5383       16.9767       17.1325       16.8075       13.6846        7.6614        8.7667        9.1746        7.8577       10.5033       10.6841        8.9608        9.4405        9.5204        6.6268        6.8501        9.2514        3.2337        3.1281        2.9144        2.7360        3.7264        3.4649        3.1334        2.8987        2.4892        1.9448        1.7499        1.9320        2.6030        3.2550        3.3915        4.1141        9.8069        5.6661        5.2479        3.4939        1.6226        1.8891        2.2014        0.5998        0.5557        0.0533        0.2497        0.0767        0.6277        0.2517        1.1846        1.0455        2.9934        3.2899        2.1942        1.7659        1.5617        3.3880        2.7034        2.3083        7.5053        4.5751        7.9989        9.3133        6.8333        5.8211        8.5106       10.1259        5.3673        5.0792        0.0000        0.0000        0.0000        0.0000        0.0000        0.0000        0.0000        0.0000        0.0000        0.0000        0.0000        0.0000        0.0000        0.0000        0.0000        0.0000        0.0000        0.0000        0.0000        0.0000        0.0000        0.0000        0.0000        0.0000        0.0000        0.0000        0.0000        0.0000        0.0000        0.0000        0.0000        0.0000        0.0000        0.0000        0.0000        0.0000        0.0000        0.0000        0.0000        0.0000        0.0000        0.0000        0.0000        0.0000        0.0000        0.0000        0.0000        0.0000        0.0000        0.0000        0.0000        0.0000        0.0000        0.0000        0.0000        0.0000
        0.0000        0.0000        0.0000        0.0000        0.0000        0.0000        0.0000        0.0000        0.0000        0.0000       23.1827       66.2885       46.5779       35.0366       22.1937       23.7093       18.3929       23.9651       27.3796       19.4621       23.2278       39.5117       52.6939       21.6642       12.9390       15.3500       18.2234       10.5114       13.5176       13.3565       12.1084       10.0933        7.5226        4.7836        7.1975        6.2414        7.9955        6.2955        7.5970        6.4524        4.4172        4.7465        3.2141        2.7679        1.9647        1.5328        6.0428       10.7582       17.1567       22.6249       22.1507       17.6100       16.6255       20.1630       15.0328        6.9308        8.5410        8.7704        5.5856       10.2743        8.7140        5.1586        4.5905        9.4595        9.6908        4.3290        8.2438        6.3749        6.2486        3.9747        3.0791        7.9106       16.2944       18.0028       17.3037        8.8554        5.1310        5.1747        7.2489       10.2084       11.2507       11.9432        4.0649        4.6790        3.2220        4.4510        5.2917        6.6669        6.2323        6.1436        5.4005        5.6031        6.7148        7.8117       10.2007        9.7802        9.4888       11.7675       15.4876       15.8347       16.8497       18.9802       16.1325       15.9699       14.4759       15.6270       18.1966       13.9273       14.7706       15.6507       16.2182       16.9755       17.2868       17.6684       18.7021       17.8011       21.0827       24.1080       25.7297       20.9491       20.6880       16.5928       15.4261       12.2371       11.7273       11.2423       10.7919       15.6219       14.7077       16.1395       18.3989       10.0968        8.6965        8.4003        9.7933       11.8819       12.6799       11.7155       13.3348       12.0341        8.8448        8.4558        8.2391        6.0379        5.4357        4.4220        3.6219        2.9205        2.6580        2.8833        3.6631        3.9476        2.5577        3.2343        2.7227        5.5732        5.9507        5.8899        7.2570       15.9390        4.2798        3.9795        2.4304        4.3251        4.6513        4.9168        5.1564        5.0308        4.5731        4.2856        9.4550        7.5888        3.8268        4.5327        4.6957        5.0770        6.4354        6.5651        9.7599        5.5985        7.0654        8.1454        8.0529        9.5891        7.9175       10.0764       10.7986       11.8031       11.4026        8.7543        0.0000        0.0000        0.0000        0.0000        0.0000        0.0000        0.0000        0.0000        0.0000        0.0000        0.0000        0.0000        0.0000        0.0000        0.0000        0.0000        0.0000        0.0000        0.0000        0.0000        0.0000        0.0000        0.0000        0.0000        0.0000        0.0000        0.0000        0.0000        0.0000        0.0000        0.0000        0.0000        0.0000        0.0000        0.0000        0.0000        0.0000        0.0000        0.0000        0.0000        0.0000        0.0000        0.0000        0.0000        0.0000        0.0000        0.0000        0.0000        0.0000        0.0000        0.0000        0.0000        0.0000        0.0000        0.0000        0.0000        0.0000        0.0000        0.0000
        0.0000        0.0000        0.0000        0.0000        0.0000        0.0000        0.0000        0.0000        0.0000        0.0000        0.0000       61.8174       62.4867       60.1463       41.7390       40.1820       23.1656       12.7986        7.7793        4.5812       10.1062       25.0246       27.1222       16.1053       22.2291       20.6545       21.8371       12.4294       15.2560       20.2773       21.1235        8.4197        5.2160        8.8434       13.1955        7.3014        6.6371        7.2802        6.9650        4.6909        4.5163        6.1980        3.4552        3.7673        5.0374        3.2994        2.8307        4.3345       15.6662       13.5246       20.3522       20.5491       23.9481       24.2683       21.0782       18.3581       18.8136       18.7456       18.8680       23.6875       20.0611        5.2747        2.3892        4.4071        4.7714        3.2594        3.6248        3.2821        7.1253        4.1109        3.8289        7.5205       18.1772       13.0261        9.1078        5.0750        5.7415        6.9764       10.1552        9.0423        7.1601       11.1257        4.4500        4.9544        3.5057        3.9692        6.4880        7.3743        8.0287        7.1310        6.8214        8.2978        7.2402        9.3016       12.2786       12.9200       13.3300       16.8260       14.2608       14.6598       17.6163       19.8539       16.2655       17.4484       17.7107       15.8161       18.0151       15.1710       16.2174       17.2609       16.6692       16.7509       18.8199       23.9738       22.9038       24.0373       27.4567       27.9709       24.9494       21.7459       18.1112       20.8202       19.0219       17.1297       12.5366       13.7091       11.3964       12.9342       10.2754       10.9815       12.7457       10.2844        7.5931        7.8776       13.1156       11.9476       12.6121       12.7915        9.6865       10.1371        9.1407        8.4777        8.1114        6.5682        6.1323        5.2997        3.5681        2.8474        2.7411        2.2216        2.4170        2.5617        3.2122        1.9321        2.5182        6.5025        4.8114        7.9711        6.5613        5.4111        4.5201        2.2779        3.2547        5.5605        5.3879        4.7335        6.9019        7.0294        7.8302        7.9744        7.8246        5.3286        5.8448        5.1701        5.0828        5.4139        4.7534        5.4580        8.4990       11.3101       10.6654        7.9528        8.8732       10.6686       10.6200       10.9416       14.4702       16.6310       19.1680        0.0000        0.0000        0.0000        0.0000        0.0000        0.0000        0.0000        0.0000        0.0000        0.0000        0.0000        0.0000        0.0000        0.0000        0.0000        0.0000        0.0000        0.0000        0.0000        0.0000        0.0000        0.0000        0.0000        0.0000        0.0000        0.0000        0.0000        0.0000        0.0000        0.0000        0.0000        0.0000        0.0000        0.0000        0.0000        0.0000        0.0000        0.0000        0.0000        0.0000        0.0000        0.0000        0.0000        0.0000        0.0000        0.0000        0.0000        0.0000        0.0000        0.0000        0.0000        0.0000        0.0000        0.0000        0.0000        0.0000        0.0000        0.0000        0.0000        0.0000
        0.0000        0.0000        0.0000        0.0000        0.0000        0.0000        0.0000        0.0000        0.0000        0.0000        0.0000        0.0000        0.0000        0.0000       45.2178       57.8118       32.1547        9.7354        2.3970        4.2072        6.6272       16.2690       15.4758       11.8645       11.7447       12.3202       13.8783       14.8916       15.8638       20.1403       26.3288       18.2350        8.3819        6.2710        6.5685        4.3360        7.0181        6.4076        3.5362        3.3203        1.9992        2.6180        2.6944        1.8651        2.3669        2.4789        2.4300        5.8013        6.5748        6.0344        8.9257        8.0036       12.1915       15.3428       11.1982        9.2746        8.4491       10.9807        7.0280        8.1095        8.3522       10.0856        2.6634        3.8740        6.0308        7.5472        5.1470        1.8431        2.0366        2.0044        3.3664        5.2640        8.6316        4.8781        5.5243        6.1575        7.8481       10.1432       11.8997        9.2034        9.9779       11.7672        4.8712        4.7072        5.3868        4.9399        5.5769        7.9127        9.7137       11.9629        8.9881        7.7558        8.5026       12.8780       16.0972       15.9778       15.3509       15.9424       15.2264       16.7187       15.2741       14.9894       19.5667       17.4943       17.9393       17.6211       19.7810       19.3645       22.0163       19.7130       17.9440       18.0567       19.0544       23.2943       25.1205       23.3743       27.0083       24.3096       27.2816       26.6388       25.4062       25.6514       23.6106       14.7667       12.6645       11.3025       12.4362       15.5255       11.7141        9.0454        8.4570       10.1096       11.1927       13.6562       12.3657       11.6694       12.2318       12.9689       11.7884       12.3960       11.4207        9.8153        8.8743        6.6864        6.3008        5.6121        4.7989        2.8750        4.7845        3.5849        3.5382        3.7959        2.9935        3.0526        2.8370        5.0312        5.0202        6.6297        6.1683        3.6032        3.7213        4.1058        4.8353        6.6353        9.5135        7.6821        8.9070        9.1259       12.6204       11.4565       12.2130        8.4245        8.1597        7.5819        7.4785       12.7644        8.1758        7.2910        8.3381       10.2099       11.6415       10.7083       10.7969       15.0206       15.9307       14.6249        0.0000        0.0000        0.0000        0.0000        0.0000        0.0000        0.0000        0.0000        0.0000        0.0000        0.0000        0.0000        0.0000        0.0000        0.0000        0.0000        0.0000        0.0000        0.0000        0.0000        0.0000        0.0000        0.0000        0.0000        0.0000        0.0000        0.0000        0.0000        0.0000        0.0000        0.0000        0.0000        0.0000        0.0000        0.0000        0.0000        0.0000        0.0000        0.0000        0.0000        0.0000        0.0000        0.0000        0.0000        0.0000        0.0000        0.0000        0.0000        0.0000        0.0000        0.0000        0.0000        0.0000        0.0000        0.0000        0.0000        0.0000        0.0000        0.0000        0.0000        0.0000        0.0000        0.0000
        0.0000        0.0000        0.0000        0.0000        0.0000        0.0000        0.0000        0.0000        0.0000        0.0000        0.0000        0.0000        0.0000        0.0000        0.0000        0.0000        0.0000        0.0000        3.9979        5.8461        5.7405        3.6775        8.3277        4.8460       10.3145       14.8584       12.4286        8.4585       13.9522       13.0270       19.7738       18.9199       12.6210        8.6397        3.8406        2.6672        2.7405        4.3985        3.6057        3.9658        1.5117        0.7638        1.4097        1.1661        0.4539        1.3571        3.0738        6.7310        4.6651        6.7969        2.7115        1.9097        3.8398       11.8592       12.3383        8.5925       10.1725        9.8738        9.8158        8.5727        4.6741        7.3852        4.2148        3.5732        3.1444        7.3563        8.3214        2.1932        1.1459        0.6131        2.2751        2.9074        3.1210        2.8935        4.7853        5.2174        5.6718        5.3570        4.9961        4.9182        4.9391        4.8651        6.1811        6.1125        6.7479        7.3820        8.3067        9.1622       11.8726       11.7706        9.6152        6.9525        7.1090        8.3233       14.5247       16.0819       18.3359       17.0396       14.2661       12.2522       11.5719       14.0486       17.7208       17.0386       17.4203       18.9821       23.2298       21.7785       24.1519       19.8911       19.2923       19.9554       20.5736       24.6928       27.2095       23.9590       27.8373       25.0637       28.4117       28.5967       27.6718       25.9895       21.3643       17.4634       12.4385       10.2405        9.0809       11.6569       11.1933       10.1865        9.0771       17.3586       13.2433       11.2526        9.5512       10.8049       10.4202       10.0061       10.7458       12.1093       11.1052        9.1121        8.7702        6.6989        6.7032        5.9812        5.5760        5.9966        6.1699        5.0985        3.8790        2.1675        2.2774        1.2257        2.0034        5.4048        4.7982        4.9385        5.1020        4.6778        4.8917        5.9408        6.1359        7.3268       12.6291       15.3505       11.2906       11.0175       14.6833       15.6484       17.4797       14.8417       22.2349       28.7112       15.9562       11.7272       13.3761       14.5165       10.5372       13.3434       13.6742       13.3114       13.3933       13.9928       13.9285       18.0354        0.0000        0.0000        0.0000        0.0000        0.0000        0.0000        0.0000        0.0000        0.0000        0.0000        0.0000        0.0000        0.0000        0.0000        0.0000        0.0000        0.0000        0.0000        0.0000        0.0000        0.0000        0.0000        0.0000        0.0000        0.0000        0.0000        0.0000        0.0000        0.0000        0.0000        0.0000        0.0000        0.0000        0.0000        0.0000        0.0000        0.0000        0.0000        0.0000        0.0000        0.0000        0.0000        0.0000        0.0000        0.0000        0.0000        0.0000        0.0000        0.0000        0.0000        0.0000        0.0000        0.0000        0.0000        0.0000        0.0000        0.0000        0.0000        0.0000        0.0000        0.0000        0.0000        0.0000
        0.0000        0.0000        0.0000        0.0000        0.0000        0.0000        0.0000        0.0000        0.0000        0.0000        0.0000        0.0000        0.0000        0.0000        0.0000        0.0000        0.0000        0.0000        0.0000       16.1727       10.4499       16.0505       24.8351        3.1707        5.4746       22.3373       48.1489       34.3108       19.5925       19.8222       15.9263       10.1908       18.4940       19.6043       15.7632        5.3195       10.3751       11.7474       10.0773        9.1865        3.7729        2.7854        5.7944        5.7420        2.2140        1.6500        6.5940        4.9440        7.8420       10.3560       17.5680        9.3720        5.1240       11.0160        9.1980       10.8756       12.3451        8.5771       11.5409        9.8632       15.3617       11.4232        7.3585        5.2633        5.9690        6.7301       12.4570        7.2914        4.3912        5.1615        9.0555        6.0909        4.1777        5.6257        6.6466        6.8319        5.8983        4.4695        4.1780        3.8941        3.3934        3.4475        3.9522        6.6196        8.2943        9.3598        9.0924        8.1395       10.4475       10.8109        9.6422       10.9022       13.0708       14.4248       14.6534       16.8593       16.9796       17.4545       19.8389       13.8332       12.7834       12.9758       19.5655       19.0811       20.5021       21.3389       21.8626       21.2803       24.6797       23.8538       20.9911       19.8668       25.1233       26.7757       27.7818       25.3259       29.0446       29.3419       30.5022       31.3984       28.3983       25.4247       21.5839       13.5720       10.9522        9.9583        9.7365       11.1945       11.6868       10.9305       15.8361       11.3352       12.5100       10.5237       13.3958       12.4470       11.0650       11.0000       10.7293        8.2396        8.6836        5.7031        5.3222        4.4313        3.9316        4.4677        4.9430        9.4340        8.2656        6.3354        6.2554        4.6470        5.7010        7.6112        6.8909       10.9814        6.0485        6.0655        5.8962        6.1014        8.2741        7.2208        7.2502        8.3867       12.3321       21.2590       13.3906       11.0181       19.8599       15.0573       16.3906       19.2216       19.4590       21.7732       20.9340       15.3738       17.1184       22.0706       15.4775       13.7464       14.2436       16.3120       16.6391       14.8609       15.9991       19.7296        0.0000        0.0000        0.0000        0.0000        0.0000        0.0000        0.0000        0.0000        0.0000        0.0000        0.0000        0.0000        0.0000        0.0000        0.0000        0.0000        0.0000        0.0000        0.0000        0.0000        0.0000        0.0000        0.0000        0.0000        0.0000        0.0000        0.0000        0.0000        0.0000        0.0000        0.0000        0.0000        0.0000        0.0000        0.0000        0.0000        0.0000        0.0000        0.0000        0.0000        0.0000        0.0000        0.0000        0.0000        0.0000        0.0000        0.0000        0.0000        0.0000        0.0000        0.0000        0.0000        0.0000        0.0000        0.0000        0.0000        0.0000        0.0000        0.0000        0.0000        0.0000        0.0000        0.0000
        0.0000        0.0000        0.0000        0.0000        0.0000        0.0000        0.0000        0.0000        0.0000        0.0000        0.0000        0.0000        0.0000        0.0000        0.0000        0.0000        0.0000        0.0000        0.0000       41.9312       30.9012       17.1430        3.9280        1.4553        8.8771       45.3833       62.3839       41.5101       33.3489       11.2926       10.5461        7.2417        7.5933        5.7120       13.8089        4.9084        9.1935       12.8633        8.6138        4.8104        4.7719        5.5700        6.7481        9.1680        4.7160        3.3240        1.3980        4.7940        5.8260        5.5200        9.2280        8.5740        6.9840        6.7080        8.5140       13.9761       17.9943       18.7270       14.1791       14.8362        9.1699       11.8544        3.7764        5.3000        6.1489        2.4220        7.2891        6.1564        4.4594        3.9195        7.1367        8.2252        4.9235        3.9312        4.5333        3.6482        4.4603        3.1546        3.8757        5.0696        4.8002        6.3180        5.2031        6.9548        9.5447       12.0680       12.4072        8.9883       10.2213       12.5174        9.9828       13.3849       18.1026       17.4413       17.1866       16.6976       16.7600       20.9623       16.4523       13.1218       12.7082       12.1317       16.3948       20.5614       16.8836       16.0843       17.1177       19.1720       23.4660       21.6032       24.3570       23.1356       27.0502       28.2502       23.9319       23.4119       26.5622       29.6240       27.4917       28.9370       28.7761       26.6006       20.2811       14.2306       12.5120       11.6501       11.0995       13.7083       11.5478       11.5290       12.2927       12.1306       11.7944       11.8187       10.8451       11.1007       10.2469        9.8813        9.8293        6.9760        6.8469        5.3642        5.1271        4.8929        3.9498        4.4544        5.3624        7.2150        6.0017        6.0218        4.9991        5.1472        4.6781        5.1902        5.4854        7.1508        7.9186        8.4162        9.2270        9.1683        8.6666        7.6554        9.1603       14.1174       27.7326       25.1033       22.0137       21.6347       21.3597       23.4864       18.9238       17.6254       21.3130       28.7629       20.4198       16.7196       15.3658       14.9776       17.5188       16.3582       16.2377       19.3819       18.7336       18.7937       19.1816       19.0241       20.9938       30.8219        0.0000        0.0000        0.0000        0.0000        0.0000        0.0000        0.0000        0.0000        0.0000        0.0000        0.0000        0.0000        0.0000        0.0000        0.0000        0.0000        0.0000        0.0000        0.0000        0.0000        0.0000        0.0000        0.0000        0.0000        0.0000        0.0000        0.0000        0.0000        0.0000        0.0000        0.0000        0.0000        0.0000        0.0000        0.0000        0.0000        0.0000        0.0000        0.0000        0.0000        0.0000        0.0000        0.0000        0.0000        0.0000        0.0000        0.0000        0.0000        0.0000        0.0000        0.0000        0.0000        0.0000        0.0000        0.0000        0.0000        0.0000        0.0000        0.0000        0.0000        0.0000
        0.0000        0.0000        0.0000        0.0000        0.0000        0.0000        0.0000        0.0000        0.0000        0.0000        0.0000        0.0000        0.0000        0.0000        0.0000        0.0000        0.0000        0.0000        0.0000        0.0000       14.8960       14.8802        6.1585        5.1553        6.1043       10.7872       18.9043       17.4767       16.3892        7.1557        3.5801        4.4527        6.9620        3.7110        8.5743        5.5251        7.9767       14.4943       17.1268        6.2037        2.9178        1.0310        1.6384        5.8080        5.1000        3.5040        2.3220        4.3320        4.4400        3.7020        5.8620        6.5640       13.0500       10.7880        5.9160        7.0535       15.4877       16.5479       10.2281       11.7279        6.2886        8.5969       10.7002       11.5045        6.4784        6.0281        3.0280        4.1176        4.3808        7.2475       10.3641        6.1521       10.2148        4.7482        4.0702        4.0744        2.8983        3.8882        6.2538        6.4232        6.8613        7.2958        6.4742        8.4933        9.6944       11.5308       11.9599       10.0932       10.3807       11.8041       11.8038       15.3782       14.5884       17.8732       20.5148       20.2583       19.7446       20.5705       17.6584       14.4168       13.5373       15.7393       14.8316       14.8865       14.3351       14.8061       17.8735       22.6123       27.2054       28.7995       28.3329       26.9071       27.9387       28.8161       27.6613       25.5527       26.1431       28.3726       28.2025       26.9063       26.8406       24.0209       20.0625       14.3605       12.4084       11.8235        9.6762       11.3428       10.4395       11.1894       11.7694       11.8956       12.5319       12.6962       13.2037       11.6529       11.4336       10.3507       11.3215        9.7517        8.5819        5.8218        5.8474        4.5434        4.3575        6.6074        9.2889       13.3395       14.8298       12.1863        9.3172        7.3535        6.8386        6.6910        6.8579        8.1813        9.0605       13.7158       13.6183       13.8851       17.2279       15.2963       23.4797       27.0576       30.4301       36.6998       39.3959       42.3326       38.5934       29.2167       23.6945       21.3875       43.5557       22.1897       21.1307       22.4474       19.6975       16.3810       15.9976       17.3131       17.4378       22.6599       24.5574       20.9475       20.7356       20.7897       26.6958       33.5207       34.5614        0.0000        0.0000        0.0000        0.0000        0.0000        0.0000        0.0000        0.0000        0.0000        0.0000        0.0000        0.0000        0.0000        0.0000        0.0000        0.0000        0.0000        0.0000        0.0000        0.0000        0.0000        0.0000        0.0000        0.0000        0.0000        0.0000        0.0000        0.0000        0.0000        0.0000        0.0000        0.0000        0.0000        0.0000        0.0000        0.0000        0.0000        0.0000        0.0000        0.0000        0.0000        0.0000        0.0000        0.0000        0.0000        0.0000        0.0000        0.0000        0.0000        0.0000        0.0000        0.0000        0.0000        0.0000        0.0000        0.0000        0.0000        0.0000        0.0000        0.0000
        0.0000        0.0000        0.0000        0.0000        0.0000        0.0000        0.0000        0.0000        0.0000        0.0000        0.0000        0.0000        0.0000        0.0000        0.0000        0.0000        0.0000        0.0000        0.0000        0.0000        0.0000       49.5982       24.7633        9.5395        4.1907        4.7200        3.9272        4.8037        4.7511       11.4535        8.6780        6.7664        9.3159       10.0063        7.4681        4.7725        6.7350        4.8285       11.2384        5.9232        3.3154        0.6680        1.1425        4.6595        2.4120        1.3920        3.0960        2.8620        4.3080        4.8600        1.4580        5.3820       14.5680       18.6900       11.7360       17.0951       13.4792       16.6558       17.2958       20.4057       18.3877       10.7207       11.4016        9.5074        4.4688        5.3981        7.3795        9.6702        7.3335        8.1590        7.2250        7.1597       11.3175        3.8907        5.5176        4.5329        4.1816        3.7733        6.1247        6.0333        5.4666        4.8535        5.6805        8.8959       13.0595       13.9572       13.5786       10.7458       10.9466       11.8354       11.7511       15.4917       14.0118       14.7357       19.7701       20.4101       21.7734       19.8331       17.6991       20.0155       19.0646       20.9034       19.4679       18.6446       18.2082       15.8906       18.7642       27.1169       30.4341       31.7759       34.3753       27.6706       31.3541       29.1505       25.3711       23.3677       25.3372       28.8117       27.1253       26.5507       26.7042       24.9112       20.6684       13.6215       11.1234       10.9445       10.3416       12.6637       11.6825       11.7612       10.9119       11.4206       11.7308       13.1104       11.9352       10.4942        9.7031        9.5745        9.1398        9.4429        7.7871        6.9741        6.7906        6.7112        7.8803        8.1847        6.9219       10.3135       12.2094       15.1326       14.9320       11.6713       10.0651        9.8653        9.7762       13.3253       14.2670       14.9278       13.8530       16.2278       22.6630       29.9487       25.1872       30.1384       22.0018       23.1669       27.4010       29.5511       34.7055       36.3606       40.5891       35.9629       22.0615       27.5777       26.7137       23.5265       20.4312       24.6308       31.0499       27.3770       24.5054       27.0309       37.7860       34.6772       30.5786       30.7506       30.6818       31.8804       29.6910       32.1578        0.0000        0.0000        0.0000        0.0000        0.0000        0.0000        0.0000        0.0000        0.0000        0.0000        0.0000        0.0000        0.0000        0.0000        0.0000        0.0000        0.0000        0.0000        0.0000        0.0000        0.0000        0.0000        0.0000        0.0000        0.0000        0.0000        0.0000        0.0000        0.0000        0.0000        0.0000        0.0000        0.0000        0.0000        0.0000        0.0000        0.0000        0.0000        0.0000        0.0000        0.0000        0.0000        0.0000        0.0000        0.0000        0.0000        0.0000        0.0000        0.0000        0.0000        0.0000        0.0000        0.0000        0.0000        0.0000        0.0000        0.0000        0.0000        0.0000
        0.0000        0.0000        0.0000        0.0000        0.0000        0.0000        0.0000        0.0000        0.0000        0.0000        0.0000        0.0000        0.0000        0.0000        0.0000        0.0000        0.0000        0.0000        0.0000        0.0000        0.0000       67.9746       56.0489       14.6744        5.7344        9.0911       13.3893       20.8588       26.0954       26.3959       20.8653       15.4505       16.7158       14.9452       13.6247        7.6609        5.1938       10.5185       22.5391       13.7882        4.1864        6.5341        6.4850        7.3241        8.3644        6.1114       10.2120       10.1202       10.5763        7.4904        2.9649        6.8743       18.9720       23.0235       19.5961       25.7172       25.2205       31.1181       25.8043       28.7937       22.3434       17.0703       11.5408        9.6462       11.5600       14.3892       17.2326       12.2663       15.9647       17.1716       11.0780       12.3805        8.5528        9.0282       10.1699        6.4836        5.9024        5.0185        6.7976        4.0874        4.3353        4.9254        5.0783        9.3489       11.5630       14.1690       13.1338       14.6362       20.4817       18.5793       18.5839       20.6930       20.2587       19.3930       23.7781       20.0419       22.1184       22.4047       20.6876       21.5442       20.4082       21.2247       21.2144       20.7021       18.5780       15.8165       19.8295       27.7410       36.9235       31.3798       29.1241       34.2079       36.2491       34.8003       34.4748       29.1441       28.0404       27.9891       27.5665       28.9682       30.0339       29.3389       22.3934       13.5936       11.0125       11.0122       10.9017       18.8601       19.2656       18.4035       17.5346       13.7603       11.7202       12.9399       14.0968       12.0529       14.2572       15.3226       11.0592       14.7328       12.7400       15.5594       13.5983       12.9897       13.1723       12.9711       11.7087       14.8134       14.4275       17.0771       18.0340       19.8288       19.8964       20.5623       21.1714       21.6406       22.4923       23.0967       21.7877       20.1774       18.5767       22.7025       22.4893       31.6277       32.6893       30.5648       27.5946       25.4829       29.6043       39.5378       34.9068       23.0433       21.0146       25.4983       27.4305       24.3460       21.9625       42.5135       38.3494       33.7005       32.3812       32.0258       31.1527       40.4732       41.3580       37.8828       40.5867       39.0842       33.3283       37.7078        0.0000        0.0000        0.0000        0.0000        0.0000        0.0000        0.0000        0.0000        0.0000        0.0000        0.0000        0.0000        0.0000        0.0000        0.0000        0.0000        0.0000        0.0000        0.0000        0.0000        0.0000        0.0000        0.0000        0.0000        0.0000        0.0000        0.0000        0.0000        0.0000        0.0000        0.0000        0.0000        0.0000        0.0000        0.0000        0.0000        0.0000        0.0000        0.0000        0.0000        0.0000        0.0000        0.0000        0.0000        0.0000        0.0000        0.0000        0.0000        0.0000        0.0000        0.0000        0.0000        0.0000        0.0000        0.0000        0.0000        0.0000        0.0000        0.0000
        0.0000        0.0000        0.0000        0.0000        0.0000        0.0000        0.0000        0.0000        0.0000        0.0000        0.0000        0.0000        0.0000        0.0000        0.0000        0.0000        0.0000        0.0000        0.0000        0.0000        0.0000       83.1530       62.0624       17.6894        9.5749       15.9649       22.6843       21.2713       27.6741       33.7899       32.5845       21.1561       17.1949       16.1809       12.0867        8.2362        4.9977        6.0065        8.6492        5.4174        2.8509        0.8133        3.7948       18.9738       23.4912       14.5595       12.2373        4.1448        3.7834        4.2381        4.0967        6.7154       14.5361       22.9546       21.2416       21.3521       27.5819       31.4422       28.6537       23.2071       18.1727       19.9090       15.0082       13.5838       11.7862       17.2872       10.4332       14.0694       24.4872       18.4368        7.8865        7.4007        6.6637        5.7678        4.1644        2.9598        2.4106        5.7055        7.2220        5.4513        4.7280        8.0666        6.1687        9.6579       12.0805       15.1928       13.5175       13.8007       16.1357       17.6892       18.3844       21.9250       23.0818       23.3588       23.2585       21.5621       21.9801       22.2715       24.1318       22.5739       22.6804       22.3256       19.5544       16.8236       17.5455       17.1008       21.8956       26.4194       26.7966       27.1631       27.4828       31.4533       30.2665       32.7157       31.8045       27.4681       28.8921       27.7984       26.9850       29.6318       30.2396       27.7365       23.8806       15.3173       11.7498       11.5578       21.0464       19.4614       19.5092       15.6173       11.6916       13.5799       10.1790        8.6111        7.5391        7.5242        7.8606        7.4129        7.4988       13.4099       16.0332       16.2744       17.0564       16.4789       14.0777       14.2994       13.7387       17.1296       15.4657       16.5220       21.5138       22.5364       26.0380       27.7152       25.9949       25.2311       24.3705       30.5183       27.8752       23.9261       24.0488       22.4649       26.4891       32.4561       39.5091       30.9576       30.2052       35.4002       30.8795       29.1459       25.3296       24.8800       26.4239       29.7842       29.1644       26.5730       42.7908       72.4739       44.1750       35.5602       33.5768       33.6569       32.3064       30.1181       37.4764       45.1119       38.7088       37.7942       39.5137       34.8914        0.0000        0.0000        0.0000        0.0000        0.0000        0.0000        0.0000        0.0000        0.0000        0.0000        0.0000        0.0000        0.0000        0.0000        0.0000        0.0000        0.0000        0.0000        0.0000        0.0000        0.0000        0.0000        0.0000        0.0000        0.0000        0.0000        0.0000        0.0000        0.0000        0.0000        0.0000        0.0000        0.0000        0.0000        0.0000        0.0000        0.0000        0.0000        0.0000        0.0000        0.0000        0.0000        0.0000        0.0000        0.0000        0.0000        0.0000        0.0000        0.0000        0.0000        0.0000        0.0000        0.0000        0.0000        0.0000        0.0000        0.0000        0.0000        0.0000
        0.0000        0.0000        0.0000        0.0000        0.0000        0.0000        0.0000        0.0000        0.0000        0.0000        0.0000        0.0000        0.0000        0.0000        0.0000        0.0000        0.0000        0.0000        0.0000        0.0000        0.0000       56.9320       39.3159       18.8081       21.3526       14.2692       16.0948       18.4207       19.9544       20.1407       18.5863        4.3822        4.6633        7.2381       15.4311       16.9095        4.1522        6.6963        5.0682        5.9876        4.2384        2.5861        5.2410       13.5942       14.8781        4.0840        5.5924        2.6114        1.0251        2.0250        1.8676        5.4376        7.2535       16.3240       18.2626       22.1869       18.5590       19.5835       18.8499       17.7154       20.2122       17.9354       12.1109       12.5982       12.2144       14.1582       10.7653       12.0615       10.3063       10.1829        6.7122        5.7649        3.7402        4.6510        4.4726        3.3106        3.7604        9.4539        6.2400        7.7979        6.5038        9.6377        8.0116       11.9297       13.9697       17.5545       19.8347       14.3447       14.4742       15.6809       19.7474       23.0353       24.2506       20.7599       22.1828       21.5387       23.6355       24.5507       23.5340       23.1156       24.7723       22.0062       18.3586       17.9110       20.0275       18.1809       17.0357       21.4631       22.7613       22.9397       23.7649       28.7748       28.9006       31.3821       32.5410       26.3505       28.0604       28.6774       26.6539       29.1760       29.7608       29.0921       25.8726       18.7299       14.8229       12.3820       16.3544       21.1758       22.2095       23.0533       19.7434       11.3060       11.2866       13.6335        5.8680        7.3400        7.5841        6.7113        6.0621       10.6500       12.4858       12.9638       11.4705       16.2358       13.7401       14.5762       14.9236       16.3474       19.5130       20.0749       22.7106       28.1579       29.1771       28.8343       28.8738       28.8931       41.9978       35.2370       31.4948       30.6055       34.7573       28.4774       32.7647       30.9229       33.6492       30.2741       36.5142       34.7567       30.3647       24.9046       27.2283       26.4804       27.5826       26.4424       30.8741       40.2331       47.1509       43.6919       40.0934       32.4405       46.7519       34.5137       31.1045       33.1519       31.7402       31.6958       36.5613       38.2371       40.3280       33.4393       37.9314        0.0000        0.0000        0.0000        0.0000        0.0000        0.0000        0.0000        0.0000        0.0000        0.0000        0.0000        0.0000        0.0000        0.0000        0.0000        0.0000        0.0000        0.0000        0.0000        0.0000        0.0000        0.0000        0.0000        0.0000        0.0000        0.0000        0.0000        0.0000        0.0000        0.0000        0.0000        0.0000        0.0000        0.0000        0.0000        0.0000        0.0000        0.0000        0.0000        0.0000        0.0000        0.0000        0.0000        0.0000        0.0000        0.0000        0.0000        0.0000        0.0000        0.0000        0.0000        0.0000        0.0000        0.0000        0.0000        0.0000        0.0000        0.0000
        0.0000        0.0000        0.0000        0.0000        0.0000        0.0000        0.0000        0.0000        0.0000        0.0000        0.0000        0.0000        0.0000        0.0000        0.0000        0.0000        0.0000        0.0000        0.0000        0.0000        0.0000        0.0000        9.5770       18.4712       18.7081       12.4367       16.9450       15.0533       12.6891       12.2553       10.5891        2.2827        8.7326        7.1757        9.8872       17.3369       15.1520       11.5543       10.2193        9.1701        6.1809        4.7990        1.4843       14.1772        8.8389        1.7892        1.5347        2.2081        1.5491        0.7540        0.8022        2.4312        3.8544       11.7300       16.8217       16.2877        8.9270       10.7287       14.3524       18.3996       20.7658       13.0875        7.0762        6.1766        4.8669        7.9720        8.3694       14.3809       14.8694       10.8861        8.5028        8.8423        9.1633        9.7456        4.7408        5.4486        5.8185        7.1155        6.4095        5.7050        4.7755        7.3232       10.3346       14.8787       16.3373       18.8208       19.5032       20.0901       20.2324       19.4120       20.4767       22.2292       21.0555       22.9801       24.1509       20.5232       27.1841       26.4181       24.3041       22.7408       21.8881       26.1282       24.7725       21.0414       19.1056       19.0694       17.6386       21.1207       24.3611       27.1372       24.8390       27.1045       27.5701       30.8046       32.0601       24.5005       24.6373       26.6116       26.7132       29.2898       33.1580       36.0706       34.7724       23.5183       21.7454       17.3425       14.8184       30.1170       25.7063       29.0997       26.8713       17.5313        7.8983        7.6492        7.0245        8.4754        7.3382        8.0459        8.6784       11.4808       12.3871       13.0827       13.2076       19.8920       17.6716       15.8054       15.4748       17.3271       16.5183       21.5695       21.4813       24.7150       27.2486       26.2030       28.1574       30.3225       40.5766       36.3877       34.3905       34.6799       40.1075       39.5811       38.9845       45.0103       44.7531       46.6794       37.5264       32.1991       28.4295       30.7718       30.1793       29.4360       33.1127       31.9786       29.9401       34.8812       28.4200       28.7350       31.7157       52.4711       44.6602       36.0851       35.2563       34.4799       31.5099       31.0624       36.5590       41.3770       37.9476       35.0421       37.2425        0.0000        0.0000        0.0000        0.0000        0.0000        0.0000        0.0000        0.0000        0.0000        0.0000        0.0000        0.0000        0.0000        0.0000        0.0000        0.0000        0.0000        0.0000        0.0000        0.0000        0.0000        0.0000        0.0000        0.0000        0.0000        0.0000        0.0000        0.0000        0.0000        0.0000        0.0000        0.0000        0.0000        0.0000        0.0000        0.0000        0.0000        0.0000        0.0000        0.0000        0.0000        0.0000        0.0000        0.0000        0.0000        0.0000        0.0000        0.0000        0.0000        0.0000        0.0000        0.0000        0.0000        0.0000        0.0000        0.0000        0.0000        0.0000
        0.0000        0.0000        0.0000        0.0000        0.0000        0.0000        0.0000        0.0000        0.0000        0.0000        0.0000        0.0000        0.0000        0.0000        0.0000        0.0000        0.0000        0.0000        0.0000        0.0000        0.0000       29.1027       22.8342       24.3569       13.4126       21.6033       24.6998       17.3904       19.2500       16.2095        3.8981        0.8373        3.1740        8.5361       15.1715       17.2199       10.6914       17.8533       15.5404       10.7521        7.1054        9.6067        8.2474       17.2557       14.9069        4.8739        4.5284        4.3398        3.0884        6.7442        4.3871        1.8389        3.6348       12.1856       16.1449       15.0384        6.3460        9.1118        9.1096       11.8370       14.1522       11.7239       11.8700       11.9049        9.4872        7.8562        9.3630       10.5978       12.0644       16.1715       15.3261       11.3586       12.2212       11.7034       12.0132        9.0606        8.6814        9.4034        9.4855       10.9417       11.1371       13.6399       16.4341       15.5738       19.7812       22.4215       26.6747       29.0877       28.6683       28.3693       22.4251       24.3059       27.1174       28.9258       26.8258       24.5702       30.0362       32.8926       33.6964       30.7469       32.1690       33.8677       31.7371       29.2295       27.4250       27.1475       28.0190       27.1284       28.4541       29.7706       29.2029       29.3157       29.9454       30.1905       31.1229       27.0230       27.2271       31.3732       41.1769       45.3609       43.2286       51.6524       53.4011       43.5300       43.4641       40.8066       35.9036       31.7857       23.1904       22.8081       22.5340       12.2381        9.0135        7.9119        7.5457        9.1291       11.0349       12.2043       12.8973       14.8982       15.0388       14.7337       16.0948       21.2403       21.1665       23.2246       20.9804       21.9912       20.0074       26.0544       23.3051       22.4781       28.7257       30.9521       33.3547       34.1832       35.3204       40.8948       42.8039       47.0687       43.4364       41.9788       38.9789       40.3615       45.8258       43.9348       41.6461       36.8328       36.1036       35.0537       34.0224       36.6834       37.6383       34.2037       38.4073       40.1141       40.8625       40.0203       50.4610       50.2455       45.1462       41.7885       32.2838       39.5996       36.7660       34.2670       36.5011       45.7055       43.3221       40.4658       40.8436       31.9421        0.0000        0.0000        0.0000        0.0000        0.0000        0.0000        0.0000        0.0000        0.0000        0.0000        0.0000        0.0000        0.0000        0.0000        0.0000        0.0000        0.0000        0.0000        0.0000        0.0000        0.0000        0.0000        0.0000        0.0000        0.0000        0.0000        0.0000        0.0000        0.0000        0.0000        0.0000        0.0000        0.0000        0.0000        0.0000        0.0000        0.0000        0.0000        0.0000        0.0000        0.0000        0.0000        0.0000        0.0000        0.0000        0.0000        0.0000        0.0000        0.0000        0.0000        0.0000        0.0000        0.0000        0.0000        0.0000        0.0000        0.0000
        0.0000        0.0000        0.0000        0.0000        0.0000        0.0000        0.0000        0.0000        0.0000        0.0000        0.0000        0.0000        0.0000        0.0000        0.0000        0.0000        0.0000        0.0000        0.0000        0.0000       43.5244       33.8300       21.7920       13.2316        8.7356       14.2509       22.0103       30.2162       28.3643        7.4142        2.5555        1.8408        2.2310        1.7867        3.4177       10.4852        8.5537        7.5920        8.4951       13.9456       15.8614       12.5218       12.9878       10.4068        8.3213        7.3812        4.0777        4.4807        5.4173        2.9523        4.2120        2.0170        2.0513        3.4281        3.7609        5.4211        5.1948        9.0879       10.2620       11.2170       13.5060        8.8833        8.3575        6.7090        6.6237        6.2515        9.5534       13.3107       13.0372       10.7350       11.1946       10.7402       11.5530       12.3243       12.9400       10.7919        9.0061        8.0301        9.0209        9.6808       16.2063       15.7034       18.5027       14.9896       17.2601       21.3965       26.6854       27.9025       27.8366       26.5612       21.4578       25.6948       26.2484       29.1689       32.7160       31.4074       29.8435       31.3542       33.5242       32.5167       31.8470       32.5551       33.6277       30.3812       29.4907       29.6014       30.9572       25.9812       28.2775       27.6568       30.4210       26.7563       25.5535       23.7911       26.4768       31.6555       31.6681       38.8083       48.5265       44.6320       44.0850       52.0886       58.3153       47.1627       45.6524       46.8617       37.6360       33.9757       22.7229       19.9304       19.9073       11.2097        8.0137        6.8923        9.0907       12.1784       15.7239       14.1323       12.1777       14.1451       15.5380       16.0003       16.0989       19.9130       20.8090       22.1625       25.1894       29.4949       31.8021       30.6970       25.9341       28.1941       37.9450       35.8947       40.1771       36.1723       38.7434       41.0522       41.3548       43.0738       44.9678       42.6951       41.0096       41.3191       46.1645       47.1145       46.2976       51.7574       49.3637       42.8737       41.8577       41.9522       34.7785       37.4992       37.8188       46.7468       48.6404       53.5191       54.8161       59.9234       53.3228       43.1541       39.9461       50.5452       45.4929       52.5123       38.2004       46.0131       47.4797       45.5016       47.2326       35.2118       29.0980        0.0000        0.0000        0.0000        0.0000        0.0000        0.0000        0.0000        0.0000        0.0000        0.0000        0.0000        0.0000        0.0000        0.0000        0.0000        0.0000        0.0000        0.0000        0.0000        0.0000        0.0000        0.0000        0.0000        0.0000        0.0000        0.0000        0.0000        0.0000        0.0000        0.0000        0.0000        0.0000        0.0000        0.0000        0.0000        0.0000        0.0000        0.0000        0.0000        0.0000        0.0000        0.0000        0.0000        0.0000        0.0000        0.0000        0.0000        0.0000        0.0000        0.0000        0.0000        0.0000        0.0000        0.0000        0.0000        0.0000
        0.0000        0.0000        0.0000        0.0000        0.0000        0.0000        0.0000        0.0000        0.0000        0.0000        0.0000        0.0000        0.0000        0.0000        0.0000        0.0000        0.0000        0.0000        0.0000        0.0000       51.5207       41.3269       31.6263       16.4481       15.0539       12.4516       16.1916       14.5313       20.9661       13.9594        5.7127        9.3364       11.9952        5.6343        3.8484        4.8959       10.6507       13.5199        8.1783       13.6732       11.2112       13.2751       12.6329        9.3287       11.9452       15.7670       12.8175       13.7662       13.6251        7.3601        8.8884        8.6394       12.3573        8.2079        9.2332       11.4543       11.1015       13.3093       19.9276       18.1969       14.7054       15.9353       14.2794       10.0259        7.5604        6.6258       11.7580       10.6715        8.9131        8.8540        9.4910        9.7319       11.7848       13.1797       11.8636        9.7605        9.9869       11.0276       11.1641       13.4023       16.7233       20.3154       21.9598       22.4368       22.3159       21.4888       21.9546       21.1907       19.9725       19.2211       19.0713       21.6887       26.5449       28.9416       29.0529       30.4254       32.0695       31.2098       36.3467       30.9228       33.0916       33.2692       30.8177       28.6409       30.7080       30.5757       28.7139       26.7377       29.5920       38.5759       30.9394       25.8814       27.7168       27.2361       27.1473       29.9343       28.8745       34.6899       37.0214       42.1760       40.9264       42.7637       44.7391       39.9145       35.0557       32.5451       28.9814       22.6803       23.9633       19.9161       29.2513       14.7633       12.0261       16.2225       16.3693       16.0625       15.2302       15.3306       15.7558       17.8328       17.9179       18.6432       18.4992       20.1767       19.6585       22.8763       24.8802       36.4700       36.2354       32.8449       27.9686       32.6908       34.3182       30.2590       39.9389       45.0564       44.1946       41.6039       38.2887       40.2959       48.5772       50.2566       44.2960       47.4506       53.9898       47.1216       42.6357       43.7151       37.3949       36.6241       41.4439       47.5238       46.1089       47.2877       41.6833       38.9079       41.5544       49.1329       59.9801       57.0324       46.5933       44.5937       43.2294       51.2084       55.9540       47.9897       37.8811       42.9078       47.4810       50.0646       43.9273       30.0246       26.7202       25.7522        0.0000        0.0000        0.0000        0.0000        0.0000        0.0000        0.0000        0.0000        0.0000        0.0000        0.0000        0.0000        0.0000        0.0000        0.0000        0.0000        0.0000        0.0000        0.0000        0.0000        0.0000        0.0000        0.0000        0.0000        0.0000        0.0000        0.0000        0.0000        0.0000        0.0000        0.0000        0.0000        0.0000        0.0000        0.0000        0.0000        0.0000        0.0000        0.0000        0.0000        0.0000        0.0000        0.0000        0.0000        0.0000        0.0000        0.0000        0.0000        0.0000        0.0000        0.0000        0.0000        0.0000        0.0000        0.0000
        0.0000        0.0000        0.0000        0.0000        0.0000        0.0000        0.0000        0.0000        0.0000        0.0000        0.0000        0.0000        0.0000        0.0000        0.0000        0.0000        0.0000        0.0000        0.0000        0.0000       57.7797       43.2907       37.0710       25.8494       17.8100       17.4233       12.3562       13.2062       10.4745       16.7613       20.4405       22.9465       13.4138       10.0928        4.1753       10.2209       11.4453        7.8567        5.1239        8.9301        9.3664       10.2620       13.1882       11.5501        9.6723        9.5346       12.6294       21.6447       20.2476       18.2545       10.7548        8.5295        7.7952       10.9480       10.8407       12.6682       18.0785       20.8486       20.6865       16.4096       20.5699       15.4044       13.3842        7.6141        7.6485        5.0442        6.5006        6.2791        7.5362        9.9729       10.6826       12.5938       13.2732       14.4438       15.3480       12.6043       13.3447       13.6151       16.0362       16.4981       18.4420       22.7036       22.5085       20.6061       19.8134       18.7139       21.2077       21.9662       21.5007       20.2034       19.1473       22.7818       21.9703       22.4537       25.6516       25.3837       27.9049       29.1424       29.5363       29.1851       30.6169       33.5832       33.5470       31.3846       30.4566       30.1062       30.8151       26.8171       29.0165       30.5946       28.4139       27.8174       23.1199       22.8547       23.5245       28.7285       29.8946       31.6574       31.9325       37.6049       41.8336       46.1572       41.5748       35.4529       29.5291       26.9920       24.6249       22.5165       28.2460       17.2323       16.4196       13.1873       15.4867       18.8868       19.3859       20.9470       20.0262       19.8869       21.5312       22.3475       22.9384       22.9478       22.7771       25.9067       28.6042       28.0080       27.3321       34.8009       32.0491       33.4582       30.5752       34.8847       31.3551       33.4223       38.2753       38.9616       42.5624       38.5061       40.0878       44.4731       45.5669       44.9816       50.0068       51.2858       51.6274       40.2699       37.2378       36.7914       42.5463       45.6358       54.9227       55.9826       50.5043       47.2964       43.5359       50.8477       59.4443       53.4848       58.6438       49.8475       46.1800       47.9172       49.7732       56.0051       44.8022       41.3114       50.9542       43.3064       46.7964       49.6869       41.8005       34.1785       27.1791       25.6949       26.3826        0.0000        0.0000        0.0000        0.0000        0.0000        0.0000        0.0000        0.0000        0.0000        0.0000        0.0000        0.0000        0.0000        0.0000        0.0000        0.0000        0.0000        0.0000        0.0000        0.0000        0.0000        0.0000        0.0000        0.0000        0.0000        0.0000        0.0000        0.0000        0.0000        0.0000        0.0000        0.0000        0.0000        0.0000        0.0000        0.0000        0.0000        0.0000        0.0000        0.0000        0.0000        0.0000        0.0000        0.0000        0.0000        0.0000        0.0000        0.0000        0.0000        0.0000        0.0000        0.0000        0.0000        0.0000
        0.0000        0.0000        0.0000        0.0000        0.0000        0.0000        0.0000        0.0000        0.0000        0.0000        0.0000        0.0000        0.0000        0.0000        0.0000        0.0000        0.0000        0.0000        0.0000        0.0000        0.0000       67.4977       62.1654       79.1874       70.9807       65.3792       59.3924       47.3009       50.9037       40.3096       41.3489       37.1162       29.9792       26.4698       28.0074       35.3433       38.9145       28.7999       25.8276       30.4438       26.6488       24.7565       25.7227        8.2030        7.3262        9.9719       13.7531       10.4048       12.4973       24.7665        9.7198        9.9357       14.9508       24.1752       20.7859       20.3576       24.1181       22.5242       18.4423       15.4488       18.3309       11.9848       13.4082       10.2624        8.8731        8.3832        5.6902        6.2749        7.9966        7.8317       12.2351       18.8757       16.4092       16.2468       18.9003       17.4377       20.8073       20.7591       22.1244       21.1265       19.2656       22.0152       27.3580       27.6971       23.9816       23.8247       23.1560       27.8366       37.4786       33.3374       37.2847       34.9350       32.9613       29.7153       24.6268       29.5318       40.5335       26.3971       20.6770       24.4026       30.9050       42.6148       46.6393       37.6172       38.2221       33.6593       41.8724       36.7248       33.8175       31.7507       34.8569       28.6809       30.9842       32.5078       33.2890       29.2188       34.9867       45.0022       50.6491       65.6124       45.3943       43.9432       42.5653       41.4314       36.7533       29.3540       27.0189       30.0084       33.0782       21.9081       22.5048       23.8677       26.0046       29.1144       31.7978       36.8838       34.4593       36.6149       50.9855       41.3886       40.2267       37.0092       38.5688       76.9085       47.4724       36.5629       32.0992       36.0277       39.8297       43.6876       42.1963       38.5481       37.8830       37.0697       36.3616       44.6886       39.6482       45.3996       47.7546       44.6330       48.2179       43.8609       50.0630       45.6872       42.5122       35.8350       37.1312       41.4609       50.8991       52.9160       58.5550       65.5557       70.0188       52.7849       50.8112       49.0984       50.8054       59.4289       54.9889       56.2042       56.7872       57.3778       47.0128       50.8806       37.9843       35.1693       46.4297       41.0027       43.6632       43.9390       36.8711       36.3775       35.3350       31.4750       29.9115       13.3200        0.0000        0.0000        0.0000        0.0000        0.0000        0.0000        0.0000        0.0000        0.0000        0.0000        0.0000        0.0000        0.0000        0.0000        0.0000        0.0000        0.0000        0.0000        0.0000        0.0000        0.0000        0.0000        0.0000        0.0000        0.0000        0.0000        0.0000        0.0000        0.0000        0.0000        0.0000        0.0000        0.0000        0.0000        0.0000        0.0000        0.0000        0.0000        0.0000        0.0000        0.0000        0.0000        0.0000        0.0000        0.0000        0.0000        0.0000        0.0000        0.0000        0.0000        0.0000        0.0000        0.0000
        0.0000        0.0000        0.0000        0.0000        0.0000        0.0000        0.0000        0.0000        0.0000        0.0000        0.0000        0.0000        0.0000        0.0000        0.0000        0.0000        0.0000        0.0000        0.0000        0.0000        0.0000       67.5323       66.7702       89.6782       88.3637       85.5919       78.8786       62.6887       59.8230       57.9622       45.7996       42.6428       38.2990       32.9471       39.8235       40.3448       53.9355       45.3720       43.9727       34.6581       27.7476       21.4845       29.6337       18.2425       20.0283       20.9629       12.0824        6.7391       10.0328       11.8803       12.0424       13.1405       24.9089       18.4444       15.4522       19.7437       18.0229       16.1739       16.9805       17.5882       17.9186       18.0203       13.3717        8.4504        7.0216        7.3251        6.1947        5.2861        7.1533        7.2028       16.8543       17.5539       18.2116       18.0176       22.9942       23.6709       28.2500       23.6986       22.8173       19.9078       25.6306       26.8906       31.1630       26.4528       24.4983       23.0932       24.8464       28.5670       28.7419       36.8822       45.5155       41.7268       28.4642       14.9474       15.8097       21.3310       29.7013       27.4778       18.0120       21.6102       31.4973       36.4278       47.1652       43.8775       41.4998       34.7752       33.3228       31.9197       31.5810       29.9482       29.9304       35.6994       34.0188       35.4258       32.3749       39.8572       48.4702       47.5378       53.0003       56.3939       45.6853       47.8459       48.9419       33.2654       30.7677       34.1982       32.7527       32.0626       30.9265       23.8339       20.8552       22.9512       30.3252       31.6217       31.2619       34.3000       37.5450       48.4771       50.5580       36.8437       38.2396       43.1147       57.2908       65.4570       53.1496       44.0554       51.8178       52.4475       56.4469       52.3496       44.2012       47.7877       46.7616       50.0868       43.2666       37.3992       36.6650       41.2584       42.5659       41.4762       41.1008       39.2230       42.5969       40.5765       45.8654       45.4793       39.1761       47.2451       49.9753       52.0883       50.7042       56.1218       61.9374       56.2237       56.7674       56.5575       62.0351       58.8966       55.6058       58.2945       56.8300       61.9424       55.4189       44.0999       38.9838       45.1049       31.3048       29.5824       33.1200       46.8039       37.8643       37.8270       37.0234       33.8934       32.2841       21.6600        0.0000        0.0000        0.0000        0.0000        0.0000        0.0000        0.0000        0.0000        0.0000        0.0000        0.0000        0.0000        0.0000        0.0000        0.0000        0.0000        0.0000        0.0000        0.0000        0.0000        0.0000        0.0000        0.0000        0.0000        0.0000        0.0000        0.0000        0.0000        0.0000        0.0000        0.0000        0.0000        0.0000        0.0000        0.0000        0.0000        0.0000        0.0000        0.0000        0.0000        0.0000        0.0000        0.0000        0.0000        0.0000        0.0000        0.0000        0.0000        0.0000        0.0000        0.0000        0.0000        0.0000
        0.0000        0.0000        0.0000        0.0000        0.0000        0.0000        0.0000        0.0000        0.0000        0.0000        0.0000        0.0000        0.0000        0.0000        0.0000        0.0000        0.0000        0.0000        0.0000        0.0000        0.0000       72.5547       68.1783       96.0080       98.4178       91.1948       81.7991       67.5164       61.8957       51.7565       51.9433       44.2588       36.8298       36.6987       39.4797       48.6945       49.7326       42.0010       42.4669       38.5611       34.3269       26.5013       28.7422       16.9406       16.3337       17.6397       12.5887       11.9339       14.9659       19.1667       15.8924       20.7738       16.7183       15.4213       17.9960       16.9008       16.4603       10.2692       13.7021       11.3293       13.2451       17.1996       13.8350        6.5789        5.4431        4.8241        5.1259        5.7808        7.7399       12.4259       15.2792       21.6875       21.2997       19.5085       22.5828       21.6022       23.7549       28.5305       23.4126       25.1728       28.0820       31.0768       38.6488       27.9405       22.9530       22.8711       25.6427       28.9078       33.7650       35.3627       35.8217       30.4795       22.8737       15.6157       16.8563       15.7255       15.4548       20.8484       17.6724       24.0372       33.4306       34.0296       31.8294       36.0132       38.1708       36.7628       29.1083       26.8307       33.0884       34.7193       28.7191       30.9553       35.4292       40.3843       33.9323       29.4987       43.5267       44.4639       41.5512       45.2956       38.7990       47.1412       57.9543       34.7993       32.4094       35.9749       26.4678       29.2642       27.4888       28.2490       26.8473       27.1714       28.7102       32.3535       32.7016       33.2742       37.6720       46.0283       48.8010       41.7082       39.2340       38.8391       42.5860       56.1287       64.8702       59.2198       58.8975       74.2796       69.0394       46.2238       40.5326       51.4404       48.8983       50.0446       35.2119       34.3552       34.0160       35.6174       39.5798       40.3464       43.0298       42.7883       40.6923       43.2873       43.7517       47.7726       47.8255       50.1065       50.6295       48.2329       51.7121       58.2310       52.7919       55.8002       59.8098       70.2611       65.9251       59.2646       59.8626       61.2798       62.9364       79.9903       58.2738       42.4066       43.7273       42.8503       37.7545       34.3633       43.6034       57.5668       47.5619       41.9946       41.0855       39.7701       42.2641       26.1900        0.0000        0.0000        0.0000        0.0000        0.0000        0.0000        0.0000        0.0000        0.0000        0.0000        0.0000        0.0000        0.0000        0.0000        0.0000        0.0000        0.0000        0.0000        0.0000        0.0000        0.0000        0.0000        0.0000        0.0000        0.0000        0.0000        0.0000        0.0000        0.0000        0.0000        0.0000        0.0000        0.0000        0.0000        0.0000        0.0000        0.0000        0.0000        0.0000        0.0000        0.0000        0.0000        0.0000        0.0000        0.0000        0.0000        0.0000        0.0000        0.0000        0.0000        0.0000        0.0000        0.0000
        0.0000        0.0000        0.0000        0.0000        0.0000        0.0000        0.0000        0.0000        0.0000        0.0000        0.0000        0.0000        0.0000        0.0000        0.0000        0.0000        0.0000        0.0000        0.0000        0.0000        0.0000       84.6513       83.0252      106.2296       99.0390       91.8846       83.3906       70.6231       63.1716       53.6436       49.9554       38.8449       36.8294       34.2364       35.9553       48.7002       51.2014       49.1086       48.4159       36.4076       31.2908       27.4801       20.2689       13.8722       21.4221       15.0597       12.8849       15.5409       17.4206       18.2378       15.0558       17.8336       16.5354       14.9844       22.7485       22.4692       12.8712        8.3567        7.9092       13.3482       15.5705       17.1836       11.6963       10.5141        9.8140        7.7228        8.4791        8.4406        9.3455       11.8706       13.4066       26.1998       28.9145       24.1851       24.1140       23.2216       28.3693       30.0241       26.7929       34.5328       25.7590       28.4729       26.2487       21.7707       24.0778       21.4552       25.2427       36.8774       42.7746       36.8824       28.7595       23.5210       22.0751       20.9313       16.1021       13.5477       19.2457       28.4225       25.8025       23.6283       26.3225       26.7024       26.3208       32.8205       36.4092       31.0607       27.7713       25.6408       28.2112       33.6262       30.4356       35.6475       37.5059       36.8075       31.6263       39.0717       37.1249       47.8672       40.1191       43.2684       42.7416       42.3778       40.9592       41.6923       44.3562       32.2434       32.1060       39.8631       41.7186       35.6025       30.9991       27.5343       30.0599       35.8345       35.2624       43.5252       41.8481       38.1580       41.5559       38.7321       42.1143       39.3303       47.8018       60.4188       61.0819       62.1930       56.3879       46.5316       49.3626       47.3477       43.2420       47.0401       39.1710       32.3652       37.6934       36.3666       34.5219       34.4404       35.5304       38.7278       43.8560       42.0403       41.5069       37.1089       43.0955       40.3740       41.1655       48.2920       60.3980       57.8278       54.4432       67.4428       66.4475       66.5236       71.0645       74.1833       75.3295       75.7557       65.1104       66.1436       69.8574       71.9764       71.5267       48.7211       46.5574       52.9136       50.1041       56.0554       46.2793       63.2587       59.3587       41.1631       42.4377       45.7200       47.8864        0.0000        0.0000        0.0000        0.0000        0.0000        0.0000        0.0000        0.0000        0.0000        0.0000        0.0000        0.0000        0.0000        0.0000        0.0000        0.0000        0.0000        0.0000        0.0000        0.0000        0.0000        0.0000        0.0000        0.0000        0.0000        0.0000        0.0000        0.0000        0.0000        0.0000        0.0000        0.0000        0.0000        0.0000        0.0000        0.0000        0.0000        0.0000        0.0000        0.0000        0.0000        0.0000        0.0000        0.0000        0.0000        0.0000        0.0000        0.0000        0.0000        0.0000        0.0000        0.0000        0.0000        0.0000
        0.0000        0.0000        0.0000        0.0000        0.0000        0.0000        0.0000        0.0000        0.0000        0.0000        0.0000        0.0000        0.0000        0.0000        0.0000        0.0000        0.0000        0.0000        0.0000        0.0000        0.0000        0.0000       94.8866      108.3437      107.4766      101.4626       90.9865       70.0091       60.0980       53.8907       51.0958       53.9911       50.8080       49.3345       51.1030       61.7379       65.0394       61.4556       51.1782       28.1067       22.2586       18.2222       12.6322        8.5117        9.7621       12.0837       11.3512       24.3581       22.3788       31.7964       23.7124       20.8646       17.4308       18.0761       14.4008       16.3749       10.5735       13.2492       14.5011       10.8890        9.3334       10.4962       10.0307       10.2331        8.9183        9.5913       10.3556        9.7952        8.4806       11.2028       16.4454       24.1705       32.4369       27.8769       28.5050       30.6004       36.5553       36.7259       42.5238       50.8926       49.0503       40.6027       38.2486       32.4010       32.3669       32.3701       36.1723       47.5854       54.6875       49.1753       45.8550       36.0373       32.4777       36.1759       39.8907       27.6403       23.9996       26.6323       29.7482       23.1940       19.6906       23.5107       29.1213       27.6424       25.4975       21.7180       23.5243       25.5135       35.1130       36.8529       35.4730       30.4255       35.8974       34.5534       36.2717       73.3754       72.9611       66.1518       56.8274       61.6314       61.4870       65.0068       64.0747       55.3590       34.5334       53.4425       63.6107       60.2780       43.0708       40.3716       45.6282       40.6781       49.4941       49.1202       40.5345       37.0417       47.3052       48.4834       43.3610       54.4671       47.6600       40.2217       46.5847       64.8117       71.0329       64.2813       59.2284       49.9331       52.8811       50.2567       45.6346       44.7720       41.9492       29.5783       29.1647       32.6055       29.2277       29.8604       32.0648       40.2339       47.0981       48.8058       44.3948       36.6984       41.4987       37.7883       39.6179       48.0204       56.7955       68.2165       66.2286       61.9577       62.5045       68.1821       74.4572       73.8422       72.9159       86.0295       88.6601       97.3219       90.4438       96.0924       91.3088       71.4666       68.4511       69.0474       72.3639       73.0935       73.7631       67.7101       64.2086       53.2034       52.8442       57.2319       62.2132       54.0061       61.4999       72.4958       71.1424        0.0000        0.0000        0.0000        0.0000        0.0000        0.0000        0.0000        0.0000        0.0000        0.0000        0.0000        0.0000        0.0000        0.0000        0.0000        0.0000        0.0000        0.0000        0.0000        0.0000        0.0000        0.0000        0.0000        0.0000        0.0000        0.0000        0.0000        0.0000        0.0000        0.0000        0.0000        0.0000        0.0000        0.0000        0.0000        0.0000        0.0000        0.0000        0.0000        0.0000        0.0000        0.0000        0.0000        0.0000        0.0000        0.0000        0.0000        0.0000        0.0000        0.0000
        0.0000        0.0000        0.0000        0.0000        0.0000        0.0000        0.0000        0.0000        0.0000        0.0000        0.0000        0.0000        0.0000        0.0000        0.0000        0.0000        0.0000        0.0000        0.0000        0.0000        0.0000        0.0000        0.0000        0.0000        0.0000        0.0000       87.0841       66.1720       57.2408       51.9002       51.2172       55.7263       54.3209       53.9715       56.1965       67.1009       69.1624       63.4752       51.5213       27.1945       22.6799       17.0083       10.4582        2.1618        6.3511        8.2610        7.6650       27.6037       28.5575       25.7642       22.5783       12.7991       12.7749       14.2603       15.6246       13.9366       12.6379        9.7771        8.1492        7.8980        8.6263        8.6087        9.5666        7.5479        7.6785        7.6661        8.0367        7.6298       11.5429       19.1631       18.5447       17.2336       24.5021       33.3119       38.0716       38.2025       40.6563       42.0777       45.0323       60.4197       58.0511       48.9725       46.7177       43.8507       38.0868       43.5985       41.8507       46.6297       47.9979       56.5673       60.3160       51.3530       42.0338       40.0294       45.7959       34.2922       24.8719       13.4986       20.6367       19.5800       15.4111       30.9843       25.4220       21.4629       19.8002       16.9612       22.1102       24.6587       31.1037       35.8204       30.9652       39.3892       34.3034       41.0097       48.0397       95.9968       67.6155       50.9259       49.2732       50.0352       52.8883       56.3375       66.3612       41.6174       39.1129       41.8643       48.6958       50.3789       49.4466       55.3045       56.1016       44.9648       51.5097       60.1410       48.1879       50.0761       56.6882       53.2451       53.1877       57.1161       48.0674       43.1920       44.3967       65.1816       77.8483       68.2147       57.9755       59.2916       51.9296       54.4755       51.4983       48.1955       33.7523       27.8265       26.2608       26.7920       27.6304       30.4552       31.4747       38.2035       44.0597       41.3442       41.3626       47.8097       51.6505       47.9750       39.0677       46.7247       50.4365       61.8020       64.1420       61.8027       62.9644       69.4380       67.9518       75.5394       84.4454       89.5889       90.5708      114.0275      113.5891      113.9950      104.3069      108.3499      103.7462       86.3608       82.1199       70.8103       75.1285       72.6014       67.0704       58.4907       60.1579       59.2067       68.1977       62.0241       63.7776       73.4761       75.8742        0.0000        0.0000        0.0000        0.0000        0.0000        0.0000        0.0000        0.0000        0.0000        0.0000        0.0000        0.0000        0.0000        0.0000        0.0000        0.0000        0.0000        0.0000        0.0000        0.0000        0.0000        0.0000        0.0000        0.0000        0.0000        0.0000        0.0000        0.0000        0.0000        0.0000        0.0000        0.0000        0.0000        0.0000        0.0000        0.0000        0.0000        0.0000        0.0000        0.0000        0.0000        0.0000        0.0000        0.0000        0.0000        0.0000        0.0000        0.0000        0.0000        0.0000
        0.0000        0.0000        0.0000        0.0000        0.0000        0.0000        0.0000        0.0000        0.0000        0.0000        0.0000        0.0000        0.0000        0.0000        0.0000        0.0000        0.0000        0.0000        0.0000        0.0000        0.0000        0.0000        0.0000        0.0000        0.0000        0.0000        0.0000       63.3652       55.5078       51.1317       51.1546       56.0204       55.0777       55.0524       55.3941       64.0901       64.5877       59.6119       47.6630       24.9754       17.7353       17.7851       12.1288        2.1856        1.4808        3.8377        2.3023       20.7290       28.9688       29.1989       27.7449       17.8328       11.7091        9.9264       10.4875        9.7634        8.1782        6.4563        8.1802        7.7292        9.0785        8.4632        7.6027        9.8693        7.9762        7.9007       12.0652       13.5649       16.6300       15.2008       17.7574       18.5229       29.2055       29.8122       40.6815       37.7659       48.0612       47.4311       60.7849       72.2881       52.8330       51.1451       68.7347       55.5707       52.7976       55.4525       55.5421       65.8424       59.2060       56.2909       69.1265       66.3558       47.0981       35.9174       41.4067       29.0909       25.6390       31.3628       20.3896       13.8691       22.6065       26.1243       18.3098       19.0015       18.9838       20.6333       25.8478       26.2356       28.2885       28.5257       31.4575       39.2738       31.7410       40.1206       39.6346       60.0673       66.5703       52.3447       46.3624       53.8406       50.1686       46.2049       41.7126       32.9259       35.6489       32.4648       31.5092       28.1696       31.1169       42.5889       39.8013       37.3306       35.9119       47.3824       44.8902       44.3182       44.4798       52.9292       54.8456       57.6391       52.7426       44.9829       41.5994       54.5105       55.8795       44.2660       46.2095       52.3963       51.7561       51.5666       50.4649       47.2322       41.0685       28.1724       27.2949       29.6894       27.8814       28.5768       30.4964       39.0019       42.1267       41.1419       47.8291       46.4327       51.1653       46.2817       43.6574       50.8519       53.4661       56.5344       63.7243       67.0742       63.2275       65.4828       67.3814       84.1745       89.3555       98.5891      102.7829      111.1105      119.3462      126.6931      123.5564      115.7771      107.3716       91.0135       95.3250       94.8197       97.4001       84.0050       70.8896       62.8776       60.5247       59.4700       66.0134       65.5199       66.2874       70.8057       69.5576       58.0200        0.0000        0.0000        0.0000        0.0000        0.0000        0.0000        0.0000        0.0000        0.0000        0.0000        0.0000        0.0000        0.0000        0.0000        0.0000        0.0000        0.0000        0.0000        0.0000        0.0000        0.0000        0.0000        0.0000        0.0000        0.0000        0.0000        0.0000        0.0000        0.0000        0.0000        0.0000        0.0000        0.0000        0.0000        0.0000        0.0000        0.0000        0.0000        0.0000        0.0000        0.0000        0.0000        0.0000        0.0000        0.0000        0.0000        0.0000        0.0000        0.0000
        0.0000        0.0000        0.0000        0.0000        0.0000        0.0000        0.0000        0.0000        0.0000        0.0000        0.0000        0.0000        0.0000        0.0000        0.0000        0.0000        0.0000        0.0000        0.0000        0.0000        0.0000        0.0000        0.0000        0.0000        0.0000        0.0000        0.0000        0.0000        0.0000        0.0000       49.4601       55.1600       54.2398       52.7533       50.6888       56.7542       55.2377       48.4485       38.7498       21.0703       15.2450       12.9221       13.8853        2.1642        0.5150        1.2305        0.3908       29.5912       37.7899       37.7062       30.2432       17.1089       15.8988        8.2171        4.9628       10.4095        7.7602        6.5429        7.6656        7.6710        9.0545        6.4062        6.9037       10.0186       11.6125       11.2855       14.0088       20.7110       18.4425       17.3922       11.5074       12.8099       25.5772       31.1117       35.2246       38.0854       46.0907       47.9214       59.7150       60.8688       59.1356       62.1144       62.6505       65.9231       72.5398       60.9628       67.5884       66.3374       65.0358       64.7841       73.4883       69.7705       52.3473       53.4548       52.9210       39.9752       28.4767       32.4088       27.6449       18.3409       18.0712       23.6048       19.7660       18.8351       21.2790       22.6060       27.5503       28.8195       26.2362       27.0483       30.0051       26.5058       30.9308       33.7059       43.7689       75.6428       58.7791       50.0820       47.8149       54.6003       67.4083       65.9807       61.4262       48.1928       51.0530       44.4145       45.4160       37.2906       36.8306       35.6328       31.7970       37.5849       38.2735       41.6346       43.6231       43.7635       49.9429       52.9761       58.4490       54.8759       55.0445       54.8374       49.4405       57.9959       48.6629       44.9362       45.3902       54.2747       52.4746       52.6146       51.8757       57.2155       38.1295       33.5952       35.0157       31.8643       31.8509       35.0000       34.8839       39.7534       40.1382       42.8722       48.2153       48.1788       44.3005       46.2141       50.6143       58.5876       63.5513       66.1898       69.8362       70.9334       73.7956       69.3496       71.4083       87.8094       98.0466      104.5267      114.0185      131.0378      122.0581      126.6940      124.3186      113.1511      105.4507       98.1159       97.4445       86.3657       88.1377       90.2362       76.5637       64.8440       63.9435       61.6795       72.4699       61.6644       64.3393       66.6605       69.9786       48.8700        0.0000        0.0000        0.0000        0.0000        0.0000        0.0000        0.0000        0.0000        0.0000        0.0000        0.0000        0.0000        0.0000        0.0000        0.0000        0.0000        0.0000        0.0000        0.0000        0.0000        0.0000        0.0000        0.0000        0.0000        0.0000        0.0000        0.0000        0.0000        0.0000        0.0000        0.0000        0.0000        0.0000        0.0000        0.0000        0.0000        0.0000        0.0000        0.0000        0.0000        0.0000        0.0000        0.0000        0.0000        0.0000        0.0000        0.0000        0.0000        0.0000
        0.0000        0.0000        0.0000        0.0000        0.0000        0.0000        0.0000        0.0000        0.0000        0.0000        0.0000        0.0000        0.0000        0.0000        0.0000        0.0000        0.0000        0.0000        0.0000        0.0000        0.0000        0.0000        0.0000        0.0000        0.0000        0.0000        0.0000        0.0000        0.0000        0.0000        0.0000       55.4942       55.7993        0.0000        0.0000       31.4131       28.6736       24.1949       19.2369        5.0805        3.5437        3.0868        4.0774       15.3685       17.7084       25.4853       38.5526       79.8670       99.7316       98.0446       73.3643       15.1502        8.0587        3.7404        3.3066        3.0724        3.0746        5.2147        3.3831        4.8104        8.4790       10.3153        9.6127       11.5160       21.1001       20.4052       11.1494       17.0557       17.5432       16.2271       17.0287       15.2114       11.9115       19.6733       27.6257       54.0536       58.1552       53.6391       45.4974       55.4537       62.8275       59.8927       57.0497       69.2967       77.9321       74.1680       83.3459       80.2971       89.9906       79.6899       84.5822       97.4434      102.5742       85.0682       81.3528       63.8016       65.1304       45.7813       46.0253       23.3315       19.4380       25.8409       33.5603       25.9383       31.5555       24.3538       29.1752       27.4204       25.0076       31.0048       30.2252       33.4224       40.4589       41.8064       46.8372       53.2558       51.3338       47.1466       44.0904       65.7574       75.9921       84.7866       77.2897       68.9953       61.5623       51.3801       42.6448       46.3180       42.7670       35.6811       34.5722       40.4602       42.7619       45.5511       40.0672       45.6191       57.9236       68.2822       68.3079       80.9439       74.6702       78.3208       78.7291       83.4432       78.6938       73.0943       77.9714       69.9399       59.4462       66.6717       65.5141       51.7746       43.3332       37.4562       38.8086       38.5363       40.8286       46.5424       44.8798       61.1339       51.9227       50.2359       54.4508       70.0379       65.7951       66.6119       84.0788       85.1713       96.6073      100.2873      113.9080       98.5563       97.9227       94.5571      102.6631      103.6535      112.8085      123.2805      125.6239      119.6307      124.6669      126.2491      120.7532      108.2590      107.3308       99.7259       95.6129       98.0666       87.6246       82.4007       83.9001       74.3621       73.8157       73.4584       72.9216       62.0162       68.3644       62.0267        0.0000        0.0000        0.0000        0.0000        0.0000        0.0000        0.0000        0.0000        0.0000        0.0000        0.0000        0.0000        0.0000        0.0000        0.0000        0.0000        0.0000        0.0000        0.0000        0.0000        0.0000        0.0000        0.0000        0.0000        0.0000        0.0000        0.0000        0.0000        0.0000        0.0000        0.0000        0.0000        0.0000        0.0000        0.0000        0.0000        0.0000        0.0000        0.0000        0.0000        0.0000        0.0000        0.0000        0.0000        0.0000        0.0000        0.0000        0.0000        0.0000        0.0000        0.0000
        0.0000        0.0000        0.0000        0.0000        0.0000        0.0000        0.0000        0.0000        0.0000        0.0000        0.0000        0.0000        0.0000        0.0000        0.0000        0.0000        0.0000        0.0000        0.0000        0.0000        0.0000        0.0000        0.0000        0.0000        0.0000        0.0000        0.0000        0.0000        0.0000        0.0000        0.0000        0.0000        0.0000        0.0000        0.0000        0.0000        0.0000       17.3920       13.7225        3.6332        2.2996        2.5362        4.3082       18.5894       23.9916       34.5586       50.3531      102.9338      127.4333      124.3482       92.8561       17.5435        9.1327        3.6663        2.9077        2.3951        3.4969        2.5453        8.1478        6.0884        5.2230        8.1373        8.4957        9.8062       11.6474        9.8019       12.2640       12.2111       15.6221       13.8793       16.1556       12.4926       24.5480       35.2006       38.6407       48.5562       37.9482       42.7849       49.7361       71.6696       71.0729       59.7124       56.1724       65.0700       63.4766       75.8510       79.0809       99.8637       89.6452       94.8207      102.6694      108.3210       96.3134       90.7686       75.4051       68.7631       74.4219       48.3525       37.0050       29.3715       17.9515       24.5788       29.0226       26.2770       25.7489       24.7107       28.4940       27.4837       28.2429       25.6098       29.6403       34.9483       34.2500       49.3872       48.0568       44.3124       48.9827       61.0150       57.3885       54.0927       67.1054       62.8711       58.5569       52.4867       46.1427       40.7748       42.2712       40.6879       38.9374       37.2689       34.6337       38.2364       41.2111       47.9704       50.9107       55.9371       64.3438       82.8107       82.7984       80.5993       78.8960       68.8809       68.5739       76.5794       92.6653       99.4163       77.7908       71.3963       64.9377       74.1693       69.8263       48.4924       44.5929       41.4998       46.8109       46.1105       48.4554       45.4647       46.2299       56.1626       56.2719       52.3256       52.0112       60.0831       78.5476       90.0237       97.9186      105.5402      115.8007      102.2126      109.1924      106.2524      107.6924      115.1419      124.6590      116.5892      122.4639      129.5992      133.9320      126.8091      120.1924      141.7424      128.2139      130.4624      116.9204      103.4570      105.4158      101.5424      104.7886      103.1795       98.0158       80.1266       76.5281       76.3732       71.1696       63.2789       60.2329        0.0000        0.0000        0.0000        0.0000        0.0000        0.0000        0.0000        0.0000        0.0000        0.0000        0.0000        0.0000        0.0000        0.0000        0.0000        0.0000        0.0000        0.0000        0.0000        0.0000        0.0000        0.0000        0.0000        0.0000        0.0000        0.0000        0.0000        0.0000        0.0000        0.0000        0.0000        0.0000        0.0000        0.0000        0.0000        0.0000        0.0000        0.0000        0.0000        0.0000        0.0000        0.0000        0.0000        0.0000        0.0000        0.0000        0.0000        0.0000        0.0000        0.0000        0.0000        0.0000
        0.0000        0.0000        0.0000        0.0000        0.0000        0.0000        0.0000        0.0000        0.0000        0.0000        0.0000        0.0000        0.0000        0.0000        0.0000        0.0000        0.0000        0.0000        0.0000        0.0000        0.0000        0.0000        0.0000        0.0000        0.0000        0.0000        0.0000        0.0000        0.0000        0.0000        0.0000        0.0000        0.0000        0.0000        0.0000        0.0000        0.0000        0.0000        0.0000        3.4978        2.5030        3.2242        5.6174       24.8290       32.0754       43.7045       59.2936      115.7293      138.8965      134.0712      102.1889       20.8066       10.7821        5.5999        4.9687        4.5210        3.8002        3.4165        3.0540        5.0919        6.4418        4.8561        5.0179        6.2062        6.8049        7.3581       10.1632       16.0793       17.0702       12.7407       13.4491       31.0162       30.3285       33.9604       22.1089       28.2938       30.9104       41.5021       47.6039       60.3736       62.4851       77.0219       78.6325       75.5289       57.2233       71.2277       79.0736       85.7392      107.4239      110.8923      119.2582      115.8333      141.8687      146.0334       89.9916       69.8346       61.7311       56.4648       35.2320       28.9672       19.9209       14.5395       22.5409       21.7648       25.8505       20.6430       25.6441       34.2388       29.6362       26.7965       26.1202       37.3067       37.9318       45.6231       47.8648       40.0091       36.7598       55.6626       71.3302       65.6099       72.0311       54.2611       45.9580       37.1690       38.7950       39.5259       39.2944       37.0040       36.2147       38.3177       37.2969       40.3046       43.3455       51.3476       65.1556       74.4980       73.6055       85.7789       76.7742       73.5056       70.1191       63.8071       60.0389       62.3274       80.3470       78.9388       73.9132       74.2640       63.2126       73.8347       75.5966       59.5908       53.5298       49.8110       56.2844       55.9461       52.9236       52.6557       62.2692       56.3881       49.5693       63.0874       60.6799       72.1415       89.7861      105.1984      111.9636      115.7457      115.2244      114.8940      125.0982      120.8939      109.4599      114.3227      122.1347      122.8450      120.0062      137.4091      146.4592      149.6454      142.6846      165.5799      145.6795      125.2678      115.0488      112.3638      116.2166      112.1222      111.5987      109.4321      108.0277       86.8123       82.2774       81.6108       74.1275       56.6439       55.9668        0.0000        0.0000        0.0000        0.0000        0.0000        0.0000        0.0000        0.0000        0.0000        0.0000        0.0000        0.0000        0.0000        0.0000        0.0000        0.0000        0.0000        0.0000        0.0000        0.0000        0.0000        0.0000        0.0000        0.0000        0.0000        0.0000        0.0000        0.0000        0.0000        0.0000        0.0000        0.0000        0.0000        0.0000        0.0000        0.0000        0.0000        0.0000        0.0000        0.0000        0.0000        0.0000        0.0000        0.0000        0.0000        0.0000        0.0000        0.0000        0.0000        0.0000        0.0000        0.0000
        0.0000        0.0000        0.0000        0.0000        0.0000        0.0000        0.0000        0.0000        0.0000        0.0000        0.0000        0.0000        0.0000        0.0000        0.0000        0.0000        0.0000        0.0000        0.0000        0.0000        0.0000        0.0000        0.0000        0.0000        0.0000        0.0000        0.0000        0.0000        0.0000        0.0000        0.0000        0.0000        0.0000        0.0000        0.0000        0.0000        0.0000        0.0000        0.0000        0.0000        4.3219        5.2965        8.0645       33.7354       42.2510       52.2296       63.1377      115.2323      131.1025      125.1754       98.0571       20.5099       13.4967        8.3786        6.6879        4.4826        5.4075        4.9315        5.2840        6.3494        5.9248        5.8681        5.7838        6.5673       10.4264       12.5962       17.0934       24.4820       29.8518       19.6128       25.9498       31.7435       30.1734       28.9581       25.1511       19.8662       28.2664       20.9833       24.5812       35.8542       44.1793       48.4284       58.8606       57.9702       67.5601       75.8214       92.6523       91.9301       96.6156       99.0222      102.5611       91.7671      112.1303      103.8815      101.3836       75.6624       65.1208       56.0868       39.6839       31.9051       35.1128       26.7530       22.1915       21.9293       22.8669       18.0710       22.1796       30.7910       30.7933       26.8946       29.3539       37.9833       43.3666       54.4670       47.9284       40.6646       40.0161       65.5463       65.4274       88.0578       73.0038       59.0170       48.5327       38.8997       38.5349       36.1366       39.4558       41.0841       39.4402       39.3679       39.8392       46.7167       51.0780       54.5310       55.7047       57.4979       63.1280       59.8404       64.7055       88.2492       69.0233       61.8724       72.9746       76.3991       84.6125       83.8219       75.2441       81.7795       81.9368       79.0274       68.3565       62.6591       59.2397       60.7355       72.0879       77.1905       70.4758       65.4833       74.8450       79.2141       63.0685       75.7365       77.6630       89.8152      103.3019      112.6376      106.4670      125.6564      121.5327      118.7471      118.2572      110.5544      113.5793      122.1430      117.9399      119.6782      123.8289      139.1693      145.5619      160.0690      154.9021      158.8268      149.4453      128.8881      120.2170      122.8201      121.7953      119.4753      114.7032      113.3295      114.9253       89.1419       86.9665       79.5119       77.1135       64.5264        0.0000        0.0000        0.0000        0.0000        0.0000        0.0000        0.0000        0.0000        0.0000        0.0000        0.0000        0.0000        0.0000        0.0000        0.0000        0.0000        0.0000        0.0000        0.0000        0.0000        0.0000        0.0000        0.0000        0.0000        0.0000        0.0000        0.0000        0.0000        0.0000        0.0000        0.0000        0.0000        0.0000        0.0000        0.0000        0.0000        0.0000        0.0000        0.0000        0.0000        0.0000        0.0000        0.0000        0.0000        0.0000        0.0000        0.0000        0.0000        0.0000        0.0000        0.0000        0.0000        0.0000
        0.0000        0.0000        0.0000        0.0000        0.0000        0.0000        0.0000        0.0000        0.0000        0.0000        0.0000        0.0000        0.0000        0.0000        0.0000        0.0000        0.0000        0.0000        0.0000        0.0000        0.0000        0.0000        0.0000        0.0000        0.0000        0.0000        0.0000        0.0000        0.0000        0.0000        0.0000        0.0000        0.0000        0.0000        0.0000        0.0000        0.0000        0.0000        0.0000        0.0000        0.0000        0.0000        0.0000       65.2134       80.3214       92.7283      102.4490       95.2024      102.4742       97.4249       79.9947       60.1919       43.7388       32.1505       26.3916       14.1104       10.9189        9.0634        8.3114        7.7970        7.3610        8.3394        8.6722        9.1701        9.2245       13.8931       17.4094       32.0033       38.9092       40.0000       40.9723       42.2871       38.6964       36.0930       31.0377       12.1245       14.8372       13.1248       12.0932       56.4291       45.9985       61.3678       89.5132      123.7426      146.8721      144.3107      193.5592      182.6271      174.1736      152.9322      161.6549      141.4169      148.9503      125.6430      106.1682       78.2323       66.9615       64.7807       58.6170       51.9872       47.3533       38.5500       34.8518       26.4982       22.3303       19.8465       25.8600       27.5343       24.3506       21.9820       22.4602       24.1562       30.5252       33.9667       36.7376       44.9979       47.0328       52.4297       46.2758       56.7168       52.4648       48.2394       47.5868       52.2395       49.8686       54.3421       57.7910       46.4307       43.9919       43.0232       44.0822       46.7995       51.7729       52.5098       51.6488       54.0132       54.6537       57.9818       58.9204       71.8168       76.4666       71.7096       84.6747       96.2274       93.2661       94.1690       90.7349       88.5266       91.9434       83.6932       79.8412       81.1382       74.2625       71.9474       92.9119      112.9342       92.8291       87.7249       98.0976       89.1772       84.9248       99.3651      106.9834      143.8556      135.1917      144.3153      156.4962      162.0445      167.1273      166.2371      137.4260      132.9497      133.0964      142.7372      125.4974      130.3773      135.7818      148.8627      159.4520      162.6883      162.2550      164.1424      169.0100      141.8965      135.7045      129.9465      126.3135      124.8140      118.8204      118.2754      111.3446       89.2680       88.2228       81.6893       83.8828       40.7700        0.0000        0.0000        0.0000        0.0000        0.0000        0.0000        0.0000        0.0000        0.0000        0.0000        0.0000        0.0000        0.0000        0.0000        0.0000        0.0000        0.0000        0.0000        0.0000        0.0000        0.0000        0.0000        0.0000        0.0000        0.0000        0.0000        0.0000        0.0000        0.0000        0.0000        0.0000        0.0000        0.0000        0.0000        0.0000        0.0000        0.0000        0.0000        0.0000        0.0000        0.0000        0.0000        0.0000        0.0000        0.0000        0.0000        0.0000        0.0000        0.0000        0.0000        0.0000        0.0000        0.0000
        0.0000        0.0000        0.0000        0.0000        0.0000        0.0000        0.0000        0.0000        0.0000        0.0000        0.0000        0.0000        0.0000        0.0000        0.0000        0.0000        0.0000        0.0000        0.0000        0.0000        0.0000        0.0000        0.0000        0.0000        0.0000        0.0000        0.0000        0.0000        0.0000        0.0000        0.0000        0.0000        0.0000        0.0000        0.0000        0.0000        0.0000        0.0000        0.0000        0.0000        0.0000        0.0000        0.0000        0.0000       96.5496      106.5481      109.0445       94.8587       96.4653       90.8516       78.2501       63.1845       50.8221       41.1500       34.0338       17.7657       12.6934        9.8457        9.4169        8.5787        8.5276        9.7589        9.7974        9.4177        8.4915       13.2191       19.3503       37.9039       46.1791       51.4392       50.5761       48.6469       47.4386       41.6881       34.0458        9.6099       10.2124       11.1268       17.8227       44.6780       50.1056       69.4493       79.8814      121.7236      165.8360      198.5698      212.6265      242.6715      221.5219      181.2192      165.4696      155.4145      162.4053      166.5213      106.1821       71.3577       70.4956       85.7618       91.6803       73.0083       50.4819       46.3216       40.1459       28.1014       25.1818       24.8902       22.8365       24.2235       25.3021       24.5570       22.8809       22.4591       27.0072       27.1453       28.7879       40.5231       44.2744       42.0891       43.5473       59.4517       55.0991       42.3958       40.5280       49.3968       52.6312       59.7429       65.4745       44.7699       45.1986       44.2445       43.7906       58.5406       57.8852       50.4423       51.1485       60.5098       61.1082       69.1631       70.8120       68.3365       62.5220       68.0227       80.8438       75.6587       64.7369       68.5989       83.0965       92.6073       98.6325       92.8339       93.6863       97.8010       89.4636       82.5728       84.2421       92.3261       96.8494      117.4455      103.4984       86.8921      100.9149      108.3100      122.1289      155.2380      152.7579      169.9133      152.8015      153.8514      144.1853      136.5036      126.7076      160.4256      158.6270      122.7087      121.7076      132.6297      144.2102      154.4179      158.8214      165.1222      160.9138      169.0689      157.8609      144.7658      145.3782      134.3426      139.8002      122.7021      118.6812      122.0258      119.3249       92.8344       82.5303       80.1009       77.7878       49.5000        0.0000        0.0000        0.0000        0.0000        0.0000        0.0000        0.0000        0.0000        0.0000        0.0000        0.0000        0.0000        0.0000        0.0000        0.0000        0.0000        0.0000        0.0000        0.0000        0.0000        0.0000        0.0000        0.0000        0.0000        0.0000        0.0000        0.0000        0.0000        0.0000        0.0000        0.0000        0.0000        0.0000        0.0000        0.0000        0.0000        0.0000        0.0000        0.0000        0.0000        0.0000        0.0000        0.0000        0.0000        0.0000        0.0000        0.0000        0.0000        0.0000        0.0000        0.0000        0.0000        0.0000
        0.0000        0.0000        0.0000        0.0000        0.0000        0.0000        0.0000        0.0000        0.0000        0.0000        0.0000        0.0000        0.0000        0.0000        0.0000        0.0000        0.0000        0.0000        0.0000        0.0000        0.0000        0.0000        0.0000        0.0000        0.0000        0.0000        0.0000        0.0000        0.0000        0.0000        0.0000        0.0000        0.0000        0.0000        0.0000        0.0000        0.0000        0.0000        0.0000        0.0000        0.0000        0.0000        0.0000        0.0000        0.0000        0.0000      104.0462       88.7425       88.3421       83.7286       74.7352       63.0301       54.4948       46.5771       39.5466       21.9685       17.1645       14.6600       14.7354       14.2754       14.3476       14.3150       14.1898       13.2106       12.8287       13.9211       20.4097       43.8661       52.1796       56.2116       57.4492       52.7965       52.7848       50.5659       38.5081       10.6173       11.1653       16.6490       19.2095       54.6663       53.4801       56.7590       77.2275      132.7365      160.2111      217.3145      200.3650      184.8045      195.6821      198.6956      192.5347      160.2269      166.3328      134.0729      113.0732       73.6392       82.8736       68.4908       76.2944       79.5630       73.2135       66.1853       56.3626       40.2906       34.0507       29.5802       28.1521       26.4838       28.2187       24.0081       23.5743       23.1330       24.8388       25.7638       26.8625       29.0707       38.4418       61.4659       46.6714       55.2267       42.9794       51.5017       53.7799       50.3223       53.4403       53.4599       51.8908       47.0028       45.4631       43.5500       45.6958       47.5173       44.2079       44.1529       57.5128       64.5031       68.5873       81.1948       77.3637       69.8579       85.5448       82.8986       73.3642       62.8810       62.2931       69.9645       89.1970       87.8096       91.6190       96.3232      100.6417      102.9016       91.6978       86.7836       89.2201       92.7888       94.4602       90.0784       86.8006       99.1857      108.3201      134.8976      145.7462      188.2346      179.9083      170.1395      149.4542      145.5354      117.6573      110.6673      105.0618      125.1005      133.0317      117.5666      128.2343      134.0434      155.4237      166.7299      161.6923      169.0504      172.0489      171.5433      162.3711      147.3422      152.0972      148.2747      133.9201      129.1604      124.6340      109.5290      114.2044      109.0437       99.3391       90.6520       86.5508       98.0700        0.0000        0.0000        0.0000        0.0000        0.0000        0.0000        0.0000        0.0000        0.0000        0.0000        0.0000        0.0000        0.0000        0.0000        0.0000        0.0000        0.0000        0.0000        0.0000        0.0000        0.0000        0.0000        0.0000        0.0000        0.0000        0.0000        0.0000        0.0000        0.0000        0.0000        0.0000        0.0000        0.0000        0.0000        0.0000        0.0000        0.0000        0.0000        0.0000        0.0000        0.0000        0.0000        0.0000        0.0000        0.0000        0.0000        0.0000        0.0000        0.0000        0.0000        0.0000        0.0000        0.0000
        0.0000        0.0000        0.0000        0.0000        0.0000        0.0000        0.0000        0.0000        0.0000        0.0000        0.0000        0.0000        0.0000        0.0000        0.0000        0.0000        0.0000        0.0000        0.0000        0.0000        0.0000        0.0000        0.0000        0.0000        0.0000        0.0000        0.0000        0.0000        0.0000        0.0000        0.0000        0.0000        0.0000        0.0000        0.0000        0.0000        0.0000        0.0000        0.0000        0.0000        0.0000        0.0000        0.0000        0.0000        0.0000        0.0000        0.0000       76.8476       78.2452       75.7419       69.2861       61.1891       54.9182       48.8322       44.0637       25.9321       22.9788       22.3336       22.8334       23.3545       24.7854       23.3726       21.2429       18.5319       16.2278       17.6331       25.0074       52.0025       60.2903       61.5069       62.2609       58.0749       58.4700       54.1042       48.0471       13.3990       13.8940       15.8542       21.0681       63.9100       67.1897       74.3102       93.6589      141.0427      195.0149      204.0922      174.2505      152.8721      172.3048      189.0341      204.4949      177.9743      186.5662      166.7065      135.4271       97.4061       82.4493       67.4220       72.9085       97.9989       93.4985       85.9155       75.6334       59.6753       44.1519       38.6911       50.8673       34.6856       33.8406       25.9526       23.3453       23.4759       24.4584       29.9582       30.3738       27.3053       36.2259       43.1557       37.7941       52.8184       43.2480       40.0761       38.9199       44.7947       52.2661       55.6404       41.7855       38.8765       40.7276       43.1277       48.1034       45.7177       44.2522       43.0885       55.5698       60.7863       53.5978       61.9148       68.9327       63.1597       78.4053       71.8842       71.3075       71.5459       71.6827       85.6529       95.2477       84.5412       84.6470       85.6450       84.9637       88.1327       93.8594       97.8723       95.0780       86.5409       87.1143       84.3897       86.4952      116.9806      151.2350      162.2001      174.2005      217.6126      177.1424      164.0242      166.7529      157.2138      122.4064      117.8455      113.4075      112.5917      136.9012      157.4850      152.9058      147.7285      162.5559      176.7924      172.8290      166.9249      171.5144      174.0030      167.6880      142.7780      148.3750      138.6970      131.9934      124.3486      110.7311      106.5921      103.9440      107.4184       94.6458       88.9784       91.4396        0.0000        0.0000        0.0000        0.0000        0.0000        0.0000        0.0000        0.0000        0.0000        0.0000        0.0000        0.0000        0.0000        0.0000        0.0000        0.0000        0.0000        0.0000        0.0000        0.0000        0.0000        0.0000        0.0000        0.0000        0.0000        0.0000        0.0000        0.0000        0.0000        0.0000        0.0000        0.0000        0.0000        0.0000        0.0000        0.0000        0.0000        0.0000        0.0000        0.0000        0.0000        0.0000        0.0000        0.0000        0.0000        0.0000        0.0000        0.0000        0.0000        0.0000        0.0000        0.0000        0.0000        0.0000
        0.0000        0.0000        0.0000        0.0000        0.0000        0.0000        0.0000        0.0000        0.0000        0.0000        0.0000        0.0000        0.0000        0.0000        0.0000        0.0000        0.0000        0.0000        0.0000        0.0000        0.0000        0.0000        0.0000        0.0000        0.0000        0.0000        0.0000        0.0000        0.0000        0.0000        0.0000        0.0000        0.0000        0.0000        0.0000        0.0000        0.0000        0.0000        0.0000        0.0000        0.0000        0.0000        0.0000        0.0000        0.0000        0.0000        0.0000        0.0000        0.0000        0.0000       64.2347       60.5155       56.5328       53.0786       50.5295       48.9967       47.0318       47.9740       50.9361       57.6769       60.4168       58.8836       53.4395       33.3014       29.2018       28.3050        0.0000        0.0000       58.1601       60.2051       61.0632       61.0280       62.9090       63.3259       58.1575       48.8153       44.4262       49.8348       61.5464      101.1257      121.5340      101.3662      124.0013      123.2886      137.2926      135.0172      136.2608      151.9477      138.5483        0.0000        0.0000        0.0000        0.0000      292.6040      280.2489      228.2177      245.8338      209.7755        0.0000      175.7035      179.0185      147.7579      125.0310       90.6239       80.1813       71.9924       62.1938       35.8376       31.0332       29.3196       24.8388       23.7808       26.8955       34.8307       34.1425       30.3791       37.4393       37.4967       31.5306       29.4434       27.0371       25.3757       27.4989       29.2740       27.8897       26.8870       29.2799       35.6317       36.1479       37.5080       38.3951       41.9433       41.6294       49.6025       54.1946       41.2859       51.9980       48.6588       49.4137       59.1046       72.3639       65.8458       61.5434       65.4910       67.1656       73.1033       72.4139       85.1157       80.0904       79.8408       77.0633       82.3431       85.5615       90.9481       90.1248       88.6188       90.7132       87.1722      113.0208      166.4558      174.1521      180.4343      182.3004      219.6790      190.8189      225.9282      237.3760      169.5063      149.7784      170.6823      156.4342      138.7912      144.1897      168.9155      172.3652      165.9577      179.0310      169.3436      163.3692      170.0293      179.6238      166.3748      166.3911      138.4769      131.5109      123.6864      128.7118      111.1009       95.0823       93.6158       87.0716       87.6395       76.2343        0.0000        0.0000        0.0000        0.0000        0.0000        0.0000        0.0000        0.0000        0.0000        0.0000        0.0000        0.0000        0.0000        0.0000        0.0000        0.0000        0.0000        0.0000        0.0000        0.0000        0.0000        0.0000        0.0000        0.0000        0.0000        0.0000        0.0000        0.0000        0.0000        0.0000        0.0000        0.0000        0.0000        0.0000        0.0000        0.0000        0.0000        0.0000        0.0000        0.0000        0.0000        0.0000        0.0000        0.0000        0.0000        0.0000        0.0000        0.0000        0.0000        0.0000        0.0000        0.0000        0.0000        0.0000        0.0000        0.0000
        0.0000        0.0000        0.0000        0.0000        0.0000        0.0000        0.0000        0.0000        0.0000        0.0000        0.0000        0.0000        0.0000        0.0000        0.0000        0.0000        0.0000        0.0000        0.0000        0.0000        0.0000        0.0000        0.0000        0.0000        0.0000        0.0000        0.0000        0.0000        0.0000        0.0000        0.0000        0.0000        0.0000        0.0000        0.0000        0.0000        0.0000        0.0000        0.0000        0.0000        0.0000        0.0000        0.0000        0.0000        0.0000        0.0000        0.0000        0.0000        0.0000        0.0000        0.0000        0.0000        0.0000        0.0000        0.0000       56.0958       56.6274       59.4134        0.0000        0.0000        0.0000       75.9602       68.2602       40.7266       34.7962        0.0000        0.0000        0.0000        0.0000        0.0000        0.0000        0.0000       70.0705       68.7797       65.8048       55.7187       52.5413       55.7408       72.8535      107.8431      101.0044       99.4467      119.3501      105.4344      122.9493      152.2146      142.0341      156.5180        0.0000        0.0000        0.0000        0.0000        0.0000        0.0000      373.8985      275.7204        0.0000        0.0000        0.0000      185.2830      187.9528      200.0812      179.1664      112.6223      100.9897       94.5824       69.8279       40.5611       40.4059       31.1064       22.3035       30.3810       28.1392       36.2063       37.8679       38.9787       39.5173       38.5143       35.6489       29.5312       24.6327       22.2832       22.0318       21.9152       24.5940       23.2814       23.4372       27.8532       28.5250       30.7170       34.4251       33.8028       38.4561       54.0174       51.3818       44.8097       56.9442       70.0999       48.9061       51.0745       62.0528       62.8159       62.6957       66.4475       69.5022       70.3472       77.0316       83.8821       87.1646       85.8759       83.0857       87.8537       98.0411      104.3735      103.8784      122.6177      125.5509      111.9771      112.7498      142.9859      151.5284      133.7295      143.6287      231.6562      223.7597      225.3092      197.6408      188.8360      156.2978      180.0990      172.1360      170.7364      167.8376      170.9567      172.8439      159.1422      155.6955      167.9392      167.5939      156.8317      167.1266      176.3711      168.5968      133.7685      123.0202      121.3381      119.0619      100.8292       83.7532       83.9370       94.7757       97.3269       84.4507        0.0000        0.0000        0.0000        0.0000        0.0000        0.0000        0.0000        0.0000        0.0000        0.0000        0.0000        0.0000        0.0000        0.0000        0.0000        0.0000        0.0000        0.0000        0.0000        0.0000        0.0000        0.0000        0.0000        0.0000        0.0000        0.0000        0.0000        0.0000        0.0000        0.0000        0.0000        0.0000        0.0000        0.0000        0.0000        0.0000        0.0000        0.0000        0.0000        0.0000        0.0000        0.0000        0.0000        0.0000        0.0000        0.0000        0.0000        0.0000        0.0000        0.0000        0.0000        0.0000        0.0000        0.0000        0.0000        0.0000
        0.0000        0.0000        0.0000        0.0000        0.0000        0.0000        0.0000        0.0000        0.0000        0.0000        0.0000        0.0000        0.0000        0.0000        0.0000        0.0000        0.0000        0.0000        0.0000        0.0000        0.0000        0.0000        0.0000        0.0000        0.0000        0.0000        0.0000        0.0000        0.0000        0.0000        0.0000        0.0000        0.0000        0.0000        0.0000        0.0000        0.0000        0.0000        0.0000        0.0000        0.0000        0.0000        0.0000        0.0000        0.0000        0.0000        0.0000        0.0000        0.0000        0.0000        0.0000        0.0000        0.0000        0.0000        0.0000        0.0000        0.0000        0.0000        0.0000        0.0000        0.0000       85.4309       77.7058       46.5913       41.4624        0.0000        0.0000        0.0000        0.0000        0.0000        0.0000        0.0000        0.0000       78.3620       74.1449       62.2131       59.3357       65.0987       78.1549       99.2841       90.5308      103.5308      116.9114      109.0945      136.6323        0.0000        0.0000        0.0000        0.0000        0.0000        0.0000        0.0000        0.0000        0.0000        0.0000        0.0000        0.0000        0.0000        0.0000        0.0000      217.8114      203.0089      186.2718      105.6904       86.8190       89.3503       76.1012       42.5840       39.6414       29.3785       24.2904       28.4511       30.1019       28.0631       32.7078       36.7777       35.1665       33.8540       32.0769       28.0625       21.5824       19.5904       18.8636       20.8594       24.6868       20.9071       21.3491       28.7088       30.3467       30.1397       37.0746       39.0998       42.5658       46.0581       41.2960       52.3145       54.9473       60.0500       62.9781       57.8460       58.9458       59.5300       60.3816       68.3512       71.7827       71.2191       77.1392       87.8437       76.4847       86.1672       87.7607       88.9588       98.6241      104.1153      102.8484      135.3845      118.4623      118.6693      119.8481      129.1290      159.0721      139.2439      167.8568      261.4426      276.9227      239.9165      241.3767      173.8889      142.5968      162.3115      181.9593      189.7260      171.8060      158.0096      173.6164      145.6329      146.2079      159.6177      162.1565      151.8056      164.5808      180.2051      171.6121      139.1611      127.3325      117.4575      119.9058       99.8507       81.1502       86.5884       89.8806       77.5979        0.0000        0.0000        0.0000        0.0000        0.0000        0.0000        0.0000        0.0000        0.0000        0.0000        0.0000        0.0000        0.0000        0.0000        0.0000        0.0000        0.0000        0.0000        0.0000        0.0000        0.0000        0.0000        0.0000        0.0000        0.0000        0.0000        0.0000        0.0000        0.0000        0.0000        0.0000        0.0000        0.0000        0.0000        0.0000        0.0000        0.0000        0.0000        0.0000        0.0000        0.0000        0.0000        0.0000        0.0000        0.0000        0.0000        0.0000        0.0000        0.0000        0.0000        0.0000        0.0000        0.0000        0.0000        0.0000        0.0000        0.0000
        0.0000        0.0000        0.0000        0.0000        0.0000        0.0000        0.0000        0.0000        0.0000        0.0000        0.0000        0.0000        0.0000        0.0000        0.0000        0.0000        0.0000        0.0000        0.0000        0.0000        0.0000        0.0000        0.0000        0.0000        0.0000        0.0000        0.0000        0.0000        0.0000        0.0000        0.0000        0.0000        0.0000        0.0000        0.0000        0.0000        0.0000        0.0000        0.0000        0.0000        0.0000        0.0000        0.0000        0.0000        0.0000        0.0000        0.0000        0.0000        0.0000        0.0000        0.0000        0.0000        0.0000        0.0000        0.0000        0.0000        0.0000        0.0000        0.0000        0.0000        0.0000        0.0000       84.9161       58.5326        0.0000        0.0000        0.0000        0.0000        0.0000        0.0000        0.0000        0.0000        0.0000        0.0000       85.7011       72.8386       70.2507       76.7522       90.8158      115.1793      118.5717      128.2102      139.1788      103.3891        0.0000        0.0000        0.0000        0.0000        0.0000        0.0000        0.0000        0.0000        0.0000        0.0000        0.0000        0.0000        0.0000        0.0000        0.0000        0.0000        0.0000      279.4201      249.3584      114.0059       79.6574       65.1052       59.1203       56.5178       34.4722       25.5023       25.2377       26.9828       28.1681       25.8908       26.2904       36.2540       39.2227       35.7585       33.3538       26.9229       20.6513       19.8704       21.5017       19.2188       19.0667       21.0759       23.2882       28.5533       35.3165       33.7427       32.7807       50.0440       49.4334       41.2859       38.0071       46.6715       48.2433       57.3559       71.7032       77.6031       58.6254       60.3996       58.3416       62.4442       60.4892       73.9771       79.1597       71.5944       66.9353       79.7823       77.7189       80.9716       96.0014      102.1233      102.1709      112.2880      119.8059      124.1071      109.8110      134.5131      148.6246      154.6704      170.3422      220.8697      224.2348      237.4053      190.6929      150.5662      131.8174      169.2403      177.7492      161.7505      179.4860      182.9350      169.1633      137.9790      135.5109      148.6976      165.1928      165.6494      183.2387      189.3480      174.4318      134.7167      122.3084      118.2466      113.3407       91.7215       88.9592       91.8142       82.3445        0.0000        0.0000        0.0000        0.0000        0.0000        0.0000        0.0000        0.0000        0.0000        0.0000        0.0000        0.0000        0.0000        0.0000        0.0000        0.0000        0.0000        0.0000        0.0000        0.0000        0.0000        0.0000        0.0000        0.0000        0.0000        0.0000        0.0000        0.0000        0.0000        0.0000        0.0000        0.0000        0.0000        0.0000        0.0000        0.0000        0.0000        0.0000        0.0000        0.0000        0.0000        0.0000        0.0000        0.0000        0.0000        0.0000        0.0000        0.0000        0.0000        0.0000        0.0000        0.0000        0.0000        0.0000        0.0000        0.0000        0.0000        0.0000
        0.0000        0.0000        0.0000        0.0000        0.0000        0.0000        0.0000        0.0000        0.0000        0.0000        0.0000        0.0000        0.0000        0.0000        0.0000        0.0000        0.0000        0.0000        0.0000        0.0000        0.0000        0.0000        0.0000        0.0000        0.0000        0.0000        0.0000        0.0000        0.0000        0.0000        0.0000        0.0000        0.0000        0.0000        0.0000        0.0000        0.0000        0.0000        0.0000        0.0000        0.0000        0.0000        0.0000        0.0000        0.0000        0.0000        0.0000        0.0000        0.0000        0.0000        0.0000        0.0000        0.0000        0.0000        0.0000        0.0000        0.0000        0.0000        0.0000        0.0000        0.0000        0.0000        0.0000        0.0000        0.0000        0.0000        0.0000        0.0000        0.0000        0.0000        0.0000        0.0000        0.0000        0.0000       87.7859       75.3283       70.7588       71.1564       82.1201       94.1516      102.9783      105.8694      108.8953        0.0000        0.0000        0.0000        0.0000        0.0000        0.0000        0.0000        0.0000        0.0000        0.0000        0.0000        0.0000        0.0000        0.0000        0.0000        0.0000        0.0000        0.0000      285.1573      275.3621      140.6816      115.9054       96.3350       84.2653       54.3631       43.9827       35.1738       35.5521       37.4453       34.2551       35.1610       33.2154       43.5828       45.6843       40.0862       41.5065       36.1352       27.6884       26.9784       28.4595       25.0342       21.1314       19.3029       21.0761       25.4021       26.7602       30.1226       37.7981       43.7926       42.7554       47.1891       44.8135       54.0290       58.2372       56.7283       63.6086       78.6733       78.0966       80.1348       99.3801       84.9546       67.1943       78.6384       73.9616       71.3998       75.6952       69.9922       77.5457       89.5808      103.7029       96.9286      100.8869      118.0483      120.5073      112.6914      111.3794      133.6480      145.8743      147.3519      142.3629      157.1141      167.9450      171.2919      175.9720      137.5664      123.9583      155.6067      149.3436      162.2759      155.2869      149.1609      148.4824      144.4932      156.7314      163.1336      190.9970      178.5757      173.0552      174.9837      179.0420      141.9199      120.2194      129.2859      120.0743       85.8451       91.2114       96.8156       88.2757        0.0000        0.0000        0.0000        0.0000        0.0000        0.0000        0.0000        0.0000        0.0000        0.0000        0.0000        0.0000        0.0000        0.0000        0.0000        0.0000        0.0000        0.0000        0.0000        0.0000        0.0000        0.0000        0.0000        0.0000        0.0000        0.0000        0.0000        0.0000        0.0000        0.0000        0.0000        0.0000        0.0000        0.0000        0.0000        0.0000        0.0000        0.0000        0.0000        0.0000        0.0000        0.0000        0.0000        0.0000        0.0000        0.0000        0.0000        0.0000        0.0000        0.0000        0.0000        0.0000        0.0000        0.0000        0.0000        0.0000        0.0000        0.0000
        0.0000        0.0000        0.0000        0.0000        0.0000        0.0000        0.0000        0.0000        0.0000        0.0000        0.0000        0.0000        0.0000        0.0000        0.0000        0.0000        0.0000        0.0000        0.0000        0.0000        0.0000        0.0000        0.0000        0.0000        0.0000        0.0000        0.0000        0.0000        0.0000        0.0000        0.0000        0.0000        0.0000        0.0000        0.0000        0.0000        0.0000        0.0000        0.0000        0.0000        0.0000        0.0000        0.0000        0.0000        0.0000        0.0000        0.0000        0.0000        0.0000        0.0000        0.0000        0.0000        0.0000        0.0000        0.0000        0.0000        0.0000        0.0000        0.0000        0.0000        0.0000        0.0000        0.0000        0.0000        0.0000        0.0000        0.0000        0.0000        0.0000        0.0000        0.0000        0.0000        0.0000        0.0000        0.0000        0.0000        0.0000        0.0000        0.0000        0.0000        0.0000        0.0000        0.0000        0.0000        0.0000        0.0000        0.0000        0.0000        0.0000        0.0000        0.0000        0.0000        0.0000        0.0000        0.0000        0.0000        0.0000        0.0000        0.0000        0.0000        0.0000      278.6274      241.8333      140.1529      117.0537      101.8694       87.6116       56.5306       49.5124       43.8082       39.9645       41.9520       39.0451       38.2416       38.1196       43.7786       45.5600       50.6110       43.7211       44.4431       37.5517       30.2530       28.0386       21.8259       20.3495       20.8866       21.3342       24.5554       26.1733       28.3289       33.0125       41.1741       45.5546       54.1319       55.1126       56.8996       55.7774       56.7304       60.4631       78.5398       84.7724       86.0641       92.7912       81.6188       72.2450       81.8993       74.9300       81.9802       77.6365       77.7648       82.9491       90.9592      101.1798      120.5995      120.0149      129.8333      129.3919      127.3839      128.0220      153.4302      141.2569      140.7602      149.6375      180.0460      194.5944      182.9982      162.7062      132.7995      137.9963      143.4866      146.8450      178.3782      179.8305      158.9480      149.7183      151.0474      160.0588      157.8211      173.0301      173.1483      176.1846      168.5018      161.8392      146.4589      121.8438      127.5054      117.1767       76.0539       76.7780       76.8307        0.0000        0.0000        0.0000        0.0000        0.0000        0.0000        0.0000        0.0000        0.0000        0.0000        0.0000        0.0000        0.0000        0.0000        0.0000        0.0000        0.0000        0.0000        0.0000        0.0000        0.0000        0.0000        0.0000        0.0000        0.0000        0.0000        0.0000        0.0000        0.0000        0.0000        0.0000        0.0000        0.0000        0.0000        0.0000        0.0000        0.0000        0.0000        0.0000        0.0000        0.0000        0.0000        0.0000        0.0000        0.0000        0.0000        0.0000        0.0000        0.0000        0.0000        0.0000        0.0000        0.0000        0.0000        0.0000        0.0000        0.0000        0.0000        0.0000
        0.0000        0.0000        0.0000        0.0000        0.0000        0.0000        0.0000        0.0000        0.0000        0.0000        0.0000        0.0000        0.0000        0.0000        0.0000        0.0000        0.0000        0.0000        0.0000        0.0000        0.0000        0.0000        0.0000        0.0000        0.0000        0.0000        0.0000        0.0000        0.0000        0.0000        0.0000        0.0000        0.0000        0.0000        0.0000        0.0000        0.0000        0.0000        0.0000        0.0000        0.0000        0.0000        0.0000        0.0000        0.0000        0.0000        0.0000        0.0000        0.0000        0.0000        0.0000        0.0000        0.0000        0.0000        0.0000        0.0000        0.0000        0.0000        0.0000        0.0000        0.0000        0.0000        0.0000        0.0000        0.0000        0.0000        0.0000        0.0000        0.0000        0.0000        0.0000        0.0000        0.0000        0.0000        0.0000        0.0000        0.0000        0.0000        0.0000        0.0000        0.0000        0.0000        0.0000        0.0000        0.0000        0.0000        0.0000        0.0000        0.0000        0.0000        0.0000        0.0000        0.0000        0.0000        0.0000        0.0000        0.0000        0.0000        0.0000        0.0000        0.0000      260.6719      192.8018      129.6857      118.2925      102.1558       89.3453       58.5212       58.3293       51.9572       48.6508       49.1423       49.6912       47.6658       41.2648       43.7471       42.2311       41.9653       43.6393       42.9845       32.2201       31.6266       27.3855       22.1077       19.8571       19.9795       21.6989       25.8760       27.0882       30.3604       31.4777       39.3143       45.4499       50.3700       49.0382       57.2048       65.6628       79.8255       86.5931       82.4546       83.4947       96.2028       99.6744       96.2447       93.2747       96.4004       81.7868       91.5802       94.1701       93.6848       89.1802       89.4518      122.9890      118.8990      132.9023      151.6671      154.1614      145.6558      140.1297      151.5824      152.3692      151.4113      160.9777      193.1183      204.6016      184.5609      172.1173      152.8551      157.6853      145.7254      155.2596      159.7990      171.8822      180.0785      157.7501      153.6307      159.4583      176.8918      177.2421      167.8151      166.9764      164.2073      151.1984      124.3797      110.5668      107.8126      106.9758       87.4672       98.7866       94.9553        0.0000        0.0000        0.0000        0.0000        0.0000        0.0000        0.0000        0.0000        0.0000        0.0000        0.0000        0.0000        0.0000        0.0000        0.0000        0.0000        0.0000        0.0000        0.0000        0.0000        0.0000        0.0000        0.0000        0.0000        0.0000        0.0000        0.0000        0.0000        0.0000        0.0000        0.0000        0.0000        0.0000        0.0000        0.0000        0.0000        0.0000        0.0000        0.0000        0.0000        0.0000        0.0000        0.0000        0.0000        0.0000        0.0000        0.0000        0.0000        0.0000        0.0000        0.0000        0.0000        0.0000        0.0000        0.0000        0.0000        0.0000        0.0000        0.0000
        0.0000        0.0000        0.0000        0.0000        0.0000        0.0000        0.0000        0.0000        0.0000        0.0000        0.0000        0.0000        0.0000        0.0000        0.0000        0.0000        0.0000        0.0000        0.0000        0.0000        0.0000        0.0000        0.0000        0.0000        0.0000        0.0000        0.0000        0.0000        0.0000        0.0000        0.0000        0.0000        0.0000        0.0000        0.0000        0.0000        0.0000        0.0000        0.0000        0.0000        0.0000        0.0000        0.0000        0.0000        0.0000        0.0000        0.0000        0.0000        0.0000        0.0000        0.0000        0.0000        0.0000        0.0000        0.0000        0.0000        0.0000        0.0000        0.0000        0.0000        0.0000        0.0000        0.0000        0.0000        0.0000        0.0000        0.0000        0.0000        0.0000        0.0000        0.0000        0.0000        0.0000        0.0000        0.0000        0.0000        0.0000        0.0000        0.0000        0.0000        0.0000        0.0000        0.0000        0.0000        0.0000        0.0000        0.0000        0.0000        0.0000        0.0000        0.0000        0.0000        0.0000        0.0000        0.0000        0.0000        0.0000        0.0000        0.0000        0.0000      192.1492      197.9093      141.4885      120.8379      114.9883      101.0685       88.5400       65.7483       62.9440       56.2874       50.8685       54.3954       48.2179       46.4443       41.2875       45.9116       49.4696       50.5886       67.3844       49.8865       43.6480       35.9590       30.6108       23.3736       21.1745       21.4087       22.3012       27.3920       32.2502       34.9553       33.1467       39.2732       45.1286       53.3070       63.5555       78.8164       76.2570       96.9137       92.3708       85.7193       88.8007       87.2934       91.4295       85.5636       94.8557       99.6142       96.7798      102.1364      109.0944       99.8823      106.8905      108.7928      117.8080      124.0426      145.9997      186.4836      172.7901      161.0404      153.6208      170.5063      170.8227      173.8104      185.4606      207.4983      181.7725      182.6929      193.3818      197.8833      193.1788      183.8441      156.1502      165.6498      178.7243      186.0481      192.6236      189.2623      188.7255      177.7201      168.1412      170.5993      163.5112      153.8621      138.9944      102.6992      109.7750      101.5249      100.7280       81.9548        0.0000        0.0000        0.0000        0.0000        0.0000        0.0000        0.0000        0.0000        0.0000        0.0000        0.0000        0.0000        0.0000      161.9700        0.0000        0.0000        0.0000      134.2200        0.0000        0.0000        0.0000        0.0000        0.0000        0.0000        0.0000        0.0000        0.0000        0.0000        0.0000        0.0000        0.0000        0.0000        0.0000        0.0000        0.0000        0.0000        0.0000        0.0000        0.0000        0.0000        0.0000        0.0000        0.0000        0.0000        0.0000        0.0000        0.0000        0.0000        0.0000        0.0000        0.0000        0.0000        0.0000        0.0000        0.0000        0.0000        0.0000        0.0000        0.0000        0.0000        0.0000
        0.0000        0.0000        0.0000        0.0000        0.0000        0.0000        0.0000        0.0000        0.0000        0.0000        0.0000        0.0000        0.0000        0.0000        0.0000        0.0000        0.0000        0.0000        0.0000        0.0000        0.0000        0.0000        0.0000        0.0000        0.0000        0.0000        0.0000        0.0000        0.0000        0.0000        0.0000        0.0000        0.0000        0.0000        0.0000        0.0000        0.0000        0.0000        0.0000        0.0000        0.0000        0.0000        0.0000        0.0000        0.0000        0.0000        0.0000        0.0000        0.0000        0.0000        0.0000        0.0000        0.0000        0.0000        0.0000        0.0000        0.0000        0.0000        0.0000        0.0000        0.0000        0.0000        0.0000        0.0000        0.0000        0.0000        0.0000        0.0000        0.0000        0.0000        0.0000        0.0000        0.0000        0.0000        0.0000        0.0000        0.0000        0.0000        0.0000        0.0000        0.0000        0.0000        0.0000        0.0000        0.0000        0.0000        0.0000        0.0000        0.0000        0.0000        0.0000        0.0000        0.0000        0.0000        0.0000        0.0000        0.0000        0.0000        0.0000        0.0000      164.3555      148.9341      130.7730      110.3932      105.9726      100.6925       98.8163      143.5971       83.1618       76.1931       67.5913       56.9804       53.6185       51.2239       51.7891       49.8394       48.5553       54.3160       59.0733       48.4336       35.2315       35.4028       32.6008       28.5243       26.7718       26.7580       27.9517       28.2831       46.3683       40.5082       40.2178       36.5666       38.7276       49.0474       51.2040       55.6992       52.4207       66.6670       68.0844       88.1796       82.6521       84.7447       85.2226      101.5379      102.3757      122.8448      140.9642      147.0033      148.8995      154.0853      146.0580      139.6758      145.7965      171.4013      191.0348      199.6801      187.5536      187.0885      176.9165      193.2999      206.1031      204.3802      208.7784      201.4215      169.0969      176.4810      175.6701      173.6421      183.7254      187.1085      161.5501      166.3775      166.0034      154.7323      173.5978      178.9877      165.8880      154.9532      152.5054      136.5972      136.2861      129.2003      113.5762       85.8645       82.1896       80.8077       70.5474       89.9953        0.0000        0.0000        0.0000        0.0000        0.0000        0.0000        0.0000        0.0000        0.0000        0.0000        0.0000        0.0000      140.7600      123.3900      124.9800        0.0000      135.2100      128.9700        0.0000        0.0000        0.0000        0.0000        0.0000        0.0000        0.0000        0.0000        0.0000        0.0000        0.0000        0.0000        0.0000        0.0000        0.0000        0.0000        0.0000        0.0000        0.0000        0.0000        0.0000        0.0000        0.0000        0.0000        0.0000        0.0000        0.0000        0.0000        0.0000        0.0000        0.0000        0.0000        0.0000        0.0000        0.0000        0.0000        0.0000        0.0000        0.0000        0.0000        0.0000        0.0000        0.0000
        0.0000        0.0000        0.0000        0.0000        0.0000        0.0000        0.0000        0.0000        0.0000        0.0000        0.0000        0.0000        0.0000        0.0000        0.0000        0.0000        0.0000        0.0000        0.0000        0.0000        0.0000        0.0000        0.0000        0.0000        0.0000        0.0000        0.0000        0.0000        0.0000        0.0000        0.0000        0.0000        0.0000        0.0000        0.0000        0.0000        0.0000        0.0000        0.0000        0.0000        0.0000        0.0000        0.0000        0.0000        0.0000        0.0000        0.0000        0.0000        0.0000        0.0000        0.0000        0.0000        0.0000        0.0000        0.0000        0.0000        0.0000        0.0000        0.0000        0.0000        0.0000        0.0000        0.0000        0.0000        0.0000        0.0000        0.0000        0.0000        0.0000        0.0000        0.0000        0.0000        0.0000        0.0000        0.0000        0.0000        0.0000        0.0000        0.0000        0.0000        0.0000        0.0000        0.0000        0.0000        0.0000        0.0000        0.0000        0.0000        0.0000        0.0000        0.0000        0.0000        0.0000        0.0000        0.0000        0.0000        0.0000        0.0000        0.0000      112.2568      111.4229      122.4893      120.7812      108.8109      103.5489       98.1953       93.6295      135.9462       92.3826       84.8959       74.0417       63.6968       57.1455       51.8377       54.8016       59.6289       56.7903       59.3230       64.0743       49.9595       41.7931       32.9653       31.5253       29.9274       31.2635       29.4063       31.5085       29.4736       36.3864       32.3148       35.3604       34.1725       39.7620       39.0883       41.4558       45.9736       58.3443       60.9123       72.6467      108.8688       88.0177       88.0878       96.2482      116.9819      123.3458      146.0556      143.0234      162.8176      171.5324      166.5995      164.4436      161.2406      178.3962      207.6566      211.8410      202.0651      209.6235      205.7944      190.1531      209.5814      208.5994      227.1582      229.3773      216.1778      193.3617      191.0379      184.7218      187.3369      194.7011      187.3664      190.8840      186.9969      176.1545      165.9948      161.6907      166.5089      165.0976      156.6275      142.1423      126.5314      126.6643      134.6283      128.4310       94.7852       71.9620       72.1540       72.8946       92.6473        0.0000        0.0000        0.0000        0.0000        0.0000        0.0000      252.8898      125.7000        0.0000        0.0000        0.0000        0.0000      118.3500      120.8700        0.0000        0.0000        0.0000        0.0000        0.0000        0.0000        0.0000        0.0000        0.0000        0.0000        0.0000        0.0000        0.0000        0.0000        0.0000        0.0000        0.0000        0.0000        0.0000        0.0000        0.0000        0.0000        0.0000        0.0000        0.0000        0.0000        0.0000        0.0000        0.0000        0.0000        0.0000        0.0000        0.0000        0.0000        0.0000        0.0000        0.0000        0.0000        0.0000        0.0000        0.0000        0.0000        0.0000        0.0000        0.0000        0.0000        0.0000
        0.0000        0.0000        0.0000        0.0000        0.0000        0.0000        0.0000        0.0000        0.0000        0.0000        0.0000        0.0000        0.0000        0.0000        0.0000        0.0000        0.0000        0.0000        0.0000        0.0000        0.0000        0.0000        0.0000        0.0000        0.0000        0.0000        0.0000        0.0000        0.0000        0.0000        0.0000        0.0000        0.0000        0.0000        0.0000        0.0000        0.0000        0.0000        0.0000        0.0000        0.0000        0.0000        0.0000        0.0000        0.0000        0.0000        0.0000        0.0000        0.0000        0.0000        0.0000        0.0000        0.0000        0.0000        0.0000        0.0000        0.0000        0.0000        0.0000        0.0000        0.0000        0.0000        0.0000        0.0000        0.0000        0.0000        0.0000        0.0000        0.0000        0.0000        0.0000        0.0000        0.0000        0.0000        0.0000        0.0000        0.0000        0.0000        0.0000        0.0000        0.0000        0.0000        0.0000        0.0000        0.0000        0.0000        0.0000        0.0000        0.0000        0.0000        0.0000        0.0000        0.0000        0.0000        0.0000        0.0000        0.0000       85.1850      100.5811      100.5624       92.2124      103.0215      106.1267      100.9881      105.0238       97.1405       93.5391       91.6025       84.5258       81.5071       78.1833       64.8501       58.8408       50.1142       49.9914       60.8615       51.7523       50.5427       54.9759       46.6138       49.4073       46.4569       43.8412       32.2741       39.6863       33.2791       30.9321       26.5673       32.9729       35.1800       27.5647       31.7411       30.2679       27.5566       30.9394       42.4998       55.7199       55.4834       65.1871       91.0838       92.1507      110.1891      113.1086      141.6874      135.3733      139.1440      141.4880      146.5652      157.8939      164.3123      173.4578      208.6311      207.7991      241.9204      197.8655      193.2422      213.9535      201.1374      216.8711      232.4538      245.9024      233.8622      224.1319      207.1443      194.5585      192.7638      190.9036      185.3544      207.2049      216.7735      209.3163      186.5097      185.3192      167.8667      156.6298      165.1524      165.1366      152.7888      149.2902      124.1610      116.0510      117.2491      106.9930       86.8976       88.8018       95.6846       84.4915        0.0000        0.0000        0.0000        0.0000        0.0000      227.2257      229.2067      208.7940       58.6200        0.0000        0.0000        0.0000        0.0000        0.0000        0.0000        0.0000        0.0000        0.0000        0.0000        0.0000        0.0000        0.0000        0.0000        0.0000        0.0000        0.0000        0.0000        0.0000        0.0000        0.0000        0.0000        0.0000        0.0000        0.0000        0.0000        0.0000        0.0000        0.0000        0.0000        0.0000        0.0000        0.0000        0.0000        0.0000        0.0000        0.0000        0.0000        0.0000        0.0000        0.0000        0.0000        0.0000        0.0000        0.0000        0.0000        0.0000        0.0000        0.0000        0.0000        0.0000        0.0000        0.0000
        0.0000        0.0000        0.0000        0.0000        0.0000        0.0000        0.0000        0.0000        0.0000        0.0000        0.0000        0.0000        0.0000        0.0000        0.0000        0.0000        0.0000        0.0000        0.0000        0.0000        0.0000        0.0000        0.0000        0.0000        0.0000        0.0000        0.0000        0.0000        0.0000        0.0000        0.0000        0.0000        0.0000        0.0000        0.0000        0.0000        0.0000        0.0000        0.0000        0.0000        0.0000        0.0000        0.0000        0.0000        0.0000        0.0000        0.0000        0.0000        0.0000        0.0000        0.0000        0.0000        0.0000        0.0000        0.0000        0.0000        0.0000        0.0000        0.0000        0.0000        0.0000        0.0000        0.0000        0.0000        0.0000        0.0000        0.0000        0.0000        0.0000        0.0000        0.0000        0.0000        0.0000        0.0000        0.0000        0.0000        0.0000        0.0000        0.0000        0.0000        0.0000        0.0000        0.0000        0.0000        0.0000        0.0000        0.0000        0.0000        0.0000        0.0000        0.0000        0.0000        0.0000        0.0000        0.0000        0.0000        0.0000       77.2780       69.6483       74.8135       94.8933      104.3411       94.5544       91.3884       96.5479       90.9203       83.9768       90.5487       81.3113       71.5953       74.5462       59.9738       52.3172       48.7006       50.1331       52.9843       44.6867       46.2557       48.3486       41.7190       49.2256       44.7982       43.1305       37.5915       38.6333       36.1263       37.1119       32.3862       36.6475       38.9388       29.3149       29.0788       29.8938       31.1726       31.4245       43.1123       43.5698       51.9443       66.2167       87.2918       94.1429      109.0661      107.4602      127.0304      131.8029      144.0748      156.8138      146.9892      159.8232      157.5015      190.9184      206.1780      213.1466      228.2975      220.0011      226.1927      216.7938      214.2623      209.7647      229.1686      236.2144      210.1538      198.3453      187.5951      198.3328      207.2177      189.6831      184.7565      203.1780      203.1165      205.6302      191.1573      184.7083      185.8388      176.7609      177.8338      178.5025      175.3980      162.2915      133.6116      119.7472      123.2145      118.3143      100.7102       97.4165      100.9036      111.5873        0.0000        0.0000        0.0000       96.9000      197.7832      210.0239      214.5382      207.9234       56.2800        0.0000        0.0000        0.0000        0.0000        0.0000        0.0000        0.0000        0.0000        0.0000        0.0000        0.0000        0.0000        0.0000        0.0000        0.0000        0.0000        0.0000        0.0000        0.0000        0.0000        0.0000        0.0000        0.0000        0.0000        0.0000        0.0000        0.0000        0.0000        0.0000        0.0000        0.0000        0.0000        0.0000        0.0000        0.0000        0.0000        0.0000        0.0000        0.0000        0.0000        0.0000        0.0000        0.0000        0.0000        0.0000        0.0000        0.0000        0.0000        0.0000        0.0000        0.0000        0.0000        0.0000
        0.0000        0.0000        0.0000        0.0000        0.0000        0.0000        0.0000        0.0000        0.0000        0.0000        0.0000        0.0000        0.0000        0.0000        0.0000        0.0000        0.0000        0.0000        0.0000        0.0000        0.0000        0.0000        0.0000        0.0000        0.0000        0.0000        0.0000        0.0000        0.0000        0.0000        0.0000        0.0000        0.0000        0.0000        0.0000        0.0000        0.0000        0.0000        0.0000        0.0000        0.0000        0.0000        0.0000        0.0000        0.0000        0.0000        0.0000        0.0000        0.0000        0.0000        0.0000        0.0000        0.0000        0.0000        0.0000        0.0000        0.0000        0.0000        0.0000        0.0000        0.0000        0.0000        0.0000        0.0000        0.0000        0.0000        0.0000        0.0000        0.0000        0.0000        0.0000        0.0000        0.0000        0.0000        0.0000        0.0000        0.0000        0.0000        0.0000        0.0000        0.0000        0.0000        0.0000        0.0000        0.0000        0.0000        0.0000        0.0000        0.0000        0.0000        0.0000        0.0000        0.0000        0.0000        0.0000        0.0000       51.2308       74.1349       55.1603       67.5405       93.4137      103.8536       85.8353       82.9507       86.6943       84.9292       75.3717       71.4851       63.9576       57.5450       54.9458       50.3192       45.3514       48.5333       48.5919       53.6389       56.8697      127.0239       43.4670       50.2562       66.7436       60.9895       67.4266       51.5003       44.5968       42.4924       47.8923       48.3269       43.9399       42.0952       39.1345       34.1910       39.8048       37.3926       45.4702       51.4151       50.4390       52.0076       62.0330      102.3858      108.5945      109.1850      110.8268      168.1914      175.7328      171.4745      175.1702      150.3598      178.1533      188.6085      201.7147      201.3566      194.3182      181.1946      205.4751      206.9542      217.1199      214.3917      215.9882      225.6391      219.2414      207.1819      211.2811      214.5864      208.6462      217.7570      217.4570      225.1595      249.9601      244.1954      235.0143      230.7654      217.5555      222.9603      222.5256      189.0793      191.8689      176.6655      160.6562      149.6272      151.6455      151.2004      149.0231       94.0432      113.9351      133.8810        0.0000        0.0000        0.0000        0.0000      213.3934      210.1093      203.8715      201.6382      195.3167       69.7800        0.0000        0.0000        0.0000        0.0000        0.0000        0.0000        0.0000        0.0000        0.0000        0.0000        0.0000        0.0000        0.0000        0.0000        0.0000        0.0000        0.0000        0.0000        0.0000        0.0000        0.0000        0.0000        0.0000        0.0000        0.0000        0.0000        0.0000        0.0000        0.0000        0.0000        0.0000        0.0000        0.0000        0.0000        0.0000        0.0000        0.0000        0.0000        0.0000        0.0000        0.0000        0.0000        0.0000        0.0000        0.0000        0.0000        0.0000        0.0000        0.0000        0.0000        0.0000        0.0000        0.0000
        0.0000        0.0000        0.0000        0.0000        0.0000        0.0000        0.0000        0.0000        0.0000        0.0000        0.0000        0.0000        0.0000        0.0000        0.0000        0.0000        0.0000        0.0000        0.0000        0.0000        0.0000        0.0000        0.0000        0.0000        0.0000        0.0000        0.0000        0.0000        0.0000        0.0000        0.0000        0.0000        0.0000        0.0000        0.0000        0.0000        0.0000        0.0000        0.0000        0.0000        0.0000        0.0000        0.0000        0.0000        0.0000        0.0000        0.0000        0.0000        0.0000        0.0000        0.0000        0.0000        0.0000        0.0000        0.0000        0.0000        0.0000        0.0000        0.0000        0.0000        0.0000        0.0000        0.0000        0.0000        0.0000        0.0000        0.0000        0.0000        0.0000        0.0000        0.0000        0.0000        0.0000        0.0000        0.0000        0.0000        0.0000        0.0000        0.0000        0.0000        0.0000        0.0000        0.0000        0.0000        0.0000        0.0000        0.0000        0.0000        0.0000        0.0000        0.0000        0.0000        0.0000        0.0000        0.0000        0.0000       52.6344       61.7249       50.8868       50.1178       78.9255       86.3358       72.1693       68.6041       74.0214       70.2931       67.0697       56.7439       58.3431       62.6082       50.4410       48.3841       44.8156       44.7862       40.8173       47.1053       41.4381       78.5881       74.4144       53.5141       87.7572       84.2378      100.2783       70.9988       68.7928       43.4285       46.6587       55.1855       67.7445       54.5247       58.8711       50.9137       47.6547       37.8178       44.1665       55.2216       68.8962       57.7161       61.6594       98.2892      115.0042      125.4289      125.1672      163.8132      185.7226      200.3003      197.5906      154.9439      160.2771      163.0936      179.9159      190.4362      182.6246      170.1913      162.7346      195.7519      207.6095      207.6796      218.3944      204.7568      206.1896      206.4966      232.4726      238.2557      217.9165      229.0193      232.2458      241.0731      245.1703      240.1726      239.3560      241.4560      235.0547      250.7025      217.8538      199.1291      195.4961      181.5069      185.7587      173.4561      183.6085      167.9137      159.0352        0.0000        0.0000        0.0000        0.0000        0.0000        0.0000      217.5136      219.6166      202.2903      190.2738      190.3523      187.5597        0.0000        0.0000        0.0000        0.0000        0.0000        0.0000        0.0000        0.0000        0.0000        0.0000        0.0000        0.0000        0.0000        0.0000        0.0000        0.0000        0.0000        0.0000        0.0000        0.0000        0.0000        0.0000        0.0000        0.0000        0.0000        0.0000        0.0000        0.0000        0.0000        0.0000        0.0000        0.0000        0.0000        0.0000        0.0000        0.0000        0.0000        0.0000        0.0000        0.0000        0.0000        0.0000        0.0000        0.0000        0.0000        0.0000        0.0000        0.0000        0.0000        0.0000        0.0000        0.0000        0.0000        0.0000
        0.0000        0.0000        0.0000        0.0000        0.0000        0.0000        0.0000        0.0000        0.0000        0.0000        0.0000        0.0000        0.0000        0.0000        0.0000        0.0000        0.0000        0.0000        0.0000        0.0000        0.0000        0.0000        0.0000        0.0000        0.0000        0.0000        0.0000        0.0000        0.0000        0.0000        0.0000        0.0000        0.0000        0.0000        0.0000        0.0000        0.0000        0.0000        0.0000        0.0000        0.0000        0.0000        0.0000        0.0000        0.0000        0.0000        0.0000        0.0000        0.0000        0.0000        0.0000        0.0000        0.0000        0.0000        0.0000        0.0000        0.0000        0.0000        0.0000        0.0000        0.0000        0.0000        0.0000        0.0000        0.0000        0.0000        0.0000        0.0000        0.0000        0.0000        0.0000        0.0000        0.0000        0.0000        0.0000        0.0000        0.0000        0.0000        0.0000        0.0000        0.0000        0.0000        0.0000        0.0000        0.0000        0.0000        0.0000        0.0000        0.0000        0.0000        0.0000        0.0000        0.0000        0.0000        0.0000        0.0000       38.5420       46.9949       54.4426       45.1429       56.5085       70.9356       62.8470       61.3990       58.3589       60.7896       58.5677       49.8233       58.9644       57.9437       47.5314       48.2179       45.3555       40.1355       42.0059       40.9920       34.8892       37.5955       51.7666       41.8126       69.2455       76.1787       86.8685       73.1746       56.6796       46.6445       56.1316       69.3904       83.9166       68.3615       53.2428       46.2216       51.1884       43.4280       57.9695       56.9792       58.8721       61.5563       78.0740      125.2899      135.5789      139.2752      151.1233      168.5748      180.3434      179.4977      193.3109      179.2983      191.5230      151.0224      159.0145      168.2307      167.3662      156.0828      159.5932      181.0098      186.6916      202.0324      230.4454      204.0008      208.9427      213.8013      221.8642      243.9639      217.9982      227.2320      233.7641      222.3531      211.5352      219.9109      229.7264      232.4993      250.4799      239.8517      224.0208      191.3896      175.6784      170.5624      184.9105      171.9633      173.3662      167.5533        0.0000        0.0000        0.0000        0.0000        0.0000        0.0000      182.8320      183.7778      199.2065      193.4198      187.8982      179.6997      158.2856        0.0000        0.0000        0.0000        0.0000        0.0000        0.0000        0.0000        0.0000        0.0000        0.0000        0.0000        0.0000        0.0000        0.0000        0.0000        0.0000        0.0000        0.0000        0.0000        0.0000        0.0000        0.0000        0.0000        0.0000        0.0000        0.0000        0.0000        0.0000        0.0000        0.0000        0.0000        0.0000        0.0000        0.0000        0.0000        0.0000        0.0000        0.0000        0.0000        0.0000        0.0000        0.0000        0.0000        0.0000        0.0000        0.0000        0.0000        0.0000        0.0000        0.0000        0.0000        0.0000        0.0000        0.0000
        0.0000        0.0000        0.0000        0.0000        0.0000        0.0000        0.0000        0.0000        0.0000        0.0000        0.0000        0.0000        0.0000        0.0000        0.0000        0.0000        0.0000        0.0000        0.0000        0.0000        0.0000        0.0000        0.0000        0.0000        0.0000        0.0000        0.0000        0.0000        0.0000        0.0000        0.0000        0.0000        0.0000        0.0000        0.0000        0.0000        0.0000        0.0000        0.0000        0.0000        0.0000        0.0000        0.0000        0.0000        0.0000        0.0000        0.0000        0.0000        0.0000        0.0000        0.0000        0.0000        0.0000        0.0000        0.0000        0.0000        0.0000        0.0000        0.0000        0.0000        0.0000        0.0000        0.0000        0.0000        0.0000        0.0000        0.0000        0.0000        0.0000        0.0000        0.0000        0.0000        0.0000        0.0000        0.0000        0.0000        0.0000        0.0000        0.0000        0.0000        0.0000        0.0000        0.0000        0.0000        0.0000        0.0000        0.0000        0.0000        0.0000        0.0000        0.0000        0.0000        0.0000        0.0000        0.0000        0.0000        0.0000       43.8364       40.4792       51.0097       54.7547       56.4593       53.3894       52.1940       48.9400       51.9817       47.7223       43.3826       46.2982       49.1401       44.4607       45.2132       45.4307       42.0732       41.6755       38.9390       36.0152       36.6907       46.6153       54.2821       60.1924       69.9838       92.5411       68.5671       57.0118       55.6356       57.9117       83.1341       84.0615       58.1987       47.8768       44.6189       48.9570       49.4384       49.9017       57.5895       54.2627       55.7256       68.1954      108.1020      127.2664      110.1759      113.7381      140.6279      157.8396      157.8764      148.0896      151.1566      168.0977      141.4391      138.1897      149.5553      138.0221      137.9661      160.4700      167.3862      194.6917      232.6510      223.4856      184.9356      201.1489      210.6475      210.1155      214.3254      190.2284      204.7153      201.4656      184.9666      190.1766      196.4164      207.6452      224.4546      211.9991      203.7202      196.1345      174.1431      160.8778      154.7663      187.1258      171.3881      166.9246        0.0000        0.0000        0.0000        0.0000        0.0000        0.0000        0.0000      166.7830      162.9994      177.2439      187.6211      188.5515      143.5453      138.2030        0.0000        0.0000        0.0000        0.0000        0.0000        0.0000        0.0000        0.0000        0.0000        0.0000        0.0000        0.0000        0.0000        0.0000        0.0000        0.0000        0.0000        0.0000        0.0000        0.0000        0.0000        0.0000        0.0000        0.0000        0.0000        0.0000        0.0000        0.0000        0.0000        0.0000        0.0000        0.0000        0.0000        0.0000        0.0000        0.0000        0.0000        0.0000        0.0000        0.0000        0.0000        0.0000        0.0000        0.0000        0.0000        0.0000        0.0000        0.0000        0.0000        0.0000        0.0000        0.0000        0.0000        0.0000
        0.0000        0.0000        0.0000        0.0000        0.0000        0.0000        0.0000        0.0000        0.0000        0.0000        0.0000        0.0000        0.0000        0.0000        0.0000        0.0000        0.0000        0.0000        0.0000        0.0000        0.0000        0.0000        0.0000        0.0000        0.0000        0.0000        0.0000        0.0000        0.0000        0.0000        0.0000        0.0000        0.0000        0.0000        0.0000        0.0000        0.0000        0.0000        0.0000        0.0000        0.0000        0.0000        0.0000        0.0000        0.0000        0.0000        0.0000        0.0000        0.0000        0.0000        0.0000        0.0000        0.0000        0.0000        0.0000        0.0000        0.0000        0.0000        0.0000        0.0000        0.0000        0.0000        0.0000        0.0000        0.0000        0.0000        0.0000        0.0000        0.0000        0.0000        0.0000        0.0000        0.0000        0.0000        0.0000        0.0000        0.0000        0.0000        0.0000        0.0000        0.0000        0.0000        0.0000        0.0000        0.0000        0.0000        0.0000        0.0000        0.0000        0.0000        0.0000        0.0000        0.0000        0.0000        0.0000        0.0000       56.4332       61.8813       47.0541       53.1383        0.0000       50.8208       56.0801       48.9681       38.1099       37.4606       36.1189       37.9200       43.1846       41.3600       44.0235       39.1383       51.9958       48.1464       37.9486       45.9374       42.4500       46.6731       63.1640       57.9305       64.5721       84.1408       75.3673       62.6953       77.8407       71.4868       70.6491       75.7022       76.1068       62.8936       52.2591       62.7266       62.8935       65.6965       59.6348       61.9508       70.1833       81.2574       86.7911       97.9424       90.8010       79.0099       75.4951      100.5479      122.8868      134.9228      134.2810      130.4474      130.7814      126.6893      130.7762      119.1777      117.4045      112.4390      122.1215      144.4805      158.5928      193.9240      196.8388      181.2426      174.3715      166.1073      176.1454      155.9876      179.3006      174.9615      166.1466      177.0969      171.5311      176.2589      181.4634      175.4082      154.3740      161.2126      134.6155      147.4433      130.3409      118.0573      119.2041        0.0000        0.0000        0.0000        0.0000        0.0000      194.7000      147.8100        0.0000      157.9074      159.7875      160.1131      169.9898      191.1598      145.0897      143.2302        0.0000        0.0000        0.0000        0.0000        0.0000        0.0000        0.0000        0.0000        0.0000        0.0000        0.0000        0.0000        0.0000        0.0000        0.0000        0.0000        0.0000        0.0000        0.0000        0.0000        0.0000        0.0000        0.0000        0.0000        0.0000        0.0000        0.0000        0.0000        0.0000        0.0000        0.0000        0.0000        0.0000        0.0000        0.0000        0.0000        0.0000        0.0000        0.0000        0.0000        0.0000        0.0000        0.0000        0.0000        0.0000        0.0000        0.0000        0.0000        0.0000        0.0000        0.0000        0.0000        0.0000        0.0000        0.0000
        0.0000        0.0000        0.0000        0.0000        0.0000        0.0000        0.0000        0.0000        0.0000        0.0000        0.0000        0.0000        0.0000        0.0000        0.0000        0.0000        0.0000        0.0000        0.0000        0.0000        0.0000        0.0000        0.0000        0.0000        0.0000        0.0000        0.0000        0.0000        0.0000        0.0000        0.0000        0.0000        0.0000        0.0000        0.0000        0.0000        0.0000        0.0000        0.0000        0.0000        0.0000        0.0000        0.0000        0.0000        0.0000        0.0000        0.0000        0.0000        0.0000        0.0000        0.0000        0.0000        0.0000        0.0000        0.0000        0.0000        0.0000        0.0000        0.0000        0.0000        0.0000        0.0000        0.0000        0.0000        0.0000        0.0000        0.0000        0.0000        0.0000        0.0000        0.0000        0.0000        0.0000        0.0000        0.0000        0.0000        0.0000        0.0000        0.0000        0.0000        0.0000        0.0000        0.0000        0.0000        0.0000        0.0000        0.0000        0.0000        0.0000        0.0000        0.0000        0.0000        0.0000        0.0000        0.0000        0.0000        0.0000       59.1862        0.0000        0.0000        0.0000       45.4835       46.2789       42.4882       36.0737       33.9696       32.0145       34.7053       35.4943       35.1957       41.6557       45.6444       42.6563       37.2058       50.6257       50.7608       43.8306       55.2015       60.7857       70.1514       88.0346      105.9168       79.6363       68.6474       76.7925       98.6677       82.3484       59.9396       60.4017       61.8406       63.6261       76.7975       70.5317       67.4194       62.9541       67.2949       77.1903       86.6943       92.3639       98.8197       92.2063       79.3960       77.7960      101.2204      124.3642      121.5585      138.0760      138.8523      140.0339      131.0161      125.7924      132.7728      125.7403       99.0323      125.1443      133.0780      154.6509      181.5718      156.6128      143.9278      132.6263      140.1537      142.7061      141.7825      153.7106      139.8798      145.3800      146.0872      158.4573      152.3451      144.5828      153.1472      110.1195      106.8302      105.9097      108.9409      113.0471      103.3349      127.9811        0.0000        0.0000        0.0000        0.0000        0.0000      188.4600      106.7700       77.7000      140.6120      137.3676      140.4753      152.0962      138.4651      134.8113      136.3629        0.0000        0.0000        0.0000        0.0000        0.0000        0.0000        0.0000        0.0000        0.0000        0.0000        0.0000        0.0000        0.0000        0.0000        0.0000        0.0000        0.0000        0.0000        0.0000        0.0000        0.0000        0.0000        0.0000        0.0000        0.0000        0.0000        0.0000        0.0000        0.0000        0.0000        0.0000        0.0000        0.0000        0.0000        0.0000        0.0000        0.0000        0.0000        0.0000        0.0000        0.0000        0.0000        0.0000        0.0000        0.0000        0.0000        0.0000        0.0000        0.0000        0.0000        0.0000        0.0000        0.0000        0.0000        0.0000
        0.0000        0.0000        0.0000        0.0000        0.0000        0.0000        0.0000        0.0000        0.0000        0.0000        0.0000        0.0000        0.0000        0.0000        0.0000        0.0000        0.0000        0.0000        0.0000        0.0000        0.0000        0.0000        0.0000        0.0000        0.0000        0.0000        0.0000        0.0000        0.0000        0.0000        0.0000        0.0000        0.0000        0.0000        0.0000        0.0000        0.0000        0.0000        0.0000        0.0000        0.0000        0.0000        0.0000        0.0000        0.0000        0.0000        0.0000        0.0000        0.0000        0.0000        0.0000        0.0000        0.0000        0.0000        0.0000        0.0000        0.0000        0.0000        0.0000        0.0000        0.0000        0.0000        0.0000        0.0000        0.0000        0.0000        0.0000        0.0000        0.0000        0.0000        0.0000        0.0000        0.0000        0.0000        0.0000        0.0000        0.0000        0.0000        0.0000        0.0000        0.0000        0.0000        0.0000        0.0000        0.0000        0.0000        0.0000        0.0000        0.0000        0.0000        0.0000        0.0000        0.0000        0.0000        0.0000        0.0000        0.0000        0.0000        0.0000        0.0000        0.0000       28.7044       34.2710       33.3759       27.3695       26.1942       31.7562       34.5906       34.0087       33.3621       41.2481       44.6606       43.1714       41.5857       49.0541       55.8264       61.0004       66.9106       82.9310       87.1715       94.9338      108.3273      105.1254       85.7217       95.5198      105.1892       90.0027       67.3531       73.1245       72.6439       75.4773       79.0493       72.3618       76.2942       72.0676       85.4172       81.2689       88.0537       97.1972       97.1316       78.3644       73.9462       69.1351       97.7472       96.2038      114.6081      127.6532      159.3768      133.8915      101.0076       98.3270       98.9657       95.1869       86.6912      110.1586      120.1735      120.9243      114.8226      108.0993      116.8200      121.9392      124.5428      133.3350      131.3723      121.9941      116.7543      128.7378      115.5508      127.3884      113.3844      116.0074      112.1606       92.0472       95.9609       97.4364       98.0375       97.6846        0.0000        0.0000        0.0000        0.0000        0.0000        0.0000      170.5500      137.7900       33.3300       37.7700      106.8548      117.2524      132.5800      141.7384      142.4586      133.4114      129.4269        0.0000        0.0000        0.0000        0.0000        0.0000        0.0000        0.0000        0.0000        0.0000        0.0000        0.0000        0.0000        0.0000        0.0000        0.0000        0.0000        0.0000        0.0000        0.0000        0.0000        0.0000        0.0000        0.0000        0.0000        0.0000        0.0000        0.0000        0.0000        0.0000        0.0000        0.0000        0.0000        0.0000        0.0000        0.0000        0.0000        0.0000        0.0000        0.0000        0.0000        0.0000        0.0000        0.0000        0.0000        0.0000        0.0000        0.0000        0.0000        0.0000        0.0000        0.0000        0.0000        0.0000        0.0000        0.0000
        0.0000        0.0000        0.0000        0.0000        0.0000        0.0000        0.0000        0.0000        0.0000        0.0000        0.0000        0.0000        0.0000        0.0000        0.0000        0.0000        0.0000        0.0000        0.0000        0.0000        0.0000        0.0000        0.0000        0.0000        0.0000        0.0000        0.0000        0.0000        0.0000        0.0000        0.0000        0.0000        0.0000        0.0000        0.0000        0.0000        0.0000        0.0000        0.0000        0.0000        0.0000        0.0000        0.0000        0.0000        0.0000        0.0000        0.0000        0.0000        0.0000        0.0000        0.0000        0.0000        0.0000        0.0000        0.0000        0.0000        0.0000        0.0000        0.0000        0.0000        0.0000        0.0000        0.0000        0.0000        0.0000        0.0000        0.0000        0.0000        0.0000        0.0000        0.0000        0.0000        0.0000        0.0000        0.0000        0.0000        0.0000        0.0000        0.0000        0.0000        0.0000        0.0000        0.0000        0.0000        0.0000        0.0000        0.0000        0.0000        0.0000        0.0000        0.0000        0.0000        0.0000        0.0000        0.0000        0.0000        0.0000        0.0000        0.0000        0.0000        0.0000        0.0000       36.4432       30.0929       28.4781       33.7641       31.6695       32.9900       30.6927       33.0701       41.7786       45.7245       38.2291       74.6773       72.9545       85.4857       92.8248       84.2155       95.1255      115.0312      127.5354      132.4491      149.5577      119.2833      123.8841      115.4441      103.9721       90.2466       83.7890       82.9108       89.0453       88.3406       83.2652       81.1246       78.3035       93.7393       83.6620       83.6457      142.3992      114.7373       76.7113       73.2241       68.4998       79.9648       89.3153       99.3938      115.6409      139.3615      132.6729      113.4602      111.1147      105.4444      104.9446       90.1017       90.4625      110.1476      118.9353      103.5107       99.7145      101.3760      103.6929      101.2805      105.1768      103.0129       97.7416       95.0945       96.9347       94.1512       99.8271       91.0940       93.1701       80.9974       80.8425       85.9437       93.2937       87.9098      104.1630        0.0000        0.0000        0.0000        0.0000        0.0000        0.0000        0.0000       98.0700       62.1900       69.7500      109.4337      101.3073      122.2104      131.1387      118.6365      108.9097      102.0967        0.0000        0.0000        0.0000        0.0000        0.0000        0.0000        0.0000        0.0000        0.0000        0.0000        0.0000        0.0000        0.0000        0.0000        0.0000        0.0000        0.0000        0.0000        0.0000        0.0000        0.0000        0.0000        0.0000        0.0000        0.0000        0.0000        0.0000        0.0000        0.0000        0.0000        0.0000        0.0000        0.0000        0.0000        0.0000        0.0000        0.0000        0.0000        0.0000        0.0000        0.0000        0.0000        0.0000        0.0000        0.0000        0.0000        0.0000        0.0000        0.0000        0.0000        0.0000        0.0000        0.0000        0.0000        0.0000
        0.0000        0.0000        0.0000        0.0000        0.0000        0.0000        0.0000        0.0000        0.0000        0.0000        0.0000        0.0000        0.0000        0.0000        0.0000        0.0000        0.0000        0.0000        0.0000        0.0000        0.0000        0.0000        0.0000        0.0000        0.0000        0.0000        0.0000        0.0000        0.0000        0.0000        0.0000        0.0000        0.0000        0.0000        0.0000        0.0000        0.0000        0.0000        0.0000        0.0000        0.0000        0.0000        0.0000        0.0000        0.0000        0.0000        0.0000        0.0000        0.0000        0.0000        0.0000        0.0000        0.0000        0.0000        0.0000        0.0000        0.0000        0.0000        0.0000        0.0000        0.0000        0.0000        0.0000        0.0000        0.0000        0.0000        0.0000        0.0000        0.0000        0.0000        0.0000        0.0000        0.0000        0.0000        0.0000        0.0000        0.0000        0.0000        0.0000        0.0000        0.0000        0.0000        0.0000        0.0000        0.0000        0.0000        0.0000        0.0000        0.0000        0.0000        0.0000        0.0000        0.0000        0.0000        0.0000        0.0000        0.0000        0.0000        0.0000        0.0000        0.0000        0.0000        0.0000       44.3409       38.0421       35.4051       34.2381       35.9106       28.1689       33.9198       42.9157       51.7685       63.6962       64.2085       67.4280       76.1962       93.5731       97.0841      124.4942      144.2301      154.9221      137.2617      130.2055      144.0183      151.7691      146.5220      134.6103        0.0000        0.0000       81.9330      105.5764      103.4498       96.9158      101.3936      100.0359       89.4056       81.8231       68.3102       80.6173       72.0927       56.7173       60.8816       54.1455       58.7129       73.4690       75.7303       84.4072      115.2853      133.3415      119.8730      108.0722      100.0301      125.6474      106.2041       92.6716       96.6825      101.5477       88.8103       83.7437       79.0735       81.5552       77.8087       74.5884       60.7085       55.1527       54.5959       57.7980       59.6925       57.4328       56.6713       63.8636       55.4660       63.0514       61.9492        0.0000        0.0000        0.0000        0.0000        0.0000        0.0000        0.0000        0.0000        0.0000        0.0000        0.0000        0.0000        0.0000       75.7503       77.1325       80.3653       83.6324       67.3602       64.8941        0.0000        0.0000        0.0000        0.0000        0.0000        0.0000        0.0000        0.0000        0.0000        0.0000        0.0000        0.0000        0.0000        0.0000        0.0000        0.0000        0.0000        0.0000        0.0000        0.0000        0.0000        0.0000        0.0000        0.0000        0.0000        0.0000        0.0000        0.0000        0.0000        0.0000        0.0000        0.0000        0.0000        0.0000        0.0000        0.0000        0.0000        0.0000        0.0000        0.0000        0.0000        0.0000        0.0000        0.0000        0.0000        0.0000        0.0000        0.0000        0.0000        0.0000        0.0000        0.0000        0.0000        0.0000        0.0000        0.0000
        0.0000        0.0000        0.0000        0.0000        0.0000        0.0000        0.0000        0.0000        0.0000        0.0000        0.0000        0.0000        0.0000        0.0000        0.0000        0.0000        0.0000        0.0000        0.0000        0.0000        0.0000        0.0000        0.0000        0.0000        0.0000        0.0000        0.0000        0.0000        0.0000        0.0000        0.0000        0.0000        0.0000        0.0000        0.0000        0.0000        0.0000        0.0000        0.0000        0.0000        0.0000        0.0000        0.0000        0.0000        0.0000        0.0000        0.0000        0.0000        0.0000        0.0000        0.0000        0.0000        0.0000        0.0000        0.0000        0.0000        0.0000        0.0000        0.0000        0.0000        0.0000        0.0000        0.0000        0.0000        0.0000        0.0000        0.0000        0.0000        0.0000        0.0000        0.0000        0.0000        0.0000        0.0000        0.0000        0.0000        0.0000        0.0000        0.0000        0.0000        0.0000        0.0000        0.0000        0.0000        0.0000        0.0000        0.0000        0.0000        0.0000        0.0000        0.0000        0.0000        0.0000        0.0000        0.0000        0.0000        0.0000        0.0000        0.0000        0.0000        0.0000        0.0000        0.0000       45.0863       31.4324       27.5911       31.6265       31.1651       34.4196       34.3364       38.0839       69.1300       75.1100       65.6181       76.3961       81.2088      110.2836      133.1789      146.3426      159.9039      160.0370      159.3915      124.8843      160.1531      160.4041      158.8122        0.0000        0.0000        0.0000        0.0000        0.0000        0.0000      110.0827      101.6457       98.7554       84.6402       70.5350       76.0566      100.3486       54.6990       48.5255       57.8708       38.9816       53.2708       64.0999       68.8005       79.6501      111.3191      115.2075      104.0079       99.2946       95.0187      103.0276       98.3320       96.0655       86.8249       77.8638       78.8332       69.1261       70.3850       65.2277       63.3814       56.6129       44.8191       43.1520       45.6658       45.2106       51.6111       55.1451       55.9581       59.2548       48.2978        0.0000        0.0000        0.0000        0.0000        0.0000        0.0000        0.0000        0.0000        0.0000        0.0000        0.0000        0.0000        0.0000        0.0000        0.0000       55.2380       51.1616       50.0377       47.6564       49.1796       50.4040       68.3042        0.0000        0.0000        0.0000        0.0000        0.0000        0.0000        0.0000        0.0000        0.0000        0.0000        0.0000        0.0000        0.0000        0.0000        0.0000        0.0000        0.0000        0.0000        0.0000        0.0000        0.0000        0.0000        0.0000        0.0000        0.0000        0.0000        0.0000        0.0000        0.0000        0.0000        0.0000        0.0000        0.0000        0.0000        0.0000        0.0000        0.0000        0.0000        0.0000        0.0000        0.0000        0.0000        0.0000        0.0000        0.0000        0.0000        0.0000        0.0000        0.0000        0.0000        0.0000        0.0000        0.0000        0.0000        0.0000
        0.0000        0.0000        0.0000        0.0000        0.0000        0.0000        0.0000        0.0000        0.0000        0.0000        0.0000        0.0000        0.0000        0.0000        0.0000        0.0000        0.0000        0.0000        0.0000        0.0000        0.0000        0.0000        0.0000        0.0000        0.0000        0.0000        0.0000        0.0000        0.0000        0.0000        0.0000        0.0000        0.0000        0.0000        0.0000        0.0000        0.0000        0.0000        0.0000        0.0000        0.0000        0.0000        0.0000        0.0000        0.0000        0.0000        0.0000        0.0000        0.0000        0.0000        0.0000        0.0000        0.0000        0.0000        0.0000        0.0000        0.0000        0.0000        0.0000        0.0000        0.0000        0.0000        0.0000        0.0000        0.0000        0.0000        0.0000        0.0000        0.0000        0.0000        0.0000        0.0000        0.0000        0.0000        0.0000        0.0000        0.0000        0.0000        0.0000        0.0000        0.0000        0.0000        0.0000        0.0000        0.0000        0.0000        0.0000        0.0000        0.0000        0.0000        0.0000        0.0000        0.0000        0.0000        0.0000        0.0000        0.0000        0.0000        0.0000        0.0000        0.0000        0.0000        0.0000       35.3247       26.2191       26.9648       35.0084       30.4274       31.0724       34.3928       43.5817       77.5683       73.0166       76.0120       79.8474       95.3175      130.2674        0.0000      139.1180      147.6167        0.0000        0.0000      123.3633      152.4797        0.0000        0.0000        0.0000        0.0000        0.0000        0.0000        0.0000        0.0000       97.2751       87.1734       95.5606       87.9380       64.6115       74.4482       75.2942       55.3854       45.9003       46.3687       42.1452       58.2370       61.6688       63.0401       78.3258       90.2738       99.7625      107.2037       98.2311       82.7245       82.8146       83.8060       84.5136       76.5865       68.0021       64.4216       59.9703       66.0950       55.9285       58.4471       52.6000       42.3042       42.8796       46.8277       57.3273        0.0000        0.0000        0.0000        0.0000        0.0000        0.0000        0.0000        0.0000        0.0000        0.0000        0.0000        0.0000        0.0000        0.0000        0.0000        0.0000        0.0000        0.0000        0.0000        0.0000       36.7486       35.4901       35.6615       36.5822       39.7788        0.0000        0.0000        0.0000        0.0000        0.0000        0.0000        0.0000        0.0000        0.0000        0.0000        0.0000        0.0000        0.0000        0.0000        0.0000        0.0000        0.0000        0.0000        0.0000        0.0000        0.0000        0.0000        0.0000        0.0000        0.0000        0.0000        0.0000        0.0000        0.0000        0.0000        0.0000        0.0000        0.0000        0.0000        0.0000        0.0000        0.0000        0.0000        0.0000        0.0000        0.0000        0.0000        0.0000        0.0000        0.0000        0.0000        0.0000        0.0000        0.0000        0.0000        0.0000        0.0000        0.0000        0.0000        0.0000        0.0000        0.0000
        0.0000        0.0000        0.0000        0.0000        0.0000        0.0000        0.0000        0.0000        0.0000        0.0000        0.0000        0.0000        0.0000        0.0000        0.0000        0.0000        0.0000        0.0000        0.0000        0.0000        0.0000        0.0000        0.0000        0.0000        0.0000        0.0000        0.0000        0.0000        0.0000        0.0000        0.0000        0.0000        0.0000        0.0000        0.0000        0.0000        0.0000        0.0000        0.0000        0.0000        0.0000        0.0000        0.0000        0.0000        0.0000        0.0000        0.0000        0.0000        0.0000        0.0000        0.0000        0.0000        0.0000        0.0000        0.0000        0.0000        0.0000        0.0000        0.0000        0.0000        0.0000        0.0000        0.0000        0.0000        0.0000        0.0000        0.0000        0.0000        0.0000        0.0000        0.0000        0.0000        0.0000        0.0000        0.0000        0.0000        0.0000        0.0000        0.0000        0.0000        0.0000        0.0000        0.0000        0.0000        0.0000        0.0000        0.0000        0.0000        0.0000        0.0000        0.0000        0.0000        0.0000        0.0000        0.0000        0.0000        0.0000        0.0000        0.0000        0.0000        0.0000        0.0000        0.0000       33.2769       30.0179       35.9663       39.7390       35.7194       34.6597       48.4400       58.1979       82.1638       87.0893       91.6397        0.0000        0.0000        0.0000        0.0000        0.0000        0.0000        0.0000        0.0000        0.0000        0.0000        0.0000        0.0000        0.0000        0.0000        0.0000        0.0000        0.0000        0.0000        0.0000       74.5458       77.2078       70.9577       55.8120       57.3432       49.0752       38.5063       31.4634       33.5503       44.0537       48.5281       47.4518       55.8909       62.0454       68.5584       77.2444       91.5269       76.4375       69.6939       74.4874       81.2977       81.2631       68.1892       63.1349       57.9090       58.1364       54.9582       53.4928       62.8903       64.9404       64.4251       54.7539       50.0066        0.0000        0.0000        0.0000        0.0000        0.0000        0.0000        0.0000        0.0000        0.0000        0.0000        0.0000        0.0000        0.0000        0.0000        0.0000        0.0000        0.0000        0.0000        0.0000        0.0000        0.0000        0.0000       31.7837       30.9218       33.4482        0.0000       51.5454       70.5590        0.0000        0.0000        0.0000        0.0000        0.0000        0.0000        0.0000        0.0000        0.0000        0.0000        0.0000        0.0000        0.0000        0.0000        0.0000        0.0000        0.0000        0.0000        0.0000        0.0000        0.0000        0.0000        0.0000        0.0000        0.0000        0.0000        0.0000        0.0000        0.0000        0.0000        0.0000        0.0000        0.0000        0.0000        0.0000        0.0000        0.0000        0.0000        0.0000        0.0000        0.0000        0.0000        0.0000        0.0000        0.0000        0.0000        0.0000        0.0000        0.0000        0.0000        0.0000        0.0000        0.0000        0.0000        0.0000
        0.0000        0.0000        0.0000        0.0000        0.0000        0.0000        0.0000        0.0000        0.0000        0.0000        0.0000        0.0000        0.0000        0.0000        0.0000        0.0000        0.0000        0.0000        0.0000        0.0000        0.0000        0.0000        0.0000        0.0000        0.0000        0.0000        0.0000        0.0000        0.0000        0.0000        0.0000        0.0000        0.0000        0.0000        0.0000        0.0000        0.0000        0.0000        0.0000        0.0000        0.0000        0.0000        0.0000        0.0000        0.0000        0.0000        0.0000        0.0000        0.0000        0.0000        0.0000        0.0000        0.0000        0.0000        0.0000        0.0000        0.0000        0.0000        0.0000        0.0000        0.0000        0.0000        0.0000        0.0000        0.0000        0.0000        0.0000        0.0000        0.0000        0.0000        0.0000        0.0000        0.0000        0.0000        0.0000        0.0000        0.0000        0.0000        0.0000        0.0000        0.0000        0.0000        0.0000        0.0000        0.0000        0.0000        0.0000        0.0000        0.0000        0.0000        0.0000        0.0000        0.0000        0.0000        0.0000        0.0000        0.0000        0.0000        0.0000        0.0000        0.0000        0.0000        0.0000        0.0000        0.0000       43.8913       56.7695       48.0381       43.5747       59.0089       79.3680      105.7613      100.4905      107.4764      104.2378        0.0000        0.0000        0.0000        0.0000        0.0000        0.0000        0.0000        0.0000        0.0000        0.0000        0.0000        0.0000        0.0000        0.0000        0.0000        0.0000        0.0000        0.0000       56.7567       56.0695       58.8745       41.9288       40.3997       37.0107       32.5811       37.1553       36.2430       32.0952       32.8490       48.8920       61.1229       45.5988       41.5707       51.8482       57.0998       55.5687       67.0146       63.5479       70.0538       68.9240       45.9770       44.5005       44.0958       56.1902       49.3260       52.7115       71.6791       55.4377       46.5000       36.0300        0.0000        0.0000        0.0000        0.0000        0.0000        0.0000        0.0000        0.0000        0.0000        0.0000        0.0000        0.0000        0.0000        0.0000        0.0000        0.0000        0.0000        0.0000        0.0000        0.0000        0.0000        0.0000        0.0000        0.0000       32.4865       34.0966        0.0000       28.8300       62.4900        0.0000        0.0000        0.0000        0.0000        0.0000        0.0000        0.0000        0.0000        0.0000        0.0000        0.0000        0.0000        0.0000        0.0000        0.0000        0.0000        0.0000        0.0000        0.0000        0.0000        0.0000        0.0000        0.0000        0.0000        0.0000        0.0000        0.0000        0.0000        0.0000        0.0000        0.0000        0.0000        0.0000        0.0000        0.0000        0.0000        0.0000        0.0000        0.0000        0.0000        0.0000        0.0000        0.0000        0.0000        0.0000        0.0000        0.0000        0.0000        0.0000        0.0000        0.0000        0.0000        0.0000        0.0000        0.0000
        0.0000        0.0000        0.0000        0.0000        0.0000        0.0000        0.0000        0.0000        0.0000        0.0000        0.0000        0.0000        0.0000        0.0000        0.0000        0.0000        0.0000        0.0000        0.0000        0.0000        0.0000        0.0000        0.0000        0.0000        0.0000        0.0000        0.0000        0.0000        0.0000        0.0000        0.0000        0.0000        0.0000        0.0000        0.0000        0.0000        0.0000        0.0000        0.0000        0.0000        0.0000        0.0000        0.0000        0.0000        0.0000        0.0000        0.0000        0.0000        0.0000        0.0000        0.0000        0.0000        0.0000        0.0000        0.0000        0.0000        0.0000        0.0000        0.0000        0.0000        0.0000        0.0000        0.0000        0.0000        0.0000        0.0000        0.0000        0.0000        0.0000        0.0000        0.0000        0.0000        0.0000        0.0000        0.0000        0.0000        0.0000        0.0000        0.0000        0.0000        0.0000        0.0000        0.0000        0.0000        0.0000        0.0000        0.0000        0.0000        0.0000        0.0000        0.0000        0.0000        0.0000        0.0000        0.0000        0.0000        0.0000        0.0000        0.0000        0.0000        0.0000        0.0000        0.0000        0.0000        0.0000        0.0000       45.6860       45.8629       54.4712       67.9263       71.4838      106.6901      113.0132      124.7787      113.6623        0.0000        0.0000        0.0000        0.0000        0.0000        0.0000        0.0000        0.0000        0.0000        0.0000        0.0000        0.0000        0.0000        0.0000        0.0000        0.0000        0.0000        0.0000        0.0000        0.0000       39.9750       36.7585       31.8286       31.6938       29.7129       29.0482       27.6400       27.6148       72.1494       25.8700       23.0827       26.8447       33.7416       36.1087       42.7171       45.3234       56.9216       66.7375       67.9945       67.7923       49.9300       59.8761       48.5348       53.5336       49.9046        0.0000        0.0000       71.6012        0.0000        0.0000        0.0000        0.0000        0.0000        0.0000        0.0000        0.0000        0.0000        0.0000        0.0000        0.0000        0.0000        0.0000        0.0000        0.0000        0.0000        0.0000        0.0000        0.0000        0.0000        0.0000        0.0000        0.0000        0.0000        0.0000       34.7663       42.4813        0.0000        0.0000        0.0000        0.0000        0.0000        0.0000        0.0000        0.0000        0.0000        0.0000        0.0000        0.0000        0.0000        0.0000        0.0000        0.0000        0.0000        0.0000        0.0000        0.0000        0.0000        0.0000        0.0000        0.0000        0.0000        0.0000        0.0000        0.0000        0.0000        0.0000        0.0000        0.0000        0.0000        0.0000        0.0000        0.0000        0.0000        0.0000        0.0000        0.0000        0.0000        0.0000        0.0000        0.0000        0.0000        0.0000        0.0000        0.0000        0.0000        0.0000        0.0000        0.0000        0.0000        0.0000        0.0000        0.0000        0.0000        0.0000
[truncated: 212,709 more chars]
