# Supplementary material for: Multidimensional evaluation of the TRMM 3B43V7 satellite-based precipitation product in mainland China from 1998–2016
Source: PeerJ. 2020 Feb 20;8:e8615. doi: 10.7717/peerj.8615 (PMC7036276; doi:10.7717/peerj.8615)
Supplement: Supplemental Information 2 [file peerj-08-8615-s002.zip › TRMM_3B43 data/TRMM 3B43 data-Year-Month/2005-04.txt]

ncols         249
nrows         175
xllcorner     73.250
yllcorner     6.500
cellsize      0.25000
        0.0000        0.0000        0.0000        0.0000        0.0000        0.0000        0.0000        0.0000        0.0000        0.0000        0.0000        0.0000        0.0000        0.0000        0.0000        0.0000        0.0000        0.0000        0.0000        0.0000        0.0000        0.0000        0.0000        0.0000        0.0000        0.0000        0.0000        0.0000        0.0000        0.0000        0.0000        0.0000        0.0000        0.0000        0.0000        0.0000        0.0000        0.0000        0.0000        0.0000        0.0000        0.0000        0.0000        0.0000        0.0000        0.0000        0.0000        0.0000        0.0000        0.0000        0.0000        0.0000        0.0000        0.0000        0.0000        0.0000        0.0000        0.0000        0.0000        0.0000        0.0000        0.0000        0.0000        0.0000        0.0000        0.0000        0.0000        0.0000        0.0000        0.0000        0.0000        0.0000        0.0000        0.0000        0.0000        0.0000        0.0000        0.0000        0.0000        0.0000        0.0000        0.0000        0.0000        0.0000        0.0000        0.0000        0.0000        0.0000        0.0000        0.0000        0.0000        0.0000        0.0000        0.0000        0.0000        0.0000        0.0000        0.0000        0.0000        0.0000        0.0000        0.0000        0.0000        0.0000        0.0000        0.0000        0.0000        0.0000        0.0000        0.0000        0.0000        0.0000        0.0000        0.0000        0.0000        0.0000        0.0000        0.0000        0.0000        0.0000        0.0000        0.0000        0.0000        0.0000        0.0000        0.0000        0.0000        0.0000        0.0000        0.0000        0.0000        0.0000        0.0000        0.0000        0.0000        0.0000        0.0000        0.0000        0.0000        0.0000        0.0000        0.0000        0.0000        0.0000        0.0000        0.0000        0.0000        0.0000        0.0000        0.0000        0.0000        0.0000        0.0000        0.0000        0.0000        0.0000        0.0000        0.0000        0.0000        0.0000        0.0000        0.0000        0.0000        0.0000        0.0000        0.0000        0.0000        0.0000        0.0000        0.0000        0.0000        0.0000        0.0000       23.5555       23.8628       22.4283        0.0000        0.0000        0.0000       23.6506       25.7612       25.1903       28.1160       25.0546       22.2181       24.6319       25.9435       26.7474       25.1353       25.5079       28.1589       30.1203       31.9773       34.0027       34.5275       49.6962       54.0388       56.8105       56.3242      102.4038      123.8464      132.1462      139.5334      111.7061      112.4013      119.3673      118.7854       96.7756       84.9937       87.2038       89.9069       92.7176       96.8245       93.9282       99.4388       95.8984       92.9094       90.5487       82.7252        0.0000        0.0000        0.0000        0.0000        0.0000        0.0000        0.0000        0.0000        0.0000        0.0000        0.0000        0.0000        0.0000        0.0000        0.0000        0.0000        0.0000        0.0000        0.0000        0.0000        0.0000        0.0000        0.0000        0.0000        0.0000        0.0000        0.0000        0.0000        0.0000        0.0000
        0.0000        0.0000        0.0000        0.0000        0.0000        0.0000        0.0000        0.0000        0.0000        0.0000        0.0000        0.0000        0.0000        0.0000        0.0000        0.0000        0.0000        0.0000        0.0000        0.0000        0.0000        0.0000        0.0000        0.0000        0.0000        0.0000        0.0000        0.0000        0.0000        0.0000        0.0000        0.0000        0.0000        0.0000        0.0000        0.0000        0.0000        0.0000        0.0000        0.0000        0.0000        0.0000        0.0000        0.0000        0.0000        0.0000        0.0000        0.0000        0.0000        0.0000        0.0000        0.0000        0.0000        0.0000        0.0000        0.0000        0.0000        0.0000        0.0000        0.0000        0.0000        0.0000        0.0000        0.0000        0.0000        0.0000        0.0000        0.0000        0.0000        0.0000        0.0000        0.0000        0.0000        0.0000        0.0000        0.0000        0.0000        0.0000        0.0000        0.0000        0.0000        0.0000        0.0000        0.0000        0.0000        0.0000        0.0000        0.0000        0.0000        0.0000        0.0000        0.0000        0.0000        0.0000        0.0000        0.0000        0.0000        0.0000        0.0000        0.0000        0.0000        0.0000        0.0000        0.0000        0.0000        0.0000        0.0000        0.0000        0.0000        0.0000        0.0000        0.0000        0.0000        0.0000        0.0000        0.0000        0.0000        0.0000        0.0000        0.0000        0.0000        0.0000        0.0000        0.0000        0.0000        0.0000        0.0000        0.0000        0.0000        0.0000        0.0000        0.0000        0.0000        0.0000        0.0000        0.0000        0.0000        0.0000        0.0000        0.0000        0.0000        0.0000        0.0000        0.0000        0.0000        0.0000        0.0000        0.0000        0.0000        0.0000        0.0000        0.0000        0.0000        0.0000        0.0000        0.0000        0.0000        0.0000        0.0000        0.0000        0.0000        0.0000        0.0000        0.0000        0.0000        0.0000        0.0000        0.0000        0.0000        0.0000        0.0000        0.0000       21.9319       25.3654       23.7822       21.3512       21.4768       21.2573       21.2682       21.9678       23.0827       24.2976       24.0051       22.4356       20.9223       19.6432       24.4638       25.1448       23.0053       22.3880       25.1364       31.3878       37.5490       39.4613       39.0036       49.6762       52.0836       63.0512       57.7658       84.0421       98.8385      114.2032      129.6098      120.9820      120.2040      112.1518      105.6479       88.8034       83.5597       76.3546       73.8520       79.3398       80.1358       80.2954       82.7053       86.3887      100.2472       97.2306       94.8141       98.8659      102.5482      107.8834      119.8460      137.3244      120.4879      112.1849        0.0000        0.0000        0.0000        0.0000        0.0000        0.0000        0.0000        0.0000        0.0000        0.0000        0.0000        0.0000        0.0000        0.0000        0.0000        0.0000        0.0000        0.0000        0.0000        0.0000        0.0000        0.0000        0.0000
        0.0000        0.0000        0.0000        0.0000        0.0000        0.0000        0.0000        0.0000        0.0000        0.0000        0.0000        0.0000        0.0000        0.0000        0.0000        0.0000        0.0000        0.0000        0.0000        0.0000        0.0000        0.0000        0.0000        0.0000        0.0000        0.0000        0.0000        0.0000        0.0000        0.0000        0.0000        0.0000        0.0000        0.0000        0.0000        0.0000        0.0000        0.0000        0.0000        0.0000        0.0000        0.0000        0.0000        0.0000        0.0000        0.0000        0.0000        0.0000        0.0000        0.0000        0.0000        0.0000        0.0000        0.0000        0.0000       48.6984        0.0000       28.7528       21.6415        0.0000        0.0000        0.0000        0.0000        0.0000        0.0000        0.0000        0.0000        0.0000        0.0000        0.0000        0.0000        0.0000        0.0000        0.0000        0.0000        0.0000        0.0000        0.0000        0.0000        0.0000        0.0000        0.0000        0.0000        0.0000        0.0000        0.0000        0.0000        0.0000        0.0000        0.0000        0.0000        0.0000        0.0000        0.0000        0.0000        0.0000        0.0000        0.0000        0.0000        0.0000        0.0000        0.0000        0.0000        0.0000        0.0000        0.0000        0.0000        0.0000        0.0000        0.0000        0.0000        0.0000        0.0000        0.0000        0.0000        0.0000        0.0000        0.0000        0.0000        0.0000        0.0000        0.0000        0.0000        0.0000        0.0000        0.0000        0.0000        0.0000        0.0000        0.0000        0.0000        0.0000        0.0000        0.0000        0.0000        0.0000        0.0000        0.0000        0.0000        0.0000        0.0000        0.0000        0.0000        0.0000        0.0000        0.0000        0.0000        0.0000        0.0000        0.0000        0.0000        0.0000        0.0000        0.0000        0.0000        0.0000        0.0000        0.0000        0.0000        0.0000        0.0000        0.0000        0.0000        0.0000        0.0000        0.0000        0.0000        0.0000        0.0000        0.0000        0.0000       20.0859       20.6654       21.6543       22.4287       28.0273       51.3458       61.7608       51.3813       30.6699       22.1953       20.0924       20.0488       16.9967       16.8294       18.1913       27.0316       26.2994       24.2087       22.6441       23.3774       29.1424       34.5596       38.2525       39.8814       51.5243       53.1254       58.6609       56.4051       66.5595       62.6310       81.6615       92.1148       89.6792      100.1256      103.0733      103.0563       86.1756       78.1158       66.8969       68.1203       78.5635       78.7802       82.5703       86.7684       78.0025       79.1840       95.5507      106.3452       98.0448      102.6144      107.9775      110.3213      117.5735      105.4793      107.0980      108.3079        0.0000        0.0000        0.0000        0.0000        0.0000        0.0000        0.0000        0.0000        0.0000        0.0000        0.0000        0.0000        0.0000        0.0000        0.0000        0.0000        0.0000        0.0000        0.0000        0.0000        0.0000        0.0000
        0.0000        0.0000        0.0000        0.0000        0.0000        0.0000        0.0000        0.0000        0.0000        0.0000        0.0000        0.0000        0.0000        0.0000        0.0000        0.0000        0.0000        0.0000        0.0000        0.0000        0.0000        0.0000        0.0000        0.0000        0.0000        0.0000        0.0000        0.0000        0.0000        0.0000        0.0000        0.0000        0.0000        0.0000        0.0000        0.0000        0.0000        0.0000        0.0000        0.0000        0.0000        0.0000        0.0000        0.0000        0.0000        0.0000        0.0000        0.0000        0.0000        0.0000        0.0000        0.0000        0.0000       69.0410       59.1010       47.7706       43.9783       32.4451       23.3623        9.1003        0.0000        0.0000        0.0000        0.0000        0.0000        0.0000        0.0000        0.0000        0.0000        0.0000        0.0000        0.0000        0.0000        0.0000        0.0000        0.0000        0.0000        0.0000        0.0000        0.0000        0.0000        0.0000        0.0000        0.0000        0.0000        0.0000        0.0000        0.0000        0.0000        0.0000        0.0000        0.0000        0.0000        0.0000        0.0000        0.0000        0.0000        0.0000        0.0000        0.0000        0.0000        0.0000        0.0000        0.0000        0.0000        0.0000        0.0000        0.0000        0.0000        0.0000        0.0000        0.0000        0.0000        0.0000        0.0000        0.0000        0.0000        0.0000        0.0000        0.0000        0.0000        0.0000        0.0000        0.0000        0.0000        0.0000        0.0000        0.0000        0.0000        0.0000        0.0000        0.0000        0.0000        0.0000        0.0000        0.0000        0.0000        0.0000        0.0000        0.0000        0.0000        0.0000        0.0000        0.0000        0.0000        0.0000        0.0000        0.0000        0.0000        0.0000        0.0000        0.0000        0.0000        0.0000        0.0000        0.0000        0.0000        0.0000        0.0000        0.0000        0.0000        0.0000        0.0000        0.0000        0.0000        0.0000        0.0000        0.0000        0.0000        0.0000       14.6214       17.2099       17.2928       18.8582       26.9475       49.6576       56.7718       84.6067       84.2608       56.4485       24.5924       22.6614       22.9140       22.3969       22.4050       31.4231       36.1183       32.8681       28.4192       26.5792       27.7290       31.6989       37.4195       45.0104       46.4010       46.8330       48.1943       55.7202       52.2798       61.1057       61.0687       69.3858       80.7968       75.6308       80.2401       80.4758       86.5447       71.7358       62.4144       62.0233       68.0069       77.6145       82.8957       80.7342       82.6334       77.4319       81.0872       88.0429       90.7416       95.6641       98.5335       99.5433      102.5395       98.0217       95.4992      119.9909      133.3667      133.7217      137.5488        0.0000        0.0000        0.0000        0.0000        0.0000        0.0000        0.0000        0.0000        0.0000        0.0000        0.0000        0.0000        0.0000        0.0000        0.0000        0.0000        0.0000        0.0000        0.0000        0.0000
        0.0000        0.0000        0.0000        0.0000        0.0000        0.0000        0.0000        0.0000        0.0000        0.0000        0.0000        0.0000        0.0000        0.0000        0.0000        0.0000        0.0000        0.0000        0.0000        0.0000        0.0000        0.0000        0.0000        0.0000        0.0000        0.0000        0.0000        0.0000        0.0000        0.0000        0.0000        0.0000        0.0000        0.0000        0.0000        0.0000        0.0000        0.0000        0.0000        0.0000        0.0000        0.0000        0.0000        0.0000        0.0000        0.0000        0.0000        0.0000        0.0000        0.0000        0.0000        0.0000        0.0000       58.3133       54.4908       51.4221       47.9506       34.7048       26.5824       16.5986        0.0000        0.0000        0.0000        0.0000        0.0000        0.0000        0.0000        0.0000        0.0000        0.0000        0.0000        0.0000        0.0000        0.0000        0.0000        0.0000        0.0000        0.0000        0.0000        0.0000        0.0000        0.0000        0.0000        0.0000        0.0000        0.0000        0.0000        0.0000        0.0000        0.0000        0.0000        0.0000        0.0000        0.0000        0.0000        0.0000        0.0000        0.0000        0.0000        0.0000        0.0000        0.0000        0.0000        0.0000        0.0000        0.0000        0.0000        0.0000        0.0000        0.0000        0.0000        0.0000        0.0000        0.0000        0.0000        0.0000        0.0000        0.0000        0.0000        0.0000        0.0000        0.0000        0.0000        0.0000        0.0000        0.0000        0.0000        0.0000        0.0000        0.0000        0.0000        0.0000        0.0000        0.0000        0.0000        0.0000        0.0000        0.0000        0.0000        0.0000        0.0000        0.0000        0.0000        0.0000        0.0000        0.0000        0.0000        0.0000        0.0000        0.0000        0.0000        0.0000        0.0000        0.0000        0.0000        0.0000        0.0000        0.0000        0.0000        0.0000        0.0000        0.0000        0.0000        0.0000        0.0000        0.0000        0.0000        0.0000        0.0000        0.0000       14.7769       15.0100       14.4769       16.6111       72.5739       59.2973       61.7370       52.7861       51.8967       29.2739       27.3251       22.4480       22.8085       21.5056       20.6151       22.8522       26.8800       34.5835       33.8222       33.6513       36.4370       33.7954       36.1437       41.1759       41.9128       49.2833       48.2650       49.2251       48.7189       46.8113       48.4303       48.7703       61.4390       75.6865       74.2502       71.6269       77.2148       75.3710       83.1827       77.9058       83.5105       85.8078       82.7363       90.5541       91.1185       95.7277       92.8083       89.7995       94.1042       98.3220       99.0410      103.4681      103.7678       99.8836       98.1151      110.2620      117.1735      126.9732      138.8499      146.2002      141.5392        0.0000        0.0000        0.0000        0.0000        0.0000        0.0000        0.0000        0.0000        0.0000        0.0000        0.0000        0.0000        0.0000        0.0000        0.0000        0.0000        0.0000        0.0000
        0.0000        0.0000        0.0000        0.0000        0.0000        0.0000        0.0000        0.0000        0.0000        0.0000        0.0000        0.0000        0.0000        0.0000        0.0000        0.0000        0.0000        0.0000        0.0000        0.0000        0.0000        0.0000        0.0000        0.0000        0.0000        0.0000        0.0000        0.0000        0.0000        0.0000        0.0000        0.0000        0.0000        0.0000        0.0000        0.0000        0.0000        0.0000        0.0000        0.0000        0.0000        0.0000        0.0000        0.0000        0.0000        0.0000        0.0000        0.0000        0.0000        0.0000       86.2213       77.9031       60.2935       61.1099       60.3706       53.2441       42.4774       32.5958       27.6757       17.2635       11.4912        9.7727        0.0000        0.0000        0.0000        0.0000        0.0000        0.0000        0.0000        0.0000        0.0000        0.0000        0.0000        0.0000        0.0000        0.0000        0.0000        0.0000        0.0000        0.0000        0.0000        0.0000        0.0000        0.0000        0.0000        0.0000        0.0000        0.0000        0.0000        0.0000        0.0000        0.0000        0.0000        0.0000        0.0000        0.0000        0.0000        0.0000        0.0000        0.0000        0.0000        0.0000        0.0000        0.0000        0.0000        0.0000        0.0000        0.0000        0.0000        0.0000        0.0000        0.0000        0.0000        0.0000        0.0000        0.0000        0.0000        0.0000        0.0000        0.0000        0.0000        0.0000        0.0000        0.0000        0.0000        0.0000        0.0000        0.0000        0.0000        0.0000        0.0000        0.0000        0.0000        0.0000        0.0000        0.0000        0.0000        0.0000        0.0000        0.0000        0.0000        0.0000        0.0000        0.0000        0.0000        0.0000        0.0000        0.0000        0.0000        0.0000        0.0000        0.0000        0.0000        0.0000        0.0000        0.0000        0.0000        0.0000        0.0000        0.0000        0.0000        0.0000        0.0000        0.0000        0.0000        0.0000        0.0000        0.0000        0.0000       16.5223       16.4090       14.5341       15.8878       18.6835       61.8387       83.0294       50.0105       32.1042       29.7128       26.6305       27.6245       19.9274       18.8309       18.3432       22.0223       21.4706       25.5215       29.9449       28.8164       30.2756       35.3040       39.8572       47.7572       46.2950       49.6993       55.3790       52.4531       57.7105       55.6708       55.2584       51.2376       53.8982       62.0029       72.1841       72.1687       71.3436       80.7430       89.5902       94.7399       98.7621       99.1527       96.5280       98.7339      100.0753       99.3672      100.3032       98.3227       96.0322       96.2215      104.0660      103.9352      101.7850      100.2137      103.9085      101.5664      100.2638      107.4453      111.4172      128.1024      139.6022      151.9911        0.0000        0.0000        0.0000        0.0000        0.0000        0.0000        0.0000        0.0000        0.0000        0.0000        0.0000        0.0000        0.0000        0.0000      130.3815      131.9863      126.5487        0.0000
        0.0000        0.0000        0.0000        0.0000        0.0000        0.0000        0.0000        0.0000        0.0000        0.0000        0.0000        0.0000        0.0000        0.0000        0.0000        0.0000        0.0000        0.0000        0.0000        0.0000        0.0000        0.0000        0.0000        0.0000        0.0000        0.0000        0.0000        0.0000        0.0000        0.0000        0.0000        0.0000        0.0000        0.0000        0.0000        0.0000        0.0000        0.0000        0.0000        0.0000        0.0000        0.0000        0.0000        0.0000        0.0000        0.0000        0.0000        0.0000       55.1198       57.7166       57.9784       51.1098       54.3207       50.9978       58.9641       39.7364       36.2252       31.0920       27.4301       22.1475       19.1235       10.8059       10.2029        0.0000        0.0000        0.0000        0.0000        0.0000        0.0000        0.0000        0.0000        0.0000        0.0000        0.0000        0.0000        0.0000        0.0000        0.0000        0.0000        0.0000        0.0000        0.0000        0.0000        0.0000        0.0000        0.0000        0.0000        0.0000        0.0000        0.0000        0.0000        0.0000        0.0000        0.0000        0.0000        0.0000        0.0000        0.0000        0.0000        0.0000        0.0000        0.0000        0.0000        0.0000        0.0000        0.0000        0.0000        0.0000        0.0000        0.0000        0.0000        0.0000        0.0000        0.0000        0.0000        0.0000        0.0000        0.0000        0.0000        0.0000        0.0000        0.0000        0.0000        0.0000        0.0000        0.0000        0.0000        0.0000        0.0000        0.0000        0.0000        0.0000        0.0000        0.0000        0.0000        0.0000        0.0000        0.0000        0.0000        0.0000        0.0000        0.0000        0.0000        0.0000        0.0000        0.0000        0.0000        0.0000        0.0000        0.0000        0.0000        0.0000        0.0000        0.0000        0.0000        0.0000        0.0000        0.0000        0.0000        0.0000        0.0000        0.0000        0.0000        0.0000        0.0000        0.0000        0.0000        0.0000       14.5917       16.1015       15.9103       14.5337       14.9411       15.4655       21.3004       32.5976       29.7642       26.0144       21.0030       21.6647       22.3574       19.6547       18.8658       18.3499       21.1904       24.9219       24.4435       27.9452       29.9434       31.6076       34.7551       39.7128       42.9581       46.8372       56.8340       63.7401       59.0822       55.3897       54.9781       53.3622       56.9897       54.4131       54.0386       62.6539       68.5729       74.2227       80.0260       90.6241       98.3225      116.7791      116.0231      105.0528       89.2023       89.6286       88.8008       89.6467       91.5719      113.4149      108.8714       96.0731       88.3831       92.6278      101.1415      102.2924      106.1185      112.5996      116.7624      117.7686      128.7114      134.0952      153.2373      151.3444        0.0000        0.0000        0.0000        0.0000        0.0000        0.0000        0.0000        0.0000        0.0000      116.4421      110.4024      114.4069      111.4121      127.1318      135.7966      131.9941      126.0864
        0.0000        0.0000        0.0000        0.0000        0.0000        0.0000        0.0000        0.0000        0.0000        0.0000        0.0000        0.0000        0.0000        0.0000        0.0000        0.0000        0.0000        0.0000        0.0000        0.0000        0.0000        0.0000        0.0000        0.0000        0.0000        0.0000        0.0000        0.0000        0.0000        0.0000        0.0000        0.0000        0.0000        0.0000        0.0000        0.0000        0.0000        0.0000        0.0000        0.0000        0.0000        0.0000        0.0000        0.0000        0.0000        0.0000        0.0000        0.0000       47.0261       49.1557       48.6787       42.5006       42.4964       42.0022       38.6256       31.7259       28.5643       28.1925       29.2892       35.1170       28.6146       19.7302       18.0481       18.1453       12.0094        8.4864        7.4714        0.0000        0.0000        0.0000        0.0000        0.0000        0.0000        0.0000        0.0000        0.0000        0.0000        0.0000        0.0000        0.0000        0.0000        0.0000        0.0000        0.0000        0.0000        0.0000        0.0000        0.0000        0.0000        0.0000        0.0000        0.0000        0.0000        0.0000        0.0000        0.0000        0.0000        0.0000        0.0000        0.0000        0.0000        0.0000        0.0000        0.0000        0.0000        0.0000        0.0000        0.0000        0.0000        0.0000        0.0000        0.0000        0.0000        0.0000        0.0000        0.0000        0.0000        0.0000        0.0000        0.0000        0.0000        0.0000        0.0000        0.0000        0.0000        0.0000        0.0000        0.0000        0.0000        0.0000        0.0000        0.0000        0.0000        0.0000        0.0000        0.0000        0.0000        0.0000        0.0000        0.0000        0.0000        0.0000        0.0000        0.0000        0.0000        0.0000        0.0000        0.0000        0.0000        0.0000        0.0000        0.0000        0.0000        0.0000        0.0000        0.0000        0.0000        0.0000        0.0000        0.0000        0.0000        0.0000        0.0000        0.0000        0.0000        0.0000        0.0000        0.0000       13.4263       14.0574       14.4326       12.9668       12.8856       14.1386       15.1679       16.8159       27.4917       42.4938       28.9786       23.9905       24.2890       21.9750       20.3006       23.8718       23.5151       26.5314       26.3386       27.9761       27.7484       29.1527       33.3487       44.5033       44.3915       49.7713       55.4156       49.2967       46.1824       47.1561       54.4200       60.7656       63.0136       57.3848       58.5249       61.3848       65.6599       69.3527       80.3988       80.7191       92.7228       99.3641       94.2291       86.6176       81.0925       81.9931       82.3039       87.1128       92.7713      100.4333      103.2523      102.7016      102.0000      109.9377       98.9584       98.9365      101.4427      101.7154      102.4304      117.7152      127.2478      139.1120      143.9909        0.0000        0.0000        0.0000        0.0000        0.0000        0.0000      105.0122      106.7366      108.1857      102.9499      104.8946      106.8887      116.0906      117.4383      115.3004      115.0055        0.0000        0.0000
        0.0000        0.0000        0.0000        0.0000        0.0000        0.0000        0.0000        0.0000        0.0000        0.0000        0.0000        0.0000        0.0000        0.0000        0.0000        0.0000        0.0000        0.0000        0.0000        0.0000        0.0000        0.0000        0.0000        0.0000        0.0000        0.0000        0.0000        0.0000        0.0000        0.0000        0.0000        0.0000        0.0000        0.0000        0.0000        0.0000        0.0000        0.0000        0.0000        0.0000        0.0000        0.0000        0.0000        0.0000        0.0000        0.0000        0.0000        0.0000       35.7610       36.1524       32.6356       28.7592       29.6761       28.9845       27.1282       21.4826       19.9172       17.6187       16.6961       17.1325       18.1994       15.0314       15.3573       15.2510       19.7012       16.6593       12.5974        8.1280        7.3088        0.0000        0.0000        0.0000        0.0000        0.0000        0.0000        0.0000        0.0000        0.0000        0.0000        0.0000        0.0000        0.0000        0.0000        0.0000        0.0000        0.0000        0.0000        0.0000        0.0000        0.0000        0.0000        0.0000        0.0000        0.0000        0.0000        0.0000        0.0000        0.0000        0.0000        0.0000        0.0000        0.0000        0.0000        0.0000        0.0000        0.0000        0.0000        0.0000        0.0000        0.0000        0.0000        0.0000        0.0000        0.0000        0.0000        0.0000        0.0000        0.0000        0.0000        0.0000        0.0000        0.0000        0.0000        0.0000        0.0000        0.0000        0.0000        0.0000        0.0000        0.0000        0.0000        0.0000        0.0000        0.0000        0.0000        0.0000        0.0000        0.0000        0.0000        0.0000        0.0000        0.0000        0.0000        0.0000        0.0000        0.0000        0.0000        0.0000        0.0000        0.0000        0.0000        0.0000        0.0000        0.0000        0.0000        0.0000        0.0000        0.0000        0.0000        0.0000        0.0000        0.0000        0.0000        0.0000        0.0000        0.0000        0.0000        0.0000       10.4667       11.8897       12.1733       11.9507       12.0376       12.9994       16.6205       28.7729      149.3204      157.6826       62.9015       31.4826       23.6427       20.7686       17.3456       24.1867       25.9571       25.0640       27.4974       27.5262       29.2055       29.3938       31.7725       37.7208       36.6184       40.9377       44.4892       34.7368       38.1145       39.4128       39.8101       56.9916       63.8791       69.4428       63.2082       53.9025       57.8361       67.5627       76.7503       83.8435       82.0413       89.2020      106.9340      108.7652       99.2377       83.1609       74.2458       80.9227       87.0156       94.2622      101.9337       97.3270      106.1590      103.5546       98.8245       88.5709       89.2180       94.4790       93.7128      109.8756      124.2613      127.2880      130.6110      121.8319      116.7836      106.7028      103.7322       83.4605       77.5122       78.5722       80.3435       77.9502       79.2226       80.1622       94.7595      105.7946      103.3021       99.6990       97.8187        0.0000        0.0000
        0.0000        0.0000        0.0000        0.0000        0.0000        0.0000        0.0000        0.0000        0.0000        0.0000        0.0000        0.0000        0.0000        0.0000        0.0000        0.0000        0.0000        0.0000        0.0000        0.0000        0.0000        0.0000        0.0000        0.0000        0.0000        0.0000        0.0000        0.0000        0.0000        0.0000        0.0000        0.0000        0.0000        0.0000        0.0000        0.0000        0.0000        0.0000        0.0000        0.0000        0.0000        0.0000        0.0000        0.0000        0.0000        0.0000        0.0000        0.0000       31.3418       29.8437       29.0277       23.6228       23.7462       24.3183       25.6735       26.5810       24.4801       23.9956       20.6514       19.2498       15.5419       13.5540       12.5707       14.5327       14.6191       14.2484       14.9937       10.1212        7.3145        6.0752        0.0000        0.0000        0.0000        0.0000        0.0000        0.0000        0.0000        0.0000        0.0000        0.0000        0.0000        0.0000        0.0000        0.0000        0.0000        0.0000        0.0000        0.0000        0.0000        0.0000        0.0000        0.0000        0.0000        0.0000        0.0000        0.0000        0.0000        0.0000        0.0000        0.0000        0.0000        0.0000        0.0000        0.0000        0.0000        0.0000        0.0000        0.0000        0.0000        0.0000        0.0000        0.0000        0.0000        0.0000        0.0000        0.0000        0.0000        0.0000        0.0000        0.0000        0.0000        0.0000        0.0000        0.0000        0.0000        0.0000        0.0000        0.0000        0.0000        0.0000        0.0000        0.0000        0.0000        0.0000        0.0000        0.0000        0.0000        0.0000        0.0000        0.0000        0.0000        0.0000        0.0000        0.0000        0.0000        0.0000        0.0000        0.0000        0.0000        0.0000        0.0000        0.0000        0.0000        0.0000        0.0000        0.0000        0.0000        0.0000        0.0000        0.0000        0.0000        0.0000        0.0000        0.0000        0.0000        0.0000        0.0000        0.0000        0.0000       11.7361       11.9950       12.8624       16.8933       18.7965        0.0000       28.5413      117.6027       81.5223        0.0000        0.0000        0.0000       19.5584       19.4147       24.1499       22.9673       25.9741       27.7541       27.5677       29.0164       29.1930       32.6653       32.9412       33.6382       26.4984       25.3635       29.9776       42.8152       48.1473       43.6694       61.9393       62.3361       68.4931       66.7124       67.3810       71.0156       74.2121       78.6824       85.6049       86.7699       83.1065      103.5939      111.9117      113.0433       92.2585      106.6004       79.5517       85.0245       92.4977       84.9461       81.0812       84.7702       78.4611       84.0947       84.8958       78.0506       88.5516       84.0559      107.9717      125.2193      123.2701      117.7956      105.2004      103.2955       96.0638       87.6034       71.7859       64.1195       67.3826       70.6221       83.1460       86.6657       73.9400       79.0494       85.5819       90.2695       88.9834       95.4243        0.0000        0.0000
        0.0000        0.0000        0.0000        0.0000        0.0000        0.0000        0.0000        0.0000        0.0000        0.0000        0.0000        0.0000        0.0000        0.0000        0.0000        0.0000        0.0000        0.0000        0.0000        0.0000        0.0000        0.0000        0.0000        0.0000        0.0000        0.0000        0.0000        0.0000        0.0000        0.0000        0.0000        0.0000        0.0000        0.0000        0.0000        0.0000        0.0000        0.0000       33.3759       29.4185       24.1307        0.0000        0.0000        0.0000        0.0000        0.0000        0.0000        0.0000       27.6824       26.2916       26.0825       22.4983       20.6875       20.3933       31.5857       53.1032       44.6613       26.9218       17.9543       14.6971       14.4628       13.3483       13.1466       15.3661       14.0003       11.0981       12.4276        9.9535        8.5791        6.4747        0.0000        0.0000        0.0000        0.0000        0.0000        0.0000        0.0000        0.0000        0.0000        0.0000        0.0000        0.0000        0.0000        0.0000        0.0000        0.0000        0.0000        0.0000        0.0000        0.0000        0.0000        0.0000        0.0000        0.0000        0.0000        0.0000        0.0000        0.0000        0.0000        0.0000        0.0000        0.0000        0.0000        0.0000        0.0000        0.0000        0.0000        0.0000        0.0000        0.0000        0.0000        0.0000        0.0000        0.0000        0.0000        0.0000        0.0000        0.0000        0.0000        0.0000        0.0000        0.0000        0.0000        0.0000        0.0000        0.0000        0.0000        0.0000        0.0000        0.0000        0.0000        0.0000        0.0000        0.0000        0.0000        0.0000        0.0000        0.0000        0.0000        0.0000        0.0000        0.0000        0.0000        0.0000        0.0000        0.0000        0.0000        0.0000        0.0000        0.0000        0.0000        0.0000        0.0000        0.0000        0.0000        0.0000        0.0000        0.0000        0.0000        0.0000        0.0000        0.0000        0.0000        0.0000        0.0000        0.0000        0.0000        0.0000        0.0000        0.0000        0.0000        0.0000        0.0000        0.0000        0.0000        0.0000        0.0000        0.0000        0.0000        0.0000        0.0000        0.0000        0.0000       24.9758       25.7733       24.9785       26.4272       27.9454       27.6622       31.5737       33.5061       31.8147       24.6086       24.2314       27.2887       31.8856       39.4201       42.2603       39.7499       52.1339       58.6653       64.7968       65.9655       61.5918       61.5456       62.2404       70.4854       78.3171       74.3504       80.4904       84.1504       70.4282       87.7526       76.4996       93.2287       80.1279       68.3987       61.4673       73.9040       84.2757       87.1176       86.2526       87.7424       89.6353       82.4747       88.0258       96.6809       98.0522      108.9289      111.4690      106.2904       92.6822       84.3307       83.3232       82.9210       65.4542       56.9214       55.6435       56.4077       59.7706       60.2158       64.1825       68.7947       73.2840       75.9633       89.7985        0.0000        0.0000        0.0000
        0.0000        0.0000        0.0000        0.0000        0.0000        0.0000        0.0000        0.0000        0.0000        0.0000        0.0000        0.0000        0.0000        0.0000        0.0000        0.0000        0.0000        0.0000        0.0000        0.0000        0.0000        0.0000        0.0000        0.0000        0.0000        0.0000        0.0000        0.0000        0.0000        0.0000        0.0000        0.0000        0.0000        0.0000        0.0000        0.0000        0.0000        0.0000       56.2392       80.1438       98.4712       55.3426       28.5471       29.3477       28.3735       27.2637       52.5327       64.1057       58.3389       41.3825       23.2013       20.7859       20.3827       17.4712       27.6474       56.5539       31.2745       43.7934       23.7439       13.2936       12.3229       11.7524       11.1505       11.7129       12.3645       11.8325       10.3796        9.8305       11.8614       11.9518        6.2540        3.1829        0.0000        0.0000        0.0000        0.0000        0.0000        0.0000        0.0000        0.0000        0.0000        0.0000        0.0000        0.0000        0.0000        0.0000        0.0000        0.0000        0.0000        0.0000        0.0000        0.0000        0.0000        0.0000        0.0000        0.0000        0.0000        0.0000        0.0000        0.0000        0.0000        0.0000        0.0000        0.0000        0.0000        0.0000        0.0000        0.0000        0.0000        0.0000        0.0000        0.0000        0.0000        0.0000        0.0000        0.0000        0.0000        0.0000        0.0000        0.0000        0.0000        0.0000        0.0000        0.0000        0.0000        0.0000        0.0000        0.0000        0.0000        0.0000        0.0000        0.0000        0.0000        0.0000        0.0000        0.0000        0.0000        0.0000        0.0000        0.0000        0.0000        0.0000        0.0000        0.0000        0.0000        0.0000        0.0000        0.0000        0.0000        0.0000        0.0000        0.0000        0.0000        0.0000        0.0000        0.0000        0.0000        0.0000        0.0000        0.0000        0.0000        0.0000        0.0000        0.0000        0.0000        0.0000        0.0000        0.0000        0.0000        0.0000        0.0000        0.0000        0.0000        0.0000        0.0000        0.0000        0.0000        0.0000        0.0000        0.0000        0.0000        0.0000        0.0000        0.0000       24.8787       24.6459       26.8666       28.0912       27.5069       28.0408       31.0575       27.6085       25.5072       25.6916       45.9832       44.2895       34.5613       39.2121       34.1859       62.6889       69.9684       74.7041       72.7894       61.9916       58.8702       62.2487       63.5306       77.1172       87.6227       71.9506       73.6599       75.2536       58.2448       55.4152       60.7114       56.8441       59.1978       48.9819       52.3777       48.4958       56.9044       67.0738       79.0972       88.7680       90.8771      100.8469      111.3077      110.2867      102.2145      100.6708       84.1484       75.7006       74.0483       74.0412       73.7437       58.1314       54.9560       58.0944       59.5506       58.1240       58.3692       63.1479       65.4667       69.6531       72.6583        0.0000        0.0000        0.0000        0.0000
        0.0000        0.0000        0.0000        0.0000        0.0000        0.0000        0.0000        0.0000        0.0000        0.0000        0.0000        0.0000        0.0000        0.0000        0.0000        0.0000        0.0000        0.0000        0.0000        0.0000        0.0000        0.0000        0.0000        0.0000        0.0000        0.0000        0.0000        0.0000        0.0000        0.0000        0.0000        0.0000        0.0000        0.0000        0.0000        0.0000        0.0000       31.5207       28.4440       29.2136       44.5376       44.5643       27.7233       17.8816       21.5124       25.8651       23.8014       20.8380       20.8911       10.9431        7.5218        7.2076        7.0735        6.9306       13.3677       27.4482       62.8358       12.3882        7.5110       12.3153       10.3480        9.9796        9.0721       10.8144       10.6781       10.5824        9.7858        8.7117        8.2442        8.3788        8.3398        3.9373        0.0000        0.0000        0.0000        0.0000        0.0000        0.0000        0.0000        0.0000        0.0000        0.0000        0.0000        0.0000        0.0000        0.0000        0.0000        0.0000        0.0000        0.0000        0.0000        0.0000        0.0000        0.0000        0.0000        0.0000        0.0000        0.0000        0.0000        0.0000        0.0000        0.0000        0.0000        0.0000        0.0000        0.0000        0.0000        0.0000        0.0000        0.0000        0.0000        0.0000        0.0000        0.0000        0.0000        0.0000        0.0000        0.0000        0.0000        0.0000        0.0000        0.0000        0.0000        0.0000        0.0000        0.0000        0.0000        0.0000        0.0000        0.0000        0.0000        0.0000        0.0000        0.0000        0.0000        0.0000        0.0000        0.0000        0.0000        0.0000        0.0000        0.0000        0.0000        0.0000        0.0000        0.0000        0.0000        0.0000        0.0000        0.0000        0.0000        0.0000        0.0000        0.0000        0.0000        0.0000        0.0000        0.0000        0.0000        0.0000        0.0000        0.0000        0.0000        0.0000        0.0000        0.0000        0.0000        0.0000        0.0000        0.0000        0.0000        0.0000        0.0000        0.0000        0.0000        0.0000        0.0000        0.0000        0.0000       14.1958       16.7870       20.4508       24.9303       24.5346        0.0000       24.5918       26.0083       21.7398       22.8702       23.3099       27.7115       30.1378       36.3836       28.0032       46.5152       33.8322       30.2240       40.1579       33.6016       39.6098       42.3049       47.2947       51.0996       51.7412       43.9090       50.3943       51.7975       51.0875       50.2873       46.4137       42.6767       48.2354       44.3241       45.2942       45.6579       54.0851       54.6126       51.3067       48.3995       43.5197       59.4268       64.6080       60.7933       62.3839       63.8924       72.7194       75.1803       76.3626       73.3307       75.7786       71.8461       76.5569       78.3301       75.7772       71.3191       74.4952       73.3709       71.8711       71.8469       62.0045       65.3230       72.8058       67.2794       61.7753       64.9589        0.0000        0.0000        0.0000        0.0000
        0.0000        0.0000        0.0000        0.0000        0.0000        0.0000        0.0000        0.0000        0.0000        0.0000        0.0000        0.0000        0.0000        0.0000        0.0000        0.0000        0.0000        0.0000        0.0000        0.0000        0.0000        0.0000        0.0000        0.0000        0.0000        0.0000        0.0000        0.0000        0.0000        0.0000        0.0000        0.0000        0.0000        0.0000        0.0000        0.0000        0.0000       28.5473       27.3057       29.5700       30.7767       29.3042       26.5341       26.0606       18.2528       15.7355       14.1883        4.7927        4.8598        3.7689        1.7554        0.6664        1.4455        5.5225        5.5264        6.0354       10.8818       11.2949        9.4181        9.9993        9.5110        8.3881        8.5804       10.4783       10.6216       10.6398        9.6207        8.8166        8.0371        7.0424        6.9078        4.7774        3.3260        0.0000        0.0000        0.0000        0.0000        0.0000        0.0000        0.0000        0.0000        0.0000        0.0000        0.0000        0.0000        0.0000        0.0000        0.0000        0.0000        0.0000        0.0000        0.0000        0.0000        0.0000        0.0000        0.0000        0.0000        0.0000        0.0000        0.0000        0.0000        0.0000        0.0000        0.0000        0.0000        0.0000        0.0000        0.0000        0.0000        0.0000        0.0000        0.0000        0.0000        0.0000        0.0000        0.0000        0.0000        0.0000        0.0000        0.0000        0.0000        0.0000        0.0000        0.0000        0.0000        0.0000        0.0000        0.0000        0.0000        0.0000        0.0000        0.0000        0.0000        0.0000        0.0000        0.0000        0.0000        0.0000        0.0000        0.0000        0.0000        0.0000        0.0000        0.0000        0.0000        0.0000        0.0000        0.0000        0.0000        0.0000        0.0000        0.0000        0.0000        0.0000        0.0000        0.0000        0.0000        0.0000        0.0000        0.0000        0.0000        0.0000        0.0000        0.0000        0.0000        0.0000        0.0000        0.0000        0.0000        0.0000        0.0000        0.0000        0.0000        0.0000        0.0000        7.8711        8.1849        8.0112        9.9394       12.6297       13.4311       15.6108       19.6654       24.6285       27.5832       29.6153       28.5055       28.1025       30.9592       31.3091       21.3080       31.8135       44.2269       50.9127       35.9260       34.3704       31.8855       33.2483       29.8969       31.9626       28.7783       30.5438       31.7249       40.4510       36.2206       39.6798       36.3870       35.5340       35.0836       33.8024       35.2933       41.1125       44.3117       45.6509       43.1133       48.6493       47.3886       45.8350       45.0729       38.5047       46.1282       59.5128       55.6202       61.2508       54.5242       51.8439       54.0652       57.0516       60.5359       59.9729       66.2090       60.9333       61.2334       59.1807       60.5154       70.2974       65.5746       66.5652       64.5902       56.8970       58.6246       64.5791       63.6309       61.1756        0.0000        0.0000        0.0000        0.0000        0.0000
        0.0000        0.0000        0.0000        0.0000        0.0000        0.0000        0.0000        0.0000        0.0000        0.0000        0.0000        0.0000        0.0000        0.0000        0.0000        0.0000        0.0000        0.0000        0.0000        0.0000        0.0000        0.0000        0.0000        0.0000        0.0000        0.0000        0.0000        0.0000        0.0000        0.0000        0.0000        0.0000        0.0000        0.0000        0.0000        0.0000       28.9671       26.0860       26.1542       28.4789       30.5161       28.4423       27.3800       31.7876       15.7713       13.6895       11.1785        3.1862        1.9583        1.6990        2.3011        0.9532        0.9084        1.0292        0.9141        3.8180        5.8392        5.7535        7.0014        7.6984        7.7936        7.7407        7.6982        9.3809        9.7224       10.7584       10.4162        9.5842        8.0158        6.9193        6.4850        4.8962        0.0000        0.0000        0.0000        0.0000        0.0000        0.0000        0.0000        0.0000        0.0000        0.0000        0.0000        0.0000        0.0000        0.0000        0.0000        0.0000        0.0000        0.0000        0.0000        0.0000        0.0000        0.0000        0.0000        0.0000        0.0000        0.0000        0.0000        0.0000        0.0000        0.0000        0.0000        0.0000        0.0000        0.0000        0.0000        0.0000        0.0000        0.0000        0.0000        0.0000        0.0000        0.0000        0.0000        0.0000        0.0000        0.0000        0.0000        0.0000        0.0000        0.0000        0.0000        0.0000        0.0000        0.0000        0.0000        0.0000        0.0000        0.0000        0.0000        0.0000        0.0000        0.0000        0.0000        0.0000        0.0000        0.0000        0.0000        0.0000        0.0000        0.0000        0.0000        0.0000        0.0000        0.0000        0.0000        0.0000        0.0000        0.0000        0.0000        0.0000        0.0000        0.0000        0.0000        0.0000        0.0000        0.0000        0.0000        0.0000        0.0000        0.0000        0.0000        0.0000        0.0000        0.0000        0.0000        0.0000        0.0000        0.0000        0.0000        0.0000        6.8842        7.6149        7.6768        5.8443        7.2452        7.1730        8.6983       12.3575       14.8396       16.1523       17.2057       23.6753       26.7602       27.2494       31.6488       34.9979       33.4047       49.5810       48.4942       52.3860       54.6783       47.1939       37.0990       32.7097       33.3719       34.4411       25.1870       28.0742       26.2432       27.9020       31.6921       41.0579       36.4092       30.1043       32.7222       31.4839       31.7374       32.8229       36.3811       43.2135       41.5679       43.6557       44.3296       49.3142       49.4162       52.2432       48.3613       39.5064       39.0641       53.4167       54.3198       48.6611       43.4746       45.1574       42.2593       54.4237       56.0344       51.9573       53.9674       57.9736       56.5518       55.8437       55.8098       67.0978       77.4218       81.0079       75.6315       63.3868       63.9476       58.8816       59.2031       59.3769        0.0000        0.0000        0.0000        0.0000        0.0000
        0.0000        0.0000        0.0000        0.0000        0.0000        0.0000        0.0000        0.0000        0.0000        0.0000        0.0000        0.0000        0.0000        0.0000        0.0000        0.0000        0.0000        0.0000        0.0000        0.0000        0.0000        0.0000        0.0000        0.0000        0.0000        0.0000        0.0000        0.0000        0.0000        0.0000        0.0000        0.0000        0.0000        0.0000        0.0000       23.9174       23.7429       23.8158       22.6751       25.0566       26.0154       22.8065       21.7645       14.5564       12.6146       11.8107       10.5458        2.5593        1.8920        2.0673       17.1631       24.3594        1.2454        1.2874        1.7418        5.5469        9.5975        7.0795        4.1351        7.1755        7.3143        7.5396        7.1992        8.6354        9.2470       11.4179       12.5001        9.5684        7.4957        6.4695        5.7565        4.5984        0.0000        0.0000        0.0000        0.0000        0.0000        0.0000        0.0000        0.0000        0.0000        0.0000        0.0000        0.0000        0.0000        0.0000        0.0000        0.0000        0.0000        0.0000        0.0000        0.0000        0.0000        0.0000        0.0000        0.0000        0.0000        0.0000        0.0000        0.0000        0.0000        0.0000        0.0000        0.0000        0.0000        0.0000        0.0000        0.0000        0.0000        0.0000        0.0000        0.0000        0.0000        0.0000        0.0000        0.0000        0.0000        0.0000        0.0000        0.0000        0.0000        0.0000        0.0000        0.0000        0.0000        0.0000        0.0000        0.0000        0.0000        0.0000        0.0000        0.0000        0.0000        0.0000        0.0000        0.0000        0.0000        0.0000        0.0000        0.0000        0.0000        0.0000        0.0000        0.0000        0.0000        0.0000        0.0000        0.0000        0.0000        0.0000        0.0000        0.0000        0.0000        0.0000        0.0000        0.0000        0.0000        0.0000        0.0000        0.0000        0.0000        0.0000        0.0000        0.0000        0.0000        0.0000        0.0000        0.0000        0.0000        0.0000        0.0000        5.3599        5.2390        4.9518        4.7390        4.6868        5.5343        6.1814        7.5698       10.0525       12.9918       13.8269       14.1280       15.7750       20.1660       21.0825       22.9264       20.1797       28.7638       32.3119       32.7789       59.9930       66.3489       40.4685       29.0954       27.1854       25.4020       28.8445       24.5453       27.6389       26.2435       27.3908       29.3934       34.3630       38.8071       30.4662       32.3666       41.2714       46.8232       41.6797       36.9477       39.2344       42.9307       45.0434       45.6611       48.4544       51.1557       53.1501       49.7851       40.9038       42.3714       45.4150       47.5379       47.3007       42.6213       39.7455       44.1412       53.2458       53.9465       52.6368       60.5611       61.0011       55.9888       59.5696       61.5398       68.4171       70.3297       74.3018       78.8990       74.3639       68.6340       62.4852       60.9284       60.9386        0.0000        0.0000        0.0000        0.0000        0.0000
        0.0000        0.0000        0.0000        0.0000        0.0000        0.0000        0.0000        0.0000        0.0000        0.0000        0.0000        0.0000        0.0000        0.0000        0.0000        0.0000        0.0000        0.0000        0.0000        0.0000        0.0000        0.0000        0.0000        0.0000        0.0000        0.0000        0.0000        0.0000        0.0000        0.0000        0.0000        0.0000        0.0000        0.0000        0.0000        9.6189       12.7250       24.4646       25.8950       21.0422       17.7345       17.1088       17.9142       10.9649        7.8302        6.7160        6.3398        4.1678        2.4041      108.0349      203.8567       94.7214       72.5355        5.8114        5.6982        3.4417        4.6945        9.4502        8.1130        7.6692        8.2388        8.5083        6.5338        6.2360        6.0320        6.2743        6.5834        7.1326        6.3709        5.4839        5.0536        4.1197        0.0000        0.0000        0.0000        0.0000        0.0000        0.0000        0.0000        0.0000        0.0000        0.0000        0.0000        0.0000        0.0000        0.0000        0.0000        0.0000        0.0000        0.0000        0.0000        0.0000        0.0000        0.0000        0.0000        0.0000        0.0000        0.0000        0.0000        0.0000        0.0000        0.0000        0.0000        0.0000        0.0000        0.0000        0.0000        0.0000        0.0000        0.0000        0.0000        0.0000        0.0000        0.0000        0.0000        0.0000        0.0000        0.0000        0.0000        0.0000        0.0000        0.0000        0.0000        0.0000        0.0000        0.0000        0.0000        0.0000        0.0000        0.0000        0.0000        0.0000        0.0000        0.0000        0.0000        0.0000        0.0000        0.0000        0.0000        0.0000        0.0000        0.0000        0.0000        0.0000        0.0000        0.0000        0.0000        0.0000        0.0000        0.0000        0.0000        0.0000        0.0000        0.0000        0.0000        0.0000        0.0000        0.0000        0.0000        0.0000        0.0000        0.0000        0.0000        0.0000        0.0000        0.0000        0.0000        0.0000        0.0000        0.0000        6.2559        4.2034        3.7734        3.3419        3.7818        3.3150        3.8749        4.2189        4.1343        4.2956        5.4849        5.9274        8.4417        8.9037       10.6318       12.5451       13.0219       15.2872       18.8429       26.2375       39.4124       45.1468       41.4221       27.1459       21.1530       21.1538       17.1525       18.8455       22.6431       22.3752       21.4045       24.3717       37.7878       33.1866       31.4442       33.5149       38.3466       41.5936       51.6805       45.8144       44.0054       44.9287       47.2534       46.8450       44.4211       47.2254       49.8279       50.2023       47.4305       48.7876       51.8714       50.2268       50.4467       44.7165       46.2383       43.6186       45.2325       47.4513       51.3341       48.8806       56.9640       65.4669       60.5460       59.3992       64.1952       72.6685       75.4944       75.2199       72.0778       65.3746       60.5595       63.6752       70.3077        0.0000        0.0000        0.0000        0.0000        0.0000        0.0000
        0.0000        0.0000        0.0000        0.0000        0.0000        0.0000        0.0000        0.0000        0.0000        0.0000        0.0000        0.0000        0.0000        0.0000        0.0000        0.0000        0.0000        0.0000        0.0000        0.0000        0.0000        0.0000        0.0000        0.0000        0.0000        0.0000        0.0000        0.0000        0.0000        0.0000        0.0000        0.0000        0.0000        0.0000        0.0000       11.4344        8.6586       16.8583       12.8725       19.2227       14.8178       21.8183       14.8167        8.2766        5.6025        4.9182        3.3561        2.6886        3.2702       43.3124       64.7485       93.0638       25.5024        6.2302        6.8894        5.3466        4.5883        8.7911        3.6358        7.3304        7.2223        6.4969        6.0838        6.1453        5.6873        6.2026        6.4399        6.7632        6.3051        5.4838        4.9782        0.0000        0.0000        0.0000        0.0000        0.0000        0.0000        0.0000        0.0000        0.0000        0.0000        0.0000        0.0000        0.0000        0.0000        0.0000        0.0000        0.0000        0.0000        0.0000        0.0000        0.0000        0.0000        0.0000        0.0000        0.0000        0.0000        0.0000        0.0000        0.0000        0.0000        0.0000        0.0000        0.0000        0.0000        0.0000        0.0000        0.0000        0.0000        0.0000        0.0000        0.0000        0.0000        0.0000        0.0000        0.0000        0.0000        0.0000        0.0000        0.0000        0.0000        0.0000        0.0000        0.0000        0.0000        0.0000        0.0000        0.0000        0.0000        0.0000        0.0000        0.0000        0.0000        0.0000        0.0000        0.0000        0.0000        0.0000        0.0000        0.0000        0.0000        0.0000        0.0000        0.0000        0.0000        0.0000        0.0000        0.0000        0.0000        0.0000        0.0000        0.0000        0.0000        0.0000        0.0000        0.0000        0.0000        0.0000        0.0000        0.0000        0.0000        0.0000        0.0000        0.0000        0.0000        4.7339        4.7542        0.0000        6.7068        5.3076        4.1757        2.9175        3.0588        2.7152        2.4781       13.4617      116.5086       87.6910       14.6341        2.6624        4.1350        4.0479        5.2228        7.4944        8.5532        8.7988        8.8088       10.8548        9.4234        9.5771       13.6869       18.4318       19.8705       15.4656       13.9102       12.3385       16.0820       13.1643       19.8971       24.7225       25.1221       36.3345       52.3080       35.6745       34.2602       36.8194       34.3079       35.9515       46.7504       56.7411       57.3909       54.8314       48.2951       50.3365       46.2104       48.6171       51.0910       53.3689       47.9288       49.1891       49.6397       54.7722       66.0936       65.5890       51.7958       36.1175       38.5092       54.7497       57.0091       52.8337       58.4456       66.2941       65.3101       57.4384       65.4237       77.2735       79.4722       77.9490       75.2142       63.7183       57.1878       59.3738        0.0000        0.0000        0.0000        0.0000        0.0000        0.0000        0.0000
        0.0000        0.0000        0.0000        0.0000        0.0000        0.0000        0.0000        0.0000        0.0000        0.0000        0.0000        0.0000        0.0000        0.0000        0.0000        0.0000        0.0000        0.0000        0.0000        0.0000        0.0000        0.0000        0.0000        0.0000        0.0000        0.0000        0.0000        0.0000        0.0000       76.2983       78.5811       58.5619       52.1692       33.1261       18.3965        9.0266        5.0551        4.2823        5.8326        7.9921        9.8096        8.3809        7.5173        5.3475        4.5587        4.1322        3.7000        3.0611        5.1039        5.6889        5.1179        5.1209        6.8359        6.0498        7.0017        7.5778        6.2517        2.9449        2.5494        6.6441        6.4310        6.0018        5.6916        7.6658        6.7607        7.6195        7.4599        7.4362        6.8737        7.5727        6.0249        3.5983        3.1322        0.0000        0.0000        0.0000        0.0000        0.0000        0.0000        0.0000        0.0000        0.0000        0.0000        0.0000        0.0000        0.0000        0.0000        0.0000        0.0000        0.0000        0.0000        0.0000        0.0000        0.0000        0.0000        0.0000        0.0000        0.0000        0.0000        0.0000        0.0000        0.0000        0.0000        0.0000        0.0000        0.0000        0.0000        0.0000        0.0000        0.0000        0.0000        0.0000        0.0000        0.0000        0.0000        0.0000        0.0000        0.0000        0.0000        0.0000        0.0000        0.0000        0.0000        0.0000        0.0000        0.0000        0.0000        0.0000        0.0000        0.0000        0.0000        0.0000        0.0000        0.0000        0.0000        0.0000        0.0000        0.0000        0.0000        0.0000        0.0000        0.0000        0.0000        0.0000        0.0000        0.0000        0.0000        0.0000        0.0000        0.0000        0.0000        0.0000        0.0000        0.0000        0.0000        0.0000        0.0000        0.0000        0.0000        0.0000        0.0000        0.0000        0.0000        0.0000        4.2648        4.6658        4.5085        4.6767        4.7227        4.2874        3.8304        2.9476        2.7446        2.5490        2.4715       40.3340      112.6596       55.4423       25.6491        2.1831        2.4236        3.1067        4.9849        5.9418        6.7141        7.6584       11.5096       11.4202        8.6478        5.5288        8.4590        8.8439       14.7527       14.5026       16.7437       10.1841        9.8366       10.6707       21.0770       31.2445       35.7903       47.3642       57.7961      114.7795       80.1608       41.0983       35.5409       37.6592       36.0668       41.8948       51.4352       55.2212       44.6415       43.8380       44.4214       49.5496       57.6311       50.9145       47.6191       50.4072       53.2336       66.3164       88.8998      105.7096       53.0042       41.3326       47.3254       50.0133       54.6848       48.4447       51.6959       63.2431       64.0528       58.7922       67.5651       75.2645       82.6818       79.0958       76.7405       70.2017       68.5452        0.0000        0.0000        0.0000        0.0000        0.0000        0.0000        0.0000        0.0000
        0.0000        0.0000        0.0000        0.0000        0.0000        0.0000        0.0000        0.0000        0.0000        0.0000        0.0000        0.0000        0.0000        0.0000        0.0000        0.0000        0.0000        0.0000        0.0000        0.0000        0.0000        0.0000        0.0000        0.0000        0.0000        0.0000       65.8972       66.3873       65.6848       60.9221       57.5185       34.4838       24.9996       19.3394       15.4173        7.2783        5.5683        6.0805        5.2480        6.5798        6.9557        7.4435        7.4501        5.3507        5.2897        4.8095        5.7645        5.4858        6.3088        8.3050        5.5055        6.3625        7.8640        8.1538        9.2278        7.5796        3.9792        3.1950        3.1788        7.0391        6.9003        6.6426        6.1052        9.9785        9.4588        9.0060        8.4391        8.6752        6.9063        7.4228        6.8474        3.6723        3.1688        3.1546        3.1205        1.5909        2.2571        1.4678        1.4354        0.5187        0.5097        0.4845        0.0000        0.0000        0.0000        0.0000        0.0000        0.0000        0.0000        0.0000        0.0000        0.0000        0.0000        0.0000        0.0000        0.0000        0.0000        0.0000        0.0000        0.0000        0.0000        0.0000        0.0000        0.0000        0.0000        0.0000        0.0000        0.0000        0.0000        0.0000        0.0000        0.0000        0.0000        0.0000        0.0000        0.0000        0.0000        0.0000        0.0000        0.0000        0.0000        0.0000        0.0000        0.0000        0.0000        0.0000        0.0000        0.0000        0.0000        0.0000        0.0000        0.0000        0.0000        0.0000        0.0000        0.0000        0.0000        0.0000        0.0000        0.0000        0.0000        0.0000        0.0000        0.0000        0.0000        0.0000        0.0000        0.0000        0.0000        0.0000        0.0000        0.0000        0.0000        1.0163        1.1438        2.0674        2.3489        2.3176        0.0000        0.0000        0.0000        0.0000        3.9265        4.3082        4.3130        4.5193        4.6498        4.7685        4.1466        3.9388        3.7100        2.8461        2.4535        2.7131        2.9209        2.3656       11.4311        8.7567        2.1193        2.0649        2.6254        4.5555        5.5774        6.1791       10.0169       15.0947        5.6023        8.0089        4.5703       10.3521        5.3376        5.4518       10.4519       14.7073       22.3280        9.1256        9.5470       10.5862       16.2396       24.4640       31.5725       41.8936       52.9071       94.7403       63.8231       51.9337       46.3320       49.8845       49.3998       52.7251       51.3065       47.4783       40.2098       40.3283       46.3102       56.1397       59.2169       63.2579       58.7925       65.1169       56.3935       63.7621       72.9742       71.1549       56.1145       47.3318       53.8715       50.3493       49.7767       53.2476       51.3285       59.6448       60.6191       60.4884       66.3788       80.2345       94.3452       98.0913       90.0061       75.0877       66.8810        0.0000        0.0000        0.0000        0.0000        0.0000        0.0000        0.0000        0.0000
        0.0000        0.0000        0.0000        0.0000        0.0000        0.0000        0.0000        0.0000        0.0000        0.0000        0.0000        0.0000        0.0000        0.0000        0.0000        0.0000        0.0000        0.0000        0.0000        0.0000        0.0000        0.0000        0.0000        0.0000        0.0000       70.9506       62.2451       43.8607       35.1133       28.5096       23.6483       25.5629       21.5227       18.0804       15.1361        8.7912        7.3296        9.4442       10.7406        5.2657        5.6870        5.6698        5.6081        5.8742        7.3898        8.6410        8.9652        8.8445        8.9830        9.0117        9.6522        7.8220        8.8676        8.3460        8.2259        7.3885        7.2300        6.6431        6.1324        8.5618        8.3306        7.7283        9.7463       13.5583       13.0025       10.2613        9.6264       10.5008        7.7804        6.7097        5.3832        3.8063        3.3211        3.2311        3.4294        3.1367        3.3998        4.8529        4.8227        1.1410        1.1323        1.0864        0.9402        0.6644        0.0000        0.0000        0.0000        0.0000        0.0000        0.0000        0.0000        0.0000        0.0000        0.0000        0.0000        0.0000        0.0000        0.0000        0.0000        0.0000        0.0000        0.0000        0.0000        0.0000        0.0000        0.0000        0.0000        0.0000        0.0000        0.0000        0.0000        0.0000        0.0000        0.0000        0.0000        0.0000        0.0000        0.0000        0.0000        0.0000        0.0000        0.0000        0.0000        0.0000        0.0000        0.0000        0.0000        0.0000        0.0000        0.0000        0.0000        0.0000        0.0000        0.0000        0.0000        0.0000        0.0000        0.0000        0.0000        0.0000        0.0000        0.0000        0.0000        0.0000        0.0000        0.0000        0.0000        0.0000        0.0000        0.0000        0.0000        0.0000        1.1965        1.6313        2.2107        3.8121        4.0473        3.9075        3.0308        3.4855        4.2751        4.5879        3.9162        3.2663        3.4703        3.4029        3.4762        2.6745        2.5213        2.0974        2.0983        2.3493        2.4793        2.8434        2.8865        3.9382        4.3515        4.2791        4.9036        3.6652        4.2333        4.9471        6.6300        7.5296        5.7671        4.2036        4.0215        4.1275        7.9394        4.8180        3.8463        7.6467       11.6944        9.4425        9.2099       10.9267        8.9580        9.2895       28.6998       19.6908       27.6317       40.3623       43.1655       39.8785       43.5872       51.1868       55.7189       51.8387       63.0460       62.5630       61.2147       68.5268       62.7817       55.6071       64.9707       83.2761       82.7183       92.6003       89.4014       77.7373       69.1426       65.4462       65.4200       56.5211       54.6698       46.9445       50.5001       53.9197       55.9188       55.6299       59.2964       64.6988       67.0101       62.6457        0.0000        0.0000       85.5232       88.7788       87.1812       72.5393        0.0000        0.0000        0.0000        0.0000        0.0000        0.0000        0.0000        0.0000        0.0000
        0.0000        0.0000        0.0000        0.0000        0.0000        0.0000        0.0000        0.0000        0.0000        0.0000        0.0000        0.0000        0.0000        0.0000        0.0000        0.0000        0.0000        0.0000        0.0000        0.0000        0.0000        0.0000        0.0000        0.0000        0.0000        0.0000       44.5813       34.4212       29.9292       27.3533       19.4544       33.5696       27.6228       19.0918       17.4601        9.9963        6.9907        5.8448        7.3691        7.0194        5.5832        5.6626        6.4217        6.8454        7.5513        7.5601        8.6831        9.2179        9.7339       10.3910       11.3398       10.3237       11.4537       10.9623       10.5336        8.8793        9.0430        9.6714        8.6615        9.5001        9.1846        8.5384        9.4520       16.1472       13.6084       12.2704        8.4332        9.3235        6.9015        7.1091        7.3510        4.5398        3.7804        3.6246        3.9892        3.7019        4.0644        4.2406        4.2932        1.2556        1.1839        1.1164        0.9810        0.7142        0.5949        0.5110        0.0000        0.0000        0.0000        0.0000        0.0000        0.0000        0.0000        0.0000        0.0000        0.0000        0.0000        0.0000        0.0000        0.0000        0.0000        0.0000        0.0000        0.0000        0.0000        0.0000        0.0000        0.0000        0.0000        0.0000        0.0000        0.0000        0.0000        0.0000        0.0000        0.0000        0.0000        0.0000        0.0000        0.0000        0.0000        0.0000        0.0000        0.0000        0.0000        0.0000        0.0000        0.0000        0.0000        0.0000        0.0000        0.0000        0.0000        0.0000        0.0000        0.0000        0.0000        0.0000        0.0000        0.0000        0.0000        0.0000        0.0000        0.0000        0.0000        0.0000        0.0000        0.0000        0.0000        0.0000        0.0000        0.0000        1.0776        0.8295        1.0687        2.9158        3.6295        3.3542        3.2317        3.3980        3.7148        3.7173        3.8802        3.0876        2.9089        2.7033        2.6195        1.8991        1.7884        1.6263        1.6746        2.2393        2.3352        2.6696        3.1632        4.7289        5.5224        5.2751        4.9764        4.4330        4.2876        6.1197       11.9500        8.9746        4.8236        3.2019        2.5769        2.6194        3.1794        2.8303        6.5157       10.1159       10.8884       32.9878        4.6010        6.5683        7.6672        8.8785       10.4369       18.0560       26.9434       29.3748       27.6374       29.8839       42.8828       52.4808       54.1215       53.1302       53.3473       50.9834       64.9738       71.2687       68.3754       65.5190       67.1293       79.4897       83.0400       89.1241       98.8584       81.2006       73.7876       69.2574       58.6904       55.0343       45.5056       39.1782       44.4810       49.9267       54.9248       60.2967       66.2767       59.1471       60.5301        0.0000        0.0000        0.0000        0.0000        0.0000        0.0000        0.0000        0.0000        0.0000        0.0000        0.0000        0.0000        0.0000        0.0000        0.0000        0.0000
        0.0000        0.0000        0.0000        0.0000        0.0000        0.0000        0.0000        0.0000        0.0000        0.0000        0.0000        0.0000        0.0000        0.0000        0.0000        0.0000        0.0000        0.0000        0.0000        0.0000        0.0000        0.0000        0.0000        0.0000        0.0000        0.0000        0.0000       21.1461       19.4768       17.6987       18.7807       27.4434       25.9362       28.3178       35.1895       18.8051        9.6376        7.3965        7.7038       12.6186       10.8084        5.7120        6.8522        7.2293        8.0173       10.2105       12.4314       11.7188       13.0600       12.8819       13.0627       10.8242       11.4221       14.2756       10.4621        9.1325        8.8082        8.4757       13.0169       13.8828       11.6644       10.5436        8.0859        7.1080        6.7657        6.1703        5.7529        6.6206        6.2108        5.7198        5.3894        3.7165        3.4086        3.5846        4.1028        3.9029        4.3948        4.6511        4.6766        1.3096        1.3236        1.2555        1.1055        0.8043        0.6712        0.5691        0.6665        0.3502        0.2270        0.2482        0.0000        0.0000        0.0000        0.0000        0.0000        0.0000        0.0000        0.0000        0.0000        0.0000        0.0000        0.0000        0.0000        0.0000        0.0000        0.0000        0.0000        0.0000        0.0000        0.0000        0.0000        0.0000        0.0000        0.0000        0.0000        0.0000        0.0000        0.0000        0.0000        0.0000        0.0000        0.0000        0.0000        0.0000        0.0000        0.0000        0.0000        0.0000        0.0000        0.0000        0.0000        0.0000        0.0000        0.0000        0.0000        0.0000        0.0000        0.0000        0.0000        0.0000        0.0000        0.0000        0.0000        0.0000        0.0000        0.0000        0.0000        0.0000        0.0000        0.0000        0.0000        1.0325        0.9195        0.5282        0.4356        0.7781        1.3178        2.2149        2.0988        2.7014        3.2663        3.5767        3.6419        2.7821        2.3124        2.2587        2.2645        1.7637        1.8061        1.9196        1.7065        1.9741        2.1192        2.3732        2.7846        4.4375        6.3568        6.3830        6.4164        6.7508        5.8965        8.6653       14.1018       10.4954        4.3994        2.5623        2.7583        2.8543        2.9396        3.8733        7.8979       14.9679       35.1251        6.7084        5.5451        7.5632        8.5110        9.6755       11.9391       19.3936       26.1840       25.7890       28.9584       30.3603       32.7819       54.1887       69.0181       51.2247       46.6099       49.4792       58.7414       59.5520       59.2669       70.9900       75.1210       75.5780       72.6864       81.4965       86.2822       90.0016       75.2993       66.3084       60.7703       50.2970       36.4482       34.1324       46.2447       51.4113       51.2555       56.8242       65.8869       61.3546       64.0794        0.0000        0.0000        0.0000        0.0000        0.0000        0.0000        0.0000        0.0000        0.0000        0.0000        0.0000        0.0000        0.0000        0.0000        0.0000        0.0000
        0.0000        0.0000        0.0000        0.0000        0.0000        0.0000        0.0000        0.0000        0.0000        0.0000        0.0000        0.0000        0.0000        0.0000        0.0000        0.0000        0.0000        0.0000        0.0000        0.0000        0.0000        0.0000        0.0000        0.0000        0.0000        0.0000        0.0000       19.8330       18.4764       17.0224       16.9727       20.8879       21.5586       31.1259       41.0626       45.9390       38.5168       28.4453       30.1062       43.5103       52.2383       32.5845       14.7072        9.4215        8.9778       11.3320       10.7409       12.2031       15.1446       16.7029       17.3573       16.4633       13.4856       15.1740       10.9360       10.0560        9.7270       13.9150       13.7653       11.6384        9.5625        8.6013        8.3822        8.6365        6.8573        5.9930        5.4066        5.9825        5.7191        5.1659        4.6281        3.0379        2.7134        3.1137        3.8414        3.7314        4.2488        4.5603        4.5582        1.3873        1.3404        1.2737        1.1276        0.8315        0.6951        0.5923        0.6703        0.6524        0.3945        0.3174        0.0000        0.0000        0.0000        0.0000        0.0000        0.0000        0.0000        0.0000        0.0000        0.0000        0.0000        0.0000        0.0000        0.0000        0.0000        0.0000        0.0000        0.0000        0.0000        0.0000        0.0000        0.0000        0.0000        0.0000        0.0000        0.0000        0.0000        0.0000        0.0000        0.0000        0.0000        0.0000        0.0000        0.0000        0.0000        0.0000        0.0000        0.0000        0.0000        0.0000        0.0000        0.0000        0.0000        0.0000        0.0000        0.0000        0.0000        0.0000        0.0000        0.0000        0.0000        0.0000        0.0000        0.0000        0.0000        0.0000        0.0000        0.0000        0.0000        0.0000        0.0000        0.0000        0.7000        0.5226        0.9416        1.5092        1.1757        1.5520        1.5547        2.1529        2.9885        3.6849        3.4588        2.1700        1.7275        1.6297        1.6814        1.5094        1.4260        1.6175        1.5971        1.8672        2.0127        2.6659        3.0752        4.4119        5.1184        5.8619        5.9081        5.4720        4.9428        4.9556        8.2744        3.5734        3.1673        4.1857        3.2215        3.5065        4.4391        6.4689        7.7828       10.5062       13.8200        7.0462        6.9360        8.6381       10.3382       11.8957       14.3424       23.6249       29.6750       29.7531       30.6923       37.0361       55.3017       51.1326       47.7426       55.0684       44.5597       46.5249       49.1370       62.0746       66.9113       74.0924       73.0298       84.7305       78.5394       76.1926       90.7076       82.0941       68.0214       58.6559       55.1249       49.8092       44.1395       40.9590       46.6777       56.4394       62.3805       59.4433       62.8468       68.5641       76.7225        0.0000        0.0000        0.0000        0.0000        0.0000        0.0000        0.0000        0.0000        0.0000        0.0000        0.0000        0.0000        0.0000        0.0000        0.0000        0.0000
        0.0000        0.0000        0.0000        0.0000        0.0000        0.0000        0.0000        0.0000        0.0000        0.0000        0.0000        0.0000        0.0000        0.0000        0.0000        0.0000        0.0000        0.0000        0.0000        0.0000        0.0000        0.0000        0.0000        0.0000        0.0000        0.0000        0.0000        0.0000       19.6189       18.7538       19.9579       23.6434       27.1418       27.1395       23.6355       16.9980       17.2685       15.4897       17.0826       15.7404       36.9547       57.0703       32.0516       20.3787       12.2400       11.6312       12.7504       13.2106       13.4292       12.6093       13.4044       16.0459       16.4884       16.1492       15.8502       14.1081       13.7997       15.0635       14.8296       65.6427       70.0063       25.2452       10.1046        5.8595        5.2320        5.4884        6.4448        6.4873        6.1122        5.4169        4.5073        1.5846        1.4469        1.1126        1.3376        5.1343        5.7140        6.3653        7.2831        6.0032        6.1611        5.1642        4.1444        3.1988        2.7986        2.5031        2.6096        1.3025        1.2972        1.1483        0.9393        0.0000        0.0000        0.0000        0.0000        0.0000        0.0000        0.0000        0.0000        0.0000        0.0000        0.0000        0.0000        0.0000        0.0000        0.0000        0.0000        0.0000        0.0000        0.0000        0.0000        0.0000        0.0000        0.0000        0.0000        0.0000        0.0000        0.0000        0.0000        0.0000        0.0000        0.0000        0.0000        0.0000        0.0000        0.0000        0.0000        0.0000        0.0000        0.0000        0.0000        0.0000        0.0000        0.0000        0.0000        0.0000        0.0000        0.0000        0.0000        0.0000        0.0000        0.0000        0.0000        0.0000        0.0000        0.0000        0.0000        0.0000        0.0000        0.0000        0.0000        0.0000        0.0000        0.4712        0.6898        1.0294        1.1365        2.7681        2.7411        2.7467        2.7630        2.8597        2.5625        2.5116        1.6534        1.3307        1.1315        1.1269        1.1733        1.3248        1.8353        2.3524        2.8191        3.1204        3.1937        3.7713        8.6037        4.5484        3.6599        2.9540        2.9031        2.9659        2.9730        3.5291        3.9028        3.6979        4.0661        4.6827        5.7557        6.2899        6.7829        7.0485        7.5537        8.3351        9.5502       10.3804       11.3572       13.4413       15.9545       24.4588       28.2898       28.8556       29.8250       33.7229       34.1080       34.4140       36.9706       38.6084       49.1395       44.3883       46.5463       68.1367       87.9978       88.5472       92.8676      108.0647      105.2012       81.8678       73.6789       70.5010       62.7126       64.1773       71.7178       60.3552       49.9113       44.6497       52.4151       60.4618       59.0937       59.4084       62.2766       75.5813       76.3569        0.0000        0.0000        0.0000        0.0000        0.0000        0.0000        0.0000        0.0000        0.0000        0.0000        0.0000        0.0000        0.0000        0.0000        0.0000        0.0000
        0.0000        0.0000        0.0000        0.0000        0.0000        0.0000        0.0000        0.0000        0.0000        0.0000        0.0000        0.0000        0.0000        0.0000        0.0000        0.0000        0.0000        0.0000        0.0000        0.0000        0.0000        0.0000        0.0000        0.0000        0.0000        0.0000        0.0000        0.0000       19.6905       20.0117       22.7981       30.8255       29.7943       30.0643       27.4081       18.6641       16.4262       14.6717       12.4987        5.5374        5.4001       13.5117       25.4589       37.9965       19.3316       10.4238       11.5261       10.3700        9.7985       10.9761       12.1952       13.3765       14.1095       14.9824       14.9308       15.1942       15.3989       13.6863       12.4511       21.1713       19.8412       50.9795       62.3455       50.3280       25.2396       18.3904       28.9427       19.3798        6.3231        5.3680        3.4379        2.3953        1.4017        1.3566        1.4494        9.1210        6.9548        7.8791       12.5960       17.6745       12.6468       11.5495       13.3955        5.2402        4.4063        3.7685        3.3332        1.3341        1.5942        1.2152        1.0524        0.0000        0.0000        0.0000        0.0000        0.0000        0.0000        0.0000        0.0000        0.0000        0.0000        0.0000        0.0000        0.0000        0.0000        0.0000        0.0000        0.0000        0.0000        0.0000        0.0000        0.0000        0.0000        0.0000        0.0000        0.0000        0.0000        0.0000        0.0000        0.0000        0.0000        0.0000        0.0000        0.0000        0.0000        0.0000        0.0000        0.0000        0.0000        0.0000        0.0000        0.0000        0.0000        0.0000        0.0000        0.0000        0.0000        0.0000        0.0000        0.0000        0.0000        0.0000        0.0000        0.0000        0.0000        0.0000        0.0000        0.0000        0.0000        0.0000        0.0000        0.9468        1.1600        0.8751        0.6432        0.6205        1.1723        2.7922        2.7631        2.3833        2.4705        2.5630        2.3783        1.7232        1.2768        1.0687        1.5400        1.2599        1.3722        1.8735        2.2523        3.1132        3.0497        6.6795        4.3366        4.8634        9.8281        3.9783        3.3873        2.4624        2.4385        2.3745        3.2232        3.9534        3.8449        4.2033        4.8738        6.0261        6.0555        7.6158       10.0504        8.4281        8.5644       13.0285       18.3698       12.7389       12.9144       14.3055       15.9706       22.7550       25.5890       27.9845       30.1126       32.1357       35.3105       36.4048       36.3868       39.3819       46.3637       50.7784       50.5388       47.5898       60.4634       89.2025      108.0392      140.7785      102.3197       94.2121       90.9712       70.1281       68.3834       83.7877       85.0912       67.2768       46.7159       44.4807       54.2801       60.1137       60.7659       58.0841       61.6418       74.3524       73.5465        0.0000        0.0000        0.0000        0.0000        0.0000        0.0000        0.0000        0.0000        0.0000        0.0000        0.0000        0.0000        0.0000        0.0000        0.0000        0.0000
        0.0000        0.0000        0.0000        0.0000        0.0000        0.0000        0.0000        0.0000        0.0000        0.0000        0.0000        0.0000        0.0000        0.0000        0.0000        0.0000        0.0000        0.0000        0.0000        0.0000        0.0000        0.0000        0.0000        0.0000        0.0000        0.0000        0.0000        0.0000      147.4945       90.8655       71.1547       82.6519       57.2465       40.1796       27.2608       17.9233       16.4738       15.2335       12.4715        7.5497        6.9313        7.9624        8.2196        9.1094       11.3689       10.3650       11.8901       10.7867       10.6882       10.5913        9.4835       10.8335       11.9585       11.7269       13.6454       17.1946       16.8383       15.6679       10.9030        7.0602        4.8225        4.7987       13.2304       37.1804       50.1054       71.7554       37.1346       10.6014        4.6241        3.0522        2.3287        0.4562        0.3729        0.4177        0.5991        3.6429        5.2798        8.2148       19.4718       32.2082       35.5651       16.6766       10.7344       10.7637       11.2274        4.2724        2.9105        1.1741        1.4819        1.2313        0.7771        0.5005        0.0000        0.0000        0.0000        0.0000        0.0000        0.0000        0.0000        0.0000        0.0000        0.0000        0.0000        0.0000        0.0000        0.0000        0.0000        0.0000        0.0000        0.0000        0.0000        0.0000        0.0000        0.0000        0.0000        0.0000        0.0000        0.0000        0.0000        0.0000        0.0000        0.0000        0.0000        0.0000        0.0000        0.0000        0.0000        0.0000        0.0000        0.0000        0.0000        0.0000        0.0000        0.0000        0.0000        0.0000        0.0000        0.0000        0.0000        0.0000        0.0000        0.0000        0.0000        0.0000        0.0000        0.0000        0.0000        0.0000        0.0000        0.0000        1.8808        1.2598        1.5642        2.1069        2.1674        2.4843        2.5259        2.4861        2.2433        1.4422        1.7288        1.9154        1.4373        4.3920        0.8871        3.1401        9.1979        1.7899        2.3187        2.6870        3.0079        4.0296       61.8240       66.0680       17.4033        8.9556        8.4213        8.2940        3.8885        2.7998        2.4513        2.4995        5.7690        5.3262        6.7944        6.3823        5.5252        6.8310        7.6195       12.0322       19.0573       11.4164       11.2278       12.3032       13.2898       14.8124       15.3817       16.7942       19.3515       24.9932       27.8820       31.6730       33.3823       34.5649       36.5736       42.8858       50.1363       48.8054       45.1234       49.8433       50.9615       62.6352       62.7744       88.5243      121.7415      134.3568      140.2843      167.1282      119.1484       82.8112       60.7556       68.8825       74.8261       54.8546       61.8707       67.1485       72.2190       70.3185       69.6776       65.2594       76.5825       75.5978       64.6920       59.9855        0.0000        0.0000        0.0000        0.0000        0.0000        0.0000        0.0000        0.0000        0.0000        0.0000        0.0000        0.0000        0.0000        0.0000        0.0000
        0.0000        0.0000        0.0000        0.0000        0.0000        0.0000        0.0000        0.0000        0.0000        0.0000        0.0000        0.0000        0.0000        0.0000        0.0000        0.0000        0.0000        0.0000        0.0000        0.0000        0.0000        0.0000        0.0000        0.0000        0.0000        0.0000        0.0000       26.2733       40.2826       27.7397       22.8381       26.0283       24.4299       23.8770       22.1940       18.1073       20.8261       19.4860       19.2204       14.1134       19.3095       32.9336       19.1343       15.7796        7.4877        6.9411        5.3997        6.2644        8.1193        7.8699        9.2049        8.5301        9.2833       14.5989       17.7333       22.1401       16.7508       12.2925        7.8989        5.0932        3.9950        3.2373        3.0557        2.9324        2.7720        2.7380        2.4006        2.8161        2.6951        2.2874        1.7341        0.3199        0.2135        0.2747        1.8548        8.8155       14.3167       11.1403        9.8754        7.0684        6.6291        5.1774        6.9069       46.0609       46.5609       23.6833       11.8642        5.0965        4.1285        1.0613        0.7463        0.6495        0.1393        0.0000        0.0000        0.0000        0.0000        0.0000        0.0000        0.0000        0.0000        0.0000        0.0000        0.0000        0.0000        0.0000        0.0000        0.0000        0.0000        0.0000        0.0000        0.0000        0.0000        0.0000        0.0000        0.0000        0.0000        0.0000        0.0000        0.0000        0.0000        0.0000        0.0000        0.0000        0.0000        0.0000        0.0000        0.0000        0.0000        0.0000        0.0000        0.0000        0.0000        0.0000        0.0000        0.0000        0.0000        0.0000        0.0000        0.0000        0.0000        0.0000        0.0000        0.0000        0.0000        0.0000        0.0000        0.0000        0.0000        2.2334        2.2657        1.4724        1.1183        1.0456        1.9464        2.4327        1.6465        2.2204        1.7751        1.4196        1.3277        1.2904        1.1868        4.7841        0.7666        1.1156        1.2819        2.4918        3.1109        3.6743        4.0511        4.7300       46.3359       48.7141       48.1057        7.7868        5.9841        6.2519        5.4723        4.3277        3.3290        3.9604        9.0328        6.5415        7.9371        8.3972        5.7450        6.5844        7.8195        8.5742       10.1211       11.7972       12.5337       14.5170       16.9832       16.8152       18.2092       22.1275       25.4658       30.5677       31.6595       34.2059       37.1631       36.0618       40.1179       55.1744       59.9368       51.8507       47.4827       50.6814       60.5586       61.1010       80.4440      118.0590      115.9452      135.6989      157.2865      136.5269      103.3555       94.5938       73.8438       68.0578       74.2938       66.0198       63.5801       72.2537       86.6920       81.8417       86.3536       76.5086       70.1140       65.6187       60.7782        0.0000        0.0000        0.0000        0.0000        0.0000        0.0000        0.0000        0.0000        0.0000        0.0000        0.0000        0.0000        0.0000        0.0000        0.0000        0.0000
        0.0000        0.0000        0.0000        0.0000        0.0000        0.0000        0.0000        0.0000        0.0000        0.0000        0.0000        0.0000        0.0000        0.0000        0.0000        0.0000        0.0000        0.0000        0.0000        0.0000        0.0000        0.0000        0.0000        0.0000        0.0000        0.0000        0.0000       13.8599       13.7997       15.9537       15.5663       14.4911       14.7939       16.3437       18.2967       35.0830       31.7021       22.2814       17.2613       11.0469        6.6266        4.1975        6.2669        7.2580        4.0557       10.6937       11.7609        3.6656        3.7304        3.5977        4.9418        5.8992        4.0086        6.2991        7.9199        9.8455        7.8646        6.5685        3.1887        3.4463        2.3749        1.9710        1.9887        1.4456        1.1436        1.4974        1.9710        1.2080        1.9336        4.2348        8.8807        2.6217        6.7037        6.4225        4.8891        2.0540        2.2994        2.5117        2.5142        1.5847        2.1395        2.0984        2.9315        5.2297       11.8080       11.0973        3.6869        4.7363        1.4496        0.7737        0.5257        0.2259        0.2643        0.1698        0.1501        0.1391        0.1563        0.1113        0.1483        0.1215        0.0907        0.0000        0.0000        0.0000        0.0000        0.0000        0.0000        0.2877        0.2729        0.2561        0.2373        0.0000        0.0000        0.0000        0.0000        0.0000        0.0000        0.0000        0.0000        0.0000        0.0000        0.0000        0.0000        0.0000        0.0000        0.0000        0.0000        0.0000        0.0000        0.0000        0.0000        0.0000        0.0000        0.0000        0.0000        0.0000        0.0000        0.0000        0.0000        0.0000        0.0000        0.0000        0.0000        0.0000        0.0000        0.0000        0.0000        2.0858        2.0083        2.2939        2.4760        1.7951        1.5115        1.7224        2.9257        3.1252        1.9889        2.7786        3.2939        2.5286        1.7424        1.1733        1.3034        1.7421        1.7472        2.4358        2.9738        5.8491        7.1501        8.1547        8.6845       10.1488       11.3752       12.3697       12.3600       11.8692       13.0314       11.7078       10.5559        9.0355        7.0678        5.6110        5.7662        5.8929        7.1397        7.7612        8.6419        8.5691       10.1890       11.2991       13.1771       18.4732       20.7617       23.1716       24.1085       27.2305       29.4983       39.5770       40.5281       45.7950       45.1894       44.8780       45.9996       58.1644       58.2453       62.7502       52.5731       54.3702       59.1505       62.6489       67.1798       82.7468       92.0554      116.5453      114.0478      104.9213      126.3075      113.7209      103.0666       93.7320       92.2985       84.4390       75.7926       71.3145       69.4040       76.6415       84.4505       93.6570       92.5216       73.3574       66.7556       52.2788       50.6773        0.0000        0.0000        0.0000        0.0000        0.0000        0.0000        0.0000        0.0000        0.0000        0.0000        0.0000        0.0000        0.0000        0.0000        0.0000        0.0000
        0.0000        0.0000        0.0000        0.0000        0.0000        0.0000        0.0000        0.0000        0.0000        0.0000        0.0000        0.0000        0.0000        0.0000        0.0000        0.0000        0.0000        0.0000        0.0000        0.0000        0.0000        0.0000        0.0000        0.0000        0.0000        0.0000       12.8647       10.9869       10.8805       13.5608       14.1791       11.6858       13.2221       21.8619       16.8175       22.0640       17.5871       16.2027       13.0855        8.9110        9.8156       16.4412       11.6631       11.6824        8.3213       11.4451       10.7904        5.4339        3.9064        2.3741        1.4067        1.1838        1.4101        4.0911        2.9512        5.6159        5.6005        3.6185        2.0521        1.8207        1.7823        1.5945        1.4282        0.8209        1.3994        3.5062        2.4809        5.8363       11.0446        7.9000        7.0389        0.0543        0.0372        0.0653        0.1377        1.1042        1.4745        1.6513        1.6485        0.9128        1.1617        1.3427        2.1821        2.1166        2.6156        2.4834        2.5694        1.1839        1.0319        0.9105        1.4328        0.7167        0.4126        0.2101        0.1411        0.1239        0.1390        0.0986        0.1022        0.1236        0.1132        0.0845        0.0849        0.0568        0.0398        0.0433        0.0421        0.2578        0.2528        0.2372        0.2111        0.1972        0.1697        0.1508        0.1530        0.0000        0.0000        0.0000        0.0000        0.0000        0.0000        0.0000        0.0000        0.0000        0.0000        0.0000        0.0000        0.0000        0.0000        0.0000        0.0000        0.0000        0.0000        0.0000        0.0000        0.0000        1.6486        1.8672        1.7456        1.6861        1.6504        1.5870        2.2552        2.3626        2.3013        2.5482        2.5888        2.3717        2.5490        3.1222        2.8527        2.2441        2.3805        2.5060        3.7283        4.3441        3.6278        2.9471        4.3281        2.7792        2.2662        2.4756        2.5354        3.6721        4.3473        4.5826        4.7687        7.8644       13.2354       10.6332       11.3644       13.4801       14.8135       14.8363       14.6698       16.0093       14.2413       15.7340       18.7154       20.5178       19.5327       11.5638        7.1310        7.1066        6.4620       13.8497       10.7682        9.7904       11.2083       12.4400       14.9476       19.4388       23.3003       28.7965       36.1787       34.9635       35.5169       49.0610       56.8758       64.2627       57.5738       52.6181       54.0685       60.7789       60.3646       59.8089       63.2793       60.8804       62.8847       65.9958       74.3112       70.8117       78.6290       95.3713       93.7081       88.2563       90.4990       97.7263      105.4443       91.0697      106.7646      109.2800       97.1665       74.3077       76.4508       77.8013       74.3019       82.6004       82.3876       73.8481       69.6048        0.0000        0.0000        0.0000        0.0000        0.0000        0.0000        0.0000        0.0000        0.0000        0.0000        0.0000        0.0000        0.0000        0.0000        0.0000        0.0000        0.0000        0.0000
        0.0000        0.0000        0.0000        0.0000        0.0000        0.0000        0.0000        0.0000        0.0000        0.0000        0.0000        0.0000        0.0000        0.0000        0.0000        0.0000        0.0000        0.0000        0.0000        0.0000        0.0000        0.0000        0.0000        0.0000        0.0000        0.0000       10.6656        8.6458        8.8636        8.8882       10.5380       10.2852       13.0345       15.5920       19.7707       18.1779       13.6786       10.9223        8.1597        5.8673        5.7191       16.9342       10.8269       31.0540       18.6829       12.6299        7.6182        4.4170        2.3952        0.8670        0.7183        0.5128        0.5598        0.6159        0.6770        0.9810        1.0240        2.0561        2.2274        1.6074        1.3812        1.3596        1.2471        0.8196        1.2081        2.1798        1.1115        0.2298        0.1556        0.1087        0.0892        0.0373        0.0269        0.0484        0.1018        0.8193        1.0925        1.2208        1.2028        0.6561        0.8528        1.4798        5.0153        3.1771        3.2926        3.4101        1.9558        1.0443        1.4391        1.3544        1.3176        0.4642        0.3462        0.1857        0.1859        0.1074        0.0841        0.0858        0.0888        0.1069        0.0979        0.0730        0.0591        0.0334        0.0429        0.0467        0.0452        0.2742        0.2669        0.2435        0.2049        0.1774        0.1362        0.1037        0.5364        0.8326        0.7862        1.2079        0.0000        0.0000        0.0000        0.0000        0.0000        0.0000        0.0000        0.0000        0.0000        0.0000        0.0000        0.0000        1.8029        3.5949        3.5379        3.3511        2.5789        1.5269        1.8003        1.9389        1.9158        1.9669        2.5078        1.7700        1.8342        2.3080        2.7810        3.3016        2.7096        2.7957        3.0448        3.2659        3.9195        3.1537        3.3113        3.5849        4.2556        4.7027        4.1678        3.8060        3.9539        2.9721        2.8341        3.3817        3.4643        4.3569        4.7572        5.1049        4.9327        9.4259       11.1730       12.6967       14.8668       16.0525       16.3205       16.9652       16.1847       17.2176       15.2537       14.7166       15.9875       15.3380       22.1998       16.5301        9.5967        7.8788        9.2042        9.5429       10.8061       13.4696       14.6238       15.0321       17.7272       23.6224       31.9201       36.1660       36.3271       41.7090       51.8203       61.3102       66.0921       68.5040       61.2085       65.3843       60.5258       61.0700       61.0350       61.7475       63.5598       65.3569       76.1824       66.4322       68.7111       78.1648       83.6997       77.6138       75.9286       79.5011       80.9297       88.7098       88.0080       79.1305       87.0488       83.7821       84.8085       72.8901       63.8692       57.3669       62.8504        0.0000       73.7360       70.5951       70.6479        0.0000        0.0000        0.0000        0.0000        0.0000        0.0000        0.0000        0.0000        0.0000        0.0000        0.0000        0.0000        0.0000        0.0000        0.0000        0.0000        0.0000        0.0000
        0.0000        0.0000        0.0000        0.0000        0.0000        0.0000        0.0000        0.0000        0.0000        0.0000        0.0000        0.0000        0.0000        0.0000        0.0000        0.0000        0.0000        0.0000        0.0000        0.0000        0.0000        0.0000        0.0000        0.0000        0.0000        8.7588        9.8236        9.1759        8.2873        8.5506        9.6768       11.6729        8.5832        9.9637       11.5840       10.1690        7.4743        5.4825        4.5778        2.5614        2.3295        3.4399        3.4001        2.8428        2.0268        1.5859        0.7528        0.7189        3.9809        0.7010        0.6669        0.7604        0.6455        0.8849        0.8660        0.9545        1.1482       17.3932        1.4011        2.7306        2.6978        2.7811        1.9047        1.2838        1.2175        1.0366        0.8679        1.5240        1.3526        0.3367        0.1501        0.0599        0.0392        0.0521        0.0982        0.7627        1.0010        1.1195        1.1230        0.7296        0.9210        2.2278        3.4188        2.8409        2.9482        1.9528        2.1068        1.5233        1.2302        0.7526        0.7149        0.3879        0.3382        0.1911        0.1918        0.1235        0.1027        0.1868        0.1086        0.0633        0.0664        0.0691        0.0562        0.0502        0.0593        0.0615        0.0578        0.3381        0.3164        0.2764        0.2196        0.1924        0.1129        0.0741        0.9707        0.8687        1.2939        1.3242        1.2408        2.0049        1.3775        0.0000        0.0000        0.0000        0.0000        0.0000        0.0000        0.0000        0.0000        3.4267        3.3285        3.6371        3.9682        3.3997        3.1500        2.3167        4.3084        3.7393        2.7359        2.4601        2.2009        1.4512        1.4732        2.1021        2.5375        3.0961        2.8598        2.6881        2.9170        3.5570        6.2640        5.7471        5.8360        5.5709        4.9702        4.5994        4.0121        3.9570        4.2951        4.0726        3.7269        3.7602        3.9804        5.3231        5.5257        6.4362        6.5950       11.1844       12.2088       13.6743       15.3857       16.4916       17.1156       17.7128       17.2990       17.2470       15.0879       14.7932       14.9274       12.2509       12.5767       13.6358       17.9552       14.7576       15.8540       17.7217       27.0640       34.5436       44.9254       41.2010       41.6112       44.1563       48.8941       39.9918       39.6365       46.9469       62.0924       59.4865       61.3815       68.5563       68.8013       66.4047       69.7957       71.9586       86.9762       86.2900       92.6344       79.5603       87.8047       82.1906       82.6473       89.8614       89.2874       76.9841       70.5059       66.6875       65.3478       72.8244      156.4570      118.7632       82.4117       70.3416       67.8493       57.4424       53.4864        0.0000        0.0000        0.0000        0.0000        0.0000        0.0000        0.0000        0.0000        0.0000        0.0000        0.0000        0.0000        0.0000        0.0000        0.0000        0.0000        0.0000        0.0000        0.0000        0.0000        0.0000        0.0000        0.0000        0.0000
        0.0000        0.0000        0.0000        0.0000        0.0000        0.0000        0.0000        0.0000        0.0000        0.0000        0.0000        0.0000        0.0000        0.0000        0.0000        0.0000        0.0000        0.0000        0.0000        0.0000        0.0000        0.0000        6.9717        1.2072        1.5402        3.1418        5.6070        8.9858        7.1330        4.4325        6.2771        4.4024        3.2111        3.6240        3.7602        5.0576        4.3553        3.8135        3.0193        2.4346        2.4808        2.1482        1.8423        8.4477       13.5094       16.6298       16.2106        9.7070        6.7016        3.1401        4.3874        3.8853        3.4397        3.3609        2.5863        3.7664        4.9258       61.3579       12.3420        6.4947        4.4832        4.2605        3.8738        2.4244        1.9431        1.7168        1.4411        3.8387        1.5629        0.5591        0.4423        0.0496        0.0311        0.0336        0.0572        0.5853        0.7242        0.8129        0.9840        2.5459        2.7269        2.1661        2.5636        2.3201        4.8170        4.6111        2.0363        1.7053        1.1811        1.4144        1.3107        1.1160        0.5740        0.3827        0.3617        0.4351        1.1064        0.4504        0.3364        0.3315        0.3159        0.3327        0.3826        0.1058        0.1187        0.1207        0.1115        0.3409        0.3089        0.2608        0.2955        0.1294        0.1754        0.1297        0.1228        0.0306        0.0218        0.0340        0.0968        1.0058        1.8547        1.7145        2.0098        0.7670        0.4229        0.5275        0.5925        2.3050        3.4986        3.5388        3.4208        4.2689        3.9767        3.7423        3.9628        3.5861        5.0606        4.9246        4.0650        1.4073        1.1046        0.8113        0.8383        1.9798        2.4576        2.7909        2.5102        2.2740        1.8138        2.7748        3.2856        4.4265        7.6254        6.2182        4.8474        5.3200        6.3237        6.4323        6.5544        6.3776        6.2525        6.4852        6.9786        8.0665        9.3569       10.2662       11.4031       12.1366       12.5721       13.7464       14.0258       14.5162       16.2123       17.1113       15.1083       17.6783       16.7409       16.1599       15.8306       16.1407       16.0352       28.1612       32.9692       21.6731       24.4716       35.8849       46.4927       79.7758       74.2205       57.0114       65.1796       51.7016       46.5832       47.3631       53.3532       53.5751       63.0512       67.3437       73.3802       82.1178       80.7054       79.0349       84.6212      108.3660      108.5197      105.7500      106.1920      101.3881      103.5875      105.1800      102.7703       96.6214       84.6158       72.9798       62.7450       57.3779       58.0223       73.3720      181.0950      160.0711       78.0671       74.2474       63.4211       50.1882        0.0000        0.0000        0.0000        0.0000        0.0000        0.0000        0.0000        0.0000        0.0000        0.0000        0.0000        0.0000        0.0000        0.0000        0.0000        0.0000        0.0000        0.0000        0.0000        0.0000        0.0000        0.0000        0.0000        0.0000        0.0000
        0.0000        0.0000        0.0000        0.0000        0.0000        0.0000        0.0000        0.0000        0.0000        0.0000        0.0000        0.0000        0.0000        0.0000        0.0000        0.0000        0.0000        0.0000        6.8917        6.7496        7.0044        8.1379        5.6923        4.2837        4.5427        5.3976        5.7125        4.9484        6.4145        7.1353        4.6133        1.5323        1.9872        2.1398        1.8524        2.5330        2.6725        2.4165        2.0567        1.6613        2.8331        4.7001        4.4356       10.4424       16.6882       15.5543       12.3065        5.7529        4.3163        3.8970        2.8545        1.5998        2.1327        3.7262        4.4884        6.7887       12.3667       18.4519       18.8635       13.6866        7.0612        6.0564        4.6450        3.2007        2.8421        2.5788        1.8549        1.2290        0.9402        0.7204        0.6285        0.0632        0.0388        0.0359        0.0690        0.6214        0.7174        0.8427        1.4179        2.6065        3.0447        2.7509        3.0514        4.1618        4.4723        2.4691        3.1293        1.4378        3.2631        3.4258        0.7729        0.7314        0.5826        0.5395        0.4866        0.5089        0.5150        0.5029        0.4442        0.4425        0.4086        0.4439        0.4682        0.1316        0.1440        0.1438        0.1310        0.3939        0.3479        0.2854        0.2070        0.0640        0.2026        0.2596        0.1598        0.0436        0.0249        0.0304        0.0487        1.0338        2.4713        2.7639        2.1298        0.4395        0.5450        1.5150        2.0642        3.6665        3.6528        3.2294        3.2485        3.6920        3.6260        4.0621        4.3339        4.2674        4.4328        3.6652        1.2510        0.7814        0.4418        0.4464        0.3228        1.0729        1.4556        2.0800        2.0613        1.9019        2.3673        2.9326        3.2972        4.8519        5.6788        6.4581        5.9695        6.8413        7.0805        7.4933        7.6734        7.1009        6.8106        7.4119        8.4243       10.0741       11.9140       12.8339       13.5534       14.2790       14.3986       15.8583       17.9603       19.0548       14.6325       13.4782       14.0591       16.6375       17.9724       17.8229       19.3167       21.7103       29.7795       30.7509       29.9482       29.3536       26.6001       31.2168       30.4856       48.8494       38.8317       37.3282       40.4539       37.6872       40.7758       41.4550       52.4817       59.5669       66.2013       71.6388       81.2423       89.3279       91.7345       95.0302      103.6144      115.6596      113.6237      126.6216      127.1597      115.1183      117.4515      112.9859       99.9396       87.1499       77.5884       68.9100       64.5617       63.6388       58.6072       61.2218       64.5350       71.2207       73.7596        0.0000        0.0000        0.0000        0.0000        0.0000        0.0000        0.0000        0.0000        0.0000        0.0000        0.0000        0.0000        0.0000        0.0000        0.0000        0.0000        0.0000        0.0000        0.0000        0.0000        0.0000        0.0000        0.0000        0.0000        0.0000        0.0000        0.0000        0.0000
        0.0000        0.0000        0.0000        0.0000        0.0000        0.0000        0.0000        0.0000        0.0000        0.0000        0.0000        0.0000        0.0000        0.0000        0.0000       11.2533        9.4913        8.2375        7.1359        6.6881        8.7473        7.2658        6.6853        4.8063        6.5740        6.1212        8.4803        7.0366        7.4614        5.4830        4.1527        0.7900        0.8338        1.0675        1.2527        1.7516        2.1003        2.0431        1.6362        0.9293        0.7942        1.3425        3.5028        4.6029        2.9249        0.5257        1.3977        0.9743        0.7967        0.9282        1.0314        1.6631        2.3996        3.5032        4.4492        6.5534       10.5037       11.9757       14.1147        8.2879        6.7800        5.9164        4.8118        3.0699        2.7442        2.5924        2.1006        1.4968        1.1941        0.9341        0.7127        0.0779        0.0451        0.0499        0.0656        0.8314        1.2982        1.3696        1.8535        1.5537        2.4339        2.4569        2.7344        2.0422        3.7093        4.1781        3.4866        2.9556        1.2745        1.3164        1.2795        0.8624        0.9004        1.1603        0.8666        0.8284        0.8315        0.7816        0.6534        0.6084        0.5951        1.3594        0.6280        0.2143        0.1543        0.1508        0.1390        0.4508        0.4063        0.3280        0.3145        0.2466        0.4527        0.3052        0.2898        0.1716        0.1293        0.1841        0.1550        1.7627        2.1515        1.9872        1.8830        0.9712        0.7626        2.2750        3.6147        4.6970        3.9262        2.6106        2.3890        3.1271        3.4399        3.0569        1.9343        1.8901        2.6170        1.6492        0.6776        0.3268        0.1444        0.1843        0.2325        1.0330        1.3501        1.5439        1.6376        1.7470        2.1808        3.2706        4.1263        5.2405        6.3694        7.1387        6.7507        8.2833        8.0451       12.5471        9.6675        9.3410        8.3607        8.8245       10.6429       14.3869       14.3387       14.5585       14.7148       16.9495       19.5837       19.8993       19.4759       14.4749       12.4837       13.7134       16.3494       17.4516       19.3475       22.0044       22.3731       26.1604       26.9810       28.4067       26.6336       27.8790       28.8825       29.7588       30.7267       30.4247       29.8610       35.4074       35.6858       37.6754       39.7515       50.3991       64.9565       64.8799       72.8732       79.9620       90.9427      104.2762      104.3065      116.5984      113.3616      121.4723      132.0667      142.3150      127.6096      115.4726      116.0413      114.2514       96.9268       85.9200       80.7623       77.6034        0.0000       61.8025       57.0311       56.2977       56.9082       60.2387       70.9123        0.0000        0.0000        0.0000        0.0000        0.0000        0.0000        0.0000        0.0000        0.0000        0.0000        0.0000        0.0000        0.0000        0.0000        0.0000        0.0000        0.0000        0.0000        0.0000        0.0000        0.0000        0.0000        0.0000        0.0000        0.0000        0.0000        0.0000        0.0000
        0.0000        0.0000        0.0000        0.0000        0.0000        0.0000        0.0000        0.0000        0.0000        0.0000        0.0000        0.0000        0.0000       21.5616       19.7039       10.5833       10.2964        9.0871        7.5990       12.5218       11.7210        7.5284        5.8267        3.3776        4.6048        1.5902        2.1778        2.1002        1.0810        1.3088        0.6254        0.7168        0.9504        1.0061        1.3716        2.6393        2.1331        1.8564        1.6811        1.1236        1.2804        0.9192        1.0071        0.5633        0.5949        0.3145        0.9681        1.0588        0.9102        1.0032        1.3519        2.8893        3.1005        3.5960        4.0136        5.6535        6.1174        7.9117        9.1730        7.4879        5.7795        5.3440        4.9526        3.1106        2.9146        2.7042        5.4378        4.5995        3.3125        5.6726       11.3424        0.2392        1.2861        0.9445        0.9978        1.5250        2.7469        1.5699        1.9083        1.7870        1.6661        2.1981        2.6614        1.9576        2.1539        1.8241        3.3664        1.3431        1.0790        1.0597        1.1939        1.2602        1.2821        1.3234        1.3236        1.3283        1.3038        1.1566        1.0001        0.8960        0.8559        1.3347        0.6778        0.1575        0.1496        0.1420        0.1348        0.4535        0.4129        0.4390        0.7423        0.5204        0.7993        0.6043        0.4893        0.5099        0.3644        0.2248        0.2923        1.3797        1.2348        2.0934        1.9650        0.5077        0.6021        1.0979        1.1321        1.4494        1.0038        1.0283        1.0106        1.1568        1.6383        1.5065        1.4070        1.7771        2.2231        1.7602        0.7475        0.1738        0.1893        0.3632        0.3291        1.3971        1.8219        3.3011        2.3889        1.7668        2.4572        3.4077        3.5515        5.4375        6.6819        6.9610       12.2041       14.6515       13.2707       15.5873       10.1965       10.0774       10.0038       11.0739       13.1236       14.3393       15.0050       15.4320       18.0928       22.5641       23.6462       24.0761       16.9216       13.4773       13.6337       13.9788       18.0671       23.8565       21.5215       24.0399       21.5006       23.5531       26.5686       28.4884       31.5644       33.3652       30.4863       35.9637       35.2628       31.6127       29.8333       35.2905       43.3466       43.7176       48.3186       62.5079       60.5136       70.5814       77.7495       87.2964       98.5538      100.0000      104.9860      118.8648      125.6325      122.8738      129.0511      134.2469      133.8898      125.5240      121.6805      108.9382       98.5982       88.0599       90.3072        0.0000        0.0000        0.0000        0.0000        0.0000        0.0000        0.0000        0.0000        0.0000        0.0000        0.0000        0.0000        0.0000        0.0000        0.0000        0.0000        0.0000        0.0000        0.0000        0.0000        0.0000        0.0000        0.0000        0.0000        0.0000        0.0000        0.0000        0.0000        0.0000        0.0000        0.0000        0.0000        0.0000        0.0000        0.0000        0.0000
        0.0000        0.0000        0.0000        0.0000        0.0000        0.0000        0.0000        0.0000        0.0000       33.1679        0.0000        0.0000       28.5931       23.9409       22.5563       18.6473       14.7230       10.9632       12.8752        9.5196        7.4411        7.0477        6.7786        1.9669        0.6765        0.4430        0.3963        3.6369        4.3905        2.4595        2.4767        1.4117        1.3702        3.1109        2.8821        2.3919        1.6754        2.0560        1.9898        1.8988        1.4077        1.5555        2.6033        3.6145        2.8245        1.4191        2.0009        1.7653        1.0623        1.1436        1.4124        2.7986        3.1668        3.6345        4.0604        5.3398        5.8710        6.1403        6.3310        5.3490        5.3064        5.1682        4.9792        3.4389        3.2799        3.5497       12.7275       59.2852       47.8187        7.6941        0.5016        1.2695        0.5884        0.4681        0.2677        1.7118        1.2541        0.6394        0.7644        1.1827        1.5359        1.6046        1.8790        1.8935        2.0355        1.8724        3.7715        1.5071        1.4980        1.5347        1.7121        2.4398        2.6228        2.7879        2.7249        3.1470        3.0092        2.7699        2.3359        1.5158        1.2533        1.1435        0.9758        0.3693        0.3211        0.2942        0.3029        0.4502        0.4264        0.3846        0.5927        0.4967        0.9350        0.6034        0.3338        0.1863        0.1076        0.0542        0.1086        0.2761        0.3307        0.4395        0.5213        0.7469        0.8348        0.8647        0.8438        0.8168        0.7917        0.7049        0.7317        1.3574        1.5175        1.2876        1.9033        2.0402        2.0191        0.5906        0.3442        0.8907        1.1148        1.2958        1.5870        1.7673        2.0200        2.3172        2.6163        3.2126        4.7047        5.2775        8.5094       10.5116       11.3687       11.7297       11.7014       15.0731       16.5117       13.9109       12.7128       16.6435       14.0713       15.4608       16.5649       19.5618       21.1394       21.4001       21.9209       20.3569       24.1079       18.8228       15.9380       14.3478       13.9099       14.5747       17.5018       21.0619       22.2299       22.7092       24.2791       28.1700       30.9459       32.2932       31.7507       34.4960       29.7784       36.7290       36.7005       44.9927       40.3335       44.5447       51.6074       46.2188       48.5808       62.9656       70.3645       79.5133       85.8535       98.2376      103.3437      101.3946      107.9584      115.5383      123.7226      123.8694      123.9126      122.1006      132.6519      125.2820      123.0284      117.6250      107.9666      100.5373        0.0000        0.0000        0.0000        0.0000        0.0000        0.0000        0.0000        0.0000        0.0000        0.0000        0.0000        0.0000        0.0000        0.0000        0.0000        0.0000        0.0000        0.0000        0.0000        0.0000        0.0000        0.0000        0.0000        0.0000        0.0000        0.0000        0.0000        0.0000        0.0000        0.0000        0.0000        0.0000        0.0000        0.0000        0.0000        0.0000        0.0000
        0.0000        0.0000        0.0000        0.0000        0.0000       40.6928       34.1397       29.3100       28.0668       31.8410       29.5643       27.3777       30.0003       28.7570       22.8658       18.0927       11.1036       10.1982        9.4080        6.4881        5.9357        3.6073        3.4037        0.6810        0.2253        0.7314        1.5103        3.8651        2.4840        0.8894        0.8093        0.6443        0.7238        1.3587        0.9654        1.2839        1.4993        1.7873        1.6915        1.0340        1.9506        2.4271        3.1277        3.2643        0.2573        0.2647        0.2839        1.1006        1.1724        1.3566        1.6543        3.2097        3.6944        4.0995        4.4583        5.7677        6.1867        6.4357        6.4884        5.3515        5.4001        5.3318        5.2682        3.6434        3.5961        3.4076       19.1546       49.7711       48.0324       35.7268        3.1336        1.3896        0.7943        1.9771        1.3467        0.4235        0.4286        0.7262        0.6837        1.1940        1.2414        1.2761        1.5242        1.6486        1.7469        1.8539        1.9672        1.6849        1.9333        1.9659        2.0162        3.0393        3.2248        3.3535        3.3040        3.8601        3.7847        3.5004        2.9521        1.9491        1.7376        1.7419        1.2174        0.4845        1.8236        0.9928        0.3075        0.5236        0.5715        0.3833        0.3440        0.4038        0.7000        0.6443        0.4622        0.2613        0.1550        0.1784        0.0854        0.3621        0.4763        0.6556        0.5979        0.8088        0.8697        0.7406        0.7379        0.7114        0.7284        0.6391        0.6143        1.2678        1.5957        1.8522        1.6647        1.2560        1.4111        1.1616        0.4828        1.0853        1.2821        1.5498        1.9265        1.9990        2.3092        2.6612        3.0651        3.8940        4.1978        6.1090        6.6061        7.9367        9.2859       10.3393       11.4817       16.4091       19.5561       19.8514       19.7124       20.4188       15.4750       20.3789       22.6480       25.3275       25.6716       26.0340       22.3798       17.9788       18.4879       17.5779       18.2045       15.5899       15.3692       19.6041       22.8917       23.6747       24.5871       25.7321       27.5424       29.7244       33.6029       36.9331       38.0912       32.9134       29.4132       33.7222       38.9656       44.4467       41.6469       47.0945       46.6102       48.3030        0.0000        0.0000       70.7820       77.5070       86.9879       99.3916      103.9094       98.8857      100.1269      105.6102      108.3880      124.2788      125.9656      128.9118      127.2205      120.8242      114.5664      111.8953      104.2650        0.0000        0.0000        0.0000        0.0000        0.0000        0.0000        0.0000        0.0000        0.0000        0.0000        0.0000        0.0000        0.0000        0.0000        0.0000        0.0000        0.0000        0.0000        0.0000        0.0000        0.0000        0.0000        0.0000        0.0000        0.0000        0.0000        0.0000        0.0000        0.0000        0.0000        0.0000        0.0000        0.0000        0.0000        0.0000        0.0000        0.0000        0.0000
        0.0000        0.0000        0.0000        0.0000       46.0371       49.3235       29.7801       23.8266       19.5658       23.0312       32.5145       39.4047       37.5539       24.9487       16.4916       12.2790        8.4824        7.4356        7.2837        5.5616        3.1894        2.5112        1.9840        0.1914        0.1980        0.2752        0.3358        1.0210        0.9494        4.3311        7.3858        0.6430        1.1018        0.9793        0.8909        1.0307        1.1501        1.2376        1.2978        1.0299        1.0748        1.0953        1.0916        0.2811        0.2801        0.2900        0.3105        1.2068        1.2842        1.4694        1.7627        3.3805        3.8541        4.2188        4.4879        5.7286        6.0534        6.2563        6.2099        5.1243        5.0931        5.0350        4.9367        3.4952        3.3530        3.2065        5.9131       42.0146       19.4060        9.8185        0.4323        0.1510        0.1809        0.1331        0.1116        0.4852        1.0005        1.6814        1.1803        1.1823        1.2073        1.7484        1.9217        1.5953        1.7312        1.8306        1.5778        1.8819        2.2481        2.0803        2.2707        3.7027        3.6304        3.7004        3.6991        4.3833        4.2624        3.9805        3.4602        2.3109        2.8060        3.3135        2.3741        0.5220        0.3810        0.3381        0.4915        0.6777        0.6024        0.5295        0.5939        0.6911        0.8560        0.6683        0.4968        0.2584        0.1151        0.1575        0.1857        0.4031        0.6029        0.6777        0.6190        0.7594        0.9138        0.8131        0.7412        0.8522        0.6108        0.5019        0.5626        0.9521        1.3615        0.8590        1.7084        2.0609        2.2903        1.5706        0.3537        1.4459        1.4959        1.7067        2.0971        2.1737        2.4963        2.9346        3.4478        4.5394        4.9288        6.5786        7.5839        9.5761       10.6905       10.5190       13.4775       16.2561       15.1671       14.6849       14.4010       14.8959       16.9513       18.2015       20.6611       26.9967       30.9147       30.7718       24.3080       19.6152       18.6446       22.8896       22.1026       18.1534       16.8440       20.3061       24.5108       22.7601       20.8747       23.2948       26.0705       29.4956       33.3692       34.1763       31.4166       32.0533       31.0367       33.4446       33.0979       37.0873       40.6247       60.5273       57.2475        0.0000        0.0000        0.0000       57.5909       71.4481       85.5663       97.1740       94.6328       95.7720       91.0837      100.7751      103.7539      111.4436      114.8397      117.9889      112.4091      106.9493        0.0000        0.0000        0.0000        0.0000        0.0000        0.0000        0.0000        0.0000        0.0000        0.0000        0.0000        0.0000        0.0000        0.0000        0.0000        0.0000        0.0000        0.0000        0.0000        0.0000        0.0000        0.0000        0.0000        0.0000        0.0000        0.0000        0.0000        0.0000        0.0000        0.0000        0.0000        0.0000        0.0000        0.0000        0.0000        0.0000        0.0000        0.0000        0.0000        0.0000        0.0000
        0.0000        0.0000       71.9920       53.4391       42.9888       34.6338       34.5872       24.6956       16.8825       18.3427       20.2660       21.6382       19.2501       15.5098       13.8992        9.8915        6.7223        5.1966        4.1344        2.5395        1.8357        1.3616        0.9663        0.0000        0.0000        0.2185        0.2456        0.7748        2.3478        4.2323        5.7466        4.2671        3.3455        3.0559        1.7707        1.8030        2.3229        3.4217        3.9261        2.0454        1.4402        1.1166        1.1179        0.5909        0.2894        0.2999        0.3212        1.2464        1.3223        1.4863        1.7312        3.2496        3.6543        3.9360        4.1056        5.1542        5.3934        5.4749        5.3917        4.3497        4.3105        4.2131        4.0573        2.8169        2.7454        2.6846        2.4471       13.0950        2.3703        3.5616        0.3208        0.0680        0.0829        0.2689        0.4465        1.0238        0.7256        0.7685        1.3070        0.8863        1.1140        1.5647        1.2529        1.0476        1.2540        1.3946        1.6462        1.7153        1.8719        2.1029        2.4466        3.5259        3.8634        4.0578        4.0172        4.6743        4.5724        4.3284        4.3154        3.3075        2.9262        3.3870        1.8349        0.6112        0.4649        0.4070        0.4535        0.5801        0.5809        0.5348        0.4514        0.4489        0.3918        0.3255        0.2431        0.0846        0.0107        0.0384        0.0630        0.3633        0.5281        0.8250        0.9145        0.8002        0.8482        0.8669        0.8182        0.8004        0.6061        0.5120        0.5521        0.6716        0.5511        0.4362        0.5155        1.2173        1.5758        0.7191        0.5007        1.1914        1.4854        1.7586        2.2468        2.2631        2.5887        3.2116        4.1035        5.1636        7.6968        8.0356        9.6269       11.5917       12.1747       13.3077       17.4170       18.2005       17.5049       15.7242       15.2684       14.1962       14.8925       16.4087       17.8315       24.0825       25.6794       24.3864       25.9824       22.5733       21.0554       19.5430       17.9734       15.9122       13.2666       12.6721       15.9164       16.9520       19.1632       20.0890       20.3665       26.7305       26.3559       27.0942       27.7421       30.8891       25.9264       25.9725       26.5675       28.7562       39.3938       60.4888        0.0000        0.0000        0.0000       65.2714       65.4299       65.2511       77.2037       82.7034       80.7062       87.4200       88.5430       94.2605       95.9365      100.3691      102.7004      102.8239      105.1105        0.0000        0.0000        0.0000        0.0000        0.0000        0.0000        0.0000        0.0000        0.0000        0.0000        0.0000        0.0000        0.0000        0.0000        0.0000        0.0000        0.0000        0.0000        0.0000        0.0000        0.0000        0.0000        0.0000        0.0000        0.0000        0.0000        0.0000        0.0000        0.0000        0.0000        0.0000        0.0000        0.0000        0.0000        0.0000        0.0000        0.0000        0.0000        0.0000        0.0000        0.0000        0.0000
        0.0000       46.2341       39.4972       27.5978       27.0095       26.5121       21.0493       16.5646       15.5762       16.5210       15.8401       13.0422       14.3625       13.6365       10.9310        3.9905        2.7379        2.5068        2.8312        3.0947        1.3390        0.9519        0.5708        0.3515        0.2729        1.6221        4.0604        8.3557       10.3225        7.7210        5.5624        4.7229        3.9937        3.5509        2.8284        2.8035        2.5614        2.3007        1.7257        1.4801        2.3538        1.4700        1.0628        1.0732        1.0741        1.1136        1.1915        0.2449        0.2591        0.5073        0.8475        2.0016        2.4296        2.4417        2.4717        3.2528        3.3204        3.3304        3.2822        3.0651        2.9949        2.9255        2.8082        3.2086        3.0981        2.5346        2.1851        1.6664        2.1669        3.1335        2.7416        1.3091        0.5975        0.6123        0.3455        0.3044        0.4404        1.2750        1.7004        1.1356        1.7692        1.7991        1.4239        1.4463        1.7819        1.9026        2.0179        2.8264        2.1944        2.2686        2.6603        3.5058        3.5521        3.6054        3.8447        4.6068        4.7761        5.0898        9.5940        6.7982        4.3576        3.2391        2.1659        1.2376        1.2051        1.0518        0.8919        0.5178        0.4867        0.4435        0.3816        0.2828        0.2601        0.1873        0.0907        0.0246        0.1220        0.0574        0.2146        0.1778        0.2680        0.5177        0.4449        1.0956        1.3992        1.4281        1.2492        1.0039        0.8447        1.3484        1.3368        0.0841        0.0686        1.3606        1.1157        0.9996        1.7192        1.3188        1.3918        1.7126        1.6142        2.3275        1.9011        2.2178        2.8482        2.5940        3.2846        7.0580        8.2577       10.0036       12.1419       15.8955       20.7811       24.4692       26.8154       24.1907       19.5331       17.9498       15.7878       14.1167       14.1869       17.1880       18.3169       21.1834       22.9095       27.5828       26.7638       27.7283       22.6409       20.9879       17.8294       14.7370       12.6403       11.3151       12.8173       11.9505       11.7503       12.2237       12.8288       17.3209       17.5913       17.9512       18.3872       23.0989       17.2209       18.6934       20.5766       38.9212        0.0000        0.0000        0.0000        0.0000       57.4546       60.2516       57.8444       60.5746       68.8211       62.3032       77.8850       81.1115       82.7288       83.4272       86.1464       97.9237      102.8267      107.4924        0.0000        0.0000        0.0000        0.0000        0.0000        0.0000        0.0000        0.0000        0.0000        0.0000        0.0000        0.0000        0.0000        0.0000        0.0000        0.0000        0.0000        0.0000        0.0000        0.0000        0.0000        0.0000        0.0000        0.0000        0.0000        0.0000        0.0000        0.0000        0.0000        0.0000        0.0000        0.0000        0.0000        0.0000        0.0000        0.0000        0.0000        0.0000        0.0000        0.0000        0.0000        0.0000        0.0000
        0.0000       29.6016       23.7852       23.0863       25.2906       15.8788       13.0690       13.1104       13.8883       15.9738       13.4285        9.0701        5.1794        4.6088        2.8076        2.6066        2.1934        2.5922        4.1302        6.2394        2.0509        0.9419        0.7351        0.5916        4.8622        5.0731        4.7946        4.6033        3.6679        2.4657        1.1384        1.7718        1.5347        1.0634        0.3362        1.2495        1.2604        1.3396        1.1444        1.3722        1.3687        1.0767        1.0888        1.1023        1.1094        1.1496        1.2300        0.2525        0.2661        0.4741        1.6024        2.0169        2.0876        2.1550        2.1403        2.8379        2.8317        2.8382        3.1204        2.5082        2.4118        2.3053        2.1876        2.4879        1.9579        1.7304        1.7754        0.7415        1.2334        2.2138        2.3793        1.0155        0.8503        0.4954        0.2041        0.4067        0.6697        1.4055        1.4547        0.9771        1.5316        1.8623        2.1632        1.8112        3.8173        3.6894        4.2283        2.9656        3.3018        2.7569        2.8687        3.9072        5.4290        6.4166        5.2618        8.8259       10.6506       10.1963        8.8437        5.2199        4.1979        3.3705        1.9740        1.4368        1.2665        1.1119        0.9430        0.5946        0.5664        0.5018        0.4294        0.4770        1.0975        0.1779        0.1141        0.0486        0.2061        0.0228        0.0428        0.3609        0.7290        0.3871        0.5218        1.7093        2.0510        5.5527        2.0443        1.1302        0.9378        1.9374        1.1939        0.0870        0.1278        0.4496        0.6258        0.6706        1.3664        2.0896        2.5928        2.8458        3.7115        2.8286        2.1455        2.2921        2.4260        2.8912        3.8378        7.5084        9.4191       11.4148       14.0225       18.7602       25.4099       27.6438       28.1949       22.6818       18.6185       17.2435       15.1033       14.9402       20.4509       23.1732       21.2463       22.2571       25.9176       25.3514       22.1878       24.0760       21.7014       21.0624       17.1466       13.5857       14.7723       13.3780       13.5090       10.0037        9.7972       10.3531       13.2464       15.1288       17.3031       15.7782       16.6745       19.9733       17.9811       21.1776        0.0000        0.0000        0.0000        0.0000        0.0000       59.3555       53.8913       59.2644       74.0028       64.4963       69.0291       58.2222       66.5076       77.4248       81.3003       86.7832       90.6405       99.0145        0.0000        0.0000        0.0000        0.0000        0.0000        0.0000        0.0000        0.0000        0.0000        0.0000        0.0000        0.0000        0.0000        0.0000        0.0000        0.0000        0.0000        0.0000        0.0000        0.0000        0.0000        0.0000        0.0000        0.0000        0.0000        0.0000        0.0000        0.0000        0.0000        0.0000        0.0000        0.0000        0.0000        0.0000        0.0000        0.0000        0.0000        0.0000        0.0000        0.0000        0.0000        0.0000        0.0000        0.0000        0.0000
       23.0647       17.7184       19.2578       15.7031       16.7541       19.6218       18.0289       14.2756       10.1297       15.0665        6.6825        3.3440        2.9044        6.1985        2.8017        5.8394        5.0742        3.0943        3.5058        4.3090        2.0704        4.4435        3.8978        3.6845        2.1627        1.1218        1.1458        1.6486        1.4309        0.8828        0.4993        0.5958        0.9749        0.5463        0.5379        5.9412        3.8005        1.2281        1.2650        1.5946        1.4501        1.1103        1.1145        1.1200        1.1225        1.1541        1.2216        0.2492        0.2609        0.5060        1.4019        1.7814        1.9030        1.9372        1.8994        2.4740        2.4274        2.3588        2.2707        2.9029        5.0254        1.8699        1.7724        2.1587        1.6569        1.3867        1.1211        0.5268        1.0414        2.1135        1.7134        0.8629        0.6005        0.8655        0.3927        1.0805        0.8006        1.5732        1.8379        1.1296        1.5126        2.0047        2.5501        3.3640        3.4123        3.5661        4.0292        3.3590        2.8990        2.6551        3.5021        4.5043        4.8870        8.3536       11.2468        7.4016        6.8367        5.7439        6.5050        5.0829        2.9091        2.7124        2.2074        1.9108        1.7197        1.5554        1.4268        1.2313        2.6356        0.7937        0.6643        2.1922        1.4510        0.4408        0.2558        0.1350        0.0491        0.0351        0.0111        0.1034        0.2886        0.6184        0.4851        1.1315        1.4488        1.5828        1.5589        1.6136        1.4512        0.8405        0.6555        0.1609        0.4212        0.8320        1.0691        0.4534        1.6289        1.7405        1.3709        3.1221       10.0805        1.8786        2.0160        2.1942        2.6205        3.2472        4.0996        7.9007        9.8403       13.9614       14.6244       20.3950       24.5729       26.6972       27.6269       20.3688       15.9234       15.5963       15.9206       15.9500       22.0852       25.5252       19.6121       19.0076       20.7286       19.5356       19.2217       18.2607       16.8865       18.7876       16.0682       13.2473       17.1889       10.5534       12.5996        8.9609       10.7801       11.4579       11.8414       13.9407       12.0012       13.8072       16.9598       17.6595       23.3134        0.0000        0.0000        0.0000        0.0000        0.0000        0.0000       45.6106       43.9951       50.3642       58.1662       53.7936       54.1148       51.9330       62.8740       80.2409       86.5004        0.0000        0.0000        0.0000        0.0000        0.0000        0.0000        0.0000        0.0000        0.0000        0.0000        0.0000        0.0000        0.0000        0.0000        0.0000        0.0000        0.0000        0.0000        0.0000        0.0000        0.0000        0.0000        0.0000        0.0000        0.0000        0.0000        0.0000        0.0000        0.0000        0.0000        0.0000        0.0000        0.0000        0.0000        0.0000        0.0000        0.0000        0.0000        0.0000        0.0000        0.0000        0.0000        0.0000        0.0000        0.0000        0.0000        0.0000        0.0000
       20.3923       20.6752       20.5231       14.9513       14.2591       14.1703       13.0769       16.1342       11.3135       10.9319        5.6884        3.7447        3.4557        3.7429        2.3439        3.6290        3.0741        3.4109        3.1876        4.4323        3.4580        3.6239        3.2938        2.0968        1.5975        1.5330        2.1733        1.8486        1.6042        1.1568        1.0747        3.4039        6.3817        5.6441        2.0993        1.9159        1.6613        1.5172        1.4899        1.1906        1.1672        1.1527        1.1397        1.1263        1.1134        1.1304        1.1703        0.2362        0.4844        0.4950        0.4752        1.5726        1.6538        1.6714        1.7035        2.1122        2.0712        2.0036        1.9330        1.7845        1.7202        1.6279        1.5442        1.6776        1.3837        1.2121        1.2019        1.8387        1.6183        2.7502        1.9210        1.6620        1.1882        0.8638        2.3837        2.0239        2.2201        2.4478        2.4137        1.5114        1.8986        1.6118        1.4978        2.5404        2.8382        2.3749        3.1444        3.6540        4.0652        2.7168        3.0379        3.7411        4.2500        4.9141        8.1168        6.9109        5.8370        6.8808        5.7472        5.7855        5.2136        4.4642        4.4171        3.0510        2.7627        2.8847        2.3229        1.7769        2.4323        2.0950        1.0570        1.6392        1.4559        0.4627        0.3099        0.0382        0.0129        0.0248        0.0000        0.0512        0.0716        9.9724        2.0172        1.0853        1.3523        1.4666        1.5032        3.3408        3.4201        0.8111        0.8952        0.6945        1.4315        1.3331        1.3657        0.4635        0.5407        0.4745        0.4367        1.4455        4.2444        1.9187        2.3197        3.1260        3.3912        3.9004        4.3281        8.2250       10.5031       15.4373       15.8407       20.2021       25.0178       25.4560       25.1909       21.1750       16.8348       15.7793       13.1648       14.0362       26.0700       21.1843       17.7168       17.7403       17.6709       17.4401       15.5702       15.4278       14.4689       13.8551       12.5641       10.6713       12.8551        8.9943        9.5979        8.5823        9.8202       10.3616       10.8529       11.7905       11.6646       12.4689       13.0561       15.2969        0.0000        0.0000        0.0000        0.0000        0.0000        0.0000       53.5500       38.1896       40.8296       50.6184       57.5314       55.2334       50.4969       51.4844       57.3525       70.1397       74.4335        0.0000        0.0000        0.0000        0.0000        0.0000        0.0000        0.0000        0.0000        0.0000        0.0000        0.0000        0.0000        0.0000        0.0000        0.0000        0.0000        0.0000        0.0000        0.0000        0.0000        0.0000        0.0000        0.0000        0.0000        0.0000        0.0000        0.0000        0.0000        0.0000        0.0000        0.0000        0.0000        0.0000        0.0000        0.0000        0.0000        0.0000        0.0000        0.0000        0.0000        0.0000        0.0000        0.0000        0.0000        0.0000        0.0000        0.0000        0.0000
       19.1655       22.0328       23.4262       17.0809       21.1000       29.4366       25.4732       13.3958       15.0407        8.0387        8.8621        4.0159        2.9461        3.2289        3.9941        4.7089        6.4392        8.8594        9.0356        9.0062        6.1448        3.3562        3.7883        4.2917        4.6178        5.1783        6.0695        8.8867       18.0646       13.5167       15.5230        7.1865        2.3741        1.8005        1.3512        3.9277        7.8066        5.4389        1.0999        1.1499        1.0833        2.6458        2.5130        1.0867        1.0398        1.0371        1.0537        0.1753        0.1784        0.3672        0.3584        0.1510        0.1557        0.1566        0.2454        1.0397        1.0169        0.9978        1.1162        1.9893        2.0390        1.5966        2.1191        1.4692        1.3507        1.0986        1.0584        1.3860        2.1119        3.2751        7.0783        1.3666        1.7081        1.0462        1.1648        1.2323        1.8019        3.3598        3.5458        2.9126        3.1538        3.4777        3.7241        2.7442        2.4110        3.5304        2.9358        3.4422        2.8222        3.1582        2.3944        3.4168        3.9570        4.4965        5.2576        7.1562        8.2305        8.7966        6.9521        7.1087        6.8305        6.7097        7.9346       11.1825       10.5434        6.7973        5.7235        4.4433        4.2740        3.9974        2.9920        2.7400        2.3716        1.8237        1.4971        0.8990        0.9813        0.8086        0.7840        0.6099        0.2424        0.0511        0.2090        1.6379        2.1506        2.0233        1.2927        0.8005        0.7559        0.5970        1.0929        0.5236        0.6015        1.3419        1.8118        0.7967        0.1232        0.1517        0.2215        1.5521        1.9914        2.5918        3.4374        4.7595        4.7959        4.7454        5.5896        9.6507       11.6394       16.3370       15.7226       20.9858       24.2649       25.6692       21.2318       16.6739       12.3783        9.8636       10.5403       14.5946       18.6416       16.2863       14.9982       21.9449       25.6208       19.6296       18.3699       15.0650       14.3006       11.1941       10.8638        8.2395        9.1685       13.4644        9.2051        7.9509        9.3735        9.9530       11.1011       15.0930       12.9160       13.4792        0.0000        0.0000        0.0000        0.0000        0.0000        0.0000        0.0000        0.0000       47.5500       46.8955       50.3893       56.6328       60.7491       41.8800        0.0000       38.5200       34.5600       29.7900       35.3100        0.0000        0.0000        0.0000        0.0000        0.0000        0.0000        0.0000        0.0000        0.0000        0.0000        0.0000        0.0000        0.0000        0.0000        0.0000        0.0000        0.0000        0.0000        0.0000        0.0000        0.0000        0.0000        0.0000        0.0000        0.0000        0.0000        0.0000        0.0000        0.0000        0.0000        0.0000        0.0000        0.0000        0.0000        0.0000        0.0000        0.0000        0.0000        0.0000        0.0000        0.0000        0.0000        0.0000        0.0000        0.0000        0.0000        0.0000        0.0000
       32.0710       34.6864       32.9543       24.5125       27.5989       26.7417       25.7519       17.8802       14.8489       21.4625       42.5775       10.1450        4.6351        7.1532       14.5941       13.1635       22.1468       23.2744       17.7590        9.7184        4.2196        4.4232        5.1150        5.7056        6.2600        6.8712        9.0975       17.2604       21.6371       30.5315       26.9565       15.8700        3.0257        0.8778        2.7728        2.0438        1.6062        3.8444        1.2406        1.2614        1.1508        1.0775        1.0382        1.0763        1.0328        1.2979        1.0115        0.1651        0.1658        0.1654        0.1662        0.1299        0.1306        0.1298        0.1272        0.9009        0.8388        0.8804        0.8379        0.9080        1.3478        2.3909        2.4647        1.4874        1.1289        0.8617        0.7555        1.8008        1.7258        6.4156        7.2450        1.9447        0.7434        1.2154        3.6317        1.8084        3.1849        3.2809        3.0507        2.0005        1.9669        3.0129        3.3543        2.0757        1.7887        1.5376        1.5129        2.0663        1.9478        2.0702        2.2206        3.2077        4.2268        4.7104        4.7442        6.7149        7.1054        8.3953        7.7536        7.6753        8.8335        8.8394        8.1624        9.0518        9.6920        9.7148        7.4450        5.9083        5.3302        5.0853        4.4406        4.1313        3.1516        2.4503        1.9641        1.3442        1.2165        0.8990        0.7889        0.8739        0.2801        0.1732        0.1540        1.1896        1.9478        2.3109        1.2876        0.7924        0.7180        0.5851        0.8709        0.3130        0.1043        0.7416        0.0897        0.1941        0.1925        0.1696        0.1616        1.9373        2.5219        4.0529        3.5738        4.7643        5.8015        6.6528        5.8719        9.8992       12.9070       14.7211       15.0320       19.6604       23.6679       24.1902       17.6841       20.0367       12.7553        9.4043        8.9606       12.1837       14.8699       14.8801       14.8462       17.3724       15.4420       13.8249       14.0593       14.1668       13.3918        9.7535       12.3774        8.3828        7.6189        7.4440        6.7494        8.4847        9.5271        9.2436       11.6315        0.0000        0.0000        0.0000        0.0000        0.0000        0.0000        0.0000        0.0000        0.0000        0.0000        0.0000       36.5100       50.4390       37.0895       44.4539        0.0000        0.0000        0.0000        0.0000        0.0000        0.0000        0.0000        0.0000        0.0000        0.0000        0.0000        0.0000        0.0000        0.0000        0.0000        0.0000        0.0000        0.0000        0.0000        0.0000        0.0000        0.0000        0.0000        0.0000        0.0000        0.0000        0.0000        0.0000        0.0000        0.0000        0.0000        0.0000        0.0000        0.0000        0.0000        0.0000        0.0000        0.0000        0.0000        0.0000        0.0000        0.0000        0.0000        0.0000        0.0000        0.0000        0.0000        0.0000        0.0000        0.0000        0.0000        0.0000        0.0000        0.0000        0.0000
        0.0000        0.0000       39.3290       33.4557        0.0000       34.5331       32.3277       19.8907       26.5575       31.0986       41.0549       31.5094       34.2072       27.3587       18.6962       17.9450       11.5533        8.3525        6.0070        5.1378        6.7622        5.3163        6.2705        7.4789        7.8338        8.5818       12.2526       16.0146       10.9268       11.8668        7.4677        1.2818        3.3002        1.0670        0.9226        2.5404        2.0152        1.6720        1.5209        1.5001        1.3209        1.1960        1.1216        1.1346        1.0553        1.0080        0.9930        0.1592        0.1567        0.1558        0.1535        1.0418        1.2107        2.6379        1.0073        0.9441        0.9564        0.8924        1.0662        0.8770        1.5350        2.1739        2.1476        1.7057        1.7443        1.2703        1.0903        0.8754        0.8848        6.4508        2.5111        2.0809        2.2530        2.0912        2.0724        1.9193        1.4941        2.8223        2.3183        1.4135        1.3197        2.5404        1.7438        1.0781        1.1917        1.4757        1.4906        1.5382        1.6619        1.8359        2.8087        3.2851        3.8331        4.6227        4.7535        6.4165        7.6385        9.3775        7.8200        7.4026        7.4899        8.1693        7.7849        9.5360       10.2702        9.7870        9.1540        9.3177       15.9246        7.8249        5.3161        4.9726        4.5945        3.9480        2.8778        0.9220        0.7878        0.5033        0.3250        0.3821        0.3137        0.4351        0.1899        0.8266        1.1707        1.4273        1.2866        0.8689        1.3779        1.8777        1.3352        0.5923        1.3232        0.7326        0.0781        0.1636        0.1981        0.3271        0.2688        2.5011        3.2951        4.1784        5.5786        7.4561        7.8391        6.8119        7.5457       12.9180       16.0798       15.2164       14.8019       18.5712       22.0934       19.7636       18.1864       15.9044        9.0021        9.3977        9.7591       10.6651       11.6575       11.1977       13.1446       12.4783       10.7129       11.9661       11.5899       12.6951       11.0871        9.3342        8.5701        7.1495        7.5381       11.4856        9.8691        8.2597       11.5759       13.8174       19.5108       24.6630        0.0000        0.0000       24.1388        0.0000        0.0000        0.0000        0.0000        0.0000        0.0000       46.9200       19.2000       32.9215        0.0000        0.0000        0.0000        0.0000        0.0000        0.0000        0.0000        0.0000        0.0000        0.0000        0.0000        0.0000        0.0000        0.0000        0.0000        0.0000        0.0000        0.0000        0.0000        0.0000        0.0000        0.0000        0.0000        0.0000        0.0000        0.0000        0.0000        0.0000        0.0000        0.0000        0.0000        0.0000        0.0000        0.0000        0.0000        0.0000        0.0000        0.0000        0.0000        0.0000        0.0000        0.0000        0.0000        0.0000        0.0000        0.0000        0.0000        0.0000        0.0000        0.0000        0.0000        0.0000        0.0000        0.0000        0.0000        0.0000        0.0000
        0.0000        0.0000        0.0000        0.0000        0.0000       42.2668       43.1426       27.7986       33.2528       46.4241       70.4505       53.4334       39.2873       22.0671       12.7349       10.2741       11.2447        9.7735        7.9353        5.7602        6.8141        7.3777        8.8406        8.9848        9.2117        9.8470       10.7633        7.5238        8.6625        8.2306        7.7983        1.4589        1.3754        1.2597        1.1066        3.1313        2.5648        2.1625        1.9291        1.8563        1.5857        1.3893        1.2669        1.2433        1.1122        1.0318        1.3638        0.4590        0.1554        0.4658        1.4680        1.7602        1.4414        1.7348        1.4590        2.1560        4.0300        2.3824        1.4106        1.2581        1.7240        1.5724        1.7014        0.9926        1.2023        0.8696        1.1062        0.9337        0.9301        2.8515        2.7430        2.5982        2.1707        1.7453        3.2827        1.2399        1.0906        1.6974        2.0200        1.2788        2.6651        2.5798        1.8145        1.2406        1.3823        1.2193        1.5137        1.6012        1.7110        1.8413        1.8041        3.3964        4.1539        3.9953        4.3308        5.7349        6.7088        7.5051        7.3814        7.1937        7.1846        7.3966        7.2478        8.6969        8.9650        9.4642        9.5595        7.8706        8.1621        8.2199        7.1691        6.2844        5.6945        6.2433        4.3475        1.2640        1.1076        0.8517        0.5993        0.1900        0.1897        0.2567        0.2348        1.1735        1.5161        1.5615        1.7486        2.0739        2.0624        2.0431        0.6161        0.0522        0.1157        0.0780        0.0797        0.2532        0.5156        0.3889        0.5711        3.2060        4.1657        4.5314        6.0272        8.3941        8.8076        8.3222        8.7124       13.4804       12.8165       12.7382       15.1625       18.5408       20.6703       19.0664       18.4443       10.9533        9.8274        9.4130       10.2772       12.4195       10.3418       10.2603       10.7115       10.7466       12.6283       12.0965       11.6901       10.5136        9.3731        8.6824        9.1043        7.7144        6.6474        9.5361       12.0891       11.0747       15.7241       16.9966       18.7158       28.6909       34.3127       40.7895       34.2217       40.6510        0.0000        0.0000        0.0000        0.0000       47.8200       33.8400       24.3300       41.2433        0.0000        0.0000        0.0000        0.0000        0.0000        0.0000        0.0000        0.0000        0.0000        0.0000        0.0000        0.0000        0.0000        0.0000        0.0000        0.0000        0.0000        0.0000        0.0000        0.0000        0.0000        0.0000        0.0000        0.0000        0.0000        0.0000        0.0000        0.0000        0.0000        0.0000        0.0000        0.0000        0.0000        0.0000        0.0000        0.0000        0.0000        0.0000        0.0000        0.0000        0.0000        0.0000        0.0000        0.0000        0.0000        0.0000        0.0000        0.0000        0.0000        0.0000        0.0000        0.0000        0.0000        0.0000        0.0000        0.0000        0.0000
        0.0000        0.0000        0.0000        0.0000        0.0000       77.8069       73.2979       59.1153       58.4569       91.3280       76.6373       33.5801       28.2207       25.0308       15.0437        8.8074        6.5293        8.4801        5.4278        5.1695        6.7887        8.0866        8.3404        8.6262        8.6021        9.4600       10.2502        7.6323        8.1578        8.2578        7.9078        1.3113        1.2545        1.1627        1.0289        4.3307        3.6252        3.0920        2.7282        2.1553        1.8034        1.5442        1.3881        1.1855        1.4413        2.0638        1.2331        0.6195        1.1036        3.0174        0.9179        1.8566        2.0784        5.1954        6.2834        1.5405        3.7342        1.1747        1.3561        1.4960        1.9847        1.3934        0.7385        1.1916        1.0043        1.6135        1.6484        1.8590        3.8150        3.5929        6.0233        3.5710        3.2577        3.0096        2.9728        3.1973        2.8713        2.5477        3.8625        2.4905        3.1228        2.7578        2.4220        2.3247        2.4486        2.6426        2.2758        3.1966        3.0863        3.5392        3.5978        6.2052        6.1892        6.5650        7.4019        8.4499        9.3803        9.9922       10.1616       10.0272       10.2521        9.9723        9.4472       10.7209       10.7746       11.5477        9.7226        9.6798        9.9551       10.4271       10.8968       14.3411       16.9373       11.8484        9.4557        3.2849        2.5710        2.5905        1.1062        0.2577        0.1552        0.2548        0.6570        0.2364        0.1722        0.1124        0.9285        0.3421        0.3653        0.4265        0.8627        1.1099        1.2397        1.3596        1.5289        1.6174        1.7460        2.4230        3.3946        5.0283        6.2021        6.6926        7.1154       10.6844       11.9444       13.2191       12.8209       12.2490       11.2800       10.9201       12.0429       15.5354       14.8345       15.0626       10.6351        9.4126       12.9245        8.2753       11.4704       11.2397        9.9458        9.5263       10.1480        9.7125       10.4696       10.0368       11.1343       10.4281        9.4414       11.9719       13.1265        8.0007        6.0098        6.3046        8.4961       13.8237       17.4607       19.8367       22.7846       33.3988       41.6346       44.5343       48.5959       51.1375        0.0000        0.0000        0.0000       45.7423       48.8666       52.1409       49.5140       45.5775       42.4147        0.0000        0.0000        0.0000        0.0000        0.0000        0.0000        0.0000        0.0000        0.0000        0.0000        0.0000        0.0000        0.0000        0.0000        0.0000        0.0000        0.0000        0.0000        0.0000        0.0000        0.0000        0.0000        0.0000        0.0000        0.0000        0.0000        0.0000        0.0000        0.0000        0.0000        0.0000        0.0000        0.0000        0.0000        0.0000        0.0000        0.0000        0.0000        0.0000        0.0000        0.0000        0.0000        0.0000        0.0000        0.0000        0.0000        0.0000        0.0000        0.0000        0.0000        0.0000        0.0000        0.0000        0.0000        0.0000        0.0000
        0.0000        0.0000        0.0000        0.0000        0.0000      107.2329       91.9404       76.8898       95.4718       83.7704       56.7820       45.9785       44.9675       24.6792       22.7522       13.2399       16.7542       10.9916        4.4232        5.9631        7.2427        8.0308        8.8824        9.2849        9.8048       10.6848       11.4286        8.3778        8.8719        8.9700        8.6753        1.6065        1.5600        2.5795        2.4334        4.9951        4.2298        3.6289        3.1826        2.4847        2.0521        1.7386        1.5427        5.5481        2.2856        2.0579        1.9318        2.4822        0.4710        0.1269        0.1250        1.1039        0.6585        3.5459        4.8375        5.8536        5.9161        5.1772        5.3621        6.5665        0.7479        0.7277        1.0944        1.0790        1.5235        1.6561        2.5241        2.6271        2.4738        2.9264        3.1097        2.5259        2.6833        3.5320        3.3516        3.2063        3.3443        2.9769        2.8903        2.6930        2.3197        2.1960        1.4990        1.5403        1.9207        1.7920        1.8570        2.5388        2.9704        3.7760        4.8445        5.3277        6.3478        6.6311        7.5446        8.3972        8.9570        8.7080       10.4267        8.8660       10.0017       10.7564        8.7042       10.7511       10.8455       10.8012        9.7046       10.3324       10.8895       11.4181       11.9693       15.5569       24.8569       31.7574       24.3755       15.4789        4.1599        2.7288        2.3601        0.8037        0.5004        0.5112        0.3614        0.1243        0.1211        0.0598        0.0712        0.3402        0.3973        1.9208        1.5158        1.5642        1.7475        1.9809        2.1163        2.1659        2.2232        2.9397        3.9010        6.3418        7.2367        7.5300        7.6893        8.9861       13.1380       11.9842       14.4361       12.8466       11.1264        9.4187        9.4102       11.1253       11.0814       11.2167        9.3355        9.3579        9.9421       11.3283       10.8994       12.5270        9.7864       10.8383       10.1918       10.0765        8.2700        8.1484        9.5650       10.3628        9.3697       10.9527        9.1652        6.3476        5.9102        6.6029       14.0065       19.5790       16.6829       22.3787       28.1906       31.3890       31.4097       35.9365       43.7780       31.4419        0.0000        0.0000       45.6472       53.1694       47.1217       49.6796       46.4972       41.5540       36.5175       37.9034       32.7839       25.9456       26.5506       38.2883        0.0000        0.0000        0.0000        0.0000        0.0000        0.0000        0.0000        0.0000        0.0000        0.0000        0.0000        0.0000        0.0000        0.0000        0.0000        0.0000        0.0000        0.0000        0.0000        0.0000        0.0000        0.0000        0.0000        0.0000        0.0000        0.0000        0.0000        0.0000        0.0000        0.0000        0.0000        0.0000        0.0000        0.0000        0.0000        0.0000        0.0000        0.0000        0.0000        0.0000        0.0000        0.0000        0.0000        0.0000        0.0000        0.0000        0.0000        0.0000        0.0000        0.0000        0.0000
        0.0000        0.0000        0.0000        0.0000      134.5611      111.8035       93.7296       68.7085       71.8074       67.3326       68.3879       46.3220       55.9360       32.5429       16.4943        7.8208        5.5367        9.1958        8.7664        7.8894        8.3712        9.8516       11.1344       10.8573       10.9413       11.6863       12.7679        9.9734       10.0958       10.2406        9.8966        2.9007        5.0064        3.8925        3.8727        5.5429        4.7972        5.2216        4.6517        2.8899        2.4152        3.0452        2.3842        2.1789        1.4284        1.5794        6.5040        5.3497        2.8694        6.4597        2.7215        2.8418        4.6259        5.3643       10.9102        7.2505        6.7592        7.3383        9.5760        8.2844        7.8170        6.3355        2.0977        0.9226        1.1607        1.8276        2.3767        2.0354        2.4880        3.6491        3.2830        2.8201        3.7709        4.5564        3.1786        2.6054        2.8463        2.7234        2.8464        2.5311        1.7929        1.3671        1.1877        0.7149        0.8606        1.3544        1.7411        2.1645        2.1721        3.5352        3.9379        5.2433        5.8371        5.9906        6.3385        6.5889        7.2488        7.3926        7.9539        7.4489        7.6012        8.0720        7.3288        8.3985        7.9472        8.6722        9.0383       10.3999       10.8961       11.7636       13.9754       15.8994       15.9406       16.7161       14.6902        9.8317       10.7434        3.2246        2.0143        0.7118        1.0062        0.7179        0.2643        0.1946        0.3690        0.7032        1.2669        2.3761        1.1319        0.9870        1.0688        2.1554        2.3195        2.3176        2.4536        2.6364        3.0341        4.4156        5.7352       11.7191       11.7090        9.2750       10.4123       12.5997       14.5915       13.3131       17.9596       11.3325       10.2976        9.3342        9.3060       10.2333       11.3129       11.1732       11.5144       12.0788       11.8506       11.8912       11.2925       11.5609       11.1696       11.0053        9.5163        9.0872        9.7244       11.2391        9.0181        8.8171        8.3030        8.5392        9.2617        6.8868        7.1454        8.3785        9.8183       18.3256       16.3058       20.6719       24.5256       27.1423       28.9708       30.2957       26.5641       31.8819        0.0000       39.8483       42.5802       44.8470       45.5864       39.3422       40.4231       41.9326       41.8415       41.0569       35.6215       28.9553       31.1991       35.6542       50.1295        0.0000        0.0000        0.0000        0.0000        0.0000        0.0000        0.0000        0.0000        0.0000        0.0000        0.0000        0.0000        0.0000        0.0000        0.0000        0.0000        0.0000        0.0000        0.0000        0.0000        0.0000        0.0000        0.0000        0.0000        0.0000        0.0000        0.0000        0.0000        0.0000        0.0000        0.0000        0.0000        0.0000        0.0000        0.0000        0.0000        0.0000        0.0000        0.0000        0.0000        0.0000        0.0000        0.0000        0.0000        0.0000        0.0000        0.0000        0.0000        0.0000        0.0000
        0.0000        0.0000        0.0000        0.0000      120.0921      103.2090       92.3668       60.7744       58.2014       60.8304       77.0412       37.3112       25.4449       24.4027       20.3053       19.7246       20.8252       10.8672       11.5462       11.2202       12.6295       12.8021       13.0299       12.0077       11.7655       12.3670       13.0264        9.4688       10.8027       10.5831       11.2405        6.5728        6.8784        5.5901        3.1160        7.0164        6.4362        6.0836        5.6218        3.5458        3.0656        2.7163        2.4845        2.4861        4.8120        5.0711       10.5822        7.9832        4.4695       13.5514       13.1849        6.5570        9.3555        9.2272        8.7808        5.7438        6.7515        6.4401        8.1218       10.5218       10.4938        8.6619        6.0267        3.3213        3.9338        4.8533        3.0563        2.7174        1.8031        1.3347        1.3113        2.8130        3.2410        3.5829        2.7212        2.1454        2.3646        2.5033        2.7503        1.6905        1.4371        0.9784        0.7967        0.5833        0.5133        0.7538        1.1981        2.0310        1.5289        1.7091        2.3579        2.6580        3.1130        4.7820        5.9981        4.8427        4.9823        5.9863        6.6495        6.0651        5.5084        7.6133        5.2511        6.8167        6.9956        7.7698        8.1621        9.5154       10.1280       10.6536       10.4220       13.7972       14.3142       12.8454       11.0646        4.4861        6.5399        7.1081        2.5511        2.5896        1.6754        0.7960        0.8009        0.1460        0.7922        0.7733        0.3011        1.3240        1.5974        1.7937        2.2330        3.5487        2.8756        2.5226        2.7375        5.5782        8.2043        6.9629        7.2680       14.1341       14.6697       12.4980       11.1673       12.9438       15.6281       15.3483       14.1009       13.3357       12.5858       10.7950       11.2604       11.4579       10.9532       11.8521       13.3008       18.1513       14.0581       10.9064       10.8387       12.3019        9.8459       10.2107       10.6186        9.3974        8.1365        8.4694        7.9933        8.1751        8.3312        8.7611       10.0227        8.6024        9.9272       11.4204       13.5146       22.6276       30.7170       31.8870       27.4451       34.3722       26.8874       28.3851       32.7874       41.6284       38.6129       35.0302       37.8939       45.2291       39.5437       40.1981       43.9701       42.1480       47.0898       47.1742       40.1554       31.9801       31.0084       34.9740       41.3104        0.0000        0.0000        0.0000        0.0000        0.0000        0.0000        0.0000        0.0000        0.0000        0.0000        0.0000        0.0000        0.0000        0.0000        0.0000        0.0000        0.0000        0.0000        0.0000        0.0000        0.0000        0.0000        0.0000        0.0000        0.0000        0.0000        0.0000        0.0000        0.0000        0.0000        0.0000        0.0000        0.0000        0.0000        0.0000        0.0000        0.0000        0.0000        0.0000        0.0000        0.0000        0.0000        0.0000        0.0000        0.0000        0.0000        0.0000        0.0000        0.0000        0.0000
        0.0000        0.0000        0.0000        0.0000      115.9328       96.8500       83.9924       70.0192       52.6752       44.1457       39.4293       35.0438       36.4590       34.3496       27.0318       19.5770       23.3545       46.3440       42.6873       38.1999       29.6553       27.7289       18.0689       22.5437       21.6581       15.5716       16.8188       12.5185       12.7475       12.6474       12.5026        4.7336        4.4383        3.8894        1.6562        1.1908        6.3362        7.0756        5.1564        4.4221        0.7508        5.5242        7.0439        6.1161       26.7173       21.3478       13.6009       11.3361       15.1195       15.8678       12.0816        8.3840       16.3329       16.6818       11.3641       13.0088       11.6001       10.7789       11.5641       15.6786       14.2891        8.1907        8.4552        7.6926        9.8586       12.7972       11.3074        9.3203        4.4453        2.3505        1.4160        2.8050        4.0715       12.2801       13.7849        7.5350        6.5948        6.4756        6.0860        4.8228        4.5025        3.6552        3.4485        2.0560        1.6040        1.8181        2.2322        3.4919        4.4700        5.2248        5.3148        3.7713        3.2910        3.8886        3.8519        5.7833        4.1772        5.2633        9.9591        9.2129        6.4773        7.0086        5.8854        6.9907        6.9476        7.3264        7.1327        9.2820       14.0987        9.3429        8.8517       10.1602       10.2920        9.3188        8.2607       15.9049       14.7433        4.9873        5.0294        2.3045        5.5100        5.5838        1.8188        1.0459        0.9100        1.0065        1.3689        4.7451        5.9682        6.9791        6.4250        6.6974        6.7545        2.9311        3.3099        5.4419        3.3468        3.9081        6.3501        9.6593       10.3341       11.2583       12.7410       13.8667       13.4075       12.7794       13.6360       14.8055       15.7690       15.5381       14.9979       16.0484       14.8002       14.1140       18.0272       28.5593       16.4014       14.7505       12.9721       13.1052       15.9040       12.8907       10.6600        6.3361        6.0763        5.5872        5.6706        5.5931        5.6001        6.5703        9.0894       17.9767       20.9785       23.6963       27.6378       37.5763       40.6119       42.6343       46.6228       41.5117       34.6222       42.1037       39.3363       42.1904       46.0808       33.5674       48.2346       39.1535       38.2172       33.2956       57.3266       40.3281       41.5735       46.4475       36.7972       34.3330       36.8165       31.1699       32.2080        0.0000        0.0000        0.0000        0.0000        0.0000        0.0000        0.0000        0.0000        0.0000        0.0000        0.0000        0.0000        0.0000        0.0000        0.0000        0.0000        0.0000        0.0000        0.0000        0.0000        0.0000        0.0000        0.0000        0.0000        0.0000        0.0000        0.0000        0.0000        0.0000        0.0000        0.0000        0.0000        0.0000        0.0000        0.0000        0.0000        0.0000        0.0000        0.0000        0.0000        0.0000        0.0000        0.0000        0.0000        0.0000        0.0000        0.0000        0.0000        0.0000        0.0000
        0.0000        0.0000        0.0000        0.0000        0.0000        0.0000        0.0000        0.0000       53.0019       43.8688       37.1799       34.5138       39.3938       29.2137       34.0474       26.9173       39.9218       47.5967       37.6305       33.2201       35.6953       30.0019       26.2008       24.8970       23.3525       17.9693       27.2183       89.5125       95.8736       19.9093       11.3625        6.2670        4.8023        6.7765       12.6513       10.8024       25.3900       13.4206       13.6235       14.3038       16.6242        8.5008        7.0858        8.2123       26.3068       24.1187       27.0919       27.5853       19.8257       18.5311       22.6287       18.6544       18.2100       16.2281       16.7591       14.5124       14.7635       12.9279       11.6422       10.8624        7.5582        6.9692        6.9144        8.3583       10.2038        9.2654        8.2608        6.9203        2.3657        0.8624        1.0591        2.0810        2.4368        2.2850        6.0695        9.0294        6.5729        6.1954        6.3471        5.2348        4.7745        3.5929        2.8719        2.1444        2.5055        1.2545        2.1997        3.0238        4.6066        5.8399        6.7792        3.1814        3.1797        2.5387        1.8724        4.1626        5.8499       10.3926       10.6590        9.4005       10.2913        6.3531        3.5751        5.3795        6.4428        7.1153        7.4912        8.7343        9.0190        9.1412        8.1539        9.4918        8.1240        6.9979        5.7468        6.4631        5.9746        4.3515        6.2553        2.2434        2.0366        2.9929        2.0193        1.4153        1.6527        1.7396        2.7716        8.3323        8.9084        9.7595       10.8415       12.0887       10.3716        7.3807        3.1377        2.4383        2.3899        3.0077        3.8115        9.2645       10.0966        9.8476       13.9528       22.8102       19.2708       17.3061       12.4991       15.0498       15.0877       15.2380       12.2844       18.7565       22.5111       19.8650       16.7015       18.1291       15.1157       15.0539       13.1515       14.9701       18.0227       13.7025       12.3597        6.6951        6.0794        6.4331        6.1672        5.1535        5.7671        6.9929        9.7730       17.6950       22.2205       25.0205       29.5710       39.1843       44.0787       51.5968       48.0344       44.5801       41.3462       41.4535       42.6834       46.4146       39.8074       45.2379       47.7510       33.5702       34.2576       39.4871       27.0850       29.4127       37.5031       30.1747       31.9055       32.8359       38.3519        0.0000        0.0000        0.0000        0.0000        0.0000        0.0000        0.0000        0.0000        0.0000        0.0000        0.0000        0.0000        0.0000        0.0000        0.0000        0.0000        0.0000        0.0000        0.0000        0.0000        0.0000        0.0000        0.0000        0.0000        0.0000        0.0000        0.0000        0.0000        0.0000        0.0000        0.0000        0.0000        0.0000        0.0000        0.0000        0.0000        0.0000        0.0000        0.0000        0.0000        0.0000        0.0000        0.0000        0.0000        0.0000        0.0000        0.0000        0.0000        0.0000        0.0000        0.0000        0.0000
        0.0000        0.0000        0.0000        0.0000        0.0000        0.0000        0.0000        0.0000        0.0000        0.0000       41.1272       39.9858       41.2922       40.8464       34.7371       29.9741       33.3389       24.9511       28.8540       25.6532       34.9868       36.0488       34.9522       42.7654       44.7489       33.5912       36.2483       18.9892       33.8633       39.2933       38.4940       36.1823       38.2394       37.3672       31.8698       27.8833       36.8798       19.0520       16.6208       12.1998       15.9189       15.3570        7.2576        5.8121       14.4352       17.1439       22.4829       34.7374       23.4896       26.3633       22.8692       16.6900       18.4871       18.1707       17.9094       18.8612       14.6374       12.1554       11.1177        9.1316        6.6692        6.5318        6.6636        6.5009        7.3310        8.4898        5.8608        1.8251        0.7724        0.7692        2.1600        2.7265        2.1456        1.4948        2.4263        4.4192        6.5583        5.2166        5.9258        5.8100        4.9377        3.8793        3.4327        1.9311        0.9727        0.6878        0.9267        2.5915        3.7799        4.7133        3.9640        3.5037        1.7374        1.7713        2.2023        4.8721        8.0290        9.4298        9.5360       12.5463        8.2059        5.4866        4.1023        6.0655        6.9426        9.0968        7.9043        9.6495        9.6944       10.0406       10.5125       21.3412       14.5510        7.4141        6.9050        6.8588        6.7211        4.6467        5.5442        2.3327        2.1988        2.6823        2.6779        3.0334        3.1828        3.0052        4.0940       12.2552       14.4602       14.4106       15.7939       15.4597       14.4705       11.1604        6.5232        3.8639        2.2192        1.5880        2.2409        7.8124        8.6052       10.9336       16.3274       23.1638       20.3394       18.1765       16.0563       15.9137       16.1839       16.1316       13.3380       13.7833       12.2736       13.3221       12.8326       17.1190       17.2417       17.0737       17.9786       16.1118       16.4932       14.3305       11.9382        7.5016        6.0180        5.3217        5.1463        5.6435        6.1958        7.7396       10.5969       19.8331       24.4320       29.3505       32.0999       36.3671       43.7710       58.6983       50.0434       45.6619       42.3912       46.1738       42.3424       48.0160       67.7326       47.5611       46.6108       32.9453       23.4643       22.7363       24.3553       24.5352       27.8984       30.9450        0.0000        0.0000        0.0000        0.0000        0.0000        0.0000        0.0000        0.0000        0.0000        0.0000        0.0000        0.0000        0.0000        0.0000        0.0000        0.0000        0.0000        0.0000        0.0000        0.0000        0.0000        0.0000        0.0000        0.0000        0.0000        0.0000        0.0000        0.0000        0.0000        0.0000        0.0000        0.0000        0.0000        0.0000        0.0000        0.0000        0.0000        0.0000        0.0000        0.0000        0.0000        0.0000        0.0000        0.0000        0.0000        0.0000        0.0000        0.0000        0.0000        0.0000        0.0000        0.0000        0.0000        0.0000        0.0000
        0.0000        0.0000        0.0000        0.0000        0.0000        0.0000        0.0000        0.0000        0.0000        0.0000       48.6567       59.6083       57.9127       54.7728       52.6953       40.9020       35.5099       29.1459       28.1829       23.8925       21.9932       27.8798       31.5158       32.6496       34.4686       39.8674       41.2233       20.3888       29.0287       29.5182       27.4584       25.6408       12.8516        6.0166        7.9359        7.1810       26.7524       23.2965        7.5162        3.2974        0.2250        6.1965        9.7097        1.2181       11.8208       16.5850       14.7844       16.3382       13.2848       10.2840       13.6592       12.1851       13.6644       15.9968       15.5543       15.0138       12.7562       11.5320        8.9782        6.4074        5.5051        5.4176        5.6356        8.7465       10.2449        4.9906        4.1252        1.1192        0.6426        1.4264        2.3475        2.2748        1.7361        1.4800        2.0749        5.2035        7.2062        7.6088        7.0513        5.1253        4.6924        4.9275        4.0888        2.3168        1.8654        1.1004        1.2796        2.1381        2.3745        2.8813        3.9710        1.7148        2.4402        3.2925        3.2234        6.1559        7.3285        6.6374        9.1155        9.6454        6.1614        4.3205        6.4850       11.8165       12.6982       11.2660        9.5959       10.8745       11.4882       12.6515       10.5016       10.0979        9.7952        9.1240        8.9353       11.2398       20.1439       11.7173        9.0059        3.0852        2.6849        3.0536        3.8019        5.0386        6.3587        5.0453        5.4163       16.9569       18.8913       17.8422       16.5486       16.8287       15.6471       15.8953       11.6115        9.1055        2.8727        1.0558        1.1676        6.8119        8.9893       17.4865       22.1943       21.4125       17.6753       16.0992       13.3656       17.3898       17.8468       17.5529       15.3880       14.9502       15.7940       16.3365       18.2571       20.4744       18.6121       22.1588       20.9728       24.6840       20.5054       17.4640       11.4193        6.6138        5.6352        5.5136        6.1017        6.3766        7.1760        9.6164       12.9971       23.1958       28.6970       32.2024       34.0897       38.5818       37.6933       41.9273       39.3758       39.9016       43.3450       42.5833       38.4775       39.2835       40.9689       40.0037       22.4248       20.1731       19.0619       28.5233       23.1348       26.9362       25.1406        0.0000        0.0000        0.0000        0.0000        0.0000        0.0000        0.0000        0.0000        0.0000        0.0000        0.0000        0.0000        0.0000        0.0000        0.0000        0.0000        0.0000        0.0000        0.0000        0.0000        0.0000        0.0000        0.0000        0.0000        0.0000        0.0000        0.0000        0.0000        0.0000        0.0000        0.0000        0.0000        0.0000        0.0000        0.0000        0.0000        0.0000        0.0000        0.0000        0.0000        0.0000        0.0000        0.0000        0.0000        0.0000        0.0000        0.0000        0.0000        0.0000        0.0000        0.0000        0.0000        0.0000        0.0000        0.0000        0.0000
        0.0000        0.0000        0.0000        0.0000        0.0000        0.0000        0.0000        0.0000        0.0000        0.0000       74.6513       91.0759       80.2719       75.9412       56.9464       59.6601       46.3542       43.0212       19.9216       23.1235       21.1228       40.1831       56.8557       63.2059       68.8758       73.9385       54.0763       56.7427       55.2210       33.4956       42.2722       57.4297       53.7699       40.9336       46.7514       35.7188       38.6416       38.0538       36.9809        5.3115        2.2245        1.7158        2.0545        0.6204        0.6836        1.1028        1.7447        7.1998       15.6079        8.1813        2.9857        5.0160        7.1500        5.7555       12.0564       19.8250       15.1377       14.5853       10.8477        7.0848        8.6257        9.2487       10.0569       18.2809       19.2285       13.5185        9.2887        7.6775        5.5716        7.5373        6.7741        6.5210        5.1572        5.9544        6.9740        9.4680       10.4142       11.3086       11.7970        9.9776        7.8926        8.0778        5.8593        3.6652        3.7032        3.5449        3.6121        5.1871        7.0911        6.2403       10.3857        9.8058        8.8848       14.8345       17.9489       10.7307       12.3367       14.6679       16.0087       14.1073        7.8579       11.7214       14.9271       14.6656       16.8836       16.9982       13.8537       17.9208       20.0188       16.5035       15.4580       13.7959       13.4589       13.1081       14.0650       10.9720       11.9734       11.0240       12.1166       15.0932       13.1073       16.0791       15.5968       18.9218       21.3399       22.8443       27.3595       31.3187       31.1319       27.6421       26.1831       23.3594       16.9479       13.9351       12.1799       11.5788        9.1462        5.8699        5.6231        8.2760       12.1056       16.9284       17.8721       19.3813       16.6566       16.6042       29.1709       27.8779       21.9731       21.2037       18.5075       20.7775       19.2002       20.4405       23.5056       26.5548       24.7727       25.5962       25.3386       20.7067       16.3303       13.5718       10.1072        6.0326        6.3030        6.1959        7.0720       10.1008       12.0835       13.7516       14.8676       28.8452       34.6744       38.7721       39.5460       35.6510       31.7637       35.2631       36.5987       34.8819       34.7830       30.6385       30.4044       28.0247       29.8021       23.9773       15.6284       14.1131       18.2134       20.5072        0.0000        0.0000        0.0000        0.0000        0.0000        0.0000        0.0000        0.0000        0.0000        0.0000        0.0000        0.0000        0.0000        0.0000        0.0000        0.0000        0.0000        0.0000        0.0000        0.0000        0.0000        0.0000        0.0000        0.0000        0.0000        0.0000        0.0000        0.0000        0.0000        0.0000        0.0000        0.0000        0.0000        0.0000        0.0000        0.0000        0.0000        0.0000        0.0000        0.0000        0.0000        0.0000        0.0000        0.0000        0.0000        0.0000        0.0000        0.0000        0.0000        0.0000        0.0000        0.0000        0.0000        0.0000        0.0000        0.0000        0.0000        0.0000        0.0000
        0.0000        0.0000        0.0000        0.0000        0.0000        0.0000        0.0000        0.0000        0.0000        0.0000        0.0000       74.1571       74.4320       65.1743       62.0599       51.2109       31.4989       28.6877       24.0945       15.0434       22.7042       17.7719       21.7757       41.5220       50.9257       54.1656       45.7560       31.6615       23.5198       40.1097       46.8173       55.1650       45.6972       30.0622       21.6249        6.8872        9.0165       10.2569       11.0075        3.2008        1.7444        0.8857        1.9078        1.5839        5.4260        5.4195        3.7978        1.1276        3.2376        7.5234        4.0939        0.0574        0.2691        0.2146        1.8256       11.2266       11.5112       13.2932        8.6722        4.8468        3.2038        4.9232        6.5332        7.9293        8.4985        8.5098        8.7603       10.3155        8.0674        3.1989        3.8033        7.9678        8.5540        7.3096        7.3358        9.7964        7.9976       11.4831       11.6739        9.7959        9.0485        6.9982        5.6252        3.8216        4.1043        4.1809        5.1946        7.0563        6.9327        4.8743        4.0370        3.3373        7.7434       13.4142       14.2064        9.2999        7.6320       11.1453       15.3311        8.7584        9.2086       12.6756       14.8969       13.7292       18.4026       24.0299       24.2581       18.8142       19.2466       18.6588       16.7072       15.7546       16.7507       18.2547       17.3995       12.4022       16.5629       19.6388       14.7730       15.4893       15.4027       15.5085       19.3632       27.9817       28.9951       30.4918       32.1071       36.3303       29.6371       29.0873       24.1370       21.6170       12.6574       10.0482        8.1785        6.8543        6.8870        8.9488        8.6339       11.0387       12.2416       11.9018       14.8738       17.0472       15.7618       15.7370       20.9648       22.3215       21.3797       22.4078       19.2613       21.9481       20.9461       21.8929       25.8913       27.6778       28.8625       27.3441       26.2730       20.7265       14.7142       13.3768       10.4750        6.7658        7.3582        7.4178        8.9140       10.7239       13.4495       15.9738       18.1195       29.9347       35.0642       38.3139       37.6649       35.9480       35.4851       33.3368       33.0560       34.5595       37.6997       28.6758       27.6989       24.8518       20.9926       15.4693       15.7428       13.6756       14.7932        0.0000        0.0000        0.0000        0.0000        0.0000        0.0000        0.0000        0.0000        0.0000        0.0000        0.0000        0.0000        0.0000        0.0000        0.0000        0.0000        0.0000        0.0000        0.0000        0.0000        0.0000        0.0000        0.0000        0.0000        0.0000        0.0000        0.0000        0.0000        0.0000        0.0000        0.0000        0.0000        0.0000        0.0000        0.0000        0.0000        0.0000        0.0000        0.0000        0.0000        0.0000        0.0000        0.0000        0.0000        0.0000        0.0000        0.0000        0.0000        0.0000        0.0000        0.0000        0.0000        0.0000        0.0000        0.0000        0.0000        0.0000        0.0000        0.0000        0.0000
        0.0000        0.0000        0.0000        0.0000        0.0000        0.0000        0.0000        0.0000        0.0000        0.0000        0.0000        0.0000        0.0000        0.0000       62.0215       40.9988       31.0018       28.7597       19.0763       20.4057       29.3668       26.3185       34.1458       46.9937       52.2397       24.1751       26.7965       18.6117       31.1561       32.3028       30.7033       25.3252       29.1007       20.3506       28.8947       23.5692       18.1394       17.9857        8.1031       10.3560       12.4490        2.7598        0.7921        1.2633        6.6468       11.4024        5.4237        3.0878        0.8845        1.3043        1.8609        0.9286        0.4587        1.9030        2.3363        9.6848        8.9586        8.6424        5.8382        4.0766        3.5621        4.5280        2.3043        4.6453       10.6179        4.4562        3.7823        2.7204        1.9042        2.5657        2.4720        5.6572        5.5971        7.7703        7.8378        8.1900        7.3978       10.2182        9.8529        9.6017        8.9405       10.5406        9.5675        7.0221        8.2273        8.9941        8.1196        7.5548        6.5923        3.7302        4.1123        3.3593        4.3455        6.0065        9.5628        5.1042        5.7760        6.6144        9.5264        8.2314        5.2552        7.9463       14.1385       17.0147       15.2559       22.5088       26.3065       18.9577       19.4446       18.4896       18.7123       19.5912       21.4409       20.9892       20.8778       17.4871       18.0599       18.8849       19.6973       16.9843       16.2760       16.7627       17.2924       34.0210       35.6279       37.3507       36.1630       39.2744       31.5194       27.5345       23.5322       19.8685       14.5572        9.1187        8.7626        9.2058       10.3679       11.4798       12.0117       12.0803       10.7648       20.0164       17.6664       17.7070       19.0327       18.9233       15.5944       18.3369       19.4872       20.2605       21.8094       23.2436       24.8657       26.6051       28.4961       28.8946       29.5390       27.8977       22.7544       13.9842       12.2586        8.9428        8.7249        5.6071        6.6041        6.6693        7.4445       11.1311       12.1078       16.3472       21.3149       32.9363       34.4130       35.5404       37.3654       40.0274       39.5884       33.9069       30.9138       33.3854       32.9579       30.1449       27.1345       21.2945       24.8052       29.7390        0.0000        0.0000        0.0000        0.0000        0.0000        0.0000        0.0000        0.0000        0.0000        0.0000        0.0000        0.0000        0.0000        0.0000        0.0000        0.0000        0.0000        0.0000        0.0000        0.0000        0.0000        0.0000        0.0000        0.0000        0.0000        0.0000        0.0000        0.0000        0.0000        0.0000        0.0000        0.0000        0.0000        0.0000        0.0000        0.0000        0.0000        0.0000        0.0000        0.0000        0.0000        0.0000        0.0000        0.0000        0.0000        0.0000        0.0000        0.0000        0.0000        0.0000        0.0000        0.0000        0.0000        0.0000        0.0000        0.0000        0.0000        0.0000        0.0000        0.0000        0.0000        0.0000        0.0000
        0.0000        0.0000        0.0000        0.0000        0.0000        0.0000        0.0000        0.0000        0.0000        0.0000        0.0000        0.0000        0.0000        0.0000        0.0000        0.0000        0.0000        0.0000       17.4434       21.7484       43.0066       37.0534       24.5952       24.8938       37.4256       31.9856       28.5517       28.6711       23.2424       15.8201       13.2994       11.0742       12.9184       31.5895       18.1981       39.6267       28.2947       18.1985        5.8703        2.4195        0.9809        1.2735        0.7643        0.1863        1.1418        5.0223        5.7605        4.0152        0.9401        0.4509        0.3417        1.7915        4.6066        2.2410        0.2575        0.7372        0.6448        0.6134        1.1535        3.4730        5.7195        4.1723        2.7346        7.9821        9.1089        5.8347        4.7206        3.9366        4.2846        4.5625        7.5068        7.2425        5.9345        8.0426        8.4322       11.8423        8.9533        8.4608        7.9128        7.7110        8.4179        9.3018       12.7484        9.9349        9.5370        7.7522        7.7402        8.2030        8.6562        8.4970        6.5202        3.6733        2.4949        3.8779        4.8364        5.1586        4.6296        5.1926        4.9222        5.6051        6.0205        7.2304       11.7332       16.4540       15.7449       21.7107       22.0573       20.4684       20.5120       19.4209       21.6758       22.4395       23.0535       20.7463       24.7022       19.4710       20.5969       19.1452       22.3049       20.0064       18.2815       18.1300       19.5145       36.4454       39.0335       37.9252       34.7287       37.6943       35.3517       29.4610       22.7532       19.0090       14.0051       10.9553       10.0118        9.5314       14.0646       15.5097       14.2055       14.1611       10.3935       24.5288       19.3739       16.3181       18.9469       17.4971       15.4572       17.5832       18.0146       19.2760       21.8329       23.0532       27.9525       32.5496       29.2475       28.8968       27.4667       25.4734       21.1350       11.6359       10.0573        7.9149        8.3690        7.9918        9.0377       10.1912       11.5551       14.1541       16.1836       18.4495       22.7976       31.6733       31.9532       34.3238       42.3981       38.2057       36.5048       33.2398       28.5601       28.8714       28.5693       29.6084       30.6118       23.2614       18.0430       18.0548        0.0000        0.0000        0.0000        0.0000        0.0000        0.0000        0.0000        0.0000        0.0000        0.0000        0.0000        0.0000        0.0000        0.0000        0.0000        0.0000        0.0000        0.0000        0.0000        0.0000        0.0000        0.0000        0.0000        0.0000        0.0000        0.0000        0.0000        0.0000        0.0000        0.0000        0.0000        0.0000        0.0000        0.0000        0.0000        0.0000        0.0000        0.0000        0.0000        0.0000        0.0000        0.0000        0.0000        0.0000        0.0000        0.0000        0.0000        0.0000        0.0000        0.0000        0.0000        0.0000        0.0000        0.0000        0.0000        0.0000        0.0000        0.0000        0.0000        0.0000        0.0000        0.0000        0.0000
        0.0000        0.0000        0.0000        0.0000        0.0000        0.0000        0.0000        0.0000        0.0000        0.0000        0.0000        0.0000        0.0000        0.0000        0.0000        0.0000        0.0000        0.0000        0.0000       45.8954       41.5751       30.7723       16.2870       21.8506       44.7927       41.0646       39.4457       49.5541       50.2661       47.4739       31.8633       32.0434       20.1057       26.9639       33.1396        7.6693        3.9577        5.3752        3.4580       12.5512        6.3567        7.9849        6.7004        5.6390        0.3975        2.9799        6.8726        9.4265        9.3272        7.6143       16.7362        5.5432        4.7989        2.4530        3.3538        1.7274        2.1362        1.6016        0.4644       10.6060        7.9885        9.2083        6.1045       12.2691       17.0301       17.6010        5.5278        5.6929        7.3374       13.5391       12.8413        9.4526        7.0611        9.6883       12.0527       11.7115       12.5083        9.1435        9.6944        7.3735        8.0776        8.3478       15.0298       14.0051       14.6606        9.3524        8.4751       11.3028       11.5310       11.9149       15.5003       12.3712        7.3585        8.9870        9.0023        9.8665       14.3472       10.9215       11.0833       11.1689       11.8587       18.1629       20.9937       24.8762       29.4228       33.9465       35.4695       23.5234       24.2812       23.3011       23.9860       24.8359       28.7410       26.3344       24.3336       29.1630       27.7792       28.5261       32.2842       28.2446       25.7334       27.3098       32.1017       37.6977       43.1727       41.2971       38.0526       37.9023       40.2283       36.5377       28.1570       23.1087       20.6608       14.7131       15.8646       17.4345       18.5989       18.1180       16.7650       13.3399       15.4817       14.3837       14.4646       18.0042       16.3974       13.7864       15.2797       16.0830       22.9554       23.2711       17.9650       19.9924       21.7942       23.8170       23.4953       20.1079       17.7663       15.8055       14.2166       12.9872       13.1148       11.1975       12.1583       13.6596       14.0973       17.1455       20.2556       18.9607       20.8231       23.3420       24.9863       23.9559       26.9991       26.7336       29.4804       36.3659       23.9171       21.8702       23.0080       28.2539       26.8445       22.4033       21.7561       19.9833       19.5927       18.9611        0.0000        0.0000        0.0000        0.0000        0.0000        0.0000        0.0000        0.0000        0.0000        0.0000        0.0000        0.0000        0.0000        0.0000        0.0000        0.0000        0.0000        0.0000        0.0000        0.0000        0.0000        0.0000        0.0000        0.0000        0.0000        0.0000        0.0000        0.0000        0.0000        0.0000        0.0000        0.0000        0.0000        0.0000        0.0000        0.0000        0.0000        0.0000        0.0000        0.0000        0.0000        0.0000        0.0000        0.0000        0.0000        0.0000        0.0000        0.0000        0.0000        0.0000        0.0000        0.0000        0.0000        0.0000        0.0000        0.0000        0.0000        0.0000        0.0000        0.0000        0.0000        0.0000        0.0000
        0.0000        0.0000        0.0000        0.0000        0.0000        0.0000        0.0000        0.0000        0.0000        0.0000        0.0000        0.0000        0.0000        0.0000        0.0000        0.0000        0.0000        0.0000        0.0000       27.4873       34.3873       19.4276       37.8206       16.6104       14.1042       34.3532       28.0478       25.3539       30.8682       50.2874       47.9111       22.9968       10.4596       22.9722       21.1286        0.5923        2.2557        2.5949       14.9865       14.8945        8.8012        5.5029        2.1782        0.9210        3.2226        5.2968        4.3403       15.3474       20.3354       13.4651       20.1435        2.4836        0.2819        0.3833        2.0332        2.5309        2.1472        3.0137        2.0734        1.9470        3.1534        2.0347        2.6804        7.5720        5.6587       10.1326        8.6886        5.4120        9.8015        8.2490        9.5503        8.4087        9.7191       13.9553       14.8735       10.6311       12.6810        8.3477       10.0833        9.2851        8.0237        7.8624        7.2228        8.1426        8.0049        9.4174        8.1470        7.4685        7.7284       12.5058       17.6031       10.7871       10.2700       11.6783       11.1957       10.9952        9.8922       11.1831        9.9824       10.1961       14.9087       18.8584       22.4923       29.8598       31.4122       34.1463       38.0504       23.2044       23.1271       20.5047       22.4551       23.0837       23.8540       24.4960       25.4536       25.1692       26.7063       35.2151       35.5269       30.8137       28.8425       28.4945       33.7236       41.6601       42.6645       36.7935       35.4014       38.7905       37.0726       31.9761       28.2490       22.9044       18.2613       17.6915       19.8787       23.2826       20.4918       18.2382       15.7376       13.0301       14.5843       14.0420       13.5060       14.5405       12.5425       12.7469       13.6551       15.7218       19.0192       17.6998       20.5787       22.5715       19.2417       20.0081       21.6065       14.5708       14.3630       15.0448       13.1699       13.3641       14.6352       13.6496       15.6612       16.7045       17.7345       19.3399       23.8336       28.9796       32.1625       30.3279       28.9459       27.2952       28.0299       27.8614       33.6503       69.7860       24.7649       22.6701       23.2166       32.2602       27.6591       24.8739       24.2836       25.6679       23.3752       26.7907       23.8540       23.6745        0.0000        0.0000        0.0000        0.0000        0.0000        0.0000        0.0000        0.0000        0.0000        0.0000        0.0000        0.0000        0.0000        0.0000        0.0000        0.0000        0.0000        0.0000        0.0000        0.0000        0.0000        0.0000        0.0000        0.0000        0.0000        0.0000        0.0000        0.0000        0.0000        0.0000        0.0000        0.0000        0.0000        0.0000        0.0000        0.0000        0.0000        0.0000        0.0000        0.0000        0.0000        0.0000        0.0000        0.0000        0.0000        0.0000        0.0000        0.0000        0.0000        0.0000        0.0000        0.0000        0.0000        0.0000        0.0000        0.0000        0.0000        0.0000        0.0000        0.0000        0.0000
        0.0000        0.0000        0.0000        0.0000        0.0000        0.0000        0.0000        0.0000        0.0000        0.0000        0.0000        0.0000        0.0000        0.0000        0.0000        0.0000        0.0000        0.0000        0.0000        0.0000       21.1371       15.3173       13.7004        7.1191        3.7976        2.7569       24.7049       31.8783       19.5039       16.6477       11.5693        3.1609        4.3636        9.2155        3.6105        3.2540       12.0541        8.0001        6.1466       20.5738        4.3670       13.6955       12.5806        3.8493        0.0475        1.4178       10.6444       20.9607       15.8941        9.5075        5.8520        2.6047        0.4041        0.9108        2.2845        2.1913        2.4749        5.0960       10.0230        7.0330        7.0022        5.9645        5.4991        6.2195        5.2711       14.4819        6.0383        5.4800        9.2328       11.9225       11.1435       14.5031       15.0968       15.6886       18.6367        9.6407       11.2545       12.7961       14.3537       15.3323       14.1239       11.9185        9.7713       11.2714        8.8054       13.6056       10.8402       10.7658        9.9180       10.2547       17.5242       15.4752       20.7458       17.1087       12.3969       11.8707       12.5887       11.4752       11.0695       12.8975       14.9630       21.4713       22.9079       33.5000       34.3166       29.5208       23.6248       20.3637       19.4478       21.0189       22.3699       25.3125       28.3913       27.8821       28.7456       27.5515       26.0397       29.0474       33.3757       33.3504       33.2430       34.5165       34.1449       39.2185       45.7192       40.8509       35.7480       40.7349       38.1978       33.8035       32.2194       25.6729       26.7273       24.0454       21.8749       25.0342       25.4919       16.6909       15.5924       12.8552       13.3786       13.1393       13.0041       13.0305       12.2099       14.2936       14.5220       15.8947       15.7229       15.3275       15.3040       17.7109       17.4208       21.8635       17.7580       16.3744       15.4129       15.7230       14.0440       16.6270       19.1378       20.8544       22.9299       21.9103       24.8248       26.1871       32.1487       33.0184       33.0591       37.0847       45.2014       31.2213       26.8540       26.3247       23.1787       29.4060       21.2233       23.3801       19.4998       35.1812       31.3282       27.1011       26.8214       28.8739       26.9890       28.6414       24.1751       29.9045       30.9126        0.0000        0.0000        0.0000        0.0000        0.0000        0.0000        0.0000        0.0000        0.0000        0.0000        0.0000        0.0000        0.0000        0.0000        0.0000        0.0000        0.0000        0.0000        0.0000        0.0000        0.0000        0.0000        0.0000        0.0000        0.0000        0.0000        0.0000        0.0000        0.0000        0.0000        0.0000        0.0000        0.0000        0.0000        0.0000        0.0000        0.0000        0.0000        0.0000        0.0000        0.0000        0.0000        0.0000        0.0000        0.0000        0.0000        0.0000        0.0000        0.0000        0.0000        0.0000        0.0000        0.0000        0.0000        0.0000        0.0000        0.0000        0.0000        0.0000        0.0000
        0.0000        0.0000        0.0000        0.0000        0.0000        0.0000        0.0000        0.0000        0.0000        0.0000        0.0000        0.0000        0.0000        0.0000        0.0000        0.0000        0.0000        0.0000        0.0000        0.0000        0.0000        5.3657        5.5186        3.6730       12.3141       30.9237       16.8164       16.6279       16.4605        9.9533        5.9033       17.6596        9.2681       19.8371       25.7650       15.8105        5.5346       11.9476        5.1951        5.6286        0.4928       12.2975       25.0670        2.2927        5.2596       23.3067       10.1122       19.8895       16.1433        6.5332        5.0565        0.9336        0.3977        0.0739        5.9732        9.1703       15.3780       20.4420       18.8170        5.4065        1.4873        5.2544        4.0963        3.5718        2.2909        9.0906        7.4838        8.4559        4.9734        9.8545        7.8722        6.8327       10.8798       10.4429        7.6474        8.1814       11.7158       13.1737       15.4511       12.6755       13.8528       14.3024        8.1392        8.8200       11.7412       11.8285       11.0503        8.1344        9.6545       13.4658       17.5570       19.7745       20.1183       19.2306       13.6447       14.0309       14.3355       12.9247       12.6189       15.9681       14.6879       14.7470       24.0878       23.4679       20.1820       20.9211       22.3107       21.7592       23.4834       22.8024       25.2714       28.7024       29.4489       30.6201       34.6496       32.8041       28.1871       28.5093       29.6603       32.3111       36.6184       36.2064       36.0545       39.4902       42.4524       38.0313       39.9442       46.5565       46.8950       37.2202       33.9133       26.8287       30.8123       30.4697       24.8310       28.6868       25.5067       20.1834       19.5039       14.2784       14.2964       14.2014       14.3600       13.0764       13.0360       14.6463       13.3100       15.4113       15.2475       15.6328       15.6193       20.2256       19.4562       21.2445       20.7558       18.0631       15.6639       18.6609       20.6642       25.7357       28.6844       32.5735       35.3726       31.5602       29.8134       27.9285       36.5096       34.4819       35.6231       42.6244       49.0569       46.4056       32.3554       29.8616       27.7547       24.6189       22.9464       25.8599       27.4687       54.8166       34.9017       34.6560       32.1926       35.4215       26.8701       26.0729       29.6456       32.8330       31.5244       30.5261        0.0000        0.0000        0.0000        0.0000        0.0000        0.0000        0.0000        0.0000        0.0000        0.0000        0.0000        0.0000        0.0000        0.0000        0.0000        0.0000        0.0000        0.0000        0.0000        0.0000        0.0000        0.0000        0.0000        0.0000        0.0000        0.0000        0.0000        0.0000        0.0000        0.0000        0.0000        0.0000        0.0000        0.0000        0.0000        0.0000        0.0000        0.0000        0.0000        0.0000        0.0000        0.0000        0.0000        0.0000        0.0000        0.0000        0.0000        0.0000        0.0000        0.0000        0.0000        0.0000        0.0000        0.0000        0.0000        0.0000        0.0000        0.0000        0.0000
        0.0000        0.0000        0.0000        0.0000        0.0000        0.0000        0.0000        0.0000        0.0000        0.0000        0.0000        0.0000        0.0000        0.0000        0.0000        0.0000        0.0000        0.0000        0.0000        0.0000        0.0000        4.0332        8.8207       27.2773       29.3302       26.9492       24.8887       38.5914       45.2157       14.7471       14.1572       10.9710        6.9262        9.2986       13.5289       30.6225       18.1962        1.5141        5.2825        4.9468       11.3900       30.2029       26.0383       15.5319       10.4636        1.5971       13.5283       13.9014       13.1004       11.0794        9.2390        9.7512        9.6918       16.6576       22.4285       22.1633       20.6274       15.7802       11.8875        7.6883        5.4819        9.4304        5.0195        4.8692        7.5932       14.7176       24.2117       18.5130       13.6935        9.5706        9.5765        8.4673        7.2534        8.7856        7.7587        7.2187       10.2466       10.4087       16.8722       15.8758       15.6710       18.2475       17.6824       14.6112       11.7834       12.9635       11.2117       11.1203       18.1766       17.8913       21.0848       21.5888       23.3274       27.3485       22.4419       22.4103       19.1935       18.0358       17.1934       19.5705       20.0917       19.8971       21.6097       21.2997       20.8822       22.0798       25.1507       28.4067       29.8757       30.7259       34.0376       33.2441       34.1055       33.1787       36.5750       36.7830       36.3463       39.5727       44.4617       37.8572       37.7461       43.3817       48.6441       49.2487       50.1187       43.3042       48.1857       50.9467       48.6969       36.9569       29.8407       22.5482       39.6834       33.0592       34.8339       38.4790       38.9346       34.2380       24.9505       19.3325       21.5489       23.5365       20.9158       19.6056       19.0703       18.5904       18.4458       17.1796       17.5394       17.4834       17.6713       23.0359       24.6466       26.4032       25.8083       22.9754       27.3219       27.4224       31.0519       40.2686       47.1706       47.3574       48.6598       43.4943       41.2461       38.7407       40.1645       37.5248       38.8584       37.0108       48.4880       62.8816       40.6924       35.4542       32.5104       28.2888       23.7599       26.7961       27.0408       34.5418       33.2309       34.3646       38.5493       44.5244       36.6310       42.4443       30.4503       32.7281       33.0640       35.0970        0.0000        0.0000        0.0000        0.0000        0.0000        0.0000        0.0000        0.0000        0.0000        0.0000        0.0000        0.0000        0.0000        0.0000        0.0000        0.0000        0.0000        0.0000        0.0000        0.0000        0.0000        0.0000        0.0000        0.0000        0.0000        0.0000        0.0000        0.0000        0.0000        0.0000        0.0000        0.0000        0.0000        0.0000        0.0000        0.0000        0.0000        0.0000        0.0000        0.0000        0.0000        0.0000        0.0000        0.0000        0.0000        0.0000        0.0000        0.0000        0.0000        0.0000        0.0000        0.0000        0.0000        0.0000        0.0000        0.0000        0.0000        0.0000        0.0000
        0.0000        0.0000        0.0000        0.0000        0.0000        0.0000        0.0000        0.0000        0.0000        0.0000        0.0000        0.0000        0.0000        0.0000        0.0000        0.0000        0.0000        0.0000        0.0000        0.0000        0.0000       25.2804       33.4960       26.1195       28.7213       13.3086       11.1376       11.0409       12.6391       15.0526       10.7334        3.4704        1.6306        2.1293        4.4330       17.5213        0.3227        1.5205        5.2394       23.2066       19.6009       21.2765       14.8162        6.7244        3.6138        5.6435       20.2983        3.2212        8.8158        0.2165        2.1434        3.5143        3.8847        3.3396        8.1365        7.2816        7.8792       16.4800       10.7150        4.4903        5.5620       11.7791       14.9284       15.1007       24.4238       17.5119       24.2342       19.0815       14.5875       10.5362        5.9988        9.2922        8.3250       10.0581        9.2927        8.1055        9.2896        8.7989        8.4498       13.6323       22.7171       19.0873       18.7514       21.3255       20.7991       20.4192       19.9891       23.8077       22.0173       16.0106       16.0666       24.7637       25.2176       25.0628       25.6478       20.7417       19.7915       24.1152       23.9282       22.8231       22.0023       21.4260       21.5719       21.0287       21.6300       25.9610       28.5610       28.2672       28.5239       31.9038       35.6347       35.5321       32.9264       32.7008       35.5388       40.1533       39.4309       37.5085       34.7524       39.0576       42.7566       44.5489       44.2204       43.8846       47.9676       53.2996       52.8044       50.8216       32.6735       24.9954       21.3775       18.7564       22.3570       28.7394       31.5674       41.6229       45.9248       36.5009       37.3624       31.0166       32.1603       34.3918       33.1313       27.9262       25.0994       19.9015       19.8022       18.9599       17.3354       18.1905       18.3765       27.3074       29.0481       32.4010       34.9652       31.6864       39.1595       39.7291       41.6819       49.9828       53.3603       54.9620       55.3881       51.7170       50.3980       51.3084       50.6085       43.8738       44.4033       42.5213       44.5310       48.4740       47.6271       44.2012       53.4720       34.9547       30.9426       32.2685       31.0141       35.0266       37.5517       38.9976       42.7362       41.5680       42.8968       43.2748       34.0326       38.2467       39.6631       36.5800        0.0000        0.0000        0.0000        0.0000        0.0000        0.0000        0.0000        0.0000        0.0000        0.0000        0.0000        0.0000        0.0000        0.0000        0.0000        0.0000        0.0000        0.0000        0.0000        0.0000        0.0000        0.0000        0.0000        0.0000        0.0000        0.0000        0.0000        0.0000        0.0000        0.0000        0.0000        0.0000        0.0000        0.0000        0.0000        0.0000        0.0000        0.0000        0.0000        0.0000        0.0000        0.0000        0.0000        0.0000        0.0000        0.0000        0.0000        0.0000        0.0000        0.0000        0.0000        0.0000        0.0000        0.0000        0.0000        0.0000        0.0000        0.0000        0.0000
        0.0000        0.0000        0.0000        0.0000        0.0000        0.0000        0.0000        0.0000        0.0000        0.0000        0.0000        0.0000        0.0000        0.0000        0.0000        0.0000        0.0000        0.0000        0.0000        0.0000        0.0000        5.3725        5.2330        5.2246        6.2990        3.2817        9.7808        3.6009        3.9109        7.8515        9.9400        3.6563        3.4595        0.6612        0.9574        1.1084        4.6078        9.0191       10.2309        9.4643       12.4936        2.8757        5.7328        1.6734        1.4756        2.0304        0.8143        6.0260        4.7779        8.4494       12.3460        8.2797        1.7645        1.4054        5.1271       14.1248       10.3586       12.9939        9.1213        4.6475        5.7261       10.3297       11.1192       15.5900       15.3505       17.8276       10.7623       15.4541       14.5761       12.1395        7.1114        9.2158        9.4199       11.2804       13.7098       10.9648        8.5431        9.8804        6.3694        8.5683       11.5910       15.4840       18.8592       19.0925       19.3570       20.1925       23.9849       18.6551       19.1181       21.8164       20.4258       18.6432       18.4347       18.8753       19.7250       25.4423       26.7242       27.4621       29.2374       25.5018       25.0449       28.5897       28.4834       28.2353       34.9842       29.3203       28.7320       31.0804       31.8455       35.3662       34.5796       37.2154       33.9393       31.8565       31.7012       36.5558       36.5925       32.7512       34.9770       43.4401       50.6317       47.2336       47.2878       54.8324       57.3161       57.4699       48.4093       42.7534       30.7011       39.0160       35.7419       26.3023       20.0910       25.2617       24.0120       25.0152       24.8346       22.3264       25.3118       28.9196       35.3537       27.0085       24.0983       24.7231       24.5193       26.3165       27.5442       23.5292       24.2725       23.7294       29.3706       33.8160       35.8848       41.7027       40.6684       38.2584       38.0873       42.2755       47.5607       58.3687       63.7297       63.7799       62.0731       61.2569       67.9309       71.9477       62.7470       54.6182       52.5950       51.3385       50.7465       51.2441       52.8965       47.2469       41.3773       33.2076       32.1458       39.3344       38.0574       43.0033       48.7965       65.6689       67.2144       60.9789       51.6983       39.2941       46.1248       48.9682       50.5117       45.4698       42.9005        0.0000        0.0000        0.0000        0.0000        0.0000        0.0000        0.0000        0.0000        0.0000        0.0000        0.0000        0.0000        0.0000        0.0000        0.0000        0.0000        0.0000        0.0000        0.0000        0.0000        0.0000        0.0000        0.0000        0.0000        0.0000        0.0000        0.0000        0.0000        0.0000        0.0000        0.0000        0.0000        0.0000        0.0000        0.0000        0.0000        0.0000        0.0000        0.0000        0.0000        0.0000        0.0000        0.0000        0.0000        0.0000        0.0000        0.0000        0.0000        0.0000        0.0000        0.0000        0.0000        0.0000        0.0000        0.0000        0.0000        0.0000        0.0000
        0.0000        0.0000        0.0000        0.0000        0.0000        0.0000        0.0000        0.0000        0.0000        0.0000        0.0000        0.0000        0.0000        0.0000        0.0000        0.0000        0.0000        0.0000        0.0000        0.0000        0.0000        0.0000        4.8087       13.5147       12.2616       10.0090        5.2600        2.9935        4.1419        7.4565       10.0107        3.5955        2.0562        1.5916        1.4860        3.5769       11.3185       10.4097        4.2218       14.3631       14.1837       18.7494       16.2127        0.4307        0.8554        0.0251        7.3830        2.8330        3.3966        4.5284        0.8207        3.2717        5.6575        1.0497        2.9968        8.9499       11.2132       12.5341       16.3749       14.4137       16.8616       14.0316        9.3907        8.3009       14.9511       18.5967        7.8593       11.6912       14.5570       13.0019       10.0171       10.7208       10.4089        8.3901        8.9711        7.6856        5.6083        5.4904       11.5010       11.9159       14.6047       15.0357       16.5478       13.7266       16.6997       22.5936       27.0320       27.5734       25.7346       24.5460       18.0094       17.2029       17.1931       18.0884       20.2698       35.5951       27.3411       24.3846       25.2191       28.8190       34.7179       36.3068       39.0351       39.6362       33.0647       35.3489       30.3046       33.7479       33.7093       33.7705       36.3224       41.8813       38.5439       37.3444       36.6325       42.4709       44.2999       43.0141       43.8776       49.5895       53.7528       61.2767       63.3384       61.3619       52.2248       43.1523       33.9272       37.0666       41.0245       42.1722       35.9360       28.9524       27.4678       23.0857       19.6923       17.5855       22.4028       27.9778       26.3223       24.8361       23.9427       23.8001       22.5868       24.7117       35.7371       40.7627       36.3555       29.7222       28.7993       28.9119       35.4651       43.2050       47.3338       44.5556       45.0203       43.8892       47.8542       48.3830       53.5825       66.8717       70.0789       71.8494       72.8374       70.5414       69.6338       66.4471       63.3870       64.3523       59.5334       57.7914       57.3000       56.7458       54.0935       49.5845       44.4956       35.2491       35.0217       35.4198       34.0155       70.7479       77.5367       89.0516       90.9632       99.3451       91.3983       58.5735       52.8975       51.6524       52.9156       51.9619       47.4541        0.0000        0.0000        0.0000        0.0000        0.0000        0.0000        0.0000        0.0000        0.0000        0.0000        0.0000        0.0000        0.0000        0.0000        0.0000        0.0000        0.0000        0.0000        0.0000        0.0000        0.0000        0.0000        0.0000        0.0000        0.0000        0.0000        0.0000        0.0000        0.0000        0.0000        0.0000        0.0000        0.0000        0.0000        0.0000        0.0000        0.0000        0.0000        0.0000        0.0000        0.0000        0.0000        0.0000        0.0000        0.0000        0.0000        0.0000        0.0000        0.0000        0.0000        0.0000        0.0000        0.0000        0.0000        0.0000        0.0000        0.0000        0.0000
        0.0000        0.0000        0.0000        0.0000        0.0000        0.0000        0.0000        0.0000        0.0000        0.0000        0.0000        0.0000        0.0000        0.0000        0.0000        0.0000        0.0000        0.0000        0.0000        0.0000        0.0000       17.1082       15.5368       12.2341       12.8736       11.0952        9.8732        3.9973        4.5361       18.6925       12.6486       16.2278       19.6708       23.7105       14.9978        3.1593       14.2817       17.7884       11.7639       22.9654       26.0499       23.1704       17.0655       18.5623       14.8972        7.7737        4.8183        7.5630       13.7210        3.1601        2.8635        5.2920        9.4550       11.6835        6.4582        5.3065       19.7118       20.7232       10.9186       17.8895       20.5704       10.7567        4.5861        6.7930        5.7413        6.2694       11.0356       13.9826       15.3586       12.1276       10.6817        9.6313        8.9442        7.8867       11.1890        8.4979        8.5115       10.1732       17.1033       15.5673       19.0289       21.4430       17.1721       19.5790       18.9986       21.2369       19.1126       21.8078       17.4741       17.7524       18.0459       22.5920       26.1405       26.6360       28.5375       26.3126       31.3484       36.3446       42.9552       44.8877       45.1174       43.3321       44.7114       41.4082       41.8044       39.6474       39.9094       40.0204       39.2051       40.6396       39.0875       45.3229       46.8744       48.9337       50.0561       50.7485       60.3188       73.0946       77.8291       77.0985       76.5026       87.5729       77.6011       63.3222       72.6178       56.7470       59.3282       44.8068       40.9639       39.4639       32.9614       27.0479       30.9648       26.5954       19.7201       31.7598       29.0569       35.9798       35.2769       33.2010       27.1208       30.2122       30.0450       29.2393       32.9837       34.6425       36.5077       44.7146       41.3957       44.1453       48.3143       50.4086       60.7804       62.2742       60.6232       67.2902       80.2701       79.7704       94.0152       95.1577       99.2953       97.8447       93.8057       88.9874       86.5990       83.6094       82.2781       81.8719       81.3635       77.8418       73.1797       64.4742       62.9800       58.2854       55.0743       47.1245       47.0483       54.8844       62.1058       70.5667       75.0765       79.0440       75.4462       77.5984       68.8009       63.9483       57.4607       54.0514       53.8649       53.6005       48.7428       39.0791        0.0000        0.0000        0.0000        0.0000        0.0000        0.0000        0.0000        0.0000        0.0000        0.0000        0.0000        0.0000        0.0000        0.0000        0.0000        0.0000        0.0000        0.0000        0.0000        0.0000        0.0000        0.0000        0.0000        0.0000        0.0000        0.0000        0.0000        0.0000        0.0000        0.0000        0.0000        0.0000        0.0000        0.0000        0.0000        0.0000        0.0000        0.0000        0.0000        0.0000        0.0000        0.0000        0.0000        0.0000        0.0000        0.0000        0.0000        0.0000        0.0000        0.0000        0.0000        0.0000        0.0000        0.0000        0.0000        0.0000        0.0000
        0.0000        0.0000        0.0000        0.0000        0.0000        0.0000        0.0000        0.0000        0.0000        0.0000        0.0000        0.0000        0.0000        0.0000        0.0000        0.0000        0.0000        0.0000        0.0000        0.0000       32.9692       26.6766       16.1312       10.1746       13.4821        3.6614        2.1952        7.6176        5.1698        2.5781        5.5950        6.4454       22.6897        1.6156        6.1603       13.8007       15.8365       21.8072       30.7383       37.4159       37.7853       31.3140       32.4436       27.6291       37.2800       37.8788        8.4048        8.1479       18.4209        3.2706        4.3880        8.2188        6.2407        5.4437        6.3210        4.1671        4.8437       12.2852       19.0779       25.7416       17.4740       18.5709       10.4950        9.2845        8.9127        6.3947        8.1015       10.0305        8.7965        7.8172        8.7124       10.2692        9.6378       11.7129       11.9118       11.5653       11.0922       14.4332       18.4629       16.2095       15.4297       14.5718       14.2042       15.9358       16.6829       17.1281       20.1022       18.6339       16.8941       17.4552       21.7333       24.9797       31.0754       33.8866       41.5125       41.6107       36.8244       44.7379       45.2071       48.1231       50.0287       45.6931       38.8695       40.4455       44.5522       47.9717       47.8415       44.2246       46.1951       46.8597       45.3638       54.4154       59.6696       59.6471       59.6172       76.9515       79.4346       92.5770       83.6836       77.3324       74.7523       92.9193       69.9082       69.8294       81.7680       75.1907       69.7848       52.8626       43.5650       36.3402       33.3297       30.6303       31.2965       27.2893       38.8623       59.9229       50.3840       57.2735       55.6945       37.1971       31.5218       35.9660       39.2124       37.1338       39.7558       47.1579       55.0436       70.9311       60.9676       58.6155       51.7862       55.4354       66.3909       68.5780       73.2678       91.0324       91.1239       91.4233      101.6686      104.3714      104.5052      112.3451      117.2340       96.8551       97.0763       96.2466       94.1508       92.4936       89.9333       91.0107       84.9026       74.9831       70.1449       65.8815       61.3694       53.5192       55.5232       65.6146       71.0598       80.8198       88.7518       86.8928       78.3014       70.5223       80.8913       74.9374       67.4041       63.8197       64.4576       55.8400       48.5040       36.5656       39.9936        0.0000        0.0000        0.0000        0.0000        0.0000        0.0000        0.0000        0.0000        0.0000        0.0000        0.0000        0.0000        0.0000        0.0000        0.0000        0.0000        0.0000        0.0000        0.0000        0.0000        0.0000        0.0000        0.0000        0.0000        0.0000        0.0000        0.0000        0.0000        0.0000        0.0000        0.0000        0.0000        0.0000        0.0000        0.0000        0.0000        0.0000        0.0000        0.0000        0.0000        0.0000        0.0000        0.0000        0.0000        0.0000        0.0000        0.0000        0.0000        0.0000        0.0000        0.0000        0.0000        0.0000        0.0000        0.0000        0.0000
        0.0000        0.0000        0.0000        0.0000        0.0000        0.0000        0.0000        0.0000        0.0000        0.0000        0.0000        0.0000        0.0000        0.0000        0.0000        0.0000        0.0000        0.0000        0.0000        0.0000       25.3553       22.5680       16.5123       12.4927       19.8562       11.5451       20.0594       10.2477        4.6254        3.9488        3.5218        8.5665        9.8988        5.4760        9.2044       13.8961        8.9120       21.6793       11.5147       25.2799       23.8444       22.5660       18.9786       47.4789       36.2019       38.8874       31.7636       24.5408       31.5971       21.3144       15.4717       18.5546       10.7843       11.3717       14.1981        9.3539       10.4574       10.0038       25.9858       11.5156       16.1221       18.0616        9.3042       12.0477       11.9703        7.4181        9.5495       11.3859        8.6468        6.9232        7.7474        8.6218        9.5087        9.2675       10.4116       13.4194       11.8662       13.0557       26.6660       22.8166       25.1502       20.2424       19.9300       19.4885       16.8183       16.4582       17.5009       17.1092       17.5499       18.3952       19.1606       27.1440       36.1373       36.6057       40.2889       43.3495       49.6664       51.0882       44.5582       38.0637       43.1717       47.7310       44.0614       46.3434       52.5143       57.7584       70.0561       55.0241       48.4952       50.6747       53.4187       59.2297       65.0944       65.6464       67.8448       84.7088       78.9607       76.2214       65.0260       62.7481       75.6888       84.0583       77.1712       86.1433       81.3419       72.7658       61.5566       43.2264       38.7106       42.6263       44.4277       42.1304       37.7389       40.8433       48.3478       87.9547      110.3058      120.4315       97.9094       59.3263       50.6188       46.6603       49.5668       68.7138       59.1367       57.0371       66.4323       68.7509       76.2644       72.4759       68.9443       60.5340       58.2111       65.2601       77.1420       92.3660      102.0851      107.6429      105.6449      103.1861      116.1066      119.7059      132.7818      105.9043      106.4293      106.4310      103.8419       99.4569       99.7155       99.4161       93.9154       83.2030       77.8769       75.7064       67.7400       58.3731       68.3142       66.5633       72.0554       75.5049       87.9028       88.4333       80.9815       82.7245       95.6864       94.6820       92.5886       91.7432       84.8541       60.4255       54.5210       41.6007       36.3895       40.8542        0.0000        0.0000        0.0000        0.0000        0.0000        0.0000        0.0000        0.0000        0.0000        0.0000        0.0000        0.0000        0.0000        0.0000        0.0000        0.0000        0.0000        0.0000        0.0000        0.0000        0.0000        0.0000        0.0000        0.0000        0.0000        0.0000        0.0000        0.0000        0.0000        0.0000        0.0000        0.0000        0.0000        0.0000        0.0000        0.0000        0.0000        0.0000        0.0000        0.0000        0.0000        0.0000        0.0000        0.0000        0.0000        0.0000        0.0000        0.0000        0.0000        0.0000        0.0000        0.0000        0.0000        0.0000        0.0000
        0.0000        0.0000        0.0000        0.0000        0.0000        0.0000        0.0000        0.0000        0.0000        0.0000        0.0000        0.0000        0.0000        0.0000        0.0000        0.0000        0.0000        0.0000        0.0000        0.0000       31.0353       30.4478       27.6787       15.5714       12.1992        9.2838       15.4778       10.7012        3.3373        8.3456       11.9455       12.1406        8.5120       11.9477       17.0274       19.3238        8.8539        6.6624        6.7680       19.4337       22.4781       33.0359       36.3971       27.5196       32.0471       27.2078       51.0345       29.3614       25.9369       12.9290        5.8882       12.6337       13.5595        5.9672       14.4065       23.3315       32.7784       20.2743       28.4242       24.7421       20.0024       14.3528       12.0521       10.0484        8.7527       10.0039        6.7974        7.3869        7.4102        9.1598       13.8767       10.7839        9.5819        8.0406        8.8606       12.3048       11.1696       19.6038       28.6311       23.7179       20.1828       23.0722       32.6977       35.4759       26.0903       25.0499       25.3347       23.3372       16.7368       17.0899       24.7045       28.2618       32.8703       35.3177       42.6910       48.1166       43.6814       34.8579       35.4808       38.4858       43.6488       49.0975       55.9135       58.8183       58.9083       65.2586       73.1206       60.1193       55.9436       51.3702       64.0621       60.8721       64.3856       65.9537       62.6878       74.7406       83.8989       71.3727       55.8063       63.3342       69.4374       72.0681       72.4249       70.8397       62.5241       65.8140       54.6491       50.2867       39.5896       38.5423       40.7728       49.1735       50.2030       44.1383       44.4978       89.8829      105.2395       96.6925       83.5527       65.4509       64.1790       64.2450       64.7166       61.4856       62.3589       80.7883       82.3092       89.2937       89.2610       97.9693       77.6646       64.5414       72.1981       76.2523       85.5448      109.3799      121.9246      114.9887      110.3267      117.8669      114.5519      125.9720      119.3078      101.3692      104.7782      113.3914      123.3693      109.4319      112.6366      110.2581      101.2773       92.1112       84.6556       82.5439       72.8009       67.9655       62.1990       59.1562       60.7245       74.5082       83.3136       79.2246       76.2169       83.4704       78.0963       98.4630      101.3174       83.6106       79.5225       57.7816       50.0583       40.6846       47.4838       45.3090       40.1277        0.0000        0.0000        0.0000        0.0000        0.0000        0.0000        0.0000        0.0000        0.0000        0.0000        0.0000        0.0000        0.0000        0.0000        0.0000        0.0000        0.0000        0.0000        0.0000        0.0000        0.0000        0.0000        0.0000        0.0000        0.0000        0.0000        0.0000        0.0000        0.0000        0.0000        0.0000        0.0000        0.0000        0.0000        0.0000        0.0000        0.0000        0.0000        0.0000        0.0000        0.0000        0.0000        0.0000        0.0000        0.0000        0.0000        0.0000        0.0000        0.0000        0.0000        0.0000        0.0000        0.0000        0.0000
        0.0000        0.0000        0.0000        0.0000        0.0000        0.0000        0.0000        0.0000        0.0000        0.0000        0.0000        0.0000        0.0000        0.0000        0.0000        0.0000        0.0000        0.0000        0.0000        0.0000        0.0000       51.5790       45.3879       46.4673       37.3998       32.1619       31.2878       24.7734       13.9528       13.5465       14.6164       14.5462       14.4675       16.0087       22.1977       27.9602       41.1173       34.1103       30.4305       39.8668       41.7053       33.6503       36.3245       30.4604       14.8160       22.0115       18.8978       13.9429       12.0364       10.0185       14.0834        9.8334        8.7671        9.4875       20.5090       19.6641       29.8808       18.2537       23.0102       24.0455       12.9852       10.8513       12.2568        9.7254       10.0331       10.3305        9.1565        7.6870        9.2844       12.9854       11.8586       12.3802       13.5935        9.9036       11.0850       25.4484       25.1840       27.2320       41.6473       36.7491       39.1510       35.4197       28.5990       25.5687       25.8685       31.8535       35.0024       35.2967       32.4155       33.0567       29.0862       28.1312       29.1701       26.9180       43.5455       45.5298       58.7927       48.2553       46.1847       45.6747       51.3631       55.1880       66.0180       65.9612       63.3785       61.9238       65.4433       60.1134       60.2123       65.3056       65.0477       63.5875       61.9090       72.8831       61.1476       74.2150       76.9716       75.2080       67.1275       64.4144       59.6917       57.5809       47.5305       40.1398       31.8871       40.6692       37.0999       45.6456       38.5033       66.2092       53.0415       59.2485       61.1406       65.1275       77.4477      112.8752      122.8381      122.9412      105.0489      100.7044       81.7934       77.0602       78.9600       69.7032       80.9302       88.7438       86.4356       89.7644       86.6418       80.3503       79.1990       84.7241       92.1119       99.2333       86.9564       95.2514       97.5859       99.0800      102.2289       97.6640      106.0271      102.8303       98.4559       94.1757      111.2034      114.7273      124.2571      131.1152      133.9501      134.9602      132.3236      133.0604      128.5975      112.4363      102.0697       80.6859       73.8234       62.1275       71.4374       86.7588       88.4409       98.8206       98.3532       84.2077       75.5887       76.3816       88.1033       82.4503       82.7279       70.0942       57.6753       45.6504       46.4106       57.8815       45.6099       37.8300        0.0000        0.0000        0.0000        0.0000        0.0000        0.0000        0.0000        0.0000        0.0000        0.0000        0.0000        0.0000        0.0000        0.0000        0.0000        0.0000        0.0000        0.0000        0.0000        0.0000        0.0000        0.0000        0.0000        0.0000        0.0000        0.0000        0.0000        0.0000        0.0000        0.0000        0.0000        0.0000        0.0000        0.0000        0.0000        0.0000        0.0000        0.0000        0.0000        0.0000        0.0000        0.0000        0.0000        0.0000        0.0000        0.0000        0.0000        0.0000        0.0000        0.0000        0.0000        0.0000        0.0000
        0.0000        0.0000        0.0000        0.0000        0.0000        0.0000        0.0000        0.0000        0.0000        0.0000        0.0000        0.0000        0.0000        0.0000        0.0000        0.0000        0.0000        0.0000        0.0000        0.0000        0.0000       48.1659       42.7850       46.0540       42.5647       39.6562       34.3975       23.5487       16.3854       14.6543       15.7835       16.8265       18.4480       22.5293       23.6002       26.5477       33.9061       44.4026       60.1159       46.1489       42.1537       40.5841       36.1998       32.5125       16.6908        7.4861        8.7676       12.6813        7.5820        9.5182        7.8829        9.2718        8.3627       15.6665       22.5884       23.9967       26.6527       18.7119       21.0755       19.4021       19.0464       18.8878       15.3123       11.3679       10.6297        9.6405        7.7666       10.7064       10.9854       11.6448       18.2580       13.4114       12.3411       11.7941       17.8523       29.1939       31.3678       17.2324       30.6906       39.4783       40.2125       33.9270       38.0560       24.3838       23.2103       22.3330       30.9093       52.0935       38.5752       31.8080       37.9807       33.0275       30.7717       29.8874       34.3363       39.5511       46.1116       54.5142       57.4441       53.7460       54.4663       55.2741       61.2123       64.9580       74.7492       72.8426       69.2521       64.2619       60.9514       63.4407       63.1122       62.6457       59.5895       60.0960       60.0986       79.6174       83.0411       75.0234       64.4022       59.5540       57.8068       62.1426       54.3773       38.4707       31.0999       22.4904       38.9153       44.1196       43.9603       62.6125       66.2723       71.0821       83.1499       82.5278       94.7676      120.7700      141.1457      139.8359      141.1828      107.6866       89.7560       90.2618       80.0600       78.4746       90.6775       97.2505       95.9925       92.4174       96.6228       94.1761       84.3717       96.2153       95.5756       94.1246       91.2800       88.6748       83.9894       93.1494       88.4290       98.0083       93.0092       95.3001       96.7043       89.9315      104.1981      131.7827      130.8105      136.5898      134.7549      142.5593      153.1161      158.5102      145.8942      131.4647      117.4288       93.5079       81.9468       84.7142       83.8190       89.8109       93.2267      107.4581      108.2796       99.9213       80.9167       88.0266       81.7724       66.7411       65.2493       75.2715       65.5799       56.3048       46.2459       48.2976       53.6519       32.6100        0.0000        0.0000        0.0000        0.0000        0.0000        0.0000        0.0000        0.0000        0.0000        0.0000        0.0000        0.0000        0.0000        0.0000        0.0000        0.0000        0.0000        0.0000        0.0000        0.0000        0.0000        0.0000        0.0000        0.0000        0.0000        0.0000        0.0000        0.0000        0.0000        0.0000        0.0000        0.0000        0.0000        0.0000        0.0000        0.0000        0.0000        0.0000        0.0000        0.0000        0.0000        0.0000        0.0000        0.0000        0.0000        0.0000        0.0000        0.0000        0.0000        0.0000        0.0000        0.0000        0.0000
        0.0000        0.0000        0.0000        0.0000        0.0000        0.0000        0.0000        0.0000        0.0000        0.0000        0.0000        0.0000        0.0000        0.0000        0.0000        0.0000        0.0000        0.0000        0.0000        0.0000        0.0000       55.5032       45.8334       45.9809       43.1476       40.3791       33.6208       23.1981       18.0048       17.5775       19.9101       24.4718       26.8796       23.9042       27.4547       35.2777       40.3520       43.5692       55.1221       54.0310       46.8747       48.8754       42.7316       32.8284        9.2121       10.1204       14.1112       10.6614       16.6365       17.2408       20.1590       16.3391       22.1151       24.3200       15.2188       31.0478       15.6450       18.9267       16.9510       10.8028       12.3711       18.4157       15.6488       15.9026        9.2880        9.4201        8.5092        9.0870        9.6280       15.7711       18.6849       19.4865       16.1162       22.3523       24.9122       33.1877       22.6632       26.4852       29.5500       39.4408       31.6815       28.9722       33.3809       30.4637       29.2938       42.4858       38.2138       34.9272       34.7206       35.6482       35.9711       35.3508       31.8005       32.2505       34.9507       36.4783       44.7641       53.3228       48.4469       40.9775       46.5899       47.6421       52.6402       62.1707       68.0677       74.0150       77.1405       65.7575       55.2782       51.4270       55.2009       65.6564       61.8990       52.2424       48.9875       58.8405       65.3427       77.5377       65.8641       69.4015       63.2677       52.9857       51.4097       30.3734       23.0226       19.8861       24.6699       46.2367       49.8380       54.1335       65.6581       73.1182       88.8660       95.2773       91.7914      140.9134      158.2790      168.7528      160.7154      111.1955      104.0791       90.6546       82.2369       88.2190      100.8401       90.4113       89.6175      100.3893       95.8285      101.1221      100.4626      105.8066      100.9775       86.7290       83.6649       89.3149       88.1169       96.6182      100.0122       97.3077       95.6992      100.4490       95.8290       94.0478      120.4844      140.7234      158.9593      145.9300      157.3752      146.8871      146.8787      150.4392      146.7728      142.6532      128.2097       99.6360       87.3943       82.6784       99.7037      108.9697      113.1027      137.2767      143.8008      140.9631      110.7783       76.4669       65.0021       63.9992       58.3600       91.0104       51.1142       44.7294       43.2580       41.6053       47.0455       29.1300        0.0000        0.0000        0.0000        0.0000        0.0000        0.0000        0.0000        0.0000        0.0000        0.0000        0.0000        0.0000        0.0000        0.0000        0.0000        0.0000        0.0000        0.0000        0.0000        0.0000        0.0000        0.0000        0.0000        0.0000        0.0000        0.0000        0.0000        0.0000        0.0000        0.0000        0.0000        0.0000        0.0000        0.0000        0.0000        0.0000        0.0000        0.0000        0.0000        0.0000        0.0000        0.0000        0.0000        0.0000        0.0000        0.0000        0.0000        0.0000        0.0000        0.0000        0.0000        0.0000        0.0000
        0.0000        0.0000        0.0000        0.0000        0.0000        0.0000        0.0000        0.0000        0.0000        0.0000        0.0000        0.0000        0.0000        0.0000        0.0000        0.0000        0.0000        0.0000        0.0000        0.0000        0.0000       39.1594       40.8073       42.9290       47.4664       46.3769       34.9126       21.3668       13.2124       11.5503       15.3084       20.5291       24.1497       26.3482       29.4062       32.7444       35.9504       36.6153       36.2130       41.6814       39.8813       32.6798       22.5617       15.4881       27.1558       14.9058       13.7766       15.6832       14.9682       14.7437       15.7941       14.8662       10.8311        8.5345        7.4681       15.6601        9.1834       14.4389       15.6004       13.2418       13.9945       12.9760       10.7889       14.9710        9.5374        9.5569       11.4220       12.7515       16.8800       26.4943       24.1800       21.6540       28.7528       27.7117       30.6718       25.3606       26.3365       33.5628       34.0559       26.8254       32.5213       36.0184       42.2919       35.5545       34.5350       35.9629       38.2629       30.3507       29.9068       44.9785       42.7585       39.7477       35.7789       30.5165       26.8948       32.5505       37.6071       44.6421       55.2643       46.5249       44.2158       35.0971       48.9289       50.8763       63.4312       66.1182       61.1184       45.0854       53.6429       59.9829       65.1166       62.6429       57.6255       54.9742       52.0029       58.4475       57.7507       67.6174       73.9858       71.9070       69.1254       60.2211       47.3264       27.0655       23.2598       21.5731       36.8097       50.4105       66.5107       55.7103       58.5997       84.4249       80.5877       98.3434       98.4187      130.6695      138.7946      147.8002      140.6070      132.8540      132.7945      116.6145       92.5000       99.3116      113.0223      109.8781       86.2300       87.4687       82.8017       73.0719       74.8593       93.8848       93.0643       73.5152       72.9889       76.9928       93.3995       93.3026      105.1775      107.3565       93.5282      100.6535      102.5749      102.9729      123.1743      121.5584      140.3665      140.4207      158.3757      163.6343      156.4978      155.8665      150.0443      149.2242      143.0789      137.7899      117.1335      112.8727       92.3606      120.6694      125.4526      137.0897      154.6494      153.8721      100.6868       88.8361       77.2703       81.9706       78.9068       78.6201       61.0055       55.3425       39.0212       40.7254       50.4438        0.0000        0.0000        0.0000        0.0000        0.0000        0.0000        0.0000        0.0000        0.0000        0.0000        0.0000        0.0000        0.0000        0.0000        0.0000        0.0000        0.0000        0.0000        0.0000        0.0000        0.0000        0.0000        0.0000        0.0000        0.0000        0.0000        0.0000        0.0000        0.0000        0.0000        0.0000        0.0000        0.0000        0.0000        0.0000        0.0000        0.0000        0.0000        0.0000        0.0000        0.0000        0.0000        0.0000        0.0000        0.0000        0.0000        0.0000        0.0000        0.0000        0.0000        0.0000        0.0000        0.0000        0.0000
        0.0000        0.0000        0.0000        0.0000        0.0000        0.0000        0.0000        0.0000        0.0000        0.0000        0.0000        0.0000        0.0000        0.0000        0.0000        0.0000        0.0000        0.0000        0.0000        0.0000        0.0000        0.0000       36.8813       42.2900       39.6045       38.6959       31.5944        0.6660        0.0058        0.2037        0.0115       29.7561       39.7280       45.0859       51.0011       59.2136       63.9879       63.5908       56.6075       38.5458       33.1072       26.6371       20.2967        5.1441        9.2846        7.9806        5.5262       10.7924       16.0939       15.0754       16.3073       11.3361        7.7848        8.0217        7.8750       11.2336       10.6857       11.9398       10.3377       10.1135       11.0507        9.2598        9.7954       11.5133       11.1241       11.1247        9.8591       12.8670       16.5524       14.0180       20.9135       23.8704       32.7937       26.5876       27.0628       28.9287       35.1976       36.0433       37.8909       44.0967       46.3626       55.0404       58.6480       51.7629       46.2571       44.1292       45.9848       48.8771       46.9858       39.0948       49.3748       52.4619       50.3585       56.2561       48.0074       36.4522       32.7515       42.7875       56.7205       43.6033       43.6641       49.5315       45.3952       42.5554       52.3022       54.7564       46.4303       45.0365       51.2795       57.5055       56.5912       54.7946       60.9759       53.6512       60.0052       75.5229       74.9104       74.0875       86.7918       81.3834       77.1956       68.0133       59.0549       40.2007       38.6219       37.1570       36.2399       52.6346       50.3452       44.5157       49.9040       67.3216       67.9176       72.0453       85.1032      102.2200      106.9163      118.4589      121.7960      144.1517      147.3224      133.3597      101.6723      114.0358      132.5055      130.4383      126.4389      110.2453       92.3411       81.3305       78.5635       82.7738       74.6051       72.5200       73.4510       96.6287       97.6240       95.4598      103.5983       84.5101       82.0275      100.7413      100.9606       94.4458      102.6929      123.9310      131.5075      141.6268      157.4587      161.3868      166.1408      160.8268      176.9257      161.7885      146.6469      143.5728      144.2655      101.2118      108.0127      115.4107      150.1107      148.2714      125.7545      111.3142      103.7497       94.3914       91.2626       68.6852       58.1120       59.7561       64.9889       53.0840       50.6388       56.6256       65.2422       70.8020       58.6261       61.3072       58.4306        0.0000        0.0000        0.0000        0.0000        0.0000        0.0000        0.0000        0.0000        0.0000        0.0000        0.0000        0.0000        0.0000        0.0000        0.0000        0.0000        0.0000        0.0000        0.0000        0.0000        0.0000        0.0000        0.0000        0.0000        0.0000        0.0000        0.0000        0.0000        0.0000        0.0000        0.0000        0.0000        0.0000        0.0000        0.0000        0.0000        0.0000        0.0000        0.0000        0.0000        0.0000        0.0000        0.0000        0.0000        0.0000        0.0000        0.0000        0.0000        0.0000        0.0000
        0.0000        0.0000        0.0000        0.0000        0.0000        0.0000        0.0000        0.0000        0.0000        0.0000        0.0000        0.0000        0.0000        0.0000        0.0000        0.0000        0.0000        0.0000        0.0000        0.0000        0.0000        0.0000        0.0000        0.0000        0.0000        0.0000       21.2457        0.7178        1.0713        1.3460        0.5144       30.1418       41.2718       49.1816       54.1810       62.1149       67.8604       66.5298       57.2721       37.4370       30.7626       24.4184       17.9258        2.1138        4.9536        3.9657        6.0458       13.4460       23.6569       22.5979       19.5385       11.6578        9.4420        8.6015        7.3622        9.4009       10.7553       11.6037       10.4627        9.4948        8.3842        8.9945       10.3724       10.7668       10.3611        9.0777       10.8460       10.3203       14.4837       26.2285       24.2401       28.3928       33.1324       31.3708       31.8712       35.5900       28.7324       32.9981       43.7224       49.4243       66.1788       72.4053       69.1091       61.3266       59.4247       60.8937       62.7926       70.9721       72.9505       83.2284       61.2343       56.4245       57.8954       51.3030       54.8600       38.5480       40.9612       27.7521       32.7276       31.4905       35.0142       50.9734       42.2998       37.9889       43.1996       44.4371       43.3912       39.6320       41.8813       39.4122       45.4595       52.9933       54.1857       59.3872       64.1320       73.7658       72.9578       75.5205       77.7124       83.4586       84.5659       76.7778       63.0907       57.8961       58.3242       51.3620       51.4037       57.0193       53.3394       52.6492       46.0041       51.9294       62.3591       74.0580       85.1162      108.2633      120.9818      122.9908      138.2816      143.0290      129.5119      116.8754      104.7242      110.4075      119.1028      109.4372      155.2220      123.7305      113.4394       92.5153       84.4921       83.7861       77.0186       76.9011       84.7621      108.8217      116.7803      105.8511      100.5823       85.1202       71.5684       80.2290       82.7118       98.8230      120.9400      118.0277      122.8600      146.4584      158.4886      182.5171      159.3021      157.1531      147.1098      128.7821      113.9357      111.8371      120.1956      113.6484      139.6073      158.0953      172.2363      177.0398      144.3155      133.6400      113.5182      100.4851       91.5531       73.2367       66.7576       57.1179       63.0014       52.0748       53.2919       57.2930       71.3070       91.6810       77.3465       70.8280       66.2220        0.0000        0.0000        0.0000        0.0000        0.0000        0.0000        0.0000        0.0000        0.0000        0.0000        0.0000        0.0000        0.0000        0.0000        0.0000        0.0000        0.0000        0.0000        0.0000        0.0000        0.0000        0.0000        0.0000        0.0000        0.0000        0.0000        0.0000        0.0000        0.0000        0.0000        0.0000        0.0000        0.0000        0.0000        0.0000        0.0000        0.0000        0.0000        0.0000        0.0000        0.0000        0.0000        0.0000        0.0000        0.0000        0.0000        0.0000        0.0000        0.0000        0.0000
        0.0000        0.0000        0.0000        0.0000        0.0000        0.0000        0.0000        0.0000        0.0000        0.0000        0.0000        0.0000        0.0000        0.0000        0.0000        0.0000        0.0000        0.0000        0.0000        0.0000        0.0000        0.0000        0.0000        0.0000        0.0000        0.0000        0.0000        4.0741        5.5307        4.4737        1.6722       30.8470       41.9726       49.5830       53.6566       60.5637       65.0510       62.7975       53.5410       34.3651       27.4459       21.4046       17.1281        0.5212        0.0262        1.8822        2.1972       19.3997       26.0632       29.2677       25.3186       10.7426        6.7170        5.4593       12.4636        7.8126        8.5542        8.9802        7.8872        7.2859        8.1386       10.2650        7.8629        8.1113        7.9375        8.9890       13.2318       12.9207       16.7883       26.6958       23.8508       36.7405       42.0323       32.0236       26.0427       34.3785       39.4281       43.1635       59.1970       61.8752       75.4545       69.8816       68.1698       61.9294       59.2890       51.7125       70.7479       90.7688       87.2392       81.8361       86.3709       83.1889       67.2224       64.7122       74.0573       49.8102       36.1139       42.8483       36.4115       32.4766       35.0165       30.1679       27.3682       33.0229       33.5093       37.0496       37.1743       34.4431       36.3847       36.3493       40.6095       48.5221       49.9044       59.9058       58.4751       64.4230       70.9263       74.7836       79.9944       89.6108       89.1231       94.1158       77.4157       68.0679       63.4551       59.4453       57.4360       55.9314       50.8222       44.5556       42.0871       50.7414       60.6073       76.9258       91.4236      106.5447      117.8077      119.4990      145.2169      144.8871      118.0086      108.5108       97.1071       90.3863      106.1801      107.0279      114.9489      106.7101      121.4531      135.0498      120.1260      105.4436       85.8107       91.9834       93.0785       98.9575      108.6373      108.8811       99.1264       83.4374       72.9026       75.3318       88.9243      117.6733      110.0666       96.7943      108.1464      133.4539      148.1569      155.8713      146.7960      135.7708      132.8967      126.0991      114.9714      119.2155      112.4713      124.0146      155.0450      176.8723      157.6887      142.1059      146.4504      148.7885      117.4780      104.2756       86.6181       57.6380       66.1041       71.7292       65.8079       67.4796       60.7209       56.6387       67.8902       82.7707       82.0237       77.3012       73.4868       53.1300        0.0000        0.0000        0.0000        0.0000        0.0000        0.0000        0.0000        0.0000        0.0000        0.0000        0.0000        0.0000        0.0000        0.0000        0.0000        0.0000        0.0000        0.0000        0.0000        0.0000        0.0000        0.0000        0.0000        0.0000        0.0000        0.0000        0.0000        0.0000        0.0000        0.0000        0.0000        0.0000        0.0000        0.0000        0.0000        0.0000        0.0000        0.0000        0.0000        0.0000        0.0000        0.0000        0.0000        0.0000        0.0000        0.0000        0.0000        0.0000        0.0000
        0.0000        0.0000        0.0000        0.0000        0.0000        0.0000        0.0000        0.0000        0.0000        0.0000        0.0000        0.0000        0.0000        0.0000        0.0000        0.0000        0.0000        0.0000        0.0000        0.0000        0.0000        0.0000        0.0000        0.0000        0.0000        0.0000        0.0000        0.0000        0.0000        0.0000        2.8376       31.8595       41.2673       47.3896       49.0859       54.9398       57.1296       53.4559       45.1565       28.9586       22.3880       18.7191       17.4173        0.4031        0.1245        1.4043        1.1314       26.9630       34.0984       33.7844       26.3687       13.4909        6.4381        5.0507        8.7111        6.9549        5.7292        5.8502        6.3908        6.4559        6.5539        6.7310        6.6761        7.2921        8.7516        7.0611        9.8045        9.3461       14.7486       23.3746       29.5167       38.8845       40.7680       36.6845       30.2337       33.7325       44.8910       44.5810       51.2682       60.6082       68.3437       70.9010       64.2967       65.4118       71.3993       70.0734       76.4016       94.2361       99.1330       87.0711       88.0248       86.4525       74.9585       72.4807       63.6926       41.5558       36.6986       51.8557       41.0150       26.9855       26.0234       33.1545       27.8985       27.1622       37.8913       37.2324       31.3201       32.5605       33.0088       36.6261       37.1923       42.4500       46.7098       50.6451       56.9369       64.8199       71.6042       82.7282      101.2472      105.9857      101.8162      105.5303       85.1619       92.9555       79.0394       56.8136       49.9797       57.4445       55.8400       49.3809       53.2993       55.9265       60.1064       72.0392       82.7716      102.2402      113.6915      116.7995      115.3998      151.9523      121.6891      102.7567       97.4516      100.4866      124.0206      107.0368      105.1981      106.1932      107.7407      141.6745      130.0845      119.8490      104.4446       93.7292       87.4799      105.3513      125.8361      136.2939      103.7753       76.4943       84.1148       97.8008      111.1341      116.1162       94.0173      105.4753      124.7224      139.7265      146.1672      146.8063      148.6890      141.9982      140.2703      130.5280      128.7079      120.0463      125.2310      133.1028      132.8653      138.6329      116.7213      120.6976      109.2876      101.1570       93.8995       96.9330       97.2667       71.6938       70.6182       79.7857       77.8595       69.1102       61.1242       63.8200       64.6916       70.6557       74.5524       74.2109       72.3299       72.6900        0.0000        0.0000        0.0000        0.0000        0.0000        0.0000        0.0000        0.0000        0.0000        0.0000        0.0000        0.0000        0.0000        0.0000        0.0000        0.0000        0.0000        0.0000        0.0000        0.0000        0.0000        0.0000        0.0000        0.0000        0.0000        0.0000        0.0000        0.0000        0.0000        0.0000        0.0000        0.0000        0.0000        0.0000        0.0000        0.0000        0.0000        0.0000        0.0000        0.0000        0.0000        0.0000        0.0000        0.0000        0.0000        0.0000        0.0000        0.0000        0.0000
        0.0000        0.0000        0.0000        0.0000        0.0000        0.0000        0.0000        0.0000        0.0000        0.0000        0.0000        0.0000        0.0000        0.0000        0.0000        0.0000        0.0000        0.0000        0.0000        0.0000        0.0000        0.0000        0.0000        0.0000        0.0000        0.0000        0.0000        0.0000        0.0000        0.0000        0.0000       32.6788       40.6764        0.0000        0.0000       38.5453       39.4399       36.5908       30.1244        9.3456        6.9664        6.2300        7.2231       19.3670       21.4439       27.1736       36.6042       67.7584       81.7164       78.1858       58.3412        8.3613        4.1365        2.2239        2.4445        1.8323        1.6957        2.9271        3.1226        4.1003        3.7426        5.2915        6.0562        6.8368        5.0606        5.1673        5.3110        7.3675       19.0404       23.1177       23.0938       33.7085       31.5550       25.8655       27.0220       43.6762       55.4328       64.0049       65.6695       92.8992       86.7917       68.2121       80.6935      112.5334      112.1299      100.2585      115.9971      124.1246      112.3441      111.6367      121.5735      137.8531      128.0960      125.7003      104.2235       69.0299       45.3852       32.3282       52.4704       21.1198       17.0461       35.1075       50.3660       27.2741       27.2049       24.3454       21.3243       29.6542       31.7859       31.1159       32.2109       52.6161       49.7805       62.7701       65.0597       75.2535       79.5312       85.2423      106.2000      112.3447      122.2884      117.7242      107.7441      123.0572      100.3506       81.3831       72.2644       62.0565       61.4281       54.1599       57.6015       63.8677       72.7983       86.9650       98.0410      111.2918      105.8163      116.5773      105.0082      100.7635       90.1238       90.6615       82.0945       90.0866       90.1354       94.6745       96.3072       94.7155       90.3984       88.4415       81.1429       80.6807       82.7767       81.1225       83.8933       83.0512       98.4411       96.1061       92.3895       88.7294      100.4000      125.6268      116.8697      128.2241      133.8088      135.5844      147.9180      183.1638      207.3017      191.0101      196.1670      192.1806      159.1911      200.3642      155.9069      116.2884      124.3687      139.2834      112.9839       99.7441       91.7476       95.7714       98.3651      114.7020      124.3224      119.4952      129.5694      105.1562      119.2670       87.8717       91.8699       98.8276       77.8671       77.3206       89.1036       89.9548       79.6797       68.4305        0.0000        0.0000        0.0000        0.0000        0.0000        0.0000        0.0000        0.0000        0.0000        0.0000        0.0000        0.0000        0.0000        0.0000        0.0000        0.0000        0.0000        0.0000        0.0000        0.0000        0.0000        0.0000        0.0000        0.0000        0.0000        0.0000        0.0000        0.0000        0.0000        0.0000        0.0000        0.0000        0.0000        0.0000        0.0000        0.0000        0.0000        0.0000        0.0000        0.0000        0.0000        0.0000        0.0000        0.0000        0.0000        0.0000        0.0000        0.0000        0.0000        0.0000        0.0000
        0.0000        0.0000        0.0000        0.0000        0.0000        0.0000        0.0000        0.0000        0.0000        0.0000        0.0000        0.0000        0.0000        0.0000        0.0000        0.0000        0.0000        0.0000        0.0000        0.0000        0.0000        0.0000        0.0000        0.0000        0.0000        0.0000        0.0000        0.0000        0.0000        0.0000        0.0000        0.0000        0.0000        0.0000        0.0000        0.0000        0.0000       28.9049       23.5222        7.2601        5.1285        5.1454        7.3793       23.0278       28.5279       36.8408       47.9039       86.5333      102.4962       97.4101       71.9264       10.4756        5.2397        1.8818        1.7312        1.5961        2.3226        4.1792        3.8884        4.3435        3.6361        5.5779        6.6337        8.0933        6.4715       10.2603       14.8289       21.2963       14.0619       13.9358       14.5434       18.1720       27.6370       34.0237       38.1790       45.1194       55.6852       77.5018       82.9804       91.0179       89.2211      101.1358      114.5369      119.6992      123.0026      115.1181      111.3829      135.0035      102.5905      105.0431      141.4590      151.9951      132.8504      124.0825      116.1663       85.7153       58.7330       40.3136       50.9954       34.2876       22.2712       21.4789       38.3555       20.5584       21.5445       17.3252       18.3985       30.6951       34.5353       36.2039       40.4404       63.5161       61.9041       66.1505       75.3422       81.8600       89.4547       82.9203      103.7749      113.1430      129.6488      141.8589      121.2374      137.6220      107.9521      104.0435       84.6012       64.9562       70.2598       70.5373       73.5473       84.4234       76.0019       91.0370      117.4599      119.6831      105.7875      106.9681       97.4882       88.8909       75.5497       81.3679       82.9806       91.8674       87.5106       87.0806       96.2876      107.5346       97.9579       88.4070       80.4225       85.2811       93.3088       96.6721       97.2950       90.6784       99.9052       87.6903       76.4714       80.6703       87.7463      101.1349       97.4268      123.4895      127.9439      135.9021      145.3128      171.3465      159.2415      184.4170      237.2775      187.4533      158.1611      134.3726      125.7081      114.3749      116.0353      121.0393      119.5963      110.5907       98.0461      110.5100      130.7135      106.6464      113.9490      127.0702      122.4253      125.1972       98.2580      100.4230       98.2467       96.0452       87.4846       87.6979       91.3863       84.0131       79.8319        0.0000        0.0000        0.0000        0.0000        0.0000        0.0000        0.0000        0.0000        0.0000        0.0000        0.0000        0.0000        0.0000        0.0000        0.0000        0.0000        0.0000        0.0000        0.0000        0.0000        0.0000        0.0000        0.0000        0.0000        0.0000        0.0000        0.0000        0.0000        0.0000        0.0000        0.0000        0.0000        0.0000        0.0000        0.0000        0.0000        0.0000        0.0000        0.0000        0.0000        0.0000        0.0000        0.0000        0.0000        0.0000        0.0000        0.0000        0.0000        0.0000        0.0000        0.0000        0.0000
        0.0000        0.0000        0.0000        0.0000        0.0000        0.0000        0.0000        0.0000        0.0000        0.0000        0.0000        0.0000        0.0000        0.0000        0.0000        0.0000        0.0000        0.0000        0.0000        0.0000        0.0000        0.0000        0.0000        0.0000        0.0000        0.0000        0.0000        0.0000        0.0000        0.0000        0.0000        0.0000        0.0000        0.0000        0.0000        0.0000        0.0000        0.0000        0.0000        7.1499        5.6029        6.1756        9.5733       31.4133       39.3587       47.7215       56.3142       95.6022      107.6609      100.1717       74.5643       11.0480        5.8200        3.2435        3.1233        2.3571        3.0420        2.2157        1.4860        3.1871        5.5836        8.4205        4.9134        6.7964       13.9394       11.2728       16.9921       21.4919       18.6669       16.8350       15.5740       20.5196       31.6458       33.4402       27.4029       39.9221       57.8893       70.0239       67.3773       82.3825       86.7560       85.0147       97.7941       98.7080      100.9213      114.8271      104.5402      110.0490      116.1444      109.4613      132.5236      150.2026      158.7222      169.6074      104.1936       83.8567       83.7710       51.5696       38.8016       39.2185       26.0204       17.4913       19.5833       15.0744       15.0989       17.0110       17.9178       27.7590       28.9063       32.7032       36.9565       63.4053       68.3554       70.3228       67.1405       79.0047       86.6563       82.3804       93.5948      112.2406      120.0577      116.6151      124.4141      144.1852      106.7042       89.0463       72.1842       59.4807       63.1411       69.3529       68.2927       70.5176       73.4973      107.0282      105.4700      104.5390       95.4254      101.7172       89.1059       90.9338       86.9325      104.3250      100.0032      101.7346       82.7695       82.5305       87.8856       97.3674       96.3648       89.3453       82.7178       90.7782       90.0212       81.3837       79.5857       87.4890       80.9196       73.2470      104.7274       76.3616       77.0935      106.5547      110.3847      150.5732      133.8944      136.1194      110.3074      180.9456      203.4423      198.0260      182.4384      150.1525      148.5762      120.9064      119.0111      121.9660      124.0238      148.5370      132.0625      119.0638      112.9470      116.4134      102.3286       98.2344       77.7511       94.0877       95.2012       97.8734      100.8357      113.3301      137.4376      109.2257      102.5304      106.4281       97.2147       89.4738      106.3363        0.0000        0.0000        0.0000        0.0000        0.0000        0.0000        0.0000        0.0000        0.0000        0.0000        0.0000        0.0000        0.0000        0.0000        0.0000        0.0000        0.0000        0.0000        0.0000        0.0000        0.0000        0.0000        0.0000        0.0000        0.0000        0.0000        0.0000        0.0000        0.0000        0.0000        0.0000        0.0000        0.0000        0.0000        0.0000        0.0000        0.0000        0.0000        0.0000        0.0000        0.0000        0.0000        0.0000        0.0000        0.0000        0.0000        0.0000        0.0000        0.0000        0.0000        0.0000        0.0000
        0.0000        0.0000        0.0000        0.0000        0.0000        0.0000        0.0000        0.0000        0.0000        0.0000        0.0000        0.0000        0.0000        0.0000        0.0000        0.0000        0.0000        0.0000        0.0000        0.0000        0.0000        0.0000        0.0000        0.0000        0.0000        0.0000        0.0000        0.0000        0.0000        0.0000        0.0000        0.0000        0.0000        0.0000        0.0000        0.0000        0.0000        0.0000        0.0000        0.0000        7.8501        9.7121       13.9974       43.7875       53.9322       60.2085       62.3063       94.4521       97.2159       88.0713       66.5623       13.9361        8.4946        5.8466        5.4810        4.1562        2.9056        2.6742        2.7458        5.8463        5.1743        5.2090        5.2140       11.2904       12.9879       10.4877       12.5932       13.0727       11.7224       16.2288       18.5465       24.5778       28.1183       29.3136       28.9587       27.8434       27.9089       27.9682       44.1652       57.5429       68.8623       72.0873       87.2366       89.2492      103.1344      106.6982      122.0398      140.0490      139.2829      141.0344      141.7847      152.8972      159.4486      134.5647      123.8682      101.8780       80.8300       72.6328       38.4996       50.8635       56.6634       27.5382       21.2277       16.8067       13.2066       12.2333       14.2403       20.1876       25.1130       26.9170       29.8406       53.0267       49.5382       59.4086       64.9773       76.0053       80.8940       87.9165       98.6889      119.5391      122.0823      106.6238      101.5856      105.3857       87.0702       74.6460       66.0718       52.9887       53.8654       60.5476       54.0748       65.5775       85.9033      108.1958      104.2124       95.2855       92.9242       92.2572       96.4259       86.6292      110.8585      100.8971      100.1744       88.9922       88.4929       89.1170       85.4022       94.6482       98.1906       96.2156       81.5664       84.1468       78.3639       73.0526       81.1670      104.7808       97.5201       83.9857       83.4974       74.8265       76.6853      108.2674      108.8766      152.0027      105.4113      113.4436      123.0697      207.0682      217.4868      195.8333      177.4870      153.6698      129.8855      151.0469      141.8010      123.7972      154.2025      175.9808      159.2194      143.0231      128.4990      128.2091       99.7222      116.1504       85.1389       90.2286       91.8092      102.5948      133.8380      156.0865      133.1630      104.2521      123.3497      122.8402      112.3918       93.3032        0.0000        0.0000        0.0000        0.0000        0.0000        0.0000        0.0000        0.0000        0.0000        0.0000        0.0000        0.0000        0.0000        0.0000        0.0000        0.0000        0.0000        0.0000        0.0000        0.0000        0.0000        0.0000        0.0000        0.0000        0.0000        0.0000        0.0000        0.0000        0.0000        0.0000        0.0000        0.0000        0.0000        0.0000        0.0000        0.0000        0.0000        0.0000        0.0000        0.0000        0.0000        0.0000        0.0000        0.0000        0.0000        0.0000        0.0000        0.0000        0.0000        0.0000        0.0000        0.0000        0.0000
        0.0000        0.0000        0.0000        0.0000        0.0000        0.0000        0.0000        0.0000        0.0000        0.0000        0.0000        0.0000        0.0000        0.0000        0.0000        0.0000        0.0000        0.0000        0.0000        0.0000        0.0000        0.0000        0.0000        0.0000        0.0000        0.0000        0.0000        0.0000        0.0000        0.0000        0.0000        0.0000        0.0000        0.0000        0.0000        0.0000        0.0000        0.0000        0.0000        0.0000        0.0000        0.0000        0.0000       88.6103      108.2197      114.4165      107.2904       63.1774       58.7265       50.5785       38.6329       17.3486        9.4653        6.0732        7.0939       13.1203       14.4513       14.5636       13.5283       11.0050        9.9845        8.9615        8.1406        5.2904        5.4094        5.8494        8.0841       24.7925       30.5198       34.2503       35.2310       34.1700       36.7778       34.2174       31.8193       24.0363       24.8568       26.1348       34.3977       99.2523       95.6317      109.5793      117.6164      162.7815      194.0020      207.9437      240.6814      238.1988      190.1173      183.4332      166.5804      170.0426      152.4831      135.6782      109.5978       89.3578       80.8025       65.5952       69.7000       46.7539       48.9673       58.4483       62.2817       12.8134        9.3335        8.2077       10.5736       16.4039       16.9857       21.7290       25.2240       41.5316       60.8740       67.4215       63.3979       87.0952       98.8835      109.9711      114.8696      135.3433      123.2550      107.1165      100.1037       88.5640       76.5179       68.7942       61.6405       54.1663       61.8383       67.8755       76.3949       62.7093       70.9215       73.1684       87.1810       92.7214       82.9951       79.5045       96.9093       90.5103       86.7575       77.4237       80.1598       77.6695       86.6600       99.3218       82.2448       81.4976       93.8247       90.2760       88.6096      101.7301       92.9618       86.5460       91.5034       95.4603       90.5152       80.0256       79.0652       75.4403       77.5329      100.3169       90.4685      101.9844      102.0176      147.0583      180.2153      176.9799      153.8316      194.1691      176.6173      150.0628      159.4832      165.6406      165.1118      151.5103      174.1983      192.7258      176.3772      136.4794      139.9594      126.0635      140.2008      127.2574      112.2856      107.7585      111.6042      121.5381      159.7892      156.8594      120.2499      131.1866      150.8244      150.3650      144.3640       82.5900        0.0000        0.0000        0.0000        0.0000        0.0000        0.0000        0.0000        0.0000        0.0000        0.0000        0.0000        0.0000        0.0000        0.0000        0.0000        0.0000        0.0000        0.0000        0.0000        0.0000        0.0000        0.0000        0.0000        0.0000        0.0000        0.0000        0.0000        0.0000        0.0000        0.0000        0.0000        0.0000        0.0000        0.0000        0.0000        0.0000        0.0000        0.0000        0.0000        0.0000        0.0000        0.0000        0.0000        0.0000        0.0000        0.0000        0.0000        0.0000        0.0000        0.0000        0.0000        0.0000        0.0000
        0.0000        0.0000        0.0000        0.0000        0.0000        0.0000        0.0000        0.0000        0.0000        0.0000        0.0000        0.0000        0.0000        0.0000        0.0000        0.0000        0.0000        0.0000        0.0000        0.0000        0.0000        0.0000        0.0000        0.0000        0.0000        0.0000        0.0000        0.0000        0.0000        0.0000        0.0000        0.0000        0.0000        0.0000        0.0000        0.0000        0.0000        0.0000        0.0000        0.0000        0.0000        0.0000        0.0000        0.0000      131.5341      134.1242      116.5850       62.6411       51.6087       41.6335       32.6977       15.6204        9.6459        7.5543        9.1667       17.3988       19.4253       19.8574       18.1791       14.8548       13.4480       11.8435       10.4421        5.9270        4.9773        6.4011       10.1504       30.3016       39.1633       45.1631       45.6257       44.4312       44.0724       40.8998       36.1296       21.1658       17.2839       20.3376       40.8209       93.4226       84.5407      100.1082      127.0865      173.9569      238.2447      287.3310      296.4987      272.2499      303.9516      253.2323      242.9889      202.1925      169.9165      148.5262      108.6085       78.2448       87.2159      100.7041      102.7863       57.8000       50.4637       53.4539       84.9609       14.4433        9.7168        8.2341       17.9363       15.5810       13.9897       15.4131       19.4647       35.0028       39.9830       45.9551       55.6066       70.9814       80.2846       96.5172      104.6610      112.7105      100.2882      114.0727      109.7891       96.2732       89.6678       80.2729       74.8007       67.9607       70.7587       81.0950       80.3399       92.8642       69.0233       77.2456      102.2255      101.9528       79.5214       78.4475       80.9860       78.7099       72.5911       67.3345       70.0695       70.3439       71.2763       72.6864       72.5670       76.3831       80.1347       85.3532       90.7337       97.4146       96.7653       95.8188       79.8853       93.0981       95.7751       96.8077       75.1935       73.9456       78.8300      100.4725       95.1742      106.0848      151.4123      150.5965      124.8068      150.4092      155.9633      168.3715      171.7816      224.3595      251.4070      172.2388      167.2053      153.3417      166.4660      168.6482      160.8158      145.9097      148.8106      144.6100      142.8435      136.3708      130.3966      112.8440      124.1000      143.0212      133.3195      125.8102      130.4338      134.9546      145.1705      135.6728      138.1888       88.6200        0.0000        0.0000        0.0000        0.0000        0.0000        0.0000        0.0000        0.0000        0.0000        0.0000        0.0000        0.0000        0.0000        0.0000        0.0000        0.0000        0.0000        0.0000        0.0000        0.0000        0.0000        0.0000        0.0000        0.0000        0.0000        0.0000        0.0000        0.0000        0.0000        0.0000        0.0000        0.0000        0.0000        0.0000        0.0000        0.0000        0.0000        0.0000        0.0000        0.0000        0.0000        0.0000        0.0000        0.0000        0.0000        0.0000        0.0000        0.0000        0.0000        0.0000        0.0000        0.0000        0.0000
        0.0000        0.0000        0.0000        0.0000        0.0000        0.0000        0.0000        0.0000        0.0000        0.0000        0.0000        0.0000        0.0000        0.0000        0.0000        0.0000        0.0000        0.0000        0.0000        0.0000        0.0000        0.0000        0.0000        0.0000        0.0000        0.0000        0.0000        0.0000        0.0000        0.0000        0.0000        0.0000        0.0000        0.0000        0.0000        0.0000        0.0000        0.0000        0.0000        0.0000        0.0000        0.0000        0.0000        0.0000        0.0000        0.0000      112.7465       59.3602       47.1192       37.6653       30.9690       16.1752       11.4376       10.6568       13.3528       25.5828       29.7519       30.6677       27.7448       22.6020       20.0897       17.6583       16.2141        9.1033        7.7984        9.1277       12.9380       37.8149       47.3742       54.3424       57.0197       56.6283       57.3836       55.1604       48.7509       18.4330       17.5130       22.6158       34.0973       73.9159       68.6305       90.5993      122.1520      212.1194      263.9781      283.1779      287.7775      240.6980      301.2301      291.4026      309.8203      250.0685      192.7694      201.0420      159.0247      125.3862      138.1497      120.9514       93.0410       66.5930       57.8143       88.9622      131.7706       18.8716       12.3425        9.3319       14.3530       13.7214       16.8248       13.6633       16.6746       26.9515       27.8049       33.6494       41.7344       67.5349       66.7835       70.1823       75.4063       97.4000      103.0426      102.2790       92.6019       87.1624       81.2215       76.0450       84.5460       68.7784       61.7605       65.6397       82.5459       84.2891       65.5509       71.0393      101.4599       83.8860       71.6752       67.5937       60.3017       54.3412       59.2935       54.4142       54.9123       62.2622       66.3711       67.8828       74.0959       72.8917       78.5222       80.6111      100.1296       97.6015      105.1710       98.4044       97.5001       88.6193       68.8822       90.0077       76.5225       77.7709       84.7667      100.0515      113.9751      103.4399      119.2992      117.7275      117.5654      168.9871      147.7271      146.2685      149.6800      168.1902      194.5940      164.5408      155.4301      143.7858      154.6431      178.7807      164.5087      145.8950      147.7846      142.9433      141.2832      131.6287      121.2547      115.5259      115.1303      141.1639      135.6861      124.1796      135.0242      134.0999      125.4188      133.1298      147.9437      105.1800        0.0000        0.0000        0.0000        0.0000        0.0000        0.0000        0.0000        0.0000        0.0000        0.0000        0.0000        0.0000        0.0000        0.0000        0.0000        0.0000        0.0000        0.0000        0.0000        0.0000        0.0000        0.0000        0.0000        0.0000        0.0000        0.0000        0.0000        0.0000        0.0000        0.0000        0.0000        0.0000        0.0000        0.0000        0.0000        0.0000        0.0000        0.0000        0.0000        0.0000        0.0000        0.0000        0.0000        0.0000        0.0000        0.0000        0.0000        0.0000        0.0000        0.0000        0.0000        0.0000        0.0000
        0.0000        0.0000        0.0000        0.0000        0.0000        0.0000        0.0000        0.0000        0.0000        0.0000        0.0000        0.0000        0.0000        0.0000        0.0000        0.0000        0.0000        0.0000        0.0000        0.0000        0.0000        0.0000        0.0000        0.0000        0.0000        0.0000        0.0000        0.0000        0.0000        0.0000        0.0000        0.0000        0.0000        0.0000        0.0000        0.0000        0.0000        0.0000        0.0000        0.0000        0.0000        0.0000        0.0000        0.0000        0.0000        0.0000        0.0000       53.1849       45.2374       38.7401       33.5296       18.6320       15.2784       15.2827       19.6284       38.1138       45.2670       46.5417       42.1277       33.8932       30.0927       26.6889       24.9087       14.3633       13.7988       15.7332       19.0504       48.9981       58.5499       66.7486       72.9580       70.9815       78.2311       77.5484       69.1926       27.5956       25.6285       36.6613       45.7718       79.8948      126.6673      137.6600      150.2930      234.7680      249.4957      249.3543      267.2073      263.4409      284.9787      259.7583      287.9874      311.3351      301.9925      247.1682      224.0979      173.1689      139.4194       68.7857       72.2331       65.0416       59.9860       80.7891      103.7578       25.6886       15.6674       11.7000       17.2661       13.2029       11.3530       10.6214       13.9682       24.0822       26.4779       31.0967       33.7990       48.3743       59.7693       64.3449       76.8005      115.0612      116.1046       99.6540       89.6291       81.4190       65.6285       69.5368       78.4076       80.7367       60.9008       72.4017       79.7412       74.0819       64.7252       69.3279       85.3665       64.6752       63.0666       61.2490       56.5580       50.1790       51.9841       51.6980       49.6426       60.3633       63.1174       67.9535       78.0978       76.9416       80.3040       83.2762       82.1327       82.2377       82.7076       84.8788       91.4742       83.9800       78.5583       88.8928       94.4538      107.9165       93.6271       95.8043      120.6624       82.0092       81.7554      112.0682      112.2739      134.9932      129.5344      121.2835      140.1201      158.4146      147.4441      140.8843      144.0572      145.4132      159.9128      165.8833      155.1154      131.2169      139.6395      131.7299      136.3957      164.7660      121.3093      103.0588      110.2512      147.1348      118.7525      103.2803      122.7244      132.2180      124.3530      129.9519      137.8351        0.0000        0.0000        0.0000        0.0000        0.0000        0.0000        0.0000        0.0000        0.0000        0.0000        0.0000        0.0000        0.0000        0.0000        0.0000        0.0000        0.0000        0.0000        0.0000        0.0000        0.0000        0.0000        0.0000        0.0000        0.0000        0.0000        0.0000        0.0000        0.0000        0.0000        0.0000        0.0000        0.0000        0.0000        0.0000        0.0000        0.0000        0.0000        0.0000        0.0000        0.0000        0.0000        0.0000        0.0000        0.0000        0.0000        0.0000        0.0000        0.0000        0.0000        0.0000        0.0000        0.0000        0.0000
        0.0000        0.0000        0.0000        0.0000        0.0000        0.0000        0.0000        0.0000        0.0000        0.0000        0.0000        0.0000        0.0000        0.0000        0.0000        0.0000        0.0000        0.0000        0.0000        0.0000        0.0000        0.0000        0.0000        0.0000        0.0000        0.0000        0.0000        0.0000        0.0000        0.0000        0.0000        0.0000        0.0000        0.0000        0.0000        0.0000        0.0000        0.0000        0.0000        0.0000        0.0000        0.0000        0.0000        0.0000        0.0000        0.0000        0.0000        0.0000        0.0000        0.0000       43.8995       32.8965       29.1921       32.0167       41.4043       76.0628       90.1039       92.6339       84.0139       58.1517       51.3520       46.4788       45.0421       37.3885       36.0585       37.7366        0.0000        0.0000       62.5326       69.2556       77.2921       95.1283      104.8018      107.8343      102.0480       93.5992       88.3442       96.8831      110.1179      121.8306      144.6334      153.7703      174.0975      144.7467      155.9930      165.6711      171.2220      173.1322      185.1945        0.0000        0.0000        0.0000        0.0000      281.7254      275.8637      222.7016      156.0544      119.4648        0.0000      114.7420      117.3241       90.3617       80.8387       46.2710       33.0966       27.1825       20.8681        8.2750        5.9134        4.8747        5.8096       13.3166       15.9781       23.8063       28.6352       39.6551       45.5223       57.9622       68.4857       93.7954       85.7617       85.1285       76.8392       78.9397       66.4516       76.8285       83.1484       81.4943       69.0671       71.7042       71.2185       79.6590       73.4024       71.3505       66.5061       59.6208       57.2487       57.9360       58.0027       51.1598       53.3660       50.2772       49.6624       56.8428       74.8204       96.1082       87.0233       89.3466       94.8530       91.1630       90.7303       82.1170       79.0366       79.3256       90.8920      123.8188      127.5452      140.6270      153.4211      143.7618      112.8739      103.5264      111.8928       60.4112       70.3847      146.1096      145.3206      126.6690      120.0396      126.9182      144.0367      150.8331      121.0214      121.9666      124.0392      119.8957      121.3852      134.4370      130.6357      127.9471      124.5453      120.7848      148.2813      155.5897      119.8868      106.3368       99.1765       90.1827       78.0957       81.9002       91.7427       88.3814       98.3385        0.0000        0.0000        0.0000        0.0000        0.0000        0.0000        0.0000        0.0000        0.0000        0.0000        0.0000        0.0000        0.0000        0.0000        0.0000        0.0000        0.0000        0.0000        0.0000        0.0000        0.0000        0.0000        0.0000        0.0000        0.0000        0.0000        0.0000        0.0000        0.0000        0.0000        0.0000        0.0000        0.0000        0.0000        0.0000        0.0000        0.0000        0.0000        0.0000        0.0000        0.0000        0.0000        0.0000        0.0000        0.0000        0.0000        0.0000        0.0000        0.0000        0.0000        0.0000        0.0000        0.0000        0.0000        0.0000        0.0000
        0.0000        0.0000        0.0000        0.0000        0.0000        0.0000        0.0000        0.0000        0.0000        0.0000        0.0000        0.0000        0.0000        0.0000        0.0000        0.0000        0.0000        0.0000        0.0000        0.0000        0.0000        0.0000        0.0000        0.0000        0.0000        0.0000        0.0000        0.0000        0.0000        0.0000        0.0000        0.0000        0.0000        0.0000        0.0000        0.0000        0.0000        0.0000        0.0000        0.0000        0.0000        0.0000        0.0000        0.0000        0.0000        0.0000        0.0000        0.0000        0.0000        0.0000        0.0000        0.0000        0.0000        0.0000        0.0000       94.9418      113.8046      117.2497        0.0000        0.0000        0.0000       59.6396       59.8058       52.7660       48.2054        0.0000        0.0000        0.0000        0.0000        0.0000        0.0000        0.0000      123.9040      130.4047      124.6101      116.4475      115.9361      120.3160      136.0963      128.2715      137.5322      146.6227      170.5766      149.5796      161.2444      169.6788      147.9505      143.4767        0.0000        0.0000        0.0000        0.0000        0.0000        0.0000      297.1795      154.9827        0.0000        0.0000        0.0000      100.8255      118.9878       81.6819       68.3054       46.5330       33.9333       30.7697       25.0669       10.9858        6.2211        4.2150        4.8783       11.0847       12.7034       15.7016       21.8333       41.9989       45.0364       41.4306       46.7580       57.4158       57.9955       49.6329       65.3392       57.9784       60.5358       73.7743       85.0113       67.5104       62.3733       58.2062       55.8415       69.7972       73.5634       84.4814       60.5492       53.2651       51.3405       51.2611       51.7099       47.5849       63.5383       46.0195       47.1468       56.6299       79.1342       78.2944      102.4126      101.7964      102.1700      106.3063       90.6477       81.6888       81.0719       87.7898      102.3733      124.0687      125.2609      126.2668      113.8971       87.3856       79.1797       75.6764       82.3168       67.2468       78.3747       89.9058      128.7220      124.2784      125.5092      115.3426      108.9018      135.6532      133.6423      119.6463      129.7290      136.5625      123.7954      123.1757      121.5883      135.3940      134.4187      129.6450      155.6333      130.8380      105.5161       96.4124       82.9623       70.2694       69.6466       66.6688       65.3229       87.9156      100.0520        0.0000        0.0000        0.0000        0.0000        0.0000        0.0000        0.0000        0.0000        0.0000        0.0000        0.0000        0.0000        0.0000        0.0000        0.0000        0.0000        0.0000        0.0000        0.0000        0.0000        0.0000        0.0000        0.0000        0.0000        0.0000        0.0000        0.0000        0.0000        0.0000        0.0000        0.0000        0.0000        0.0000        0.0000        0.0000        0.0000        0.0000        0.0000        0.0000        0.0000        0.0000        0.0000        0.0000        0.0000        0.0000        0.0000        0.0000        0.0000        0.0000        0.0000        0.0000        0.0000        0.0000        0.0000        0.0000        0.0000
        0.0000        0.0000        0.0000        0.0000        0.0000        0.0000        0.0000        0.0000        0.0000        0.0000        0.0000        0.0000        0.0000        0.0000        0.0000        0.0000        0.0000        0.0000        0.0000        0.0000        0.0000        0.0000        0.0000        0.0000        0.0000        0.0000        0.0000        0.0000        0.0000        0.0000        0.0000        0.0000        0.0000        0.0000        0.0000        0.0000        0.0000        0.0000        0.0000        0.0000        0.0000        0.0000        0.0000        0.0000        0.0000        0.0000        0.0000        0.0000        0.0000        0.0000        0.0000        0.0000        0.0000        0.0000        0.0000        0.0000        0.0000        0.0000        0.0000        0.0000        0.0000       71.8411       72.1310       66.1906       62.3882        0.0000        0.0000        0.0000        0.0000        0.0000        0.0000        0.0000        0.0000      162.5162      156.3274      140.4877      144.3465      146.8687      156.0822      158.6931      145.0624      161.7626      178.3481      135.5948      144.4502        0.0000        0.0000        0.0000        0.0000        0.0000        0.0000        0.0000        0.0000        0.0000        0.0000        0.0000        0.0000        0.0000        0.0000        0.0000       94.7644       91.8883       68.3461       47.1761       36.4371       33.9715       27.2005       12.2374        6.3568        3.9384        4.3362        9.1471       12.0082       17.6235       20.2657       30.6639       33.0494       26.6328       32.2287       35.4117       34.0434       38.6922       45.4143       51.6077       56.0047       63.4823       72.3256       53.9989       54.6186       52.9113       51.2014       52.6547       76.9905       73.9120       52.5611       49.7439       46.7561       49.7743       48.6072       47.0981       49.8092       45.6644       46.5971       57.8471       63.1914       66.0228       86.5657      141.4531      108.1145       94.3409       89.7886       88.8492       80.8046       87.0209       91.0313       96.2985       98.0060       94.0306       88.1372       77.4900       74.1164       75.6577       87.4297       89.0806       81.5099       91.3860      137.7782      130.9101      112.7458       93.5174       99.3436      106.7732      103.8430      108.3543      129.3092      144.4694      133.0896      133.3792      126.2076      131.8320      140.4819      123.5071      108.1875      102.5772       93.7466       92.0349       83.4826       63.2170       63.5265       57.6010       67.2946       80.3121        0.0000        0.0000        0.0000        0.0000        0.0000        0.0000        0.0000        0.0000        0.0000        0.0000        0.0000        0.0000        0.0000        0.0000        0.0000        0.0000        0.0000        0.0000        0.0000        0.0000        0.0000        0.0000        0.0000        0.0000        0.0000        0.0000        0.0000        0.0000        0.0000        0.0000        0.0000        0.0000        0.0000        0.0000        0.0000        0.0000        0.0000        0.0000        0.0000        0.0000        0.0000        0.0000        0.0000        0.0000        0.0000        0.0000        0.0000        0.0000        0.0000        0.0000        0.0000        0.0000        0.0000        0.0000        0.0000        0.0000        0.0000
        0.0000        0.0000        0.0000        0.0000        0.0000        0.0000        0.0000        0.0000        0.0000        0.0000        0.0000        0.0000        0.0000        0.0000        0.0000        0.0000        0.0000        0.0000        0.0000        0.0000        0.0000        0.0000        0.0000        0.0000        0.0000        0.0000        0.0000        0.0000        0.0000        0.0000        0.0000        0.0000        0.0000        0.0000        0.0000        0.0000        0.0000        0.0000        0.0000        0.0000        0.0000        0.0000        0.0000        0.0000        0.0000        0.0000        0.0000        0.0000        0.0000        0.0000        0.0000        0.0000        0.0000        0.0000        0.0000        0.0000        0.0000        0.0000        0.0000        0.0000        0.0000        0.0000       82.6690       80.9356        0.0000        0.0000        0.0000        0.0000        0.0000        0.0000        0.0000        0.0000        0.0000        0.0000      196.2911      174.0650      167.3505      163.8815      175.0922      196.3417      184.0683      188.5220      194.5287      143.6676        0.0000        0.0000        0.0000        0.0000        0.0000        0.0000        0.0000        0.0000        0.0000        0.0000        0.0000        0.0000        0.0000        0.0000        0.0000        0.0000        0.0000      136.8572      136.8560       42.2597       31.4375       26.0666       23.2226       16.7520        6.0692        3.0118        3.8732        9.4974       13.6427       14.6869       14.1961       24.2551       24.4097       27.8568       31.0699       32.3611       34.8915       39.2316       46.4343       56.5519       53.3097       62.5511       69.9077       58.0913       56.2084       50.3357       47.4997       41.4311       48.6261       44.6342       44.4757       47.3827       50.2082       50.3438       49.7098       65.7768       61.2082       49.0864       51.1913       56.3936       57.0457       77.7099      100.1470      126.2910       92.9698       94.2713       90.5107       92.5477       90.1136       87.4330       87.2311      103.8700       96.9111       84.8531       84.5395       74.8047       75.7899       80.2171       87.3408       94.3506       92.8178      123.0911      109.2204       83.3903       84.5164       74.3084       83.1270      104.7690      106.1462      129.1935      113.5423      114.4493      134.4995      139.4831      125.9590      127.2856      106.5167       99.9153       97.2449       89.0138       83.3411       81.7174       78.2476       62.7987       64.2502       74.7059       65.8480        0.0000        0.0000        0.0000        0.0000        0.0000        0.0000        0.0000        0.0000        0.0000        0.0000        0.0000        0.0000        0.0000        0.0000        0.0000        0.0000        0.0000        0.0000        0.0000        0.0000        0.0000        0.0000        0.0000        0.0000        0.0000        0.0000        0.0000        0.0000        0.0000        0.0000        0.0000        0.0000        0.0000        0.0000        0.0000        0.0000        0.0000        0.0000        0.0000        0.0000        0.0000        0.0000        0.0000        0.0000        0.0000        0.0000        0.0000        0.0000        0.0000        0.0000        0.0000        0.0000        0.0000        0.0000        0.0000        0.0000        0.0000        0.0000
        0.0000        0.0000        0.0000        0.0000        0.0000        0.0000        0.0000        0.0000        0.0000        0.0000        0.0000        0.0000        0.0000        0.0000        0.0000        0.0000        0.0000        0.0000        0.0000        0.0000        0.0000        0.0000        0.0000        0.0000        0.0000        0.0000        0.0000        0.0000        0.0000        0.0000        0.0000        0.0000        0.0000        0.0000        0.0000        0.0000        0.0000        0.0000        0.0000        0.0000        0.0000        0.0000        0.0000        0.0000        0.0000        0.0000        0.0000        0.0000        0.0000        0.0000        0.0000        0.0000        0.0000        0.0000        0.0000        0.0000        0.0000        0.0000        0.0000        0.0000        0.0000        0.0000        0.0000        0.0000        0.0000        0.0000        0.0000        0.0000        0.0000        0.0000        0.0000        0.0000        0.0000        0.0000      287.4067      226.9503      201.9884      191.9370      203.7535      187.0034      166.9101      164.1910      154.7857        0.0000        0.0000        0.0000        0.0000        0.0000        0.0000        0.0000        0.0000        0.0000        0.0000        0.0000        0.0000        0.0000        0.0000        0.0000        0.0000        0.0000        0.0000      134.3609      146.5717       65.3788       45.5854       36.4659       27.4541        5.5792        2.1615        1.0755        1.4667        6.7678        9.1665       12.5620       17.4592       28.2350       29.1625       34.8414       29.1875       30.1592       31.8016       37.3695       40.9670       51.9547       61.1901       62.6899       69.9199       70.5113       66.6542       55.9315       49.9178       46.6724       48.7012       44.9295       49.2620       57.4660       54.0635       61.1055       70.9634       81.2295       94.1824       67.0113       54.7513       61.9465       63.5777       82.7534       98.6069       68.9683       78.3521      108.5815      109.5470      106.0655      102.5946       91.9815       83.1089       80.6810       71.1781       69.0653       66.4694       76.7708       79.8998       90.1907       88.7821       82.8067       73.6228       73.1935       64.4193       62.9925       67.2077       71.1056       85.3163      100.0215      104.7877      106.0419       99.3131       99.0340      103.2029      114.0350      110.7239      131.4989      121.7409       99.4090       91.6986       77.8898       66.8150       82.1526       61.6515       57.4045       50.8397       59.5618       56.5587        0.0000        0.0000        0.0000        0.0000        0.0000        0.0000        0.0000        0.0000        0.0000        0.0000        0.0000        0.0000        0.0000        0.0000        0.0000        0.0000        0.0000        0.0000        0.0000        0.0000        0.0000        0.0000        0.0000        0.0000        0.0000        0.0000        0.0000        0.0000        0.0000        0.0000        0.0000        0.0000        0.0000        0.0000        0.0000        0.0000        0.0000        0.0000        0.0000        0.0000        0.0000        0.0000        0.0000        0.0000        0.0000        0.0000        0.0000        0.0000        0.0000        0.0000        0.0000        0.0000        0.0000        0.0000        0.0000        0.0000        0.0000        0.0000
        0.0000        0.0000        0.0000        0.0000        0.0000        0.0000        0.0000        0.0000        0.0000        0.0000        0.0000        0.0000        0.0000        0.0000        0.0000        0.0000        0.0000        0.0000        0.0000        0.0000        0.0000        0.0000        0.0000        0.0000        0.0000        0.0000        0.0000        0.0000        0.0000        0.0000        0.0000        0.0000        0.0000        0.0000        0.0000        0.0000        0.0000        0.0000        0.0000        0.0000        0.0000        0.0000        0.0000        0.0000        0.0000        0.0000        0.0000        0.0000        0.0000        0.0000        0.0000        0.0000        0.0000        0.0000        0.0000        0.0000        0.0000        0.0000        0.0000        0.0000        0.0000        0.0000        0.0000        0.0000        0.0000        0.0000        0.0000        0.0000        0.0000        0.0000        0.0000        0.0000        0.0000        0.0000        0.0000        0.0000        0.0000        0.0000        0.0000        0.0000        0.0000        0.0000        0.0000        0.0000        0.0000        0.0000        0.0000        0.0000        0.0000        0.0000        0.0000        0.0000        0.0000        0.0000        0.0000        0.0000        0.0000        0.0000        0.0000        0.0000        0.0000      118.2012      107.6944       58.4739       44.7836       37.0256       26.7861        4.3649        2.4659        0.7299        1.1388        9.3815       11.7224        8.0562       15.0030       22.1903       19.2013       24.4680       23.8487       26.9555       29.3699       31.4380       36.6308       51.1770       61.0142       60.2794       62.6562       58.1790       64.6981       58.1692       48.8875       63.7660       57.8963       49.0719       54.5162       62.1311       65.3599       71.4946       71.1428       53.2475       51.7884       68.9541       59.8699       63.6640       83.6197       77.4007       63.5145       66.3262      101.3721      108.4967      106.1191       98.9595       92.9511       84.4637       65.4217       59.2256       56.7732       67.2139       77.4738       85.7200       95.5116       92.0300       74.0654       58.5910       49.9786       51.4478       59.6822       64.6109       68.9919       78.6993       88.0005       98.9283       92.6220       91.9155      100.0812       98.0280      103.3034      112.5216      104.5727      114.9139      109.6870       90.7272       82.3774       70.6806       62.0135       56.3171       66.5242       50.3968       46.4881       53.1740        0.0000        0.0000        0.0000        0.0000        0.0000        0.0000        0.0000        0.0000        0.0000        0.0000        0.0000        0.0000        0.0000        0.0000        0.0000        0.0000        0.0000        0.0000        0.0000        0.0000        0.0000        0.0000        0.0000        0.0000        0.0000        0.0000        0.0000        0.0000        0.0000        0.0000        0.0000        0.0000        0.0000        0.0000        0.0000        0.0000        0.0000        0.0000        0.0000        0.0000        0.0000        0.0000        0.0000        0.0000        0.0000        0.0000        0.0000        0.0000        0.0000        0.0000        0.0000        0.0000        0.0000        0.0000        0.0000        0.0000        0.0000        0.0000        0.0000
        0.0000        0.0000        0.0000        0.0000        0.0000        0.0000        0.0000        0.0000        0.0000        0.0000        0.0000        0.0000        0.0000        0.0000        0.0000        0.0000        0.0000        0.0000        0.0000        0.0000        0.0000        0.0000        0.0000        0.0000        0.0000        0.0000        0.0000        0.0000        0.0000        0.0000        0.0000        0.0000        0.0000        0.0000        0.0000        0.0000        0.0000        0.0000        0.0000        0.0000        0.0000        0.0000        0.0000        0.0000        0.0000        0.0000        0.0000        0.0000        0.0000        0.0000        0.0000        0.0000        0.0000        0.0000        0.0000        0.0000        0.0000        0.0000        0.0000        0.0000        0.0000        0.0000        0.0000        0.0000        0.0000        0.0000        0.0000        0.0000        0.0000        0.0000        0.0000        0.0000        0.0000        0.0000        0.0000        0.0000        0.0000        0.0000        0.0000        0.0000        0.0000        0.0000        0.0000        0.0000        0.0000        0.0000        0.0000        0.0000        0.0000        0.0000        0.0000        0.0000        0.0000        0.0000        0.0000        0.0000        0.0000        0.0000        0.0000        0.0000        0.0000      107.9082       70.3190       49.2249       40.3281       33.5124       25.0777        4.8242        2.7365        0.6257        0.7776        6.4742       14.1988       10.6012       11.6765       18.3792       17.2292       19.5051       20.4944       23.3767       25.6197       29.8566       38.3677       47.5136       56.5083       54.5535       51.8359       49.5519       45.9280       52.7885       64.2310       71.9273       63.8042       57.7423       59.6127       67.0955       69.0155       64.2988       63.5263       51.8152       82.5040       71.2191       66.3155       74.0170       72.9750       69.7368       66.2342       64.7231       66.6080       70.5470       71.8907       72.7918       68.5487       65.4146       62.3916       55.4099       62.4977       72.9462       87.3651       97.8704       99.6832      101.5148       75.9280       62.3520       56.5830       62.2305       64.1667       70.9525       80.8506       90.6327       92.8190      106.4133      103.4945      111.0905      108.2516      102.7680      108.0572      106.8759      103.2742      125.7921      100.8086       90.1555       79.7793       62.1673       60.3950       47.5790       60.1451       44.2142       52.6358       59.4767        0.0000        0.0000        0.0000        0.0000        0.0000        0.0000        0.0000        0.0000        0.0000        0.0000        0.0000        0.0000        0.0000        0.0000        0.0000        0.0000        0.0000        0.0000        0.0000        0.0000        0.0000        0.0000        0.0000        0.0000        0.0000        0.0000        0.0000        0.0000        0.0000        0.0000        0.0000        0.0000        0.0000        0.0000        0.0000        0.0000        0.0000        0.0000        0.0000        0.0000        0.0000        0.0000        0.0000        0.0000        0.0000        0.0000        0.0000        0.0000        0.0000        0.0000        0.0000        0.0000        0.0000        0.0000        0.0000        0.0000        0.0000        0.0000        0.0000
        0.0000        0.0000        0.0000        0.0000        0.0000        0.0000        0.0000        0.0000        0.0000        0.0000        0.0000        0.0000        0.0000        0.0000        0.0000        0.0000        0.0000        0.0000        0.0000        0.0000        0.0000        0.0000        0.0000        0.0000        0.0000        0.0000        0.0000        0.0000        0.0000        0.0000        0.0000        0.0000        0.0000        0.0000        0.0000        0.0000        0.0000        0.0000        0.0000        0.0000        0.0000        0.0000        0.0000        0.0000        0.0000        0.0000        0.0000        0.0000        0.0000        0.0000        0.0000        0.0000        0.0000        0.0000        0.0000        0.0000        0.0000        0.0000        0.0000        0.0000        0.0000        0.0000        0.0000        0.0000        0.0000        0.0000        0.0000        0.0000        0.0000        0.0000        0.0000        0.0000        0.0000        0.0000        0.0000        0.0000        0.0000        0.0000        0.0000        0.0000        0.0000        0.0000        0.0000        0.0000        0.0000        0.0000        0.0000        0.0000        0.0000        0.0000        0.0000        0.0000        0.0000        0.0000        0.0000        0.0000        0.0000        0.0000        0.0000        0.0000       93.5796       91.4819       46.9947       38.8682       33.5433       27.9713       21.2839        3.8466        2.4218        0.8432        2.2712        6.3972       10.2902        9.4291       13.9757       18.0151       16.6529       19.1556       21.9330       18.9940       22.4205       25.3141       32.6559       49.3222       55.2397       48.8749       46.2221       40.8756       51.0291       68.4853       75.6212       71.2485       61.0791       60.9600       68.1382       74.3085       67.5749       72.9808       78.5157       59.9778       73.6041       72.6360       77.9238       73.9896       75.8302       73.3808       85.4215       87.4955       65.5011       70.9192       73.6355       81.6712       79.8898       78.3825       78.5505       73.9092       80.0479       86.5507       90.4102       99.2181      110.0073      103.7478       99.6046       89.4294       72.4232       68.9782       66.3408       86.9917      112.7065       95.0828       98.9509      105.0214      110.8545      132.2114      111.3656      100.2745       98.5760      104.8067      109.7190      126.7782      110.9892       97.9095       84.4536       63.5804       55.0850       50.4093       55.6808       42.3718        0.0000        0.0000        0.0000        0.0000        0.0000        0.0000        0.0000        0.0000        0.0000        0.0000        0.0000        0.0000        0.0000      104.7600        0.0000        0.0000        0.0000      156.8100        0.0000        0.0000        0.0000        0.0000        0.0000        0.0000        0.0000        0.0000        0.0000        0.0000        0.0000        0.0000        0.0000        0.0000        0.0000        0.0000        0.0000        0.0000        0.0000        0.0000        0.0000        0.0000        0.0000        0.0000        0.0000        0.0000        0.0000        0.0000        0.0000        0.0000        0.0000        0.0000        0.0000        0.0000        0.0000        0.0000        0.0000        0.0000        0.0000        0.0000        0.0000        0.0000        0.0000
        0.0000        0.0000        0.0000        0.0000        0.0000        0.0000        0.0000        0.0000        0.0000        0.0000        0.0000        0.0000        0.0000        0.0000        0.0000        0.0000        0.0000        0.0000        0.0000        0.0000        0.0000        0.0000        0.0000        0.0000        0.0000        0.0000        0.0000        0.0000        0.0000        0.0000        0.0000        0.0000        0.0000        0.0000        0.0000        0.0000        0.0000        0.0000        0.0000        0.0000        0.0000        0.0000        0.0000        0.0000        0.0000        0.0000        0.0000        0.0000        0.0000        0.0000        0.0000        0.0000        0.0000        0.0000        0.0000        0.0000        0.0000        0.0000        0.0000        0.0000        0.0000        0.0000        0.0000        0.0000        0.0000        0.0000        0.0000        0.0000        0.0000        0.0000        0.0000        0.0000        0.0000        0.0000        0.0000        0.0000        0.0000        0.0000        0.0000        0.0000        0.0000        0.0000        0.0000        0.0000        0.0000        0.0000        0.0000        0.0000        0.0000        0.0000        0.0000        0.0000        0.0000        0.0000        0.0000        0.0000        0.0000        0.0000        0.0000        0.0000       47.7326       45.4884       30.7072       24.2669       21.2255       18.1012       20.0352       53.3312        4.9958        5.9073        3.6918        5.7095        7.0641        7.8307       17.8396       15.0650       13.3678       12.1718       12.9137       11.9206       17.1831       15.7317       19.4738       34.6804       36.4004       37.3261       38.4582       37.3096       55.7519       73.7468       76.6552       62.0358       65.5118       67.1647       68.7577       82.7987       75.6522       78.9941       94.8791       98.5732       89.7519       87.6592       76.4751      100.5123      100.1744      101.2223       96.3075       81.6251       79.8990       97.8978      101.1592      114.4120      101.3543      100.4951       98.3504       94.5861      119.1740      120.4021      103.3580      103.4925      110.4159      117.5391      120.4753       97.8661       90.9284       88.9076       87.5676      110.5274      111.4379      112.1708      120.5916      114.8422      112.2809      111.4118      104.5102      103.1590      110.5261      113.1663      108.7489      123.2252      109.3778       96.5725       88.7254       53.3973       43.3481       45.1995       42.2635       36.3538        0.0000        0.0000        0.0000        0.0000        0.0000        0.0000        0.0000        0.0000        0.0000        0.0000        0.0000        0.0000      144.1200      205.3200      323.8500        0.0000      206.6100      207.9900        0.0000        0.0000        0.0000        0.0000        0.0000        0.0000        0.0000        0.0000        0.0000        0.0000        0.0000        0.0000        0.0000        0.0000        0.0000        0.0000        0.0000        0.0000        0.0000        0.0000        0.0000        0.0000        0.0000        0.0000        0.0000        0.0000        0.0000        0.0000        0.0000        0.0000        0.0000        0.0000        0.0000        0.0000        0.0000        0.0000        0.0000        0.0000        0.0000        0.0000        0.0000        0.0000        0.0000
        0.0000        0.0000        0.0000        0.0000        0.0000        0.0000        0.0000        0.0000        0.0000        0.0000        0.0000        0.0000        0.0000        0.0000        0.0000        0.0000        0.0000        0.0000        0.0000        0.0000        0.0000        0.0000        0.0000        0.0000        0.0000        0.0000        0.0000        0.0000        0.0000        0.0000        0.0000        0.0000        0.0000        0.0000        0.0000        0.0000        0.0000        0.0000        0.0000        0.0000        0.0000        0.0000        0.0000        0.0000        0.0000        0.0000        0.0000        0.0000        0.0000        0.0000        0.0000        0.0000        0.0000        0.0000        0.0000        0.0000        0.0000        0.0000        0.0000        0.0000        0.0000        0.0000        0.0000        0.0000        0.0000        0.0000        0.0000        0.0000        0.0000        0.0000        0.0000        0.0000        0.0000        0.0000        0.0000        0.0000        0.0000        0.0000        0.0000        0.0000        0.0000        0.0000        0.0000        0.0000        0.0000        0.0000        0.0000        0.0000        0.0000        0.0000        0.0000        0.0000        0.0000        0.0000        0.0000        0.0000        0.0000        0.0000        0.0000       29.0237       23.6445       23.7651       19.6577       18.9237       16.8901       13.7294       12.4322       46.6994        7.5276        3.6277        4.2564        4.9090        5.0827       10.5935       21.6774       17.5526       13.0164       15.5040       12.2663       10.4515       11.1774       12.7423       13.5356       20.2053       22.9191       28.0471       34.0083       32.8884       46.0733       55.1888       75.7230       78.7281       85.7663       69.5845       69.4965       91.7612       84.7356       90.9243      104.9966      118.2637      113.5545       95.2222       94.1286       93.8184       89.9250       97.1764       87.5391       80.4953       90.0841       98.7230      108.6427      110.2271      102.8168       93.2301       93.7520      113.3048      126.0968      118.8025      108.6598      115.4606      132.7104      125.7844      129.4123      128.8775      116.2306      118.3346      135.5860      139.4534      156.3905      168.2417      149.3795      136.9178      151.5471      141.0280      156.7173      116.0166      112.3392      111.1985      108.8537      120.8553      105.1337       89.0115       84.3699       50.0506       45.7899       50.7975       54.3055      107.4178        0.0000        0.0000        0.0000        0.0000        0.0000        0.0000       89.8912       94.4400        0.0000        0.0000        0.0000        0.0000      194.3100      326.3100        0.0000        0.0000        0.0000        0.0000        0.0000        0.0000        0.0000        0.0000        0.0000        0.0000        0.0000        0.0000        0.0000        0.0000        0.0000        0.0000        0.0000        0.0000        0.0000        0.0000        0.0000        0.0000        0.0000        0.0000        0.0000        0.0000        0.0000        0.0000        0.0000        0.0000        0.0000        0.0000        0.0000        0.0000        0.0000        0.0000        0.0000        0.0000        0.0000        0.0000        0.0000        0.0000        0.0000        0.0000        0.0000        0.0000        0.0000
        0.0000        0.0000        0.0000        0.0000        0.0000        0.0000        0.0000        0.0000        0.0000        0.0000        0.0000        0.0000        0.0000        0.0000        0.0000        0.0000        0.0000        0.0000        0.0000        0.0000        0.0000        0.0000        0.0000        0.0000        0.0000        0.0000        0.0000        0.0000        0.0000        0.0000        0.0000        0.0000        0.0000        0.0000        0.0000        0.0000        0.0000        0.0000        0.0000        0.0000        0.0000        0.0000        0.0000        0.0000        0.0000        0.0000        0.0000        0.0000        0.0000        0.0000        0.0000        0.0000        0.0000        0.0000        0.0000        0.0000        0.0000        0.0000        0.0000        0.0000        0.0000        0.0000        0.0000        0.0000        0.0000        0.0000        0.0000        0.0000        0.0000        0.0000        0.0000        0.0000        0.0000        0.0000        0.0000        0.0000        0.0000        0.0000        0.0000        0.0000        0.0000        0.0000        0.0000        0.0000        0.0000        0.0000        0.0000        0.0000        0.0000        0.0000        0.0000        0.0000        0.0000        0.0000        0.0000        0.0000        0.0000       36.4408       27.4041       21.3594       17.8691       19.4018       22.2964       16.6717       15.2578       13.1120        9.7227        7.4237        5.5447        4.2434        5.8139        9.8154       17.2382       14.0437       15.5526       17.0408       11.3036       12.8568       12.9852       10.9386       10.1178       12.1814       12.5953       16.7025       18.9053       23.6522       31.7396       34.6350       36.0895       42.5520       68.6753       56.2193       71.4785       66.4062       70.5332       96.0376      120.4153      118.9726      129.9318      137.1202      131.5866      119.8906      102.7294       97.0935       94.5005       94.8405      102.5630       78.1697       78.5166       81.8319       86.9528       96.6195      100.1696      104.5999      111.5703      118.7582      120.4625      127.7709      123.9284      125.9320      119.0081      123.9736      120.7873      130.2405      122.9120      150.2260      170.6211      165.3606      160.7109      171.1260      151.6538      153.3923      156.3665      152.3983      126.0423      122.0432      114.3018      109.4387      103.7778      116.1246       92.9653       91.1861       85.7099       51.3837       47.5985       50.3051       51.2975        0.0000        0.0000        0.0000        0.0000        0.0000       62.0496       67.0578       68.0148       65.0400        0.0000        0.0000        0.0000        0.0000        0.0000        0.0000        0.0000        0.0000        0.0000        0.0000        0.0000        0.0000        0.0000        0.0000        0.0000        0.0000        0.0000        0.0000        0.0000        0.0000        0.0000        0.0000        0.0000        0.0000        0.0000        0.0000        0.0000        0.0000        0.0000        0.0000        0.0000        0.0000        0.0000        0.0000        0.0000        0.0000        0.0000        0.0000        0.0000        0.0000        0.0000        0.0000        0.0000        0.0000        0.0000        0.0000        0.0000        0.0000        0.0000        0.0000        0.0000        0.0000        0.0000
        0.0000        0.0000        0.0000        0.0000        0.0000        0.0000        0.0000        0.0000        0.0000        0.0000        0.0000        0.0000        0.0000        0.0000        0.0000        0.0000        0.0000        0.0000        0.0000        0.0000        0.0000        0.0000        0.0000        0.0000        0.0000        0.0000        0.0000        0.0000        0.0000        0.0000        0.0000        0.0000        0.0000        0.0000        0.0000        0.0000        0.0000        0.0000        0.0000        0.0000        0.0000        0.0000        0.0000        0.0000        0.0000        0.0000        0.0000        0.0000        0.0000        0.0000        0.0000        0.0000        0.0000        0.0000        0.0000        0.0000        0.0000        0.0000        0.0000        0.0000        0.0000        0.0000        0.0000        0.0000        0.0000        0.0000        0.0000        0.0000        0.0000        0.0000        0.0000        0.0000        0.0000        0.0000        0.0000        0.0000        0.0000        0.0000        0.0000        0.0000        0.0000        0.0000        0.0000        0.0000        0.0000        0.0000        0.0000        0.0000        0.0000        0.0000        0.0000        0.0000        0.0000        0.0000        0.0000        0.0000        0.0000       36.4832       24.0938       19.1232       22.8645       18.9795       16.0802       15.9540       14.1597       13.9549       10.8798       12.3323       11.5206       17.6333       19.1990       15.5090       14.0853       11.9255       12.3021       13.9537        9.7853       10.2972       14.9379       11.1148       16.4991       18.5091       15.4907       21.0798       30.5537       27.6738       32.8047       32.9249       31.9559       41.4013       54.1187       59.6226       56.7664       82.6106       99.4702      107.7252      108.5736      124.2812      135.6405      134.5939      130.1548      133.6271      116.3319      110.3195      104.5922       99.5025       99.0325       92.9243       93.8786       94.7348       96.0255      102.4854      115.6191      118.8199      130.1362      131.5989      147.4204      174.3460      144.7764      124.6122      123.9991      135.5834      157.8197      182.9771      149.4314      165.6257      187.0472      168.3676      169.7031      152.8101      144.7529      132.9593      122.0453      114.9475      128.2736      117.2006      105.8858      100.8575       95.9456      110.3983       89.1996       86.6851       79.0459       54.8615       60.8275       54.7634       51.9248        0.0000        0.0000        0.0000       21.7200       55.5794       61.7982       63.2062       56.5391       34.4700        0.0000        0.0000        0.0000        0.0000        0.0000        0.0000        0.0000        0.0000        0.0000        0.0000        0.0000        0.0000        0.0000        0.0000        0.0000        0.0000        0.0000        0.0000        0.0000        0.0000        0.0000        0.0000        0.0000        0.0000        0.0000        0.0000        0.0000        0.0000        0.0000        0.0000        0.0000        0.0000        0.0000        0.0000        0.0000        0.0000        0.0000        0.0000        0.0000        0.0000        0.0000        0.0000        0.0000        0.0000        0.0000        0.0000        0.0000        0.0000        0.0000        0.0000        0.0000        0.0000        0.0000
        0.0000        0.0000        0.0000        0.0000        0.0000        0.0000        0.0000        0.0000        0.0000        0.0000        0.0000        0.0000        0.0000        0.0000        0.0000        0.0000        0.0000        0.0000        0.0000        0.0000        0.0000        0.0000        0.0000        0.0000        0.0000        0.0000        0.0000        0.0000        0.0000        0.0000        0.0000        0.0000        0.0000        0.0000        0.0000        0.0000        0.0000        0.0000        0.0000        0.0000        0.0000        0.0000        0.0000        0.0000        0.0000        0.0000        0.0000        0.0000        0.0000        0.0000        0.0000        0.0000        0.0000        0.0000        0.0000        0.0000        0.0000        0.0000        0.0000        0.0000        0.0000        0.0000        0.0000        0.0000        0.0000        0.0000        0.0000        0.0000        0.0000        0.0000        0.0000        0.0000        0.0000        0.0000        0.0000        0.0000        0.0000        0.0000        0.0000        0.0000        0.0000        0.0000        0.0000        0.0000        0.0000        0.0000        0.0000        0.0000        0.0000        0.0000        0.0000        0.0000        0.0000        0.0000        0.0000        0.0000       46.5461       27.9657       25.1621       30.8067       34.1483       28.4368       26.0931       23.1499       19.0268       14.9581       13.7332       20.6882       22.5432       28.2490       13.7657       14.7751       14.8673       17.5710       18.0799       13.2041       20.3440      101.5418       17.2952       18.7046       23.0446       26.1227       23.5485       22.8331       26.5961       24.2846       25.9592       26.1562       34.2178       49.3564       47.3781       74.4235       81.0826       96.6292       83.5532       99.1869      122.8082      137.5517      161.4380      167.9793      152.9458      139.7478      126.6198      125.0473      115.9076      107.5873      102.9093      114.2393      104.2086      110.3416      117.0960      122.8258      134.4060      136.1975      161.0885      169.5922      177.7726      181.3937      162.4755      154.7256      156.0753      161.8508      173.1635      169.7495      172.8856      182.7482      199.7954      167.3214      164.7681      177.3899      164.6134      153.7382      163.6705      145.7381      124.0468      101.8468       85.6304       76.4079       75.7396       70.3998       66.6904       57.9620       58.3356      101.3404       97.1607       67.9650        0.0000        0.0000        0.0000        0.0000       49.4909       44.0842       51.9158       46.1215       48.9290       36.5700        0.0000        0.0000        0.0000        0.0000        0.0000        0.0000        0.0000        0.0000        0.0000        0.0000        0.0000        0.0000        0.0000        0.0000        0.0000        0.0000        0.0000        0.0000        0.0000        0.0000        0.0000        0.0000        0.0000        0.0000        0.0000        0.0000        0.0000        0.0000        0.0000        0.0000        0.0000        0.0000        0.0000        0.0000        0.0000        0.0000        0.0000        0.0000        0.0000        0.0000        0.0000        0.0000        0.0000        0.0000        0.0000        0.0000        0.0000        0.0000        0.0000        0.0000        0.0000        0.0000        0.0000
        0.0000        0.0000        0.0000        0.0000        0.0000        0.0000        0.0000        0.0000        0.0000        0.0000        0.0000        0.0000        0.0000        0.0000        0.0000        0.0000        0.0000        0.0000        0.0000        0.0000        0.0000        0.0000        0.0000        0.0000        0.0000        0.0000        0.0000        0.0000        0.0000        0.0000        0.0000        0.0000        0.0000        0.0000        0.0000        0.0000        0.0000        0.0000        0.0000        0.0000        0.0000        0.0000        0.0000        0.0000        0.0000        0.0000        0.0000        0.0000        0.0000        0.0000        0.0000        0.0000        0.0000        0.0000        0.0000        0.0000        0.0000        0.0000        0.0000        0.0000        0.0000        0.0000        0.0000        0.0000        0.0000        0.0000        0.0000        0.0000        0.0000        0.0000        0.0000        0.0000        0.0000        0.0000        0.0000        0.0000        0.0000        0.0000        0.0000        0.0000        0.0000        0.0000        0.0000        0.0000        0.0000        0.0000        0.0000        0.0000        0.0000        0.0000        0.0000        0.0000        0.0000        0.0000        0.0000        0.0000       30.2026       16.8237       18.3399       30.8205       37.2356       29.0051       26.0333       19.3945       15.9764       16.2594       17.4973       19.0337       17.9992       19.7731       11.8312       14.1273       10.5124       16.0988       15.4372       13.1044       16.2272       53.0612       48.7793       19.2686       22.2824       25.7525       27.5691       26.1166       27.2127       26.5593       29.5844       29.4246       37.3964       57.4069       54.0751       93.1781      106.7747      114.2028       96.8824      113.6681      139.7929      144.1064      156.9685      149.6754      135.1133      122.2644      130.5313      130.4882      147.5086      129.8495      121.1624      124.8201      123.5151      146.2578      159.9842      158.4198      140.6817      151.8620      179.7492      193.5057      193.3666      193.3470      200.4521      182.3938      188.6832      195.1967      198.0625      184.7270      187.0934      174.2482      168.4367      168.5183      171.7810      186.8233      165.6594      154.1225      168.1636      154.0549      135.2780       96.5674       76.2219       68.1831       69.5376       64.0556       77.9524       44.2829       47.4028        0.0000        0.0000        0.0000        0.0000        0.0000        0.0000       48.3179       47.2012       45.1477       48.1989       46.7425       48.7050        0.0000        0.0000        0.0000        0.0000        0.0000        0.0000        0.0000        0.0000        0.0000        0.0000        0.0000        0.0000        0.0000        0.0000        0.0000        0.0000        0.0000        0.0000        0.0000        0.0000        0.0000        0.0000        0.0000        0.0000        0.0000        0.0000        0.0000        0.0000        0.0000        0.0000        0.0000        0.0000        0.0000        0.0000        0.0000        0.0000        0.0000        0.0000        0.0000        0.0000        0.0000        0.0000        0.0000        0.0000        0.0000        0.0000        0.0000        0.0000        0.0000        0.0000        0.0000        0.0000        0.0000        0.0000
        0.0000        0.0000        0.0000        0.0000        0.0000        0.0000        0.0000        0.0000        0.0000        0.0000        0.0000        0.0000        0.0000        0.0000        0.0000        0.0000        0.0000        0.0000        0.0000        0.0000        0.0000        0.0000        0.0000        0.0000        0.0000        0.0000        0.0000        0.0000        0.0000        0.0000        0.0000        0.0000        0.0000        0.0000        0.0000        0.0000        0.0000        0.0000        0.0000        0.0000        0.0000        0.0000        0.0000        0.0000        0.0000        0.0000        0.0000        0.0000        0.0000        0.0000        0.0000        0.0000        0.0000        0.0000        0.0000        0.0000        0.0000        0.0000        0.0000        0.0000        0.0000        0.0000        0.0000        0.0000        0.0000        0.0000        0.0000        0.0000        0.0000        0.0000        0.0000        0.0000        0.0000        0.0000        0.0000        0.0000        0.0000        0.0000        0.0000        0.0000        0.0000        0.0000        0.0000        0.0000        0.0000        0.0000        0.0000        0.0000        0.0000        0.0000        0.0000        0.0000        0.0000        0.0000        0.0000        0.0000       51.5328       23.2710       27.4749       45.0964       39.2171       35.4774       33.9223       26.0711       20.9844       18.1809       17.9882       14.4165       14.4072       13.8287       13.8715       15.4940       13.7454       17.8322       16.6384       15.3385       15.0798       23.6627       35.6266       27.1343       29.7254       33.6514       36.5867       30.4729       31.1293       29.0014       35.8495       40.6681       41.1331       48.4391       74.5039      105.2661      112.3963      121.0724      120.7789      132.3064      131.2563      123.4072      116.0921      112.8946      118.2993      130.2467      128.1790      132.1647      139.1284      148.2901      132.8557      147.1438      135.6651      164.0202      180.5022      165.7426      148.0907      178.1490      172.7434      190.8841      217.1302      217.1301      214.7864      188.5938      194.3524      202.5865      201.6291      186.2169      181.6978      156.2124      156.7539      167.3537      169.9211      161.5232      157.7162      160.8089      165.3853      139.4947      115.8646       85.5267       72.7649       63.9938       63.4884       92.8875       85.1045       50.4093        0.0000        0.0000        0.0000        0.0000        0.0000        0.0000       50.8135       50.7230       50.8618       46.6922       46.9342       45.2957       62.3636        0.0000        0.0000        0.0000        0.0000        0.0000        0.0000        0.0000        0.0000        0.0000        0.0000        0.0000        0.0000        0.0000        0.0000        0.0000        0.0000        0.0000        0.0000        0.0000        0.0000        0.0000        0.0000        0.0000        0.0000        0.0000        0.0000        0.0000        0.0000        0.0000        0.0000        0.0000        0.0000        0.0000        0.0000        0.0000        0.0000        0.0000        0.0000        0.0000        0.0000        0.0000        0.0000        0.0000        0.0000        0.0000        0.0000        0.0000        0.0000        0.0000        0.0000        0.0000        0.0000        0.0000        0.0000
        0.0000        0.0000        0.0000        0.0000        0.0000        0.0000        0.0000        0.0000        0.0000        0.0000        0.0000        0.0000        0.0000        0.0000        0.0000        0.0000        0.0000        0.0000        0.0000        0.0000        0.0000        0.0000        0.0000        0.0000        0.0000        0.0000        0.0000        0.0000        0.0000        0.0000        0.0000        0.0000        0.0000        0.0000        0.0000        0.0000        0.0000        0.0000        0.0000        0.0000        0.0000        0.0000        0.0000        0.0000        0.0000        0.0000        0.0000        0.0000        0.0000        0.0000        0.0000        0.0000        0.0000        0.0000        0.0000        0.0000        0.0000        0.0000        0.0000        0.0000        0.0000        0.0000        0.0000        0.0000        0.0000        0.0000        0.0000        0.0000        0.0000        0.0000        0.0000        0.0000        0.0000        0.0000        0.0000        0.0000        0.0000        0.0000        0.0000        0.0000        0.0000        0.0000        0.0000        0.0000        0.0000        0.0000        0.0000        0.0000        0.0000        0.0000        0.0000        0.0000        0.0000        0.0000        0.0000        0.0000        0.0000       39.7045       37.3955       43.9200       31.9274       25.0640       22.4257       21.3221       19.9249       20.3185       19.3397       18.1412       17.9885       16.9459       18.6943       23.6944       25.8683       23.5048       20.0255       19.5665       20.4447       21.5737       28.4523       34.6351       36.2618       46.4811       43.2040       34.9358       37.9573       38.5611       39.8234       45.2754       44.8855       51.9224       56.1896       86.8199       88.5943      119.3227      103.5029      108.2113       94.4154       95.8787      107.4495      122.3685      118.3950      117.5957      118.0889      119.9370      118.9130      127.6105      145.8504      178.2601      183.5720      206.1943      191.0222      162.8017      172.8584      171.9451      169.8881      185.6481      203.9605      205.2740      210.6280      194.2354      189.5564      198.7132      202.5983      180.8015      182.8070      148.4250      139.7520      156.1541      172.9131      158.6821      158.2254      149.7518      144.1491      119.1994       95.6353       71.7061       64.2891       56.5817       54.2311       76.4794       61.4045        0.0000        0.0000        0.0000        0.0000        0.0000        0.0000        0.0000       49.0739       71.8085       75.2972       59.2484       50.8816       46.9579       51.7054        0.0000        0.0000        0.0000        0.0000        0.0000        0.0000        0.0000        0.0000        0.0000        0.0000        0.0000        0.0000        0.0000        0.0000        0.0000        0.0000        0.0000        0.0000        0.0000        0.0000        0.0000        0.0000        0.0000        0.0000        0.0000        0.0000        0.0000        0.0000        0.0000        0.0000        0.0000        0.0000        0.0000        0.0000        0.0000        0.0000        0.0000        0.0000        0.0000        0.0000        0.0000        0.0000        0.0000        0.0000        0.0000        0.0000        0.0000        0.0000        0.0000        0.0000        0.0000        0.0000        0.0000        0.0000
        0.0000        0.0000        0.0000        0.0000        0.0000        0.0000        0.0000        0.0000        0.0000        0.0000        0.0000        0.0000        0.0000        0.0000        0.0000        0.0000        0.0000        0.0000        0.0000        0.0000        0.0000        0.0000        0.0000        0.0000        0.0000        0.0000        0.0000        0.0000        0.0000        0.0000        0.0000        0.0000        0.0000        0.0000        0.0000        0.0000        0.0000        0.0000        0.0000        0.0000        0.0000        0.0000        0.0000        0.0000        0.0000        0.0000        0.0000        0.0000        0.0000        0.0000        0.0000        0.0000        0.0000        0.0000        0.0000        0.0000        0.0000        0.0000        0.0000        0.0000        0.0000        0.0000        0.0000        0.0000        0.0000        0.0000        0.0000        0.0000        0.0000        0.0000        0.0000        0.0000        0.0000        0.0000        0.0000        0.0000        0.0000        0.0000        0.0000        0.0000        0.0000        0.0000        0.0000        0.0000        0.0000        0.0000        0.0000        0.0000        0.0000        0.0000        0.0000        0.0000        0.0000        0.0000        0.0000        0.0000       74.4455       51.6213       49.4222       50.9858        0.0000       24.6903       30.3486       29.4007       27.2055       25.5578       30.3304       35.4307       28.4280       28.3331       32.8534       31.7745       32.2783       30.3098       29.3133       29.5619       26.1972       28.6817       30.4570       35.0596       41.7073       46.9272       47.0392       50.4847       53.0326       61.2062       72.7947       69.8301       59.8791       55.5813       59.9431       89.3107       86.5758       88.6637       76.6658       64.2719       67.9703       68.4268      104.7630      132.9029      105.1361      112.4287      113.0570      107.3064      106.9340      108.2808      141.5093      168.0919      178.8259      168.5042      153.0001      137.0353      146.4315      173.5914      172.9430      194.7598      213.7837      223.5677      218.2223      224.7000      218.3621      203.3905      189.7679      151.2313      140.7328      120.9111      125.9483      131.3547      143.3490      132.6557      125.5901      103.6608       86.0010       71.4566       60.1892       42.0209       36.7156       33.7229       37.6029        0.0000        0.0000        0.0000        0.0000        0.0000       56.1900       40.0500        0.0000       86.6206       76.5588       85.2459       98.7936       61.8084       55.4796       63.4882        0.0000        0.0000        0.0000        0.0000        0.0000        0.0000        0.0000        0.0000        0.0000        0.0000        0.0000        0.0000        0.0000        0.0000        0.0000        0.0000        0.0000        0.0000        0.0000        0.0000        0.0000        0.0000        0.0000        0.0000        0.0000        0.0000        0.0000        0.0000        0.0000        0.0000        0.0000        0.0000        0.0000        0.0000        0.0000        0.0000        0.0000        0.0000        0.0000        0.0000        0.0000        0.0000        0.0000        0.0000        0.0000        0.0000        0.0000        0.0000        0.0000        0.0000        0.0000        0.0000        0.0000        0.0000        0.0000
        0.0000        0.0000        0.0000        0.0000        0.0000        0.0000        0.0000        0.0000        0.0000        0.0000        0.0000        0.0000        0.0000        0.0000        0.0000        0.0000        0.0000        0.0000        0.0000        0.0000        0.0000        0.0000        0.0000        0.0000        0.0000        0.0000        0.0000        0.0000        0.0000        0.0000        0.0000        0.0000        0.0000        0.0000        0.0000        0.0000        0.0000        0.0000        0.0000        0.0000        0.0000        0.0000        0.0000        0.0000        0.0000        0.0000        0.0000        0.0000        0.0000        0.0000        0.0000        0.0000        0.0000        0.0000        0.0000        0.0000        0.0000        0.0000        0.0000        0.0000        0.0000        0.0000        0.0000        0.0000        0.0000        0.0000        0.0000        0.0000        0.0000        0.0000        0.0000        0.0000        0.0000        0.0000        0.0000        0.0000        0.0000        0.0000        0.0000        0.0000        0.0000        0.0000        0.0000        0.0000        0.0000        0.0000        0.0000        0.0000        0.0000        0.0000        0.0000        0.0000        0.0000        0.0000        0.0000        0.0000        0.0000       48.2963        0.0000        0.0000        0.0000       39.1810       37.4516       38.2188       32.7469       34.1969       35.2940       38.2444       34.7379       38.5358       46.3386       45.1387       39.6696       46.4983       47.9983       40.2012       35.0552       39.8643       36.5666       41.9557       51.1056       60.8728       64.9324       66.0538       62.9933       72.0748       78.8076       77.1335       76.3598       76.2231       81.0349      102.5401       84.1611       72.3457       72.2886       74.7895       63.6772       71.9701       91.5134       93.5617       99.1611       83.4110       80.9120       79.5836      100.2653      131.4975      114.9917      161.3580      161.8773      160.3108      153.3903      150.0720      155.1524      164.0974      176.3683      210.6132      229.7183      226.9730      212.5663      215.1801      216.4812      207.1932      186.7257      152.8129      125.9423      115.8861      112.3933      117.4218      106.2768      103.3392      100.8765       73.4015       63.4800       55.1603       54.8059       37.0258       30.3010       27.5980       31.0555        0.0000        0.0000        0.0000        0.0000        0.0000       61.9200       15.9900       36.1500       81.1203       99.1704       92.5615       73.0350       57.0432       59.5501       81.8053        0.0000        0.0000        0.0000        0.0000        0.0000        0.0000        0.0000        0.0000        0.0000        0.0000        0.0000        0.0000        0.0000        0.0000        0.0000        0.0000        0.0000        0.0000        0.0000        0.0000        0.0000        0.0000        0.0000        0.0000        0.0000        0.0000        0.0000        0.0000        0.0000        0.0000        0.0000        0.0000        0.0000        0.0000        0.0000        0.0000        0.0000        0.0000        0.0000        0.0000        0.0000        0.0000        0.0000        0.0000        0.0000        0.0000        0.0000        0.0000        0.0000        0.0000        0.0000        0.0000        0.0000        0.0000        0.0000
        0.0000        0.0000        0.0000        0.0000        0.0000        0.0000        0.0000        0.0000        0.0000        0.0000        0.0000        0.0000        0.0000        0.0000        0.0000        0.0000        0.0000        0.0000        0.0000        0.0000        0.0000        0.0000        0.0000        0.0000        0.0000        0.0000        0.0000        0.0000        0.0000        0.0000        0.0000        0.0000        0.0000        0.0000        0.0000        0.0000        0.0000        0.0000        0.0000        0.0000        0.0000        0.0000        0.0000        0.0000        0.0000        0.0000        0.0000        0.0000        0.0000        0.0000        0.0000        0.0000        0.0000        0.0000        0.0000        0.0000        0.0000        0.0000        0.0000        0.0000        0.0000        0.0000        0.0000        0.0000        0.0000        0.0000        0.0000        0.0000        0.0000        0.0000        0.0000        0.0000        0.0000        0.0000        0.0000        0.0000        0.0000        0.0000        0.0000        0.0000        0.0000        0.0000        0.0000        0.0000        0.0000        0.0000        0.0000        0.0000        0.0000        0.0000        0.0000        0.0000        0.0000        0.0000        0.0000        0.0000        0.0000        0.0000        0.0000        0.0000        0.0000       63.5620       41.8456       50.9443       51.0971       36.4034       34.8787       36.9715       39.7878       49.5419       55.7082       49.4534       48.0010       51.9911       53.2467       46.8165       50.6479       59.1507       55.4435       61.9218       72.3253       70.0264       77.1534       76.7617       83.6959       92.7535       81.6992       78.0609       78.3002       94.6643       86.5298       87.3433      112.4484       96.8764       73.9998       77.1517       69.7142       89.5598       81.6419       84.2326      119.2882       74.6639       64.1968       78.9564       90.6423      100.7104       90.8894      131.6065      129.6399      150.3422      143.0274      150.4684      165.6470      181.0576      187.7624      219.6533      223.9493      229.0993      236.5417      214.0651      181.3427      167.2983      154.4229      120.8532      107.4804      106.5529      101.2568      105.9741      105.4795      114.7944      101.7138       74.3870       63.9082       56.3892       50.1516       31.1644       30.2884        0.0000        0.0000        0.0000        0.0000        0.0000        0.0000       31.5000       56.3100        9.2700       71.6100       83.8084       86.2427       89.8027       63.8913       52.8739       60.9973       86.6182        0.0000        0.0000        0.0000        0.0000        0.0000        0.0000        0.0000        0.0000        0.0000        0.0000        0.0000        0.0000        0.0000        0.0000        0.0000        0.0000        0.0000        0.0000        0.0000        0.0000        0.0000        0.0000        0.0000        0.0000        0.0000        0.0000        0.0000        0.0000        0.0000        0.0000        0.0000        0.0000        0.0000        0.0000        0.0000        0.0000        0.0000        0.0000        0.0000        0.0000        0.0000        0.0000        0.0000        0.0000        0.0000        0.0000        0.0000        0.0000        0.0000        0.0000        0.0000        0.0000        0.0000        0.0000        0.0000
        0.0000        0.0000        0.0000        0.0000        0.0000        0.0000        0.0000        0.0000        0.0000        0.0000        0.0000        0.0000        0.0000        0.0000        0.0000        0.0000        0.0000        0.0000        0.0000        0.0000        0.0000        0.0000        0.0000        0.0000        0.0000        0.0000        0.0000        0.0000        0.0000        0.0000        0.0000        0.0000        0.0000        0.0000        0.0000        0.0000        0.0000        0.0000        0.0000        0.0000        0.0000        0.0000        0.0000        0.0000        0.0000        0.0000        0.0000        0.0000        0.0000        0.0000        0.0000        0.0000        0.0000        0.0000        0.0000        0.0000        0.0000        0.0000        0.0000        0.0000        0.0000        0.0000        0.0000        0.0000        0.0000        0.0000        0.0000        0.0000        0.0000        0.0000        0.0000        0.0000        0.0000        0.0000        0.0000        0.0000        0.0000        0.0000        0.0000        0.0000        0.0000        0.0000        0.0000        0.0000        0.0000        0.0000        0.0000        0.0000        0.0000        0.0000        0.0000        0.0000        0.0000        0.0000        0.0000        0.0000        0.0000        0.0000        0.0000        0.0000        0.0000        0.0000       50.5442       69.1357       55.6678       39.6591       33.8141       44.5251       57.2383       59.1217       64.5068       54.0765       53.9533       50.2461       52.9475       55.6361       70.3594       73.1869       71.0297       86.4223       81.7716       79.8950       83.9851       87.7358       92.2821      109.8271       86.9456       87.2041       88.2096       81.4687       83.1739       94.0029       78.2481       69.6944       69.8245       66.7544       66.8973       74.4428       65.4578       72.7326       82.6243       73.3191       67.0060       72.5920       86.3145       96.4989       89.0126      107.6672      112.3455      117.8193      119.7547      130.5500      157.2339      170.1936      193.7611      205.6001      210.3232      220.3715      183.2493      164.9153      150.5904      132.9928      125.5643      109.2720       86.7802       92.9386       93.0253       97.7233       99.4087      100.9455       90.5047       72.3880       61.8973       47.0234       43.5784       38.4680       41.2598        0.0000        0.0000        0.0000        0.0000        0.0000        0.0000        0.0000       17.1000       10.1400       49.0500       68.1727       73.5594       63.2044       46.7344       42.7625       47.8873       48.3803        0.0000        0.0000        0.0000        0.0000        0.0000        0.0000        0.0000        0.0000        0.0000        0.0000        0.0000        0.0000        0.0000        0.0000        0.0000        0.0000        0.0000        0.0000        0.0000        0.0000        0.0000        0.0000        0.0000        0.0000        0.0000        0.0000        0.0000        0.0000        0.0000        0.0000        0.0000        0.0000        0.0000        0.0000        0.0000        0.0000        0.0000        0.0000        0.0000        0.0000        0.0000        0.0000        0.0000        0.0000        0.0000        0.0000        0.0000        0.0000        0.0000        0.0000        0.0000        0.0000        0.0000        0.0000        0.0000
        0.0000        0.0000        0.0000        0.0000        0.0000        0.0000        0.0000        0.0000        0.0000        0.0000        0.0000        0.0000        0.0000        0.0000        0.0000        0.0000        0.0000        0.0000        0.0000        0.0000        0.0000        0.0000        0.0000        0.0000        0.0000        0.0000        0.0000        0.0000        0.0000        0.0000        0.0000        0.0000        0.0000        0.0000        0.0000        0.0000        0.0000        0.0000        0.0000        0.0000        0.0000        0.0000        0.0000        0.0000        0.0000        0.0000        0.0000        0.0000        0.0000        0.0000        0.0000        0.0000        0.0000        0.0000        0.0000        0.0000        0.0000        0.0000        0.0000        0.0000        0.0000        0.0000        0.0000        0.0000        0.0000        0.0000        0.0000        0.0000        0.0000        0.0000        0.0000        0.0000        0.0000        0.0000        0.0000        0.0000        0.0000        0.0000        0.0000        0.0000        0.0000        0.0000        0.0000        0.0000        0.0000        0.0000        0.0000        0.0000        0.0000        0.0000        0.0000        0.0000        0.0000        0.0000        0.0000        0.0000        0.0000        0.0000        0.0000        0.0000        0.0000        0.0000        0.0000       66.4121       61.7571       53.7963       58.0049       70.3845       71.6600       70.1687       70.5752       66.4521       66.0050       70.0249       73.4259       81.6253       88.3494       95.0127      104.2617      113.4875      121.1130      121.5644      109.0008      136.6124      142.6358      139.0213      122.9133        0.0000        0.0000       87.4381      110.7922       96.7902       68.2138       62.0472       60.4132       55.9207       64.0980       49.9991       45.2145       45.0346       51.8814       65.4957       68.6852       69.3241       75.2890       86.9418       96.6525      106.0573      122.0715      126.5407      121.8957      122.7360      141.1510      122.7041      138.4648      164.3661      179.2809      163.1429      141.8989      128.8592      113.4425      105.3041       96.2755       70.3695       61.1304       61.0236       71.2222       83.2113       87.6527       92.2602       80.8804       50.0120       45.7192       32.7008        0.0000        0.0000        0.0000        0.0000        0.0000        0.0000        0.0000        0.0000        0.0000        0.0000        0.0000        0.0000        0.0000       44.1791       56.0904       52.2761       29.8284       29.6253       34.7490        0.0000        0.0000        0.0000        0.0000        0.0000        0.0000        0.0000        0.0000        0.0000        0.0000        0.0000        0.0000        0.0000        0.0000        0.0000        0.0000        0.0000        0.0000        0.0000        0.0000        0.0000        0.0000        0.0000        0.0000        0.0000        0.0000        0.0000        0.0000        0.0000        0.0000        0.0000        0.0000        0.0000        0.0000        0.0000        0.0000        0.0000        0.0000        0.0000        0.0000        0.0000        0.0000        0.0000        0.0000        0.0000        0.0000        0.0000        0.0000        0.0000        0.0000        0.0000        0.0000        0.0000        0.0000        0.0000        0.0000
        0.0000        0.0000        0.0000        0.0000        0.0000        0.0000        0.0000        0.0000        0.0000        0.0000        0.0000        0.0000        0.0000        0.0000        0.0000        0.0000        0.0000        0.0000        0.0000        0.0000        0.0000        0.0000        0.0000        0.0000        0.0000        0.0000        0.0000        0.0000        0.0000        0.0000        0.0000        0.0000        0.0000        0.0000        0.0000        0.0000        0.0000        0.0000        0.0000        0.0000        0.0000        0.0000        0.0000        0.0000        0.0000        0.0000        0.0000        0.0000        0.0000        0.0000        0.0000        0.0000        0.0000        0.0000        0.0000        0.0000        0.0000        0.0000        0.0000        0.0000        0.0000        0.0000        0.0000        0.0000        0.0000        0.0000        0.0000        0.0000        0.0000        0.0000        0.0000        0.0000        0.0000        0.0000        0.0000        0.0000        0.0000        0.0000        0.0000        0.0000        0.0000        0.0000        0.0000        0.0000        0.0000        0.0000        0.0000        0.0000        0.0000        0.0000        0.0000        0.0000        0.0000        0.0000        0.0000        0.0000        0.0000        0.0000        0.0000        0.0000        0.0000        0.0000        0.0000       71.6680       70.0736       68.3311       68.3891       79.6657       80.2303       75.8582       76.2154       70.0122       72.2683       81.7500       90.1834       91.9290       93.6255      109.3745      121.3324      130.3618      140.0539      149.8645      143.1435      165.1402      168.4538      165.7053        0.0000        0.0000        0.0000        0.0000        0.0000        0.0000       67.1715       59.7465       60.1586       54.3756       56.8669       48.7301       44.4304       45.4330       51.0259       58.6143       64.9121       73.5535       80.0856       80.6341       83.2599       89.3775      110.0722      121.4191      115.9608      120.6509      133.2096      114.5572      125.0102      142.5313      137.9469      134.9805      135.5037      112.9366      103.3661       94.3693       79.7332       55.7264       51.9480       56.0169       61.4778       73.6290       79.2021       76.6943       72.4560       42.6620        0.0000        0.0000        0.0000        0.0000        0.0000        0.0000        0.0000        0.0000        0.0000        0.0000        0.0000        0.0000        0.0000        0.0000        0.0000       20.7663       33.8412       28.1250       17.4799       26.8983       22.0164       33.3902        0.0000        0.0000        0.0000        0.0000        0.0000        0.0000        0.0000        0.0000        0.0000        0.0000        0.0000        0.0000        0.0000        0.0000        0.0000        0.0000        0.0000        0.0000        0.0000        0.0000        0.0000        0.0000        0.0000        0.0000        0.0000        0.0000        0.0000        0.0000        0.0000        0.0000        0.0000        0.0000        0.0000        0.0000        0.0000        0.0000        0.0000        0.0000        0.0000        0.0000        0.0000        0.0000        0.0000        0.0000        0.0000        0.0000        0.0000        0.0000        0.0000        0.0000        0.0000        0.0000        0.0000        0.0000        0.0000
        0.0000        0.0000        0.0000        0.0000        0.0000        0.0000        0.0000        0.0000        0.0000        0.0000        0.0000        0.0000        0.0000        0.0000        0.0000        0.0000        0.0000        0.0000        0.0000        0.0000        0.0000        0.0000        0.0000        0.0000        0.0000        0.0000        0.0000        0.0000        0.0000        0.0000        0.0000        0.0000        0.0000        0.0000        0.0000        0.0000        0.0000        0.0000        0.0000        0.0000        0.0000        0.0000        0.0000        0.0000        0.0000        0.0000        0.0000        0.0000        0.0000        0.0000        0.0000        0.0000        0.0000        0.0000        0.0000        0.0000        0.0000        0.0000        0.0000        0.0000        0.0000        0.0000        0.0000        0.0000        0.0000        0.0000        0.0000        0.0000        0.0000        0.0000        0.0000        0.0000        0.0000        0.0000        0.0000        0.0000        0.0000        0.0000        0.0000        0.0000        0.0000        0.0000        0.0000        0.0000        0.0000        0.0000        0.0000        0.0000        0.0000        0.0000        0.0000        0.0000        0.0000        0.0000        0.0000        0.0000        0.0000        0.0000        0.0000        0.0000        0.0000        0.0000        0.0000       83.7509       78.8708       68.1295       75.0158       77.3483       75.7361       78.5050       84.0965       79.1850       80.8442       83.9404       89.4213       91.3217       95.9483        0.0000      121.5616      123.1357        0.0000        0.0000      146.3754      164.1254        0.0000        0.0000        0.0000        0.0000        0.0000        0.0000        0.0000        0.0000       67.4777       62.1544       59.5693       61.4169       59.4618       47.0924       55.4621       61.7127       46.6415       63.3431       69.6955       74.9904       74.5220       76.3656       74.2843       79.2222       87.9776      108.3653      111.1006      118.3402      112.3307      100.3830       96.9853      105.2988      122.0851      130.7388      117.7256       95.6609       85.1010       77.2470       70.7721       46.7620       42.5146       52.6585       53.6078        0.0000        0.0000        0.0000        0.0000        0.0000        0.0000        0.0000        0.0000        0.0000        0.0000        0.0000        0.0000        0.0000        0.0000        0.0000        0.0000        0.0000        0.0000        0.0000        0.0000       13.2007       11.6569       11.4975       11.3138       16.1145        0.0000        0.0000        0.0000        0.0000        0.0000        0.0000        0.0000        0.0000        0.0000        0.0000        0.0000        0.0000        0.0000        0.0000        0.0000        0.0000        0.0000        0.0000        0.0000        0.0000        0.0000        0.0000        0.0000        0.0000        0.0000        0.0000        0.0000        0.0000        0.0000        0.0000        0.0000        0.0000        0.0000        0.0000        0.0000        0.0000        0.0000        0.0000        0.0000        0.0000        0.0000        0.0000        0.0000        0.0000        0.0000        0.0000        0.0000        0.0000        0.0000        0.0000        0.0000        0.0000        0.0000        0.0000        0.0000        0.0000        0.0000
        0.0000        0.0000        0.0000        0.0000        0.0000        0.0000        0.0000        0.0000        0.0000        0.0000        0.0000        0.0000        0.0000        0.0000        0.0000        0.0000        0.0000        0.0000        0.0000        0.0000        0.0000        0.0000        0.0000        0.0000        0.0000        0.0000        0.0000        0.0000        0.0000        0.0000        0.0000        0.0000        0.0000        0.0000        0.0000        0.0000        0.0000        0.0000        0.0000        0.0000        0.0000        0.0000        0.0000        0.0000        0.0000        0.0000        0.0000        0.0000        0.0000        0.0000        0.0000        0.0000        0.0000        0.0000        0.0000        0.0000        0.0000        0.0000        0.0000        0.0000        0.0000        0.0000        0.0000        0.0000        0.0000        0.0000        0.0000        0.0000        0.0000        0.0000        0.0000        0.0000        0.0000        0.0000        0.0000        0.0000        0.0000        0.0000        0.0000        0.0000        0.0000        0.0000        0.0000        0.0000        0.0000        0.0000        0.0000        0.0000        0.0000        0.0000        0.0000        0.0000        0.0000        0.0000        0.0000        0.0000        0.0000        0.0000        0.0000        0.0000        0.0000        0.0000        0.0000       80.1663       63.9097       63.9065       71.8751       79.2657       79.2891       87.3459       92.1546       86.9349       83.1845       88.5099        0.0000        0.0000        0.0000        0.0000        0.0000        0.0000        0.0000        0.0000        0.0000        0.0000        0.0000        0.0000        0.0000        0.0000        0.0000        0.0000        0.0000        0.0000        0.0000       81.9149       64.5827       58.5089       57.1244       58.4992       78.3963       75.6542       55.8166       51.0485       46.8336       68.4936       72.1926       79.0192       74.6334       69.8017       84.4653      138.5351      120.2673       98.3339       90.1853       84.4648       86.9861       92.8327      106.0095      114.0875      105.5883       85.6875       74.7059       71.5946       70.5323       47.1237       41.7797       44.0855        0.0000        0.0000        0.0000        0.0000        0.0000        0.0000        0.0000        0.0000        0.0000        0.0000        0.0000        0.0000        0.0000        0.0000        0.0000        0.0000        0.0000        0.0000        0.0000        0.0000        0.0000        0.0000       10.7650       10.3196       12.8738        0.0000       22.3130       42.9107        0.0000        0.0000        0.0000        0.0000        0.0000        0.0000        0.0000        0.0000        0.0000        0.0000        0.0000        0.0000        0.0000        0.0000        0.0000        0.0000        0.0000        0.0000        0.0000        0.0000        0.0000        0.0000        0.0000        0.0000        0.0000        0.0000        0.0000        0.0000        0.0000        0.0000        0.0000        0.0000        0.0000        0.0000        0.0000        0.0000        0.0000        0.0000        0.0000        0.0000        0.0000        0.0000        0.0000        0.0000        0.0000        0.0000        0.0000        0.0000        0.0000        0.0000        0.0000        0.0000        0.0000        0.0000        0.0000
        0.0000        0.0000        0.0000        0.0000        0.0000        0.0000        0.0000        0.0000        0.0000        0.0000        0.0000        0.0000        0.0000        0.0000        0.0000        0.0000        0.0000        0.0000        0.0000        0.0000        0.0000        0.0000        0.0000        0.0000        0.0000        0.0000        0.0000        0.0000        0.0000        0.0000        0.0000        0.0000        0.0000        0.0000        0.0000        0.0000        0.0000        0.0000        0.0000        0.0000        0.0000        0.0000        0.0000        0.0000        0.0000        0.0000        0.0000        0.0000        0.0000        0.0000        0.0000        0.0000        0.0000        0.0000        0.0000        0.0000        0.0000        0.0000        0.0000        0.0000        0.0000        0.0000        0.0000        0.0000        0.0000        0.0000        0.0000        0.0000        0.0000        0.0000        0.0000        0.0000        0.0000        0.0000        0.0000        0.0000        0.0000        0.0000        0.0000        0.0000        0.0000        0.0000        0.0000        0.0000        0.0000        0.0000        0.0000        0.0000        0.0000        0.0000        0.0000        0.0000        0.0000        0.0000        0.0000        0.0000        0.0000        0.0000        0.0000        0.0000        0.0000        0.0000        0.0000        0.0000        0.0000       51.8142       68.5933       72.1491       73.0186       77.6033       85.1729       91.2344       87.6389       93.4864       92.6086        0.0000        0.0000        0.0000        0.0000        0.0000        0.0000        0.0000        0.0000        0.0000        0.0000        0.0000        0.0000        0.0000        0.0000        0.0000        0.0000        0.0000        0.0000       91.4928       73.3667       75.5390       77.3774       79.0787       86.6475       73.6300       59.2618       54.3114       53.5966       66.1172       72.1348       75.7358       70.8917       75.6468       90.5650      136.4754       90.9159       76.9276       72.2229       72.9745       99.4523       94.0946       97.3202       95.3953       96.3820       79.4781       75.8245       62.4592       62.3722       48.2400       56.4900        0.0000        0.0000        0.0000        0.0000        0.0000        0.0000        0.0000        0.0000        0.0000        0.0000        0.0000        0.0000        0.0000        0.0000        0.0000        0.0000        0.0000        0.0000        0.0000        0.0000        0.0000        0.0000        0.0000        0.0000       15.1950       13.5236        0.0000       43.5600       69.3000        0.0000        0.0000        0.0000        0.0000        0.0000        0.0000        0.0000        0.0000        0.0000        0.0000        0.0000        0.0000        0.0000        0.0000        0.0000        0.0000        0.0000        0.0000        0.0000        0.0000        0.0000        0.0000        0.0000        0.0000        0.0000        0.0000        0.0000        0.0000        0.0000        0.0000        0.0000        0.0000        0.0000        0.0000        0.0000        0.0000        0.0000        0.0000        0.0000        0.0000        0.0000        0.0000        0.0000        0.0000        0.0000        0.0000        0.0000        0.0000        0.0000        0.0000        0.0000        0.0000        0.0000        0.0000        0.0000
        0.0000        0.0000        0.0000        0.0000        0.0000        0.0000        0.0000        0.0000        0.0000        0.0000        0.0000        0.0000        0.0000        0.0000        0.0000        0.0000        0.0000        0.0000        0.0000        0.0000        0.0000        0.0000        0.0000        0.0000        0.0000        0.0000        0.0000        0.0000        0.0000        0.0000        0.0000        0.0000        0.0000        0.0000        0.0000        0.0000        0.0000        0.0000        0.0000        0.0000        0.0000        0.0000        0.0000        0.0000        0.0000        0.0000        0.0000        0.0000        0.0000        0.0000        0.0000        0.0000        0.0000        0.0000        0.0000        0.0000        0.0000        0.0000        0.0000        0.0000        0.0000        0.0000        0.0000        0.0000        0.0000        0.0000        0.0000        0.0000        0.0000        0.0000        0.0000        0.0000        0.0000        0.0000        0.0000        0.0000        0.0000        0.0000        0.0000        0.0000        0.0000        0.0000        0.0000        0.0000        0.0000        0.0000        0.0000        0.0000        0.0000        0.0000        0.0000        0.0000        0.0000        0.0000        0.0000        0.0000        0.0000        0.0000        0.0000        0.0000        0.0000        0.0000        0.0000        0.0000        0.0000        0.0000       66.8200       71.0491       70.2196       84.6914      112.7972      120.5317      116.2799      109.4886      100.1452        0.0000        0.0000        0.0000        0.0000        0.0000        0.0000        0.0000        0.0000        0.0000        0.0000        0.0000        0.0000        0.0000        0.0000        0.0000        0.0000        0.0000        0.0000        0.0000        0.0000       75.7051       84.7285       91.9354       92.1657       88.4885       88.5757       70.6812       54.4484       64.7890       71.4670       74.8620       68.5650       63.5749       60.1407       58.8163       49.7432       60.7825       74.2464       84.8096      102.8653       88.7419      107.2305      109.6835      107.6353       65.9068        0.0000        0.0000       89.3829        0.0000        0.0000        0.0000        0.0000        0.0000        0.0000        0.0000        0.0000        0.0000        0.0000        0.0000        0.0000        0.0000        0.0000        0.0000        0.0000        0.0000        0.0000        0.0000        0.0000        0.0000        0.0000        0.0000        0.0000        0.0000        0.0000        9.6611       17.1013        0.0000        0.0000        0.0000        0.0000        0.0000        0.0000        0.0000        0.0000        0.0000        0.0000        0.0000        0.0000        0.0000        0.0000        0.0000        0.0000        0.0000        0.0000        0.0000        0.0000        0.0000        0.0000        0.0000        0.0000        0.0000        0.0000        0.0000        0.0000        0.0000        0.0000        0.0000        0.0000        0.0000        0.0000        0.0000        0.0000        0.0000        0.0000        0.0000        0.0000        0.0000        0.0000        0.0000        0.0000        0.0000        0.0000        0.0000        0.0000        0.0000        0.0000        0.0000        0.0000        0.0000        0.0000        0.0000        0.0000        0.0000        0.0000
[truncated: 212,709 more chars]
