# Supplementary material for: Multidimensional evaluation of the TRMM 3B43V7 satellite-based precipitation product in mainland China from 1998–2016
Source: PeerJ. 2020 Feb 20;8:e8615. doi: 10.7717/peerj.8615 (PMC7036276; doi:10.7717/peerj.8615)
Supplement: Supplemental Information 2 [file peerj-08-8615-s002.zip › TRMM_3B43 data/TRMM 3B43 data-Year-Month/2005-05.txt]

ncols         249
nrows         175
xllcorner     73.250
yllcorner     6.500
cellsize      0.25000
        0.0000        0.0000        0.0000        0.0000        0.0000        0.0000        0.0000        0.0000        0.0000        0.0000        0.0000        0.0000        0.0000        0.0000        0.0000        0.0000        0.0000        0.0000        0.0000        0.0000        0.0000        0.0000        0.0000        0.0000        0.0000        0.0000        0.0000        0.0000        0.0000        0.0000        0.0000        0.0000        0.0000        0.0000        0.0000        0.0000        0.0000        0.0000        0.0000        0.0000        0.0000        0.0000        0.0000        0.0000        0.0000        0.0000        0.0000        0.0000        0.0000        0.0000        0.0000        0.0000        0.0000        0.0000        0.0000        0.0000        0.0000        0.0000        0.0000        0.0000        0.0000        0.0000        0.0000        0.0000        0.0000        0.0000        0.0000        0.0000        0.0000        0.0000        0.0000        0.0000        0.0000        0.0000        0.0000        0.0000        0.0000        0.0000        0.0000        0.0000        0.0000        0.0000        0.0000        0.0000        0.0000        0.0000        0.0000        0.0000        0.0000        0.0000        0.0000        0.0000        0.0000        0.0000        0.0000        0.0000        0.0000        0.0000        0.0000        0.0000        0.0000        0.0000        0.0000        0.0000        0.0000        0.0000        0.0000        0.0000        0.0000        0.0000        0.0000        0.0000        0.0000        0.0000        0.0000        0.0000        0.0000        0.0000        0.0000        0.0000        0.0000        0.0000        0.0000        0.0000        0.0000        0.0000        0.0000        0.0000        0.0000        0.0000        0.0000        0.0000        0.0000        0.0000        0.0000        0.0000        0.0000        0.0000        0.0000        0.0000        0.0000        0.0000        0.0000        0.0000        0.0000        0.0000        0.0000        0.0000        0.0000        0.0000        0.0000        0.0000        0.0000        0.0000        0.0000        0.0000        0.0000        0.0000        0.0000        0.0000        0.0000        0.0000        0.0000        0.0000        0.0000        0.0000        0.0000        0.0000        0.0000        0.0000        0.0000        0.0000        0.0000       37.7104       44.8649       57.7198        0.0000        0.0000        0.0000       71.2844       79.1940       80.0462       83.2922       93.0675       84.6368       88.4746       82.7518       81.2994       75.6251       65.6640       65.3700       66.0148       60.8946       58.0867       65.8102       64.4106       69.5091       73.5560       82.2627       75.9493       83.6119       96.8657       96.9405       86.6824       93.6811       91.4216       91.3927       69.7860       82.7301       75.3941       80.0379       90.7138       91.6115      101.1902      109.6223      109.8555       87.8089       79.9634       97.9806        0.0000        0.0000        0.0000        0.0000        0.0000        0.0000        0.0000        0.0000        0.0000        0.0000        0.0000        0.0000        0.0000        0.0000        0.0000        0.0000        0.0000        0.0000        0.0000        0.0000        0.0000        0.0000        0.0000        0.0000        0.0000        0.0000        0.0000        0.0000        0.0000        0.0000
        0.0000        0.0000        0.0000        0.0000        0.0000        0.0000        0.0000        0.0000        0.0000        0.0000        0.0000        0.0000        0.0000        0.0000        0.0000        0.0000        0.0000        0.0000        0.0000        0.0000        0.0000        0.0000        0.0000        0.0000        0.0000        0.0000        0.0000        0.0000        0.0000        0.0000        0.0000        0.0000        0.0000        0.0000        0.0000        0.0000        0.0000        0.0000        0.0000        0.0000        0.0000        0.0000        0.0000        0.0000        0.0000        0.0000        0.0000        0.0000        0.0000        0.0000        0.0000        0.0000        0.0000        0.0000        0.0000        0.0000        0.0000        0.0000        0.0000        0.0000        0.0000        0.0000        0.0000        0.0000        0.0000        0.0000        0.0000        0.0000        0.0000        0.0000        0.0000        0.0000        0.0000        0.0000        0.0000        0.0000        0.0000        0.0000        0.0000        0.0000        0.0000        0.0000        0.0000        0.0000        0.0000        0.0000        0.0000        0.0000        0.0000        0.0000        0.0000        0.0000        0.0000        0.0000        0.0000        0.0000        0.0000        0.0000        0.0000        0.0000        0.0000        0.0000        0.0000        0.0000        0.0000        0.0000        0.0000        0.0000        0.0000        0.0000        0.0000        0.0000        0.0000        0.0000        0.0000        0.0000        0.0000        0.0000        0.0000        0.0000        0.0000        0.0000        0.0000        0.0000        0.0000        0.0000        0.0000        0.0000        0.0000        0.0000        0.0000        0.0000        0.0000        0.0000        0.0000        0.0000        0.0000        0.0000        0.0000        0.0000        0.0000        0.0000        0.0000        0.0000        0.0000        0.0000        0.0000        0.0000        0.0000        0.0000        0.0000        0.0000        0.0000        0.0000        0.0000        0.0000        0.0000        0.0000        0.0000        0.0000        0.0000        0.0000        0.0000        0.0000        0.0000        0.0000        0.0000        0.0000        0.0000        0.0000        0.0000        0.0000       40.1075       43.9633       43.7616       48.6443       51.7396       56.4340       74.1034       71.1476       63.5021       63.1606       73.5111       76.8103       77.3332       80.0951       84.6823       80.6883       70.9072       78.9319       65.5661       79.2889       59.6251       66.5158       85.6041       73.5849       66.5181       71.8776       86.6281       90.2329       76.2068       91.7491      105.9513      107.4323       90.0973       75.4308       66.9354       58.1090       78.4588       88.7616       80.2802       90.8371      102.7262      100.2279      100.4839      103.9153      103.2785       97.1354      102.2860      124.2074      117.7430      104.2995      118.5578      119.5165      112.5926      119.1154        0.0000        0.0000        0.0000        0.0000        0.0000        0.0000        0.0000        0.0000        0.0000        0.0000        0.0000        0.0000        0.0000        0.0000        0.0000        0.0000        0.0000        0.0000        0.0000        0.0000        0.0000        0.0000        0.0000
        0.0000        0.0000        0.0000        0.0000        0.0000        0.0000        0.0000        0.0000        0.0000        0.0000        0.0000        0.0000        0.0000        0.0000        0.0000        0.0000        0.0000        0.0000        0.0000        0.0000        0.0000        0.0000        0.0000        0.0000        0.0000        0.0000        0.0000        0.0000        0.0000        0.0000        0.0000        0.0000        0.0000        0.0000        0.0000        0.0000        0.0000        0.0000        0.0000        0.0000        0.0000        0.0000        0.0000        0.0000        0.0000        0.0000        0.0000        0.0000        0.0000        0.0000        0.0000        0.0000        0.0000        0.0000        0.0000       77.8162        0.0000       58.1114       53.2200        0.0000        0.0000        0.0000        0.0000        0.0000        0.0000        0.0000        0.0000        0.0000        0.0000        0.0000        0.0000        0.0000        0.0000        0.0000        0.0000        0.0000        0.0000        0.0000        0.0000        0.0000        0.0000        0.0000        0.0000        0.0000        0.0000        0.0000        0.0000        0.0000        0.0000        0.0000        0.0000        0.0000        0.0000        0.0000        0.0000        0.0000        0.0000        0.0000        0.0000        0.0000        0.0000        0.0000        0.0000        0.0000        0.0000        0.0000        0.0000        0.0000        0.0000        0.0000        0.0000        0.0000        0.0000        0.0000        0.0000        0.0000        0.0000        0.0000        0.0000        0.0000        0.0000        0.0000        0.0000        0.0000        0.0000        0.0000        0.0000        0.0000        0.0000        0.0000        0.0000        0.0000        0.0000        0.0000        0.0000        0.0000        0.0000        0.0000        0.0000        0.0000        0.0000        0.0000        0.0000        0.0000        0.0000        0.0000        0.0000        0.0000        0.0000        0.0000        0.0000        0.0000        0.0000        0.0000        0.0000        0.0000        0.0000        0.0000        0.0000        0.0000        0.0000        0.0000        0.0000        0.0000        0.0000        0.0000        0.0000        0.0000        0.0000        0.0000        0.0000       37.6183       46.5405       49.2222       42.0940       42.6809       43.3586       48.5432       50.8605       65.4575       63.4169       66.5948       69.2848       72.7616       62.5887       63.0522       67.0939       68.1421       78.4383       80.3058       68.9103       64.3390       63.0086       68.7107       79.6873       84.4339       75.1062       77.5439       90.0484      106.3028      114.3604      116.4964       97.3921       83.2035       77.0678       69.4602       65.6060       61.1635       63.3024       65.0670       78.7448       92.1435      111.9386      115.3806      117.0914      125.4255      111.2717      117.7743      120.8333      123.2460      105.2355      107.1108      112.6870      107.5226      108.0314      111.9285      119.3400        0.0000        0.0000        0.0000        0.0000        0.0000        0.0000        0.0000        0.0000        0.0000        0.0000        0.0000        0.0000        0.0000        0.0000        0.0000        0.0000        0.0000        0.0000        0.0000        0.0000        0.0000        0.0000
        0.0000        0.0000        0.0000        0.0000        0.0000        0.0000        0.0000        0.0000        0.0000        0.0000        0.0000        0.0000        0.0000        0.0000        0.0000        0.0000        0.0000        0.0000        0.0000        0.0000        0.0000        0.0000        0.0000        0.0000        0.0000        0.0000        0.0000        0.0000        0.0000        0.0000        0.0000        0.0000        0.0000        0.0000        0.0000        0.0000        0.0000        0.0000        0.0000        0.0000        0.0000        0.0000        0.0000        0.0000        0.0000        0.0000        0.0000        0.0000        0.0000        0.0000        0.0000        0.0000        0.0000      104.0267       98.1163       76.0943       69.0813       66.7038       61.7666       38.7964        0.0000        0.0000        0.0000        0.0000        0.0000        0.0000        0.0000        0.0000        0.0000        0.0000        0.0000        0.0000        0.0000        0.0000        0.0000        0.0000        0.0000        0.0000        0.0000        0.0000        0.0000        0.0000        0.0000        0.0000        0.0000        0.0000        0.0000        0.0000        0.0000        0.0000        0.0000        0.0000        0.0000        0.0000        0.0000        0.0000        0.0000        0.0000        0.0000        0.0000        0.0000        0.0000        0.0000        0.0000        0.0000        0.0000        0.0000        0.0000        0.0000        0.0000        0.0000        0.0000        0.0000        0.0000        0.0000        0.0000        0.0000        0.0000        0.0000        0.0000        0.0000        0.0000        0.0000        0.0000        0.0000        0.0000        0.0000        0.0000        0.0000        0.0000        0.0000        0.0000        0.0000        0.0000        0.0000        0.0000        0.0000        0.0000        0.0000        0.0000        0.0000        0.0000        0.0000        0.0000        0.0000        0.0000        0.0000        0.0000        0.0000        0.0000        0.0000        0.0000        0.0000        0.0000        0.0000        0.0000        0.0000        0.0000        0.0000        0.0000        0.0000        0.0000        0.0000        0.0000        0.0000        0.0000        0.0000        0.0000        0.0000        0.0000       25.9537       28.8945       45.6957       45.1913       45.5338       39.1005       36.7595       38.1986       49.0489       67.7290       58.4219       61.3008       67.3360       73.7452       82.5365       80.9130       70.6921       68.6358       79.3599       90.5456       79.6572       70.7332       88.3140       89.5244       85.0791       86.9107       85.0506       82.6951       86.6380      102.0499      116.0912       96.7414       91.2117       88.7956       81.6545       74.7878       65.7455       80.1090       67.1921       69.0200       74.7825       94.3189      108.2335      116.1160      110.4877      115.5754      112.9472      120.0904      144.1373      149.2232      118.2457      104.5265      112.1818      112.7541      113.0286      110.5159      123.1619      127.6053      127.8369        0.0000        0.0000        0.0000        0.0000        0.0000        0.0000        0.0000        0.0000        0.0000        0.0000        0.0000        0.0000        0.0000        0.0000        0.0000        0.0000        0.0000        0.0000        0.0000        0.0000
        0.0000        0.0000        0.0000        0.0000        0.0000        0.0000        0.0000        0.0000        0.0000        0.0000        0.0000        0.0000        0.0000        0.0000        0.0000        0.0000        0.0000        0.0000        0.0000        0.0000        0.0000        0.0000        0.0000        0.0000        0.0000        0.0000        0.0000        0.0000        0.0000        0.0000        0.0000        0.0000        0.0000        0.0000        0.0000        0.0000        0.0000        0.0000        0.0000        0.0000        0.0000        0.0000        0.0000        0.0000        0.0000        0.0000        0.0000        0.0000        0.0000        0.0000        0.0000        0.0000        0.0000       57.7381       56.9210       54.2308       56.7121       52.3297       49.7422       42.3635        0.0000        0.0000        0.0000        0.0000        0.0000        0.0000        0.0000        0.0000        0.0000        0.0000        0.0000        0.0000        0.0000        0.0000        0.0000        0.0000        0.0000        0.0000        0.0000        0.0000        0.0000        0.0000        0.0000        0.0000        0.0000        0.0000        0.0000        0.0000        0.0000        0.0000        0.0000        0.0000        0.0000        0.0000        0.0000        0.0000        0.0000        0.0000        0.0000        0.0000        0.0000        0.0000        0.0000        0.0000        0.0000        0.0000        0.0000        0.0000        0.0000        0.0000        0.0000        0.0000        0.0000        0.0000        0.0000        0.0000        0.0000        0.0000        0.0000        0.0000        0.0000        0.0000        0.0000        0.0000        0.0000        0.0000        0.0000        0.0000        0.0000        0.0000        0.0000        0.0000        0.0000        0.0000        0.0000        0.0000        0.0000        0.0000        0.0000        0.0000        0.0000        0.0000        0.0000        0.0000        0.0000        0.0000        0.0000        0.0000        0.0000        0.0000        0.0000        0.0000        0.0000        0.0000        0.0000        0.0000        0.0000        0.0000        0.0000        0.0000        0.0000        0.0000        0.0000        0.0000        0.0000        0.0000        0.0000        0.0000        0.0000        0.0000       25.8572       28.9095       35.2254       28.7796       35.4169       32.6595       35.1919       34.0980       40.5664       53.3716       64.5050       62.3380       67.2611       76.9855       89.1806       90.3914       80.6815       82.9417       82.0687       83.0864       76.4328       81.1463       98.1029      108.6182       88.2738       80.8595       77.9577       86.2747       95.0255      100.3326      112.5997       99.7114       87.0423       77.7804       78.0655       78.0950       66.4074       69.8211       83.1859       79.8295       83.8952       91.9434      101.4135      116.4773      111.0864      116.3175      112.5169      121.8028      129.1549      121.9137       96.5946       99.0048       91.2731       98.5788      116.6261      114.5555      105.3678      103.3659      108.7976      112.0494      122.0482        0.0000        0.0000        0.0000        0.0000        0.0000        0.0000        0.0000        0.0000        0.0000        0.0000        0.0000        0.0000        0.0000        0.0000        0.0000        0.0000        0.0000        0.0000
        0.0000        0.0000        0.0000        0.0000        0.0000        0.0000        0.0000        0.0000        0.0000        0.0000        0.0000        0.0000        0.0000        0.0000        0.0000        0.0000        0.0000        0.0000        0.0000        0.0000        0.0000        0.0000        0.0000        0.0000        0.0000        0.0000        0.0000        0.0000        0.0000        0.0000        0.0000        0.0000        0.0000        0.0000        0.0000        0.0000        0.0000        0.0000        0.0000        0.0000        0.0000        0.0000        0.0000        0.0000        0.0000        0.0000        0.0000        0.0000        0.0000        0.0000       49.9510       52.5510       56.5559       51.0535       56.8425       50.1363       47.5677       50.3333       51.2302       42.6845       34.4769       30.2399        0.0000        0.0000        0.0000        0.0000        0.0000        0.0000        0.0000        0.0000        0.0000        0.0000        0.0000        0.0000        0.0000        0.0000        0.0000        0.0000        0.0000        0.0000        0.0000        0.0000        0.0000        0.0000        0.0000        0.0000        0.0000        0.0000        0.0000        0.0000        0.0000        0.0000        0.0000        0.0000        0.0000        0.0000        0.0000        0.0000        0.0000        0.0000        0.0000        0.0000        0.0000        0.0000        0.0000        0.0000        0.0000        0.0000        0.0000        0.0000        0.0000        0.0000        0.0000        0.0000        0.0000        0.0000        0.0000        0.0000        0.0000        0.0000        0.0000        0.0000        0.0000        0.0000        0.0000        0.0000        0.0000        0.0000        0.0000        0.0000        0.0000        0.0000        0.0000        0.0000        0.0000        0.0000        0.0000        0.0000        0.0000        0.0000        0.0000        0.0000        0.0000        0.0000        0.0000        0.0000        0.0000        0.0000        0.0000        0.0000        0.0000        0.0000        0.0000        0.0000        0.0000        0.0000        0.0000        0.0000        0.0000        0.0000        0.0000        0.0000        0.0000        0.0000        0.0000        0.0000        0.0000        0.0000        0.0000       26.4828       27.9018       24.9648       24.1920       23.5550       35.8564       48.3240       39.6179       36.4792       40.3296       51.6527       56.2106       52.0415       68.0411       72.3928       84.6381       88.9350       79.3182       90.0828       93.7742       79.1361       71.9641       69.9044       71.3855       92.1512      109.3301      100.7440       92.0732       93.1854      121.1948      149.6520      115.8061      108.1406       97.4099       75.8311       69.8244       68.8755       66.0319       64.8863       74.3734       67.9076       74.6737       81.5242      101.6149      109.3136      120.8822      120.6521      109.0644      112.9503      126.6720      116.9880      111.7448      107.6141       99.4359       98.4810      104.3859      110.4135      107.3417      106.9443      101.9569      113.5342      124.8761        0.0000        0.0000        0.0000        0.0000        0.0000        0.0000        0.0000        0.0000        0.0000        0.0000        0.0000        0.0000        0.0000        0.0000       94.3962       87.0568       90.3805        0.0000
        0.0000        0.0000        0.0000        0.0000        0.0000        0.0000        0.0000        0.0000        0.0000        0.0000        0.0000        0.0000        0.0000        0.0000        0.0000        0.0000        0.0000        0.0000        0.0000        0.0000        0.0000        0.0000        0.0000        0.0000        0.0000        0.0000        0.0000        0.0000        0.0000        0.0000        0.0000        0.0000        0.0000        0.0000        0.0000        0.0000        0.0000        0.0000        0.0000        0.0000        0.0000        0.0000        0.0000        0.0000        0.0000        0.0000        0.0000        0.0000       46.6888       45.6753       42.4820       41.8624       43.9072       43.9080       43.4779       37.3337       40.7547       44.9395       43.7599       45.2229       46.4277       34.8431       34.5219        0.0000        0.0000        0.0000        0.0000        0.0000        0.0000        0.0000        0.0000        0.0000        0.0000        0.0000        0.0000        0.0000        0.0000        0.0000        0.0000        0.0000        0.0000        0.0000        0.0000        0.0000        0.0000        0.0000        0.0000        0.0000        0.0000        0.0000        0.0000        0.0000        0.0000        0.0000        0.0000        0.0000        0.0000        0.0000        0.0000        0.0000        0.0000        0.0000        0.0000        0.0000        0.0000        0.0000        0.0000        0.0000        0.0000        0.0000        0.0000        0.0000        0.0000        0.0000        0.0000        0.0000        0.0000        0.0000        0.0000        0.0000        0.0000        0.0000        0.0000        0.0000        0.0000        0.0000        0.0000        0.0000        0.0000        0.0000        0.0000        0.0000        0.0000        0.0000        0.0000        0.0000        0.0000        0.0000        0.0000        0.0000        0.0000        0.0000        0.0000        0.0000        0.0000        0.0000        0.0000        0.0000        0.0000        0.0000        0.0000        0.0000        0.0000        0.0000        0.0000        0.0000        0.0000        0.0000        0.0000        0.0000        0.0000        0.0000        0.0000        0.0000        0.0000        0.0000        0.0000        0.0000       20.7929       16.0771       17.6090       18.5351       23.6698       23.9841       30.0675       27.7772       33.1193       38.6296       44.1867       60.7480       50.3526       51.9413       56.3772       63.8892       80.2511       90.8207       98.9629      112.2753      104.9310       96.9242       87.0015       83.1144       85.2414       90.2142      129.9981      109.4396      113.6905      133.0682      140.3123      153.4388      123.3965      104.2148       94.5034       81.8764       72.8834       73.9618       71.3657       65.4840       68.0248       79.2394       71.0053       87.2523       82.7822       91.6574      102.3815      101.0681      102.5026      100.7982      101.7043      113.6951      111.5040      112.1884       98.4709      103.0252      101.8772      112.4675       99.1795      102.5742      107.8458       99.9625      110.1360      117.4912        0.0000        0.0000        0.0000        0.0000        0.0000        0.0000        0.0000        0.0000        0.0000       76.1538       80.5690       84.9189       83.7996       89.1964       89.7907       85.5654       88.8807
        0.0000        0.0000        0.0000        0.0000        0.0000        0.0000        0.0000        0.0000        0.0000        0.0000        0.0000        0.0000        0.0000        0.0000        0.0000        0.0000        0.0000        0.0000        0.0000        0.0000        0.0000        0.0000        0.0000        0.0000        0.0000        0.0000        0.0000        0.0000        0.0000        0.0000        0.0000        0.0000        0.0000        0.0000        0.0000        0.0000        0.0000        0.0000        0.0000        0.0000        0.0000        0.0000        0.0000        0.0000        0.0000        0.0000        0.0000        0.0000       45.2212       44.4854       41.8478       33.4860       31.9118       35.1977       36.6341       35.5583       38.2878       38.7953       48.8868       52.8454       55.1516       39.7433       31.0884       42.9408       34.5414       33.1817       28.8769        0.0000        0.0000        0.0000        0.0000        0.0000        0.0000        0.0000        0.0000        0.0000        0.0000        0.0000        0.0000        0.0000        0.0000        0.0000        0.0000        0.0000        0.0000        0.0000        0.0000        0.0000        0.0000        0.0000        0.0000        0.0000        0.0000        0.0000        0.0000        0.0000        0.0000        0.0000        0.0000        0.0000        0.0000        0.0000        0.0000        0.0000        0.0000        0.0000        0.0000        0.0000        0.0000        0.0000        0.0000        0.0000        0.0000        0.0000        0.0000        0.0000        0.0000        0.0000        0.0000        0.0000        0.0000        0.0000        0.0000        0.0000        0.0000        0.0000        0.0000        0.0000        0.0000        0.0000        0.0000        0.0000        0.0000        0.0000        0.0000        0.0000        0.0000        0.0000        0.0000        0.0000        0.0000        0.0000        0.0000        0.0000        0.0000        0.0000        0.0000        0.0000        0.0000        0.0000        0.0000        0.0000        0.0000        0.0000        0.0000        0.0000        0.0000        0.0000        0.0000        0.0000        0.0000        0.0000        0.0000        0.0000        0.0000        0.0000        0.0000        0.0000       17.7104       13.5143       14.6456       13.7908       14.9224       17.1855       21.6784       25.8690       28.5621       47.6026       60.3150       56.1107       50.2738       56.5827       58.8814       67.5765       83.5879      101.9346      112.6179      120.1279      118.8839      109.1844       94.6659       97.1460       97.5167       98.5641       99.1095      102.0168      124.2990      137.3553      128.0214      146.2025      123.6148      117.1631      102.5051       79.4977       74.9666       78.1203       72.6355       70.2485       76.4699       71.8730       71.2243       79.8295       77.1423       82.2340       81.4879       86.7484       91.4202       93.6171       81.2943       98.8988      109.0928      103.8655      107.9901      108.3022      107.2358      108.7186      109.5096       94.3545       92.4461       89.1356       99.3454        0.0000        0.0000        0.0000        0.0000        0.0000        0.0000       68.0872       68.0982       69.5656       70.1322       68.2896       65.5292       72.7342       77.8721       91.8812       84.3726        0.0000        0.0000
        0.0000        0.0000        0.0000        0.0000        0.0000        0.0000        0.0000        0.0000        0.0000        0.0000        0.0000        0.0000        0.0000        0.0000        0.0000        0.0000        0.0000        0.0000        0.0000        0.0000        0.0000        0.0000        0.0000        0.0000        0.0000        0.0000        0.0000        0.0000        0.0000        0.0000        0.0000        0.0000        0.0000        0.0000        0.0000        0.0000        0.0000        0.0000        0.0000        0.0000        0.0000        0.0000        0.0000        0.0000        0.0000        0.0000        0.0000        0.0000       50.6085       45.5755       43.3354       33.1902       25.7866       24.3416       25.0920       25.9631       37.0494       28.5501       33.0133       41.4265       41.5276       36.3441       29.4887       34.2289       49.3449       48.0733       49.0668       37.0039       25.7313        0.0000        0.0000        0.0000        0.0000        0.0000        0.0000        0.0000        0.0000        0.0000        0.0000        0.0000        0.0000        0.0000        0.0000        0.0000        0.0000        0.0000        0.0000        0.0000        0.0000        0.0000        0.0000        0.0000        0.0000        0.0000        0.0000        0.0000        0.0000        0.0000        0.0000        0.0000        0.0000        0.0000        0.0000        0.0000        0.0000        0.0000        0.0000        0.0000        0.0000        0.0000        0.0000        0.0000        0.0000        0.0000        0.0000        0.0000        0.0000        0.0000        0.0000        0.0000        0.0000        0.0000        0.0000        0.0000        0.0000        0.0000        0.0000        0.0000        0.0000        0.0000        0.0000        0.0000        0.0000        0.0000        0.0000        0.0000        0.0000        0.0000        0.0000        0.0000        0.0000        0.0000        0.0000        0.0000        0.0000        0.0000        0.0000        0.0000        0.0000        0.0000        0.0000        0.0000        0.0000        0.0000        0.0000        0.0000        0.0000        0.0000        0.0000        0.0000        0.0000        0.0000        0.0000        0.0000        0.0000        0.0000        0.0000        0.0000        7.9693        8.1730        8.7654        9.7927       11.3819       15.3950       21.3730       41.8527      213.6407      212.7267       39.4089       80.7689       88.5254       61.9628       62.8910       74.0842       96.1693      104.3524      128.3797      136.4249      127.8907      119.0408      110.5954      104.9948      108.7890       99.1126      115.3165      127.5320      147.4096      114.3047      113.9334      111.4210      108.8169      119.0756      120.2029      101.1084       82.2637       79.2486       74.9474       73.1344       68.9999       68.0521       66.5936       62.5133       55.3566       60.2109       69.4152       64.6176       67.8341       80.7526       77.2796       91.9085      128.5493      117.7499      110.5154       99.5209      111.2548      111.4358       99.3666       75.5197       74.2193       65.4534       60.6947       52.2495       50.2211       50.8877       57.1090       55.4153       57.2718       57.1755       63.6174       72.0736       80.1241       84.1464       64.4918       70.4156       74.6480       80.8405       83.0685        0.0000        0.0000
        0.0000        0.0000        0.0000        0.0000        0.0000        0.0000        0.0000        0.0000        0.0000        0.0000        0.0000        0.0000        0.0000        0.0000        0.0000        0.0000        0.0000        0.0000        0.0000        0.0000        0.0000        0.0000        0.0000        0.0000        0.0000        0.0000        0.0000        0.0000        0.0000        0.0000        0.0000        0.0000        0.0000        0.0000        0.0000        0.0000        0.0000        0.0000        0.0000        0.0000        0.0000        0.0000        0.0000        0.0000        0.0000        0.0000        0.0000        0.0000       53.1327       54.4143       44.4968       31.2894       26.4208       23.1705       24.0635       21.4993       38.0550       28.6414       25.5142       29.5628       32.5754       37.1359       32.5841       34.0156       46.7921       41.3227       57.8739       51.8484       34.1169       26.4863        0.0000        0.0000        0.0000        0.0000        0.0000        0.0000        0.0000        0.0000        0.0000        0.0000        0.0000        0.0000        0.0000        0.0000        0.0000        0.0000        0.0000        0.0000        0.0000        0.0000        0.0000        0.0000        0.0000        0.0000        0.0000        0.0000        0.0000        0.0000        0.0000        0.0000        0.0000        0.0000        0.0000        0.0000        0.0000        0.0000        0.0000        0.0000        0.0000        0.0000        0.0000        0.0000        0.0000        0.0000        0.0000        0.0000        0.0000        0.0000        0.0000        0.0000        0.0000        0.0000        0.0000        0.0000        0.0000        0.0000        0.0000        0.0000        0.0000        0.0000        0.0000        0.0000        0.0000        0.0000        0.0000        0.0000        0.0000        0.0000        0.0000        0.0000        0.0000        0.0000        0.0000        0.0000        0.0000        0.0000        0.0000        0.0000        0.0000        0.0000        0.0000        0.0000        0.0000        0.0000        0.0000        0.0000        0.0000        0.0000        0.0000        0.0000        0.0000        0.0000        0.0000        0.0000        0.0000        0.0000        0.0000        0.0000        0.0000        7.8604        8.6946       10.0314       12.4975       16.2947        0.0000       32.3718      148.9452      132.1002        0.0000        0.0000        0.0000       73.5406       74.4416       88.8774      102.7305      111.4536      112.9715      125.4016      132.9426      129.8659      113.6164      105.8946      117.4928      109.7361      116.3513      127.4454      132.7601      105.9396       85.6068       68.8458       83.8334       83.1706      106.1115       96.5875       82.6152       85.3044       77.9773       71.1736       63.4567       66.3873       64.2581       58.9505       60.8253       56.2478       49.0645       50.8801       60.3329       68.7353       74.6089       68.9830      102.3189       89.5379      100.0096      101.8595      115.1972      124.7607      104.0611       83.3126       78.2258       63.0906       52.1219       45.2507       40.6695       43.6164       48.5397       53.9984       40.2553       40.4610       55.7062       55.1998       53.6625       56.3924       70.4825       74.3909       66.4888       70.8386       78.3997        0.0000        0.0000
        0.0000        0.0000        0.0000        0.0000        0.0000        0.0000        0.0000        0.0000        0.0000        0.0000        0.0000        0.0000        0.0000        0.0000        0.0000        0.0000        0.0000        0.0000        0.0000        0.0000        0.0000        0.0000        0.0000        0.0000        0.0000        0.0000        0.0000        0.0000        0.0000        0.0000        0.0000        0.0000        0.0000        0.0000        0.0000        0.0000        0.0000        0.0000       58.3962       55.2667       53.6703        0.0000        0.0000        0.0000        0.0000        0.0000        0.0000        0.0000       49.7167       46.5023       43.3209       32.9717       37.1693       28.9781       25.8758       38.3901       44.8757       34.6415       35.2769       36.9926       32.0189       29.1908       35.3932       34.2302       32.7612       32.1972       35.0687       54.2447       51.8661       30.9739        0.0000        0.0000        0.0000        0.0000        0.0000        0.0000        0.0000        0.0000        0.0000        0.0000        0.0000        0.0000        0.0000        0.0000        0.0000        0.0000        0.0000        0.0000        0.0000        0.0000        0.0000        0.0000        0.0000        0.0000        0.0000        0.0000        0.0000        0.0000        0.0000        0.0000        0.0000        0.0000        0.0000        0.0000        0.0000        0.0000        0.0000        0.0000        0.0000        0.0000        0.0000        0.0000        0.0000        0.0000        0.0000        0.0000        0.0000        0.0000        0.0000        0.0000        0.0000        0.0000        0.0000        0.0000        0.0000        0.0000        0.0000        0.0000        0.0000        0.0000        0.0000        0.0000        0.0000        0.0000        0.0000        0.0000        0.0000        0.0000        0.0000        0.0000        0.0000        0.0000        0.0000        0.0000        0.0000        0.0000        0.0000        0.0000        0.0000        0.0000        0.0000        0.0000        0.0000        0.0000        0.0000        0.0000        0.0000        0.0000        0.0000        0.0000        0.0000        0.0000        0.0000        0.0000        0.0000        0.0000        0.0000        0.0000        0.0000        0.0000        0.0000        0.0000        0.0000        0.0000        0.0000        0.0000        0.0000        0.0000        0.0000        0.0000        0.0000        0.0000        0.0000       79.6056       92.4538      119.5968      112.6944      122.4720      139.9794      141.6433      117.0559      107.9002      115.8024      115.1293      123.0510      141.4279      128.5258      103.6627       66.7507       57.9917       75.4545       75.6985       66.9528       86.2273       70.3557       72.5347       72.0018       74.8514       61.2978       57.3565       58.4170       62.6309       54.7357       46.9118       40.8611       37.5509       43.1463       56.2223       76.0663       64.5268      103.2393       87.6021       94.4043       84.2091      114.1652      130.0043      116.0961       84.1838       86.8100       49.1536       39.1783       37.7336       38.3067       39.5584       46.2379       49.9623       53.2168       40.7064       54.0668       55.7569       57.5079       66.7159       89.5956       84.3605       66.6197       74.9162        0.0000        0.0000        0.0000
        0.0000        0.0000        0.0000        0.0000        0.0000        0.0000        0.0000        0.0000        0.0000        0.0000        0.0000        0.0000        0.0000        0.0000        0.0000        0.0000        0.0000        0.0000        0.0000        0.0000        0.0000        0.0000        0.0000        0.0000        0.0000        0.0000        0.0000        0.0000        0.0000        0.0000        0.0000        0.0000        0.0000        0.0000        0.0000        0.0000        0.0000        0.0000       63.2618       80.8686      108.8873       83.9187       64.8077       64.1657       62.7864       62.8030       94.9097      105.4700       94.5315       74.2540       53.2903       39.5870       38.3063       31.5875       32.9909       41.8221       42.1183       37.9771       34.3244       27.9794       25.6628       25.9699       28.4085       28.8572       34.8573       35.0373       35.9232       41.0031       59.2795       36.8730       24.7588       27.6335        0.0000        0.0000        0.0000        0.0000        0.0000        0.0000        0.0000        0.0000        0.0000        0.0000        0.0000        0.0000        0.0000        0.0000        0.0000        0.0000        0.0000        0.0000        0.0000        0.0000        0.0000        0.0000        0.0000        0.0000        0.0000        0.0000        0.0000        0.0000        0.0000        0.0000        0.0000        0.0000        0.0000        0.0000        0.0000        0.0000        0.0000        0.0000        0.0000        0.0000        0.0000        0.0000        0.0000        0.0000        0.0000        0.0000        0.0000        0.0000        0.0000        0.0000        0.0000        0.0000        0.0000        0.0000        0.0000        0.0000        0.0000        0.0000        0.0000        0.0000        0.0000        0.0000        0.0000        0.0000        0.0000        0.0000        0.0000        0.0000        0.0000        0.0000        0.0000        0.0000        0.0000        0.0000        0.0000        0.0000        0.0000        0.0000        0.0000        0.0000        0.0000        0.0000        0.0000        0.0000        0.0000        0.0000        0.0000        0.0000        0.0000        0.0000        0.0000        0.0000        0.0000        0.0000        0.0000        0.0000        0.0000        0.0000        0.0000        0.0000        0.0000        0.0000        0.0000        0.0000        0.0000        0.0000        0.0000        0.0000        0.0000        0.0000        0.0000        0.0000       86.7974       87.7163      101.9879      112.5938      123.0753      120.8879      101.6580       97.2494      118.0435      136.9241      135.4403      120.1636       98.4283      104.8583       59.1703       54.9437       83.5777       92.1737       57.7088       69.9477       64.8029       59.9030       63.2335       69.5351       59.3530       58.2602       60.6377       64.7028       53.7255       51.8980       46.5385       41.3138       42.2059       51.8309       42.3169       56.9101      103.3056       77.3576       73.6958       68.0240       81.6728       75.9065       68.8024       64.8959       73.0408       53.6567       43.5314       37.2836       35.0957       55.4335       49.8208       40.1992       65.0100       50.7905       74.9746       93.6127       95.3257       93.4044       86.1827       78.1094       70.2045        0.0000        0.0000        0.0000        0.0000
        0.0000        0.0000        0.0000        0.0000        0.0000        0.0000        0.0000        0.0000        0.0000        0.0000        0.0000        0.0000        0.0000        0.0000        0.0000        0.0000        0.0000        0.0000        0.0000        0.0000        0.0000        0.0000        0.0000        0.0000        0.0000        0.0000        0.0000        0.0000        0.0000        0.0000        0.0000        0.0000        0.0000        0.0000        0.0000        0.0000        0.0000       53.3620       49.7109       49.1282       60.0053       65.6784       58.6214       53.0756       58.4480       58.2704       53.3072       59.4237       57.3248       44.8325       38.2428       39.4178       31.8861       33.9809       41.9064       50.8446       54.2319       28.9825       19.7452       18.7610       21.9024       25.1761       26.7956       33.4568       33.3817       30.6157       28.8832       27.6363       25.9779       30.5210       33.0145       20.9862        0.0000        0.0000        0.0000        0.0000        0.0000        0.0000        0.0000        0.0000        0.0000        0.0000        0.0000        0.0000        0.0000        0.0000        0.0000        0.0000        0.0000        0.0000        0.0000        0.0000        0.0000        0.0000        0.0000        0.0000        0.0000        0.0000        0.0000        0.0000        0.0000        0.0000        0.0000        0.0000        0.0000        0.0000        0.0000        0.0000        0.0000        0.0000        0.0000        0.0000        0.0000        0.0000        0.0000        0.0000        0.0000        0.0000        0.0000        0.0000        0.0000        0.0000        0.0000        0.0000        0.0000        0.0000        0.0000        0.0000        0.0000        0.0000        0.0000        0.0000        0.0000        0.0000        0.0000        0.0000        0.0000        0.0000        0.0000        0.0000        0.0000        0.0000        0.0000        0.0000        0.0000        0.0000        0.0000        0.0000        0.0000        0.0000        0.0000        0.0000        0.0000        0.0000        0.0000        0.0000        0.0000        0.0000        0.0000        0.0000        0.0000        0.0000        0.0000        0.0000        0.0000        0.0000        0.0000        0.0000        0.0000        0.0000        0.0000        0.0000        0.0000        0.0000        0.0000        0.0000        0.0000        0.0000        0.0000       48.0603       62.6381       82.5696       82.3909       87.8243        0.0000       83.7809       99.6865       99.7704      106.2919      126.6751      116.7885      112.0745      137.8432      150.7249      119.2969      110.8384       75.3281       70.6315       58.7235       60.9995       62.9137       60.9184       54.5420       51.4813       47.9330       45.1615       48.1283       39.6257       37.3070       40.5411       55.4606       60.2863       53.4271       51.9704       38.6925       40.5177       42.4767       42.6014       43.6256       58.6651      104.3562       61.7358       50.9681       56.3985       51.9485       48.4381       48.3655       48.0236       49.1638       50.8886       56.8874       58.5425       50.6722       59.1606       52.2630       41.4150       54.0815       54.3084       79.2837       81.3371       85.3493       76.4210       79.8877       77.0217       70.3328        0.0000        0.0000        0.0000        0.0000
        0.0000        0.0000        0.0000        0.0000        0.0000        0.0000        0.0000        0.0000        0.0000        0.0000        0.0000        0.0000        0.0000        0.0000        0.0000        0.0000        0.0000        0.0000        0.0000        0.0000        0.0000        0.0000        0.0000        0.0000        0.0000        0.0000        0.0000        0.0000        0.0000        0.0000        0.0000        0.0000        0.0000        0.0000        0.0000        0.0000        0.0000       48.8902       46.9125       45.5342       46.0326       46.3092       46.9085       55.6220       51.0090       45.0649       40.0911       30.7999       32.4474       32.7658       30.8564       27.3240       19.4470       24.3599       31.1865       25.9803       17.3934       16.3213       15.9298       17.9611       20.2195       20.2821       23.7046       29.7600       29.9116       24.6023       22.1471       23.8580       22.2372       19.9159       20.8677       18.6948       16.8378        0.0000        0.0000        0.0000        0.0000        0.0000        0.0000        0.0000        0.0000        0.0000        0.0000        0.0000        0.0000        0.0000        0.0000        0.0000        0.0000        0.0000        0.0000        0.0000        0.0000        0.0000        0.0000        0.0000        0.0000        0.0000        0.0000        0.0000        0.0000        0.0000        0.0000        0.0000        0.0000        0.0000        0.0000        0.0000        0.0000        0.0000        0.0000        0.0000        0.0000        0.0000        0.0000        0.0000        0.0000        0.0000        0.0000        0.0000        0.0000        0.0000        0.0000        0.0000        0.0000        0.0000        0.0000        0.0000        0.0000        0.0000        0.0000        0.0000        0.0000        0.0000        0.0000        0.0000        0.0000        0.0000        0.0000        0.0000        0.0000        0.0000        0.0000        0.0000        0.0000        0.0000        0.0000        0.0000        0.0000        0.0000        0.0000        0.0000        0.0000        0.0000        0.0000        0.0000        0.0000        0.0000        0.0000        0.0000        0.0000        0.0000        0.0000        0.0000        0.0000        0.0000        0.0000        0.0000        0.0000        0.0000        0.0000        0.0000        0.0000        0.0000        0.0000       26.9252       30.6970       29.4002       35.6788       49.2311       54.8345       63.8523       83.0864       86.9991       93.7386      100.2960       94.0658       96.2905      113.0373      111.0629      114.3082      124.3802      135.7763      105.9022      111.2101       95.5518       79.6209       72.7285       54.2486       60.5452       60.6415       59.8891       56.3618       52.0535       43.0793       36.0991       33.7885       27.9652       33.8218       28.2000       45.1100       59.9371       57.6103       51.2020       45.1732       41.6589       42.5380       39.3776       41.3509       54.7408      105.9413       90.4577       64.2159       54.6411       53.9264       49.2520       42.6479       49.0107       52.3060       53.5966       56.3516       52.6045       48.5480       45.2606       41.6170       38.4688       47.9576       49.7478       71.2948       77.3608       74.4463       78.6054       80.4456       81.4504        0.0000        0.0000        0.0000        0.0000        0.0000
        0.0000        0.0000        0.0000        0.0000        0.0000        0.0000        0.0000        0.0000        0.0000        0.0000        0.0000        0.0000        0.0000        0.0000        0.0000        0.0000        0.0000        0.0000        0.0000        0.0000        0.0000        0.0000        0.0000        0.0000        0.0000        0.0000        0.0000        0.0000        0.0000        0.0000        0.0000        0.0000        0.0000        0.0000        0.0000        0.0000       43.8505       41.6920       41.7153       41.9266       43.1124       43.9740       46.2337       52.0399       40.6285       39.6578       35.0528       29.3531       31.5275       30.5625       27.5355       23.7336       20.1991       22.4853       19.2196       13.4315       12.7816       12.3315       13.3195       17.8080       20.3155       22.2621       26.7587       32.7699       30.8086       25.5000       18.7041       20.9965       18.1833       16.4422       14.8696       12.6318        0.0000        0.0000        0.0000        0.0000        0.0000        0.0000        0.0000        0.0000        0.0000        0.0000        0.0000        0.0000        0.0000        0.0000        0.0000        0.0000        0.0000        0.0000        0.0000        0.0000        0.0000        0.0000        0.0000        0.0000        0.0000        0.0000        0.0000        0.0000        0.0000        0.0000        0.0000        0.0000        0.0000        0.0000        0.0000        0.0000        0.0000        0.0000        0.0000        0.0000        0.0000        0.0000        0.0000        0.0000        0.0000        0.0000        0.0000        0.0000        0.0000        0.0000        0.0000        0.0000        0.0000        0.0000        0.0000        0.0000        0.0000        0.0000        0.0000        0.0000        0.0000        0.0000        0.0000        0.0000        0.0000        0.0000        0.0000        0.0000        0.0000        0.0000        0.0000        0.0000        0.0000        0.0000        0.0000        0.0000        0.0000        0.0000        0.0000        0.0000        0.0000        0.0000        0.0000        0.0000        0.0000        0.0000        0.0000        0.0000        0.0000        0.0000        0.0000        0.0000        0.0000        0.0000        0.0000        0.0000        0.0000        0.0000        0.0000        0.0000       36.2070       31.7317       33.3455       37.5804       35.0343       29.2631       30.2559       44.5252       58.2292       63.6581       68.9946       81.3984       85.7617       96.4414      104.4422      107.4273      128.5817      116.9905      110.5389      137.7313      110.9696      104.7299       79.0672       81.1147       82.5536       58.7086       55.7865       61.0928       57.2651       53.1115       58.7169       88.0160       38.8785       34.2202       31.3717       21.0477       18.2960       22.9697       38.5774       53.6462       62.1545       61.8037       53.9989       51.2174       40.6431       41.7080       45.6750       79.5494      106.9057       85.1992       86.5564       64.3027       54.7639       47.1839       42.9588       49.0163       53.3577       60.4965       66.8278       55.5238       41.2213       42.6689       43.6881       38.2852       41.8350       63.2017       62.6863       80.6836       80.9917       81.3298       81.4953       80.3402        0.0000        0.0000        0.0000        0.0000        0.0000
        0.0000        0.0000        0.0000        0.0000        0.0000        0.0000        0.0000        0.0000        0.0000        0.0000        0.0000        0.0000        0.0000        0.0000        0.0000        0.0000        0.0000        0.0000        0.0000        0.0000        0.0000        0.0000        0.0000        0.0000        0.0000        0.0000        0.0000        0.0000        0.0000        0.0000        0.0000        0.0000        0.0000        0.0000        0.0000       36.3001       35.0420       34.3231       35.0410       36.8122       39.9339       42.3249       38.8599       35.1503       33.1108       31.9483       31.1640       26.9457       27.5465       27.4223       34.3873       30.0462       20.5164       19.7121       15.2383       13.7685       13.0160       15.5119       15.6883       19.1166       25.6327       26.0775       32.0024       24.3322       23.8623       19.7998       15.1573       16.1392       15.8147       14.8756       12.9748       10.7543        0.0000        0.0000        0.0000        0.0000        0.0000        0.0000        0.0000        0.0000        0.0000        0.0000        0.0000        0.0000        0.0000        0.0000        0.0000        0.0000        0.0000        0.0000        0.0000        0.0000        0.0000        0.0000        0.0000        0.0000        0.0000        0.0000        0.0000        0.0000        0.0000        0.0000        0.0000        0.0000        0.0000        0.0000        0.0000        0.0000        0.0000        0.0000        0.0000        0.0000        0.0000        0.0000        0.0000        0.0000        0.0000        0.0000        0.0000        0.0000        0.0000        0.0000        0.0000        0.0000        0.0000        0.0000        0.0000        0.0000        0.0000        0.0000        0.0000        0.0000        0.0000        0.0000        0.0000        0.0000        0.0000        0.0000        0.0000        0.0000        0.0000        0.0000        0.0000        0.0000        0.0000        0.0000        0.0000        0.0000        0.0000        0.0000        0.0000        0.0000        0.0000        0.0000        0.0000        0.0000        0.0000        0.0000        0.0000        0.0000        0.0000        0.0000        0.0000        0.0000        0.0000        0.0000        0.0000        0.0000        0.0000        0.0000        0.0000       29.1557       27.3125       40.6428       39.5618       42.0370       40.0546       34.8259       38.1947       51.1183       53.8175       59.7474       61.8174       70.2919       64.9311       68.9246       70.1208       81.8785       99.7947      117.4419      111.3354      104.3635       70.0539       61.3569       70.1361       74.9568       60.5236       57.8969       52.7218       63.9147       65.3436       51.7512       42.2826       42.1091       39.0938       33.5425       26.8209       22.7537       16.1519       19.1181       16.9496       21.5978       33.9525       54.2623       58.2775       51.7330       39.5027       40.0587       48.4508       66.6032       75.0553       96.4192       87.6994       73.4874       57.4589       53.5783       43.1303       42.9927       56.7042       64.1160       58.9729       51.3002       46.7081       46.8190       42.3652       40.6346       45.3738       57.6507       67.1511       76.5304       77.3468       76.6678       76.7249       76.7340        0.0000        0.0000        0.0000        0.0000        0.0000
        0.0000        0.0000        0.0000        0.0000        0.0000        0.0000        0.0000        0.0000        0.0000        0.0000        0.0000        0.0000        0.0000        0.0000        0.0000        0.0000        0.0000        0.0000        0.0000        0.0000        0.0000        0.0000        0.0000        0.0000        0.0000        0.0000        0.0000        0.0000        0.0000        0.0000        0.0000        0.0000        0.0000        0.0000        0.0000       18.2826       20.8598       30.8619       26.3588       36.6293       35.8298       34.5022       30.7541       23.8104       19.3157       23.4717       20.9814       17.6690       18.7017       73.2870      104.3487       47.7749       43.9122       15.1752       12.5653        5.0207        6.1420        8.6987        9.7166       16.3834       16.7092       28.3547       16.2791       17.3092       15.7457       13.1392       12.4372       14.8916       14.3058       13.7512       12.8315        9.7445        0.0000        0.0000        0.0000        0.0000        0.0000        0.0000        0.0000        0.0000        0.0000        0.0000        0.0000        0.0000        0.0000        0.0000        0.0000        0.0000        0.0000        0.0000        0.0000        0.0000        0.0000        0.0000        0.0000        0.0000        0.0000        0.0000        0.0000        0.0000        0.0000        0.0000        0.0000        0.0000        0.0000        0.0000        0.0000        0.0000        0.0000        0.0000        0.0000        0.0000        0.0000        0.0000        0.0000        0.0000        0.0000        0.0000        0.0000        0.0000        0.0000        0.0000        0.0000        0.0000        0.0000        0.0000        0.0000        0.0000        0.0000        0.0000        0.0000        0.0000        0.0000        0.0000        0.0000        0.0000        0.0000        0.0000        0.0000        0.0000        0.0000        0.0000        0.0000        0.0000        0.0000        0.0000        0.0000        0.0000        0.0000        0.0000        0.0000        0.0000        0.0000        0.0000        0.0000        0.0000        0.0000        0.0000        0.0000        0.0000        0.0000        0.0000        0.0000        0.0000        0.0000        0.0000        0.0000        0.0000        0.0000        0.0000       24.7238       27.4701       26.9471       32.4074       29.4910       30.8558       32.4140       31.7850       38.6564       63.0560       42.2389       40.6245       40.8856       49.5178       45.8417       42.4071       54.2657       64.3849       74.6051       95.5536       99.2049      100.9717       83.4649       59.9584       47.8271       58.2782       53.0811       47.6777       47.1820       53.3878       50.1853       43.2993       44.0339       31.4548       26.6484       28.1995       23.6303       31.7074       21.7252       16.8095       16.0889       15.3881       15.3076       23.5903       31.2196       35.8426       39.5404       49.4182       61.4070       58.1476       54.9499       74.9113       71.9830       78.8926       63.4732       76.2857       67.8669       62.8597       61.5199       59.0163       60.0665       57.4650       55.6344       52.8519       53.3167       56.2530       62.1356       62.4620       68.1305       81.2299       95.6445       91.6090       99.6499        0.0000        0.0000        0.0000        0.0000        0.0000        0.0000
        0.0000        0.0000        0.0000        0.0000        0.0000        0.0000        0.0000        0.0000        0.0000        0.0000        0.0000        0.0000        0.0000        0.0000        0.0000        0.0000        0.0000        0.0000        0.0000        0.0000        0.0000        0.0000        0.0000        0.0000        0.0000        0.0000        0.0000        0.0000        0.0000        0.0000        0.0000        0.0000        0.0000        0.0000        0.0000       19.8050       17.7162       25.7174       19.0735       29.1114       36.2410       57.9731       45.9661       33.6072       23.0901       23.0831       16.1039       12.5331       14.1191       35.7748       30.1085       38.2434       23.9250       16.6079       13.5600        6.2936       19.1737       22.5037        9.9843       11.8428       11.7063       13.1542       12.7114       12.0883       11.9177       11.7133       12.0800       13.9869       13.3905       13.0826       12.3179        0.0000        0.0000        0.0000        0.0000        0.0000        0.0000        0.0000        0.0000        0.0000        0.0000        0.0000        0.0000        0.0000        0.0000        0.0000        0.0000        0.0000        0.0000        0.0000        0.0000        0.0000        0.0000        0.0000        0.0000        0.0000        0.0000        0.0000        0.0000        0.0000        0.0000        0.0000        0.0000        0.0000        0.0000        0.0000        0.0000        0.0000        0.0000        0.0000        0.0000        0.0000        0.0000        0.0000        0.0000        0.0000        0.0000        0.0000        0.0000        0.0000        0.0000        0.0000        0.0000        0.0000        0.0000        0.0000        0.0000        0.0000        0.0000        0.0000        0.0000        0.0000        0.0000        0.0000        0.0000        0.0000        0.0000        0.0000        0.0000        0.0000        0.0000        0.0000        0.0000        0.0000        0.0000        0.0000        0.0000        0.0000        0.0000        0.0000        0.0000        0.0000        0.0000        0.0000        0.0000        0.0000        0.0000        0.0000        0.0000        0.0000        0.0000        0.0000        0.0000        0.0000        0.0000       26.8306       28.0147        0.0000       32.1060       24.1397       24.1172       24.5120       25.0075       25.6996       23.6748       27.1584       59.0972       56.7007       39.1303       40.7839       45.5459       37.4283       39.9313       38.1698       40.1043       40.7582       46.2760       54.5284       72.5800       84.2734       82.2155       79.0763       58.1536       49.4361       57.4410       58.0140       53.6476       51.6628       46.6594       44.5474       41.5750       42.3647       43.8959       30.7087       26.0110       23.6936       25.5387       64.0939       50.6684       32.7227       24.1522       17.7820       15.4905       20.6489       23.9977       37.8724       50.9442       56.6806       54.4296       68.9653       68.2193       74.2069       77.1648       68.9843       59.3549       54.5144       54.9992       53.0579       59.1029       62.6382       64.6555       58.0806       54.7947       54.6724       52.7754       58.5621       64.7449       63.0685       67.6151       90.6464      123.3994      121.8377        0.0000        0.0000        0.0000        0.0000        0.0000        0.0000        0.0000
        0.0000        0.0000        0.0000        0.0000        0.0000        0.0000        0.0000        0.0000        0.0000        0.0000        0.0000        0.0000        0.0000        0.0000        0.0000        0.0000        0.0000        0.0000        0.0000        0.0000        0.0000        0.0000        0.0000        0.0000        0.0000        0.0000        0.0000        0.0000        0.0000      102.0780      102.8192       91.8589       84.6410       51.0873       34.9676       24.9373       16.4634       10.9963       15.8994       31.2362       33.2394       37.8191       33.2957       27.0006       23.2276       18.5636       14.4618       12.2385       13.9703       14.0062       13.7151       14.6423       17.3041       16.8377       11.3224        4.5737        3.3993        2.9301        4.4583       10.0561        9.9789       10.3335        9.7770       11.4852       11.9328       11.0183       11.8326       14.3283       13.7807       12.9583       11.6122        8.6648        9.1905        0.0000        0.0000        0.0000        0.0000        0.0000        0.0000        0.0000        0.0000        0.0000        0.0000        0.0000        0.0000        0.0000        0.0000        0.0000        0.0000        0.0000        0.0000        0.0000        0.0000        0.0000        0.0000        0.0000        0.0000        0.0000        0.0000        0.0000        0.0000        0.0000        0.0000        0.0000        0.0000        0.0000        0.0000        0.0000        0.0000        0.0000        0.0000        0.0000        0.0000        0.0000        0.0000        0.0000        0.0000        0.0000        0.0000        0.0000        0.0000        0.0000        0.0000        0.0000        0.0000        0.0000        0.0000        0.0000        0.0000        0.0000        0.0000        0.0000        0.0000        0.0000        0.0000        0.0000        0.0000        0.0000        0.0000        0.0000        0.0000        0.0000        0.0000        0.0000        0.0000        0.0000        0.0000        0.0000        0.0000        0.0000        0.0000        0.0000        0.0000        0.0000        0.0000        0.0000        0.0000        0.0000        0.0000        0.0000        0.0000        0.0000        0.0000        0.0000       21.5832       25.7412       28.4588       28.0131       26.3333       22.3867       21.3387       24.4804       26.7834       25.5155       22.6266       33.9399       74.8791       51.5710       34.3522       36.8738       33.8489       27.7821       29.6652       35.4337       40.2645       47.7163       42.2983       49.1415       74.7265       84.7169       57.5176       44.6914       54.6648       68.7945       97.8335       72.7180       49.7951       46.8584       49.0630       45.5104       41.4892       40.1573       34.4198       81.8220       59.4720       33.0601       24.8329       29.6805       33.3280       26.2979       19.6990       24.1824       26.7103       38.9806       28.2062       36.5221       44.9595       65.5429       69.5944       57.9067       83.8218      104.7581       98.8439       76.5647       67.5703       63.6066       57.3399       55.2784       67.4550       68.1039       61.0944       53.4232       63.0639       59.1267       58.6375       63.8178       65.6457       69.9679       83.3804      114.2138      134.5321        0.0000        0.0000        0.0000        0.0000        0.0000        0.0000        0.0000        0.0000
        0.0000        0.0000        0.0000        0.0000        0.0000        0.0000        0.0000        0.0000        0.0000        0.0000        0.0000        0.0000        0.0000        0.0000        0.0000        0.0000        0.0000        0.0000        0.0000        0.0000        0.0000        0.0000        0.0000        0.0000        0.0000        0.0000       99.4114      102.8567       97.1398       82.1422       75.6673       51.5791       46.4152       40.9821       33.3785       21.4654       13.9311       21.0542       15.7894       21.7953       27.4291       25.3856       22.9447       19.9055       25.3696       20.7641       17.4532       13.5724       18.0539       12.8722       11.9585       10.1346       13.8336       17.0483       11.2118        4.0705        3.9108        3.2196        3.1555        8.4662        8.6647        8.3298        8.2629       10.0876       11.1067       10.8320       10.4203       12.7952       12.5607       12.2934       12.9672       11.8362        9.4536        8.2468        7.3128        6.7341        6.3859        6.2159        6.8381        5.1247        4.9209        4.8032        0.0000        0.0000        0.0000        0.0000        0.0000        0.0000        0.0000        0.0000        0.0000        0.0000        0.0000        0.0000        0.0000        0.0000        0.0000        0.0000        0.0000        0.0000        0.0000        0.0000        0.0000        0.0000        0.0000        0.0000        0.0000        0.0000        0.0000        0.0000        0.0000        0.0000        0.0000        0.0000        0.0000        0.0000        0.0000        0.0000        0.0000        0.0000        0.0000        0.0000        0.0000        0.0000        0.0000        0.0000        0.0000        0.0000        0.0000        0.0000        0.0000        0.0000        0.0000        0.0000        0.0000        0.0000        0.0000        0.0000        0.0000        0.0000        0.0000        0.0000        0.0000        0.0000        0.0000        0.0000        0.0000        0.0000        0.0000        0.0000        0.0000        0.0000        0.0000       18.2266       19.5365       16.9212       15.1318       13.7740        0.0000        0.0000        0.0000        0.0000       18.7396       21.4297       21.1356       21.7613       23.1560       24.8782       24.2274       21.3201       23.8613       23.0759       21.7556       21.7661       22.2456       21.7192       24.6916       26.6006       27.9186       33.3474       38.1635       30.2843       32.2914       39.7554       54.6035       61.6667       53.0281       57.5017       73.5192       83.8160       69.7029       49.7292       43.1364       65.9956       82.5199       67.0126       45.6742       42.6125       42.3744       36.6727       30.8239       30.9780       31.5594       66.6618       45.2044       45.4579       26.0407       20.2829       18.2940       20.6259       27.9949       46.4636       48.5375       37.0080       28.7467       37.4067       46.3318       61.9632       69.3112       62.4971       83.9102       98.0630       86.2550       77.4792       59.4656       53.6875       54.0414       66.7128       66.2675       62.9013       67.4021       61.0490       63.8567       59.4487       61.7581       79.4213       88.6670       94.1106       97.1158      114.5341      122.2914        0.0000        0.0000        0.0000        0.0000        0.0000        0.0000        0.0000        0.0000
        0.0000        0.0000        0.0000        0.0000        0.0000        0.0000        0.0000        0.0000        0.0000        0.0000        0.0000        0.0000        0.0000        0.0000        0.0000        0.0000        0.0000        0.0000        0.0000        0.0000        0.0000        0.0000        0.0000        0.0000        0.0000       87.2366       86.2188       64.0589       54.2304       45.6142       42.8599       43.7517       36.4523       31.4070       27.4226       18.4248       16.6814       27.8178       21.8825       16.1279       18.1508       18.8438       17.3736       19.4561       19.1775       25.7595       19.8114       17.5807       15.2716       14.5315       14.2653        9.2740        9.8225       10.2060        8.7850        5.6521        4.9418        5.2817        5.2598        9.0964        7.8208        7.4930        7.6862        8.5004        8.9239        9.2581        9.1987       10.7074       10.6715       10.5068       10.1768        7.7884        7.1158        7.0026        6.7435        4.9688        4.9079        4.9169        4.9161        2.0914        1.3313        1.2978        1.2025        1.7426        0.0000        0.0000        0.0000        0.0000        0.0000        0.0000        0.0000        0.0000        0.0000        0.0000        0.0000        0.0000        0.0000        0.0000        0.0000        0.0000        0.0000        0.0000        0.0000        0.0000        0.0000        0.0000        0.0000        0.0000        0.0000        0.0000        0.0000        0.0000        0.0000        0.0000        0.0000        0.0000        0.0000        0.0000        0.0000        0.0000        0.0000        0.0000        0.0000        0.0000        0.0000        0.0000        0.0000        0.0000        0.0000        0.0000        0.0000        0.0000        0.0000        0.0000        0.0000        0.0000        0.0000        0.0000        0.0000        0.0000        0.0000        0.0000        0.0000        0.0000        0.0000        0.0000        0.0000        0.0000        0.0000        0.0000        0.0000        0.0000       24.3728       22.8347       22.8162       23.2371       22.9250       23.7105       22.4332       19.4198       18.8607       17.8053       16.1881       18.2457       15.0008       18.3452       18.1932       19.7470       19.8979       18.6618       20.5004       19.3881       18.6539       19.1450       23.5619       29.1089       28.1835       30.3346       31.5413       33.7837       44.7692       39.6113       38.0844       42.0375       45.7030       51.8015       43.3690       57.6445       63.7409       76.5185       76.6698       70.6286       31.6129       54.3401       58.1330       39.7633       35.9488       36.6478       43.1492       26.1272       19.8090       27.1693       33.4307       24.7610       21.0537       21.7382       25.1669       37.3627       31.9558       33.7221       30.1305       37.8374       55.7930       59.5315       33.9543       43.0222       54.6347       65.5627       80.2702       65.7767       73.2912      124.3064      116.3343       87.5261       58.3535       58.9952       59.8233       61.1542       68.1824       71.8850       80.3685       73.1823       65.7272       62.5073        0.0000        0.0000      103.2364      101.9688      100.3960       98.4771        0.0000        0.0000        0.0000        0.0000        0.0000        0.0000        0.0000        0.0000        0.0000
        0.0000        0.0000        0.0000        0.0000        0.0000        0.0000        0.0000        0.0000        0.0000        0.0000        0.0000        0.0000        0.0000        0.0000        0.0000        0.0000        0.0000        0.0000        0.0000        0.0000        0.0000        0.0000        0.0000        0.0000        0.0000        0.0000       71.2631       67.4891       62.8243       47.5329       48.8376       53.5373       32.0757       30.3145       29.2524       20.9465       18.5646       16.7960       19.8954       18.9094       18.3757       19.9292       21.3664       20.8948       17.1967       19.5165       17.6186       16.6930       15.5003       14.9145       14.0075       10.5200       10.0726        9.3634        9.0458        6.8375        3.8647        3.9674        5.5067        6.7282        6.7009        7.3420        8.5206       10.2982       10.6001        9.3942        8.9332       10.3401       10.3693       10.1263        9.6431        7.4904        7.1230        6.9875        7.0676        5.2457        5.3115        5.6810        5.5769        3.4057        1.5534        1.4279        1.3042        1.5232        1.1348        0.8303        0.0000        0.0000        0.0000        0.0000        0.0000        0.0000        0.0000        0.0000        0.0000        0.0000        0.0000        0.0000        0.0000        0.0000        0.0000        0.0000        0.0000        0.0000        0.0000        0.0000        0.0000        0.0000        0.0000        0.0000        0.0000        0.0000        0.0000        0.0000        0.0000        0.0000        0.0000        0.0000        0.0000        0.0000        0.0000        0.0000        0.0000        0.0000        0.0000        0.0000        0.0000        0.0000        0.0000        0.0000        0.0000        0.0000        0.0000        0.0000        0.0000        0.0000        0.0000        0.0000        0.0000        0.0000        0.0000        0.0000        0.0000        0.0000        0.0000        0.0000        0.0000        0.0000        0.0000        0.0000        0.0000        0.0000       21.8353       23.2338       27.2574       28.8308       28.4312       30.4660       26.5224       21.4355       18.0647       17.0411       18.4196       14.8098       15.6637       15.0908       14.3545       15.9695       16.0084       16.1374       16.1316       16.5948       19.0874       22.2964       22.6200       26.9571       31.0557       37.7488       42.7380       48.2630       46.2209       36.9166       43.1039       43.6087       47.9058       48.0814       38.4084       38.3355       46.6573       62.9996       62.9091       42.4087       47.3378       58.3164       60.1024       45.1276       39.3535       47.1793       56.0138       38.1647       31.3069       24.7095       22.4194       22.9054       22.2052       23.0432       22.6234       32.1705       31.4669       25.7820       26.4695       25.3805       48.9278       32.9793       41.4639       48.9946       58.2890       72.7117       77.2297       71.4289       77.6935      105.2584      111.0904       88.8089       61.7472       61.4592       65.3576       67.7002       74.0530       80.3281       75.3661       69.4171       76.0816        0.0000        0.0000        0.0000        0.0000        0.0000        0.0000        0.0000        0.0000        0.0000        0.0000        0.0000        0.0000        0.0000        0.0000        0.0000        0.0000
        0.0000        0.0000        0.0000        0.0000        0.0000        0.0000        0.0000        0.0000        0.0000        0.0000        0.0000        0.0000        0.0000        0.0000        0.0000        0.0000        0.0000        0.0000        0.0000        0.0000        0.0000        0.0000        0.0000        0.0000        0.0000        0.0000        0.0000       49.1752       51.1589       48.0913       51.3994       44.6122       37.4655       42.5268       52.4012       28.7092       23.9097       22.7635       27.1088       53.1152       38.2456       27.7523       24.8223       24.7124       21.4866       18.6374       20.0801       17.0852       16.8510       16.4841       13.6071        9.4410       12.9813       12.6336        8.4077        5.8605        5.7533        5.3772        6.4533        9.0257        8.7958        7.0203        7.3725        8.8188        9.4263        8.6042        8.3985        9.7928       10.0222        9.6848        9.1290        6.9023        6.4637        6.4202        6.6734        5.0968        5.6105        5.6171        5.7648        1.5066        1.5146        2.2054        1.9057        1.8122        1.5851        1.9645        2.2591        0.5650        0.3467        0.0000        0.0000        0.0000        0.0000        0.0000        0.0000        0.0000        0.0000        0.0000        0.0000        0.0000        0.0000        0.0000        0.0000        0.0000        0.0000        0.0000        0.0000        0.0000        0.0000        0.0000        0.0000        0.0000        0.0000        0.0000        0.0000        0.0000        0.0000        0.0000        0.0000        0.0000        0.0000        0.0000        0.0000        0.0000        0.0000        0.0000        0.0000        0.0000        0.0000        0.0000        0.0000        0.0000        0.0000        0.0000        0.0000        0.0000        0.0000        0.0000        0.0000        0.0000        0.0000        0.0000        0.0000        0.0000        0.0000        0.0000        0.0000        0.0000        0.0000        0.0000        0.0000       16.7530       20.7765       26.4759       31.6860       29.6154       24.3957       24.0711       21.2193       20.3469       18.7823       18.5168       17.9049       15.1728       14.5653       12.9196       12.5022       14.3283       14.3972       14.9558       15.9595       19.4897       19.2035       20.1490       22.5249       25.1212       30.3513       39.8429       48.3394       53.1227       42.0352       39.1530       39.9685       44.4490       42.3535       44.1610       42.1453       48.5816       47.6342       39.5117       45.6483       48.3059       68.7626       78.1914       78.5663       57.5956       57.1954       67.1051       62.2595       38.6992       32.1139       26.2652       20.2059       20.3512       17.5941       24.4324       50.3121       34.3178       28.8853       30.7988       31.1005       36.6643       38.3459       72.7669       57.4195       62.6851       79.9260       89.9521       92.3104      106.3728      138.6664      122.0134       90.0867       73.3911       71.7758       74.4732       83.8583       89.6612       88.5064       89.1679       81.4394       72.1885       75.2380        0.0000        0.0000        0.0000        0.0000        0.0000        0.0000        0.0000        0.0000        0.0000        0.0000        0.0000        0.0000        0.0000        0.0000        0.0000        0.0000
        0.0000        0.0000        0.0000        0.0000        0.0000        0.0000        0.0000        0.0000        0.0000        0.0000        0.0000        0.0000        0.0000        0.0000        0.0000        0.0000        0.0000        0.0000        0.0000        0.0000        0.0000        0.0000        0.0000        0.0000        0.0000        0.0000        0.0000       46.1126       43.5794       44.3925       42.7027       39.8648       40.0615       47.1203       51.5489       50.3838       69.9041       72.6497       69.4476       99.5815      106.7374       72.1944       57.2891       33.7766       24.2118       26.7560       27.6315       24.5127       22.0789       21.2262       17.5571       22.5379       20.5374       15.9824       13.7433       10.1162        9.1067        7.4283        6.9764       11.3019       10.7023       10.2116       11.3454       14.2008       11.2937       10.5333       10.0106       10.0432        9.5324        9.0961        8.7727        6.2249        5.1921        5.1300        5.5829        4.4487        5.0767        5.3505        5.3548        2.2793        2.7402        3.8875        4.4510        2.9942        4.5390        3.0924        0.8920        0.0000        0.5398        1.8872        0.0000        0.0000        0.0000        0.0000        0.0000        0.0000        0.0000        0.0000        0.0000        0.0000        0.0000        0.0000        0.0000        0.0000        0.0000        0.0000        0.0000        0.0000        0.0000        0.0000        0.0000        0.0000        0.0000        0.0000        0.0000        0.0000        0.0000        0.0000        0.0000        0.0000        0.0000        0.0000        0.0000        0.0000        0.0000        0.0000        0.0000        0.0000        0.0000        0.0000        0.0000        0.0000        0.0000        0.0000        0.0000        0.0000        0.0000        0.0000        0.0000        0.0000        0.0000        0.0000        0.0000        0.0000        0.0000        0.0000        0.0000        0.0000        0.0000        0.0000        0.0000        0.0000       20.4545       23.4271       26.5083       27.2060       27.4536       29.6432       31.3594       29.3912       23.8275       21.7741       19.7444       17.1127       15.0906       14.0783       13.2960       16.0754       14.3206       14.9463       21.7556       24.3920       22.7142       21.8057       26.5693       34.8693       34.2499       41.9707       47.0297       42.3032       36.1286       39.0233       40.7320       41.1478       39.7781       44.7820       40.6524       60.7623       46.7520       48.3668       80.0224       92.3452       88.8899       78.9787       76.6062       67.2765       76.4135       86.3874       66.0331       39.1717       35.9857       26.9884       25.1698       23.9771       26.7108       31.7596       42.8349       32.3686       33.3657       35.1713       41.1962       59.9869       76.2610       78.5670       98.2682       80.6070       96.6848      114.1713      109.6253      108.5381      101.6730       93.8296       95.7455       88.0048       84.7322       89.5954      106.3221      103.0449       95.9750       97.2015       94.0856       88.6059      100.5699        0.0000        0.0000        0.0000        0.0000        0.0000        0.0000        0.0000        0.0000        0.0000        0.0000        0.0000        0.0000        0.0000        0.0000        0.0000        0.0000
        0.0000        0.0000        0.0000        0.0000        0.0000        0.0000        0.0000        0.0000        0.0000        0.0000        0.0000        0.0000        0.0000        0.0000        0.0000        0.0000        0.0000        0.0000        0.0000        0.0000        0.0000        0.0000        0.0000        0.0000        0.0000        0.0000        0.0000        0.0000       51.3372       46.6000       42.2798       47.7330       47.6495       51.5017       47.7299       37.3755       50.8818       59.6539       58.1757       63.3985      102.4863      114.4378       93.7092       55.7179       35.5050       36.8722       37.5370       36.6985       34.3330       27.5007       24.6688       32.4621       30.7531       27.4541       20.3566       19.6765       16.3000       15.2319       30.4122      117.4724      119.1675       47.1952       19.9871       18.6087       12.9416        9.5800        8.8703       10.2977        9.0981        7.0105        6.5076        2.1050        1.3980        1.3106        1.4416        5.9444        6.4224        6.3891        6.5846        7.6490        9.6768       11.8236        9.7557        4.6535        3.7247        7.0032        3.3490        0.5762        1.5309        0.8210        0.3768        0.0000        0.0000        0.0000        0.0000        0.0000        0.0000        0.0000        0.0000        0.0000        0.0000        0.0000        0.0000        0.0000        0.0000        0.0000        0.0000        0.0000        0.0000        0.0000        0.0000        0.0000        0.0000        0.0000        0.0000        0.0000        0.0000        0.0000        0.0000        0.0000        0.0000        0.0000        0.0000        0.0000        0.0000        0.0000        0.0000        0.0000        0.0000        0.0000        0.0000        0.0000        0.0000        0.0000        0.0000        0.0000        0.0000        0.0000        0.0000        0.0000        0.0000        0.0000        0.0000        0.0000        0.0000        0.0000        0.0000        0.0000        0.0000        0.0000        0.0000        0.0000        0.0000       22.0289       25.3045       31.5447       36.4217       45.2652       46.1672       42.2528       35.2998       29.8884       26.0559       20.0308       14.6848       12.7649       16.3133       20.5704       21.3122       17.5895       20.3938       26.0796       20.4526       21.3070       31.4878       34.5189       40.2085       32.5199       29.5563       39.1495       32.8656       42.1946       43.4191       41.6928       35.2284       36.5733       44.0620       63.9656       54.8706       44.2844       55.1595       55.2347       63.9433       65.0588       61.4419       75.5203       60.5229       56.1967       44.0091       49.9959       39.5005       32.7703       32.3012       34.9338       47.3212       35.3903       40.2061       45.6253       38.8656       46.0619       46.1121       58.0308       84.0140       78.6887       70.9910       85.5328       77.7106      100.4339      109.2120      106.9878      102.6346       97.2020      111.4623      115.9827      125.1601      136.0508      134.9241      104.7330       93.5545      104.3282      106.5506      101.7809       94.4088        0.0000        0.0000        0.0000        0.0000        0.0000        0.0000        0.0000        0.0000        0.0000        0.0000        0.0000        0.0000        0.0000        0.0000        0.0000        0.0000
        0.0000        0.0000        0.0000        0.0000        0.0000        0.0000        0.0000        0.0000        0.0000        0.0000        0.0000        0.0000        0.0000        0.0000        0.0000        0.0000        0.0000        0.0000        0.0000        0.0000        0.0000        0.0000        0.0000        0.0000        0.0000        0.0000        0.0000        0.0000       58.0816       52.0331       54.4102       63.9374       57.3291       54.4087       56.7555       43.5398       41.2306       38.8198       35.1583       36.1233       35.7120       46.1727       66.7657       74.0673       56.8821       54.0718       64.6633       49.8881       33.3957       29.6821       37.5055       35.9406       32.4666       25.0430       26.5618       27.7236       18.3029       15.7558       23.3084       52.8198       57.0815       88.0914       85.3084       77.6582       36.2564       28.2146       43.3622       26.3605       13.7481       11.8252       12.4717        4.6339        2.7232        1.4919        1.5034        4.3983        5.3363        6.3341       13.7624       18.1884       17.5356       19.6441       12.7671       10.4533       10.7655       10.5905        9.8211        0.6609        0.6190        0.5694        0.5103        0.0000        0.0000        0.0000        0.0000        0.0000        0.0000        0.0000        0.0000        0.0000        0.0000        0.0000        0.0000        0.0000        0.0000        0.0000        0.0000        0.0000        0.0000        0.0000        0.0000        0.0000        0.0000        0.0000        0.0000        0.0000        0.0000        0.0000        0.0000        0.0000        0.0000        0.0000        0.0000        0.0000        0.0000        0.0000        0.0000        0.0000        0.0000        0.0000        0.0000        0.0000        0.0000        0.0000        0.0000        0.0000        0.0000        0.0000        0.0000        0.0000        0.0000        0.0000        0.0000        0.0000        0.0000        0.0000        0.0000        0.0000        0.0000        0.0000        0.0000       18.5035       19.7761       23.8994       26.4123       32.7882       37.5497       40.0509       40.6694       36.8738       29.9082       24.4682       26.3184       24.7540       19.5779       12.5355       19.5740       21.5248       20.6801       17.2162       18.8568       20.7010       21.5415       31.3655       39.3309       37.2356       35.8930       30.7294       28.0886       26.2475       32.6785       45.1705       37.6440       33.5614       36.9002       40.2349       59.8761       61.4684       39.2932       39.4007       43.6646       47.0130       56.8827       55.9781       54.9080       48.9353       51.8800       42.1316       32.0689       27.8061       31.3940       34.8423       29.6532       36.9427       48.7091       65.0363       55.6037       72.0532       75.1605       67.6896       52.2666       59.9759       58.8047       66.9027       81.0849       84.4214       80.4196      105.8671      112.9680      103.0363      109.4409      114.6927      109.5138      127.3926      122.1777      127.9186      125.7891      105.0387      101.6616      105.6059      108.7934      101.7921       96.9153        0.0000        0.0000        0.0000        0.0000        0.0000        0.0000        0.0000        0.0000        0.0000        0.0000        0.0000        0.0000        0.0000        0.0000        0.0000        0.0000
        0.0000        0.0000        0.0000        0.0000        0.0000        0.0000        0.0000        0.0000        0.0000        0.0000        0.0000        0.0000        0.0000        0.0000        0.0000        0.0000        0.0000        0.0000        0.0000        0.0000        0.0000        0.0000        0.0000        0.0000        0.0000        0.0000        0.0000        0.0000      138.1933      105.7387      100.8252      120.8369       91.8268       70.0780       65.2074       55.7842       46.9970       34.8917       31.8284       39.9168       43.7149       44.8147       49.9594       55.7941       44.9378       47.3113       51.1294       43.3977       40.3495       32.9803       38.7367       36.3027       32.9164       29.1784       29.8801       27.8182       25.7567       19.7907       22.9597       12.7984       10.9697       13.0006       20.6332       76.9627      107.8999      106.1102       67.1597       22.1301       14.3848        8.8855        9.2172        4.6088        5.8393        3.3652        1.0051        4.2063        5.2125        6.9279       17.6397       40.8697       34.6723       19.9465       34.1481       69.4401       22.0859        7.3375        5.0020        0.6833        0.6669        0.6319        1.6414        0.4959        0.0000        0.0000        0.0000        0.0000        0.0000        0.0000        0.0000        0.0000        0.0000        0.0000        0.0000        0.0000        0.0000        0.0000        0.0000        0.0000        0.0000        0.0000        0.0000        0.0000        0.0000        0.0000        0.0000        0.0000        0.0000        0.0000        0.0000        0.0000        0.0000        0.0000        0.0000        0.0000        0.0000        0.0000        0.0000        0.0000        0.0000        0.0000        0.0000        0.0000        0.0000        0.0000        0.0000        0.0000        0.0000        0.0000        0.0000        0.0000        0.0000        0.0000        0.0000        0.0000        0.0000        0.0000        0.0000        0.0000        0.0000        0.0000       17.4550       25.4995       28.1325       32.1380       32.1105       33.5026       37.0946       33.6828       30.6649       25.2456       22.5907       21.5203       25.0213       35.0703       19.9711       18.6386       26.8278       15.4781       14.7216       15.5225       20.9493       23.0664      113.5866      113.2702       43.8398       40.1571       38.1442       38.0410       36.7265       29.9008       33.6053       32.7817       37.2502       40.5194       40.2661       50.2389       61.5220       57.3349       39.4757       39.9613       52.0750       39.2829       39.0117       40.0284       36.3910       42.6635       43.3678       36.7877       31.3386       32.2258       33.6244       38.8401       41.6593       47.9624       50.4845       47.5118       50.9498       58.2469       62.1234       68.8465       68.9384       77.2029       66.4478       69.6087      106.9020       97.2613      100.3213      116.8393      114.8856      123.0026      129.0983      125.7149      112.0281      115.3117      114.7764      116.4171      117.8725      103.3370      102.0151      104.9786      104.6877      105.1936      108.2537      102.8426        0.0000        0.0000        0.0000        0.0000        0.0000        0.0000        0.0000        0.0000        0.0000        0.0000        0.0000        0.0000        0.0000        0.0000        0.0000
        0.0000        0.0000        0.0000        0.0000        0.0000        0.0000        0.0000        0.0000        0.0000        0.0000        0.0000        0.0000        0.0000        0.0000        0.0000        0.0000        0.0000        0.0000        0.0000        0.0000        0.0000        0.0000        0.0000        0.0000        0.0000        0.0000        0.0000       77.9233      105.3682       74.2315       71.1051       68.8800       66.6639       70.5840       71.8457       61.4345       59.2809       62.0122       67.4053       72.5421       87.9835       94.0231       65.0937       62.8128       47.0077       46.9644       42.9958       34.2086       44.1408       40.8166       38.1925       45.5302       44.1567       57.2079       48.8195       45.9482       34.2181       22.6139       14.9265        8.6433       10.0830        9.0455        8.0543        7.8838        8.6359        8.6885       11.3280        7.7061        5.0166        3.0816        5.2527        6.3031        9.3243        4.1960        2.1374        5.1689        6.3838       11.6231       16.5001       10.2666        8.5588       10.4773       23.0050      251.7546      217.5657       23.9889        4.1357        0.6372        1.0689        1.1244        3.6794        0.5167        0.4683        0.0000        0.0000        0.0000        0.0000        0.0000        0.0000        0.0000        0.0000        0.0000        0.0000        0.0000        0.0000        0.0000        0.0000        0.0000        0.0000        0.0000        0.0000        0.0000        0.0000        0.0000        0.0000        0.0000        0.0000        0.0000        0.0000        0.0000        0.0000        0.0000        0.0000        0.0000        0.0000        0.0000        0.0000        0.0000        0.0000        0.0000        0.0000        0.0000        0.0000        0.0000        0.0000        0.0000        0.0000        0.0000        0.0000        0.0000        0.0000        0.0000        0.0000        0.0000        0.0000        0.0000        0.0000        0.0000        0.0000       21.9785       29.1837       36.6636       33.5657       33.1587       30.9542       32.5980       37.5020       32.8539       30.0001       25.3173       20.6071       18.3457       19.6451       23.6012       14.5772       11.0982       10.4421       17.0333       17.0919       19.5054       23.8424       27.2730       80.2864       59.5339       33.3047       32.8374       36.9294       44.2677       46.8522       39.3546       33.4757       30.3888       38.9693       42.4813       48.8644       46.0034       50.1567       45.2510       45.1207       49.0568       52.6699       58.6497       46.4515       41.2945       47.2388       59.2229       53.2078       52.1704       52.0163       54.0952       42.7765       43.3932       44.9375       47.3217       65.0957       63.6475       66.4367       66.1871       68.6457       73.0631       71.9058       83.1521       84.4766       94.6000      113.8553      108.5730      124.7916      127.5663      118.9182      126.3676      129.6571      136.3400      127.0093      122.7887      116.5743      114.5892      115.5794      104.7760      101.2445      105.1270      105.3364      107.8434      109.7586        0.0000        0.0000        0.0000        0.0000        0.0000        0.0000        0.0000        0.0000        0.0000        0.0000        0.0000        0.0000        0.0000        0.0000        0.0000        0.0000
        0.0000        0.0000        0.0000        0.0000        0.0000        0.0000        0.0000        0.0000        0.0000        0.0000        0.0000        0.0000        0.0000        0.0000        0.0000        0.0000        0.0000        0.0000        0.0000        0.0000        0.0000        0.0000        0.0000        0.0000        0.0000        0.0000        0.0000       55.5971       52.9252       54.4068       55.4428       51.5931       56.5468       64.2233       70.4957       94.6250       89.6425       63.6999       65.7961       59.0882       46.8489       38.7868       38.8991       56.7589       40.5634       43.4352       42.5854       35.5766       33.2702       29.1165       32.8471       30.2428       27.3439       38.1051       45.4647       51.7427       44.2495       21.0411       11.3984        6.1590        4.3413        5.5862        7.7969        6.9418        5.8425        3.9740        3.6262        1.9595        1.2736        1.6714        8.1618        2.4910        3.7029        1.3516        1.9964        6.9400        6.8876        5.5948        4.5209        4.9216        5.9849        6.3003        7.9345       56.7545       94.3429       16.4838        2.2464        0.7707        4.0237        3.5626        0.2671        1.8055        1.7039        1.6099        1.5230        1.4786        1.7247        1.5774        1.5966        1.3116        1.1622        0.0000        0.0000        0.0000        0.0000        0.0000        0.0000       13.1743        9.3692        3.3890        3.0132        0.0000        0.0000        0.0000        0.0000        0.0000        0.0000        0.0000        0.0000        0.0000        0.0000        0.0000        0.0000        0.0000        0.0000        0.0000        0.0000        0.0000        0.0000        0.0000        0.0000        0.0000        0.0000        0.0000        0.0000        0.0000        0.0000        0.0000        0.0000        0.0000        0.0000        0.0000        0.0000        0.0000        0.0000        0.0000        0.0000       10.3642       27.0773       32.7105       46.6265       34.6167       29.9865       28.5533       25.7487       24.3359       28.1692       28.4029       26.0742       21.9731       18.2189       17.1721       28.2013       21.0630       17.8859       14.7768       14.8472       17.5934       19.9969       21.6698       21.7952       28.7062       29.4508       25.9353       29.3667       37.5187       42.5856       47.9034       47.7388       38.2921       36.2493       35.7024       32.8419       32.9111       36.0649       48.4279       42.2009       42.0829       47.0591       59.8222       79.0249       76.3151       66.6506       60.7786       55.7192       63.1093       63.3868       79.0938       75.9956       81.0807       80.0662       66.2872       57.6500       63.5361       82.1916       80.5649       81.0132       89.8178       83.5692       82.7572       86.3851      105.0382      114.6460      117.9974      120.4746      138.5902      152.0348      156.8665      156.2115      147.5506      141.6026      153.5650      141.8756      135.5782      128.6886      123.8753      119.0202      108.7602      113.0662      112.2449      115.3138      117.0692      114.3961        0.0000        0.0000        0.0000        0.0000        0.0000        0.0000        0.0000        0.0000        0.0000        0.0000        0.0000        0.0000        0.0000        0.0000        0.0000        0.0000
        0.0000        0.0000        0.0000        0.0000        0.0000        0.0000        0.0000        0.0000        0.0000        0.0000        0.0000        0.0000        0.0000        0.0000        0.0000        0.0000        0.0000        0.0000        0.0000        0.0000        0.0000        0.0000        0.0000        0.0000        0.0000        0.0000       68.8038       68.3047       65.9156       64.2578       67.4944       66.1505       70.6392       82.7996       76.3974       78.9201       76.0004       70.8873       81.1974       74.2615       60.0266       79.9728       72.0979       73.6028       48.6658       44.8573       66.6688       70.0455       64.8188       46.8707       34.4352       29.4951       27.6878       29.1993       35.1629       35.7687       26.9435       14.5236       11.1935        7.6104        5.3999        4.3072        3.8453        4.7770        5.5318        5.5540        4.0435        1.3458        0.8191        0.5380        0.4841        0.7031        1.2316        1.2754        2.8364        4.1533        3.3945        3.6591        3.6407        4.3427        3.4364        5.2704        6.9163        8.7066       10.8277       10.9914        2.2013        1.7317        6.5439        4.6304        1.3498        1.8588        1.8256        1.7883        1.8009        2.4060        4.4659        3.9858        2.2055        1.5333        1.3696        1.3389        1.4679        0.9063        1.4655        8.0686       15.6485       15.2880       11.7817        7.6019        3.6280        4.4108        5.1466        4.1232        8.3785        0.0000        0.0000        0.0000        0.0000        0.0000        0.0000        0.0000        0.0000        0.0000        0.0000        0.0000        0.0000        0.0000        0.0000        0.0000        0.0000        0.0000        0.0000        0.0000        0.0000        0.0000       21.6724       18.0255       17.2726       10.0841       14.1247       14.8157       11.0106       10.5180       12.1121       12.1823       11.0653       13.4169       16.8022       26.0863       30.5220       30.8540       29.0561       25.7355       22.7858       21.9847       20.7003       20.1665       22.6053       23.6242       21.3651       19.9925       23.7314       25.8688       17.6722       18.9174       17.0546       21.7668       34.7420       21.6588       26.0053       31.2245       33.1493       27.8512       35.3359       46.2045       54.5184       56.4711       56.9858       46.8534       47.9630       48.7379       36.6931       35.1292       38.4105       45.6317       43.5038       60.1455       69.8661       93.7301      127.1772      120.9276      105.5652       88.4609       82.7393       91.5978       83.2337       80.4516       77.4343       78.1728       73.6862       71.2414       76.1951       84.1666       94.6119      100.3339      104.6273      102.4727      106.2668       97.7088      101.8230      121.2548      121.3592      124.9313      133.2102      154.3797      152.4270      169.7252      158.2115      153.5763      149.9170      160.3344      162.9048      146.4436      137.9386      134.3362      129.8899      119.8507      115.4771      126.5683      125.4325        0.0000        0.0000        0.0000        0.0000        0.0000        0.0000        0.0000        0.0000        0.0000        0.0000        0.0000        0.0000        0.0000        0.0000        0.0000        0.0000        0.0000        0.0000
        0.0000        0.0000        0.0000        0.0000        0.0000        0.0000        0.0000        0.0000        0.0000        0.0000        0.0000        0.0000        0.0000        0.0000        0.0000        0.0000        0.0000        0.0000        0.0000        0.0000        0.0000        0.0000        0.0000        0.0000        0.0000        0.0000       81.3072       86.0735       71.4676       61.7880       65.1732       76.9242       87.3279       93.3545       74.1043       61.7007       48.2627       45.1241       49.8114       50.2246       64.7456       86.6047       88.9346      148.7941       84.5846       62.3222       53.3168       48.6466       38.6519       30.7612       25.1049       21.2493       19.3823       18.4262       17.7547       13.8085       13.6960       14.6818        9.7852        7.4770        6.9663        4.8428        6.1922        7.1875        6.7826        6.0233        2.0763        0.2930        0.2502        0.3471        0.5094        1.4304        1.7841        1.5680        5.1804        9.2885        7.4448        5.0828        5.3109        4.1796        4.0488        2.9296       13.8433       11.5728       12.4693       11.5637        1.9577        0.2983        2.0106        9.4329       10.1389        2.5619        2.4965        2.3538        5.1369        2.2264        1.9982        2.0840        2.1565        1.9033        1.6337        1.5930        1.7110        0.6482        1.0183        7.9458       12.1486       14.2280       13.6222        7.6516        5.0104        5.4249        6.6958        6.4140       10.3137        9.5237        8.1804        8.4066        0.0000        0.0000        0.0000        0.0000        0.0000        0.0000        0.0000        0.0000        0.0000        0.0000        0.0000        0.0000       13.1085       16.3414       18.5127       17.9226       26.1371       30.7155       28.9762       20.9530       14.0818       11.0451       11.4481       10.4829        9.0108        8.7816       10.7705       13.8052       12.7897       13.6433       23.4988       28.0338       25.9059       27.3721       30.4119       29.4848       26.3338       23.8281       21.7130       21.5583       23.3307       22.4212       22.7176       22.9436       29.0350       35.6652       26.6441       25.4481       24.6424       31.3578       23.9773       27.6469       31.6613       31.1507       31.3178       37.0698       46.0214       72.7830       77.6424       75.0454       70.4099       60.2535       54.2880       49.5049       46.3817       39.8540       40.1827       43.5130       61.2684       85.9763      100.0329      107.1144      131.9473      143.2447      128.1458      105.3239      110.7271      105.1865       93.7374       86.0162       73.4102       72.8973       75.9034       75.7740       85.6771      100.7338      103.1618      114.7142      126.9947      127.5312      116.6448      104.2723      104.7215      118.3449      135.2168      156.8065      158.3122      166.0764      169.2165      170.6829      155.6235      147.9298      141.4410      151.3597      178.0361      134.3665      135.4504      137.7329      131.4034        0.0000      136.8456      131.6573      136.2874        0.0000        0.0000        0.0000        0.0000        0.0000        0.0000        0.0000        0.0000        0.0000        0.0000        0.0000        0.0000        0.0000        0.0000        0.0000        0.0000        0.0000        0.0000
        0.0000        0.0000        0.0000        0.0000        0.0000        0.0000        0.0000        0.0000        0.0000        0.0000        0.0000        0.0000        0.0000        0.0000        0.0000        0.0000        0.0000        0.0000        0.0000        0.0000        0.0000        0.0000        0.0000        0.0000        0.0000       74.9646       77.7391       81.2124       76.4737       65.9098       66.8138       75.5194       65.5751       59.2322       52.7304       50.5282       50.3867       56.9166       57.9646       59.2994       56.9765       56.6731       61.8636       69.3730       64.9523       55.9743       49.5375       37.2306       32.0108       26.4688       21.8519       19.6795       19.5293       20.6508       18.5980       14.9777       15.5192       23.6042        5.9631        3.7269        5.4993        5.2099        4.4223        9.1789        7.7753        2.5245        0.9609        3.2725        6.8473        3.3518        1.0201        1.4187        1.4410        2.5137        3.2934       18.4880       22.6340       18.4165        8.6109        9.5618        8.8800        4.8750        7.3000        2.3502        6.0186        8.9080       13.4955        7.2367       24.2487       37.0819       39.6737       17.4954        5.6319        3.2284        6.8961        3.8535        2.2961        2.2529        2.3487        3.4065        3.2720        2.0310        2.0481        0.8559        0.9904        3.2833        7.5585       12.2230       13.3603        9.8401        6.3077        6.5614        6.9444        7.6857       10.8705        9.2748        9.9494        8.5295        7.4048        8.3615        8.4283        0.0000        0.0000        0.0000        0.0000        0.0000        0.0000        0.0000        0.0000       13.9802       12.2908       14.8641       16.1006       16.2881       25.2448       34.0123       30.5034       22.0774       16.2407       10.5096       14.7579       14.9330       11.2368       11.7366       15.2342       13.9562       15.5894       20.9649       27.7422       29.1744       25.9690       26.0722       27.4879       27.2265       24.9940       20.9429       21.0830       24.3199       32.7063       41.5508       46.4003       39.4598       36.9057       40.7183       38.6552       26.2893       27.7936       26.9150       27.9993       29.5692       30.8345       35.5891       39.8510       43.6948       66.2917       76.0073       79.0872       84.6721       63.3721       58.9917       53.7997       57.0873       53.0340       47.6031       53.1289       66.1640       73.9158      107.1111      115.0796      119.0984      114.7516      131.6134      114.9532      110.4070      109.2648      110.1792      101.6942       89.4334       71.7361       77.6793       79.6935       84.8157      102.3820      102.2993      106.5187      130.0975      132.7460      142.9200      141.0863      130.8514      128.4912      152.8776      159.8689      177.7012      186.3716      188.0502      182.7827      180.2371      224.4092      189.4176      152.8052      156.7846      144.5573      141.4511      147.9165        0.0000        0.0000        0.0000        0.0000        0.0000        0.0000        0.0000        0.0000        0.0000        0.0000        0.0000        0.0000        0.0000        0.0000        0.0000        0.0000        0.0000        0.0000        0.0000        0.0000        0.0000        0.0000        0.0000        0.0000
        0.0000        0.0000        0.0000        0.0000        0.0000        0.0000        0.0000        0.0000        0.0000        0.0000        0.0000        0.0000        0.0000        0.0000        0.0000        0.0000        0.0000        0.0000        0.0000        0.0000        0.0000        0.0000       62.5436       58.4689       56.0787       55.5621       57.3542       57.9969       56.5860       54.7811       49.4601       52.3693       49.0899       45.2839       43.1382       38.6033       42.2132       42.9744       41.1414       35.3226       39.5086       41.1609       45.5699       46.7397       40.2271       37.8663       32.4013       23.0603       18.9021       15.3722       12.5732       13.3270       13.0960       17.0772       17.7240       14.0830        9.6558       34.1218        4.9954        3.0319        3.6746        3.1177        3.3170        7.2805        7.5611        2.5729        0.7038        3.0129       11.3761        9.2476        2.2301        3.3796        4.9459       22.4234        5.2875       13.6589       16.8421       12.6819        7.8163       10.3102       12.0700        6.7176        6.4915       36.5798       17.4466       22.1239       22.0509       60.3862       35.1979       35.9551       32.4900       15.9912       10.1039        8.4632       10.9664        4.2154        5.1407        3.6791        3.5031        3.7003        3.7842        3.5414        3.4352        0.8604        1.3030        2.6023        4.1405        7.0890        5.9921        5.6136        5.0485        7.7470        8.1313        8.1389       11.6726       13.1278       13.9455        9.4338        6.4177        7.3854        8.1678        6.5583        6.7086        7.8520        7.1705        7.3462       12.0112       16.0703       17.5596       15.7567       22.6373       24.0066       28.6729       20.7963       20.6092       26.5761       26.4377       20.3421       15.3843       17.8561       24.5198       12.3870        9.2187       11.2191       13.0227       14.4597       18.9406       23.9717       27.8623       29.6166       29.0505       25.8129       26.4434       27.5312       24.8299       22.6749       22.0951       24.3257       35.8942       42.5651       49.8584       44.4321       37.9031       38.4607       39.5930       32.5338       32.2983       39.7494       53.5642       47.2135       45.7572       54.3543       75.2000       73.2837       78.2089       81.5782       76.8419       62.5673       63.4502       65.9528       59.1224       62.5162       58.9754       58.4241       70.8397       87.8663      106.8674      117.6798      138.5150      154.2623      122.5837      118.2089      119.2492      124.9403      119.8980      111.4316      109.8812       92.8561       79.3801       90.0751       95.4733      103.1608      103.9548       99.4252      101.0029      122.2746      118.4141      136.1267      148.7731      139.3926      153.9533      175.1025      179.6181      189.5219      170.8764      171.0926      176.7289      183.4717      249.9037      216.1496      170.9372      169.2349      155.8273      146.5407        0.0000        0.0000        0.0000        0.0000        0.0000        0.0000        0.0000        0.0000        0.0000        0.0000        0.0000        0.0000        0.0000        0.0000        0.0000        0.0000        0.0000        0.0000        0.0000        0.0000        0.0000        0.0000        0.0000        0.0000        0.0000
        0.0000        0.0000        0.0000        0.0000        0.0000        0.0000        0.0000        0.0000        0.0000        0.0000        0.0000        0.0000        0.0000        0.0000        0.0000        0.0000        0.0000        0.0000       59.0530       60.7211       67.6651       68.9040       66.5985       60.8552       56.2767       49.6369       46.0012       44.9399       39.6721       44.6084       46.8577       43.6955       42.0029       35.2127       42.2949       46.2987       39.1405       31.1349       35.4396       38.3096       46.9811       42.8737       50.0813       46.7209       42.7241       34.5212       32.7614       24.8674       18.0554       14.2029       10.5014       12.5509       11.3186       11.3577       11.3257        8.3249        7.0972        7.1444        3.5177        2.6175        2.0303        1.4685        1.5626        2.0190        6.3898        4.3868        1.7541        3.1080        3.2231        2.0064        2.8540        6.3890       12.2820       12.8999       12.8709        9.8201        6.1120        4.2099        6.0416        9.7012       11.2949       10.2378       10.5599       18.7230       17.2944       14.2302       23.4409       19.1044       10.6264        9.1660       20.2720       21.9341       14.1630        6.9099        5.3299        4.0415        4.3022        4.0450        3.9814        4.3547        4.4541        4.5455        5.3656        1.4028        1.0708        1.6074        2.2292        5.0247        7.3272        6.2579        4.0754        4.3532        4.3208        7.0683       15.4041       20.3822       15.7757       10.4859        5.4081        9.0159       11.4326        9.1521        7.9024        8.8192       12.4471        7.5051       10.7875       17.7828       21.6971       26.8571       28.1748       19.0135       29.1321       38.0351       16.6956       34.8506       24.6423       35.0937       24.7046       20.3381       10.1762       11.4383        9.7945       12.9739       14.8897       18.3280       19.2241       28.2054       26.3698       27.0802       24.2940       22.4851       22.9598       24.1774       24.5862       25.3857       22.0210       22.9799       26.3998       38.4853       38.9067       34.2133       31.4558       31.4261       36.2573       39.2568       50.8071       69.8250       64.6572       62.4345       56.0540       61.8132       62.1015       81.3230       76.1527       79.1893       82.6652       77.0754       81.8881       78.8781       71.8396       73.9420       67.8601       71.8125       81.7380      106.5493      123.4226      137.4733      157.1926      162.2288      135.0580      134.8715      132.7084      134.0395      139.1626      123.2134      111.1635       96.5355       86.4863       93.1784       98.5756      104.3005      105.5290      110.3688      123.3838      118.3085      127.9497      135.7221      141.3403      141.6151      147.4876      167.7506      179.3628      188.1965      177.2026      175.8433      187.0159      191.1531      188.2400      187.9117      186.2027        0.0000        0.0000        0.0000        0.0000        0.0000        0.0000        0.0000        0.0000        0.0000        0.0000        0.0000        0.0000        0.0000        0.0000        0.0000        0.0000        0.0000        0.0000        0.0000        0.0000        0.0000        0.0000        0.0000        0.0000        0.0000        0.0000        0.0000        0.0000
        0.0000        0.0000        0.0000        0.0000        0.0000        0.0000        0.0000        0.0000        0.0000        0.0000        0.0000        0.0000        0.0000        0.0000        0.0000       46.1115       49.2512       53.8235       56.1156       58.0629       63.2843       60.7683       53.5252       52.3366       47.4787       40.5340       37.9610       34.6309       41.5276       41.4041       34.2227       31.1665       26.4179       23.0933       24.2544       24.2805       23.2673       29.7020       36.5982       30.8979       27.9912       24.2329       32.4849       47.9820       46.6020       41.6399       36.1547       21.5236       16.2047       16.1443       16.5989       11.7313       10.0430        9.7677        6.9786        4.6929        4.3433        4.3784        4.0266        3.1845        1.6591        1.7191        1.6998        6.1232       16.2286        2.1794        4.8835        5.8540        4.2312        2.3464        3.2029       28.4348       22.1899       16.4320       16.1330        6.9836        3.1200        5.0523       12.2265       16.0232        9.7364       10.5403       12.5181        8.6818        9.7431       13.6283       14.2925        7.7676       10.7654       17.1758       20.8521       19.2301       12.5673        7.3374        4.3558        4.7095        4.6764        4.7004        4.7288        4.7099        6.1450        6.3718        6.0369        4.0716        1.8249        3.4427        4.7300        5.0737        6.1225        6.5829        5.2339        6.4429        5.5230       10.7827       14.8414       23.6822       18.9515       16.4110        8.3237        6.8124        7.0334        8.0924       10.2970       13.0968       14.2840       12.2540       10.1226       15.8038       21.5936       28.2474       34.6284       23.8998       29.5008       33.0292       18.1833       39.0315       37.6285       35.7833       19.4553        8.4864        9.2768        9.7651       10.8502       14.9442       16.6365       20.3097       20.9666       29.1207       32.6754       28.4369       25.1922       23.5864       20.2368       20.7909       21.9649       26.3525       28.1983       23.8591       23.7970       32.7683       41.8061       37.0658       32.4561       33.1395       36.9545       42.4126       53.3477       69.2326       72.8625       70.2464       74.0789       71.5915       70.0956       74.0058       89.7164       97.8112       96.2273       86.7622       89.9222       82.7511       86.9936       75.9595       88.8059      109.8344      114.6344      149.2906      147.2198      160.8513      154.1517      143.2467      139.3395      116.9232      104.2215      138.8852      120.0672      109.0991      101.2668      109.7004       91.3960      100.6074      106.8468      110.8332      118.4728      117.2439      109.3236      113.9863      116.4009      136.3475      143.5961      142.7145      154.2512      162.8337      164.3429      165.7799        0.0000      178.8398      196.0729      192.3461      185.9352      192.6230      180.0023        0.0000        0.0000        0.0000        0.0000        0.0000        0.0000        0.0000        0.0000        0.0000        0.0000        0.0000        0.0000        0.0000        0.0000        0.0000        0.0000        0.0000        0.0000        0.0000        0.0000        0.0000        0.0000        0.0000        0.0000        0.0000        0.0000        0.0000        0.0000
        0.0000        0.0000        0.0000        0.0000        0.0000        0.0000        0.0000        0.0000        0.0000        0.0000        0.0000        0.0000        0.0000       58.8356       68.2591       47.5346       51.5251       54.3223       55.3562       60.4206       56.7483       54.4583       54.7405       52.7145       47.5490       36.9927       32.2800       21.5420       19.5952       15.1961       14.2786       20.5477       21.6526       18.8469       18.1951       17.5381       20.6416       21.2440       22.8753       17.8134       15.7606       14.8376       19.9388       21.5164       33.2711       29.9167       17.8484       15.0873       13.3481       13.1774        9.4685        8.0010        6.8830        4.9924        4.4530        3.4950        2.9581        3.0860        3.5548        3.3362        1.9430        1.6646        2.8318        3.5983        4.0888        4.2780        4.3502        3.9820        3.8514        3.3991        3.6001        4.3037        6.2921        5.6878        4.8092        3.3684        3.8875        6.0643       12.2621       18.4521       10.5332       12.3991       12.1342       17.9113       11.5560       16.1172       15.4628        6.1382        6.7130       16.7620       19.4254       11.9812        6.9763        5.8475        6.2357        5.8848        5.5401        5.3775        5.1322        5.2617        7.1146        6.4330        4.9862        0.9934        0.8096        1.2288        3.0150        6.1383        5.8791        5.4284        6.5730       11.3693       11.6556       12.7407       10.9531       18.2730       19.4586       17.1150       10.5302        7.4158       11.8734       17.9760       20.5013       18.1954       15.3153       17.8188       18.8613       24.9535       30.1625       30.3848       38.0683       22.9839       22.2177       23.3397       33.4887       26.3854       22.1991       13.8458        8.5029       11.0034       13.1070        9.6952       11.1485       15.8565       23.2086       25.0968       30.3814       38.0565       38.3609       31.9440       35.3630       34.5089       25.3356       23.9220       29.1299       32.0907       31.8873       40.8422       32.1370       44.3368       43.6431       40.5951       40.5860       44.8939       50.0013       46.7441       54.1185       67.7312       72.2486       73.6247       77.0616       69.8247       68.6895       77.7763       90.5186       90.5537       96.7238       94.5449       94.2598      107.5711       97.2545       92.5767      106.3969      149.8525      152.3689      189.0144      150.1250      175.4400      160.8454      147.3366      122.4422      118.0676      115.9670      161.8473      159.7590      152.4848      116.0525      112.0011      101.6098      113.3225      114.0891      121.8353      125.1648      115.0516      118.1727      120.3611      133.4860      147.5212      153.5026      151.3359      149.9999      154.3580      156.3255        0.0000        0.0000        0.0000        0.0000        0.0000        0.0000        0.0000        0.0000        0.0000        0.0000        0.0000        0.0000        0.0000        0.0000        0.0000        0.0000        0.0000        0.0000        0.0000        0.0000        0.0000        0.0000        0.0000        0.0000        0.0000        0.0000        0.0000        0.0000        0.0000        0.0000        0.0000        0.0000        0.0000        0.0000        0.0000        0.0000
        0.0000        0.0000        0.0000        0.0000        0.0000        0.0000        0.0000        0.0000        0.0000       38.3567        0.0000        0.0000       39.6082       52.0728       57.9711       49.1903       51.7946       53.9357       55.5927       53.5508       49.9994       49.4385       47.3734       43.3874       43.0850       34.1111       30.8489       21.5239       15.2830       11.9107       12.3971       14.1542       14.4645       17.8833       19.4006       16.8780       16.3733       18.6906       18.0006       12.3405       10.9934       10.2247       15.3625        9.9532       11.2014       11.1487        4.9533       10.3661       11.9263       17.3200       10.4186        4.8372        3.4288        3.2136        3.5625        3.1721        3.0533        3.5118        4.2761        4.5192        3.8111        4.1264        4.6906        5.6521        4.1288        2.5268       23.7935      152.6465      146.3297       20.4040        3.2456        1.6835        2.2484        4.7852        6.2157        2.2100        2.8664        5.4769        7.1241       11.9064       10.0138       10.0057       10.4971       16.4650       12.0286        9.7926       18.5289        8.0870       10.7955       13.1739        9.7318        9.3545        8.2887        7.6722        7.2011        8.5056        8.2610        7.9974        7.8198        7.7156        7.7419        6.9748        5.9553        2.8446        2.6840        3.0540        5.3765        8.6561        5.4484        4.6388        4.0400        8.8660       12.3427        9.3148        8.0540        7.7601        5.2422       10.3971        8.8173        6.7759        6.1528       19.5709       19.0797       16.6965       16.1650       20.2488       30.0925       29.0711       22.4501       20.5213       23.9240       20.5409       18.5619       21.5130       29.7172       12.8353        4.9612        4.4975        5.2391       10.3998       11.2169       14.8120       18.9234       24.7812       34.5747       37.2198       38.9127       40.8377       39.6974       32.9017       31.7458       40.1896       36.3798       24.9856       27.7994       39.5911       43.8558       43.4004       45.3313       53.8506       52.6748       45.2584       53.7352       56.7125       54.1842       51.4546       58.4082       77.1894       74.7094       69.8236       78.2916       81.4177       80.6546       80.2976       84.5972       96.1247      107.7423      113.5371      116.5410      123.1339      113.3499      140.4912      154.9230      170.4199      182.6788      190.7028      164.0456      144.6053      138.3899      133.2209      131.0618      124.0716      140.8837      180.7029      178.1940      154.5275      120.7481      116.1721      116.1201      127.6840      132.0136      136.8982      132.8782      140.4510      133.4012      142.8654      155.5827      159.7455      158.8433      158.9178      163.3054      158.3781        0.0000        0.0000        0.0000        0.0000        0.0000        0.0000        0.0000        0.0000        0.0000        0.0000        0.0000        0.0000        0.0000        0.0000        0.0000        0.0000        0.0000        0.0000        0.0000        0.0000        0.0000        0.0000        0.0000        0.0000        0.0000        0.0000        0.0000        0.0000        0.0000        0.0000        0.0000        0.0000        0.0000        0.0000        0.0000        0.0000        0.0000
        0.0000        0.0000        0.0000        0.0000        0.0000       63.4616       48.0426       35.3296       32.5894       31.2624       34.4771       41.5980       50.2023       58.8103       69.5835       51.2126       52.4755       53.2534       55.0376       45.6974       41.3409       39.0440       37.2689       34.0771       31.7208       29.7128       24.0445       14.2139       11.6269       10.6204       12.0103       17.8156       22.1655       24.1886       17.6986       15.2082       15.8589       17.9729       18.8592       14.5584       14.0816       11.1354       10.5346        3.5544        4.8760        5.7456        3.9350        8.6077        9.2998       10.6525        8.7800        4.4199        3.2729        2.9910        3.3685        4.1068        4.5622        3.5295        3.2779        3.3660        3.2819        2.7458        2.0080        2.0435        2.0480        2.4286       38.1718      151.8085      175.8657      122.5469        0.9515        3.5362        1.5309        1.9302        3.6532        1.9600        4.6512        6.6056        7.9837       12.7672        9.0681        9.6967       10.7122       11.7270       13.2453       13.2734       12.9647       14.2720       23.1999       19.5159       12.7313       11.8231        9.4405        8.6756       14.2215       14.2205       12.6685        8.9432        8.5811        8.7479        9.9655        8.1053        7.6990        3.1994        2.7317        5.6929        5.5109        4.5972        6.0389        5.0513        9.9276       14.2583       14.9127        9.5355        7.1164        6.4389        4.8097        5.2893        6.6061        6.5341        6.0223        8.2658        6.8971        8.5667       11.3414       15.7706       30.6939       27.4060       18.0297       13.2215       15.2378       17.3964       17.2481       13.1601       15.3282       10.9207        4.2056        3.9849        5.2141        9.0401       11.3236       13.5961       18.3932       26.9104       37.8897       40.2223       42.6238       45.9218       41.3320       38.7975       40.1327       30.7616       40.7564       26.1797       25.8608       41.4517       60.8311       70.6078       53.5660       62.5555       54.9805       62.6875       65.4153       56.3161       50.9739       52.5057       57.5929       67.4880       67.2111       71.7653       78.9560       84.9013       88.8023       90.7053       97.6582      101.7327      120.8640      128.1735      132.7955      136.1297      146.8256      174.0588      182.9288      184.4910      218.8688      195.2257      176.1176      160.1520      164.8488      137.2458      119.3548      123.8023        0.0000        0.0000      160.4091      130.3070      119.7101      126.7235      142.0216      153.1790      157.7376      147.3438      154.5125      169.5793      153.9926      166.6100      173.3897      165.2860      160.1616      170.5360      178.0833        0.0000        0.0000        0.0000        0.0000        0.0000        0.0000        0.0000        0.0000        0.0000        0.0000        0.0000        0.0000        0.0000        0.0000        0.0000        0.0000        0.0000        0.0000        0.0000        0.0000        0.0000        0.0000        0.0000        0.0000        0.0000        0.0000        0.0000        0.0000        0.0000        0.0000        0.0000        0.0000        0.0000        0.0000        0.0000        0.0000        0.0000        0.0000
        0.0000        0.0000        0.0000        0.0000       55.0491       53.3756       41.8531       33.4724       32.4509       37.9960       48.6192       48.1562       59.4696       70.0999       74.2465       44.4232       45.6212       50.5310       52.5504       48.2514       45.5234       39.8057       37.3903       35.6276       28.8494       24.0926       23.4700       15.7670       15.2068       18.0105       17.1667       20.6346       20.4019       13.9912       13.9750       16.9252       20.5680       19.6835       18.8431       15.6253       12.8753        9.3502        8.6699        2.6743        4.2135        3.7739        3.0177        6.3938        6.2420        6.3614        5.7037        4.1668        4.5930        3.6863        3.7830        3.3791        3.0995        2.3319        2.0370        1.9997        1.5718        2.0007        2.1137        2.2575        1.4636        1.9602       13.2255      126.7928       62.3067       63.1685        1.3670        2.9363        1.1870        2.4234        4.2585        3.6853        6.0315        9.7398       10.5573       13.5889        9.1188       10.7363       12.4410       13.8795       14.2096       20.3188       24.7589       24.0222       29.5964       31.8701       29.1322       23.4471       16.1561       16.6581       15.7350       14.7486       12.8928       11.5890       10.2164        8.6840        9.2867        8.0132        7.7213        4.3481        3.0822        6.5527        4.6378        5.3577        8.8915       17.2737       24.7451       14.7707       11.0302       12.4445       11.4974        5.8855        5.2360        7.3460        5.9283        6.1671        6.0319        5.2925        5.5374        7.7647       10.7426       15.8561       25.0780       22.4093       16.4546       13.5538       21.8035       21.7218       17.2122       11.1084       12.6561        6.4988        5.5857        4.4956        6.0563       12.5266       14.1670       21.8130       28.3651       31.8396       34.0078       36.4401       38.6251       42.4782       45.3445       42.4918       36.9069       33.3893       34.5565       31.6288       34.8889       41.0670       58.7280       52.7016       52.1309       54.8833       56.9287       59.4082       67.2906       61.7167       58.9354       60.0383       60.9167       69.2314       69.1878       81.4238       78.5824       78.5573       90.0973       90.1384       93.1553      113.2242      132.8722      140.7445      150.0332      159.2160      165.3985      175.2937      183.6468      198.3263      204.1222      200.9395      172.1730      176.7455      133.7671      127.5996      113.4143        0.0000        0.0000        0.0000      112.4289      134.1863      145.3559      155.3690      158.9864      160.1162      152.0819      150.7164      150.5379      164.1656      167.7764      172.0449      177.1662      167.5590        0.0000        0.0000        0.0000        0.0000        0.0000        0.0000        0.0000        0.0000        0.0000        0.0000        0.0000        0.0000        0.0000        0.0000        0.0000        0.0000        0.0000        0.0000        0.0000        0.0000        0.0000        0.0000        0.0000        0.0000        0.0000        0.0000        0.0000        0.0000        0.0000        0.0000        0.0000        0.0000        0.0000        0.0000        0.0000        0.0000        0.0000        0.0000        0.0000        0.0000        0.0000
        0.0000        0.0000       96.3511       63.4164       48.5539       44.3882       45.1035       35.5885       38.0675       38.5544       48.8508       49.9642       57.2462       61.4951       66.4955       36.6857       40.1447       44.6926       44.1966       48.9840       42.9025       33.9378       30.5104       31.4754       29.6789       26.5120       31.9301       26.6143       17.5795       17.7148       21.0512       17.7255       15.4645       15.9625       25.6233       27.4560       21.4973       16.5629       14.8515       10.4920        8.5094        8.3111        8.0922        2.1997        2.0509        2.4902        2.7361        6.1729        4.2442        3.6804        4.4129        7.5415        6.3150        3.6631        3.1053        2.2216        1.8132        1.6934        2.3063        2.3987        2.6637        2.8576        2.8437        2.9822        2.5390        3.2976        5.0149       50.0792       12.1542       17.1049        1.6428        2.6110        3.2459        1.7205        6.2443        7.1928        8.6624        8.7173       12.9308       15.3192        9.4240       10.1600       11.4906       13.3260       16.8021       30.3874       43.2638       39.2898       31.5658       36.9923       30.4857       26.1257       17.8138       18.4079       17.7764       14.9410       13.5959       13.1726       14.3385       11.7488       10.0853        8.8790        8.4220        6.1674        8.2560        6.8068        4.8048        6.8881       12.7173       15.1266       17.6046       12.9268        7.8553        8.0124       12.8905       17.9450       11.3217        6.5295        5.8328        6.4632        5.6699        5.7272        6.3825        7.9860       10.4115       13.8898       16.4850       19.9489       15.3267       14.6801       23.4082       18.8553       20.1094       13.3715       16.2488        8.8916        6.0846        6.3665        9.9887       19.2775       22.7138       31.2467       35.5946       38.1422       46.7703       45.3244       39.9626       40.1070       46.4863       47.5764       39.3344       30.8871       29.2405       35.2111       39.8604       46.2253       48.5421       48.9263       49.5349       53.6344       54.7552       62.1162       73.6532       67.6531       58.2148       55.8733       59.2297       63.9367       68.2023       72.6889       70.6996       72.4730       71.1524       70.9144       73.1223       97.0907      117.5948      140.2334      160.1130      162.4826      168.4828      172.8478      176.6174      174.3564      190.9755      167.1158      164.9913      124.4538      121.8912      139.1486        0.0000        0.0000        0.0000      119.9169      117.7594      126.0204      149.6698      161.1050      165.3063      157.7746      142.6855      143.5567      144.2549      154.5384      156.9676      154.6625      154.1176        0.0000        0.0000        0.0000        0.0000        0.0000        0.0000        0.0000        0.0000        0.0000        0.0000        0.0000        0.0000        0.0000        0.0000        0.0000        0.0000        0.0000        0.0000        0.0000        0.0000        0.0000        0.0000        0.0000        0.0000        0.0000        0.0000        0.0000        0.0000        0.0000        0.0000        0.0000        0.0000        0.0000        0.0000        0.0000        0.0000        0.0000        0.0000        0.0000        0.0000        0.0000        0.0000
        0.0000       90.2010       77.8353       44.6613       46.3934       40.1821       39.0116       28.0125       34.1655       36.8367       50.4357       43.3416       45.0552       47.5960       50.3432       29.0419       29.4784       23.4665       26.6077       28.8874       29.5463       21.7979       21.6001       21.9470       21.8838       18.9861       22.7792       21.1933       12.6803       15.9239       22.2774       19.8074       13.7939       10.4808       15.0021       13.5157       18.8671       16.5646       12.8930        7.9500        6.6848        6.2275        5.9025        5.5727        5.2944        4.9325        4.4496        1.3117        1.5422        1.3996        0.9894        2.9867        2.7397        1.9760        1.5505        2.2903        2.1757        2.1636        2.7209        3.9850        5.1257        4.8998        4.3758        8.7519        8.6412        8.2887       13.3385       11.4749        8.7423        6.6672        7.2223        8.6814        7.2216        6.5551       12.5457       11.5847        8.6279        7.6778        9.5823       11.9615        9.2802        9.6905       12.1489       14.3342       17.6985       21.1186       20.5805       21.0752       25.9471       29.2624       31.0586       25.0225       20.7497       16.7543       16.4448       17.7991       19.2458       19.6597       18.8100       17.7366       16.1442       12.3998       11.4037        9.9056        8.7191        7.7201        7.0881        8.3268       11.4520       24.6147       25.0032       14.3793        5.9207        6.8591        9.4991        9.5564        8.4812        7.5795        7.1381        8.2863        6.4333        6.5757        7.6299       12.6004       13.3913       29.6433       15.8300       18.6256       16.0610       22.2707       21.1643       18.8598       18.3429       26.8509       30.9858       10.4765       10.6331       19.3543       22.5828       25.8217       28.7976       32.6814       33.4614       34.5869       39.6284       57.3081       47.6584       55.2787       57.9700       54.5671       47.6850       46.2971       48.3563       58.0345       63.4463       57.7305       58.2266       56.7577       58.9093       58.4113       61.9078       69.0610       73.6432       65.7468       60.9241       65.6388       74.9446       67.2148       71.2236       64.9072       65.8268       72.7906       62.7883       58.5492       68.4296       93.3461      111.2856      122.6828      143.4158      169.2616      170.9680      183.2847      195.6996      179.1739      198.4238      155.9191      158.8893      112.6942        0.0000        0.0000        0.0000        0.0000       96.1719      101.3344      111.9108      124.9881      137.1161      142.7204      130.3243      153.3873      153.0342      142.2707      149.1142      167.2532      173.1318      174.3754        0.0000        0.0000        0.0000        0.0000        0.0000        0.0000        0.0000        0.0000        0.0000        0.0000        0.0000        0.0000        0.0000        0.0000        0.0000        0.0000        0.0000        0.0000        0.0000        0.0000        0.0000        0.0000        0.0000        0.0000        0.0000        0.0000        0.0000        0.0000        0.0000        0.0000        0.0000        0.0000        0.0000        0.0000        0.0000        0.0000        0.0000        0.0000        0.0000        0.0000        0.0000        0.0000        0.0000
        0.0000       87.3747       77.3503       51.2393       50.0409       46.3289       48.9241       38.6174       42.5123       41.1340       38.2486       25.1222       28.7286       32.8108       35.3929       25.9560       16.3220       15.9373       16.0667       18.6267       22.0020       16.2464       12.9933       14.1720       14.7717       16.5425       18.2532       21.2316       15.2844       15.7717       21.5080       24.5799       14.3893        8.7563       11.8562       11.2440        9.6687       10.9750        9.7384        5.9225        6.1770        5.6096        5.1367        5.4909        5.7682        4.7028        4.8210        1.8132        1.3935        1.1395        0.6790        2.2951        1.8443        1.6156        1.5988        2.5686        2.6060        2.5860        2.8030        2.9362        3.5100        4.4654        4.5692        8.9284        9.7727        9.9148       12.8344       12.6457       12.0448        9.9130        9.2596       17.5181       15.4569       18.3990       11.4153        5.9002        5.2337        8.7494       13.2992       10.3876        9.0985       11.9576       11.0943       14.1783       17.6528       25.2121       26.2674       33.2645       43.7564       41.5701       32.1552       27.5703       40.7028       29.7787       28.6005       28.2232       22.3804       21.2457       24.3678       25.0269       18.6410       15.1862       16.8174       15.1763        9.6363       11.1777       14.4869       17.9693       14.7712       25.7905       27.2615       12.6151        6.5670        7.6939        9.4023        8.7644        8.5569        7.8310        6.9060        7.6706        6.6911        7.1376        8.0761       12.4452       14.3034       45.8271       25.6924       19.4915       20.9643       29.0832       18.7124       18.4617       17.2785       25.6774       44.1423       26.0233       50.1107       46.2552       41.1512       31.3868       23.5903       25.2609       34.4490       37.4629       39.9490       54.2160       48.3483       53.5683       54.5817       61.4284       56.1335       57.5823       60.7526       65.5821       67.2565       64.2213       67.9634       72.9321       68.4147       62.5874       73.1902       75.2483       72.9765       67.2786       73.8815       72.6879       78.2364       71.6336       63.5070       69.3445       77.0044       79.1861       60.4143       60.2158       63.9129       82.9256       93.9506      106.3752      133.9576      151.8589      171.3618      181.6634      195.1956      180.5316      172.6336      182.3353        0.0000        0.0000        0.0000        0.0000        0.0000       86.6924       86.1074      109.5035      110.8413      118.3922      119.0493      112.6257      106.4118      152.9197      171.5653      174.2199      164.3509      174.7755        0.0000        0.0000        0.0000        0.0000        0.0000        0.0000        0.0000        0.0000        0.0000        0.0000        0.0000        0.0000        0.0000        0.0000        0.0000        0.0000        0.0000        0.0000        0.0000        0.0000        0.0000        0.0000        0.0000        0.0000        0.0000        0.0000        0.0000        0.0000        0.0000        0.0000        0.0000        0.0000        0.0000        0.0000        0.0000        0.0000        0.0000        0.0000        0.0000        0.0000        0.0000        0.0000        0.0000        0.0000        0.0000
       75.5468       72.5788       63.2233       46.8923       48.5719       53.1841       54.1342       40.4708       31.0990       42.9350       28.0976       18.2505       18.1369       27.0687       20.5673       12.9261       12.4500       13.4225       13.3863       12.6377       10.5726        9.4371        9.5577       13.0705       18.2914       19.5071       22.4254       21.0546       11.6315       10.9637       10.6940       11.9882        8.6365        7.2582        8.1116        8.9541        8.5260       10.7965       10.6760        9.0012        4.6419        4.5733        5.2184        6.0647        7.1763        5.8313        5.1865        2.2115        1.5364        1.8960        1.2835        2.9118        2.1847        1.8517        1.7600        2.8719        2.8836        2.9771        3.1483        8.3672       14.5272        4.2818        6.7791        9.9593       11.7408       15.1953       13.5385       12.8912       15.8219       18.9825       19.9310       18.7277       17.4884       20.5820       17.4753        6.7521        6.4056        8.0020       12.1889       10.5411       20.2696       25.8356       20.2399       14.9824       20.2114       24.2848       39.7254       79.1842       38.2224       27.1227       24.8329       21.4203       41.6149       30.3200       22.6799       23.4775       25.7808       24.4333       29.1152       52.1353       37.9849       27.0981       25.0759       21.8131       19.2606       25.0251       26.9454       28.2860       41.6063       24.6643       18.3716        9.7709       10.3307       11.6846       11.6009        9.3599       11.0318       15.1051       11.2500       11.1887        9.9378        9.7976       10.9823       13.3207       13.8023       15.5775       17.1946       19.8680       21.4866       24.8528       21.7808       17.0600       17.5666       25.6294       27.4191       35.6944       37.2107       36.3520       31.8092       29.5702       35.3738       26.0158       29.0929       31.4155       38.7283       40.0551       42.1999       49.6827       51.6769       56.9419       52.6569       55.7390       62.2669       65.2009       72.9810       68.1091       70.7549       72.3240       73.4615       70.0108       70.7816       72.0794       67.0157       71.8110       75.9475       75.1316       75.2724       72.9317       74.8655       78.9855       74.0930       60.4261       53.3149       48.3135       63.9898       77.1660       79.9000       91.0139      114.6391      131.7293      151.2589      172.9896      210.7909      182.4975      194.4145        0.0000        0.0000        0.0000        0.0000        0.0000        0.0000       91.1613       93.2082       94.3504      101.6158      103.4141      105.1064      109.3460      136.4041      145.4664      162.7846        0.0000        0.0000        0.0000        0.0000        0.0000        0.0000        0.0000        0.0000        0.0000        0.0000        0.0000        0.0000        0.0000        0.0000        0.0000        0.0000        0.0000        0.0000        0.0000        0.0000        0.0000        0.0000        0.0000        0.0000        0.0000        0.0000        0.0000        0.0000        0.0000        0.0000        0.0000        0.0000        0.0000        0.0000        0.0000        0.0000        0.0000        0.0000        0.0000        0.0000        0.0000        0.0000        0.0000        0.0000        0.0000        0.0000        0.0000        0.0000
       60.5312       59.5120       54.5173       41.1944       50.2767       58.4404       62.7141       40.2571       42.3877       45.0530       31.3066       15.9183       15.5579       15.0957       14.3981       11.4711       11.8790       12.9222       14.5139       20.3628       19.9679       18.2849       14.3941       18.2348       23.6221       20.5323       18.5307       20.5589       14.8536        9.3915       11.3358       12.5032       10.9966       10.2781       12.5904       14.4422       15.4013        9.9409       11.8036       10.3397        7.1992        5.5450        5.0182        6.0918        5.3616        4.7171        3.9946        1.9345        1.3494        0.8315        1.5207        3.5009        3.1912        3.4172        2.3227        3.2776        3.2162        3.3344        3.5720        3.9179        4.1238        4.8809        5.9042       14.4503       18.3701       20.7982       17.2113       15.5510       22.8514       17.5091       21.1152       22.6904       24.0936       19.6559       18.6729       10.7993       10.2610        8.9574       10.2262       10.1515       19.2227       16.8927       17.3651       16.0129       11.8577       11.4803       13.8297       53.3600       72.1118       25.7190       14.9395       15.2125       17.6736       20.7550       28.1919       25.4411       21.7941       24.3418       23.6335       43.0249       65.6545       75.8694       67.5775       48.8947       40.0951       39.8201       44.7911       34.5108       41.0040       36.5939       25.5211       20.5331       17.3108       20.9796       26.0086       23.7999       19.5230       17.3240       12.8810        9.2308       11.5547       45.3088       16.1296       13.7625       13.8739       14.2970       14.2673       24.4704       26.7252       16.1875       24.6926       17.2584       16.7870       16.6574       16.4963       11.9453       12.1340       16.0983       17.5992       22.3566       25.8903       26.6482       29.5129       31.9081       39.0599       36.1330       30.8419       42.4505       43.3547       46.0591       51.7210       51.6161       57.0584       61.6367       66.0257       69.6262       70.0033       71.5051       76.8322       74.5528       73.9798       64.5448       62.0228       64.8401       70.6112       76.0964       74.2375       63.0942       76.2321       78.0074       78.1255       54.2025       51.7182       61.7578       63.7855       67.8722       67.1551       76.7334      100.0280      113.5824      130.6407      148.0751      173.0695      172.8322        0.0000        0.0000        0.0000        0.0000        0.0000        0.0000       67.0500       86.9367       88.2879       96.7234       93.6751       94.1070      108.2133      102.2106      115.9239      148.7134      153.9121        0.0000        0.0000        0.0000        0.0000        0.0000        0.0000        0.0000        0.0000        0.0000        0.0000        0.0000        0.0000        0.0000        0.0000        0.0000        0.0000        0.0000        0.0000        0.0000        0.0000        0.0000        0.0000        0.0000        0.0000        0.0000        0.0000        0.0000        0.0000        0.0000        0.0000        0.0000        0.0000        0.0000        0.0000        0.0000        0.0000        0.0000        0.0000        0.0000        0.0000        0.0000        0.0000        0.0000        0.0000        0.0000        0.0000        0.0000        0.0000
       43.6224       42.7133       32.3926       32.2552       40.7640       49.2001       52.7139       40.7357       36.1847       33.1823       29.7373       18.6527       13.0095       12.0487       10.8956       13.1882       13.4118       14.9902       16.3344       16.5811       16.0156       17.1119       17.8974       20.1275       19.1817       17.3360       19.0303       15.2402       12.0932       10.5830       10.0068        9.7896       11.9953       11.5357       14.9305       18.8501       16.5458       14.3179       16.6409       10.0268        7.7968        6.3858        5.0438        4.7062        6.4123        6.4996        8.0928        5.4347        2.7988        3.0591        5.6407        3.2433        0.7632        1.2777        0.6536        2.3174        3.3756        3.1008        4.8964        2.8533        3.0522        6.1723        7.5242       10.8749       14.9454       16.0184       14.2484       11.5657       12.4209       11.0045       10.6104        9.9271        8.9411        9.6730        9.1952        9.5531        7.1657        6.2940        6.6292        7.9794        9.6717        9.4431        9.6694       14.5674       16.4574       15.9246       14.4908       20.9545       23.8803       22.8658       17.2172       17.8511       21.2064       21.3115       20.9424       25.3504       27.6328       33.0175       42.3027       42.1596       37.1474       44.2554       61.6578       69.3622       54.3135       55.5269       57.4222       60.1154       61.5375       40.9556       35.7588       34.4732       33.2667       36.2878       31.9035       20.7269       19.2802       17.8381       16.1448        9.6173        9.1827       10.1736       12.4667       13.3075       13.0171       12.9823       12.6015       11.5694       11.8093       20.3525       25.9318       15.5987       11.8644       13.7296       16.6908       14.0526       12.9822       14.3069       25.2381       23.6480       25.2984       29.7205       35.9349       43.1227       44.9249       36.8002       24.3071       37.3264       41.7111       48.2423       53.3518       62.7666       64.8873       58.3085       58.2591       64.6000       59.9971       58.1796       69.0629       69.9401       64.9494       61.1070       61.2548       62.4449       64.7317       66.0068       70.5399       67.3968       69.2859       59.9279       54.7984       40.1676       53.8297       51.2278       50.4482       38.8948       39.2530       43.4388       60.3309       80.6569       92.1747      103.7539        0.0000        0.0000        0.0000        0.0000        0.0000        0.0000        0.0000        0.0000       55.5600      101.7709      108.2590      105.4026      121.5082       72.0300        0.0000       90.4500       91.2000      136.1400      122.6400        0.0000        0.0000        0.0000        0.0000        0.0000        0.0000        0.0000        0.0000        0.0000        0.0000        0.0000        0.0000        0.0000        0.0000        0.0000        0.0000        0.0000        0.0000        0.0000        0.0000        0.0000        0.0000        0.0000        0.0000        0.0000        0.0000        0.0000        0.0000        0.0000        0.0000        0.0000        0.0000        0.0000        0.0000        0.0000        0.0000        0.0000        0.0000        0.0000        0.0000        0.0000        0.0000        0.0000        0.0000        0.0000        0.0000        0.0000        0.0000
       41.7243       48.6573       45.2658       39.4059       50.0005       63.7214       51.4354       38.0656       46.4135       52.2483       48.2461       21.8112       14.8981       12.4970       11.0856       13.0483       15.4463       15.4336       16.9166       19.3131       19.3432       19.0235       19.1752       20.2387       17.7910       15.0994       13.4838        9.8718       12.7847       15.1189       16.0255       13.3251       13.6064       11.8698       11.9127       12.4055        9.8608       11.6393       13.4478       10.0668        6.8377        5.1885        5.9736        8.3328       12.0972       13.2406       11.2696        8.6837        3.8710        2.9559        3.1995        1.3121        0.8005        0.3259        0.6895        5.9082        6.3929        5.8390        5.4532        5.4256        5.7915        7.2671       10.7859       12.1952       11.4675       13.8163       12.2774        8.7948       10.0901       11.3603       10.4439       10.2632       11.9758       12.6921       10.8708        6.5803        6.3390        5.7060        6.0520        5.2692        5.6667        6.2801        6.9882       10.5553       12.2029       13.0851       16.0640       19.6222       24.3323       22.9385       20.0552       20.5022       19.7728       22.4381       22.7697       27.7811       31.5295       33.8508       36.4266       37.9079       38.3935       36.2940       37.8002       45.0149       68.5849       71.2343       70.0696       71.7299       71.1564       63.7747       50.5159       42.6560       43.3372       37.3022       31.9305       20.2384       17.4267       19.1772       21.2699        9.0931       11.7056       16.2021       10.9210       11.0394       11.2943       12.0374       12.9859       11.6852       10.8362       10.4087       11.8538       12.3867       13.4754       14.0398       14.1676       18.2499       19.2659       18.4146       19.1459       24.7227       26.3155       29.9713       38.9377       42.7388       39.6467       36.5830       22.4538       36.4917       44.1008       49.7719       52.8096       64.6917       60.1263       57.4931       62.8023       60.1308       57.7185       56.3315       61.8323       72.6472       67.8624       57.0533       55.4101       60.2588       64.6235       63.4232       64.9062       66.4428       60.9579       52.0072       46.4905       36.9553       38.2866       43.2771       40.6499       29.8512       29.9170       39.8564       47.1189        0.0000        0.0000        0.0000        0.0000        0.0000        0.0000        0.0000        0.0000        0.0000        0.0000        0.0000       64.7400      106.0834       99.7142       95.8615        0.0000        0.0000        0.0000        0.0000        0.0000        0.0000        0.0000        0.0000        0.0000        0.0000        0.0000        0.0000        0.0000        0.0000        0.0000        0.0000        0.0000        0.0000        0.0000        0.0000        0.0000        0.0000        0.0000        0.0000        0.0000        0.0000        0.0000        0.0000        0.0000        0.0000        0.0000        0.0000        0.0000        0.0000        0.0000        0.0000        0.0000        0.0000        0.0000        0.0000        0.0000        0.0000        0.0000        0.0000        0.0000        0.0000        0.0000        0.0000        0.0000        0.0000        0.0000        0.0000        0.0000        0.0000        0.0000
        0.0000        0.0000       49.0819       49.0555        0.0000       46.6313       41.4456       40.8084       53.0076       51.3055       43.7079       42.0620       38.6270       19.0117       16.3635       14.3758       17.9962       15.7036       16.4987       21.9024       27.4603       26.4798       23.7611       17.7358       15.7378       13.8360       13.5100        8.9813       12.8169       23.0012       31.0244       19.7289        7.5954        5.3905        5.0262       12.2165       16.9901       13.5864       11.3359       10.9217        9.1065        7.9489        7.2199        5.0715        7.0467       11.3353        8.2040       10.1918        9.7277        3.2578        1.1378        1.7769        4.4187        3.4659        1.4506        4.4505        7.1502       10.7245        9.7660        8.6420       11.1181       14.8014       19.6351       24.7871       22.5977       15.0209       15.0578        9.4820        9.5714       12.4439       31.9819       22.7752       11.5790       13.5538       12.5229        8.4777        7.4109        5.9665        4.5967        3.6928        2.8156        3.0245        3.5115        5.9649        6.8152        7.9503       12.0001       22.1187       26.7531       38.6492       27.4179       26.6495       25.0465       23.4176       25.3020       28.6750       31.0618       33.2732       33.7693       35.9133       38.8161       39.8844       43.1853       58.4284       70.1565       88.4384       87.0720      136.4346      176.4740      112.4721       71.2216       55.6169       57.9750       47.0546       36.4673       28.0188       18.2473       24.5462       32.3138       16.3887       17.2667       14.5020        8.0237       10.6541       11.3611       11.5995       11.2540       10.4127       10.1188        9.9209        9.7981       10.7646       13.6955       15.0497       18.9450       23.6533       22.1484       19.0199       18.9638       34.8334       30.0575       33.5553       39.3669       50.8760       47.6306       46.3948       31.7246       54.1641       57.6222       48.8718       57.0470       73.8294       75.9763       66.4025       61.0463       55.0442       49.6619       51.6218       52.6606       52.7433       53.4554       52.3190       54.6817       55.7415       54.6616       53.1547       56.2831       53.5578       49.7036       48.1188       43.9986       39.2382       36.6892       32.5726       34.1792       27.4458       30.6373       33.8720       33.2252       40.6290        0.0000        0.0000       50.4069        0.0000        0.0000        0.0000        0.0000        0.0000        0.0000       77.8800       81.4200      102.3217        0.0000        0.0000        0.0000        0.0000        0.0000        0.0000        0.0000        0.0000        0.0000        0.0000        0.0000        0.0000        0.0000        0.0000        0.0000        0.0000        0.0000        0.0000        0.0000        0.0000        0.0000        0.0000        0.0000        0.0000        0.0000        0.0000        0.0000        0.0000        0.0000        0.0000        0.0000        0.0000        0.0000        0.0000        0.0000        0.0000        0.0000        0.0000        0.0000        0.0000        0.0000        0.0000        0.0000        0.0000        0.0000        0.0000        0.0000        0.0000        0.0000        0.0000        0.0000        0.0000        0.0000        0.0000        0.0000        0.0000        0.0000
        0.0000        0.0000        0.0000        0.0000        0.0000       33.0460       38.9885       31.6867       36.0234       52.1873       47.1238       42.5710       51.8340       38.6485       31.9354       18.2681       20.5647       18.3320       17.4991       19.9795       30.4943       25.5559       21.7622       19.4296       18.0362       15.5781       13.8786       10.2226       11.8072       25.0784       18.5292       14.6760       12.0448        8.9232       12.5122       14.3781       17.7086       12.8293       10.0397       13.3574       11.2972        7.8601        9.9496        8.8593        9.9667        8.0554       11.4171        7.0492        1.4588        0.8119       11.3100       10.1058        9.2271        7.0649        5.3949        9.6324       18.5999       17.9225       19.4037       17.9249       13.6081        9.8454       16.3714       14.8870       13.3508       12.6462       13.3162       11.4704       12.2662       74.0518       47.7358       54.5686       10.4728       10.4811        9.4898        8.2657        6.9419        5.9698        4.5590        3.6885        4.2578        3.0231        3.1004        5.6456        6.4389        8.2010       11.5325       28.6772       30.1842       28.6206       26.7154       23.6163       27.8140       28.9531       24.7213       25.4977       30.2021       36.7797       38.9164       42.1596       42.7354       49.0637       63.0111       72.8565       82.4741       84.7117       88.2669       97.2715      148.6860      120.2837       81.6407       62.8578       67.0666       71.3105       63.0713       41.0602       27.5013       30.3013       27.6700       14.6599       14.6874       18.3429       18.3343       11.7579       11.5438       11.8423       11.0898       10.3686       10.7383       10.5893       10.9532       11.8036       11.7283       18.5178       20.6379       25.1133       29.1798       29.7499       32.8046       50.0335       47.5911       46.3355       43.5224       50.0448       39.8162       46.2623       44.5046       49.7230       53.8819       59.1730       57.6564       65.9515       71.3527       61.7649       58.4183       52.3893       50.5899       46.9341       50.1028       51.8955       53.8114       52.7949       51.1632       50.4022       49.0861       50.7762       43.8263       45.0819       48.3299       46.5231       39.2503       32.0027       32.1447       27.4741       32.1519       33.4573       31.3145       32.9771       30.7338       30.9779       33.3249       34.8182       38.5443       36.4807        0.0000        0.0000        0.0000        0.0000       63.1500       72.9000       70.6200      105.9239        0.0000        0.0000        0.0000        0.0000        0.0000        0.0000        0.0000        0.0000        0.0000        0.0000        0.0000        0.0000        0.0000        0.0000        0.0000        0.0000        0.0000        0.0000        0.0000        0.0000        0.0000        0.0000        0.0000        0.0000        0.0000        0.0000        0.0000        0.0000        0.0000        0.0000        0.0000        0.0000        0.0000        0.0000        0.0000        0.0000        0.0000        0.0000        0.0000        0.0000        0.0000        0.0000        0.0000        0.0000        0.0000        0.0000        0.0000        0.0000        0.0000        0.0000        0.0000        0.0000        0.0000        0.0000        0.0000        0.0000        0.0000
        0.0000        0.0000        0.0000        0.0000        0.0000       32.7668       34.4554       25.0992       37.7017       57.6509       71.8815       54.0939       63.7613       69.1347       45.1615       16.7620       28.9194       21.4391       18.6121       19.7998       31.7306       24.7856       22.8517       19.5531       17.1110       13.4395       11.2583       19.9341       35.4600       39.7881       34.1634       25.4074       18.3869       17.6156       13.3467       16.1455       17.9145       14.4101        8.1684        7.4441        9.7834        9.4571       10.4891        8.7586        7.3983        6.3025        4.6124        5.1236        5.4946       11.5119       15.0348       12.2852       19.9441       26.8441       30.1051       20.5098       43.9134       31.3454       27.0220       21.4382       14.4756       13.5906       12.0304       16.3490       14.7209       15.5314       14.1590       17.9006       24.4293       39.1510       41.8619       26.0516       17.5665       12.8318        9.6858       10.1444        8.1595        6.5792        6.8074        7.6628        8.8514        8.8005        5.2256        6.9829        8.1255       11.1006       23.0055       29.2191       29.5086       30.8663       26.6350       22.8531       25.5712       27.1595       27.7728       26.4594       32.1584       39.4048       47.4247       60.9373       60.7352       69.3880       88.4051       84.5156       93.3399       91.9586       83.8058       89.3184       88.4778      105.3482      102.5615      123.3180      125.1354       74.3858       71.4434       48.8987       40.2877       31.8056       26.3360       15.1079       11.6202       14.1187       14.1366        7.2722        8.3614        9.5474       10.1613       10.8693       10.7418       10.3995       18.1767       14.4534       13.6478       16.2432       19.0511       21.1827       26.4031       30.3715       35.4957       66.6019       63.4921       50.0836       49.9217       54.0638       52.2161       61.7863       67.4326       63.7029       60.3790       56.3134       61.8915       59.1407       63.3941       62.6546       59.6769       51.1355       51.4674       46.8109       45.2142       48.2253       45.4761       47.2795       51.2427       56.5870       54.2720       54.6839       43.2732       42.2744       41.0676       38.6817       35.6893       33.1069       32.8932       32.2324       36.7185       39.0589       38.4913       35.0561       33.9938       36.1908       39.2492       40.7094       43.6893       46.6493        0.0000        0.0000        0.0000       63.9255       69.9530       72.7558       75.5066       90.5634       91.9430        0.0000        0.0000        0.0000        0.0000        0.0000        0.0000        0.0000        0.0000        0.0000        0.0000        0.0000        0.0000        0.0000        0.0000        0.0000        0.0000        0.0000        0.0000        0.0000        0.0000        0.0000        0.0000        0.0000        0.0000        0.0000        0.0000        0.0000        0.0000        0.0000        0.0000        0.0000        0.0000        0.0000        0.0000        0.0000        0.0000        0.0000        0.0000        0.0000        0.0000        0.0000        0.0000        0.0000        0.0000        0.0000        0.0000        0.0000        0.0000        0.0000        0.0000        0.0000        0.0000        0.0000        0.0000        0.0000        0.0000
        0.0000        0.0000        0.0000        0.0000        0.0000       37.1913       36.8093       31.3234       37.9452       74.9326       73.0502       57.4773       71.8127       64.7354       48.3002       19.5466       18.1037       17.9315       17.0409       19.0080       31.9308       22.6011       19.5258       14.5685       12.2289       11.8534       17.2602       27.8026       27.5290       20.3998       11.0391        5.9866       14.4988       18.1113       16.4476       10.7917        9.0096        9.0387        6.2707        4.3254        4.8288        9.5135        9.5746        7.0667        5.3588        6.0548        6.2483        5.8824        9.1487        6.9391        5.8973       11.8105       16.5098       22.1898        4.7951       12.2089       20.4879       24.4600       28.1877       27.5056       29.4172       24.6314       12.7075       18.7733       14.2067       15.5997       14.6073       19.1720       31.1227       34.4763       30.2114       24.4098       22.7477       21.0049       14.1133        7.5522        8.0320        6.9450        5.9670       10.4771        9.5981       38.1229        6.3131        9.8208        8.6103       10.4772       18.4151       22.5213       24.2816       25.0168       27.5111       20.0758       15.8357       17.4501       24.3017       28.9875       36.0912       36.1418       52.7417       76.3805       76.8371       79.1098       82.6688       68.9332       72.9321       78.4625       80.9141       79.9317       84.2153      103.4955      117.8907      104.6143      220.7547      194.4609      166.8709      134.3260       72.1947       51.1880       27.7750       13.0317        9.3847       11.4554        8.4567        7.9717        8.1638        9.6365        9.6288        9.1731        9.0863       12.7940       14.4343       13.0966       12.7682       14.8028       16.8602       17.2801       23.7352       39.2228       45.4350       49.3598       43.7106       50.7134       56.0150       69.0009       60.8198       57.8842       76.4193       67.3255       56.0273       52.2368       53.6674       55.4809       61.3253       65.0836       56.5898       50.6496       45.9744       42.4157       52.5370       53.0017       42.4157       47.4395       56.4937       58.8846       52.7708       50.6700       46.7974       40.7816       32.7503       33.5399       30.8705       33.5307       35.7394       32.4752       32.2134       40.3381       41.0277       34.9977       31.0032       29.1263       33.0516       40.7682       50.6046       52.6047        0.0000        0.0000       45.7525       41.8744       64.8301       59.9281       59.2760       72.5834       84.7594       83.4382       84.8138       72.9767       72.8125       75.3850        0.0000        0.0000        0.0000        0.0000        0.0000        0.0000        0.0000        0.0000        0.0000        0.0000        0.0000        0.0000        0.0000        0.0000        0.0000        0.0000        0.0000        0.0000        0.0000        0.0000        0.0000        0.0000        0.0000        0.0000        0.0000        0.0000        0.0000        0.0000        0.0000        0.0000        0.0000        0.0000        0.0000        0.0000        0.0000        0.0000        0.0000        0.0000        0.0000        0.0000        0.0000        0.0000        0.0000        0.0000        0.0000        0.0000        0.0000        0.0000        0.0000        0.0000        0.0000
        0.0000        0.0000        0.0000        0.0000       38.2783       43.0199       52.6075       38.9493       37.2923       56.6424       76.6950       52.8970       66.2597       66.4444       58.4071       20.6362       19.5987       19.6133       25.2071       32.6556       30.0955       23.5843       22.1474       22.2261       13.7637       12.2042       11.2898        6.9839        6.6081        8.5817        8.4384        7.3290        8.6720        9.5295        8.9516        8.4273        5.6724        7.1770        6.0472        4.5010        4.7735        7.9708        8.9768        8.7493        9.1770        9.6482       13.7820       19.0839       11.5799       21.1332       29.1359       23.0673       20.1141       10.8415        7.7753       14.5378       22.0028       25.0625       23.4035       24.0922       21.6510       23.2998       26.2325       22.5045       23.4319       24.5029       16.9623       15.9575       20.4823       28.0772       35.3606       39.4568       46.0227       35.0359       19.6957       12.0839       10.8789        8.6144        6.7214        7.4722        9.9038       10.3288        6.8162        7.2933        7.8716        9.1333       13.7897       18.7865       24.7970       21.6862       20.8556       15.7351       15.1378       18.5170       37.6185       27.8068       29.4442       31.9971       34.2156       52.0550       70.5420       76.9949       76.7664       60.8038       64.9101       60.8915       62.7484       67.9895       61.7874       94.3602      146.3681       80.5249       83.8224      118.7744      119.4141      121.5959       90.4303       62.3592       41.7877       24.8285       21.0383       14.0045       11.0641       10.5668       10.0030       14.7961       12.6044       12.2020       15.5596       32.0457       14.6829       16.5940       15.6464       15.4393       22.9288       26.4679       37.7694       51.0036       53.7642       53.1539       49.3388       51.5149       47.0016       55.1844       51.4675       52.9854       71.2732       60.1541       61.1409       57.0170       58.6782       55.9487       58.2917       60.1515       52.0088       43.9507       43.7640       44.8972       42.7792       38.4693       36.1282       37.6609       47.0893       47.2605       42.3161       39.5715       37.4723       31.8904       30.2676       33.5032       36.4068       46.5497       46.9848       34.3555       32.4826       35.0262       43.1335       42.2019       34.4292       30.7268       39.8652       42.2491       48.8741       47.3163        0.0000       42.3915       51.7404       56.4731       75.0710       74.7851       67.7899       75.5250       81.6739       85.2373       87.7565       76.1025       75.4119       76.9089       83.7435        0.0000        0.0000        0.0000        0.0000        0.0000        0.0000        0.0000        0.0000        0.0000        0.0000        0.0000        0.0000        0.0000        0.0000        0.0000        0.0000        0.0000        0.0000        0.0000        0.0000        0.0000        0.0000        0.0000        0.0000        0.0000        0.0000        0.0000        0.0000        0.0000        0.0000        0.0000        0.0000        0.0000        0.0000        0.0000        0.0000        0.0000        0.0000        0.0000        0.0000        0.0000        0.0000        0.0000        0.0000        0.0000        0.0000        0.0000        0.0000        0.0000        0.0000
        0.0000        0.0000        0.0000        0.0000       40.6759       47.2838       53.5370       35.0121       34.1042       49.8516       41.7132       37.7380       46.0408       48.7896       39.6474       24.1287       26.6561       24.1733       35.6271       37.3134       36.6341       34.8005       25.7335       17.0211       19.5911       18.3012       16.4657        9.2809        6.9411        6.7190        8.2601        9.5788        8.8464        5.4430        5.9087        9.8846        8.7485        7.9363        5.6556        8.4791        9.7315        7.7259        8.1491        8.1290       10.3079       13.2136       15.4165       25.3259       25.2510       24.6025       31.3623       29.0866       19.9867        9.6222       14.4717       19.3555       23.3971       34.0809       31.4912       25.2446       16.6525       19.3173       29.4258       25.0103       22.1650       26.8736       22.6096       19.8492       21.1977       25.9430       36.4093       38.9092       36.3186       33.0308       23.5736       14.0022       13.2030        7.7993        8.3261        7.4470       11.8920        7.7995        5.4102        7.7320        8.2879        9.0181       12.2780       19.6577       16.0930       14.2062       13.9017       15.7943       18.3812       95.9589      145.1128       93.4377       41.6646       37.4883       45.1462       67.1642       85.0992      100.2471       95.6870       67.1510       67.1496       57.9303       62.0891       57.1954       52.3188       55.9802       72.2471       75.5435       72.1395       73.5048       79.4522       58.8847       61.8997       67.7498       42.4425       48.1282       34.8861       24.3815       19.9757       16.0104       16.6794       15.5864       13.1026       15.5986       18.4454       14.5634       12.9560       20.5809       20.2787       18.7272       22.0090       26.9815       48.5184       54.1431       56.7245       55.7443       50.2813       50.2885       53.5127       62.9195       69.8196       85.9765       92.9135       78.1279       71.8950       69.3168       60.0319       62.6874       54.1566       48.5393       48.2134       39.6477       40.3969       36.3878       37.5176       37.7475       38.6096       36.7503       37.9813       39.2195       39.2424       35.1207       30.7776       30.1425       32.2832       36.0858       44.6335       53.3577       52.8921       48.5302       43.4038       42.8539       50.8246       47.8435       55.7247       60.2384       47.9280       40.2065       40.5295       53.8071       51.8544       53.8010       56.5293       58.1212       61.9031       72.7729       70.1623       72.7631       79.5029       89.8823       88.5079       75.0833       73.0968       77.2751       80.5009        0.0000        0.0000        0.0000        0.0000        0.0000        0.0000        0.0000        0.0000        0.0000        0.0000        0.0000        0.0000        0.0000        0.0000        0.0000        0.0000        0.0000        0.0000        0.0000        0.0000        0.0000        0.0000        0.0000        0.0000        0.0000        0.0000        0.0000        0.0000        0.0000        0.0000        0.0000        0.0000        0.0000        0.0000        0.0000        0.0000        0.0000        0.0000        0.0000        0.0000        0.0000        0.0000        0.0000        0.0000        0.0000        0.0000        0.0000        0.0000        0.0000        0.0000
        0.0000        0.0000        0.0000        0.0000       39.2280       39.4361       38.6894       34.5797       30.8396       29.8800       30.3231       30.1734       43.9984       49.8039       48.9753       45.1320       52.1836       55.0818       55.4489       55.0695       61.0495       53.9334       40.3264       36.1110       36.4405       41.5981       41.1576       34.9040       31.5086       21.9266       13.3523       16.0411       22.0352       17.8145       21.1789       23.8391       12.2523       17.5127       18.8919       26.4259       18.3183       21.0378       20.3294       22.6995       26.2614       27.3981       28.5190       14.0532       10.8937       12.3779       13.6246       22.3674        8.8236        9.1425       24.8458       30.4181       26.8173       29.7241       27.5319       11.3968       14.3329       22.1834       26.3209       26.4269       27.5448       28.7268       30.9609       34.7866       32.6779       26.7408       28.8926       21.7728       25.9252       28.8251       21.0312       20.6852       17.1482        9.9591        9.3454        8.8019        9.2453        8.0260        7.1997        7.7014        9.8303       12.5698       15.5981       13.0676       11.8509       20.0158       14.9880       16.1249       17.9703       22.4009       67.9443       39.3724       32.9392       42.1879       53.5595       56.2530       60.0166       56.8590       52.4613       48.3793       48.3888       48.9786       45.8349       45.5562       43.3797       41.9310       44.6630       51.0933       56.0792       58.9615       58.9939       67.3182       65.0672       58.6594       67.0145       78.6934       69.3051       52.9073       36.1703       35.1937       33.2875       34.5688       29.5660       27.4620       25.7332       25.3748       25.1586       29.9650       29.4622       29.4815       34.2132       36.9127       54.5139       45.2808       46.4230       58.4964       55.1018       50.5566       56.9439       66.3726       65.9435       74.6929       67.4026       80.1693       77.1065       71.2716       66.1232       70.2825       49.3416       47.9422       53.9362       46.6567       45.3910       42.2355       35.6229       36.4969       34.4111       32.6445       34.1604       42.0056       42.9795       39.4461       38.3442       45.1720       45.1327       48.0738       51.0094       52.5812       52.0594       56.0465       62.4601       68.3545       67.5434       67.1237       74.0112       76.4739       54.1693       50.0928       45.1862       42.4112       45.6774       45.8216       50.3626       60.4545       72.7167       68.4036       72.7506       83.1777       94.2639       95.6789       92.0495       67.7841       62.3354       58.3618       74.4385        0.0000        0.0000        0.0000        0.0000        0.0000        0.0000        0.0000        0.0000        0.0000        0.0000        0.0000        0.0000        0.0000        0.0000        0.0000        0.0000        0.0000        0.0000        0.0000        0.0000        0.0000        0.0000        0.0000        0.0000        0.0000        0.0000        0.0000        0.0000        0.0000        0.0000        0.0000        0.0000        0.0000        0.0000        0.0000        0.0000        0.0000        0.0000        0.0000        0.0000        0.0000        0.0000        0.0000        0.0000        0.0000        0.0000        0.0000        0.0000        0.0000        0.0000
        0.0000        0.0000        0.0000        0.0000        0.0000        0.0000        0.0000        0.0000       31.3642       29.9774       29.5348       30.4249       37.2578       41.9916       40.9285       33.8767       35.8423       50.5934       44.5471       39.5394       45.6278       45.2439       32.7830       29.3463       44.6800       48.5244       37.3194       50.0767       62.0294       40.0797       16.1850       11.6552       16.1849       13.4506        9.3049       10.2585       12.3402       19.1768       31.5980       35.8342       28.8716       22.3267       21.2277       17.0134        7.6524        3.0537        5.5054       13.0655       13.4562        8.1374       19.7537       26.7056       18.5001       20.6205       24.2231       30.9860       22.1045       28.9033       37.2662       24.2760       19.0307       23.8408       30.8310       25.4257       19.3359       27.8001       22.9560       31.8383       34.9606       30.4575       29.9631       31.0385       45.3557       28.6712       15.5124       18.6472       13.6322       12.0068       14.7335       13.5671       13.1069       15.9994       15.3492       18.7046       20.3566       17.7779       15.7993       15.8293       16.8122       19.9681       26.0263       26.0730       24.5489       22.5694       26.1427       32.5099       38.2290       48.9003       53.4044       49.4812       53.0923       52.2886       51.1385       52.5865       62.4644       58.0317       48.5566       55.3999       62.7186       45.2104       42.6212       50.2334       54.1908       56.8914       63.4695       50.6427       58.0211       50.6576       62.2056       72.3746       83.0091       50.8169       51.6108       50.5624       44.2301       38.7523       36.3630       38.7190       34.2303       34.9828       37.6781       41.6869       43.9322       44.2804       43.3541       51.7309       48.6861       49.3656       65.4751       59.8440       61.1513       56.7407       55.7337       54.5612       62.1106       69.5599       80.4021       89.7240       73.8636       70.4800       66.0046       63.0564       51.2804       44.1469       45.9950       43.2483       43.4089       38.1311       36.1331       39.7026       35.6483       32.4126       36.6937       42.6103       46.5935       54.3968       54.9272       53.0396       53.6733       53.1371       53.8883       57.4153       66.8600       87.0073       92.5076       99.5174       85.1105       80.7381       72.6340       63.4446       52.5630       46.0405       47.7406       48.6285       49.9043       54.1467       55.4296       64.5856       71.1780       73.1918       85.0051       89.6161       98.8015       98.8077       97.8157       71.6727       64.6663        0.0000        0.0000        0.0000        0.0000        0.0000        0.0000        0.0000        0.0000        0.0000        0.0000        0.0000        0.0000        0.0000        0.0000        0.0000        0.0000        0.0000        0.0000        0.0000        0.0000        0.0000        0.0000        0.0000        0.0000        0.0000        0.0000        0.0000        0.0000        0.0000        0.0000        0.0000        0.0000        0.0000        0.0000        0.0000        0.0000        0.0000        0.0000        0.0000        0.0000        0.0000        0.0000        0.0000        0.0000        0.0000        0.0000        0.0000        0.0000        0.0000        0.0000        0.0000        0.0000
        0.0000        0.0000        0.0000        0.0000        0.0000        0.0000        0.0000        0.0000        0.0000        0.0000       30.2539       26.7324       29.2485       32.8148       33.0684       26.0611       30.1877       31.1269       34.3434       30.5921       36.4746       30.0157       29.2332       35.4452       45.1914       36.0883       31.0579       39.3462       30.3787       21.0910       20.6771       14.5234       15.5936        8.0058       24.9269       34.5024       60.2081       44.0367       37.4001       38.4838       36.4472       31.1805       19.0454       21.4644        8.7238        8.5381       23.0057       30.4565       20.8010       15.0748       20.7288       25.9417       19.3393       25.0994       29.4312       27.8585       21.4317       24.5899       20.9693       18.6639       17.5939       23.0414       16.8932       14.4923       13.5734       22.3697       15.1614       18.5534       24.6855       45.4372       37.1824       37.6258       41.1752       35.1077       29.9712       27.8487       26.3296       15.5429       19.3151       26.1744       24.9682       23.7401       32.4384       30.2627       22.9207       17.9400       18.7538       24.7566       25.4183       32.2459       22.1087       22.7875       23.9456       26.1197       31.8024       40.9208       42.4309       60.4985       59.2616       55.5432       62.9358       75.9121       69.4831       56.6259       60.4533       53.1837       62.2739       56.5704       58.0848       49.3577       54.9500      110.0092       74.1853       53.0693       50.1643       50.9785       40.7332       42.8356       50.6547       56.9898       64.7003       57.8507       58.6007       59.5481       55.0158       52.8381       47.5725       49.1341       43.7199       43.1006       39.2669       56.3211       55.6654       47.6656       46.2327       50.0383       51.0349       54.7164       59.7471       56.2761       58.3849       59.8262       61.6900       60.5179       70.1198       82.2215       72.8252       80.6377       84.3076       76.6422       68.4230       56.7373       47.2918       42.5810       39.1750       36.0956       33.5548       36.4702       38.3760       40.6756       39.0236       33.9088       37.6893       44.0709       46.1969       50.8757       51.2266       57.1271       57.4785       55.1042       54.6744       69.7505       98.6666      111.4995      101.9579       99.6138       97.4516       84.6270       71.9063       60.1664       48.1624       51.0724       52.9495       54.2317       64.7391       52.6201       54.5139       65.7867       66.2684       72.7950       86.9214       93.4123      106.2102      115.7337        0.0000        0.0000        0.0000        0.0000        0.0000        0.0000        0.0000        0.0000        0.0000        0.0000        0.0000        0.0000        0.0000        0.0000        0.0000        0.0000        0.0000        0.0000        0.0000        0.0000        0.0000        0.0000        0.0000        0.0000        0.0000        0.0000        0.0000        0.0000        0.0000        0.0000        0.0000        0.0000        0.0000        0.0000        0.0000        0.0000        0.0000        0.0000        0.0000        0.0000        0.0000        0.0000        0.0000        0.0000        0.0000        0.0000        0.0000        0.0000        0.0000        0.0000        0.0000        0.0000        0.0000        0.0000        0.0000
        0.0000        0.0000        0.0000        0.0000        0.0000        0.0000        0.0000        0.0000        0.0000        0.0000       32.1634       26.7693       26.5069       26.9326       27.7554       20.8753       19.2243       23.5370       28.3268       24.3753       23.5292       27.1128       24.6788       22.2901       30.7842       28.5545       24.6966       26.8909       20.6492       25.4987       28.4296       24.4106       17.4618       23.9507       18.9290       16.2181       25.0564       29.2588       12.4451        8.0308       13.7967        5.5019       11.6713        2.5898        7.6564       16.2062       19.4756       27.1783       12.3507       19.7595       15.6923       19.6516       12.6875       29.4171       23.6903       19.9498       27.7518       20.2330       12.9095       21.5362       25.7885       20.8851       26.4448       23.8072       25.6468       19.2642       19.7331       19.0488       23.6540       32.1030       18.9217       20.6568       23.2097       25.7423       20.5033       22.5478       26.9473       21.0903       15.0499       18.0475       24.7159       24.3635       34.3973       32.7747       28.0758       21.8410       23.4067       30.8582       35.9195       29.0859       34.0985       34.8640       30.5834       32.8712       29.4150       37.0925       43.6005       52.6827       47.6510       46.9586       56.5156       66.2594       76.7188       61.1692       55.2769       59.9029       48.6793       50.5927       46.8020       45.2256       52.8132       64.7540       55.4203       51.5822       61.7595       67.3053       76.8155       65.3293       56.0144       55.7809       63.7016       72.8343       72.2041       75.1541       83.9479       70.9682       65.4331       55.7270       49.1512       43.2467       42.1758       51.8622       55.3132       50.8040       46.7060       52.5188       55.6202       52.3931       56.6667       70.0992       64.1512       57.2378       60.2640       60.6110       66.8529      107.4390      113.0373      104.0594       90.7673       73.2754       70.8930       54.4708       48.6253       43.4075       39.7721       38.5926       35.2094       34.5525       37.2113       36.7631       39.4373       35.3703       40.5707       47.7115       52.6063       58.8168       57.4127       51.9626       46.8137       45.5652       48.0295       67.2006       79.3073      109.0680      104.9653       92.3405       93.5986       99.8435       91.2185       65.0420       57.0483       56.6734       57.5292       60.9119       54.2620       50.0541       49.7555       55.8638       58.1191       70.4519       85.4537       86.2243       98.2856        0.0000        0.0000        0.0000        0.0000        0.0000        0.0000        0.0000        0.0000        0.0000        0.0000        0.0000        0.0000        0.0000        0.0000        0.0000        0.0000        0.0000        0.0000        0.0000        0.0000        0.0000        0.0000        0.0000        0.0000        0.0000        0.0000        0.0000        0.0000        0.0000        0.0000        0.0000        0.0000        0.0000        0.0000        0.0000        0.0000        0.0000        0.0000        0.0000        0.0000        0.0000        0.0000        0.0000        0.0000        0.0000        0.0000        0.0000        0.0000        0.0000        0.0000        0.0000        0.0000        0.0000        0.0000        0.0000        0.0000
        0.0000        0.0000        0.0000        0.0000        0.0000        0.0000        0.0000        0.0000        0.0000        0.0000       39.8502       32.7787       29.6982       41.0034       30.5564       13.8216       14.8308       22.5948       24.1753       17.0918       13.9605       22.7767       24.6417       24.5916       41.1304       48.0444       43.7705       32.8369       43.2828       38.3150       25.5952       27.2509       25.2382       20.3974       10.3974       22.8779       41.2814       31.1120       13.4742        7.6682        5.5858        9.0248        9.5009        7.0149       10.2949       11.0936       15.3812       20.1114       22.7349        5.2111        6.0510       10.2635       18.4864       17.8748       17.1657       12.6882       16.4207       10.1781        8.0433        8.3407        9.6931       14.1402       12.8395       24.6164       21.5347       18.4201       15.0425       23.8091       26.8926       12.7755       24.5116       23.1262       20.9261       19.5364       20.8407       25.0430       27.7020       17.1749       19.8180       16.9150       15.4777       17.1034       24.1963       24.3736       20.5375       23.8947       27.6185       37.6050       38.5947       36.7937       34.5613       32.7372       28.2147       32.0405       57.9540       61.0287       64.3507       64.9463       50.2897       48.1762       51.7401       47.3014       46.9657       49.3572       53.4417       58.4558       59.2772       49.5807       40.1638       43.3677       51.7402       51.8915       46.3727       45.5927       59.3135       71.0683       60.7153       50.7375       52.3348       49.1513       66.1388       82.8348       93.4384       81.3890       72.4675       69.4856       71.4245       75.3722       63.6549       53.8762       53.7373       57.3920       63.1902       71.8277       62.4249       68.3879       77.9012       69.1038       79.7174       74.2784       67.4726       68.6269       67.1249       65.9335       90.6482       97.0465       98.9260       79.6798       71.8226       61.7171       58.9893       49.2207       41.8439       35.8155       33.1434       29.7865       31.2343       30.9220       33.5788       35.9452       38.7732       34.8487       37.1609       47.7059       63.0541       70.9155       70.7158       57.3589       53.8431       46.7673       50.3954       70.5717       65.6206       78.0597       79.4721       90.8626      104.4146       94.4510       88.7901       77.2022       72.8975       71.4942       73.2587       75.0895       70.9475       60.1541       59.9470       62.5699       70.9441       74.0371        0.0000        0.0000        0.0000        0.0000        0.0000        0.0000        0.0000        0.0000        0.0000        0.0000        0.0000        0.0000        0.0000        0.0000        0.0000        0.0000        0.0000        0.0000        0.0000        0.0000        0.0000        0.0000        0.0000        0.0000        0.0000        0.0000        0.0000        0.0000        0.0000        0.0000        0.0000        0.0000        0.0000        0.0000        0.0000        0.0000        0.0000        0.0000        0.0000        0.0000        0.0000        0.0000        0.0000        0.0000        0.0000        0.0000        0.0000        0.0000        0.0000        0.0000        0.0000        0.0000        0.0000        0.0000        0.0000        0.0000        0.0000        0.0000        0.0000
        0.0000        0.0000        0.0000        0.0000        0.0000        0.0000        0.0000        0.0000        0.0000        0.0000        0.0000       32.7958       36.0852       36.7875       37.4039       16.9190       12.9990        7.7284        8.9348       15.0647        5.6624        5.4726       17.0479       25.9105       22.9097       35.0924       36.1927       33.5413       34.2390       43.3744       35.3275       32.3518       21.2371       15.4872       14.9747       11.9620        6.1061       14.6684        2.2706        3.4267        4.2770       14.4690       15.8332        8.9913       12.0632       16.5226        9.6179        6.6148        8.4150        6.9485        4.1777        8.1140       16.5429       19.3384       14.7286       14.2508       17.0251       11.0058        9.1727       12.0365       21.3369       23.0051       19.2852       18.2417       17.6886       16.6001       16.7706       26.5999       32.8006       27.8077       18.5228       18.2842       18.8539       25.5097       30.3121       30.5120       30.1736       24.0101       18.8468       16.5771       15.7394       14.6730       16.0487       19.5712       26.6058       26.7649       19.3930       16.5903       21.6990       25.0730       26.7414       27.0293       21.9642       26.0634       36.4444       39.8564       47.2800       53.0812       44.8221       51.6799       62.9698       60.4346       51.2066       47.9814       56.5465       65.2706       61.6324       47.6187       47.1093       48.0623       46.3495       45.7346       71.0674       55.5531       65.8056       68.9907       59.0927       55.4972       53.3271       53.7144       70.7108       67.2076       77.1497       66.2326       62.5157       68.9493       89.9567       87.6907       68.5721       62.3307       67.3356       72.6079       60.4914       67.3155       63.7922       64.0001       62.5550       70.5372       77.2876       82.6343       72.8113       67.3632       74.4769       72.4391       69.3617       88.5554       78.2069       69.0876       53.0541       51.7252       45.6760       36.0333       34.9514       35.9217       32.6791       26.2693       26.1726       27.0985       30.4074       36.0669       40.5546       38.0850       38.4025       42.7825       59.6974       61.3379       60.4014       54.8737       64.2569       59.0688       51.7499       49.5918       65.6983       59.8996       54.2499       77.1474       85.0736       87.9120       95.3316       85.5878       79.4509       94.6791       94.0365       86.0706       72.5559       72.8114       75.0433       67.7949       60.1158        0.0000        0.0000        0.0000        0.0000        0.0000        0.0000        0.0000        0.0000        0.0000        0.0000        0.0000        0.0000        0.0000        0.0000        0.0000        0.0000        0.0000        0.0000        0.0000        0.0000        0.0000        0.0000        0.0000        0.0000        0.0000        0.0000        0.0000        0.0000        0.0000        0.0000        0.0000        0.0000        0.0000        0.0000        0.0000        0.0000        0.0000        0.0000        0.0000        0.0000        0.0000        0.0000        0.0000        0.0000        0.0000        0.0000        0.0000        0.0000        0.0000        0.0000        0.0000        0.0000        0.0000        0.0000        0.0000        0.0000        0.0000        0.0000        0.0000        0.0000
        0.0000        0.0000        0.0000        0.0000        0.0000        0.0000        0.0000        0.0000        0.0000        0.0000        0.0000        0.0000        0.0000        0.0000       29.2378       13.9884       10.0516        7.4229        7.3292        6.6160       11.7190        9.9708       18.7150       30.2256       18.4618       11.1072       34.6269       36.5808       28.5976       27.0190       34.6676       25.4020       11.2269       16.2115        9.4075        6.6264        1.8141        4.9138        4.3695        4.1012        5.4246        8.4380       13.5456       17.1710       24.4390       14.4103       12.4899       18.4647        8.4833        9.9866        4.9557        9.1543        9.6540       21.9587       16.2213        9.4641        8.2562       14.3185       20.5583       19.5623       29.1396       33.1876       21.7337       12.6180       11.5087       23.9871       40.7112       39.2836       29.9903       28.9673       15.4664       24.2726       26.2442       27.2889       23.8147       19.6230       22.0077       17.8206       16.5758       17.2591       17.4693       18.8363       19.3744       15.7617       18.1754       27.4512       19.2548       22.1204       24.1926       28.6972       33.9738       30.9634       32.4280       30.1071       27.1861       39.5663       46.5555       47.6973       47.9090       55.4693       66.6925       62.8605       49.9815       47.1618       48.4538       59.1474       59.2591       49.5521       51.2285       45.9707       41.5699       49.3062       78.6710       74.4559       76.1424       66.5643       71.6804       63.3191       56.4798       55.9461       59.3141       63.0869       71.7730       65.6715       57.4883       56.7448       57.8487       72.9011       67.5341       66.5103       69.7278       72.3345       61.9690       63.6821       61.3685       62.4036       73.4589       77.4028       78.0804       81.6233       71.8931       70.9815       74.0477       60.3047       71.2090       75.6920       67.0343       56.0389       53.0292       49.8545       50.7053       45.6131       45.0310       47.2531       37.6605       33.3245       31.0964       31.0497       31.8198       39.6336       45.4983       40.6402       36.1736       49.9748       51.0311       57.4399       62.7025       54.3038       45.5393       46.9581       44.9817       39.2094       38.3470       39.0251       48.9024       69.8309       99.7533      109.7359      109.5396      100.6934      115.4167      106.0559      111.5761       81.3761       89.1782       76.0393        0.0000        0.0000        0.0000        0.0000        0.0000        0.0000        0.0000        0.0000        0.0000        0.0000        0.0000        0.0000        0.0000        0.0000        0.0000        0.0000        0.0000        0.0000        0.0000        0.0000        0.0000        0.0000        0.0000        0.0000        0.0000        0.0000        0.0000        0.0000        0.0000        0.0000        0.0000        0.0000        0.0000        0.0000        0.0000        0.0000        0.0000        0.0000        0.0000        0.0000        0.0000        0.0000        0.0000        0.0000        0.0000        0.0000        0.0000        0.0000        0.0000        0.0000        0.0000        0.0000        0.0000        0.0000        0.0000        0.0000        0.0000        0.0000        0.0000        0.0000        0.0000        0.0000        0.0000
        0.0000        0.0000        0.0000        0.0000        0.0000        0.0000        0.0000        0.0000        0.0000        0.0000        0.0000        0.0000        0.0000        0.0000        0.0000        0.0000        0.0000        0.0000       13.2789        9.3596       10.8939        9.9957       10.2444       14.0237        6.8636        3.0378        7.5795       17.1953       24.0576       19.9361       26.1466       47.1257       19.8745       20.3388       12.7123       17.3852       15.1710        7.7326       14.1796       16.6990       13.2194       15.2226       14.6198       11.1535       11.2959       11.5130       15.3324       23.0828       15.7166        6.6240        4.9371       10.9094       14.9348        8.8137        5.2948        2.7902        6.5010       18.5035       23.0245       24.3935       26.7243       28.5091       17.5382       14.3058       20.9320       23.1327       30.3424       30.3890       22.8614       13.6448       15.4030       18.4679       22.1176       27.9859       24.6574       19.4501       20.4973       15.6810       17.6359       21.4496       19.6505       18.6477       20.4723       16.4508       14.8232       20.8006       26.3455       30.3023       33.2146       38.1328       42.1756       37.6577       32.1570       32.3947       30.3670       37.1407       50.5920       46.5265       45.7781       48.6848       55.5561       53.2549       52.9736       47.3204       47.8947       49.4781       51.7712       50.8168       67.6789       60.6853       54.3992       55.1217       56.4162       53.9890       67.8140       65.2920       73.0757       61.0224       74.6329       80.3960       70.4649       77.4202       88.8312       66.1631       54.7998       50.3145       51.8872       63.7384       75.8527       68.8568       69.9787       71.5314       76.5456       68.2424       64.1362       60.0204       61.9707       58.8924       64.4836       74.0933       71.0938       69.8220       57.1013       53.6925       61.2449       66.6544       58.3530       62.5125       57.4767       56.5580       59.0090       46.1217       45.7609       41.1935       38.0102       33.5139       31.8653       34.2689       35.9068       35.7990       47.6143       48.6619       42.4705       46.2778       45.0267       47.3303       49.0336       41.4152       34.5517       35.3413       34.4728       34.2847       34.4999       53.7610       52.1007       72.0552       93.8427       91.3704      107.6161      123.5564       86.7830      112.1539      108.0045       75.8689       66.3367       66.2153        0.0000        0.0000        0.0000        0.0000        0.0000        0.0000        0.0000        0.0000        0.0000        0.0000        0.0000        0.0000        0.0000        0.0000        0.0000        0.0000        0.0000        0.0000        0.0000        0.0000        0.0000        0.0000        0.0000        0.0000        0.0000        0.0000        0.0000        0.0000        0.0000        0.0000        0.0000        0.0000        0.0000        0.0000        0.0000        0.0000        0.0000        0.0000        0.0000        0.0000        0.0000        0.0000        0.0000        0.0000        0.0000        0.0000        0.0000        0.0000        0.0000        0.0000        0.0000        0.0000        0.0000        0.0000        0.0000        0.0000        0.0000        0.0000        0.0000        0.0000        0.0000        0.0000        0.0000
        0.0000        0.0000        0.0000        0.0000        0.0000        0.0000        0.0000        0.0000        0.0000        0.0000        0.0000        0.0000        0.0000        0.0000        0.0000        0.0000        0.0000        0.0000        0.0000       29.4091       44.0108       35.9683       18.9358       16.4860        5.4510        7.1561       27.5205       25.8197       20.4835       22.6927       54.3233       43.5042       40.1783       44.4243       44.5024       44.1210       30.5180       15.0623       16.8126       12.5211       13.5432       14.3180       10.9233        9.7925        6.5152        9.8845       11.3523       17.6043       19.2153       17.7344        8.8074       16.2832       12.7415        8.5661        4.5422        9.1377       16.0437       23.7987       23.8936       33.7980       23.3609       29.8022       36.3710       45.1483       35.3278       26.0509       27.4221       24.0001       44.2081       38.4013       38.3127       25.2155       21.7562       26.6447       21.0109       20.7700       19.8599       22.6939       24.5609       21.6902       18.7688       21.3564       23.8371       22.2621       25.7016       38.0721       35.2372       38.4744       57.2333       47.1246       36.7124       37.3975       36.0165       42.5201       42.3710       38.0952       43.6830       43.2828       43.6763       43.5796       49.3283       50.1568       47.5253       42.4248       43.7962       41.4630       39.0152       40.7578       46.5904       52.0646       54.3758       68.1973       69.0205       59.0549       63.6698       69.1399       72.2109       70.1759       76.6754       94.2265       97.3229      105.3653      101.3386       81.3784       64.5446       63.5870       62.5604       78.6909       80.2627       75.0818       75.7008       85.7923       97.2690       85.2692       77.5371       79.2314       71.5729       61.0080       66.3310       81.3472       75.5315       67.9609       69.1333       75.0270       85.4121       77.9912       86.8422       85.0804       79.2802       74.2000       68.6273       64.4729       58.7898       57.5719       46.5874       41.8270       43.8627       48.9584       49.6613       47.3520       47.9819       48.8106       46.2833       40.9961       38.3045       40.2729       47.1785       34.0773       29.2797       31.5762       30.6447       28.1411       31.6719       52.7703       57.4204       56.3550       58.8899       80.2488       72.6895       71.0635       67.8387       89.4950       76.3955       58.3813       58.9680       47.4621        0.0000        0.0000        0.0000        0.0000        0.0000        0.0000        0.0000        0.0000        0.0000        0.0000        0.0000        0.0000        0.0000        0.0000        0.0000        0.0000        0.0000        0.0000        0.0000        0.0000        0.0000        0.0000        0.0000        0.0000        0.0000        0.0000        0.0000        0.0000        0.0000        0.0000        0.0000        0.0000        0.0000        0.0000        0.0000        0.0000        0.0000        0.0000        0.0000        0.0000        0.0000        0.0000        0.0000        0.0000        0.0000        0.0000        0.0000        0.0000        0.0000        0.0000        0.0000        0.0000        0.0000        0.0000        0.0000        0.0000        0.0000        0.0000        0.0000        0.0000        0.0000        0.0000        0.0000
        0.0000        0.0000        0.0000        0.0000        0.0000        0.0000        0.0000        0.0000        0.0000        0.0000        0.0000        0.0000        0.0000        0.0000        0.0000        0.0000        0.0000        0.0000        0.0000       45.0516       58.4128       31.5271       15.7023        3.8891        2.6888       10.0472       16.5082       17.5252        6.7904       13.5664       14.3879       19.1375       21.8948       14.3889       15.3941       32.8333       28.7420       10.1387       14.0468        7.6252        9.2345       12.8822       11.7317        4.4007        2.8805        4.8651       11.9994       19.3590       21.9020       19.4881       16.6734       12.1505        8.2531        2.5711        4.1566        6.0990       13.7066       27.3924       27.0999       21.8518       19.3886       23.5622       22.8298       22.0056       31.2874       28.4506       28.3300       28.5962       38.3622       49.9808       43.5710       31.7880       24.5554       23.5995       22.0344       17.8829       17.5890       19.8302       22.5711       23.2705       23.7364       25.1648       29.3572       31.3865       38.4342       43.6435       40.8454       54.4780       50.5760       53.1283       45.5530       42.6816       42.7817       41.5603       39.3029       35.5468       44.4799       45.7866       40.9634       39.3778       40.4610       41.8302       49.8520       41.8226       36.7535       39.2060       36.7394       37.4881       47.7379       49.6409       49.7409       73.0027       74.2527       72.9966       71.0545       86.1803       66.8452       70.9982       93.4179       88.6573       91.0383       90.7946       85.6011       85.4110       78.5283       71.1577       70.5759       75.5931       78.0248       79.9728       83.2146       88.5776       96.0919       96.6087       88.9873       80.1946       68.4070       75.0761       84.6012       92.3022       88.8372       75.5765       76.3206       79.8827       86.8904       84.0206       78.9137       82.6955       83.2151       80.7957       75.4829       81.8905       55.1702       57.4765       51.3448       47.4656       47.9489       49.4773       56.1926       59.1916       58.7653       45.9400       48.9977       35.7097       33.8427       42.7563       41.5532       37.4792       32.8450       30.6119       33.0993       26.5956       23.0348       28.7611       64.1531      175.5917       43.6914       61.2371      101.5551       70.0953       61.3492       68.1962       56.6225       48.9156       48.8002       42.0962       32.2339       27.2105        0.0000        0.0000        0.0000        0.0000        0.0000        0.0000        0.0000        0.0000        0.0000        0.0000        0.0000        0.0000        0.0000        0.0000        0.0000        0.0000        0.0000        0.0000        0.0000        0.0000        0.0000        0.0000        0.0000        0.0000        0.0000        0.0000        0.0000        0.0000        0.0000        0.0000        0.0000        0.0000        0.0000        0.0000        0.0000        0.0000        0.0000        0.0000        0.0000        0.0000        0.0000        0.0000        0.0000        0.0000        0.0000        0.0000        0.0000        0.0000        0.0000        0.0000        0.0000        0.0000        0.0000        0.0000        0.0000        0.0000        0.0000        0.0000        0.0000        0.0000        0.0000
        0.0000        0.0000        0.0000        0.0000        0.0000        0.0000        0.0000        0.0000        0.0000        0.0000        0.0000        0.0000        0.0000        0.0000        0.0000        0.0000        0.0000        0.0000        0.0000        0.0000       26.1678       27.4104       19.8725        4.3935        2.5347        1.3201        1.6307        4.1868        7.6812       17.8484       15.9606       22.2348       16.8657       21.9948       10.4980       20.9917       12.2530        8.5536       11.4830        8.9588        6.7404       10.8183        4.6576        3.5932        8.1444        9.2743       11.7041       18.8965       19.1750       29.0212       19.6737       12.4228        8.5081        6.2676        9.3100        9.3609       11.2612       21.7471       12.5951       16.6986       29.7187       28.1847       23.1458       27.5463       24.3730       20.8831       20.0424       27.7006       32.1824       29.0436       34.6651       26.2603       22.0349       20.2273       18.4140       22.1420       15.9872       17.5751       19.5168       23.8510       27.5971       30.6776       33.7994       36.0050       40.4184       44.7771       47.9364       47.0283       45.4130       48.7895       56.1876       42.6901       33.5719       34.2650       33.9721       38.0985       43.8041       34.3186       35.3397       36.7253       38.6249       39.9807       42.2289       35.5434       37.0833       40.8931       36.7437       36.8385       43.2053       45.2273       49.6977       56.0506       67.9980       70.1759       61.2975       59.7643       62.7887       70.7565       69.9569       78.5302       96.9311       81.5978       80.9153       73.4956       80.1718       72.5525       77.4087       79.3761       74.0014       75.2628       70.3998       73.5223       83.7351       94.0848       99.3132       93.7120       90.7274       92.9222       84.3650       82.5584       74.6696       67.8114       62.0893       62.9353       59.3447       66.1963       79.7873       80.1294       85.6160       82.5531       78.1335       61.0334       56.6070       52.1924       48.2193       47.2080       46.5061       54.1898       56.2961       51.9443       52.9669       51.6963       48.5311       47.1463       43.0980       34.4991       39.0071       39.8756       37.7513       37.0094       33.8986       26.8343       26.3757       44.9959       29.9515       50.5828       51.8128       60.8402       77.7690       98.6068       87.5249       61.9642       54.9649       46.2697       46.2266       33.4908       25.6842       23.8666       25.6103        0.0000        0.0000        0.0000        0.0000        0.0000        0.0000        0.0000        0.0000        0.0000        0.0000        0.0000        0.0000        0.0000        0.0000        0.0000        0.0000        0.0000        0.0000        0.0000        0.0000        0.0000        0.0000        0.0000        0.0000        0.0000        0.0000        0.0000        0.0000        0.0000        0.0000        0.0000        0.0000        0.0000        0.0000        0.0000        0.0000        0.0000        0.0000        0.0000        0.0000        0.0000        0.0000        0.0000        0.0000        0.0000        0.0000        0.0000        0.0000        0.0000        0.0000        0.0000        0.0000        0.0000        0.0000        0.0000        0.0000        0.0000        0.0000        0.0000        0.0000
        0.0000        0.0000        0.0000        0.0000        0.0000        0.0000        0.0000        0.0000        0.0000        0.0000        0.0000        0.0000        0.0000        0.0000        0.0000        0.0000        0.0000        0.0000        0.0000        0.0000        0.0000       18.7258       13.1982        2.1028        2.6254        4.2894        5.8666        2.3717        8.8141       21.5531       29.8872       30.0873       37.9867       31.4200       19.1908       10.2964        5.7498        2.1204        2.1029        3.4905        4.5545        6.9684        5.4168        5.1311        6.8455       10.9835       17.1403       12.0202       17.3012       17.3268       15.4576        9.8193        4.9066        3.9327        9.9135       19.3991       13.9103       13.6983       12.4251       13.4224       21.5207       15.5088       21.3281       32.9991       25.6849       13.6171       24.2600       23.3738       22.7396       28.3782       34.1449       30.2500       33.4517       20.0966       16.8346       20.0870       21.2246       21.3407       21.4212       26.0272       24.2775       32.5796       31.3227       36.1194       42.2789       38.7492       45.4282       48.5256       49.1195       38.7643       44.7992       42.4951       42.4463       42.8483       38.8136       39.3203       36.0994       35.7429       37.5185       34.2307       35.5022       37.8819       35.7057       37.0758       36.5946       37.3239       36.9088       34.2512       34.2626       43.5360       46.9810       60.7738       60.6316       62.0523       62.7070       62.7490       66.9668       67.5228       71.1842       83.6675       95.4431       81.2262       80.9646       80.9381       79.8136       75.2672       65.3060       72.3488       68.1114       68.0733       69.9464       66.0762       69.3261       82.4621       88.5760       87.9492       87.3190       90.0517       82.3347       61.6500       60.1511       57.2819       58.7948       52.6645       50.7976       43.2409       56.7934       63.7541       72.1102       63.1864       62.2280       53.5221       48.2384       49.2687       50.8923       50.2950       46.0630       50.7285       51.4542       56.2485       56.3860       51.6613       50.0155       47.2814       45.1475       40.8462       43.1825       48.2057       49.5007       54.7144       44.7920       38.2545       44.2511       52.7738       36.2239       53.5464       67.5109       73.1181       70.8190       77.5223       53.6961       50.4043       49.3158       48.0134       46.0613       32.1591       28.6138       24.5060       26.1787       25.6987        0.0000        0.0000        0.0000        0.0000        0.0000        0.0000        0.0000        0.0000        0.0000        0.0000        0.0000        0.0000        0.0000        0.0000        0.0000        0.0000        0.0000        0.0000        0.0000        0.0000        0.0000        0.0000        0.0000        0.0000        0.0000        0.0000        0.0000        0.0000        0.0000        0.0000        0.0000        0.0000        0.0000        0.0000        0.0000        0.0000        0.0000        0.0000        0.0000        0.0000        0.0000        0.0000        0.0000        0.0000        0.0000        0.0000        0.0000        0.0000        0.0000        0.0000        0.0000        0.0000        0.0000        0.0000        0.0000        0.0000        0.0000        0.0000        0.0000
        0.0000        0.0000        0.0000        0.0000        0.0000        0.0000        0.0000        0.0000        0.0000        0.0000        0.0000        0.0000        0.0000        0.0000        0.0000        0.0000        0.0000        0.0000        0.0000        0.0000        0.0000       11.0758       17.3804        9.6462        6.2365       18.0469       10.4280        7.8221        7.3411        7.7199        7.6848       13.7727       23.3707       30.9201       16.0003       15.8675       14.5290        2.4894        4.6533        7.5650        9.6067        3.0376        3.0333        3.5613        9.7075       11.9304       19.4027       24.4682       14.4405        5.7137        3.8375        7.1226       13.2340       16.6129       16.8723       25.0653       16.4478        9.4849       12.0619       23.6043       23.6522       24.3103       18.5892       18.6394       16.6744       19.5599       26.0121       23.7147       46.9505       52.6726       41.1944       23.9172       23.6565       26.7979       17.9946       17.6222       18.7593       20.8178       20.3567       22.3374       30.8217       26.1740       30.3934       32.1920       36.8220       46.8016       53.0551       45.6400       46.5520       47.5933       38.7207       43.6214       50.7243       47.0834       40.8139       39.5777       39.4422       41.0308       39.2719       36.7010       35.4352       36.0103       36.8140       43.6491       42.2786       40.2786       41.1450       43.0391       53.8180       51.1607       52.3396       58.6046       65.0205       60.7567       66.5316       66.1312       74.2563       73.3068       68.9322       72.2214       71.7831       75.8136       87.8234       94.1956       82.0668       74.0159       79.6030      102.9864       88.4092       77.3052       74.9641       81.0210       89.2585       86.1894      127.7229      109.9753       95.1617       92.6794       88.5620       74.2959       74.8912       71.1760       63.8659       64.3554       66.1312       57.6780       58.0093       58.3638       52.9377       54.2000       52.4053       53.8909       50.8414       48.4654       52.3969       54.7076       55.5175       58.9419       57.9459       61.7923       60.6855       61.2916       63.9145       53.2635       50.1161       47.7580       49.8235       63.7793       63.5342       64.0364       66.9442       52.6544       51.0561       44.6886       47.2791       53.6658       54.4053       50.6285       66.4476       58.3311       46.9136       42.7308       40.7529       43.8463       44.1525       29.2091       27.9757       27.9026       24.6704       28.5205        0.0000        0.0000        0.0000        0.0000        0.0000        0.0000        0.0000        0.0000        0.0000        0.0000        0.0000        0.0000        0.0000        0.0000        0.0000        0.0000        0.0000        0.0000        0.0000        0.0000        0.0000        0.0000        0.0000        0.0000        0.0000        0.0000        0.0000        0.0000        0.0000        0.0000        0.0000        0.0000        0.0000        0.0000        0.0000        0.0000        0.0000        0.0000        0.0000        0.0000        0.0000        0.0000        0.0000        0.0000        0.0000        0.0000        0.0000        0.0000        0.0000        0.0000        0.0000        0.0000        0.0000        0.0000        0.0000        0.0000        0.0000        0.0000        0.0000
        0.0000        0.0000        0.0000        0.0000        0.0000        0.0000        0.0000        0.0000        0.0000        0.0000        0.0000        0.0000        0.0000        0.0000        0.0000        0.0000        0.0000        0.0000        0.0000        0.0000        0.0000        7.8595       14.7017        9.0900       10.6779       11.1898        4.8291        6.2011       16.6189       13.5585        9.5079        4.8248        6.3414        7.8485       12.1026       10.6313        9.0295        7.6790        8.3915        6.7987        8.4886        6.0086        1.7737        3.4619        3.4329        9.9598       10.2186        7.2932        7.0126        4.0594        7.4865        3.9191        2.3922        2.7815        2.5731        9.2981       12.9376        5.6004       10.9946       10.4391       14.3924       20.3903       12.9336       14.7597       16.4543       26.4861       30.0369       30.0232       34.2241       46.1121       46.9476       33.6962       29.3494       22.4262       17.6963       25.5445       28.5106       22.5625       17.1283       20.1946       24.8706       29.9036       40.3433       42.3450       41.9692       47.1491       52.7896       40.4249       40.3666       46.9208       44.2104       49.3716       45.2864       43.0028       50.4331       48.3107       44.6066       43.8542       41.2443       38.0592       37.7963       37.2288       40.1003       39.8331       38.7780       38.4358       45.3229       42.4324       52.0289       50.3027       49.3633       58.4251       61.9131       64.5622       67.1784       67.0943       71.9680       73.4744       66.8950       71.1236       70.6905       80.0017       77.3426       71.3683       75.3541       61.6685       59.4992       78.6021       76.6775       79.1701       62.7502       67.8419       68.6435       66.9651       93.5504       98.4629      109.6886      108.3479       94.1146       73.6933       72.2467       64.7230       62.9033       60.5645       58.3163       59.3120       55.4711       52.2006       48.3690       49.1142       49.9783       55.9079       53.3326       54.1179       53.9457       54.6971       61.3914       60.8215       59.8199       63.5245       69.0291       73.0295       79.4318       60.8088       56.5278       52.5891       52.6944       63.8313       67.9953       81.1981       81.0126       66.8212       55.7043       49.3603       46.1316       43.8104       36.2049       35.5824       47.6157       41.5624       38.4083       38.7384       36.5379       32.7083       33.8574       41.1466       38.9278       27.6415       32.9669       35.6816        0.0000        0.0000        0.0000        0.0000        0.0000        0.0000        0.0000        0.0000        0.0000        0.0000        0.0000        0.0000        0.0000        0.0000        0.0000        0.0000        0.0000        0.0000        0.0000        0.0000        0.0000        0.0000        0.0000        0.0000        0.0000        0.0000        0.0000        0.0000        0.0000        0.0000        0.0000        0.0000        0.0000        0.0000        0.0000        0.0000        0.0000        0.0000        0.0000        0.0000        0.0000        0.0000        0.0000        0.0000        0.0000        0.0000        0.0000        0.0000        0.0000        0.0000        0.0000        0.0000        0.0000        0.0000        0.0000        0.0000        0.0000        0.0000        0.0000
        0.0000        0.0000        0.0000        0.0000        0.0000        0.0000        0.0000        0.0000        0.0000        0.0000        0.0000        0.0000        0.0000        0.0000        0.0000        0.0000        0.0000        0.0000        0.0000        0.0000        0.0000       11.1238       13.5552        8.7975       14.2010        3.5646        1.5396        1.3759        3.9495        3.3347        6.1961        4.5305        3.1479        3.8074        7.9837        4.0420        2.5261        3.7972        1.2013        3.4527        6.2213        4.6534       11.0265        7.2734        7.7273       20.1164       12.5725        5.0643        7.6759        5.1284        2.1918        2.9580        2.7105        2.6388        4.2697       12.0817       11.3968       17.0479       13.6702       17.3820       18.1641       17.1576       22.3821       17.1579       12.5074       28.1951       33.1351       20.7047       29.2693       43.5737       47.4645       25.1257       17.5758       20.3399       16.3120       18.5366       20.1878       23.5297       28.2498       30.9468       28.0042       31.3899       32.5500       38.0171       41.3526       50.9349       54.9739       45.5606       48.2500       54.7529       42.0268       45.1134       49.2103       53.8092       60.5619       51.3786       46.3449       46.5698       40.9338       39.0835       35.4984       42.6794       50.1082       49.3404       45.5614       44.5274       45.5816       46.6386       49.3656       61.2044       68.5293       61.6122       68.3017       77.5615       71.8925       72.6639       77.7857       69.2253       69.5396       72.9882       82.8356       80.4383       95.5465       76.9976       61.5953       48.0043       53.2490       59.8743       61.2427       86.7117       92.2919       72.3583       65.5405       77.0414       79.3681       96.9935      127.9117      115.9155      106.8049       79.3329       72.7001       74.9205       87.2049       77.8564       65.8024       62.2510       61.4066       58.4167       59.1698       57.4580       53.6910       53.4089       53.4459       53.9971       56.6883       58.2844       63.8965       74.5701       65.1529       69.9890       78.5452       81.4609       88.3797       74.1778       61.7397       60.5444       66.0893       83.1448       88.2964      105.2518       76.7121       68.2267       66.0206       58.8309       58.2445       47.5360       45.6975       39.1633       37.8904       37.3720       33.9958       38.1030       27.5475       33.4987       37.4392       38.9199       32.7656       35.5676       36.5150       31.8009       28.4598        0.0000        0.0000        0.0000        0.0000        0.0000        0.0000        0.0000        0.0000        0.0000        0.0000        0.0000        0.0000        0.0000        0.0000        0.0000        0.0000        0.0000        0.0000        0.0000        0.0000        0.0000        0.0000        0.0000        0.0000        0.0000        0.0000        0.0000        0.0000        0.0000        0.0000        0.0000        0.0000        0.0000        0.0000        0.0000        0.0000        0.0000        0.0000        0.0000        0.0000        0.0000        0.0000        0.0000        0.0000        0.0000        0.0000        0.0000        0.0000        0.0000        0.0000        0.0000        0.0000        0.0000        0.0000        0.0000        0.0000        0.0000        0.0000
        0.0000        0.0000        0.0000        0.0000        0.0000        0.0000        0.0000        0.0000        0.0000        0.0000        0.0000        0.0000        0.0000        0.0000        0.0000        0.0000        0.0000        0.0000        0.0000        0.0000        0.0000        0.0000        9.9493       11.4486       11.8292        4.7220        3.8804        1.1441        2.6207        1.9935        2.0392        2.5980        1.1738        5.7852        6.7337        8.2974       10.8200        3.7463        6.2707        3.5039        1.8167        0.9064        2.7531        1.8854        4.3964       14.2832       17.9145        8.2625        8.5783        7.6971        5.4319        4.9436       14.8442        4.2191        5.9636        6.6930       12.8758       18.5640       14.6747       13.0332       11.2827       18.0568       13.8931       15.2049       19.9954       25.9380       18.2074       21.1208       38.6175       28.2496       21.1083       19.8095       18.8829       25.8023       17.2885       16.4010       19.5123       25.2968       26.6471       28.2195       25.7339       20.9307       24.5647       36.9252       45.5398       51.1336       43.5535       40.4182       41.8753       44.4650       44.6279       46.6746       46.2530       53.3149       48.9088       46.4134       52.0316       47.6216       46.7647       44.0747       39.1731       45.0389       48.3901       47.1342       47.3385       55.2843       56.2900       52.4944       56.4882       72.5415       85.3611       84.0071       75.8022       83.8364       83.2826       76.4953       75.0414       81.9604       84.3310       91.3408       94.7420       97.7109       96.5934       97.4858       55.9449       51.7665       53.3028       91.7863       84.5396       54.0210       69.5429      100.6820      108.6228      103.4526      112.4042      131.2769      136.4324      130.2465      109.0684       96.9920       91.9580       91.4376       98.9359       85.8334       83.2639       78.0013       69.6606       61.4350       70.6286       72.2345       71.9875       62.6414       56.6105       54.7553       60.8608       65.9552       61.9716       60.2258       63.5602       75.3308       83.7362      114.0076       98.2736       95.4835       91.2196       79.5712       81.7066      100.5039       96.7682       95.9949       83.4253       85.3185       79.3060       78.0550      109.7445       68.4262       44.6114       51.4916       81.5325       56.6436       53.9519       36.8892       28.8438       28.7470       28.2238       36.0186       30.9556       34.3139       34.8864       28.4267       26.8902        0.0000        0.0000        0.0000        0.0000        0.0000        0.0000        0.0000        0.0000        0.0000        0.0000        0.0000        0.0000        0.0000        0.0000        0.0000        0.0000        0.0000        0.0000        0.0000        0.0000        0.0000        0.0000        0.0000        0.0000        0.0000        0.0000        0.0000        0.0000        0.0000        0.0000        0.0000        0.0000        0.0000        0.0000        0.0000        0.0000        0.0000        0.0000        0.0000        0.0000        0.0000        0.0000        0.0000        0.0000        0.0000        0.0000        0.0000        0.0000        0.0000        0.0000        0.0000        0.0000        0.0000        0.0000        0.0000        0.0000        0.0000        0.0000
        0.0000        0.0000        0.0000        0.0000        0.0000        0.0000        0.0000        0.0000        0.0000        0.0000        0.0000        0.0000        0.0000        0.0000        0.0000        0.0000        0.0000        0.0000        0.0000        0.0000        0.0000       26.1803       23.6062       20.0988       20.5475       22.9591       14.5440        2.4066        2.3547        2.9806        5.6519        7.6193        2.9095        2.6907        3.6067        1.0225        0.3063        3.9222        4.3783        6.2210        8.5551       15.3594        8.1440        8.4232       14.3277       13.0332       21.8737       17.8239       11.6696        9.1167        8.3691        6.1589        9.5616       10.1712        8.7846       10.0511       12.4135       16.5894       11.9159        9.8165       12.8347       27.1633       27.8026       22.2216       20.2842       22.9980       22.1247       25.6683       30.3361       29.1555       25.3314       31.1261       32.5374       34.9290       34.6585       29.9633       31.3447       33.2397       31.8396       31.4682       30.3147       31.2816       35.9320       41.3842       48.2511       48.4584       51.6323       48.6405       48.4735       58.2364       58.9056       48.9990       47.0796       48.3682       52.4568       52.6897       58.6171       53.5794       50.0014       48.2438       52.5552       57.5781       57.5868       59.6763       74.9270       73.8374       73.5861       81.5244       90.2462       85.6872       85.3273       85.1800       81.6935       86.8946       90.7977       89.4364      102.0462       98.8447       96.8717      125.1684      141.4193      158.2489      157.4475      123.7479       86.1811       81.5034       87.6458       93.4444       84.2221       75.7875       93.1741      129.4044      127.0342      123.2727      128.9239      125.6287      120.6552      116.3330      116.2874      112.5936      116.9323      106.9570      107.0125       94.1430       83.4633       81.0061       72.5263       68.4767       72.6585       72.7571       69.4789       56.7136       59.8802       57.9895       59.4984       72.2917       59.1714       61.2751       65.5130       79.3114       88.8262       93.2864      101.6254      107.0131      121.0012      115.0498      122.7679      108.4720      106.7293      112.1852       96.5406       89.3183       85.7058       76.3125       71.1432       86.9411       63.6353       70.5662       71.0388       61.1124       47.5320       42.6731       35.2632       51.4664       34.8897       31.3333       33.2182       35.7999       38.9968       36.7790       36.3867       34.3878        0.0000        0.0000        0.0000        0.0000        0.0000        0.0000        0.0000        0.0000        0.0000        0.0000        0.0000        0.0000        0.0000        0.0000        0.0000        0.0000        0.0000        0.0000        0.0000        0.0000        0.0000        0.0000        0.0000        0.0000        0.0000        0.0000        0.0000        0.0000        0.0000        0.0000        0.0000        0.0000        0.0000        0.0000        0.0000        0.0000        0.0000        0.0000        0.0000        0.0000        0.0000        0.0000        0.0000        0.0000        0.0000        0.0000        0.0000        0.0000        0.0000        0.0000        0.0000        0.0000        0.0000        0.0000        0.0000        0.0000        0.0000
        0.0000        0.0000        0.0000        0.0000        0.0000        0.0000        0.0000        0.0000        0.0000        0.0000        0.0000        0.0000        0.0000        0.0000        0.0000        0.0000        0.0000        0.0000        0.0000        0.0000       25.1125       25.2768       20.4079       19.1477       10.3598        5.4306        9.3609        4.9371        6.3321        4.3001        2.0863        1.7405        6.5402        2.4734        2.0017        2.9260        0.3601        1.1103        7.9883        3.9164        5.3583       10.3477        3.8442       17.2570       16.8497        7.9240        6.5274        9.7316        7.8233        4.7596        2.4938        4.0240        6.5616        6.6457        7.9707        9.5525       12.3448       12.1302       10.1877        6.8588       16.0877       19.0290       16.3146       15.0946       18.4017       18.6953       24.5137       29.6964       32.9518       23.2326       23.9816       30.4685       28.1725       32.1129       35.9730       38.1071       36.8157       36.2473       38.1161       38.2404       34.5429       38.8129       48.2964       43.5918       47.0438       50.9686       53.2335       52.1387       51.5704       57.1291       54.8400       50.0052       45.6782       55.4554       70.6992       67.4294       59.9685       54.0271       54.8814       47.3965       55.5796       56.4620       62.1400       71.4704       78.1078       80.0223       86.2400       88.2359       79.7559       91.4924       77.9792       74.6870       80.3876       85.7435       98.9190      103.3850      102.9682      120.3423      112.0277      139.9179      136.4990      156.5389      149.9481      127.8976      111.4929      106.2550      109.4278      106.9457       93.1714      114.2270      134.4597      127.0569      116.7010      117.7235      126.0807      134.9719      150.1747      145.9801      139.3893      134.5617      138.8342      115.0146      104.1263       93.9980       84.8667       74.9225       78.1780       68.1647       62.0502       76.6181       69.5294       52.6170       58.9064       59.5921       61.8324       59.2130       63.3280       61.8835       72.5632       85.4014       99.1419      111.8968      106.2430      102.3188      116.2576      126.8247      144.8613      125.1296      119.0742      115.6629      102.1011       90.9545       84.3300       83.8539       72.3407       64.4689       68.9439       65.7706       60.8761       53.3618       47.9983       38.7920       40.0285       38.5330       33.2043       34.2962       35.5560       36.7853       36.9263       31.9189       30.4332       27.6448       27.6425        0.0000        0.0000        0.0000        0.0000        0.0000        0.0000        0.0000        0.0000        0.0000        0.0000        0.0000        0.0000        0.0000        0.0000        0.0000        0.0000        0.0000        0.0000        0.0000        0.0000        0.0000        0.0000        0.0000        0.0000        0.0000        0.0000        0.0000        0.0000        0.0000        0.0000        0.0000        0.0000        0.0000        0.0000        0.0000        0.0000        0.0000        0.0000        0.0000        0.0000        0.0000        0.0000        0.0000        0.0000        0.0000        0.0000        0.0000        0.0000        0.0000        0.0000        0.0000        0.0000        0.0000        0.0000        0.0000        0.0000
        0.0000        0.0000        0.0000        0.0000        0.0000        0.0000        0.0000        0.0000        0.0000        0.0000        0.0000        0.0000        0.0000        0.0000        0.0000        0.0000        0.0000        0.0000        0.0000        0.0000       25.5781       19.9148       20.8909       17.2175       10.3705        7.0165        8.8138        7.2663        7.6430       10.2147        8.0500        1.0477        1.9112        2.4444        3.7599        6.4120        5.6834        3.7814        4.8248        7.4158        9.9812        2.4960       22.6368       34.2164        9.1834       19.4137       20.4995       13.5171       15.2924       14.8624       13.4007       13.3829        7.6443        4.7222        7.0929       10.1866       17.8938       15.7783       12.0805       14.1667       12.6656       22.5256       21.8767       19.1800       21.9879       24.9426       22.1608       31.5032       38.0491       25.6913       26.6643       34.3099       37.9849       31.9917       35.2684       40.2836       35.6650       40.7530       45.9870       43.1399       44.6564       44.6313       49.0803       58.8349       52.6424       47.2718       46.3601       40.9652       51.4128       50.5198       56.1315       49.2874       52.5118       58.0961       61.7119       61.1432       59.8989       59.5036       60.4736       57.7139       56.8319       55.9571       66.0025       69.4370       67.8339       74.6920       80.6285       79.6216      102.5399       82.9030       79.4035       85.0984       94.8948       97.1322      100.6538      106.3627      106.6809      144.2774      118.0999      142.0305      145.5897      170.1890      146.5631      145.0586      134.6523      105.7193      101.3156      108.2944      130.9580      145.7754      129.8550      117.4740      152.4431      147.7195      151.6349      148.4351      169.7841      169.1420      171.1156      152.8714      133.3024      122.4648      113.8008       92.9960       90.8773       84.2226       76.0099       72.7176       70.3632       75.2217       65.8852       62.3614       54.4758       48.9948       45.7380       49.7729       63.0633       64.4461       77.9356       94.7337       98.4106      111.4257      121.0830      123.0872      130.3427      121.8412      133.0299      124.2039      122.8777      115.1695      101.4905       84.0249       83.0125       80.2857       75.7014       65.0252       62.7720       61.7978       59.0097       64.8877       53.0098       50.5096       53.8263       47.1024       44.2294       38.9788       40.3093       42.0906       41.6996       39.7519       33.5823       29.9189       32.2547       30.4919        0.0000        0.0000        0.0000        0.0000        0.0000        0.0000        0.0000        0.0000        0.0000        0.0000        0.0000        0.0000        0.0000        0.0000        0.0000        0.0000        0.0000        0.0000        0.0000        0.0000        0.0000        0.0000        0.0000        0.0000        0.0000        0.0000        0.0000        0.0000        0.0000        0.0000        0.0000        0.0000        0.0000        0.0000        0.0000        0.0000        0.0000        0.0000        0.0000        0.0000        0.0000        0.0000        0.0000        0.0000        0.0000        0.0000        0.0000        0.0000        0.0000        0.0000        0.0000        0.0000        0.0000        0.0000        0.0000
        0.0000        0.0000        0.0000        0.0000        0.0000        0.0000        0.0000        0.0000        0.0000        0.0000        0.0000        0.0000        0.0000        0.0000        0.0000        0.0000        0.0000        0.0000        0.0000        0.0000       24.1463       20.1548       21.5553       12.2368        9.4396        9.3637        8.9041        7.8640       15.7490       10.7232        9.2012        3.0925        2.4161        7.0561        1.0739        5.2189        3.8964        2.9552        2.6980        6.1397        2.3875        6.6491       29.5153       28.8173        7.8307       14.4401       20.8803       12.4663        8.8010        5.0530        7.7454        9.1912        5.9637        5.4053       11.3498       15.3123       18.6138       14.8390       11.4771       21.6197        8.7883       13.4610       12.7487        9.2490       10.3952       11.8850       17.6848       26.3299       44.7703       29.3911       38.3122       33.5251       43.9523       34.4088       32.7726       33.7839       34.9412       41.3398       45.1590       55.0574       57.5999       50.4058       52.4463       55.9889       58.5738       53.1132       50.9458       47.4984       46.4240       42.2644       42.0909       43.1323       41.1045       47.3711       47.8989       52.7588       64.2496       63.1789       68.8518       66.3552       62.3556       74.5714       76.2090       64.9666       64.4331       72.0986       76.4765       85.1399       86.1160      114.8458      118.4056      108.8647      107.3599      108.1350      101.2973      114.7167      129.8941      126.1176      105.1033      132.8272      141.3966      134.8307      127.0594      129.7336      123.6592      108.8980       92.8896      104.7386      128.7079      142.9129      127.4801      140.0132      141.8133      180.2585      181.0417      172.5877      185.8405      176.9254      172.4159      137.9679      115.5034      108.5498      108.6466       98.8280      116.0100      104.8246       79.3653       78.2606       82.0605       77.1794       73.0337       67.4517       60.5579       51.4652       71.9416       60.5090       61.0995       75.1150       79.3829       94.0162      102.3640      116.4367      133.8559      128.1431      136.1458      128.9713      126.8438      139.7842      139.3332      120.8207      106.8659       87.7416       80.4914       74.5492       87.2836       82.6459       71.2827       68.1619       67.9358       57.4975       55.6495       54.6711       53.8203       69.8070       56.6927       57.8604       57.9817       48.7706       46.2648       40.8027       45.5778       36.8521       36.8045       32.6706       32.9016        0.0000        0.0000        0.0000        0.0000        0.0000        0.0000        0.0000        0.0000        0.0000        0.0000        0.0000        0.0000        0.0000        0.0000        0.0000        0.0000        0.0000        0.0000        0.0000        0.0000        0.0000        0.0000        0.0000        0.0000        0.0000        0.0000        0.0000        0.0000        0.0000        0.0000        0.0000        0.0000        0.0000        0.0000        0.0000        0.0000        0.0000        0.0000        0.0000        0.0000        0.0000        0.0000        0.0000        0.0000        0.0000        0.0000        0.0000        0.0000        0.0000        0.0000        0.0000        0.0000        0.0000        0.0000
        0.0000        0.0000        0.0000        0.0000        0.0000        0.0000        0.0000        0.0000        0.0000        0.0000        0.0000        0.0000        0.0000        0.0000        0.0000        0.0000        0.0000        0.0000        0.0000        0.0000        0.0000       34.7040       29.2858       34.0869       29.8079       26.7175       24.0965       17.5053       17.2778        9.8803       13.9469        8.4661        6.0537        4.2458        1.3861        1.8395        1.5865        3.6633        4.8043        4.7909        3.6466        4.5937       12.0364        8.9606        6.4618        2.8463        6.7009       11.9890       15.8243       15.9769       17.0014       14.2303       11.2353        9.3770       13.4685       15.7779       14.4130       21.4688       22.5646       28.3779       26.0825       22.1566       11.4443       12.4063       15.3583       20.6601       16.9620       18.7572       39.1304       34.1339       39.6783       46.8933       53.6721       54.6194       50.1581       53.3928       54.0325       55.8009       63.7667       78.4106       82.0925       65.9497       63.2314       75.3207       75.4735       81.1030       83.1408       86.0659       78.5479       54.7132       52.8856       47.9609       48.2427       49.8699       50.2061       61.6955       70.8840       53.5060       58.7951       75.6922       78.9238      110.8895      138.1134       94.7724       81.5982       78.8288       77.3229       92.5239       95.3124       98.9612       99.4583      125.1662      141.7610      146.1619      128.1243      145.0798      152.3405      158.9677      149.7562      133.2213      144.6493      113.7533      110.2465      106.9512       93.9699       86.0946       74.8075       85.9799       96.1350      101.4545      120.2072      125.1434      117.7536      135.2846      146.8671      134.8415      165.9542      163.7705      150.8185      145.5117      140.0466      147.7868      137.5842      128.1727      133.1827      129.1307      113.1168       94.1340       97.5993       87.8671       88.3494       86.2397       77.4252       77.7015       80.8850       60.4181       61.7835       71.0230       76.9795       96.2028      105.7333      122.6427      131.5952      146.4142      160.3281      162.4562      152.8121      141.7984      146.8794      135.7903      110.5650       81.0149       71.4848       68.4855       75.7863       81.7477       71.8947       66.5907       59.4793       56.1079       61.0136       59.6769       67.5657       82.8390       66.1329       64.4240       66.2723       77.7485       65.6091       63.2570       60.0727       49.0231       48.5420       44.4317       42.4135       16.5000        0.0000        0.0000        0.0000        0.0000        0.0000        0.0000        0.0000        0.0000        0.0000        0.0000        0.0000        0.0000        0.0000        0.0000        0.0000        0.0000        0.0000        0.0000        0.0000        0.0000        0.0000        0.0000        0.0000        0.0000        0.0000        0.0000        0.0000        0.0000        0.0000        0.0000        0.0000        0.0000        0.0000        0.0000        0.0000        0.0000        0.0000        0.0000        0.0000        0.0000        0.0000        0.0000        0.0000        0.0000        0.0000        0.0000        0.0000        0.0000        0.0000        0.0000        0.0000        0.0000        0.0000
        0.0000        0.0000        0.0000        0.0000        0.0000        0.0000        0.0000        0.0000        0.0000        0.0000        0.0000        0.0000        0.0000        0.0000        0.0000        0.0000        0.0000        0.0000        0.0000        0.0000        0.0000       36.1290       31.5576       36.9032       36.1133       32.1427       27.2341       19.5015       17.2331       14.2508       11.0672        5.9653        5.8586        0.3288        0.5426        1.5270        2.0452        1.9271        3.7225        2.1272        2.3141        5.1165        5.1270        5.8126        6.7309        2.4622        6.9319       22.5682       21.3087       17.3603       12.7178       13.5660       11.8216        9.9165       15.0266       22.5196       16.4164       18.5885       22.4001       28.6840       27.4541       25.3062       17.8740       20.6840       22.2394       23.7714       26.0426       22.8620       28.7736       34.2619       34.1126       47.0266       52.8373       58.4094       59.0923       63.4657       59.7981       62.6118       63.4525       72.9822       75.9346       70.5280       75.8053       78.7455       81.1577       76.8602       81.6841       88.5735       76.9105       69.1170       68.5372       48.8576       39.8405       54.0025       58.9866       57.6112       86.2935       78.1739       52.6612       66.8401       70.6943       84.6764       99.4400       90.6701      101.6181       81.9056       79.6386       87.9827       92.8932      100.6706      108.8465      134.2778      141.7493      144.5753      122.9894      165.2803      174.0755      155.7034      151.5965      160.0373      149.5032      115.2002      115.2226      112.3055       87.5336       71.6702       64.9614       84.9211       80.2252       86.2700       98.8191      110.8825      118.8707      109.3444      100.9804      125.0990      148.4535      160.1453      180.6069      165.3266      166.9777      164.7385      155.1947      146.1200      141.2053      148.9595      138.5206      115.0534      109.1413      105.8804      111.3898       98.7697       83.4851       73.6148       67.4524       59.2170       56.5958       62.2664       69.5576       88.2557      121.8225      133.1507      137.4653      166.4891      186.9296      184.1018      169.7675      161.4183      158.1164      143.1613      116.1825       89.1304       76.9814       67.9517       68.6665       81.6199       76.4755       71.3601       68.7406       66.1886       65.2892       55.9351       58.1661       68.7134       65.6819       80.2453       81.9119       76.2979       82.2533       90.5329       80.2713       72.1506       58.9630       47.9771       49.5119       21.7500        0.0000        0.0000        0.0000        0.0000        0.0000        0.0000        0.0000        0.0000        0.0000        0.0000        0.0000        0.0000        0.0000        0.0000        0.0000        0.0000        0.0000        0.0000        0.0000        0.0000        0.0000        0.0000        0.0000        0.0000        0.0000        0.0000        0.0000        0.0000        0.0000        0.0000        0.0000        0.0000        0.0000        0.0000        0.0000        0.0000        0.0000        0.0000        0.0000        0.0000        0.0000        0.0000        0.0000        0.0000        0.0000        0.0000        0.0000        0.0000        0.0000        0.0000        0.0000        0.0000        0.0000
        0.0000        0.0000        0.0000        0.0000        0.0000        0.0000        0.0000        0.0000        0.0000        0.0000        0.0000        0.0000        0.0000        0.0000        0.0000        0.0000        0.0000        0.0000        0.0000        0.0000        0.0000       43.9610       33.3865       35.7334       34.0706       34.1308       28.8478       21.6130       17.0555       15.1038       17.1239        3.4520        5.3942        4.6781        0.5244        1.4805        3.7906        6.6609        4.3490        4.4407        9.5524        6.0862        4.7247        5.8034        7.3040        5.3246        5.6060       13.4348       25.0625       17.6483       15.4276       14.8458       14.2660       14.9570       20.9349       22.6583       15.6938       12.5739       15.9759       19.9866       26.9312       26.8488       22.1868       24.9453       22.9168       25.0115       25.3586       27.2604       29.8359       52.2960       43.8510       44.3154       40.2079       46.2700       55.2352       61.4304       66.0137       83.8821       74.5251       70.9881       64.5658       65.4216       68.2892       62.3920       69.7545       88.3530       98.7907       98.3143       82.3272       69.0787       62.2720       53.9542       48.9937       56.3546       45.7389       44.6416       63.8357       67.2813       53.8071       76.2698       74.0138       65.0714       90.0955       71.4041       76.1725       84.5899       94.0085       85.5387      110.1231      114.4745      113.4662      150.2324      171.6552      157.7343      128.7053      163.0685      157.0498      184.1598      147.6235      147.6942      143.2705      121.1489      112.5399       88.7418       74.5119       59.0763       60.7131       82.8831       75.8690       87.4852      103.9037      111.3081      119.3637      118.8089      113.6114      132.5737      128.2183      129.5090      154.0593      154.1133      166.2537      170.0999      158.0056      167.3338      164.8668      157.4984      161.3821      134.9405      136.5535      108.9758      109.5704      102.3882       87.9108       74.9928       73.3328       72.5511       59.6585       59.9012       72.1419       89.9574      103.0992      117.7284      127.9134      157.8293      174.1638      197.3138      195.1285      169.2691      172.7083      174.9895      134.6799      110.9169       93.0643       79.9736       80.6450       88.5527       88.8920       88.8777       84.0395       86.4661       88.7482       77.1480       68.1898       76.9682       87.7940      102.6289      100.1016       98.5063      103.3085      119.8224       85.8281       77.1481       70.0029       68.0792       74.2715       35.8800        0.0000        0.0000        0.0000        0.0000        0.0000        0.0000        0.0000        0.0000        0.0000        0.0000        0.0000        0.0000        0.0000        0.0000        0.0000        0.0000        0.0000        0.0000        0.0000        0.0000        0.0000        0.0000        0.0000        0.0000        0.0000        0.0000        0.0000        0.0000        0.0000        0.0000        0.0000        0.0000        0.0000        0.0000        0.0000        0.0000        0.0000        0.0000        0.0000        0.0000        0.0000        0.0000        0.0000        0.0000        0.0000        0.0000        0.0000        0.0000        0.0000        0.0000        0.0000        0.0000        0.0000
        0.0000        0.0000        0.0000        0.0000        0.0000        0.0000        0.0000        0.0000        0.0000        0.0000        0.0000        0.0000        0.0000        0.0000        0.0000        0.0000        0.0000        0.0000        0.0000        0.0000        0.0000       42.5681       30.2808       34.3517       32.6792       28.8781       25.4214       20.9574       20.4081       16.3127       12.3264        3.6681        6.0822        3.8695        0.4267        0.1319        0.4118        2.8048        6.0990        8.5336        3.7705       11.0776        5.8392        4.0870        6.0956       12.0427        7.7857        8.4652       26.9337       13.2334       11.9525       16.0992       19.1542       10.5351       10.0603       17.4636       18.3551       17.2959       17.9286       19.9574       25.6581       21.1569       23.0793       26.9664       26.8300       22.5560       26.2060       35.9341       36.8754       48.1583       41.1762       44.2065       43.4199       47.4785       56.2869       65.2992       68.9212       74.7313       67.5406       64.5350       62.9522       65.5627       71.6382       59.7644       64.6631       61.9817       59.8184       72.8039       89.4766      106.8835       90.7224       63.2769       59.5400       56.4910       41.0338       40.1912       50.5176       55.4632       54.4847       60.4250       66.1858       66.6873       67.2502       64.5905       71.4463       79.5776       87.0771       83.2798       98.3023      101.8363      108.2946      163.0253      158.3819      147.6130      140.2617      142.6729      126.4427      164.2185      170.3936      149.6212      132.6060      127.4581       91.6441       79.4592       71.5570       67.7563       71.1197       95.7641       89.9826       96.6988      110.8966      119.3463       94.9678       96.3242      107.7610      125.6510      139.9051      169.2750      175.7868      181.2583      180.4653      174.0512      173.8537      179.5305      186.1430      170.9559      164.3280      142.4440      128.1247      109.9736      108.0859       92.4699       84.8205       84.3528       83.8916       73.5180       65.5354       72.8789      106.4202      115.2867      121.8627      126.0324      130.4023      149.4421      184.3159      177.3749      189.8627      189.5490      196.4918      167.4355      137.8225      101.2875       94.7569       94.0884       92.4702       98.2018       91.0887       89.1646       80.8710       90.0562       88.5462       85.0221       92.5629       97.7968       99.0517      105.3423      104.5582      112.9148       96.1898       94.4709       86.8372       72.9449       70.6245       72.7589       70.3146        0.0000        0.0000        0.0000        0.0000        0.0000        0.0000        0.0000        0.0000        0.0000        0.0000        0.0000        0.0000        0.0000        0.0000        0.0000        0.0000        0.0000        0.0000        0.0000        0.0000        0.0000        0.0000        0.0000        0.0000        0.0000        0.0000        0.0000        0.0000        0.0000        0.0000        0.0000        0.0000        0.0000        0.0000        0.0000        0.0000        0.0000        0.0000        0.0000        0.0000        0.0000        0.0000        0.0000        0.0000        0.0000        0.0000        0.0000        0.0000        0.0000        0.0000        0.0000        0.0000        0.0000        0.0000
        0.0000        0.0000        0.0000        0.0000        0.0000        0.0000        0.0000        0.0000        0.0000        0.0000        0.0000        0.0000        0.0000        0.0000        0.0000        0.0000        0.0000        0.0000        0.0000        0.0000        0.0000        0.0000       36.8825       28.1152       26.2499       23.8338       21.8534       31.3831       31.4375       27.7032       19.9285        0.3433        0.3595        0.4383        0.3229        9.5836       13.6720       15.6129       15.0576       15.4145       13.8179       12.2955       10.0663        6.7345        6.1041        6.8276        7.5796       11.7519       16.2460       15.2407       14.9493       23.9230       17.5902       18.0178       17.2079       19.0836       19.9655       17.6372       22.3695       26.8997       29.3868       28.8414       28.7047       24.6109       19.6997       22.1718       29.4445       33.1997       37.7634       38.7172       45.6226       49.3626       80.2549       70.7136       80.6887       82.3066      100.0502      100.8142       93.0356       86.4742       89.6958       97.8546       98.5825       95.7513       89.8394       80.5364       77.3134       94.2284       93.4524       90.4004       82.6913       80.1053       95.0359       78.9418       64.5659       50.0681       49.6411       51.6455       50.7034       30.0225       41.2803       46.9422       41.4031       53.4581       54.3510       53.5047       58.7056       78.3972       95.7584       99.9952      105.2021      144.7858      173.5885      169.9787      161.0748      177.7895      144.1906      133.4418      140.1192      116.1652      131.6253      131.4329      100.5931       83.3741       82.2340       76.3317       79.5253       81.3478       86.5279       91.5696       89.7154       89.4802       77.0776       82.7020       99.2337      117.7878      110.1617      142.0396      160.7437      159.6598      145.0646      154.6194      158.9300      208.6047      184.0714      176.2562      160.7657      157.1381      146.7615      127.9101      114.5404      101.1999       89.2613       81.0273       82.1501       76.6529       75.1123       81.9479       99.5848      128.8452      143.3521      176.9964      164.8305      152.6941      152.3052      147.7980      156.1535      188.8396      205.4781      156.7147      130.4925       89.3734       79.8318       85.1499       91.1399      104.3949      111.7428      100.1462      105.5518      115.4016      109.5500      104.5846      113.4015      103.9564      103.6826      107.0159      101.7504       98.6940       81.5249       97.8099       82.0692       78.6520       77.6034       74.8229       73.3918       56.9877       68.9300       83.5397       83.4088        0.0000        0.0000        0.0000        0.0000        0.0000        0.0000        0.0000        0.0000        0.0000        0.0000        0.0000        0.0000        0.0000        0.0000        0.0000        0.0000        0.0000        0.0000        0.0000        0.0000        0.0000        0.0000        0.0000        0.0000        0.0000        0.0000        0.0000        0.0000        0.0000        0.0000        0.0000        0.0000        0.0000        0.0000        0.0000        0.0000        0.0000        0.0000        0.0000        0.0000        0.0000        0.0000        0.0000        0.0000        0.0000        0.0000        0.0000        0.0000        0.0000        0.0000
        0.0000        0.0000        0.0000        0.0000        0.0000        0.0000        0.0000        0.0000        0.0000        0.0000        0.0000        0.0000        0.0000        0.0000        0.0000        0.0000        0.0000        0.0000        0.0000        0.0000        0.0000        0.0000        0.0000        0.0000        0.0000        0.0000       22.5551       31.3267       33.7356       30.7093       21.7955        0.1171        0.1531        0.0646        0.1054       13.2112       18.3899       20.8119       19.9418       19.6962       19.9850       16.4372       12.0988        2.2651        4.5323        6.4101       10.9138       19.3418       17.5482       19.6059       13.7890       17.2612       11.8384       20.1150       20.2071       16.7213       16.2028       14.3095       18.8676       23.9316       30.3979       29.9764       22.0015       26.0958       25.8113       31.9097       32.9560       38.3251       42.4801       43.7356       51.8209       52.8877       72.5528       81.1023       91.2953       90.7698       89.2739       94.6177       91.2075       98.9904       94.7238       92.1131       87.3172       86.4275      113.3047      109.0517       98.4163      125.6972      117.2329       95.1407       77.9179       75.5403       69.3521       71.7860       69.4278       49.2524       53.3206       30.0908       32.1447       23.3844       31.4689       35.3003       35.6616       51.8591       58.4910       45.8022       45.7684       69.0043       81.5486       85.1379      103.1633      128.9132      142.9827      166.3630      152.7791      161.4692      140.4076      122.8776      124.6986      122.4173      134.3110      120.3988       92.7359       76.7840       88.1969       79.8921       88.9795       87.6776       86.5164       93.9230       88.5660       89.5009       78.7465       92.3547      101.0581      109.7284      129.7975      130.3235      139.0386      138.5364      142.0666      162.0229      179.6574      197.4415      172.5814      169.5545      166.0425      161.7595      155.3384      141.5869      127.0637       97.8424       97.9412      100.3643       92.8706       85.8375       87.3851       86.2909       92.5804      134.2441      165.8605      164.5747      154.1836      153.9410      172.5992      160.2449      166.4859      190.8883      189.8560      179.0220      153.2013      106.8164      109.8722      100.8939       98.6998      121.2245      135.4306      118.9723      138.7836      148.3359      128.8228      124.0340      126.4836      115.1813      116.5123      134.2183      107.8186       98.4423       96.8396      102.4449       92.6038       88.0308       97.8034       81.9658       83.0766       71.8855       72.4077       71.2923       71.6651        0.0000        0.0000        0.0000        0.0000        0.0000        0.0000        0.0000        0.0000        0.0000        0.0000        0.0000        0.0000        0.0000        0.0000        0.0000        0.0000        0.0000        0.0000        0.0000        0.0000        0.0000        0.0000        0.0000        0.0000        0.0000        0.0000        0.0000        0.0000        0.0000        0.0000        0.0000        0.0000        0.0000        0.0000        0.0000        0.0000        0.0000        0.0000        0.0000        0.0000        0.0000        0.0000        0.0000        0.0000        0.0000        0.0000        0.0000        0.0000        0.0000        0.0000
        0.0000        0.0000        0.0000        0.0000        0.0000        0.0000        0.0000        0.0000        0.0000        0.0000        0.0000        0.0000        0.0000        0.0000        0.0000        0.0000        0.0000        0.0000        0.0000        0.0000        0.0000        0.0000        0.0000        0.0000        0.0000        0.0000        0.0000       31.7215       36.9584       34.6992       25.9472        0.1209        0.3210        0.0553        0.2887       17.6796       22.3767       24.1317       22.6540       21.2274       19.9250       17.7197       14.2013        3.8500        1.9547        5.9508        6.8703       11.3368       18.7839       14.3473       12.7312       19.4832       16.0928       13.8069       15.2751       15.7282       18.7757       17.5225       19.6345       30.1328       32.2726       27.8285       25.1994       27.4292       29.4057       33.3636       29.2035       41.5906       74.9167       71.1744       70.3719       62.8086       83.3461       88.2737       99.6711       99.6133      100.5303       94.6397       95.3621      107.6345      106.8440      108.1025       97.0267       82.0094       89.6033       89.4830       95.1659      110.7362      102.3436       97.8649      108.3079       83.2867       69.9069       65.6469       76.1430       36.9595       35.2463       29.2246       20.4437       18.4445       20.1027       21.9038       26.7557       30.6925       39.2308       33.3739       40.8470       60.2170       72.3192       74.3530       89.1385      121.8590      125.9196      150.9483      135.0406      128.0026      121.2080      108.9623      121.5158      132.2701      119.2047      101.6299       86.9642       82.1103       90.4358       82.2645       82.6179       85.2295       84.2993       94.5538      106.6359      104.5549      104.6511      106.2860      104.8228      134.4270      149.6393      153.8565      151.8576      137.8379      145.6617      178.4040      195.6551      205.8789      187.4576      169.1808      178.3678      193.0866      166.3035      173.3176      157.9142      117.5082      109.0221      107.9004      104.1305      100.9918      109.8602      113.0569      112.1585      131.5592      143.9070      186.8256      179.8204      186.5193      182.2079      180.7279      187.6016      188.1782      183.8219      188.6585      171.5046      121.2233      106.2499      102.1302      107.9356      133.4102      123.0531      140.7778      146.4380      154.4138      156.3775      164.6528      160.8824      138.8230      143.2472      158.1206      140.5754      105.3447      110.8196      116.9708      101.4851      105.3272      100.6174       97.7769       92.3918       83.2686       81.8274       75.6320       71.9057       51.2100        0.0000        0.0000        0.0000        0.0000        0.0000        0.0000        0.0000        0.0000        0.0000        0.0000        0.0000        0.0000        0.0000        0.0000        0.0000        0.0000        0.0000        0.0000        0.0000        0.0000        0.0000        0.0000        0.0000        0.0000        0.0000        0.0000        0.0000        0.0000        0.0000        0.0000        0.0000        0.0000        0.0000        0.0000        0.0000        0.0000        0.0000        0.0000        0.0000        0.0000        0.0000        0.0000        0.0000        0.0000        0.0000        0.0000        0.0000        0.0000        0.0000
        0.0000        0.0000        0.0000        0.0000        0.0000        0.0000        0.0000        0.0000        0.0000        0.0000        0.0000        0.0000        0.0000        0.0000        0.0000        0.0000        0.0000        0.0000        0.0000        0.0000        0.0000        0.0000        0.0000        0.0000        0.0000        0.0000        0.0000        0.0000        0.0000        0.0000       30.9636        0.4101        0.3049        0.5488        1.0670       23.3078       26.2176       25.6392       22.5289       19.6473       16.8599       14.6278       12.9146        3.9143        3.3926        5.5098        6.6517       16.2531       25.9949       27.9216       20.7841       24.7707       17.5149       13.2148        8.8728       10.4915       17.2026       15.0393       18.4012       27.3798       23.2758       24.4351       22.3288       30.0856       38.1624       32.0366       37.0193       76.9663       63.8564       50.9392       66.0655       65.4642       68.2315       76.7581       85.4800       90.7998       74.3770       84.6336       96.1231      106.7440      126.0027      116.3599      105.4425      101.9090      105.7965       99.9568       87.6641       87.3455       85.0186       71.8843       75.0227       84.5398       81.4743       73.1034       52.3543       24.7117       20.4882       40.8434       17.7573       14.6830       18.1322       19.8677       25.2757       32.5170       49.6037       39.1183       36.9832       51.3587       59.5369       67.9021       72.8990       98.4747      114.4592      115.1228      113.8884      120.1799      112.3441       99.9176      100.9528       95.2843       91.9966       89.5533       84.3990       95.1078       95.3053       90.7743       97.3642      119.6153      113.5204      121.8114      150.2417      131.2317      133.1248      135.0462      134.7932      147.8849      156.2531      164.0432      173.7499      164.8557      169.9961      197.6746      221.6561      226.2134      217.5723      210.3242      199.2184      208.1460      216.3383      220.6668      208.0186      173.2582      167.9689      134.4537      134.6859      139.1527      150.3931      152.8512      136.6245      138.3565      160.1905      179.6964      206.0918      197.7102      198.6581      187.4812      192.7347      189.9057      195.6019      197.8950      192.1029      142.9432      127.9990      121.6645      130.2744      145.2711      157.0782      186.5105      176.2510      188.3941      190.5835      194.6523      180.6389      173.8251      175.8505      168.1815      152.0548      114.6864      114.8895      131.2753      132.0909      120.0003      123.0674      117.4392      107.1720       87.6996       88.7075       80.8102       78.1230       49.5300        0.0000        0.0000        0.0000        0.0000        0.0000        0.0000        0.0000        0.0000        0.0000        0.0000        0.0000        0.0000        0.0000        0.0000        0.0000        0.0000        0.0000        0.0000        0.0000        0.0000        0.0000        0.0000        0.0000        0.0000        0.0000        0.0000        0.0000        0.0000        0.0000        0.0000        0.0000        0.0000        0.0000        0.0000        0.0000        0.0000        0.0000        0.0000        0.0000        0.0000        0.0000        0.0000        0.0000        0.0000        0.0000        0.0000        0.0000        0.0000        0.0000
        0.0000        0.0000        0.0000        0.0000        0.0000        0.0000        0.0000        0.0000        0.0000        0.0000        0.0000        0.0000        0.0000        0.0000        0.0000        0.0000        0.0000        0.0000        0.0000        0.0000        0.0000        0.0000        0.0000        0.0000        0.0000        0.0000        0.0000        0.0000        0.0000        0.0000        0.0000       28.4766       22.6107        0.0000        0.0000       24.5134       26.5993       25.1792       20.9941        4.8579        3.8476        3.2831        3.3425        6.4304        6.5534        8.2265       11.0931       29.5893       35.6384       38.2349       32.2713       20.8858       15.4021       13.8669        8.7871        9.4210       13.4874       12.6804       15.2066       26.7958       36.0451       36.1429       30.0220       39.6442       42.4780       50.1243       58.1821       86.5327       55.0210       56.3494       63.4373       63.3442       51.1969       63.6133       83.2267       97.3005       74.1702       92.6706      111.2156      139.6042      134.3466      119.5929      136.5365      142.8719      162.2564      152.7277      156.3801      131.3370      101.8925       89.7266       85.6990       92.1995      125.8195      114.2886      113.0278       68.6174       42.3954       64.4674       40.9843       17.3458       20.9383       22.2324       23.5590       23.2446       40.0609       39.1381       34.9570       36.8623       40.2625       50.9510       56.1987       87.4187       99.5131      126.3691      112.2067       98.2215       94.0160       85.0194       88.4625      110.6651      102.9461      111.3216      106.6571      112.9530      101.0864      108.9696      125.2854      137.9247      159.3363      145.9886      147.9508      175.9147      194.6976      193.5198      154.6868      163.3280      170.1297      192.1573      213.7867      205.5714      206.0547      223.2221      252.4126      252.1280      268.4585      270.1689      217.8140      244.4981      259.1761      246.8402      252.1595      220.5290      199.0015      190.4968      192.9088      189.7991      189.1492      158.3872      137.6668      171.9489      187.0862      202.0498      203.4485      206.6389      205.6760      202.3434      191.9578      192.6974      202.9234      204.1157      204.6931      198.0710      176.2745      149.4208      189.1265      168.5529      185.5134      191.3927      195.7969      214.1633      214.4481      201.1444      211.8361      199.8377      180.6282      156.8589      166.7672      167.0338      154.6994      158.8701      192.2182      174.1848      162.8271      135.7802      128.1255      105.1138       99.5038       90.0326        0.0000        0.0000        0.0000        0.0000        0.0000        0.0000        0.0000        0.0000        0.0000        0.0000        0.0000        0.0000        0.0000        0.0000        0.0000        0.0000        0.0000        0.0000        0.0000        0.0000        0.0000        0.0000        0.0000        0.0000        0.0000        0.0000        0.0000        0.0000        0.0000        0.0000        0.0000        0.0000        0.0000        0.0000        0.0000        0.0000        0.0000        0.0000        0.0000        0.0000        0.0000        0.0000        0.0000        0.0000        0.0000        0.0000        0.0000        0.0000        0.0000        0.0000        0.0000
        0.0000        0.0000        0.0000        0.0000        0.0000        0.0000        0.0000        0.0000        0.0000        0.0000        0.0000        0.0000        0.0000        0.0000        0.0000        0.0000        0.0000        0.0000        0.0000        0.0000        0.0000        0.0000        0.0000        0.0000        0.0000        0.0000        0.0000        0.0000        0.0000        0.0000        0.0000        0.0000        0.0000        0.0000        0.0000        0.0000        0.0000       26.1582       20.9338        4.6724        3.1149        2.6785        3.1795        7.2891        8.2945       10.5495       13.9341       35.4178       42.4594       43.2362       33.6528       18.4049       14.2133       14.2428       12.3998       18.5848       14.2512       13.0581       15.1731       26.4835       30.6817       37.0539       39.5845       38.5861       43.1684       52.9882       65.9643       48.7048       53.0790       45.5653       40.6003       57.6725       80.6772      109.1648      122.5390      131.4739      123.5806      155.5912      140.4254      161.3562      154.8746      157.5400      148.3834      154.7005      127.8741       93.5841      189.7871      172.5526      106.8689       99.8572      104.6137      106.3519      111.0323      122.6839      129.5056       90.5940       74.4018       77.3556       68.9846       24.1101       28.3609       29.6708       21.0032       17.0221       19.5552       24.7410       28.0047       28.6186       33.0882       40.4058       50.3585       80.4313       78.0414      131.9249      126.4253       88.7217       87.7397       91.5185       89.5698      101.5772      109.2573      116.8493      125.8327      122.0128      112.0653      115.4696      124.8982      122.8898      160.8307      164.1701      152.8006      213.0426      245.2905      209.2030      182.4249      194.8827      201.8378      245.3103      263.0898      213.1998      212.2367      254.1943      270.2275      284.7663      283.6050      269.8235      257.8624      284.5708      303.0364      295.1672      302.2961      269.0751      255.2606      223.9901      220.2677      198.2415      177.4496      152.6673      153.2961      174.6796      182.2059      200.9135      228.1531      224.7316      218.3221      222.6687      219.0665      210.5543      231.1122      221.9440      203.8683      183.0642      177.2424      203.0089      221.9554      213.2943      225.0216      228.3083      217.9112      205.6413      228.1962      257.1205      228.7876      228.5690      197.6777      192.7717      187.0549      183.5140      187.4463      206.0344      230.0491      205.3777      188.2804      167.2316      147.1456      117.8301      102.4987        0.0000        0.0000        0.0000        0.0000        0.0000        0.0000        0.0000        0.0000        0.0000        0.0000        0.0000        0.0000        0.0000        0.0000        0.0000        0.0000        0.0000        0.0000        0.0000        0.0000        0.0000        0.0000        0.0000        0.0000        0.0000        0.0000        0.0000        0.0000        0.0000        0.0000        0.0000        0.0000        0.0000        0.0000        0.0000        0.0000        0.0000        0.0000        0.0000        0.0000        0.0000        0.0000        0.0000        0.0000        0.0000        0.0000        0.0000        0.0000        0.0000        0.0000        0.0000        0.0000
        0.0000        0.0000        0.0000        0.0000        0.0000        0.0000        0.0000        0.0000        0.0000        0.0000        0.0000        0.0000        0.0000        0.0000        0.0000        0.0000        0.0000        0.0000        0.0000        0.0000        0.0000        0.0000        0.0000        0.0000        0.0000        0.0000        0.0000        0.0000        0.0000        0.0000        0.0000        0.0000        0.0000        0.0000        0.0000        0.0000        0.0000        0.0000        0.0000        5.9911        5.1194        5.1934        6.4886       14.7146       17.2189       19.1914       20.4916       44.1999       47.3297       43.4346       33.2130       10.9369       16.5140       16.3551       12.0077       13.8353       16.4578       14.5825       12.7868       20.0167       23.6897       28.4673       32.3801       34.8632       31.9171       52.2304       50.3333       45.2663       48.7898       40.4408       36.2226       39.1288       67.7129       96.6720       87.7852      105.2620      114.3008      136.6331      123.8321      127.8258      144.0827      133.8117      125.7318      133.1994      100.5926      125.4407      145.8762      129.9292      126.0262      103.4992      118.1903      131.0046      148.7603      134.7760      118.0149       93.0003       68.2742       61.5728       50.4022       31.6196       20.7383       19.1727       18.2225       12.2732       10.4112       17.8218       21.0788       20.8698       25.1342       31.9445       33.3111       70.8193       77.6852      102.7773       78.6916       79.9078       89.4745      103.1166      104.0981      121.6424      117.5210      121.2575      128.6579      117.2814      123.6611      126.6583      130.7087      144.4589      154.8882      155.6841      175.2418      199.6398      215.3653      188.0238      213.4434      249.4801      234.3887      213.8441      248.2652      214.6778      244.0752      257.8073      276.1091      293.1560      319.8011      334.5115      316.2629      332.4855      348.4589      342.0203      349.9762      317.8450      267.2230      251.7924      244.3356      197.0536      176.3496      186.5184      203.6523      197.6142      211.2334      229.7443      251.5212      242.1448      237.8802      235.8430      243.9003      233.2916      239.2779      221.6660      225.4904      218.8351      211.6658      202.8712      210.0411      197.1532      203.7006      237.6645      259.5437      271.9742      258.3130      251.0769      249.4060      231.9230      226.1604      213.2076      207.9102      218.4492      216.4365      250.7449      255.4545      219.0902      196.4670      184.6851      168.5001      127.7930      113.8701        0.0000        0.0000        0.0000        0.0000        0.0000        0.0000        0.0000        0.0000        0.0000        0.0000        0.0000        0.0000        0.0000        0.0000        0.0000        0.0000        0.0000        0.0000        0.0000        0.0000        0.0000        0.0000        0.0000        0.0000        0.0000        0.0000        0.0000        0.0000        0.0000        0.0000        0.0000        0.0000        0.0000        0.0000        0.0000        0.0000        0.0000        0.0000        0.0000        0.0000        0.0000        0.0000        0.0000        0.0000        0.0000        0.0000        0.0000        0.0000        0.0000        0.0000        0.0000        0.0000
        0.0000        0.0000        0.0000        0.0000        0.0000        0.0000        0.0000        0.0000        0.0000        0.0000        0.0000        0.0000        0.0000        0.0000        0.0000        0.0000        0.0000        0.0000        0.0000        0.0000        0.0000        0.0000        0.0000        0.0000        0.0000        0.0000        0.0000        0.0000        0.0000        0.0000        0.0000        0.0000        0.0000        0.0000        0.0000        0.0000        0.0000        0.0000        0.0000        0.0000        9.7879       10.9266       13.0839       28.8072       32.8353       33.6032       30.4739       54.9714       49.3329       41.6347       31.1298       19.7656       18.3047       14.6195       10.8256       13.1366       20.5459       19.8767       17.5991       22.3699       23.0451       18.7095       19.4338       28.2967       23.8248       33.2743       38.4024       46.4944       47.1563       43.7709       37.5150       38.9784       48.4517       57.6890       62.1924       79.1889       76.9681       67.4814       80.4063       99.9273      101.3261       88.8031      108.3074      128.1196      125.2953      159.3298      158.9924      176.8454      127.2175      113.7209      126.5249      123.0796      147.9110      138.9224      127.6668       98.9598       72.4464       75.2774       43.4632       24.6163       38.0575       20.5889       16.5603       13.8073       13.4289       14.0692       20.8511       19.3251       24.3986       26.2249       27.1001       54.8371       56.7777       78.9429       71.0677       87.7733      107.8161      136.4093      121.1812      124.4587      126.7460      129.6982      125.4013      128.5567      130.0343      126.5431      130.1071      167.8377      163.4822      155.7223      191.7429      224.3960      206.5921      191.7080      217.7368      234.2331      214.5056      241.7838      228.2514      244.6793      283.9993      292.4418      262.9150      261.3187      312.9455      331.3376      315.6166      328.7818      356.6177      358.2128      382.8735      360.4390      303.8369      276.9398      254.8452      228.0501      215.3018      220.8825      213.4446      218.8911      235.2579      239.5599      260.9057      259.6122      265.0019      261.0913      276.5436      269.1611      266.1696      260.8508      259.7685      264.4734      241.5243      227.1342      220.9684      216.9974      221.2929      252.4718      321.1345      290.3047      268.8985      255.3996      244.4545      235.6583      226.9081      232.3215      240.3317      259.1010      257.7744      271.0051      258.7525      223.0051      209.8949      196.2180      171.4785      132.9222        0.0000        0.0000        0.0000        0.0000        0.0000        0.0000        0.0000        0.0000        0.0000        0.0000        0.0000        0.0000        0.0000        0.0000        0.0000        0.0000        0.0000        0.0000        0.0000        0.0000        0.0000        0.0000        0.0000        0.0000        0.0000        0.0000        0.0000        0.0000        0.0000        0.0000        0.0000        0.0000        0.0000        0.0000        0.0000        0.0000        0.0000        0.0000        0.0000        0.0000        0.0000        0.0000        0.0000        0.0000        0.0000        0.0000        0.0000        0.0000        0.0000        0.0000        0.0000        0.0000        0.0000
        0.0000        0.0000        0.0000        0.0000        0.0000        0.0000        0.0000        0.0000        0.0000        0.0000        0.0000        0.0000        0.0000        0.0000        0.0000        0.0000        0.0000        0.0000        0.0000        0.0000        0.0000        0.0000        0.0000        0.0000        0.0000        0.0000        0.0000        0.0000        0.0000        0.0000        0.0000        0.0000        0.0000        0.0000        0.0000        0.0000        0.0000        0.0000        0.0000        0.0000        0.0000        0.0000        0.0000       99.7253      113.2116      111.1913       93.9508       42.8422       33.3196       25.4108       19.1869        1.9287        1.3571        0.7529        0.4503       40.4632       54.0344       57.1655       50.2701       32.5379       28.2968       24.5702       21.9291       11.5990        9.2271       11.5157       17.9017       46.5675       56.4701       61.8014       62.6238       59.0458       62.1075       57.5446       57.7449       60.4463       46.5757       50.3420       80.5563      136.7745      145.5214      129.9964      144.0922      198.7288      260.2494      285.1789      311.0090      252.7007      219.4330      200.1255      192.4218      158.9225      145.7021      129.7653      122.8545      107.4886       73.6546       90.8936       99.4373       50.0842       54.8227       70.2829       74.9750        5.8479        5.8675        7.9785        7.9772       10.7052       14.7979       21.6897       19.9404       29.9626       40.9945       51.8467       59.4478      104.5166      120.7737      131.7323      121.5222      109.0100      112.5317      111.5055      112.8563      138.1814      142.3957      142.6440      143.7653      155.9502      176.6328      186.9389      206.9971      213.9510      211.0479      221.3333      239.2649      235.7816      219.9577      232.4760      279.1290      277.6616      284.4223      276.8879      273.2308      310.3639      370.9718      368.3564      363.4667      378.5591      434.3821      433.7330      459.0530      387.1743      341.1917      319.8419      298.0829      283.2787      274.4982      257.5033      251.4152      262.2318      276.8860      293.5308      294.2425      274.5115      286.7502      321.7128      344.2101      385.5714      375.7242      351.9024      328.8052      342.9182      343.5765      328.6011      302.6904      308.2751      299.5581      305.5148      323.4451      307.2104      299.5223      264.8297      237.9325      221.7138      229.2475      230.6519      240.6033      266.3852      300.9637      309.8309      261.5216      225.7044      227.8008      222.1990      195.9060      104.8800        0.0000        0.0000        0.0000        0.0000        0.0000        0.0000        0.0000        0.0000        0.0000        0.0000        0.0000        0.0000        0.0000        0.0000        0.0000        0.0000        0.0000        0.0000        0.0000        0.0000        0.0000        0.0000        0.0000        0.0000        0.0000        0.0000        0.0000        0.0000        0.0000        0.0000        0.0000        0.0000        0.0000        0.0000        0.0000        0.0000        0.0000        0.0000        0.0000        0.0000        0.0000        0.0000        0.0000        0.0000        0.0000        0.0000        0.0000        0.0000        0.0000        0.0000        0.0000        0.0000        0.0000
        0.0000        0.0000        0.0000        0.0000        0.0000        0.0000        0.0000        0.0000        0.0000        0.0000        0.0000        0.0000        0.0000        0.0000        0.0000        0.0000        0.0000        0.0000        0.0000        0.0000        0.0000        0.0000        0.0000        0.0000        0.0000        0.0000        0.0000        0.0000        0.0000        0.0000        0.0000        0.0000        0.0000        0.0000        0.0000        0.0000        0.0000        0.0000        0.0000        0.0000        0.0000        0.0000        0.0000        0.0000      150.8289      145.2256      117.7239       50.4488       35.4719       24.8923       18.0063        1.2222        0.8931        0.7035        0.7370       53.8850       71.5836       75.6630       66.1826       40.7857       34.0548       27.2608       23.3102       10.9903        8.9187       11.0047       16.3994       50.0412       64.3444       70.5084       72.4879       69.1080       69.0868       63.7122       57.1264       41.8035       35.9765       45.9303       83.1224      117.9553      124.9332      137.4305      157.4183      230.4483      318.2052      357.1858      355.2353      288.4485      268.6527      261.4129      245.6649      187.3247      182.6741      175.1755      111.4031       74.4690       70.9257      114.4655      112.5226       41.4136       44.4122       61.7672       94.4395        4.2256        2.1698        4.6963       14.3878        7.3595        9.0862       10.7257       16.2858       27.5171       33.7609       46.9769       61.1738       86.9577       88.1109       99.7350      112.4190      115.7709      106.9754      109.0811      116.6737      136.1174      147.7783      153.1754      174.3968      211.5633      218.0791      226.8486      209.8797      264.0964      254.6827      217.9470      221.5950      233.0374      253.1379      284.7913      268.4336      229.4029      231.1787      292.2009      291.9505      336.3123      386.7596      371.5872      370.8461      367.3332      413.2282      461.6697      463.6244      412.2379      387.1829      364.7135      342.1196      341.6861      340.6502      332.1356      304.0794      344.2206      347.4902      350.7668      324.2300      333.8634      347.5347      385.8703      407.7193      451.7557      429.6208      405.3918      361.8634      375.7521      393.3578      419.7858      403.5540      357.0640      344.5691      322.2881      330.8259      317.4676      293.7555      256.3687      247.5948      252.4930      246.9724      244.8477      253.1052      286.2405      322.0029      338.7447      267.5038      244.9695      258.7950      262.4186      220.5651      112.7700        0.0000        0.0000        0.0000        0.0000        0.0000        0.0000        0.0000        0.0000        0.0000        0.0000        0.0000        0.0000        0.0000        0.0000        0.0000        0.0000        0.0000        0.0000        0.0000        0.0000        0.0000        0.0000        0.0000        0.0000        0.0000        0.0000        0.0000        0.0000        0.0000        0.0000        0.0000        0.0000        0.0000        0.0000        0.0000        0.0000        0.0000        0.0000        0.0000        0.0000        0.0000        0.0000        0.0000        0.0000        0.0000        0.0000        0.0000        0.0000        0.0000        0.0000        0.0000        0.0000        0.0000
        0.0000        0.0000        0.0000        0.0000        0.0000        0.0000        0.0000        0.0000        0.0000        0.0000        0.0000        0.0000        0.0000        0.0000        0.0000        0.0000        0.0000        0.0000        0.0000        0.0000        0.0000        0.0000        0.0000        0.0000        0.0000        0.0000        0.0000        0.0000        0.0000        0.0000        0.0000        0.0000        0.0000        0.0000        0.0000        0.0000        0.0000        0.0000        0.0000        0.0000        0.0000        0.0000        0.0000        0.0000        0.0000        0.0000      130.8337       58.1424       41.1356       29.5911       22.6900        1.7279        0.7348        1.1317        1.7037       76.0427       99.0650      105.8919       94.2078       60.5960       52.7663       42.9333       35.3349       18.2082       13.3011       13.8093       21.2038       60.3855       76.9655       86.0045       85.8933       80.3784       77.5008       73.7978       66.4738       34.5644       30.3720       43.6429       60.0677       95.8647      107.3466      149.1166      199.7967      310.4181      360.3886      363.7232      334.0366      292.5350      306.9822      335.1153      318.6057      282.5356      238.3572      264.2952      154.9769      105.7085      122.9232       82.4680       56.9988       34.4183       52.1997      145.3078      141.5629        6.3238        3.2726        5.7539       11.0228       10.4443        9.8620        9.7652       14.1765       22.4482       26.0974       36.7031       53.4066       60.5344       71.9620       77.9741       84.6548       94.9806       97.8940       96.8421      101.9361      125.6987      143.6117      161.7995      193.2316      199.6570      193.7401      193.1866      223.0306      261.5287      211.9048      225.5120      205.5081      205.3643      228.2340      261.1316      270.1166      242.6604      233.2930      274.5905      285.6025      321.4733      356.8219      351.1774      361.9777      388.9492      443.8727      451.0501      465.3804      422.3428      400.3265      380.0475      383.8098      346.4362      362.3540      357.9326      358.7689      418.9391      453.7736      399.5257      374.7007      382.8523      393.6283      408.7943      423.5936      454.7359      468.2548      496.8886      414.6216      386.6333      374.6079      402.8253      394.1238      357.8117      365.0023      329.8959      347.9059      337.9172      330.5685      301.6772      290.3626      298.3667      294.4138      275.8046      288.6544      325.1147      322.5411      335.8041      301.5558      271.5335      269.3857      278.7158      267.5067      108.5400        0.0000        0.0000        0.0000        0.0000        0.0000        0.0000        0.0000        0.0000        0.0000        0.0000        0.0000        0.0000        0.0000        0.0000        0.0000        0.0000        0.0000        0.0000        0.0000        0.0000        0.0000        0.0000        0.0000        0.0000        0.0000        0.0000        0.0000        0.0000        0.0000        0.0000        0.0000        0.0000        0.0000        0.0000        0.0000        0.0000        0.0000        0.0000        0.0000        0.0000        0.0000        0.0000        0.0000        0.0000        0.0000        0.0000        0.0000        0.0000        0.0000        0.0000        0.0000        0.0000        0.0000
        0.0000        0.0000        0.0000        0.0000        0.0000        0.0000        0.0000        0.0000        0.0000        0.0000        0.0000        0.0000        0.0000        0.0000        0.0000        0.0000        0.0000        0.0000        0.0000        0.0000        0.0000        0.0000        0.0000        0.0000        0.0000        0.0000        0.0000        0.0000        0.0000        0.0000        0.0000        0.0000        0.0000        0.0000        0.0000        0.0000        0.0000        0.0000        0.0000        0.0000        0.0000        0.0000        0.0000        0.0000        0.0000        0.0000        0.0000       62.2661       48.9548       39.0739       34.1940        2.0704        1.5162        2.1885        1.3704      106.8082      136.0706      145.4023      134.0483       87.3615       78.3958       68.9616       57.3029       22.7803       19.0889       21.9566       33.4608       79.4846       93.6018      101.1023      102.0614       92.3441      104.1859       95.5019       85.8519       43.8296       50.5375       73.0789       81.9224      107.5722      150.9805      196.3038      230.7323      309.0912      331.7373      342.2133      324.0317      305.9996      331.5092      351.6896      337.1294      335.7322      280.2734      268.8363      226.0871      177.5733      122.1386       57.9530       51.4370       41.3536       37.8510       79.8856       84.5862        5.8054        3.6245        8.5124       16.5130        8.1079        7.4024        6.7089       13.3207       20.6782       29.0520       50.1855       48.3023       52.4547       68.5091       64.1697       63.6167       64.8070       72.9275       80.8147       91.1607      118.3156      127.1794      138.1221      146.4957      147.8549      160.4764      169.2507      192.3045      209.5171      231.6386      254.6319      205.4726      219.3152      251.7382      292.3819      228.4493      194.9772      197.2081      228.8914      254.5533      303.7808      338.8011      365.5596      367.7517      375.2769      376.5475      408.6124      431.1411      426.5020      400.6537      401.3784      418.2093      379.7177      385.0031      376.1201      383.5232      444.8023      465.0118      430.7191      392.9146      395.2384      426.5371      431.9051      441.9355      460.3430      469.6596      468.3763      459.3306      409.2333      355.1452      385.0726      425.7993      386.0767      377.6970      373.5056      403.9304      367.4691      375.1472      356.8691      346.2278      336.5380      322.5981      326.4766      328.2252      342.3125      350.9728      342.1546      308.4851      291.8089      279.6022      283.8932      288.3866        0.0000        0.0000        0.0000        0.0000        0.0000        0.0000        0.0000        0.0000        0.0000        0.0000        0.0000        0.0000        0.0000        0.0000        0.0000        0.0000        0.0000        0.0000        0.0000        0.0000        0.0000        0.0000        0.0000        0.0000        0.0000        0.0000        0.0000        0.0000        0.0000        0.0000        0.0000        0.0000        0.0000        0.0000        0.0000        0.0000        0.0000        0.0000        0.0000        0.0000        0.0000        0.0000        0.0000        0.0000        0.0000        0.0000        0.0000        0.0000        0.0000        0.0000        0.0000        0.0000        0.0000        0.0000
        0.0000        0.0000        0.0000        0.0000        0.0000        0.0000        0.0000        0.0000        0.0000        0.0000        0.0000        0.0000        0.0000        0.0000        0.0000        0.0000        0.0000        0.0000        0.0000        0.0000        0.0000        0.0000        0.0000        0.0000        0.0000        0.0000        0.0000        0.0000        0.0000        0.0000        0.0000        0.0000        0.0000        0.0000        0.0000        0.0000        0.0000        0.0000        0.0000        0.0000        0.0000        0.0000        0.0000        0.0000        0.0000        0.0000        0.0000        0.0000        0.0000        0.0000       58.8975       48.3682       45.9246       59.7733       90.6352      171.9792      214.9256      229.7625      217.7085      172.8447      160.1023      146.0461      126.0711       66.5339       52.1639       50.7782        0.0000        0.0000       92.6257       98.4675       99.3994      100.8303      110.0091      109.2797      107.8404      118.3412      126.3422      136.7625      144.2347      145.7918      171.8551      206.3864      238.3173      224.5121      241.3815      278.2097      302.3246      305.1672      315.7942        0.0000        0.0000        0.0000        0.0000      226.2772      214.3127      224.4739      152.2304      100.5894        0.0000       67.4238       52.2744       54.8368       45.0817       12.6981       10.5892        7.2687       18.9766       11.4543        8.5952        7.5310       13.2629       21.0443       35.1600       41.3784       32.6384       50.6199       59.5762       55.3717       58.4382       51.6458       59.5521       61.6051       73.9369       85.2709       88.1744      101.0201       97.5701      118.5494      130.5484      148.5512      156.4281      183.5957      194.1343      193.3922      195.1850      245.2151      249.7993      248.7703      211.8726      169.7384      173.2776      206.4238      214.4917      242.4759      251.4008      260.1251      284.5433      315.4976      323.5488      329.0814      353.1721      370.2816      356.6078      355.9976      347.1256      443.9165      445.4285      454.2363      491.8192      427.2137      431.0592      439.6281      431.7290      469.4682      490.5902      482.2509      455.0587      429.8148      507.6181      480.0067      440.5982      347.0602      343.5575      418.1658      471.1677      442.8664      439.4192      445.0555      451.9220      415.3689      414.6753      397.5043      402.4915      399.0256      382.3946      358.9740      360.6066      344.9670      341.8614      324.5079      300.6731      263.5705      227.8736        0.0000        0.0000        0.0000        0.0000        0.0000        0.0000        0.0000        0.0000        0.0000        0.0000        0.0000        0.0000        0.0000        0.0000        0.0000        0.0000        0.0000        0.0000        0.0000        0.0000        0.0000        0.0000        0.0000        0.0000        0.0000        0.0000        0.0000        0.0000        0.0000        0.0000        0.0000        0.0000        0.0000        0.0000        0.0000        0.0000        0.0000        0.0000        0.0000        0.0000        0.0000        0.0000        0.0000        0.0000        0.0000        0.0000        0.0000        0.0000        0.0000        0.0000        0.0000        0.0000        0.0000        0.0000        0.0000        0.0000
        0.0000        0.0000        0.0000        0.0000        0.0000        0.0000        0.0000        0.0000        0.0000        0.0000        0.0000        0.0000        0.0000        0.0000        0.0000        0.0000        0.0000        0.0000        0.0000        0.0000        0.0000        0.0000        0.0000        0.0000        0.0000        0.0000        0.0000        0.0000        0.0000        0.0000        0.0000        0.0000        0.0000        0.0000        0.0000        0.0000        0.0000        0.0000        0.0000        0.0000        0.0000        0.0000        0.0000        0.0000        0.0000        0.0000        0.0000        0.0000        0.0000        0.0000        0.0000        0.0000        0.0000        0.0000        0.0000      212.1873      264.6211      281.6570        0.0000        0.0000        0.0000      183.9481      157.7048       81.9420       66.2351        0.0000        0.0000        0.0000        0.0000        0.0000        0.0000        0.0000      122.9570      126.2123      132.4139      148.4190      150.3291      154.3746      167.1431      180.0415      197.5743      215.0124      226.8088      236.5572      307.7492      368.0618      372.3393      345.8153        0.0000        0.0000        0.0000        0.0000        0.0000        0.0000      293.7013      154.1384        0.0000        0.0000        0.0000       96.1630       63.6876       45.4134       39.3405       12.6909        8.8055        6.0738       11.0453        8.5234        8.7395        7.1079        8.8016       13.4747       20.0304       21.1766       24.1866       42.7253       45.3206       53.2964       49.1287       46.5543       46.8012       50.7894       58.7465       64.8293       71.5357       84.8916       95.0947      121.2914      136.8920      142.0599      146.0137      172.5518      176.6800      165.2193      186.7750      206.8049      193.0527      216.1088      189.1751      159.5415      163.2269      172.9237      159.5456      172.5142      211.3800      239.7663      253.3164      264.6520      271.3051      282.0228      296.8431      286.4035      287.7610      319.8316      327.2631      437.9496      429.9211      436.9889      439.2212      430.7219      450.4656      490.3125      485.6843      505.8925      583.5081      536.3533      466.4927      444.7267      460.6731      431.4843      437.6827      431.9433      423.1110      441.5620      438.9251      485.2900      510.2635      498.5810      449.1778      427.1562      455.2947      445.8635      446.6190      424.6033      394.1810      397.4140      394.7502      368.6640      358.0059      326.0404      309.8570      270.9077      250.6112        0.0000        0.0000        0.0000        0.0000        0.0000        0.0000        0.0000        0.0000        0.0000        0.0000        0.0000        0.0000        0.0000        0.0000        0.0000        0.0000        0.0000        0.0000        0.0000        0.0000        0.0000        0.0000        0.0000        0.0000        0.0000        0.0000        0.0000        0.0000        0.0000        0.0000        0.0000        0.0000        0.0000        0.0000        0.0000        0.0000        0.0000        0.0000        0.0000        0.0000        0.0000        0.0000        0.0000        0.0000        0.0000        0.0000        0.0000        0.0000        0.0000        0.0000        0.0000        0.0000        0.0000        0.0000        0.0000        0.0000
        0.0000        0.0000        0.0000        0.0000        0.0000        0.0000        0.0000        0.0000        0.0000        0.0000        0.0000        0.0000        0.0000        0.0000        0.0000        0.0000        0.0000        0.0000        0.0000        0.0000        0.0000        0.0000        0.0000        0.0000        0.0000        0.0000        0.0000        0.0000        0.0000        0.0000        0.0000        0.0000        0.0000        0.0000        0.0000        0.0000        0.0000        0.0000        0.0000        0.0000        0.0000        0.0000        0.0000        0.0000        0.0000        0.0000        0.0000        0.0000        0.0000        0.0000        0.0000        0.0000        0.0000        0.0000        0.0000        0.0000        0.0000        0.0000        0.0000        0.0000        0.0000      221.9970      196.0334      107.5519       88.4109        0.0000        0.0000        0.0000        0.0000        0.0000        0.0000        0.0000        0.0000      155.3836      158.5021      171.0538      169.6433      173.9107      182.1589      204.2791      212.9412      234.8850      252.5429      322.4433      350.0787        0.0000        0.0000        0.0000        0.0000        0.0000        0.0000        0.0000        0.0000        0.0000        0.0000        0.0000        0.0000        0.0000        0.0000        0.0000       52.5916       40.3111       25.9625       10.8770        8.5142        6.6710        9.7366       12.1714        7.2465        7.3151        6.2883       11.3600       13.3258       13.7556       18.9152       33.6633       39.9853       49.6939       47.0387       41.1177       41.4078       40.8232       43.0487       56.5311       64.0790       77.4978       97.7987      140.7985      128.6726      129.7515      143.6572      161.0695      145.5134      160.5987      192.1461      223.0840      192.1067      177.0257      171.9621      154.2982      154.1766      152.2543      146.3616      159.3565      182.2892      207.0965      198.2941      232.0217      260.1268      261.9403      265.9598      242.8160      253.7535      292.7182      314.9958      418.6526      434.9818      421.4350      466.4586      416.7901      414.2688      453.1192      496.9429      517.2406      518.4998      538.9553      494.0532      470.3854      470.3578      436.2767      436.6547      422.9118      433.4006      455.1439      458.9614      517.5919      558.3970      504.8309      495.8431      486.8218      517.4819      497.3648      471.1163      423.2371      397.0539      402.0547      411.1934      384.9706      375.0732      357.3044      347.9538      266.0176        0.0000        0.0000        0.0000        0.0000        0.0000        0.0000        0.0000        0.0000        0.0000        0.0000        0.0000        0.0000        0.0000        0.0000        0.0000        0.0000        0.0000        0.0000        0.0000        0.0000        0.0000        0.0000        0.0000        0.0000        0.0000        0.0000        0.0000        0.0000        0.0000        0.0000        0.0000        0.0000        0.0000        0.0000        0.0000        0.0000        0.0000        0.0000        0.0000        0.0000        0.0000        0.0000        0.0000        0.0000        0.0000        0.0000        0.0000        0.0000        0.0000        0.0000        0.0000        0.0000        0.0000        0.0000        0.0000        0.0000        0.0000
        0.0000        0.0000        0.0000        0.0000        0.0000        0.0000        0.0000        0.0000        0.0000        0.0000        0.0000        0.0000        0.0000        0.0000        0.0000        0.0000        0.0000        0.0000        0.0000        0.0000        0.0000        0.0000        0.0000        0.0000        0.0000        0.0000        0.0000        0.0000        0.0000        0.0000        0.0000        0.0000        0.0000        0.0000        0.0000        0.0000        0.0000        0.0000        0.0000        0.0000        0.0000        0.0000        0.0000        0.0000        0.0000        0.0000        0.0000        0.0000        0.0000        0.0000        0.0000        0.0000        0.0000        0.0000        0.0000        0.0000        0.0000        0.0000        0.0000        0.0000        0.0000        0.0000      234.1548      144.2599        0.0000        0.0000        0.0000        0.0000        0.0000        0.0000        0.0000        0.0000        0.0000        0.0000      191.2616      201.6447      194.1177      198.9567      218.7493      235.6389      260.3961      255.8468      266.5492      269.1573        0.0000        0.0000        0.0000        0.0000        0.0000        0.0000        0.0000        0.0000        0.0000        0.0000        0.0000        0.0000        0.0000        0.0000        0.0000        0.0000        0.0000       45.8468       50.9717       12.3865        9.9445        9.0618       11.2005       27.8577        7.4027        7.9832        8.7456        9.4663       11.9323       12.7305       17.8156       30.9427       34.3781       38.4968       38.5853       35.4795       39.6661       37.3112       37.7183       47.4750       70.6167       83.2930       98.4521      151.4228      127.2701      153.1477      182.9237      148.9426      149.1607      179.2416      188.5353      233.0404      199.0461      187.6811      178.8929      161.1935      159.2761      166.5792      165.6352      175.2768      187.1789      212.9780      207.4875      236.9738      246.9834      259.9178      282.1632      250.8653      250.0547      249.7444      279.8590      326.6832      345.2511      362.7948      389.8850      397.6635      370.8973      415.3049      422.7599      443.9087      519.9521      525.3704      488.5413      482.2680      450.7122      446.7681      479.9936      471.0167      504.1424      509.8557      531.8117      556.0864      537.5447      527.9203      533.4080      518.5997      512.4949      481.0868      466.6629      444.1571      412.3904      429.1176      426.9004      372.5324      363.6523      380.6651      326.8110        0.0000        0.0000        0.0000        0.0000        0.0000        0.0000        0.0000        0.0000        0.0000        0.0000        0.0000        0.0000        0.0000        0.0000        0.0000        0.0000        0.0000        0.0000        0.0000        0.0000        0.0000        0.0000        0.0000        0.0000        0.0000        0.0000        0.0000        0.0000        0.0000        0.0000        0.0000        0.0000        0.0000        0.0000        0.0000        0.0000        0.0000        0.0000        0.0000        0.0000        0.0000        0.0000        0.0000        0.0000        0.0000        0.0000        0.0000        0.0000        0.0000        0.0000        0.0000        0.0000        0.0000        0.0000        0.0000        0.0000        0.0000        0.0000
        0.0000        0.0000        0.0000        0.0000        0.0000        0.0000        0.0000        0.0000        0.0000        0.0000        0.0000        0.0000        0.0000        0.0000        0.0000        0.0000        0.0000        0.0000        0.0000        0.0000        0.0000        0.0000        0.0000        0.0000        0.0000        0.0000        0.0000        0.0000        0.0000        0.0000        0.0000        0.0000        0.0000        0.0000        0.0000        0.0000        0.0000        0.0000        0.0000        0.0000        0.0000        0.0000        0.0000        0.0000        0.0000        0.0000        0.0000        0.0000        0.0000        0.0000        0.0000        0.0000        0.0000        0.0000        0.0000        0.0000        0.0000        0.0000        0.0000        0.0000        0.0000        0.0000        0.0000        0.0000        0.0000        0.0000        0.0000        0.0000        0.0000        0.0000        0.0000        0.0000        0.0000        0.0000      266.0558      218.0497      212.8558      207.2347      207.3822      222.8087      221.7220      202.8059      192.6153        0.0000        0.0000        0.0000        0.0000        0.0000        0.0000        0.0000        0.0000        0.0000        0.0000        0.0000        0.0000        0.0000        0.0000        0.0000        0.0000        0.0000        0.0000       51.2632       64.8738       36.8259       15.8900       14.0646       12.3474        8.8984        8.5996        8.9454        9.4142        5.7371        6.4197        9.7522       13.3352       25.5770       26.6873       23.8817       25.3496       24.6948       28.5801       28.8425       36.5073       53.3239       70.7779       83.1604      111.1519      119.5443      129.9413      136.2302      148.3308      147.3608      166.4182      179.7756      206.0455      231.0679      209.6495      203.4463      205.0239      193.5297      184.7907      190.2579      193.2562      244.4110      256.4056      263.2744      279.3422      254.2126      247.5282      259.0067      264.1371      228.5875      204.3285      204.4419      224.9517      246.9211      251.2840      259.3024      282.5352      310.3242      315.9917      316.2898      375.4310      420.0453      441.0124      449.4496      457.0341      468.5037      476.9973      482.3390      522.3038      523.8546      551.7292      539.7579      548.2729      552.2535      550.2247      553.6318      547.7894      543.9594      538.6398      529.7998      509.9892      480.0026      446.3166      410.7834      381.5066      345.8973      374.0121      373.2240      338.8125        0.0000        0.0000        0.0000        0.0000        0.0000        0.0000        0.0000        0.0000        0.0000        0.0000        0.0000        0.0000        0.0000        0.0000        0.0000        0.0000        0.0000        0.0000        0.0000        0.0000        0.0000        0.0000        0.0000        0.0000        0.0000        0.0000        0.0000        0.0000        0.0000        0.0000        0.0000        0.0000        0.0000        0.0000        0.0000        0.0000        0.0000        0.0000        0.0000        0.0000        0.0000        0.0000        0.0000        0.0000        0.0000        0.0000        0.0000        0.0000        0.0000        0.0000        0.0000        0.0000        0.0000        0.0000        0.0000        0.0000        0.0000        0.0000
        0.0000        0.0000        0.0000        0.0000        0.0000        0.0000        0.0000        0.0000        0.0000        0.0000        0.0000        0.0000        0.0000        0.0000        0.0000        0.0000        0.0000        0.0000        0.0000        0.0000        0.0000        0.0000        0.0000        0.0000        0.0000        0.0000        0.0000        0.0000        0.0000        0.0000        0.0000        0.0000        0.0000        0.0000        0.0000        0.0000        0.0000        0.0000        0.0000        0.0000        0.0000        0.0000        0.0000        0.0000        0.0000        0.0000        0.0000        0.0000        0.0000        0.0000        0.0000        0.0000        0.0000        0.0000        0.0000        0.0000        0.0000        0.0000        0.0000        0.0000        0.0000        0.0000        0.0000        0.0000        0.0000        0.0000        0.0000        0.0000        0.0000        0.0000        0.0000        0.0000        0.0000        0.0000        0.0000        0.0000        0.0000        0.0000        0.0000        0.0000        0.0000        0.0000        0.0000        0.0000        0.0000        0.0000        0.0000        0.0000        0.0000        0.0000        0.0000        0.0000        0.0000        0.0000        0.0000        0.0000        0.0000        0.0000        0.0000        0.0000        0.0000       59.7948       40.1489       25.5656       15.6590       15.2983       14.5301       10.9825        9.1701        9.0566       10.5023        8.1138        7.3231       12.9166       18.8497       21.6669       18.8939       20.2150       23.9367       25.4214       25.6018       31.2306       37.3235       53.9967       76.8762       84.3124      101.7841      125.2369      145.3370      156.9145      158.6187      160.7175      187.3295      190.5897      214.2506      230.0708      206.4213      214.1128      207.7259      208.7121      200.0943      212.0591      224.6131      285.0274      304.7237      312.8286      319.6729      266.3846      244.7320      238.8237      234.1206      218.4912      205.0650      194.4791      215.4677      249.2825      224.3998      232.5576      253.9600      303.7562      323.5081      318.6529      336.2820      381.6806      424.2559      414.6216      461.6383      521.9146      543.0108      583.1956      629.3540      596.9803      579.5599      613.2360      598.5847      599.1155      611.7231      612.3145      599.0651      584.9068      576.6478      574.2935      547.9791      517.4671      466.7213      422.9093      402.8518      376.4211      372.5814      344.0347        0.0000        0.0000        0.0000        0.0000        0.0000        0.0000        0.0000        0.0000        0.0000        0.0000        0.0000        0.0000        0.0000        0.0000        0.0000        0.0000        0.0000        0.0000        0.0000        0.0000        0.0000        0.0000        0.0000        0.0000        0.0000        0.0000        0.0000        0.0000        0.0000        0.0000        0.0000        0.0000        0.0000        0.0000        0.0000        0.0000        0.0000        0.0000        0.0000        0.0000        0.0000        0.0000        0.0000        0.0000        0.0000        0.0000        0.0000        0.0000        0.0000        0.0000        0.0000        0.0000        0.0000        0.0000        0.0000        0.0000        0.0000        0.0000        0.0000
        0.0000        0.0000        0.0000        0.0000        0.0000        0.0000        0.0000        0.0000        0.0000        0.0000        0.0000        0.0000        0.0000        0.0000        0.0000        0.0000        0.0000        0.0000        0.0000        0.0000        0.0000        0.0000        0.0000        0.0000        0.0000        0.0000        0.0000        0.0000        0.0000        0.0000        0.0000        0.0000        0.0000        0.0000        0.0000        0.0000        0.0000        0.0000        0.0000        0.0000        0.0000        0.0000        0.0000        0.0000        0.0000        0.0000        0.0000        0.0000        0.0000        0.0000        0.0000        0.0000        0.0000        0.0000        0.0000        0.0000        0.0000        0.0000        0.0000        0.0000        0.0000        0.0000        0.0000        0.0000        0.0000        0.0000        0.0000        0.0000        0.0000        0.0000        0.0000        0.0000        0.0000        0.0000        0.0000        0.0000        0.0000        0.0000        0.0000        0.0000        0.0000        0.0000        0.0000        0.0000        0.0000        0.0000        0.0000        0.0000        0.0000        0.0000        0.0000        0.0000        0.0000        0.0000        0.0000        0.0000        0.0000        0.0000        0.0000        0.0000        0.0000       56.7955       30.0434       19.3701       15.4797       14.5959       13.5617       10.2172        9.8568        8.9697        8.4811       10.6197        9.6363        8.7577       11.8397       20.5954       15.5250       17.3444       21.3868       26.2504       27.4071       30.7360       40.2681       55.8395       67.9868       97.0437      119.6114      135.7935      157.7541      182.5302      183.7841      175.1680      184.7358      206.7678      219.3270      217.7811      198.7660      206.5137      208.4335      219.4159      223.5134      236.8614      276.9977      337.2221      361.1087      367.5834      342.6949      284.9927      283.7512      262.5334      271.3889      240.4410      235.3494      224.3757      240.2475      240.3647      237.3557      243.1776      261.1446      342.6833      306.7389      308.6252      324.9573      349.9109      382.9010      471.8359      542.0207      522.6788      521.5127      576.9540      650.2100      677.0843      650.6492      635.9105      618.1840      623.0649      650.6701      632.9728      585.8342      578.0650      561.8003      567.0754      551.7896      487.8662      430.2769      399.4290      401.1476      364.5145      389.9403      382.3187        0.0000        0.0000        0.0000        0.0000        0.0000        0.0000        0.0000        0.0000        0.0000        0.0000        0.0000        0.0000        0.0000        0.0000        0.0000        0.0000        0.0000        0.0000        0.0000        0.0000        0.0000        0.0000        0.0000        0.0000        0.0000        0.0000        0.0000        0.0000        0.0000        0.0000        0.0000        0.0000        0.0000        0.0000        0.0000        0.0000        0.0000        0.0000        0.0000        0.0000        0.0000        0.0000        0.0000        0.0000        0.0000        0.0000        0.0000        0.0000        0.0000        0.0000        0.0000        0.0000        0.0000        0.0000        0.0000        0.0000        0.0000        0.0000        0.0000
        0.0000        0.0000        0.0000        0.0000        0.0000        0.0000        0.0000        0.0000        0.0000        0.0000        0.0000        0.0000        0.0000        0.0000        0.0000        0.0000        0.0000        0.0000        0.0000        0.0000        0.0000        0.0000        0.0000        0.0000        0.0000        0.0000        0.0000        0.0000        0.0000        0.0000        0.0000        0.0000        0.0000        0.0000        0.0000        0.0000        0.0000        0.0000        0.0000        0.0000        0.0000        0.0000        0.0000        0.0000        0.0000        0.0000        0.0000        0.0000        0.0000        0.0000        0.0000        0.0000        0.0000        0.0000        0.0000        0.0000        0.0000        0.0000        0.0000        0.0000        0.0000        0.0000        0.0000        0.0000        0.0000        0.0000        0.0000        0.0000        0.0000        0.0000        0.0000        0.0000        0.0000        0.0000        0.0000        0.0000        0.0000        0.0000        0.0000        0.0000        0.0000        0.0000        0.0000        0.0000        0.0000        0.0000        0.0000        0.0000        0.0000        0.0000        0.0000        0.0000        0.0000        0.0000        0.0000        0.0000        0.0000        0.0000        0.0000        0.0000       66.3036       47.7515       20.7534       17.1579       14.5943       12.9045       11.8485        9.3391       10.0366        8.9838        9.6662        8.9146        8.5825       11.2997       22.0662       23.6087       21.3797       20.2656       26.0345       26.9552       37.2712       44.7966       59.2048       65.7123       78.4003       99.3600      112.9702      128.0064      135.8208      154.2402      172.4669      190.9887      172.7087      199.1707      206.7060      223.7856      209.6607      214.3457      215.6088      233.1849      263.7151      270.3366      297.3596      362.5623      377.3983      368.7825      372.7604      320.7945      301.2386      292.1080      297.1101      276.7227      269.8689      249.1665      265.7981      278.0232      274.6295      299.9081      307.0147      349.8995      330.6136      323.0815      328.6421      357.1657      423.4404      440.3938      429.7325      464.1609      517.7089      559.7836      640.6638      610.7763      620.4371      630.3904      648.1214      630.1345      623.8983      584.2494      545.6419      538.9345      535.6820      522.1403      516.5446      449.1147      409.2822      424.0282      412.5359      364.3149        0.0000        0.0000        0.0000        0.0000        0.0000        0.0000        0.0000        0.0000        0.0000        0.0000        0.0000        0.0000        0.0000      182.3700        0.0000        0.0000        0.0000      335.6099        0.0000        0.0000        0.0000        0.0000        0.0000        0.0000        0.0000        0.0000        0.0000        0.0000        0.0000        0.0000        0.0000        0.0000        0.0000        0.0000        0.0000        0.0000        0.0000        0.0000        0.0000        0.0000        0.0000        0.0000        0.0000        0.0000        0.0000        0.0000        0.0000        0.0000        0.0000        0.0000        0.0000        0.0000        0.0000        0.0000        0.0000        0.0000        0.0000        0.0000        0.0000        0.0000        0.0000
        0.0000        0.0000        0.0000        0.0000        0.0000        0.0000        0.0000        0.0000        0.0000        0.0000        0.0000        0.0000        0.0000        0.0000        0.0000        0.0000        0.0000        0.0000        0.0000        0.0000        0.0000        0.0000        0.0000        0.0000        0.0000        0.0000        0.0000        0.0000        0.0000        0.0000        0.0000        0.0000        0.0000        0.0000        0.0000        0.0000        0.0000        0.0000        0.0000        0.0000        0.0000        0.0000        0.0000        0.0000        0.0000        0.0000        0.0000        0.0000        0.0000        0.0000        0.0000        0.0000        0.0000        0.0000        0.0000        0.0000        0.0000        0.0000        0.0000        0.0000        0.0000        0.0000        0.0000        0.0000        0.0000        0.0000        0.0000        0.0000        0.0000        0.0000        0.0000        0.0000        0.0000        0.0000        0.0000        0.0000        0.0000        0.0000        0.0000        0.0000        0.0000        0.0000        0.0000        0.0000        0.0000        0.0000        0.0000        0.0000        0.0000        0.0000        0.0000        0.0000        0.0000        0.0000        0.0000        0.0000        0.0000        0.0000        0.0000        0.0000       54.0686       26.3763       21.9761       14.1175       10.4956        9.7769       30.9718       78.3603        8.9839        9.8359        9.0094       15.4806       18.7510       19.9115       24.9178       22.1240       21.4175       20.5403       22.4896       31.9462       39.7435       50.0466       63.5971       69.2890       79.6257       92.3037       95.1497      110.2759      113.4439      134.6013      149.6846      194.9881      204.4438      228.4068      228.0525      218.9915      212.4877      204.5862      210.1116      249.4870      274.0262      284.4539      294.3100      346.5217      387.1199      428.7857      443.4429      395.8584      408.2659      382.5675      390.4440      324.0145      309.8440      318.2600      326.6394      308.8252      322.8889      395.3962      393.2869      342.0835      331.7641      341.0124      328.9554      357.6736      377.8241      353.4759      386.2584      378.2497      416.0289      464.5424      452.0942      478.0470      535.9962      567.9929      580.0722      552.0344      510.4770      486.2740      490.0662      453.0574      442.5859      437.8767      427.0314      374.4750      358.9580      383.6825      395.6252      368.8558        0.0000        0.0000        0.0000        0.0000        0.0000        0.0000        0.0000        0.0000        0.0000        0.0000        0.0000        0.0000      334.5599      289.4999      332.4300        0.0000      419.1899      350.9699        0.0000        0.0000        0.0000        0.0000        0.0000        0.0000        0.0000        0.0000        0.0000        0.0000        0.0000        0.0000        0.0000        0.0000        0.0000        0.0000        0.0000        0.0000        0.0000        0.0000        0.0000        0.0000        0.0000        0.0000        0.0000        0.0000        0.0000        0.0000        0.0000        0.0000        0.0000        0.0000        0.0000        0.0000        0.0000        0.0000        0.0000        0.0000        0.0000        0.0000        0.0000        0.0000        0.0000
        0.0000        0.0000        0.0000        0.0000        0.0000        0.0000        0.0000        0.0000        0.0000        0.0000        0.0000        0.0000        0.0000        0.0000        0.0000        0.0000        0.0000        0.0000        0.0000        0.0000        0.0000        0.0000        0.0000        0.0000        0.0000        0.0000        0.0000        0.0000        0.0000        0.0000        0.0000        0.0000        0.0000        0.0000        0.0000        0.0000        0.0000        0.0000        0.0000        0.0000        0.0000        0.0000        0.0000        0.0000        0.0000        0.0000        0.0000        0.0000        0.0000        0.0000        0.0000        0.0000        0.0000        0.0000        0.0000        0.0000        0.0000        0.0000        0.0000        0.0000        0.0000        0.0000        0.0000        0.0000        0.0000        0.0000        0.0000        0.0000        0.0000        0.0000        0.0000        0.0000        0.0000        0.0000        0.0000        0.0000        0.0000        0.0000        0.0000        0.0000        0.0000        0.0000        0.0000        0.0000        0.0000        0.0000        0.0000        0.0000        0.0000        0.0000        0.0000        0.0000        0.0000        0.0000        0.0000        0.0000        0.0000        0.0000        0.0000       67.3728       44.2529       22.6437       19.1249       13.9867       10.7514       10.3680       19.7539       70.5071       16.2390        8.2928        9.8711       15.5805       20.1048       22.9854       23.9457       21.4071       20.9457       22.8425       23.9689       30.5215       36.7094       39.3332       50.7939       62.4145       85.3716       89.5923       95.6268      102.2063      108.9218      118.7039      134.0378      179.1874      207.0340      210.6404      210.8751      232.4339      245.0213      221.2702      206.0061      257.7141      295.3060      314.4831      281.7508      350.7578      407.7781      458.3826      485.5858      432.0166      436.8744      455.2399      460.1955      368.8006      360.3084      352.9908      351.7802      343.6080      387.4784      417.0391      414.1672      370.0761      354.9260      325.5614      319.3924      334.9092      320.4228      339.1076      350.4202      331.4675      350.1511      398.6140      368.6145      393.0507      443.2687      451.8504      459.2892      460.1058      442.2080      430.7273      426.8620      405.5050      401.8707      411.6585      398.6425      377.3708      334.4648      364.3648      379.0170      365.9597        0.0000        0.0000        0.0000        0.0000        0.0000        0.0000      487.0161      291.3600        0.0000        0.0000        0.0000        0.0000      313.5000      309.3300        0.0000        0.0000        0.0000        0.0000        0.0000        0.0000        0.0000        0.0000        0.0000        0.0000        0.0000        0.0000        0.0000        0.0000        0.0000        0.0000        0.0000        0.0000        0.0000        0.0000        0.0000        0.0000        0.0000        0.0000        0.0000        0.0000        0.0000        0.0000        0.0000        0.0000        0.0000        0.0000        0.0000        0.0000        0.0000        0.0000        0.0000        0.0000        0.0000        0.0000        0.0000        0.0000        0.0000        0.0000        0.0000        0.0000        0.0000
        0.0000        0.0000        0.0000        0.0000        0.0000        0.0000        0.0000        0.0000        0.0000        0.0000        0.0000        0.0000        0.0000        0.0000        0.0000        0.0000        0.0000        0.0000        0.0000        0.0000        0.0000        0.0000        0.0000        0.0000        0.0000        0.0000        0.0000        0.0000        0.0000        0.0000        0.0000        0.0000        0.0000        0.0000        0.0000        0.0000        0.0000        0.0000        0.0000        0.0000        0.0000        0.0000        0.0000        0.0000        0.0000        0.0000        0.0000        0.0000        0.0000        0.0000        0.0000        0.0000        0.0000        0.0000        0.0000        0.0000        0.0000        0.0000        0.0000        0.0000        0.0000        0.0000        0.0000        0.0000        0.0000        0.0000        0.0000        0.0000        0.0000        0.0000        0.0000        0.0000        0.0000        0.0000        0.0000        0.0000        0.0000        0.0000        0.0000        0.0000        0.0000        0.0000        0.0000        0.0000        0.0000        0.0000        0.0000        0.0000        0.0000        0.0000        0.0000        0.0000        0.0000        0.0000        0.0000        0.0000        0.0000      102.7599       89.3699       58.8421       42.1526       39.0796       23.4120       13.1540        9.1945        8.8401        9.2330        9.1602        8.9670        9.8762       11.7027       18.7152       22.1261       26.7336       23.4958       18.0210       18.1597       24.2696       28.4398       36.2327       34.5241       37.5532       45.2911       60.8314       74.3034       90.6047      109.3215      114.1774      109.9499      117.8886      144.7724      196.8769      212.8360      205.6342      237.0034      220.8124      227.0244      217.6428      209.9420      248.7439      279.0604      294.6763      296.1351      376.1633      419.5105      472.7321      497.5739      476.5952      460.0631      452.2193      461.9995      368.4380      364.2828      374.4192      331.5988      331.4135      350.8709      360.3007      355.3931      346.9557      348.7428      317.6274      307.9881      339.5986      333.8992      321.9202      325.2138      317.5536      340.6245      333.1783      332.9561      379.2000      403.6462      409.1678      415.2775      418.3614      422.0205      419.8053      397.9874      374.1436      364.4757      368.9409      365.8214      333.5890      322.2778      337.4919      359.7342        0.0000        0.0000        0.0000        0.0000        0.0000      404.4016      432.8207      445.3622      335.3400        0.0000        0.0000        0.0000        0.0000        0.0000        0.0000        0.0000        0.0000        0.0000        0.0000        0.0000        0.0000        0.0000        0.0000        0.0000        0.0000        0.0000        0.0000        0.0000        0.0000        0.0000        0.0000        0.0000        0.0000        0.0000        0.0000        0.0000        0.0000        0.0000        0.0000        0.0000        0.0000        0.0000        0.0000        0.0000        0.0000        0.0000        0.0000        0.0000        0.0000        0.0000        0.0000        0.0000        0.0000        0.0000        0.0000        0.0000        0.0000        0.0000        0.0000        0.0000        0.0000        0.0000
        0.0000        0.0000        0.0000        0.0000        0.0000        0.0000        0.0000        0.0000        0.0000        0.0000        0.0000        0.0000        0.0000        0.0000        0.0000        0.0000        0.0000        0.0000        0.0000        0.0000        0.0000        0.0000        0.0000        0.0000        0.0000        0.0000        0.0000        0.0000        0.0000        0.0000        0.0000        0.0000        0.0000        0.0000        0.0000        0.0000        0.0000        0.0000        0.0000        0.0000        0.0000        0.0000        0.0000        0.0000        0.0000        0.0000        0.0000        0.0000        0.0000        0.0000        0.0000        0.0000        0.0000        0.0000        0.0000        0.0000        0.0000        0.0000        0.0000        0.0000        0.0000        0.0000        0.0000        0.0000        0.0000        0.0000        0.0000        0.0000        0.0000        0.0000        0.0000        0.0000        0.0000        0.0000        0.0000        0.0000        0.0000        0.0000        0.0000        0.0000        0.0000        0.0000        0.0000        0.0000        0.0000        0.0000        0.0000        0.0000        0.0000        0.0000        0.0000        0.0000        0.0000        0.0000        0.0000        0.0000        0.0000      114.2437       85.5487       51.3426       52.5108       56.6089       32.7629       16.0366       12.3109        9.3521       11.6764       11.8628       12.8808       13.9860       14.6688       23.5323       26.2883       26.1707       25.0756       18.1899       17.4749       22.3468       25.4447       33.6640       37.7334       40.5820       45.7711       61.8323       65.9155       81.5395      118.9837      113.5121      110.3681      131.0569      155.1850      195.2797      204.8749      205.5932      211.3068      216.5546      212.9574      193.3380      200.5414      231.3119      220.3654      228.5689      275.4028      364.5594      378.6166      432.3875      466.6196      442.5345      433.4753      467.0504      447.8657      335.3920      335.9739      339.1613      308.3774      303.5836      319.5886      364.2387      383.3696      372.1945      369.2283      378.9295      387.2697      363.1266      339.3473      335.8295      311.0271      298.0898      289.5190      280.8466      274.9287      340.6455      375.2849      397.3467      386.8484      366.7246      373.3968      372.3533      353.1189      330.3716      312.9698      287.8830      304.6248      303.6718      269.6263      336.0780      405.7780        0.0000        0.0000        0.0000      232.4400      380.0973      415.1353      455.0938      431.7802      249.2400        0.0000        0.0000        0.0000        0.0000        0.0000        0.0000        0.0000        0.0000        0.0000        0.0000        0.0000        0.0000        0.0000        0.0000        0.0000        0.0000        0.0000        0.0000        0.0000        0.0000        0.0000        0.0000        0.0000        0.0000        0.0000        0.0000        0.0000        0.0000        0.0000        0.0000        0.0000        0.0000        0.0000        0.0000        0.0000        0.0000        0.0000        0.0000        0.0000        0.0000        0.0000        0.0000        0.0000        0.0000        0.0000        0.0000        0.0000        0.0000        0.0000        0.0000        0.0000        0.0000        0.0000
        0.0000        0.0000        0.0000        0.0000        0.0000        0.0000        0.0000        0.0000        0.0000        0.0000        0.0000        0.0000        0.0000        0.0000        0.0000        0.0000        0.0000        0.0000        0.0000        0.0000        0.0000        0.0000        0.0000        0.0000        0.0000        0.0000        0.0000        0.0000        0.0000        0.0000        0.0000        0.0000        0.0000        0.0000        0.0000        0.0000        0.0000        0.0000        0.0000        0.0000        0.0000        0.0000        0.0000        0.0000        0.0000        0.0000        0.0000        0.0000        0.0000        0.0000        0.0000        0.0000        0.0000        0.0000        0.0000        0.0000        0.0000        0.0000        0.0000        0.0000        0.0000        0.0000        0.0000        0.0000        0.0000        0.0000        0.0000        0.0000        0.0000        0.0000        0.0000        0.0000        0.0000        0.0000        0.0000        0.0000        0.0000        0.0000        0.0000        0.0000        0.0000        0.0000        0.0000        0.0000        0.0000        0.0000        0.0000        0.0000        0.0000        0.0000        0.0000        0.0000        0.0000        0.0000        0.0000        0.0000      191.3594      176.8939      111.3499       64.3352       49.8308       54.7632       41.1869       33.7419       23.3342       14.5430       15.1878       22.7936       23.1796       25.2376       29.2062       28.7868       29.7369       29.0494       26.0710       18.9377       21.2474       81.7564       28.1074       34.7825       45.5759       52.5224       58.6506       52.9948       66.9661       88.0497      112.7139      116.5313       96.0028      118.0963      131.4783      200.7231      211.3897      218.8258      212.8790      185.6272      186.8813      172.7678      166.3444      190.7731      182.8649      186.9240      215.6136      240.7618      309.6786      428.7507      430.0546      388.9982      359.0528      405.7630      402.8484      311.8996      340.4991      328.1370      353.1279      374.2456      393.8752      481.1125      484.6486      479.2584      471.4428      422.9225      399.6677      389.7041      365.5242      335.6082      323.0288      264.9218      261.6287      228.8988      236.9568      264.9938      309.9324      310.8097      292.4626      284.2946      315.8221      301.6174      305.9683      260.2966      235.6289      220.4131      239.2292      294.5609      219.0846      350.5569        0.0000        0.0000        0.0000        0.0000      557.9006      483.6154      517.8905      492.3413      454.1430      384.4200        0.0000        0.0000        0.0000        0.0000        0.0000        0.0000        0.0000        0.0000        0.0000        0.0000        0.0000        0.0000        0.0000        0.0000        0.0000        0.0000        0.0000        0.0000        0.0000        0.0000        0.0000        0.0000        0.0000        0.0000        0.0000        0.0000        0.0000        0.0000        0.0000        0.0000        0.0000        0.0000        0.0000        0.0000        0.0000        0.0000        0.0000        0.0000        0.0000        0.0000        0.0000        0.0000        0.0000        0.0000        0.0000        0.0000        0.0000        0.0000        0.0000        0.0000        0.0000        0.0000        0.0000
        0.0000        0.0000        0.0000        0.0000        0.0000        0.0000        0.0000        0.0000        0.0000        0.0000        0.0000        0.0000        0.0000        0.0000        0.0000        0.0000        0.0000        0.0000        0.0000        0.0000        0.0000        0.0000        0.0000        0.0000        0.0000        0.0000        0.0000        0.0000        0.0000        0.0000        0.0000        0.0000        0.0000        0.0000        0.0000        0.0000        0.0000        0.0000        0.0000        0.0000        0.0000        0.0000        0.0000        0.0000        0.0000        0.0000        0.0000        0.0000        0.0000        0.0000        0.0000        0.0000        0.0000        0.0000        0.0000        0.0000        0.0000        0.0000        0.0000        0.0000        0.0000        0.0000        0.0000        0.0000        0.0000        0.0000        0.0000        0.0000        0.0000        0.0000        0.0000        0.0000        0.0000        0.0000        0.0000        0.0000        0.0000        0.0000        0.0000        0.0000        0.0000        0.0000        0.0000        0.0000        0.0000        0.0000        0.0000        0.0000        0.0000        0.0000        0.0000        0.0000        0.0000        0.0000        0.0000        0.0000       84.2230      109.2872       96.5163       67.7109       55.0853       54.9204       49.3273       36.8695       24.3571       18.1606       23.4799       27.9113       25.4051       33.3409       37.5134       31.5844       27.6383       28.7773       24.2323       18.7214       21.0555       54.6025       44.7504       40.5868       49.0314       51.0755       49.4151       52.9753       67.7147       74.1558       85.1953      105.2931      124.4817      126.9352      147.3188      209.8512      226.7690      237.5603      245.1856      254.7833      209.7085      222.9370      195.6657      206.2034      200.7419      227.4524      242.8280      266.9428      312.1665      347.3647      371.2523      402.5190      292.2116      275.4062      339.4846      302.3932      328.7609      376.1555      436.1284      431.7847      408.3663      525.9158      502.0656      488.7197      463.1198      443.6903      444.7678      388.4560      384.7517      346.4260      314.2936      247.5814      242.3671      211.6010      220.1552      263.7061      286.8188      250.4497      252.8995      235.4854      264.2668      273.8854      258.2351      222.2601      205.5147      208.8173      247.8716        0.0000        0.0000        0.0000        0.0000        0.0000        0.0000      509.6280      548.5123      534.6138      527.0635      478.5067      451.7738        0.0000        0.0000        0.0000        0.0000        0.0000        0.0000        0.0000        0.0000        0.0000        0.0000        0.0000        0.0000        0.0000        0.0000        0.0000        0.0000        0.0000        0.0000        0.0000        0.0000        0.0000        0.0000        0.0000        0.0000        0.0000        0.0000        0.0000        0.0000        0.0000        0.0000        0.0000        0.0000        0.0000        0.0000        0.0000        0.0000        0.0000        0.0000        0.0000        0.0000        0.0000        0.0000        0.0000        0.0000        0.0000        0.0000        0.0000        0.0000        0.0000        0.0000        0.0000        0.0000        0.0000        0.0000
        0.0000        0.0000        0.0000        0.0000        0.0000        0.0000        0.0000        0.0000        0.0000        0.0000        0.0000        0.0000        0.0000        0.0000        0.0000        0.0000        0.0000        0.0000        0.0000        0.0000        0.0000        0.0000        0.0000        0.0000        0.0000        0.0000        0.0000        0.0000        0.0000        0.0000        0.0000        0.0000        0.0000        0.0000        0.0000        0.0000        0.0000        0.0000        0.0000        0.0000        0.0000        0.0000        0.0000        0.0000        0.0000        0.0000        0.0000        0.0000        0.0000        0.0000        0.0000        0.0000        0.0000        0.0000        0.0000        0.0000        0.0000        0.0000        0.0000        0.0000        0.0000        0.0000        0.0000        0.0000        0.0000        0.0000        0.0000        0.0000        0.0000        0.0000        0.0000        0.0000        0.0000        0.0000        0.0000        0.0000        0.0000        0.0000        0.0000        0.0000        0.0000        0.0000        0.0000        0.0000        0.0000        0.0000        0.0000        0.0000        0.0000        0.0000        0.0000        0.0000        0.0000        0.0000        0.0000        0.0000       82.0559       91.7760      105.0042       76.2703       62.1904       67.9245       66.9146       33.8189       23.4424       27.8349       24.1576       32.0599       31.0778       36.0237       46.9628       38.0247       27.0549       28.0708       23.7482       18.9054       18.3533       34.7969       41.6473       51.9379       61.0546       54.4075       48.6189       53.8184       56.5865       67.5156       99.4073      103.3809      115.7669      120.8977      128.6906      197.6973      224.3771      241.7301      259.4150      284.0094      290.9265      284.9106      254.2615      252.0608      252.6359      233.8292      247.4506      251.2681      267.7161      314.1209      321.7131      289.5468      296.7998      259.0706      277.9250      328.7522      361.5909      389.9917      483.4645      488.5988      482.9077      522.9489      466.6350      473.0141      461.5991      439.8140      442.9800      431.5018      395.9318      354.8262      309.2640      250.4117      234.2795      208.6320      254.9389      265.1642      229.7085      215.9867      202.9655      210.1494      239.1177      217.8435      210.5584      188.7681      160.1791      149.9875        0.0000        0.0000        0.0000        0.0000        0.0000        0.0000      445.4359      419.2210      445.4756      476.6584      444.3908      463.2162      464.0962        0.0000        0.0000        0.0000        0.0000        0.0000        0.0000        0.0000        0.0000        0.0000        0.0000        0.0000        0.0000        0.0000        0.0000        0.0000        0.0000        0.0000        0.0000        0.0000        0.0000        0.0000        0.0000        0.0000        0.0000        0.0000        0.0000        0.0000        0.0000        0.0000        0.0000        0.0000        0.0000        0.0000        0.0000        0.0000        0.0000        0.0000        0.0000        0.0000        0.0000        0.0000        0.0000        0.0000        0.0000        0.0000        0.0000        0.0000        0.0000        0.0000        0.0000        0.0000        0.0000        0.0000        0.0000
        0.0000        0.0000        0.0000        0.0000        0.0000        0.0000        0.0000        0.0000        0.0000        0.0000        0.0000        0.0000        0.0000        0.0000        0.0000        0.0000        0.0000        0.0000        0.0000        0.0000        0.0000        0.0000        0.0000        0.0000        0.0000        0.0000        0.0000        0.0000        0.0000        0.0000        0.0000        0.0000        0.0000        0.0000        0.0000        0.0000        0.0000        0.0000        0.0000        0.0000        0.0000        0.0000        0.0000        0.0000        0.0000        0.0000        0.0000        0.0000        0.0000        0.0000        0.0000        0.0000        0.0000        0.0000        0.0000        0.0000        0.0000        0.0000        0.0000        0.0000        0.0000        0.0000        0.0000        0.0000        0.0000        0.0000        0.0000        0.0000        0.0000        0.0000        0.0000        0.0000        0.0000        0.0000        0.0000        0.0000        0.0000        0.0000        0.0000        0.0000        0.0000        0.0000        0.0000        0.0000        0.0000        0.0000        0.0000        0.0000        0.0000        0.0000        0.0000        0.0000        0.0000        0.0000        0.0000        0.0000        0.0000       76.2886       79.4597       73.3579       60.2831       71.7374       77.9993       34.8777       29.7783       45.4385       30.5878       35.9517       36.0024       35.8821       40.6762       36.4359       32.6392       27.5624       25.9439       20.8035       22.1328       34.9945       49.2194       50.7042       47.7020       60.3117       46.9663       49.3887       54.1892       67.3978       89.0703       99.3154      101.2898      115.5933      140.0824      189.6046      210.5501      238.7762      266.7007      252.8885      291.4567      308.3714      279.3865      330.0673      280.9367      240.5485      233.7114      216.4131      195.9566      244.9280      269.5414      259.4301      243.5547      356.5970      334.7715      393.1198      438.8914      490.7222      552.8389      523.3569      502.6516      510.1499      470.4516      476.3436      517.1531      476.5652      453.1083      466.5091      411.0661      344.8490      307.3846      274.5595      246.0651      216.2094      226.5652      240.8540      229.0688      194.7436      192.2792      204.1227      198.8702      190.1545      195.3513      168.6141      158.0683        0.0000        0.0000        0.0000        0.0000        0.0000        0.0000        0.0000      421.2350      455.4419      497.3236      465.2016      405.2029      433.5186      471.4034        0.0000        0.0000        0.0000        0.0000        0.0000        0.0000        0.0000        0.0000        0.0000        0.0000        0.0000        0.0000        0.0000        0.0000        0.0000        0.0000        0.0000        0.0000        0.0000        0.0000        0.0000        0.0000        0.0000        0.0000        0.0000        0.0000        0.0000        0.0000        0.0000        0.0000        0.0000        0.0000        0.0000        0.0000        0.0000        0.0000        0.0000        0.0000        0.0000        0.0000        0.0000        0.0000        0.0000        0.0000        0.0000        0.0000        0.0000        0.0000        0.0000        0.0000        0.0000        0.0000        0.0000        0.0000
        0.0000        0.0000        0.0000        0.0000        0.0000        0.0000        0.0000        0.0000        0.0000        0.0000        0.0000        0.0000        0.0000        0.0000        0.0000        0.0000        0.0000        0.0000        0.0000        0.0000        0.0000        0.0000        0.0000        0.0000        0.0000        0.0000        0.0000        0.0000        0.0000        0.0000        0.0000        0.0000        0.0000        0.0000        0.0000        0.0000        0.0000        0.0000        0.0000        0.0000        0.0000        0.0000        0.0000        0.0000        0.0000        0.0000        0.0000        0.0000        0.0000        0.0000        0.0000        0.0000        0.0000        0.0000        0.0000        0.0000        0.0000        0.0000        0.0000        0.0000        0.0000        0.0000        0.0000        0.0000        0.0000        0.0000        0.0000        0.0000        0.0000        0.0000        0.0000        0.0000        0.0000        0.0000        0.0000        0.0000        0.0000        0.0000        0.0000        0.0000        0.0000        0.0000        0.0000        0.0000        0.0000        0.0000        0.0000        0.0000        0.0000        0.0000        0.0000        0.0000        0.0000        0.0000        0.0000        0.0000       65.1562       60.3739       77.2024       74.4780        0.0000       83.7797       55.8782       47.6715       39.9164       34.6475       29.8367       31.3265       35.6181       41.1071       41.3059       41.4598       43.2102       24.8206       21.6100       18.0050       18.3394       23.8872       40.5940       40.4193       29.4298       35.6376       46.3018       46.6883       58.7579       71.3812       74.8449       97.7044      105.7572      125.7357      156.9555      183.6873      201.1655      214.8145      236.8497      214.1629      232.6089      264.5107      296.2325      367.4058      291.9602      263.9930      217.6377      183.8047      167.2129      206.9442      221.2090      265.2009      258.7504      280.7592      406.7448      412.6498      419.5956      477.3502      540.0298      557.9064      541.8029      563.1398      597.7948      567.1141      550.1159      512.6958      472.4154      405.0156      371.9603      346.9946      307.0374      295.7080      266.2540      266.5370      273.9219      235.0812      209.2118      260.9296      218.1257      170.0584      147.2598      154.9998      160.4731        0.0000        0.0000        0.0000        0.0000        0.0000      136.7400      134.6100        0.0000      363.0590      377.8723      444.1556      540.1052      465.4127      438.2509      434.8848        0.0000        0.0000        0.0000        0.0000        0.0000        0.0000        0.0000        0.0000        0.0000        0.0000        0.0000        0.0000        0.0000        0.0000        0.0000        0.0000        0.0000        0.0000        0.0000        0.0000        0.0000        0.0000        0.0000        0.0000        0.0000        0.0000        0.0000        0.0000        0.0000        0.0000        0.0000        0.0000        0.0000        0.0000        0.0000        0.0000        0.0000        0.0000        0.0000        0.0000        0.0000        0.0000        0.0000        0.0000        0.0000        0.0000        0.0000        0.0000        0.0000        0.0000        0.0000        0.0000        0.0000        0.0000        0.0000
        0.0000        0.0000        0.0000        0.0000        0.0000        0.0000        0.0000        0.0000        0.0000        0.0000        0.0000        0.0000        0.0000        0.0000        0.0000        0.0000        0.0000        0.0000        0.0000        0.0000        0.0000        0.0000        0.0000        0.0000        0.0000        0.0000        0.0000        0.0000        0.0000        0.0000        0.0000        0.0000        0.0000        0.0000        0.0000        0.0000        0.0000        0.0000        0.0000        0.0000        0.0000        0.0000        0.0000        0.0000        0.0000        0.0000        0.0000        0.0000        0.0000        0.0000        0.0000        0.0000        0.0000        0.0000        0.0000        0.0000        0.0000        0.0000        0.0000        0.0000        0.0000        0.0000        0.0000        0.0000        0.0000        0.0000        0.0000        0.0000        0.0000        0.0000        0.0000        0.0000        0.0000        0.0000        0.0000        0.0000        0.0000        0.0000        0.0000        0.0000        0.0000        0.0000        0.0000        0.0000        0.0000        0.0000        0.0000        0.0000        0.0000        0.0000        0.0000        0.0000        0.0000        0.0000        0.0000        0.0000        0.0000       73.4616        0.0000        0.0000        0.0000       70.8915       54.1007       54.9804       55.8520       42.8687       29.0609       36.2528       46.8471       40.9199       43.7365       38.9762       43.8432       30.7160       24.7956       21.1730       18.7408       18.6726       26.6237       39.1250       38.4713       45.3701       49.2256       51.2314       60.0613       66.2012       78.5423      104.7228      115.5064      126.7168      147.4732      180.1898      210.5068      219.6708      208.7676      222.4990      223.9295      224.6788      251.2931      281.5601      296.7749      256.8651      210.6340      160.3529      157.0459      176.5603      205.5569      281.1877      247.8301      245.9288      326.7227      311.8468      359.6472      432.7390      476.9745      507.2733      667.4297      669.1429      628.8455      585.2244      574.8214      519.7727      500.9029      396.6197      361.1629      326.0512      295.1238      293.3974      272.4890      264.8439      251.4912      202.5748      226.5511      215.8688      196.1151      154.8309      133.2082      147.8831      152.9921        0.0000        0.0000        0.0000        0.0000        0.0000      164.4300      137.6400       86.6100      321.0764      374.6606      472.1759      492.1541      434.2468      426.4575      488.5449        0.0000        0.0000        0.0000        0.0000        0.0000        0.0000        0.0000        0.0000        0.0000        0.0000        0.0000        0.0000        0.0000        0.0000        0.0000        0.0000        0.0000        0.0000        0.0000        0.0000        0.0000        0.0000        0.0000        0.0000        0.0000        0.0000        0.0000        0.0000        0.0000        0.0000        0.0000        0.0000        0.0000        0.0000        0.0000        0.0000        0.0000        0.0000        0.0000        0.0000        0.0000        0.0000        0.0000        0.0000        0.0000        0.0000        0.0000        0.0000        0.0000        0.0000        0.0000        0.0000        0.0000        0.0000        0.0000
        0.0000        0.0000        0.0000        0.0000        0.0000        0.0000        0.0000        0.0000        0.0000        0.0000        0.0000        0.0000        0.0000        0.0000        0.0000        0.0000        0.0000        0.0000        0.0000        0.0000        0.0000        0.0000        0.0000        0.0000        0.0000        0.0000        0.0000        0.0000        0.0000        0.0000        0.0000        0.0000        0.0000        0.0000        0.0000        0.0000        0.0000        0.0000        0.0000        0.0000        0.0000        0.0000        0.0000        0.0000        0.0000        0.0000        0.0000        0.0000        0.0000        0.0000        0.0000        0.0000        0.0000        0.0000        0.0000        0.0000        0.0000        0.0000        0.0000        0.0000        0.0000        0.0000        0.0000        0.0000        0.0000        0.0000        0.0000        0.0000        0.0000        0.0000        0.0000        0.0000        0.0000        0.0000        0.0000        0.0000        0.0000        0.0000        0.0000        0.0000        0.0000        0.0000        0.0000        0.0000        0.0000        0.0000        0.0000        0.0000        0.0000        0.0000        0.0000        0.0000        0.0000        0.0000        0.0000        0.0000        0.0000        0.0000        0.0000        0.0000        0.0000       77.9834       55.3075       49.3842       55.2274       36.3511       35.9912       41.9797       52.6944       47.7605       50.0656       33.9778       26.2047       27.1770       28.6660       33.8333       24.9373       31.1202       25.0437       35.8467       45.0093       43.1364       48.6977       53.2571       64.0862       75.6629       85.6230      106.1797      118.9948      133.0200      146.4621      173.2581      191.2057      211.3008      191.7626      193.8227      211.1017      208.4646      196.6742      175.9218      200.3734      255.1589      188.5367      156.0721      159.1687      154.1491      174.0961      229.8710      214.4530      218.8187      224.8039      258.5264      337.7882      380.3967      466.8530      528.9109      577.2587      569.7086      509.6017      497.4869      504.9214      505.2422      447.8017      376.5137      338.7074      311.2051      291.0358      261.7399      258.6275      241.4656      233.8352      204.2956      203.4593      198.2456      206.5394      192.8625      162.5725        0.0000        0.0000        0.0000        0.0000        0.0000        0.0000      251.7000      140.6400      107.6400       94.7100      251.0046      288.3608      365.6807      383.9931      365.7762      374.9316      392.1612        0.0000        0.0000        0.0000        0.0000        0.0000        0.0000        0.0000        0.0000        0.0000        0.0000        0.0000        0.0000        0.0000        0.0000        0.0000        0.0000        0.0000        0.0000        0.0000        0.0000        0.0000        0.0000        0.0000        0.0000        0.0000        0.0000        0.0000        0.0000        0.0000        0.0000        0.0000        0.0000        0.0000        0.0000        0.0000        0.0000        0.0000        0.0000        0.0000        0.0000        0.0000        0.0000        0.0000        0.0000        0.0000        0.0000        0.0000        0.0000        0.0000        0.0000        0.0000        0.0000        0.0000        0.0000        0.0000
        0.0000        0.0000        0.0000        0.0000        0.0000        0.0000        0.0000        0.0000        0.0000        0.0000        0.0000        0.0000        0.0000        0.0000        0.0000        0.0000        0.0000        0.0000        0.0000        0.0000        0.0000        0.0000        0.0000        0.0000        0.0000        0.0000        0.0000        0.0000        0.0000        0.0000        0.0000        0.0000        0.0000        0.0000        0.0000        0.0000        0.0000        0.0000        0.0000        0.0000        0.0000        0.0000        0.0000        0.0000        0.0000        0.0000        0.0000        0.0000        0.0000        0.0000        0.0000        0.0000        0.0000        0.0000        0.0000        0.0000        0.0000        0.0000        0.0000        0.0000        0.0000        0.0000        0.0000        0.0000        0.0000        0.0000        0.0000        0.0000        0.0000        0.0000        0.0000        0.0000        0.0000        0.0000        0.0000        0.0000        0.0000        0.0000        0.0000        0.0000        0.0000        0.0000        0.0000        0.0000        0.0000        0.0000        0.0000        0.0000        0.0000        0.0000        0.0000        0.0000        0.0000        0.0000        0.0000        0.0000        0.0000        0.0000        0.0000        0.0000        0.0000        0.0000       54.8287       50.5469       44.5465       32.8932       32.8969       49.1891       63.9868       53.4590       58.0141       51.0319       50.0215       43.6720       42.7987       71.4051       49.0940       45.4851       41.3657       53.6786       54.6194       56.0906       62.5717       67.9383       71.7180       85.3581      122.9286      138.0790      140.5229      150.3814      159.5262      189.2949      191.3150      197.0250      185.7389      180.5786      198.8206      178.1460      181.9565      197.8996      210.8777      182.8328      155.6020      186.1768      196.0486      172.3899      187.1967      196.2545      212.9854      225.7122      262.0369      281.4271      318.4644      349.7884      394.0387      429.5635      478.7628      502.6852      448.0926      463.0807      467.2255      438.8708      395.7321      327.0267      321.7668      333.6162      289.4293      280.0712      257.8418      239.9990      235.6454      226.7279      209.1544      212.3595      218.9848      194.0747      198.6408        0.0000        0.0000        0.0000        0.0000        0.0000        0.0000        0.0000      209.9700      140.1600      137.7000      243.0491      262.8180      350.7934      375.7769      305.0809      322.9578      339.2714        0.0000        0.0000        0.0000        0.0000        0.0000        0.0000        0.0000        0.0000        0.0000        0.0000        0.0000        0.0000        0.0000        0.0000        0.0000        0.0000        0.0000        0.0000        0.0000        0.0000        0.0000        0.0000        0.0000        0.0000        0.0000        0.0000        0.0000        0.0000        0.0000        0.0000        0.0000        0.0000        0.0000        0.0000        0.0000        0.0000        0.0000        0.0000        0.0000        0.0000        0.0000        0.0000        0.0000        0.0000        0.0000        0.0000        0.0000        0.0000        0.0000        0.0000        0.0000        0.0000        0.0000        0.0000        0.0000
        0.0000        0.0000        0.0000        0.0000        0.0000        0.0000        0.0000        0.0000        0.0000        0.0000        0.0000        0.0000        0.0000        0.0000        0.0000        0.0000        0.0000        0.0000        0.0000        0.0000        0.0000        0.0000        0.0000        0.0000        0.0000        0.0000        0.0000        0.0000        0.0000        0.0000        0.0000        0.0000        0.0000        0.0000        0.0000        0.0000        0.0000        0.0000        0.0000        0.0000        0.0000        0.0000        0.0000        0.0000        0.0000        0.0000        0.0000        0.0000        0.0000        0.0000        0.0000        0.0000        0.0000        0.0000        0.0000        0.0000        0.0000        0.0000        0.0000        0.0000        0.0000        0.0000        0.0000        0.0000        0.0000        0.0000        0.0000        0.0000        0.0000        0.0000        0.0000        0.0000        0.0000        0.0000        0.0000        0.0000        0.0000        0.0000        0.0000        0.0000        0.0000        0.0000        0.0000        0.0000        0.0000        0.0000        0.0000        0.0000        0.0000        0.0000        0.0000        0.0000        0.0000        0.0000        0.0000        0.0000        0.0000        0.0000        0.0000        0.0000        0.0000        0.0000        0.0000       48.2756       38.7019       36.1188       43.2698       55.9510       59.9408       61.2198       67.9749       76.5949       98.5023       89.7662       81.5291       98.0691       86.0291       74.6408       91.7733       88.0418      100.4554       91.3400       80.0919      126.5408      133.5808      146.9974      181.5309        0.0000        0.0000      215.5887      218.7970      209.2575      213.7707      210.9199      185.8237      165.1803      157.8806      179.1144      190.7740      194.9324      186.7440      174.4779      153.0615      168.8803      178.4881      188.7134      201.2124      231.4956      267.4065      260.0231      344.5170      324.6755      314.8008      319.6156      386.7432      432.3474      475.7062      432.2062      432.0023      401.2301      381.2544      388.9347      362.0594      335.9664      322.1405      297.3625      279.6638      261.9577      267.3356      277.5452      250.9399      219.5074      195.0740      239.5202        0.0000        0.0000        0.0000        0.0000        0.0000        0.0000        0.0000        0.0000        0.0000        0.0000        0.0000        0.0000        0.0000      198.2211      205.8121      240.6912      183.3135      163.2540      212.9314        0.0000        0.0000        0.0000        0.0000        0.0000        0.0000        0.0000        0.0000        0.0000        0.0000        0.0000        0.0000        0.0000        0.0000        0.0000        0.0000        0.0000        0.0000        0.0000        0.0000        0.0000        0.0000        0.0000        0.0000        0.0000        0.0000        0.0000        0.0000        0.0000        0.0000        0.0000        0.0000        0.0000        0.0000        0.0000        0.0000        0.0000        0.0000        0.0000        0.0000        0.0000        0.0000        0.0000        0.0000        0.0000        0.0000        0.0000        0.0000        0.0000        0.0000        0.0000        0.0000        0.0000        0.0000        0.0000        0.0000
        0.0000        0.0000        0.0000        0.0000        0.0000        0.0000        0.0000        0.0000        0.0000        0.0000        0.0000        0.0000        0.0000        0.0000        0.0000        0.0000        0.0000        0.0000        0.0000        0.0000        0.0000        0.0000        0.0000        0.0000        0.0000        0.0000        0.0000        0.0000        0.0000        0.0000        0.0000        0.0000        0.0000        0.0000        0.0000        0.0000        0.0000        0.0000        0.0000        0.0000        0.0000        0.0000        0.0000        0.0000        0.0000        0.0000        0.0000        0.0000        0.0000        0.0000        0.0000        0.0000        0.0000        0.0000        0.0000        0.0000        0.0000        0.0000        0.0000        0.0000        0.0000        0.0000        0.0000        0.0000        0.0000        0.0000        0.0000        0.0000        0.0000        0.0000        0.0000        0.0000        0.0000        0.0000        0.0000        0.0000        0.0000        0.0000        0.0000        0.0000        0.0000        0.0000        0.0000        0.0000        0.0000        0.0000        0.0000        0.0000        0.0000        0.0000        0.0000        0.0000        0.0000        0.0000        0.0000        0.0000        0.0000        0.0000        0.0000        0.0000        0.0000        0.0000        0.0000       50.5937       40.4639       36.6149       47.7502       62.7841       70.8045       77.9875       88.7185       92.1900      104.4018       90.6796       87.2542      100.2103      119.9703      113.0849       96.1457       78.6424       84.4838       95.5036       98.2740      156.1035      186.7365      213.0729        0.0000        0.0000        0.0000        0.0000        0.0000        0.0000      209.9585      205.4610      196.8720      161.5133      167.6085      184.2218      169.3967      184.4454      167.0456      145.2623      162.4583      164.8025      166.0065      171.8137      193.5416      240.5835      247.7824      285.3094      313.3715      266.3264      249.6740      318.9684      350.8349      383.0962      439.3062      398.8190      406.2026      372.1467      378.0227      375.2601      348.0710      355.5872      344.6226      334.1540      322.9907      306.3751      351.9445      299.7736      295.1630      323.1808        0.0000        0.0000        0.0000        0.0000        0.0000        0.0000        0.0000        0.0000        0.0000        0.0000        0.0000        0.0000        0.0000        0.0000        0.0000      218.7046      191.7651      139.5964      149.0292      146.6182      118.8587      170.9117        0.0000        0.0000        0.0000        0.0000        0.0000        0.0000        0.0000        0.0000        0.0000        0.0000        0.0000        0.0000        0.0000        0.0000        0.0000        0.0000        0.0000        0.0000        0.0000        0.0000        0.0000        0.0000        0.0000        0.0000        0.0000        0.0000        0.0000        0.0000        0.0000        0.0000        0.0000        0.0000        0.0000        0.0000        0.0000        0.0000        0.0000        0.0000        0.0000        0.0000        0.0000        0.0000        0.0000        0.0000        0.0000        0.0000        0.0000        0.0000        0.0000        0.0000        0.0000        0.0000        0.0000        0.0000        0.0000
        0.0000        0.0000        0.0000        0.0000        0.0000        0.0000        0.0000        0.0000        0.0000        0.0000        0.0000        0.0000        0.0000        0.0000        0.0000        0.0000        0.0000        0.0000        0.0000        0.0000        0.0000        0.0000        0.0000        0.0000        0.0000        0.0000        0.0000        0.0000        0.0000        0.0000        0.0000        0.0000        0.0000        0.0000        0.0000        0.0000        0.0000        0.0000        0.0000        0.0000        0.0000        0.0000        0.0000        0.0000        0.0000        0.0000        0.0000        0.0000        0.0000        0.0000        0.0000        0.0000        0.0000        0.0000        0.0000        0.0000        0.0000        0.0000        0.0000        0.0000        0.0000        0.0000        0.0000        0.0000        0.0000        0.0000        0.0000        0.0000        0.0000        0.0000        0.0000        0.0000        0.0000        0.0000        0.0000        0.0000        0.0000        0.0000        0.0000        0.0000        0.0000        0.0000        0.0000        0.0000        0.0000        0.0000        0.0000        0.0000        0.0000        0.0000        0.0000        0.0000        0.0000        0.0000        0.0000        0.0000        0.0000        0.0000        0.0000        0.0000        0.0000        0.0000        0.0000       44.9383       47.3630       46.2895       55.9396       72.1530       87.5542      102.9579      102.5660       99.7742      108.6018      108.0753      108.4515      114.5487      134.1695        0.0000      122.5833       75.3258        0.0000        0.0000      110.7672      129.8882        0.0000        0.0000        0.0000        0.0000        0.0000        0.0000        0.0000        0.0000      213.3576      192.8786      188.1819      159.1439      149.3580      173.1802      186.4687      186.6165      146.8986      162.3995      177.8259      174.7975      162.4000      174.2017      205.9838      226.5957      241.3484      268.7576      272.9560      291.2626      301.9785      346.5646      406.9943      370.8995      440.5469      431.1926      392.1362      376.8968      368.4711      397.6888      369.4410      360.2855      374.5741      369.7219      344.0953        0.0000        0.0000        0.0000        0.0000        0.0000        0.0000        0.0000        0.0000        0.0000        0.0000        0.0000        0.0000        0.0000        0.0000        0.0000        0.0000        0.0000        0.0000        0.0000        0.0000      156.8577      129.8585      116.2189      117.6515      147.8018        0.0000        0.0000        0.0000        0.0000        0.0000        0.0000        0.0000        0.0000        0.0000        0.0000        0.0000        0.0000        0.0000        0.0000        0.0000        0.0000        0.0000        0.0000        0.0000        0.0000        0.0000        0.0000        0.0000        0.0000        0.0000        0.0000        0.0000        0.0000        0.0000        0.0000        0.0000        0.0000        0.0000        0.0000        0.0000        0.0000        0.0000        0.0000        0.0000        0.0000        0.0000        0.0000        0.0000        0.0000        0.0000        0.0000        0.0000        0.0000        0.0000        0.0000        0.0000        0.0000        0.0000        0.0000        0.0000        0.0000        0.0000
        0.0000        0.0000        0.0000        0.0000        0.0000        0.0000        0.0000        0.0000        0.0000        0.0000        0.0000        0.0000        0.0000        0.0000        0.0000        0.0000        0.0000        0.0000        0.0000        0.0000        0.0000        0.0000        0.0000        0.0000        0.0000        0.0000        0.0000        0.0000        0.0000        0.0000        0.0000        0.0000        0.0000        0.0000        0.0000        0.0000        0.0000        0.0000        0.0000        0.0000        0.0000        0.0000        0.0000        0.0000        0.0000        0.0000        0.0000        0.0000        0.0000        0.0000        0.0000        0.0000        0.0000        0.0000        0.0000        0.0000        0.0000        0.0000        0.0000        0.0000        0.0000        0.0000        0.0000        0.0000        0.0000        0.0000        0.0000        0.0000        0.0000        0.0000        0.0000        0.0000        0.0000        0.0000        0.0000        0.0000        0.0000        0.0000        0.0000        0.0000        0.0000        0.0000        0.0000        0.0000        0.0000        0.0000        0.0000        0.0000        0.0000        0.0000        0.0000        0.0000        0.0000        0.0000        0.0000        0.0000        0.0000        0.0000        0.0000        0.0000        0.0000        0.0000        0.0000       51.2476       50.8218       53.6054       75.9952       80.6592       98.5916      115.8179      121.7528      143.3985      120.9400      115.9076        0.0000        0.0000        0.0000        0.0000        0.0000        0.0000        0.0000        0.0000        0.0000        0.0000        0.0000        0.0000        0.0000        0.0000        0.0000        0.0000        0.0000        0.0000        0.0000      197.2081      197.4146      178.7733      159.2154      189.8899      188.8481      189.6484      185.5844      189.4452      195.9433      179.5010      173.5193      172.5383      194.8617      235.5981      250.2523      363.4911      345.8108      279.7961      323.5839      340.0560      387.0154      437.4452      420.1574      387.6009      389.2682      390.3481      370.6252      401.0302      376.5896      388.8373      394.5280      355.8097        0.0000        0.0000        0.0000        0.0000        0.0000        0.0000        0.0000        0.0000        0.0000        0.0000        0.0000        0.0000        0.0000        0.0000        0.0000        0.0000        0.0000        0.0000        0.0000        0.0000        0.0000        0.0000      148.5578      108.0429      112.2692        0.0000      107.7466      127.0298        0.0000        0.0000        0.0000        0.0000        0.0000        0.0000        0.0000        0.0000        0.0000        0.0000        0.0000        0.0000        0.0000        0.0000        0.0000        0.0000        0.0000        0.0000        0.0000        0.0000        0.0000        0.0000        0.0000        0.0000        0.0000        0.0000        0.0000        0.0000        0.0000        0.0000        0.0000        0.0000        0.0000        0.0000        0.0000        0.0000        0.0000        0.0000        0.0000        0.0000        0.0000        0.0000        0.0000        0.0000        0.0000        0.0000        0.0000        0.0000        0.0000        0.0000        0.0000        0.0000        0.0000        0.0000        0.0000
        0.0000        0.0000        0.0000        0.0000        0.0000        0.0000        0.0000        0.0000        0.0000        0.0000        0.0000        0.0000        0.0000        0.0000        0.0000        0.0000        0.0000        0.0000        0.0000        0.0000        0.0000        0.0000        0.0000        0.0000        0.0000        0.0000        0.0000        0.0000        0.0000        0.0000        0.0000        0.0000        0.0000        0.0000        0.0000        0.0000        0.0000        0.0000        0.0000        0.0000        0.0000        0.0000        0.0000        0.0000        0.0000        0.0000        0.0000        0.0000        0.0000        0.0000        0.0000        0.0000        0.0000        0.0000        0.0000        0.0000        0.0000        0.0000        0.0000        0.0000        0.0000        0.0000        0.0000        0.0000        0.0000        0.0000        0.0000        0.0000        0.0000        0.0000        0.0000        0.0000        0.0000        0.0000        0.0000        0.0000        0.0000        0.0000        0.0000        0.0000        0.0000        0.0000        0.0000        0.0000        0.0000        0.0000        0.0000        0.0000        0.0000        0.0000        0.0000        0.0000        0.0000        0.0000        0.0000        0.0000        0.0000        0.0000        0.0000        0.0000        0.0000        0.0000        0.0000        0.0000        0.0000       71.1687       82.4529      101.1860      115.0424      135.6663      164.9321      163.3882      123.1803      124.2453      119.7839        0.0000        0.0000        0.0000        0.0000        0.0000        0.0000        0.0000        0.0000        0.0000        0.0000        0.0000        0.0000        0.0000        0.0000        0.0000        0.0000        0.0000        0.0000      201.3624      195.4771      210.5378      217.1232      224.4143      260.0168      242.7060      224.2963      206.5149      211.7291      190.6979      181.8054      182.6675      185.9491      225.5738      273.5188      336.5556      268.4937      263.1259      248.1941      280.1638      329.0431      315.6894      335.0226      342.4593      345.4307      350.5045      354.3148      366.2592      388.8942      317.1600      421.5000        0.0000        0.0000        0.0000        0.0000        0.0000        0.0000        0.0000        0.0000        0.0000        0.0000        0.0000        0.0000        0.0000        0.0000        0.0000        0.0000        0.0000        0.0000        0.0000        0.0000        0.0000        0.0000        0.0000        0.0000      166.2610      137.8652        0.0000      264.5099      249.1500        0.0000        0.0000        0.0000        0.0000        0.0000        0.0000        0.0000        0.0000        0.0000        0.0000        0.0000        0.0000        0.0000        0.0000        0.0000        0.0000        0.0000        0.0000        0.0000        0.0000        0.0000        0.0000        0.0000        0.0000        0.0000        0.0000        0.0000        0.0000        0.0000        0.0000        0.0000        0.0000        0.0000        0.0000        0.0000        0.0000        0.0000        0.0000        0.0000        0.0000        0.0000        0.0000        0.0000        0.0000        0.0000        0.0000        0.0000        0.0000        0.0000        0.0000        0.0000        0.0000        0.0000        0.0000        0.0000
        0.0000        0.0000        0.0000        0.0000        0.0000        0.0000        0.0000        0.0000        0.0000        0.0000        0.0000        0.0000        0.0000        0.0000        0.0000        0.0000        0.0000        0.0000        0.0000        0.0000        0.0000        0.0000        0.0000        0.0000        0.0000        0.0000        0.0000        0.0000        0.0000        0.0000        0.0000        0.0000        0.0000        0.0000        0.0000        0.0000        0.0000        0.0000        0.0000        0.0000        0.0000        0.0000        0.0000        0.0000        0.0000        0.0000        0.0000        0.0000        0.0000        0.0000        0.0000        0.0000        0.0000        0.0000        0.0000        0.0000        0.0000        0.0000        0.0000        0.0000        0.0000        0.0000        0.0000        0.0000        0.0000        0.0000        0.0000        0.0000        0.0000        0.0000        0.0000        0.0000        0.0000        0.0000        0.0000        0.0000        0.0000        0.0000        0.0000        0.0000        0.0000        0.0000        0.0000        0.0000        0.0000        0.0000        0.0000        0.0000        0.0000        0.0000        0.0000        0.0000        0.0000        0.0000        0.0000        0.0000        0.0000        0.0000        0.0000        0.0000        0.0000        0.0000        0.0000        0.0000        0.0000        0.0000       94.3053      116.6348      131.2337      146.6379      181.8030      144.9483      128.4662      142.2566      133.0210        0.0000        0.0000        0.0000        0.0000        0.0000        0.0000        0.0000        0.0000        0.0000        0.0000        0.0000        0.0000        0.0000        0.0000        0.0000        0.0000        0.0000        0.0000        0.0000        0.0000      245.2595      226.0249      250.3828      253.1759      248.6043      241.1285      242.1575      215.5157      197.4061      159.9523      153.9799      190.3666      220.8802      260.3465      241.4665      239.3870      222.5611      228.4664      235.7694      246.7791      278.4542      307.9260      333.8443      379.2441      335.5485        0.0000        0.0000      443.8719        0.0000        0.0000        0.0000        0.0000        0.0000        0.0000        0.0000        0.0000        0.0000        0.0000        0.0000        0.0000        0.0000        0.0000        0.0000        0.0000        0.0000        0.0000        0.0000        0.0000        0.0000        0.0000        0.0000        0.0000        0.0000        0.0000      164.0823      154.1195        0.0000        0.0000        0.0000        0.0000        0.0000        0.0000        0.0000        0.0000        0.0000        0.0000        0.0000        0.0000        0.0000        0.0000        0.0000        0.0000        0.0000        0.0000        0.0000        0.0000        0.0000        0.0000        0.0000        0.0000        0.0000        0.0000        0.0000        0.0000        0.0000        0.0000        0.0000        0.0000        0.0000        0.0000        0.0000        0.0000        0.0000        0.0000        0.0000        0.0000        0.0000        0.0000        0.0000        0.0000        0.0000        0.0000        0.0000        0.0000        0.0000        0.0000        0.0000        0.0000        0.0000        0.0000        0.0000        0.0000        0.0000        0.0000
[truncated: 212,709 more chars]
