# Supplementary material for: Multidimensional evaluation of the TRMM 3B43V7 satellite-based precipitation product in mainland China from 1998–2016
Source: PeerJ. 2020 Feb 20;8:e8615. doi: 10.7717/peerj.8615 (PMC7036276; doi:10.7717/peerj.8615)
Supplement: Supplemental Information 2 [file peerj-08-8615-s002.zip › TRMM_3B43 data/TRMM 3B43 data-Year-Month/2005-06.txt]

ncols         249
nrows         175
xllcorner     73.250
yllcorner     6.500
cellsize      0.25000
        0.0000        0.0000        0.0000        0.0000        0.0000        0.0000        0.0000        0.0000        0.0000        0.0000        0.0000        0.0000        0.0000        0.0000        0.0000        0.0000        0.0000        0.0000        0.0000        0.0000        0.0000        0.0000        0.0000        0.0000        0.0000        0.0000        0.0000        0.0000        0.0000        0.0000        0.0000        0.0000        0.0000        0.0000        0.0000        0.0000        0.0000        0.0000        0.0000        0.0000        0.0000        0.0000        0.0000        0.0000        0.0000        0.0000        0.0000        0.0000        0.0000        0.0000        0.0000        0.0000        0.0000        0.0000        0.0000        0.0000        0.0000        0.0000        0.0000        0.0000        0.0000        0.0000        0.0000        0.0000        0.0000        0.0000        0.0000        0.0000        0.0000        0.0000        0.0000        0.0000        0.0000        0.0000        0.0000        0.0000        0.0000        0.0000        0.0000        0.0000        0.0000        0.0000        0.0000        0.0000        0.0000        0.0000        0.0000        0.0000        0.0000        0.0000        0.0000        0.0000        0.0000        0.0000        0.0000        0.0000        0.0000        0.0000        0.0000        0.0000        0.0000        0.0000        0.0000        0.0000        0.0000        0.0000        0.0000        0.0000        0.0000        0.0000        0.0000        0.0000        0.0000        0.0000        0.0000        0.0000        0.0000        0.0000        0.0000        0.0000        0.0000        0.0000        0.0000        0.0000        0.0000        0.0000        0.0000        0.0000        0.0000        0.0000        0.0000        0.0000        0.0000        0.0000        0.0000        0.0000        0.0000        0.0000        0.0000        0.0000        0.0000        0.0000        0.0000        0.0000        0.0000        0.0000        0.0000        0.0000        0.0000        0.0000        0.0000        0.0000        0.0000        0.0000        0.0000        0.0000        0.0000        0.0000        0.0000        0.0000        0.0000        0.0000        0.0000        0.0000        0.0000        0.0000        0.0000        0.0000        0.0000        0.0000        0.0000        0.0000        0.0000       54.3259       57.9957       42.6804        0.0000        0.0000        0.0000       38.0850       52.3988       54.5724       49.2018       47.8099       49.6947       50.3400       48.2034       58.8702       73.3178       79.4178       69.4838       78.6200       85.2903       66.7994       76.7300       85.5664       71.9218       73.3615       71.7874       62.5233       72.6358       61.8968       68.9901       69.0741       73.9334       57.3775       55.8381       54.7259       88.5828       71.5708       60.4210       82.9160      101.0223       91.6043       96.7885      112.6650      115.2122       84.4490       91.7867        0.0000        0.0000        0.0000        0.0000        0.0000        0.0000        0.0000        0.0000        0.0000        0.0000        0.0000        0.0000        0.0000        0.0000        0.0000        0.0000        0.0000        0.0000        0.0000        0.0000        0.0000        0.0000        0.0000        0.0000        0.0000        0.0000        0.0000        0.0000        0.0000        0.0000
        0.0000        0.0000        0.0000        0.0000        0.0000        0.0000        0.0000        0.0000        0.0000        0.0000        0.0000        0.0000        0.0000        0.0000        0.0000        0.0000        0.0000        0.0000        0.0000        0.0000        0.0000        0.0000        0.0000        0.0000        0.0000        0.0000        0.0000        0.0000        0.0000        0.0000        0.0000        0.0000        0.0000        0.0000        0.0000        0.0000        0.0000        0.0000        0.0000        0.0000        0.0000        0.0000        0.0000        0.0000        0.0000        0.0000        0.0000        0.0000        0.0000        0.0000        0.0000        0.0000        0.0000        0.0000        0.0000        0.0000        0.0000        0.0000        0.0000        0.0000        0.0000        0.0000        0.0000        0.0000        0.0000        0.0000        0.0000        0.0000        0.0000        0.0000        0.0000        0.0000        0.0000        0.0000        0.0000        0.0000        0.0000        0.0000        0.0000        0.0000        0.0000        0.0000        0.0000        0.0000        0.0000        0.0000        0.0000        0.0000        0.0000        0.0000        0.0000        0.0000        0.0000        0.0000        0.0000        0.0000        0.0000        0.0000        0.0000        0.0000        0.0000        0.0000        0.0000        0.0000        0.0000        0.0000        0.0000        0.0000        0.0000        0.0000        0.0000        0.0000        0.0000        0.0000        0.0000        0.0000        0.0000        0.0000        0.0000        0.0000        0.0000        0.0000        0.0000        0.0000        0.0000        0.0000        0.0000        0.0000        0.0000        0.0000        0.0000        0.0000        0.0000        0.0000        0.0000        0.0000        0.0000        0.0000        0.0000        0.0000        0.0000        0.0000        0.0000        0.0000        0.0000        0.0000        0.0000        0.0000        0.0000        0.0000        0.0000        0.0000        0.0000        0.0000        0.0000        0.0000        0.0000        0.0000        0.0000        0.0000        0.0000        0.0000        0.0000        0.0000        0.0000        0.0000        0.0000        0.0000        0.0000        0.0000        0.0000        0.0000       38.6094       42.7887       37.9882       34.4444       41.7458       40.7740       37.6344       48.2973       61.0371       60.1648       59.0717       49.5895       52.3075       59.5656       65.3350       61.1354       74.4613       67.3807       62.4736       72.7323       66.1435       69.7988       70.2524       67.3000       64.4689       78.7669       84.8565       80.5010       78.7568       61.9594       61.0371       55.7550       57.3356       62.9945       64.3737       49.7684       66.7389       48.1899       48.6394       60.2026       92.2101       98.8419       94.0541      136.2458       80.1674       91.8685      106.2950      104.6796      110.6412      130.6741      125.0228      107.6107       81.0739       78.3111        0.0000        0.0000        0.0000        0.0000        0.0000        0.0000        0.0000        0.0000        0.0000        0.0000        0.0000        0.0000        0.0000        0.0000        0.0000        0.0000        0.0000        0.0000        0.0000        0.0000        0.0000        0.0000        0.0000
        0.0000        0.0000        0.0000        0.0000        0.0000        0.0000        0.0000        0.0000        0.0000        0.0000        0.0000        0.0000        0.0000        0.0000        0.0000        0.0000        0.0000        0.0000        0.0000        0.0000        0.0000        0.0000        0.0000        0.0000        0.0000        0.0000        0.0000        0.0000        0.0000        0.0000        0.0000        0.0000        0.0000        0.0000        0.0000        0.0000        0.0000        0.0000        0.0000        0.0000        0.0000        0.0000        0.0000        0.0000        0.0000        0.0000        0.0000        0.0000        0.0000        0.0000        0.0000        0.0000        0.0000        0.0000        0.0000       73.4158        0.0000       57.3016       50.6620        0.0000        0.0000        0.0000        0.0000        0.0000        0.0000        0.0000        0.0000        0.0000        0.0000        0.0000        0.0000        0.0000        0.0000        0.0000        0.0000        0.0000        0.0000        0.0000        0.0000        0.0000        0.0000        0.0000        0.0000        0.0000        0.0000        0.0000        0.0000        0.0000        0.0000        0.0000        0.0000        0.0000        0.0000        0.0000        0.0000        0.0000        0.0000        0.0000        0.0000        0.0000        0.0000        0.0000        0.0000        0.0000        0.0000        0.0000        0.0000        0.0000        0.0000        0.0000        0.0000        0.0000        0.0000        0.0000        0.0000        0.0000        0.0000        0.0000        0.0000        0.0000        0.0000        0.0000        0.0000        0.0000        0.0000        0.0000        0.0000        0.0000        0.0000        0.0000        0.0000        0.0000        0.0000        0.0000        0.0000        0.0000        0.0000        0.0000        0.0000        0.0000        0.0000        0.0000        0.0000        0.0000        0.0000        0.0000        0.0000        0.0000        0.0000        0.0000        0.0000        0.0000        0.0000        0.0000        0.0000        0.0000        0.0000        0.0000        0.0000        0.0000        0.0000        0.0000        0.0000        0.0000        0.0000        0.0000        0.0000        0.0000        0.0000        0.0000        0.0000       40.2293       36.4799       34.1620       31.4681       27.4478       32.7589       40.2336       43.6357       48.4567       58.8145       54.8041       49.2140       53.8699       44.7259       46.6973       62.6831       56.2045       56.7877       68.8751       75.4594       83.0264       80.1318       98.0371       77.8787       69.3293       73.8186       81.7532       85.4406      105.8519      105.3689       66.3955       57.6625       55.4753       51.9222       43.3861       50.0703       43.9589       43.2013       59.6509       74.4575       85.4648      106.2731      118.8262      114.5927      103.2971      109.1357       83.1948      104.4808      115.4451      114.8181      133.5394      123.5800      103.1454       93.3702       79.2489       92.0415        0.0000        0.0000        0.0000        0.0000        0.0000        0.0000        0.0000        0.0000        0.0000        0.0000        0.0000        0.0000        0.0000        0.0000        0.0000        0.0000        0.0000        0.0000        0.0000        0.0000        0.0000        0.0000
        0.0000        0.0000        0.0000        0.0000        0.0000        0.0000        0.0000        0.0000        0.0000        0.0000        0.0000        0.0000        0.0000        0.0000        0.0000        0.0000        0.0000        0.0000        0.0000        0.0000        0.0000        0.0000        0.0000        0.0000        0.0000        0.0000        0.0000        0.0000        0.0000        0.0000        0.0000        0.0000        0.0000        0.0000        0.0000        0.0000        0.0000        0.0000        0.0000        0.0000        0.0000        0.0000        0.0000        0.0000        0.0000        0.0000        0.0000        0.0000        0.0000        0.0000        0.0000        0.0000        0.0000      114.1980      104.2405       98.0714       85.8126      112.4274       85.7618       32.8962        0.0000        0.0000        0.0000        0.0000        0.0000        0.0000        0.0000        0.0000        0.0000        0.0000        0.0000        0.0000        0.0000        0.0000        0.0000        0.0000        0.0000        0.0000        0.0000        0.0000        0.0000        0.0000        0.0000        0.0000        0.0000        0.0000        0.0000        0.0000        0.0000        0.0000        0.0000        0.0000        0.0000        0.0000        0.0000        0.0000        0.0000        0.0000        0.0000        0.0000        0.0000        0.0000        0.0000        0.0000        0.0000        0.0000        0.0000        0.0000        0.0000        0.0000        0.0000        0.0000        0.0000        0.0000        0.0000        0.0000        0.0000        0.0000        0.0000        0.0000        0.0000        0.0000        0.0000        0.0000        0.0000        0.0000        0.0000        0.0000        0.0000        0.0000        0.0000        0.0000        0.0000        0.0000        0.0000        0.0000        0.0000        0.0000        0.0000        0.0000        0.0000        0.0000        0.0000        0.0000        0.0000        0.0000        0.0000        0.0000        0.0000        0.0000        0.0000        0.0000        0.0000        0.0000        0.0000        0.0000        0.0000        0.0000        0.0000        0.0000        0.0000        0.0000        0.0000        0.0000        0.0000        0.0000        0.0000        0.0000        0.0000        0.0000       47.4715       40.6080       31.6488       27.8601       26.8270       30.7753       55.3847       51.6523       47.4799       47.6125       32.5137       41.9027       35.5484       34.9664       40.4532       45.2724       47.1200       41.5447       42.2894       49.3189       57.3521       68.4288      108.4402      130.4778       91.6592       89.7725      111.9005      120.7043       93.9900      100.6183       68.2342       50.9395       51.7262       57.0350       55.7558       56.4991       81.4386       44.8639       45.4950       76.5677      102.1752       97.7424       90.9092      101.8406       93.0351       81.8470      116.5873       95.6870      100.7859      108.9303      107.5425      128.0123      112.9835      101.8152       97.6243       92.9672       96.7761      113.1542      117.3211        0.0000        0.0000        0.0000        0.0000        0.0000        0.0000        0.0000        0.0000        0.0000        0.0000        0.0000        0.0000        0.0000        0.0000        0.0000        0.0000        0.0000        0.0000        0.0000        0.0000
        0.0000        0.0000        0.0000        0.0000        0.0000        0.0000        0.0000        0.0000        0.0000        0.0000        0.0000        0.0000        0.0000        0.0000        0.0000        0.0000        0.0000        0.0000        0.0000        0.0000        0.0000        0.0000        0.0000        0.0000        0.0000        0.0000        0.0000        0.0000        0.0000        0.0000        0.0000        0.0000        0.0000        0.0000        0.0000        0.0000        0.0000        0.0000        0.0000        0.0000        0.0000        0.0000        0.0000        0.0000        0.0000        0.0000        0.0000        0.0000        0.0000        0.0000        0.0000        0.0000        0.0000       95.3887       91.8340       91.0352       93.2750       93.9523       68.6372       44.6170        0.0000        0.0000        0.0000        0.0000        0.0000        0.0000        0.0000        0.0000        0.0000        0.0000        0.0000        0.0000        0.0000        0.0000        0.0000        0.0000        0.0000        0.0000        0.0000        0.0000        0.0000        0.0000        0.0000        0.0000        0.0000        0.0000        0.0000        0.0000        0.0000        0.0000        0.0000        0.0000        0.0000        0.0000        0.0000        0.0000        0.0000        0.0000        0.0000        0.0000        0.0000        0.0000        0.0000        0.0000        0.0000        0.0000        0.0000        0.0000        0.0000        0.0000        0.0000        0.0000        0.0000        0.0000        0.0000        0.0000        0.0000        0.0000        0.0000        0.0000        0.0000        0.0000        0.0000        0.0000        0.0000        0.0000        0.0000        0.0000        0.0000        0.0000        0.0000        0.0000        0.0000        0.0000        0.0000        0.0000        0.0000        0.0000        0.0000        0.0000        0.0000        0.0000        0.0000        0.0000        0.0000        0.0000        0.0000        0.0000        0.0000        0.0000        0.0000        0.0000        0.0000        0.0000        0.0000        0.0000        0.0000        0.0000        0.0000        0.0000        0.0000        0.0000        0.0000        0.0000        0.0000        0.0000        0.0000        0.0000        0.0000        0.0000       50.3188       38.6624       34.5387       35.2450       49.1331       33.0800       30.9455       28.1587       34.2071       39.7354       38.4295       41.1505       41.9783       31.4180       31.3638       33.6734       35.8949       35.8580       36.7599       45.0842       59.7179       67.1606      110.3298      140.3304      112.9232       78.7086      106.6855      122.4373      106.1585       83.1374       57.8849       59.0267       56.1682       57.6413       54.3496       58.1780       59.5909       53.9770       50.2999       45.1862       74.4693       73.2480       72.9290       99.9218       93.1255      100.7945      100.9363       95.6806      119.5619      152.7852      119.4854       84.4381       92.8490       92.3490       83.1709       74.3582      109.6928      112.2673      118.8164      107.1236       93.5182        0.0000        0.0000        0.0000        0.0000        0.0000        0.0000        0.0000        0.0000        0.0000        0.0000        0.0000        0.0000        0.0000        0.0000        0.0000        0.0000        0.0000        0.0000
        0.0000        0.0000        0.0000        0.0000        0.0000        0.0000        0.0000        0.0000        0.0000        0.0000        0.0000        0.0000        0.0000        0.0000        0.0000        0.0000        0.0000        0.0000        0.0000        0.0000        0.0000        0.0000        0.0000        0.0000        0.0000        0.0000        0.0000        0.0000        0.0000        0.0000        0.0000        0.0000        0.0000        0.0000        0.0000        0.0000        0.0000        0.0000        0.0000        0.0000        0.0000        0.0000        0.0000        0.0000        0.0000        0.0000        0.0000        0.0000        0.0000        0.0000       97.7256       95.5349       98.9664      102.1190       97.0158       86.7919       80.7757       77.1147       68.6366       45.7415       33.3274       22.1745        0.0000        0.0000        0.0000        0.0000        0.0000        0.0000        0.0000        0.0000        0.0000        0.0000        0.0000        0.0000        0.0000        0.0000        0.0000        0.0000        0.0000        0.0000        0.0000        0.0000        0.0000        0.0000        0.0000        0.0000        0.0000        0.0000        0.0000        0.0000        0.0000        0.0000        0.0000        0.0000        0.0000        0.0000        0.0000        0.0000        0.0000        0.0000        0.0000        0.0000        0.0000        0.0000        0.0000        0.0000        0.0000        0.0000        0.0000        0.0000        0.0000        0.0000        0.0000        0.0000        0.0000        0.0000        0.0000        0.0000        0.0000        0.0000        0.0000        0.0000        0.0000        0.0000        0.0000        0.0000        0.0000        0.0000        0.0000        0.0000        0.0000        0.0000        0.0000        0.0000        0.0000        0.0000        0.0000        0.0000        0.0000        0.0000        0.0000        0.0000        0.0000        0.0000        0.0000        0.0000        0.0000        0.0000        0.0000        0.0000        0.0000        0.0000        0.0000        0.0000        0.0000        0.0000        0.0000        0.0000        0.0000        0.0000        0.0000        0.0000        0.0000        0.0000        0.0000        0.0000        0.0000        0.0000        0.0000       33.7061       41.6519       35.7720       24.0238       24.8060       38.1175       31.8621       24.6509       25.9069       29.6983       36.8294       41.5592       41.9276       39.1677       33.2395       32.8984       36.4740       41.1965       38.0913       37.2615       44.2375       56.2423       80.8523       93.2800       97.7266      112.6014      103.5033      116.0831       82.8386       68.1616       73.5771       88.0827       87.5926       72.3652       57.2593       59.6262       56.2836       54.1544       54.2870       53.4416       49.2675       45.6662       59.1298       57.6888       66.0883       81.0341       88.1918      101.0513      110.1192      113.1399      141.9890      137.6248      136.6519      108.7488       87.5374       73.4700      103.8911      115.6737       97.6622       88.9563      104.2259       80.5958        0.0000        0.0000        0.0000        0.0000        0.0000        0.0000        0.0000        0.0000        0.0000        0.0000        0.0000        0.0000        0.0000        0.0000       21.5927       23.1873       25.1106        0.0000
        0.0000        0.0000        0.0000        0.0000        0.0000        0.0000        0.0000        0.0000        0.0000        0.0000        0.0000        0.0000        0.0000        0.0000        0.0000        0.0000        0.0000        0.0000        0.0000        0.0000        0.0000        0.0000        0.0000        0.0000        0.0000        0.0000        0.0000        0.0000        0.0000        0.0000        0.0000        0.0000        0.0000        0.0000        0.0000        0.0000        0.0000        0.0000        0.0000        0.0000        0.0000        0.0000        0.0000        0.0000        0.0000        0.0000        0.0000        0.0000       86.2178       87.4474       91.7098       92.9984       92.4658       92.9854       86.1416       80.1897       78.8687       63.4643       55.5955       44.1830       39.6710       31.6744       24.5015        0.0000        0.0000        0.0000        0.0000        0.0000        0.0000        0.0000        0.0000        0.0000        0.0000        0.0000        0.0000        0.0000        0.0000        0.0000        0.0000        0.0000        0.0000        0.0000        0.0000        0.0000        0.0000        0.0000        0.0000        0.0000        0.0000        0.0000        0.0000        0.0000        0.0000        0.0000        0.0000        0.0000        0.0000        0.0000        0.0000        0.0000        0.0000        0.0000        0.0000        0.0000        0.0000        0.0000        0.0000        0.0000        0.0000        0.0000        0.0000        0.0000        0.0000        0.0000        0.0000        0.0000        0.0000        0.0000        0.0000        0.0000        0.0000        0.0000        0.0000        0.0000        0.0000        0.0000        0.0000        0.0000        0.0000        0.0000        0.0000        0.0000        0.0000        0.0000        0.0000        0.0000        0.0000        0.0000        0.0000        0.0000        0.0000        0.0000        0.0000        0.0000        0.0000        0.0000        0.0000        0.0000        0.0000        0.0000        0.0000        0.0000        0.0000        0.0000        0.0000        0.0000        0.0000        0.0000        0.0000        0.0000        0.0000        0.0000        0.0000        0.0000        0.0000        0.0000        0.0000        0.0000       24.8846       25.1848       29.8218       36.7686       22.6674       14.2780       14.4780       21.3758       21.1110       21.5082       28.6659       34.8759       44.0983       37.1642       33.2753       35.7875       38.1146       36.3214       42.4489       50.6264       50.8931       49.3004       58.8096       78.9236       88.0991      103.9342      120.5775      115.5399      117.2424       76.0852       70.4079       67.2867       63.9158       84.9029       52.1733       70.4868       65.9041       52.7754       54.5013       54.8279       52.1629       47.8411       44.8047       58.0334       61.8247       69.1031       95.3502      101.5628       99.4891      107.0687       97.0959      123.3073      135.9323      118.8310      108.1108      102.9714      106.5727       93.9760       84.7441       78.2233       79.7634       81.8603       66.8114       62.5481        0.0000        0.0000        0.0000        0.0000        0.0000        0.0000        0.0000        0.0000        0.0000       24.1701       25.6393       24.0152       23.2966       22.7599       24.7501       32.4901       32.2745
        0.0000        0.0000        0.0000        0.0000        0.0000        0.0000        0.0000        0.0000        0.0000        0.0000        0.0000        0.0000        0.0000        0.0000        0.0000        0.0000        0.0000        0.0000        0.0000        0.0000        0.0000        0.0000        0.0000        0.0000        0.0000        0.0000        0.0000        0.0000        0.0000        0.0000        0.0000        0.0000        0.0000        0.0000        0.0000        0.0000        0.0000        0.0000        0.0000        0.0000        0.0000        0.0000        0.0000        0.0000        0.0000        0.0000        0.0000        0.0000       73.8461       70.6839       73.9009       77.7579       81.2649       77.5783       68.8722       63.8062       62.5947       61.1312       56.9124       55.5812       41.2530       27.0607       22.3373       23.4880       18.3791       19.0214       20.3662        0.0000        0.0000        0.0000        0.0000        0.0000        0.0000        0.0000        0.0000        0.0000        0.0000        0.0000        0.0000        0.0000        0.0000        0.0000        0.0000        0.0000        0.0000        0.0000        0.0000        0.0000        0.0000        0.0000        0.0000        0.0000        0.0000        0.0000        0.0000        0.0000        0.0000        0.0000        0.0000        0.0000        0.0000        0.0000        0.0000        0.0000        0.0000        0.0000        0.0000        0.0000        0.0000        0.0000        0.0000        0.0000        0.0000        0.0000        0.0000        0.0000        0.0000        0.0000        0.0000        0.0000        0.0000        0.0000        0.0000        0.0000        0.0000        0.0000        0.0000        0.0000        0.0000        0.0000        0.0000        0.0000        0.0000        0.0000        0.0000        0.0000        0.0000        0.0000        0.0000        0.0000        0.0000        0.0000        0.0000        0.0000        0.0000        0.0000        0.0000        0.0000        0.0000        0.0000        0.0000        0.0000        0.0000        0.0000        0.0000        0.0000        0.0000        0.0000        0.0000        0.0000        0.0000        0.0000        0.0000        0.0000        0.0000        0.0000        0.0000        0.0000       31.7536       28.0204       30.4350       37.0644       25.9583       21.1018       17.6686       21.1574       22.4540       27.0111       35.7457       50.4127       56.3190       40.3509       39.5561       40.5856       40.8135       50.9322       50.3649       64.2300       74.0379       75.6995       75.2455       95.8241      106.2906       96.3612       94.8158       98.9899       92.1522       77.2116       83.1973      118.3808       70.4200       70.6522       82.3818       76.1550       71.9537       62.4562       60.3511       59.4558       55.2823       59.7248       69.8522       76.8372       91.6518      105.4611       84.0748       79.5246       83.6259       90.2062       88.1569       86.0768       85.3811       89.4947       98.8664      133.0199      143.0269       77.4861       60.0629       59.1961       74.4507       70.2290       52.8108        0.0000        0.0000        0.0000        0.0000        0.0000        0.0000       59.3940       45.8115       35.0688       29.2383       26.8868       26.5989       23.1452       22.8830       27.1114       30.9674        0.0000        0.0000
        0.0000        0.0000        0.0000        0.0000        0.0000        0.0000        0.0000        0.0000        0.0000        0.0000        0.0000        0.0000        0.0000        0.0000        0.0000        0.0000        0.0000        0.0000        0.0000        0.0000        0.0000        0.0000        0.0000        0.0000        0.0000        0.0000        0.0000        0.0000        0.0000        0.0000        0.0000        0.0000        0.0000        0.0000        0.0000        0.0000        0.0000        0.0000        0.0000        0.0000        0.0000        0.0000        0.0000        0.0000        0.0000        0.0000        0.0000        0.0000       57.1314       55.6449       56.4869       61.7932       57.5541       47.3179       44.8027       45.6505       44.0540       39.6316       42.6983       42.1078       38.1859       32.3236       35.1913       30.2845       28.2279       24.8858       32.9327       30.5866       26.5150        0.0000        0.0000        0.0000        0.0000        0.0000        0.0000        0.0000        0.0000        0.0000        0.0000        0.0000        0.0000        0.0000        0.0000        0.0000        0.0000        0.0000        0.0000        0.0000        0.0000        0.0000        0.0000        0.0000        0.0000        0.0000        0.0000        0.0000        0.0000        0.0000        0.0000        0.0000        0.0000        0.0000        0.0000        0.0000        0.0000        0.0000        0.0000        0.0000        0.0000        0.0000        0.0000        0.0000        0.0000        0.0000        0.0000        0.0000        0.0000        0.0000        0.0000        0.0000        0.0000        0.0000        0.0000        0.0000        0.0000        0.0000        0.0000        0.0000        0.0000        0.0000        0.0000        0.0000        0.0000        0.0000        0.0000        0.0000        0.0000        0.0000        0.0000        0.0000        0.0000        0.0000        0.0000        0.0000        0.0000        0.0000        0.0000        0.0000        0.0000        0.0000        0.0000        0.0000        0.0000        0.0000        0.0000        0.0000        0.0000        0.0000        0.0000        0.0000        0.0000        0.0000        0.0000        0.0000        0.0000        0.0000        0.0000        0.0000       44.9699       46.4521       51.4343       28.0360       26.8237       28.3075       27.5007       26.7323      112.0013      161.1812       56.7459       41.4517       51.7589       48.7149       67.2132       54.8019       63.6796       64.7190       68.3720       88.5428       85.7777       91.7349       99.6695       92.0064       98.8985      100.1349       74.0597      101.5957      107.5768      109.4936       96.3446       96.9061      113.4244       96.8148      116.7177      121.7029       97.0994       83.7398       73.4051       82.3384       68.5055       85.5412      140.1165      107.5785       63.8388       68.2970       61.1281       58.3776       77.0846       93.0805       94.8550       84.8515      100.1658       80.7088       80.0344       79.4148       81.9704       79.5185       55.7138       50.2749       46.5646       45.9373       42.9345       49.7180       72.1765       64.5448       73.6052       59.2646       57.4110       36.2564       22.6746       24.9816       20.6991       28.2924       30.0743       29.9708       29.3267       43.4051       60.6020        0.0000        0.0000
        0.0000        0.0000        0.0000        0.0000        0.0000        0.0000        0.0000        0.0000        0.0000        0.0000        0.0000        0.0000        0.0000        0.0000        0.0000        0.0000        0.0000        0.0000        0.0000        0.0000        0.0000        0.0000        0.0000        0.0000        0.0000        0.0000        0.0000        0.0000        0.0000        0.0000        0.0000        0.0000        0.0000        0.0000        0.0000        0.0000        0.0000        0.0000        0.0000        0.0000        0.0000        0.0000        0.0000        0.0000        0.0000        0.0000        0.0000        0.0000       46.0638       46.6919       45.9386       43.6476       41.2380       40.3675       41.1493       40.5231       34.7777       28.9558       22.9883       24.6840       24.4870       24.1049       24.5899       25.6945       31.3145       30.0596       35.4091       40.6036       32.4090       31.6602        0.0000        0.0000        0.0000        0.0000        0.0000        0.0000        0.0000        0.0000        0.0000        0.0000        0.0000        0.0000        0.0000        0.0000        0.0000        0.0000        0.0000        0.0000        0.0000        0.0000        0.0000        0.0000        0.0000        0.0000        0.0000        0.0000        0.0000        0.0000        0.0000        0.0000        0.0000        0.0000        0.0000        0.0000        0.0000        0.0000        0.0000        0.0000        0.0000        0.0000        0.0000        0.0000        0.0000        0.0000        0.0000        0.0000        0.0000        0.0000        0.0000        0.0000        0.0000        0.0000        0.0000        0.0000        0.0000        0.0000        0.0000        0.0000        0.0000        0.0000        0.0000        0.0000        0.0000        0.0000        0.0000        0.0000        0.0000        0.0000        0.0000        0.0000        0.0000        0.0000        0.0000        0.0000        0.0000        0.0000        0.0000        0.0000        0.0000        0.0000        0.0000        0.0000        0.0000        0.0000        0.0000        0.0000        0.0000        0.0000        0.0000        0.0000        0.0000        0.0000        0.0000        0.0000        0.0000        0.0000        0.0000        0.0000        0.0000       33.4709       30.0993       25.8528       34.0807       50.2468        0.0000       47.6155       76.8366       82.3935        0.0000        0.0000        0.0000       54.8128       52.3157       77.2650       72.1708       74.6632       79.1381       82.2017      102.7778      159.7999      151.1345      127.3809      107.7288      108.7202       86.2833       95.4493      105.3002      148.3962      141.6083      180.6769      158.5996      118.2665      144.6942      128.6605      121.5449      108.8332       99.8589       87.1292      103.5435       96.5072      114.2440       85.5058       59.0700       56.4793       55.1335       55.4197       77.0756       84.4873       74.3004       86.7131      110.4015       75.8028       78.2554       77.7760       83.9524       75.1561       46.5666       51.4945       44.4531       45.8736       40.2144       47.0699       54.6847       46.5500       48.2180       52.5414       75.5831       33.6182       23.0876       22.0647       18.5875       21.2763       22.4840       25.6108       26.7656       44.2959       71.0634        0.0000        0.0000
        0.0000        0.0000        0.0000        0.0000        0.0000        0.0000        0.0000        0.0000        0.0000        0.0000        0.0000        0.0000        0.0000        0.0000        0.0000        0.0000        0.0000        0.0000        0.0000        0.0000        0.0000        0.0000        0.0000        0.0000        0.0000        0.0000        0.0000        0.0000        0.0000        0.0000        0.0000        0.0000        0.0000        0.0000        0.0000        0.0000        0.0000        0.0000       59.2216       55.6754       60.9323        0.0000        0.0000        0.0000        0.0000        0.0000        0.0000        0.0000       43.6380       44.8317       40.9937       35.5293       36.3878       36.5527       41.3864       68.6107       47.7425       25.0256       21.6317       22.9778       20.9297       22.4093       22.6950       19.9774       21.5176       30.5999       29.3920       35.9196       45.6114       31.8483        0.0000        0.0000        0.0000        0.0000        0.0000        0.0000        0.0000        0.0000        0.0000        0.0000        0.0000        0.0000        0.0000        0.0000        0.0000        0.0000        0.0000        0.0000        0.0000        0.0000        0.0000        0.0000        0.0000        0.0000        0.0000        0.0000        0.0000        0.0000        0.0000        0.0000        0.0000        0.0000        0.0000        0.0000        0.0000        0.0000        0.0000        0.0000        0.0000        0.0000        0.0000        0.0000        0.0000        0.0000        0.0000        0.0000        0.0000        0.0000        0.0000        0.0000        0.0000        0.0000        0.0000        0.0000        0.0000        0.0000        0.0000        0.0000        0.0000        0.0000        0.0000        0.0000        0.0000        0.0000        0.0000        0.0000        0.0000        0.0000        0.0000        0.0000        0.0000        0.0000        0.0000        0.0000        0.0000        0.0000        0.0000        0.0000        0.0000        0.0000        0.0000        0.0000        0.0000        0.0000        0.0000        0.0000        0.0000        0.0000        0.0000        0.0000        0.0000        0.0000        0.0000        0.0000        0.0000        0.0000        0.0000        0.0000        0.0000        0.0000        0.0000        0.0000        0.0000        0.0000        0.0000        0.0000        0.0000        0.0000        0.0000        0.0000        0.0000        0.0000        0.0000       72.8109       72.7089       62.0389       73.0618       91.7171      119.9618      132.6519      116.5224      141.6477      126.4278      133.2915      110.0188      102.8606      116.8402      170.3261      187.9854      144.7169      116.9695       85.3863       83.0865      104.2808      107.5439      124.1674      134.3637       94.8205      118.4891       96.3286       82.0218      110.8578       63.4989       76.2168       61.9014       51.1157       60.1545       82.7277       83.8006       84.9113       90.8070       84.8567       80.9920       62.2554       83.5259       72.3967       65.9444       82.5726       54.2845       40.5034       37.4876       37.9724       41.9512       43.1308       34.8917       40.5284       48.2307       28.8734       24.8674       25.5473       21.2274       22.0502       23.3412       26.7056       29.6659       32.3067        0.0000        0.0000        0.0000
        0.0000        0.0000        0.0000        0.0000        0.0000        0.0000        0.0000        0.0000        0.0000        0.0000        0.0000        0.0000        0.0000        0.0000        0.0000        0.0000        0.0000        0.0000        0.0000        0.0000        0.0000        0.0000        0.0000        0.0000        0.0000        0.0000        0.0000        0.0000        0.0000        0.0000        0.0000        0.0000        0.0000        0.0000        0.0000        0.0000        0.0000        0.0000       61.3518       64.6667       75.0137       73.8666       67.3065       60.1394       59.8533       56.1629       66.2852       75.2380       70.0660       50.8101       42.9430       40.7878       39.2501       43.3936       42.7586       73.1327       34.5328       25.2232       22.8580       23.3388       22.4300       19.3303       18.9204       19.1427       20.1473       25.5732       20.7774       28.1099       47.7923       31.8634       31.1424       38.2529        0.0000        0.0000        0.0000        0.0000        0.0000        0.0000        0.0000        0.0000        0.0000        0.0000        0.0000        0.0000        0.0000        0.0000        0.0000        0.0000        0.0000        0.0000        0.0000        0.0000        0.0000        0.0000        0.0000        0.0000        0.0000        0.0000        0.0000        0.0000        0.0000        0.0000        0.0000        0.0000        0.0000        0.0000        0.0000        0.0000        0.0000        0.0000        0.0000        0.0000        0.0000        0.0000        0.0000        0.0000        0.0000        0.0000        0.0000        0.0000        0.0000        0.0000        0.0000        0.0000        0.0000        0.0000        0.0000        0.0000        0.0000        0.0000        0.0000        0.0000        0.0000        0.0000        0.0000        0.0000        0.0000        0.0000        0.0000        0.0000        0.0000        0.0000        0.0000        0.0000        0.0000        0.0000        0.0000        0.0000        0.0000        0.0000        0.0000        0.0000        0.0000        0.0000        0.0000        0.0000        0.0000        0.0000        0.0000        0.0000        0.0000        0.0000        0.0000        0.0000        0.0000        0.0000        0.0000        0.0000        0.0000        0.0000        0.0000        0.0000        0.0000        0.0000        0.0000        0.0000        0.0000        0.0000        0.0000        0.0000        0.0000        0.0000        0.0000        0.0000       69.8286       76.2720       76.5387       86.9533      112.1524      119.1466      122.3945      104.0381      106.9148      119.8479      146.4455      127.2524      137.1830      148.7414      188.8736      125.9534      104.9392       86.5410       80.0378      118.7029      112.6257      101.0760       97.2777       86.7595       71.1479       66.3151       65.9462       66.7331       60.8627       63.3981       89.5907       62.5776       63.8618       69.8597       78.5175       84.4814      107.1015      105.2298       83.6516       71.8027       63.3074       86.3718       66.5253       60.9952       44.5620       38.9180       36.9209       43.9312       41.3590       52.7019       38.5248       52.9574       50.0436       32.4964       32.0901       30.1725       22.5316       24.3224       30.5077       26.7479       32.9279        0.0000        0.0000        0.0000        0.0000
        0.0000        0.0000        0.0000        0.0000        0.0000        0.0000        0.0000        0.0000        0.0000        0.0000        0.0000        0.0000        0.0000        0.0000        0.0000        0.0000        0.0000        0.0000        0.0000        0.0000        0.0000        0.0000        0.0000        0.0000        0.0000        0.0000        0.0000        0.0000        0.0000        0.0000        0.0000        0.0000        0.0000        0.0000        0.0000        0.0000        0.0000       50.1549       52.5156       57.8718       65.9359       66.9020       61.0757       62.9051       64.3090       52.2628       46.5522       40.8221       43.7457       31.9447       31.1561       38.8248       40.2555       28.6518       25.1831       27.9315       49.4017       21.9946       16.4127       15.6505       13.7014       11.1135       12.0265       15.3338       15.7090       15.6578       16.4075       17.5405       22.2431       32.3008       33.3351       25.8229        0.0000        0.0000        0.0000        0.0000        0.0000        0.0000        0.0000        0.0000        0.0000        0.0000        0.0000        0.0000        0.0000        0.0000        0.0000        0.0000        0.0000        0.0000        0.0000        0.0000        0.0000        0.0000        0.0000        0.0000        0.0000        0.0000        0.0000        0.0000        0.0000        0.0000        0.0000        0.0000        0.0000        0.0000        0.0000        0.0000        0.0000        0.0000        0.0000        0.0000        0.0000        0.0000        0.0000        0.0000        0.0000        0.0000        0.0000        0.0000        0.0000        0.0000        0.0000        0.0000        0.0000        0.0000        0.0000        0.0000        0.0000        0.0000        0.0000        0.0000        0.0000        0.0000        0.0000        0.0000        0.0000        0.0000        0.0000        0.0000        0.0000        0.0000        0.0000        0.0000        0.0000        0.0000        0.0000        0.0000        0.0000        0.0000        0.0000        0.0000        0.0000        0.0000        0.0000        0.0000        0.0000        0.0000        0.0000        0.0000        0.0000        0.0000        0.0000        0.0000        0.0000        0.0000        0.0000        0.0000        0.0000        0.0000        0.0000        0.0000        0.0000        0.0000        0.0000        0.0000        0.0000        0.0000        0.0000       47.1838       62.9981       70.9422       88.4736       78.9394        0.0000       72.2005       94.0119       88.4247       89.1686      115.3821      129.7121      140.1120      117.6989      114.4359      133.6750      140.5025      164.8047      147.0619      150.4996      125.2982      115.0208      125.0512      106.1777       97.5486       99.3966       91.4964       84.6386      106.2915       77.3638       75.3315       70.5006       74.9107       72.4691       89.7349      113.9077      112.6407      100.4411      102.7577      117.0987      101.2210      108.1449       85.3318       96.8396      108.2071       73.7001       86.3221       80.6230       71.3368       61.9452       48.1119       41.8780       49.5179       60.7593       73.3529       42.5157       55.9657       45.8799       36.7300       31.7539       25.0131       26.4840       24.9621       26.8866       26.2039       35.4517        0.0000        0.0000        0.0000        0.0000
        0.0000        0.0000        0.0000        0.0000        0.0000        0.0000        0.0000        0.0000        0.0000        0.0000        0.0000        0.0000        0.0000        0.0000        0.0000        0.0000        0.0000        0.0000        0.0000        0.0000        0.0000        0.0000        0.0000        0.0000        0.0000        0.0000        0.0000        0.0000        0.0000        0.0000        0.0000        0.0000        0.0000        0.0000        0.0000        0.0000        0.0000       43.2782       44.8768       52.1435       55.9351       55.0886       52.1403       46.8785       45.6779       39.3786       36.5376       21.3389       17.8629       28.6646       40.8882       28.4365       24.2696       13.8585       16.8697       35.2541       22.7962       18.3457       13.4528       12.6676       11.0274       10.3290       10.3822       12.5848       14.5619       13.1752       14.1722       15.3988       16.9712       20.9307       20.6203       17.4857       25.2459        0.0000        0.0000        0.0000        0.0000        0.0000        0.0000        0.0000        0.0000        0.0000        0.0000        0.0000        0.0000        0.0000        0.0000        0.0000        0.0000        0.0000        0.0000        0.0000        0.0000        0.0000        0.0000        0.0000        0.0000        0.0000        0.0000        0.0000        0.0000        0.0000        0.0000        0.0000        0.0000        0.0000        0.0000        0.0000        0.0000        0.0000        0.0000        0.0000        0.0000        0.0000        0.0000        0.0000        0.0000        0.0000        0.0000        0.0000        0.0000        0.0000        0.0000        0.0000        0.0000        0.0000        0.0000        0.0000        0.0000        0.0000        0.0000        0.0000        0.0000        0.0000        0.0000        0.0000        0.0000        0.0000        0.0000        0.0000        0.0000        0.0000        0.0000        0.0000        0.0000        0.0000        0.0000        0.0000        0.0000        0.0000        0.0000        0.0000        0.0000        0.0000        0.0000        0.0000        0.0000        0.0000        0.0000        0.0000        0.0000        0.0000        0.0000        0.0000        0.0000        0.0000        0.0000        0.0000        0.0000        0.0000        0.0000        0.0000        0.0000        0.0000        0.0000       33.6264       42.1241       46.9743       38.5063       43.0651       36.8964       41.4433       43.0175       60.3049       64.3239       89.2188      103.1959       85.4086       79.6983       88.5517      103.1047      144.5459      166.1207      147.7328      106.2759      115.9875      120.2011      145.4327      120.8765      123.1223      130.4216      109.1451      110.5864       95.2113       85.6782      102.7756       79.7950       77.7799       97.8278       86.8336       83.4926       90.2218       84.2522       99.9110      129.5055      118.5980      131.0361       94.5554       90.2873       86.1607       89.5191       71.7888       93.6294      103.6101       92.8143       76.8078       67.0848       58.3813       47.3992       51.3758       62.5113       55.9382       67.4349       56.0423       46.9157       50.3655       43.3253       39.0011       32.9305       27.6539       28.7397       29.6987       30.7411       38.5145        0.0000        0.0000        0.0000        0.0000        0.0000
        0.0000        0.0000        0.0000        0.0000        0.0000        0.0000        0.0000        0.0000        0.0000        0.0000        0.0000        0.0000        0.0000        0.0000        0.0000        0.0000        0.0000        0.0000        0.0000        0.0000        0.0000        0.0000        0.0000        0.0000        0.0000        0.0000        0.0000        0.0000        0.0000        0.0000        0.0000        0.0000        0.0000        0.0000        0.0000        0.0000       37.4478       37.1207       39.5385       48.1712       52.6127       53.0128       50.4260       47.8681       41.0956       36.5911       29.7136       18.9116       17.2491       14.3000       19.0062       16.8065       13.4685       10.7211       18.4382       23.8202       15.7760       15.8597       10.8884       13.9706       10.9177       10.3586       10.8508       12.1038       13.1283       13.6403       13.4566       17.2164       19.3418       15.9230       16.3313       14.2130        0.0000        0.0000        0.0000        0.0000        0.0000        0.0000        0.0000        0.0000        0.0000        0.0000        0.0000        0.0000        0.0000        0.0000        0.0000        0.0000        0.0000        0.0000        0.0000        0.0000        0.0000        0.0000        0.0000        0.0000        0.0000        0.0000        0.0000        0.0000        0.0000        0.0000        0.0000        0.0000        0.0000        0.0000        0.0000        0.0000        0.0000        0.0000        0.0000        0.0000        0.0000        0.0000        0.0000        0.0000        0.0000        0.0000        0.0000        0.0000        0.0000        0.0000        0.0000        0.0000        0.0000        0.0000        0.0000        0.0000        0.0000        0.0000        0.0000        0.0000        0.0000        0.0000        0.0000        0.0000        0.0000        0.0000        0.0000        0.0000        0.0000        0.0000        0.0000        0.0000        0.0000        0.0000        0.0000        0.0000        0.0000        0.0000        0.0000        0.0000        0.0000        0.0000        0.0000        0.0000        0.0000        0.0000        0.0000        0.0000        0.0000        0.0000        0.0000        0.0000        0.0000        0.0000        0.0000        0.0000        0.0000        0.0000        0.0000        0.0000       51.2824       49.5715       48.6067       39.9750       49.9843       42.3444       38.7768       40.5369       39.3012       45.6723       39.9174       51.7209       83.3190       81.0547       77.0039       74.0119       80.7204      100.6842      107.6831      155.3853      172.4743      149.6134      112.6132      110.3111      113.7501      132.3010      124.6352      134.5108      126.7615      128.8905      148.5453      116.2921       90.2695       79.2602       78.9729       81.8473       78.4911       81.6751       79.7496       90.9632       90.8270       98.6328      116.3215      111.2400      112.5936       97.9993      103.0649       92.5422       88.2474       94.2351      115.2245      131.1725       84.2353       67.6648       59.9159       47.3249       51.3006       52.0529       49.5134       49.1775       57.0959       50.6753       49.2383       53.8411       47.7007       38.5191       35.4468       33.0647       31.7095       38.2526       31.9338       40.6325        0.0000        0.0000        0.0000        0.0000        0.0000
        0.0000        0.0000        0.0000        0.0000        0.0000        0.0000        0.0000        0.0000        0.0000        0.0000        0.0000        0.0000        0.0000        0.0000        0.0000        0.0000        0.0000        0.0000        0.0000        0.0000        0.0000        0.0000        0.0000        0.0000        0.0000        0.0000        0.0000        0.0000        0.0000        0.0000        0.0000        0.0000        0.0000        0.0000        0.0000       32.0285       29.1914       32.2094       36.0301       44.4139       48.7557       48.3255       45.9701       38.8031       35.5512       34.6532       29.5811       20.5614       19.7718       15.4203       17.0393       14.0006       11.4212       11.6611       11.7132       12.2205       11.1430       14.6415       11.2137       12.7185       12.7824       11.0502       11.1636       12.7512       13.1369       13.7136       14.4792       18.7274       17.6848       16.9829       15.4845       14.0538        0.0000        0.0000        0.0000        0.0000        0.0000        0.0000        0.0000        0.0000        0.0000        0.0000        0.0000        0.0000        0.0000        0.0000        0.0000        0.0000        0.0000        0.0000        0.0000        0.0000        0.0000        0.0000        0.0000        0.0000        0.0000        0.0000        0.0000        0.0000        0.0000        0.0000        0.0000        0.0000        0.0000        0.0000        0.0000        0.0000        0.0000        0.0000        0.0000        0.0000        0.0000        0.0000        0.0000        0.0000        0.0000        0.0000        0.0000        0.0000        0.0000        0.0000        0.0000        0.0000        0.0000        0.0000        0.0000        0.0000        0.0000        0.0000        0.0000        0.0000        0.0000        0.0000        0.0000        0.0000        0.0000        0.0000        0.0000        0.0000        0.0000        0.0000        0.0000        0.0000        0.0000        0.0000        0.0000        0.0000        0.0000        0.0000        0.0000        0.0000        0.0000        0.0000        0.0000        0.0000        0.0000        0.0000        0.0000        0.0000        0.0000        0.0000        0.0000        0.0000        0.0000        0.0000        0.0000        0.0000        0.0000        0.0000        0.0000       59.7096       56.3493       56.8992       43.0727       39.2483       46.0843       53.3373       52.0101       53.0846       42.7398       43.3152       51.3550       56.8919       57.3127       57.1289       66.8907       89.4293       70.9987       80.9670      130.5560      181.9870      171.0504      168.6138      153.9720      123.8339      120.5200      105.4954      121.2538      105.9563      100.4380      103.9502      125.7645      134.0789      133.8592      121.4522      106.7201      110.3694      103.8942       96.5703      111.6869      106.0452      102.6187      109.4172      115.8822      108.2846      109.5372      112.1307       90.2893       80.5270      136.6964      124.2471      102.5078       87.4594       70.7668       89.6280       68.1180       48.4774       54.9227       57.2102       43.5454       48.3006       53.8309       39.8575       38.0757       45.7262       40.7199       40.4523       37.5972       29.9161       31.3864       33.7905       39.7817       34.9625        0.0000        0.0000        0.0000        0.0000        0.0000
        0.0000        0.0000        0.0000        0.0000        0.0000        0.0000        0.0000        0.0000        0.0000        0.0000        0.0000        0.0000        0.0000        0.0000        0.0000        0.0000        0.0000        0.0000        0.0000        0.0000        0.0000        0.0000        0.0000        0.0000        0.0000        0.0000        0.0000        0.0000        0.0000        0.0000        0.0000        0.0000        0.0000        0.0000        0.0000       18.5221       18.9592       27.5438       26.2824       39.0664       40.8430       39.6572       41.2069       35.2390       33.5014       27.6905       26.5246       31.2016       17.5218       30.9006       25.5452       20.6724       18.2360       16.0715       15.2508       11.3289        9.8612        9.5826       12.0889       12.6752       12.5781       13.1724       11.7558       15.0287       16.0804       16.4161       19.2675       21.7869       20.2504       19.4194       18.1264       15.2890        0.0000        0.0000        0.0000        0.0000        0.0000        0.0000        0.0000        0.0000        0.0000        0.0000        0.0000        0.0000        0.0000        0.0000        0.0000        0.0000        0.0000        0.0000        0.0000        0.0000        0.0000        0.0000        0.0000        0.0000        0.0000        0.0000        0.0000        0.0000        0.0000        0.0000        0.0000        0.0000        0.0000        0.0000        0.0000        0.0000        0.0000        0.0000        0.0000        0.0000        0.0000        0.0000        0.0000        0.0000        0.0000        0.0000        0.0000        0.0000        0.0000        0.0000        0.0000        0.0000        0.0000        0.0000        0.0000        0.0000        0.0000        0.0000        0.0000        0.0000        0.0000        0.0000        0.0000        0.0000        0.0000        0.0000        0.0000        0.0000        0.0000        0.0000        0.0000        0.0000        0.0000        0.0000        0.0000        0.0000        0.0000        0.0000        0.0000        0.0000        0.0000        0.0000        0.0000        0.0000        0.0000        0.0000        0.0000        0.0000        0.0000        0.0000        0.0000        0.0000        0.0000        0.0000        0.0000        0.0000        0.0000        0.0000       79.9942       54.1850       51.6983       50.4356       50.2929       41.9547       41.4607       43.3989       56.4354       54.2021       45.6805       50.9457       54.7133       47.6370       47.5848       50.4434       52.9003       66.9570       52.9432       80.2407       87.9586      100.3421      105.9333      116.2613      153.9736      181.8142      168.8171      108.9453       84.1649      105.7173       81.3844       97.6286      109.4107      126.7516      130.6526      113.8797      123.4281      105.1475      122.8324      114.3736      164.0163      129.0176      139.7944      145.7741      132.3771      137.2692      132.0908      109.5833      117.4032       86.1136      104.3325       81.9365       68.7262       64.1026       65.4146       76.3267       62.8302       73.5594       64.8757       57.6482       47.0109       38.2125       35.5406       34.0240       35.8269       40.3627       44.0369       35.8362       34.9091       35.8918       36.7875       37.1237       39.1132        0.0000        0.0000        0.0000        0.0000        0.0000        0.0000
        0.0000        0.0000        0.0000        0.0000        0.0000        0.0000        0.0000        0.0000        0.0000        0.0000        0.0000        0.0000        0.0000        0.0000        0.0000        0.0000        0.0000        0.0000        0.0000        0.0000        0.0000        0.0000        0.0000        0.0000        0.0000        0.0000        0.0000        0.0000        0.0000        0.0000        0.0000        0.0000        0.0000        0.0000        0.0000       22.8914       18.7966       21.6912       24.2668       35.7497       39.3441       50.7489       48.5130       39.9989       30.3857       32.0846       34.8054       23.1809       19.8852       21.6963       15.6375       18.9974       19.1437       20.4453       18.1500       12.4791        9.3785       13.4809       10.0949       11.6469       10.6937       14.4462       13.6222       17.1625       17.8791       20.2580       18.1905       20.9086       20.9571       20.3722       19.3514        0.0000        0.0000        0.0000        0.0000        0.0000        0.0000        0.0000        0.0000        0.0000        0.0000        0.0000        0.0000        0.0000        0.0000        0.0000        0.0000        0.0000        0.0000        0.0000        0.0000        0.0000        0.0000        0.0000        0.0000        0.0000        0.0000        0.0000        0.0000        0.0000        0.0000        0.0000        0.0000        0.0000        0.0000        0.0000        0.0000        0.0000        0.0000        0.0000        0.0000        0.0000        0.0000        0.0000        0.0000        0.0000        0.0000        0.0000        0.0000        0.0000        0.0000        0.0000        0.0000        0.0000        0.0000        0.0000        0.0000        0.0000        0.0000        0.0000        0.0000        0.0000        0.0000        0.0000        0.0000        0.0000        0.0000        0.0000        0.0000        0.0000        0.0000        0.0000        0.0000        0.0000        0.0000        0.0000        0.0000        0.0000        0.0000        0.0000        0.0000        0.0000        0.0000        0.0000        0.0000        0.0000        0.0000        0.0000        0.0000        0.0000        0.0000        0.0000        0.0000        0.0000        0.0000       57.4655       59.1637        0.0000       67.0699       72.8029       76.0377       54.1171       46.9194       45.4054       45.3851       37.6242       41.1090       44.3805       39.9943       54.1410       65.3815       55.9312       53.2006       51.8243       50.0108       47.2039       58.1065       85.1498       66.5648       88.6385      134.9280      102.8256      127.2539       73.5094       86.9781      112.6623       96.9875       92.3687       78.5896       90.1250      104.2069      105.8496      104.2786       84.5169      106.6687       79.6016       77.5902       72.7078       94.1085      122.3792      153.6447      141.7682      118.3903      150.8628      163.4119      152.8610      167.9775      139.4180      116.8362      102.0507       79.4971       85.9011       87.3196      111.1711      132.5636      105.8313       79.6488       66.1496       72.1106       68.0313       52.3227       37.0768       34.0919       31.1256       33.2074       33.6044       32.7403       32.4387       32.5507       37.7182       38.6971       39.4392        0.0000        0.0000        0.0000        0.0000        0.0000        0.0000        0.0000
        0.0000        0.0000        0.0000        0.0000        0.0000        0.0000        0.0000        0.0000        0.0000        0.0000        0.0000        0.0000        0.0000        0.0000        0.0000        0.0000        0.0000        0.0000        0.0000        0.0000        0.0000        0.0000        0.0000        0.0000        0.0000        0.0000        0.0000        0.0000        0.0000       57.7530       57.4569       51.7091       49.1303       44.5617       32.5379       25.2767       14.8323       13.0134       12.6196       24.1212       33.5321       40.4469       39.0270       37.5974       32.4691       30.2154       31.7591       24.3645       24.0436       21.3786       17.7527       19.8406       23.5973       27.2403       23.8094       16.0957        8.6109       12.6017        8.8499       10.3808       12.0515       13.0571       14.1991       17.6055       17.7084       17.6942       17.8604       21.4193       21.4653       21.3668       21.7613       16.7374       14.4827        0.0000        0.0000        0.0000        0.0000        0.0000        0.0000        0.0000        0.0000        0.0000        0.0000        0.0000        0.0000        0.0000        0.0000        0.0000        0.0000        0.0000        0.0000        0.0000        0.0000        0.0000        0.0000        0.0000        0.0000        0.0000        0.0000        0.0000        0.0000        0.0000        0.0000        0.0000        0.0000        0.0000        0.0000        0.0000        0.0000        0.0000        0.0000        0.0000        0.0000        0.0000        0.0000        0.0000        0.0000        0.0000        0.0000        0.0000        0.0000        0.0000        0.0000        0.0000        0.0000        0.0000        0.0000        0.0000        0.0000        0.0000        0.0000        0.0000        0.0000        0.0000        0.0000        0.0000        0.0000        0.0000        0.0000        0.0000        0.0000        0.0000        0.0000        0.0000        0.0000        0.0000        0.0000        0.0000        0.0000        0.0000        0.0000        0.0000        0.0000        0.0000        0.0000        0.0000        0.0000        0.0000        0.0000        0.0000        0.0000        0.0000        0.0000        0.0000       38.2395       48.5734       54.4262       56.3365       78.2176       54.2041       50.4644       41.5937       34.5445       37.9075       36.9355       32.8981       37.6339       46.7725       48.5367       63.5305       54.8007       82.3751       70.2719       51.9059       46.0669       50.4697       57.9147       70.3486       69.5155       85.4577       94.6155      116.2213       62.9890       91.8717       75.6544       96.1873       86.5025      106.7749       75.8443       77.8542      105.8263      104.5735      120.1779      122.1118      136.5630      112.4362       81.7235       79.9204       88.8352      114.7340      144.5476      148.0003      132.3443      129.7958      174.8613      151.6615      140.8192      132.3087      109.1525       84.7920       89.2442      112.4106       98.6094       94.0088      168.9488      124.1841       87.6305       66.6894       72.0125      108.8551      104.7750       42.7778       28.3282       26.8943       29.3208       33.0506       33.0629       29.9353       32.7856       41.1456       40.2263        0.0000        0.0000        0.0000        0.0000        0.0000        0.0000        0.0000        0.0000
        0.0000        0.0000        0.0000        0.0000        0.0000        0.0000        0.0000        0.0000        0.0000        0.0000        0.0000        0.0000        0.0000        0.0000        0.0000        0.0000        0.0000        0.0000        0.0000        0.0000        0.0000        0.0000        0.0000        0.0000        0.0000        0.0000       63.5151       78.4417       78.2471       71.4174       64.8571       40.3135       37.4660       33.3690       28.9354       17.9252       13.5919       26.7659       12.3424       17.9866       21.6498       25.1404       25.4545       23.8520       26.3039       32.4302       27.6718       22.8821       28.4753       23.9479       20.9332       20.6894       26.2997       25.6918       19.9481        7.3957        5.8521        7.6655       16.2930       13.8572       12.5091       11.5094       12.2591       17.6170       17.8283       16.5844       17.4014       22.9528       22.0640       22.3846       24.5138       19.2979       15.7965       13.5869       14.2740       18.4786       21.1493       20.8714       21.3346       17.1577       18.9058       17.9203        0.0000        0.0000        0.0000        0.0000        0.0000        0.0000        0.0000        0.0000        0.0000        0.0000        0.0000        0.0000        0.0000        0.0000        0.0000        0.0000        0.0000        0.0000        0.0000        0.0000        0.0000        0.0000        0.0000        0.0000        0.0000        0.0000        0.0000        0.0000        0.0000        0.0000        0.0000        0.0000        0.0000        0.0000        0.0000        0.0000        0.0000        0.0000        0.0000        0.0000        0.0000        0.0000        0.0000        0.0000        0.0000        0.0000        0.0000        0.0000        0.0000        0.0000        0.0000        0.0000        0.0000        0.0000        0.0000        0.0000        0.0000        0.0000        0.0000        0.0000        0.0000        0.0000        0.0000        0.0000        0.0000        0.0000        0.0000        0.0000        0.0000        0.0000        0.0000       10.1405       10.8027       13.1328       14.0448       14.5897        0.0000        0.0000        0.0000        0.0000       20.8388       28.8431       34.3145       41.1551       45.4686       45.2267       53.1210       46.0502       43.4358       34.2855       33.4296       31.8259       34.0727       32.2082       35.4270       49.2403       52.6191       65.1134       49.0023       55.3812       71.0188       49.7967       56.5923       80.2119       75.4734       88.6788       73.4914       78.8069       88.6017       81.3698       89.1969       48.2974       55.5585       77.1733       96.6721      146.1309      119.9812       97.4042       85.1573       97.2275       95.4778      103.6453       90.3173       88.0086      100.9879       93.3770      110.7959      123.4943       99.3706      106.9031      122.4304      111.6602      115.2496      130.2220      127.5889      111.4699      127.6573      105.5650       99.7938      100.0272       81.1589       86.6866       95.5866       96.1300       69.5017       60.5495       82.0269       70.0838       82.2819       37.4208       34.1007       26.8253       27.5907       29.6596       33.2826       32.9179       36.7853       41.8049       39.7938        0.0000        0.0000        0.0000        0.0000        0.0000        0.0000        0.0000        0.0000
        0.0000        0.0000        0.0000        0.0000        0.0000        0.0000        0.0000        0.0000        0.0000        0.0000        0.0000        0.0000        0.0000        0.0000        0.0000        0.0000        0.0000        0.0000        0.0000        0.0000        0.0000        0.0000        0.0000        0.0000        0.0000       60.7763       60.1480       49.8780       40.2961       32.9336       32.9393       33.2189       30.8153       30.1900       29.4535       18.1318       13.7909       41.0567       34.7481        9.8487       11.8970       14.6760       16.2809       26.6604       28.6503       31.1606       32.7846       29.8323       28.5423       23.3883       21.2106       17.6107       16.8687       16.3534       13.0023       10.9720       12.7983       15.0107       19.8003       19.2830       20.6476       15.1786       11.4562       12.8442       12.8896       15.0077       30.8067       31.5395       31.6018       39.1597       32.9638       28.0618       32.6978       28.1487       13.1281       11.3589       14.9854       12.6264       11.6559        3.7303        6.1688        5.1411        6.5086       10.8638        0.0000        0.0000        0.0000        0.0000        0.0000        0.0000        0.0000        0.0000        0.0000        0.0000        0.0000        0.0000        0.0000        0.0000        0.0000        0.0000        0.0000        0.0000        0.0000        0.0000        0.0000        0.0000        0.0000        0.0000        0.0000        0.0000        0.0000        0.0000        0.0000        0.0000        0.0000        0.0000        0.0000        0.0000        0.0000        0.0000        0.0000        0.0000        0.0000        0.0000        0.0000        0.0000        0.0000        0.0000        0.0000        0.0000        0.0000        0.0000        0.0000        0.0000        0.0000        0.0000        0.0000        0.0000        0.0000        0.0000        0.0000        0.0000        0.0000        0.0000        0.0000        0.0000        0.0000        0.0000        0.0000        0.0000        0.0000        0.0000        6.6281        6.4823        7.1844        9.6162       11.6335       13.0306       14.7336       15.8574       15.9001       14.5112       17.7354       21.0816       28.9038       37.8626       41.7119       38.0775       38.9134       34.9438       32.8195       29.9728       28.6737       29.7835       32.0824       40.4698       45.2163       47.5685       54.9895       63.1216       60.7903       73.1206       57.0040       62.0082       77.9985       86.0882       91.2418       93.7743       81.6875       69.8593       61.0097       53.1944       43.2392       41.6479       61.3688      113.9429      103.2604      104.9255      109.2184       97.5566       96.2592       98.0037       93.4043       88.3669       85.1797       89.4101      103.0778      125.9397      102.0804      133.0187      140.9601      145.9136      145.6656      144.3270      226.4029      171.5216      190.4033      155.8872      159.3870      117.4507      116.1146      112.9475      107.1946       78.0435       57.5629       52.0295       44.3293       52.7430       68.1742       51.0336       44.5276       36.4244       33.5660       28.6979        0.0000        0.0000       30.7964       31.7425       32.4358       34.9374        0.0000        0.0000        0.0000        0.0000        0.0000        0.0000        0.0000        0.0000        0.0000
        0.0000        0.0000        0.0000        0.0000        0.0000        0.0000        0.0000        0.0000        0.0000        0.0000        0.0000        0.0000        0.0000        0.0000        0.0000        0.0000        0.0000        0.0000        0.0000        0.0000        0.0000        0.0000        0.0000        0.0000        0.0000        0.0000       57.1657       61.2682       58.5058       44.0476       68.9231       67.0517       32.0361       35.0034       30.2763       23.2021       16.6452       15.8088       20.4841       16.4398       15.5785       15.3021       17.4702       29.2804       29.7445       29.8860       32.4840       30.1904       24.3996       22.4129       21.0468       14.1394       14.7688       16.2618       12.6780       12.0407       12.5217       13.9150       12.6665       16.5209       21.6790       11.4317       11.1145       11.3147       12.6408       16.2027       16.9090       15.6594       16.4205       17.3322       17.5903       16.2175       13.2619       11.7210       13.5522       11.7312       14.9277       14.0469       12.2751        4.1985        4.2814        5.3259        6.9863       12.1970        9.3729        8.9570        0.0000        0.0000        0.0000        0.0000        0.0000        0.0000        0.0000        0.0000        0.0000        0.0000        0.0000        0.0000        0.0000        0.0000        0.0000        0.0000        0.0000        0.0000        0.0000        0.0000        0.0000        0.0000        0.0000        0.0000        0.0000        0.0000        0.0000        0.0000        0.0000        0.0000        0.0000        0.0000        0.0000        0.0000        0.0000        0.0000        0.0000        0.0000        0.0000        0.0000        0.0000        0.0000        0.0000        0.0000        0.0000        0.0000        0.0000        0.0000        0.0000        0.0000        0.0000        0.0000        0.0000        0.0000        0.0000        0.0000        0.0000        0.0000        0.0000        0.0000        0.0000        0.0000        0.0000        0.0000        0.0000        0.0000        3.7434        3.7946        5.3136        9.7413       14.2257       16.9179       18.3090       17.4033       18.4861       15.2404       16.6424       20.3603       26.3268       33.1428       32.3891       30.8630       28.3705       28.6019       28.6664       28.8467       28.3363       29.3985       35.6787       42.2823       43.6222       47.4624       52.6361       73.4193       84.9854       61.1493       64.2183       75.1514      100.4042       85.3053       87.8402       84.8387       83.9776       74.8860       71.1636       81.9066       47.7805       50.0678       66.5495      117.5301      131.5361       96.0913       77.9685       91.9221       93.5829       95.4701      114.2584      106.4802      119.9880      112.8185      119.0706      121.3752      154.1259      145.7627      146.4938      151.7654      160.4602      190.6445      253.4580      211.0080      210.5144      184.0356      191.2100      154.0102      185.0004      171.3373      143.2794       98.6768       56.1758       65.0176       53.8335       54.9946       42.8213       39.5550       40.9879       44.2031       33.6495        0.0000        0.0000        0.0000        0.0000        0.0000        0.0000        0.0000        0.0000        0.0000        0.0000        0.0000        0.0000        0.0000        0.0000        0.0000        0.0000
        0.0000        0.0000        0.0000        0.0000        0.0000        0.0000        0.0000        0.0000        0.0000        0.0000        0.0000        0.0000        0.0000        0.0000        0.0000        0.0000        0.0000        0.0000        0.0000        0.0000        0.0000        0.0000        0.0000        0.0000        0.0000        0.0000        0.0000       35.2888       30.7942       28.4768       33.4888       52.3008       38.7916       41.5823       41.0943       38.0244       29.4701       23.4260       24.8144       37.9983       32.0163       27.2400       23.5029       29.8862       23.7499       27.0242       26.5149       23.6624       25.6000       26.5310       24.7857       17.0635       16.3635       17.4655       13.2717       10.4861       12.3634       20.2499       18.4508       18.7281       17.2349       12.7996       10.6862       12.7699       15.0604       17.4313       17.2608       16.9477       16.4359       16.5917       15.8611       15.2919       13.9037       11.4161       12.8717       11.3010       12.0424       11.7363       11.8885        4.4717        4.6349        6.2696        8.2913       12.3137       14.0739       12.2685       10.1664        8.3221        6.1208        5.5944        0.0000        0.0000        0.0000        0.0000        0.0000        0.0000        0.0000        0.0000        0.0000        0.0000        0.0000        0.0000        0.0000        0.0000        0.0000        0.0000        0.0000        0.0000        0.0000        0.0000        0.0000        0.0000        0.0000        0.0000        0.0000        0.0000        0.0000        0.0000        0.0000        0.0000        0.0000        0.0000        0.0000        0.0000        0.0000        0.0000        0.0000        0.0000        0.0000        0.0000        0.0000        0.0000        0.0000        0.0000        0.0000        0.0000        0.0000        0.0000        0.0000        0.0000        0.0000        0.0000        0.0000        0.0000        0.0000        0.0000        0.0000        0.0000        0.0000        0.0000        0.0000        3.2825        2.7516        2.8245        3.8497       10.6937       17.3902       20.1724       18.4150       18.3854       18.8326       17.2111       18.0186       21.0860       21.5133       23.4412       23.4085       24.6484       24.6177       25.1985       25.4385       26.0094       27.6754       28.6036       33.4650       41.3447       47.7705       52.1652       49.6829       79.8235       61.3051       71.1433       66.4588       78.3713      117.5108      101.2242       80.6205       83.1981       98.2686      109.8855       86.4852       61.4365       58.6220       69.2338       81.6448       89.3632      106.2412      121.9266      123.8898      102.6309      109.5424      118.9514      161.0050      153.3738      152.9584      139.7899      131.8037      166.8887      185.8604      175.1744      167.3784      186.1967      187.5325      235.2596      250.9489      231.3414      223.3076      210.7953      201.2680      148.0595      160.0681      140.5784      126.2742       78.3894       60.2004       49.8237       64.7467       50.8142       60.3307       46.1302       35.6978       35.6487       33.2130        0.0000        0.0000        0.0000        0.0000        0.0000        0.0000        0.0000        0.0000        0.0000        0.0000        0.0000        0.0000        0.0000        0.0000        0.0000        0.0000
        0.0000        0.0000        0.0000        0.0000        0.0000        0.0000        0.0000        0.0000        0.0000        0.0000        0.0000        0.0000        0.0000        0.0000        0.0000        0.0000        0.0000        0.0000        0.0000        0.0000        0.0000        0.0000        0.0000        0.0000        0.0000        0.0000        0.0000       27.6800       28.6054       29.6385       31.8310       40.8049       44.7349       49.0178       49.1027       44.9414       49.1656       50.2629       49.2536       89.8058       95.7157       65.9597       62.3867       43.2188       36.6174       32.3986       31.1558       31.8799       34.4883       33.4147       33.0628       26.6127       19.0135       18.4684       16.6147       11.4752       13.9105       15.1854       17.5702       16.5676       17.2191       12.7891       17.5006       17.8678       17.3378       15.5226       13.9866       13.1320       13.5816       13.5924       14.0620       10.7106       11.8295       13.2695       14.0439       12.3569       11.5834       12.2193       16.8458       11.8401        6.6679        8.0941       13.0928       12.8008       17.4708       18.6918       11.4808        9.7116        9.9540       10.2600        0.0000        0.0000        0.0000        0.0000        0.0000        0.0000        0.0000        0.0000        0.0000        0.0000        0.0000        0.0000        0.0000        0.0000        0.0000        0.0000        0.0000        0.0000        0.0000        0.0000        0.0000        0.0000        0.0000        0.0000        0.0000        0.0000        0.0000        0.0000        0.0000        0.0000        0.0000        0.0000        0.0000        0.0000        0.0000        0.0000        0.0000        0.0000        0.0000        0.0000        0.0000        0.0000        0.0000        0.0000        0.0000        0.0000        0.0000        0.0000        0.0000        0.0000        0.0000        0.0000        0.0000        0.0000        0.0000        0.0000        0.0000        0.0000        0.0000        0.0000        0.0000        0.0000        3.7168        2.9928        3.4371        9.2037       14.0589       16.6936       18.0899       19.1406       19.9818       19.2859       19.9225       22.1776       19.4898       21.5142       26.7080       26.6320       25.6415       26.1162       28.1325       27.6546       28.0797       30.3858       36.0764       43.0752       48.9626       49.2671       53.4999       49.6551       53.7006       47.7161       51.7935       64.5685       94.8529       97.1037       94.3800       80.2083      115.4889      152.1505      121.7788      124.5118      122.1516      115.6166      127.9274      133.1007      177.6593      190.8712      167.8543      141.0417      137.3071      150.2153      144.8516      126.0524      129.2346      129.6279      128.5804      172.4911      169.8538      151.5414      204.2820      291.8650      317.9656      349.5296      285.9036      192.7704      183.9777      186.3846      204.8169      176.6514      176.4880      148.0639      125.6003       94.6925       79.1260       71.7326       57.0789       51.2205       59.6255       47.0605       38.0659       35.9297       34.0515        0.0000        0.0000        0.0000        0.0000        0.0000        0.0000        0.0000        0.0000        0.0000        0.0000        0.0000        0.0000        0.0000        0.0000        0.0000        0.0000
        0.0000        0.0000        0.0000        0.0000        0.0000        0.0000        0.0000        0.0000        0.0000        0.0000        0.0000        0.0000        0.0000        0.0000        0.0000        0.0000        0.0000        0.0000        0.0000        0.0000        0.0000        0.0000        0.0000        0.0000        0.0000        0.0000        0.0000        0.0000       37.7614       38.7980       44.2213       48.7174       58.0114       55.6255       50.4120       44.5968       49.4122       48.7706       50.3265       73.9625      114.6895      154.2771      110.0737       79.5251       56.2398       49.0123       45.3620       41.2979       36.6628       31.3217       32.5860       27.4195       25.9184       25.3778       25.2577       18.8262       15.0906       16.3195       24.8690       78.7674       77.8079       32.2713       19.5982       23.3394       23.0906       16.2536       15.9133       14.7056       10.6805       10.5867        8.8455        4.0745       10.0299       11.7525       11.9637       15.9512       16.9612       20.9008       22.3582       19.3941       14.9976       19.9372       19.4492       18.0403       18.6654       18.6660       19.2296       19.3650       15.8715       12.3946        9.2938        0.0000        0.0000        0.0000        0.0000        0.0000        0.0000        0.0000        0.0000        0.0000        0.0000        0.0000        0.0000        0.0000        0.0000        0.0000        0.0000        0.0000        0.0000        0.0000        0.0000        0.0000        0.0000        0.0000        0.0000        0.0000        0.0000        0.0000        0.0000        0.0000        0.0000        0.0000        0.0000        0.0000        0.0000        0.0000        0.0000        0.0000        0.0000        0.0000        0.0000        0.0000        0.0000        0.0000        0.0000        0.0000        0.0000        0.0000        0.0000        0.0000        0.0000        0.0000        0.0000        0.0000        0.0000        0.0000        0.0000        0.0000        0.0000        0.0000        0.0000        0.0000        0.0000        3.2507        2.7601        5.6513       10.6592       12.5954       13.4798       20.6305       25.4220       22.1002       21.8642       25.4588       24.1170       25.2279       27.4485       26.3356       24.0893       24.0734       23.2084       21.4448       22.4433       26.0323       29.5445       40.1101       45.1143       48.4059       49.4069       52.7944       64.9063       49.7835       51.4353       52.6238       53.8920       74.2811       92.6024       76.2589       87.0273       99.6820      105.7276      119.4620      128.0837      153.8744      134.0667      133.9755      167.4261      186.7670      170.1885      150.2425      133.1047      137.0623      135.5311      138.7941      152.9266      157.7307      175.4983      155.2631      180.4517      189.6974      222.9232      262.6174      292.5793      318.5302      310.7744      217.5693      180.2862      167.5939      186.9290      146.7976      137.5875      131.2221      118.3243      112.3502       94.0990       85.6730       73.0560       58.7029       59.7257       60.4958       44.9510       40.6615       35.6971        0.0000        0.0000        0.0000        0.0000        0.0000        0.0000        0.0000        0.0000        0.0000        0.0000        0.0000        0.0000        0.0000        0.0000        0.0000        0.0000
        0.0000        0.0000        0.0000        0.0000        0.0000        0.0000        0.0000        0.0000        0.0000        0.0000        0.0000        0.0000        0.0000        0.0000        0.0000        0.0000        0.0000        0.0000        0.0000        0.0000        0.0000        0.0000        0.0000        0.0000        0.0000        0.0000        0.0000        0.0000       45.6883       49.7087       52.7408       62.6079       70.2040       66.1757       62.1460       45.0557       45.9322       44.0806       42.9984       41.3520       47.9710       50.8138       62.5635       63.9333       65.0554       77.4391      102.0136       78.9426       41.9282       36.1781       43.1678       32.7627       26.6540       28.6372       25.4545       24.3407       17.2730       15.5031       19.9558       41.1911       47.3145       56.4302       47.8042       44.6697       42.2803       30.4109       39.1298       32.7367       17.4581       13.3308       13.7719       10.6133       12.4744        8.4649       12.7180       16.5785       17.5368       18.7252       23.4149       21.3235       19.0592       30.5133       24.9397       12.2160       13.5465       15.6631       15.7297       14.4536       11.5250        7.4048       11.1114        0.0000        0.0000        0.0000        0.0000        0.0000        0.0000        0.0000        0.0000        0.0000        0.0000        0.0000        0.0000        0.0000        0.0000        0.0000        0.0000        0.0000        0.0000        0.0000        0.0000        0.0000        0.0000        0.0000        0.0000        0.0000        0.0000        0.0000        0.0000        0.0000        0.0000        0.0000        0.0000        0.0000        0.0000        0.0000        0.0000        0.0000        0.0000        0.0000        0.0000        0.0000        0.0000        0.0000        0.0000        0.0000        0.0000        0.0000        0.0000        0.0000        0.0000        0.0000        0.0000        0.0000        0.0000        0.0000        0.0000        0.0000        0.0000        0.0000        0.0000        2.9984        3.5372        3.1992        2.8759        5.2482        9.0745       12.3544       12.5455       19.6043       17.7456       20.2912       22.6159       26.2651       28.0442       28.2675       26.2185       26.4657       23.3961       22.9364       24.3682       22.9047       20.9907       20.2518       23.5558       36.2210       41.5403       46.2899       53.5865       47.2051       55.8992       57.8217       51.7978       58.3894       65.7441       74.3244       82.5573       83.4414       88.9805       67.0936       81.8051      121.1295      128.3467      145.7504      168.7607      228.9855      183.3109      185.5948      164.7393      153.1707      152.0211      179.6560      194.4892      186.6602      235.3139      231.3758      238.4054      228.0941      245.7913      207.9359      208.2289      219.7278      287.2127      314.5487      290.0307      259.8147      217.8577      184.3470      147.1147      138.9684      133.1002      139.5220      134.7539      125.0999       98.6687       87.7401       85.6765       65.7319       54.5765       56.8087       51.3449       46.0811       37.6876        0.0000        0.0000        0.0000        0.0000        0.0000        0.0000        0.0000        0.0000        0.0000        0.0000        0.0000        0.0000        0.0000        0.0000        0.0000        0.0000
        0.0000        0.0000        0.0000        0.0000        0.0000        0.0000        0.0000        0.0000        0.0000        0.0000        0.0000        0.0000        0.0000        0.0000        0.0000        0.0000        0.0000        0.0000        0.0000        0.0000        0.0000        0.0000        0.0000        0.0000        0.0000        0.0000        0.0000        0.0000       69.6546       66.8716       72.1156       82.9490       82.0430       71.1446       67.4951       62.1698       50.9290       43.4806       40.7585       40.4323       45.4962       49.1903       48.1349       44.6048       44.4782       51.1942       72.3533       54.0063       50.1279       32.6498       45.1898       39.0031       27.5357       25.1859       23.2301       27.0927       27.8730       18.8534       14.7459       11.2262        9.3643       10.8737       20.0441       43.4941       62.5738       65.8757       57.9111       25.8918       16.8891        9.3613        5.3486        5.8691        5.0871        5.2472       11.0488       14.6525       15.1132       16.8534       23.9756       40.3145       48.1739       34.2692       32.5218       42.0914       17.2162       14.3965        8.8140        4.4536        3.0795        5.2311        6.4726        4.0459        0.0000        0.0000        0.0000        0.0000        0.0000        0.0000        0.0000        0.0000        0.0000        0.0000        0.0000        0.0000        0.0000        0.0000        0.0000        0.0000        0.0000        0.0000        0.0000        0.0000        0.0000        0.0000        0.0000        0.0000        0.0000        0.0000        0.0000        0.0000        0.0000        0.0000        0.0000        0.0000        0.0000        0.0000        0.0000        0.0000        0.0000        0.0000        0.0000        0.0000        0.0000        0.0000        0.0000        0.0000        0.0000        0.0000        0.0000        0.0000        0.0000        0.0000        0.0000        0.0000        0.0000        0.0000        0.0000        0.0000        0.0000        0.0000        1.7146        2.3959        3.4603        4.8585        5.1424        6.9945        8.9563       11.5450       11.5698       16.3984       17.4082       21.4617       25.8199       31.8559       27.7355       29.0788       32.1434       24.2759       23.6509       25.5973       26.0158       27.9280       52.6582       49.3932       24.1098       40.1090       50.2384       51.8582       49.1198       51.9652       58.6338       77.1612       66.4977       64.3088       68.1693       70.4549       84.8271      111.9114      102.3403       83.5800       97.0644      114.6700      146.6996      169.5295      145.6274      181.2634      172.6173      138.0543      176.2677      211.7222      159.7878      195.5212      206.2844      213.3016      259.6144      244.4777      240.3961      239.7616      218.6657      253.3004      230.2486      213.8927      288.6718      284.3760      320.5346      272.4095      257.1996      244.7516      208.6258      197.3343      222.3271      214.3638      143.7548      122.7355      106.7321      105.3707       95.1372       73.7123       65.0057       58.4609       56.5571       57.5983       42.1300       36.0244        0.0000        0.0000        0.0000        0.0000        0.0000        0.0000        0.0000        0.0000        0.0000        0.0000        0.0000        0.0000        0.0000        0.0000        0.0000
        0.0000        0.0000        0.0000        0.0000        0.0000        0.0000        0.0000        0.0000        0.0000        0.0000        0.0000        0.0000        0.0000        0.0000        0.0000        0.0000        0.0000        0.0000        0.0000        0.0000        0.0000        0.0000        0.0000        0.0000        0.0000        0.0000        0.0000       62.8265       71.7669       63.8864       61.0135       70.1905       67.2700       63.0465       57.5820       54.7299       50.1312       53.9163       51.7889       55.1483       74.6605       88.4599       63.0642       42.4760       39.5127       41.2242       35.3628       27.4934       29.1455       26.3433       29.5281       38.7812       46.0451       54.3843       47.4930       40.3438       29.6150       21.6617       13.0817        9.1193        7.9190        8.6589        9.5737       11.0392        9.7488       11.6490       10.7726        8.9197        9.2381        8.7943        4.6314        2.8002        2.3934        4.0353       11.5698       14.9472       11.4050       13.7922       14.3096       14.6404       18.2952       17.9657       31.9265      182.2246      112.6060       16.9087       11.6782       10.7955        4.3225        3.4267        4.1496        3.0631        2.5708        0.0000        0.0000        0.0000        0.0000        0.0000        0.0000        0.0000        0.0000        0.0000        0.0000        0.0000        0.0000        0.0000        0.0000        0.0000        0.0000        0.0000        0.0000        0.0000        0.0000        0.0000        0.0000        0.0000        0.0000        0.0000        0.0000        0.0000        0.0000        0.0000        0.0000        0.0000        0.0000        0.0000        0.0000        0.0000        0.0000        0.0000        0.0000        0.0000        0.0000        0.0000        0.0000        0.0000        0.0000        0.0000        0.0000        0.0000        0.0000        0.0000        0.0000        0.0000        0.0000        0.0000        0.0000        0.0000        0.0000        2.1636        2.5985        3.4782        3.8715        5.8839        8.2051        8.4429        8.4816       12.3820       18.3713       28.1188       29.8517       32.0351       35.4620       35.6647       30.0662       28.0206       25.6906       27.5580       27.0512       27.3365       28.5893       26.9872       38.5399       36.3239       42.9804       62.8093       67.0325       61.6976       51.5842       62.5740       66.7039       77.0978       59.7263       58.7076       67.9130       83.2408      106.5179      128.1867      132.4892      136.0912      126.1778      137.6094      156.1844      146.3841      157.1256      217.1749      200.3232      175.8524      219.4452      243.2622      213.4431      184.7801      200.8810      212.8057      231.5453      218.8351      238.0510      272.6667      227.9056      238.1632      250.8736      227.8246      250.6453      244.1463      265.0081      241.9760      247.7612      253.1253      241.7086      210.5288      211.1421      200.7411      203.7783      144.4993      115.5833      131.3627      122.9253       82.7028       70.9964       66.8993       64.4651       55.5664       53.7171        0.0000        0.0000        0.0000        0.0000        0.0000        0.0000        0.0000        0.0000        0.0000        0.0000        0.0000        0.0000        0.0000        0.0000        0.0000        0.0000
        0.0000        0.0000        0.0000        0.0000        0.0000        0.0000        0.0000        0.0000        0.0000        0.0000        0.0000        0.0000        0.0000        0.0000        0.0000        0.0000        0.0000        0.0000        0.0000        0.0000        0.0000        0.0000        0.0000        0.0000        0.0000        0.0000        0.0000       61.2042       58.9789       63.6120       64.4681       63.3124       62.0592       64.1158       59.7565       77.8335       71.1260       57.2780       60.0941       49.2087       46.6075       42.5993       37.5999       28.5620       33.1014       40.9603       44.6552       34.8849       27.9413       26.2488       29.4701       25.5198       22.6994       31.5064       40.9313       25.4245       19.4616       16.9962       12.9350        9.8183        7.5081        9.1940       10.9461        5.1799        5.6516        6.0653        9.0717        4.7638        4.2241        4.7393        3.0665        1.4676        0.8633        1.5053        6.1260        8.4811       10.6432        8.6646        6.9314        3.7119        4.0518        4.6101        6.0465       36.1615       38.3200       20.1032       10.6601        6.8332        1.2903        0.9228        2.5826        5.3504        4.8541        3.0807        2.7431        3.2555        2.7457        2.2435        1.3801        0.1550        0.0663        0.0000        0.0000        0.0000        0.0000        0.0000        0.0000        0.1106        0.0350        0.0000        0.0000        0.0000        0.0000        0.0000        0.0000        0.0000        0.0000        0.0000        0.0000        0.0000        0.0000        0.0000        0.0000        0.0000        0.0000        0.0000        0.0000        0.0000        0.0000        0.0000        0.0000        0.0000        0.0000        0.0000        0.0000        0.0000        0.0000        0.0000        0.0000        0.0000        0.0000        0.0000        0.0000        0.0000        0.0000        0.0000        0.0000        2.6378        3.5992        4.8653        5.8423        8.1517        9.5084       11.6637       13.8069       14.8220       16.4441       21.9908       37.7494       42.3718       38.1509       37.6057       31.8211       26.3343       26.8186       25.6104       25.8920       34.8248       36.8738       36.3753       38.5948       38.0778       38.9379       46.0978       75.8297       68.1786       72.4242       75.0243       76.8864       82.3922       73.2571       68.4113       69.0955       65.3338       82.8518       92.0066      114.9066      116.1231      121.8943      174.5879      168.4376      150.0208      154.3325      130.5587      149.8834      219.2923      222.3298      208.9089      243.2208      242.4337      241.8770      233.6019      224.8690      251.2845      247.7133      217.2124      182.6491      183.1428      204.1231      171.7829      162.6281      203.3531      212.5638      275.8620      257.6977      262.3893      246.6177      254.1807      239.3052      204.5450      183.0182      194.2966      192.0038      133.6732      111.9864      132.7642      138.3135      138.6909      118.0582      106.1207       89.6497       79.5526       69.5828        0.0000        0.0000        0.0000        0.0000        0.0000        0.0000        0.0000        0.0000        0.0000        0.0000        0.0000        0.0000        0.0000        0.0000        0.0000        0.0000
        0.0000        0.0000        0.0000        0.0000        0.0000        0.0000        0.0000        0.0000        0.0000        0.0000        0.0000        0.0000        0.0000        0.0000        0.0000        0.0000        0.0000        0.0000        0.0000        0.0000        0.0000        0.0000        0.0000        0.0000        0.0000        0.0000       72.9438       67.0471       64.7372       64.6557       63.7658       64.0185       73.2174       77.9393       56.6263       57.5243       55.9717       80.0342      103.6966       82.4226       65.2751       56.9780       45.9918       47.4368       43.6323       35.9704       59.2981       69.8342       61.9333       43.2271       31.3364       22.8851       23.1279       24.5484       27.1947       21.1760       20.7476       27.4952       20.9934       15.0009       11.5006        8.8704        7.6820        5.0217        5.6721        4.3550        4.2027        2.5614        2.7236        2.3772        1.6838        1.0916        0.7868        1.2710        2.3802        3.7526        4.3040        3.7680        3.1528        2.5835        1.2211        2.3941        3.6029        6.1357        8.9414        6.0125        3.7560        2.2670        1.7111        2.3424        4.7774        6.0825        5.1720        3.8217        3.2353        2.4537        2.6375        2.4589        1.3863        0.0000        0.0000        0.2219        0.6961        0.7236        0.1383        0.0000        0.0000        0.0265        0.0000        0.0000        0.0000        0.0185        0.0952        0.1163        0.3019        0.0000        0.0000        0.0000        0.0000        0.0000        0.0000        0.0000        0.0000        0.0000        0.0000        0.0000        0.0000        0.0000        0.0000        0.0000        0.0000        0.0000        0.0000        0.0000        0.0000        0.0000        3.1069        4.9030        4.1016        4.0122        4.3742        4.6249        4.1957        3.6883        3.3204        3.1021        3.3165        3.4798        4.8802        6.5109        7.4664       12.1104       13.9268       14.5817       18.7374       18.6517       24.8087       29.9174       28.0814       29.1706       28.9635       29.2929       32.4230       30.8388       31.5110       31.9599       32.7761       40.4800       40.6039       43.1607       47.6208       44.7378       46.6922       62.9026       75.0472       73.7530       87.0454       88.1916       97.2274      110.5853       90.5634       71.6911       65.8130       71.2026       73.9946       78.1502      100.7245      124.6522      153.4694      179.3906      180.5197      161.2866      155.9643      173.5057      196.3806      244.5749      235.2285      210.9097      196.1378      183.1354      192.0711      212.6210      218.2191      229.1282      186.3123      169.8013      159.2408      147.7435      149.0886      150.7555      150.7810      171.7812      195.2736      219.2952      226.6904      230.9784      213.5552      233.9912      228.7934      191.0956      178.0668      168.8117      175.0600      159.5909      125.2238      109.1776      134.5826      143.8081      118.7374       88.1213       85.6536        0.0000        0.0000        0.0000        0.0000        0.0000        0.0000        0.0000        0.0000        0.0000        0.0000        0.0000        0.0000        0.0000        0.0000        0.0000        0.0000        0.0000        0.0000
        0.0000        0.0000        0.0000        0.0000        0.0000        0.0000        0.0000        0.0000        0.0000        0.0000        0.0000        0.0000        0.0000        0.0000        0.0000        0.0000        0.0000        0.0000        0.0000        0.0000        0.0000        0.0000        0.0000        0.0000        0.0000        0.0000       70.9495       66.7950       61.5948       59.4544       61.6426       69.7149       79.8633       88.2050       65.2106       44.2812       31.1411       30.6116       39.5807       39.5545       52.2251       70.9070       56.9574       83.2370       59.5317       48.9778       48.2145       46.1017       41.2129       38.1743       28.1922       21.2750       20.4063       16.2709       16.2044       11.5386        9.8844        7.2042        6.6403        9.1203        8.3359        6.1042        5.5165        5.8081        5.2134        1.7433        1.7332        0.9825        1.1552        0.8696        0.7551        1.0868        1.4021        3.2952        4.4536        2.5089        3.2012        2.8934        2.0919        0.9660        0.5467        3.0732        5.0332        5.2873        5.5426        3.9630        3.9711        5.9514        8.4074        7.9161        4.6949        5.3699        5.2592        3.6128        2.3562        2.6459        3.0346        2.3361        1.5884        0.9034        1.0630        1.1225        0.5454        0.3124        0.0000        0.0000        0.5056        0.0000        0.0000        0.0000        0.0000        0.0442        0.2011        0.2196        0.4881        0.5768        0.4160        0.3406        0.0000        0.0000        0.0000        0.0000        0.0000        0.0000        0.0000        0.0000        0.0000        0.0000        0.0000        0.0000        1.1918        1.1187        1.4186        1.7496        1.8463        2.3965        4.9485        4.7269        4.7452        4.7671        5.6181        5.7822        5.5443        4.9540        5.5505        4.3834        4.8776        5.9121        6.7533        9.5271       12.1877       12.8847       15.1733       17.2224       19.9993       23.0436       37.3487       48.4244       42.2064       34.6210       30.9143       30.6096       33.7303       28.8061       29.0780       37.9192       42.1907       47.9916       48.2573       53.8719       53.7899       52.9914       61.2844       63.8201       87.3491       91.4192      105.2756      102.9931      103.0958      114.1199      110.1388       77.4055       77.8622       96.0236       95.4957       93.0693      127.7090      154.5962      178.9700      185.9300      162.0536      151.6293      176.5964      184.7593      227.5103      238.8514      199.1706      187.5284      162.7689      180.9620      179.4566      165.8465      185.5383      207.1259      204.1272      175.3202      145.3538      136.7000      131.0509      137.2065      149.8486      184.3375      221.7210      218.3149      189.4485      196.2871      184.6693      189.5737      196.9920      177.3159      158.0434      156.3825      175.6188      154.2501      114.9958       93.9366       91.7826        0.0000       92.7782       89.4956       95.9240        0.0000        0.0000        0.0000        0.0000        0.0000        0.0000        0.0000        0.0000        0.0000        0.0000        0.0000        0.0000        0.0000        0.0000        0.0000        0.0000        0.0000        0.0000
        0.0000        0.0000        0.0000        0.0000        0.0000        0.0000        0.0000        0.0000        0.0000        0.0000        0.0000        0.0000        0.0000        0.0000        0.0000        0.0000        0.0000        0.0000        0.0000        0.0000        0.0000        0.0000        0.0000        0.0000        0.0000       65.9886       61.6618       60.2325       57.0412       52.3859       53.2359       47.5170       40.0879       42.3735       38.5936       31.9886       25.0434       23.9754       24.1122       27.2780       33.7405       31.9340       30.3959       36.0175       36.1158       37.8099       33.9954       27.8644       26.1706       23.1241       17.2472       12.8538       11.9519       21.7151       33.6214       11.3350        5.2218        7.5542        3.3794        4.4660        5.4028        4.5642        8.4230       12.0626        7.8231        3.7566        1.7721        0.9362        0.5485        0.3267        0.6012        1.7925        2.0792        2.1340        1.8960        1.9626        1.9609        1.5072        1.8935        0.8938        1.5450        1.6623        4.0195        6.6873        6.0763        6.7003        9.4534        9.8064        6.3036        2.7942        0.8053        2.6194        2.8323        2.8238        2.6884        4.0013        3.3216        2.3716        2.6224        2.6583        4.6847        3.7912        1.0294        0.2599        0.0000        0.0000        0.0000        0.2356        0.7724        1.2507        1.7162        0.5848        0.5870        0.5818        0.3996        0.2222        0.2404        0.4108        0.7857        1.1681        1.0206        0.0000        0.0000        0.0000        0.0000        0.0000        0.0000        0.0000        0.0000        2.0397        1.5203        1.2522        1.7704        2.4140        2.4424        4.8545        5.1380        4.0667        4.8884        6.7558        7.8416        5.8857        6.1172        6.6654        6.6737        6.7082        9.5536        9.4076       10.2998       10.9689        9.7430       17.9352       23.2825       21.4872       21.8901       22.7686       29.9225       32.1811       31.7586       31.4729       33.7124       32.4363       35.7052       39.1441       36.5188       33.3653       56.7490       64.1040       59.5984       65.7508       63.4339       66.5949       82.6368       85.4405       92.7039      111.3708      118.2710      114.9601      115.4607      113.0779       92.9753       84.8299      103.8549      110.7761      114.6426      115.0051      137.1416      163.3203      185.3999      153.7843      167.7664      193.9436      210.8053      204.0445      214.5617      228.0987      183.1065      176.2402      142.2790      163.6457      158.1391      171.1750      181.9562      239.1334      209.6966      204.0677      169.8808      148.5702      145.9678      157.8982      173.1814      212.4231      235.5556      237.0219      199.1707      191.8642      189.4913      195.7329      174.7293      156.1597      147.9862      147.6084      150.0999      124.1199      103.5339        0.0000        0.0000        0.0000        0.0000        0.0000        0.0000        0.0000        0.0000        0.0000        0.0000        0.0000        0.0000        0.0000        0.0000        0.0000        0.0000        0.0000        0.0000        0.0000        0.0000        0.0000        0.0000        0.0000        0.0000
        0.0000        0.0000        0.0000        0.0000        0.0000        0.0000        0.0000        0.0000        0.0000        0.0000        0.0000        0.0000        0.0000        0.0000        0.0000        0.0000        0.0000        0.0000        0.0000        0.0000        0.0000        0.0000       59.9154       51.8665       47.4915       49.6216       50.5352       44.4682       37.4490       33.7298       30.3341       27.8319       26.4317       24.4289       22.7968       20.4211       17.0350       18.5825       15.5464       21.2797       20.7751       14.7041       14.6723       14.6543       18.2913       16.7021       14.7054       11.8650        8.6842        6.7984        8.0192        7.7662        7.4633       28.8408       38.8256       25.5573        4.7750        7.5466        4.1916        4.8664        4.5695        3.6049        6.8399       14.4861       11.9321        4.8931        2.0808        1.9187        1.9944        1.9579        1.5774        2.2034        3.2660        2.0827        1.0307        0.7398        0.6325        0.5431        1.1306        2.3214        3.8494        3.5675        4.3452        5.3828        6.1506        6.8264        5.6548        4.2482        3.2550        2.0240        3.5602        3.1554        4.1044        5.5047        6.1111        5.0070        4.5132        4.7646        3.1986        3.0897        3.8553        2.7479        2.1173        0.0000        0.3071        1.2196        0.8081        0.4748        1.2958        1.7185        2.6003        0.7128        0.6389        0.5088        0.2932        0.5730        0.5927        0.8158        0.7334        1.0772        1.4209        3.6237        5.0087        5.9120        5.5300        3.9279        2.3547        1.9841        1.5392        1.6165        1.7188        1.4328        1.6711        2.5245        2.9747        6.2637        5.9107        5.1162        6.1066        7.0782        5.9238        6.2186        7.1453        8.3435        8.8286        9.7800       11.5608       13.6215       12.8726       12.5605       18.0970       18.1591       19.1838       17.5816       19.7289       23.5953       29.9717       30.8735       31.6466       36.5513       41.0722       40.7036       49.1272       67.3359       70.0295       67.1009       82.5001       94.5702       88.6460       86.6361       94.6220       78.1170       86.2600      103.6889      112.7658      103.8763      109.1204      116.9330      120.2565      107.1071      102.5021      105.0928      120.0227      134.4720      148.0535      157.2364      163.0501      187.3469      153.1107      155.6968      164.9437      201.2112      177.6905      186.1975      176.1924      161.6752      202.0882      179.9684      180.1371      163.2545      175.3904      167.8486      184.5706      185.0463      198.3465      193.2524      180.1634      165.5781      167.0379      169.7691      172.9193      196.8130      197.0360      243.2094      232.3684      202.1792      205.6746      191.7300      175.6417      173.8729      159.1962      154.4973      135.0848      113.1214        0.0000        0.0000        0.0000        0.0000        0.0000        0.0000        0.0000        0.0000        0.0000        0.0000        0.0000        0.0000        0.0000        0.0000        0.0000        0.0000        0.0000        0.0000        0.0000        0.0000        0.0000        0.0000        0.0000        0.0000        0.0000
        0.0000        0.0000        0.0000        0.0000        0.0000        0.0000        0.0000        0.0000        0.0000        0.0000        0.0000        0.0000        0.0000        0.0000        0.0000        0.0000        0.0000        0.0000       53.4988       50.0941       50.6491       58.2473       58.0008       46.7153       40.8124       34.8433       32.7892       24.9873       21.0360       20.9337       18.6277       17.5230       18.3983       14.4148       16.4986       14.0030       11.0214       11.1399       13.3733       13.6623       11.9674       10.0513       10.5094       12.3524       11.2510        9.4060        9.0755        5.3273        3.8322        4.0984        4.1349        3.5025        3.0652        3.7900        4.0799        4.3536        4.3300        4.5005        3.5755        4.3806        3.5599        2.8638        3.2610        6.2055        5.8214        2.8324        1.8522        1.3234        1.2017        1.1203        1.4502        1.6738        0.8419        1.6541        1.0270        0.5982        0.3545        0.2866        0.4062        2.0229        4.1209        4.5026        4.5813        4.8077        3.6319        2.7971        2.4181        1.6904        2.0566        4.3514        8.8845        7.9421       11.9001       10.3796        5.9350        4.3820        6.2940        5.3612        4.0330        5.4434        8.9194        4.1962        2.0867        0.5657        5.9213       12.4310        4.6080        2.3128        2.0048        1.2995        1.4644        1.0041        0.7755        1.0761        0.9036        1.1258        1.8962        2.8471        2.7176        4.1342        5.7156       10.6994        7.3131        6.1712        4.1044        2.6631        1.8261        1.4769        1.4414        1.3876        1.3817        1.2981        1.5911        2.1975        6.5776        7.3053        7.5869       10.0030        7.4864        7.9861        7.8604        8.5884        8.1286        8.9503       13.4067       17.1502       16.1414       13.4993       12.4826       16.9358       19.8796       20.1323       19.8261       22.5932       23.0817       23.8521       25.9908       34.6380       31.9952       43.7467       47.6604       62.4486       68.5207       67.1598       78.0122       97.6275      101.5688       88.8764       93.3993       97.3148      110.4739      105.0322      121.2400      103.5602       99.3095      106.8926      113.5764      130.3624      150.2885      153.7691      154.0847      155.7744      131.1095      146.2597      166.0716      168.3228      153.0354      153.8648      150.0596      168.7095      142.5006      170.8787      173.5972      189.4435      172.0927      137.0237      171.6467      159.5752      148.8816      167.2586      192.2803      192.4946      192.8094      188.8203      168.5465      185.5988      184.8876      176.4270      174.0011      185.6117      209.4564      225.3703      204.0359      204.9322      222.1172      217.2888      197.1177      187.0862      171.2029      183.1919      162.6449        0.0000        0.0000        0.0000        0.0000        0.0000        0.0000        0.0000        0.0000        0.0000        0.0000        0.0000        0.0000        0.0000        0.0000        0.0000        0.0000        0.0000        0.0000        0.0000        0.0000        0.0000        0.0000        0.0000        0.0000        0.0000        0.0000        0.0000        0.0000
        0.0000        0.0000        0.0000        0.0000        0.0000        0.0000        0.0000        0.0000        0.0000        0.0000        0.0000        0.0000        0.0000        0.0000        0.0000       51.5640       49.6566       50.7063       47.5045       45.3331       47.9608       45.3823       41.4012       32.7446       30.0842       26.3700       21.4410       14.3150       15.0312       14.0880       10.7315        9.4782        8.5983        9.1768       10.0499        8.6363       10.7462       12.4703       13.2722       17.2335       14.8810       10.6537        8.7015        8.0605        6.0919        2.6687        2.4381        2.8935        2.3950        2.6755        2.4078        2.2251        2.7369        2.9035        2.2933        2.8047        3.1185        3.0550        3.3857        3.4289        2.7756        2.6509        2.6764        6.7958        5.4761        2.1911        1.8108        1.1558        1.1920        1.7786        2.2943        2.1674        0.6505        0.6051        0.9595        1.6068        1.3721        2.2063        2.3045        2.1907        2.0377        2.2250        2.3420        2.0071        1.7853        1.9210        2.2521        2.9554        5.9359       10.4534       11.6105       11.5588       13.3023        8.8329        5.0485        4.3129        9.6568        8.3198        6.3985        6.4582        2.4275        3.3470        2.8033        1.2905       12.3804       20.3700       11.5347        8.7852        4.6972        2.7215        2.4088        2.4211        1.9856        2.2465        3.7402        4.1180        6.9334        7.7479        6.2958        9.1861       11.8647        9.2837        5.5733        5.4027        3.9869        3.5201        1.9573        1.5496        1.3549        1.2918        1.4955        1.3195        1.6309        5.3626        7.2599        8.2179       11.4948        6.2110        7.6901        9.4031        7.5813        9.7697       10.1824       12.4073       17.1434       18.7977       14.7431       11.2429       12.8302       14.7204       21.5955       24.0033       23.0935       30.4493       31.5807       32.8667       31.2128       35.0136       39.1424       57.5215       60.9277       55.1954       71.7708       74.2518       68.4853       81.1143       78.6223       81.6611       93.3982       99.5729      128.8524      134.8496      110.0866       99.8697      100.3266      113.0102      118.2008      137.3164      156.7744      185.0910      197.6927      185.9775      165.6932      172.4856      193.5168      186.5468      180.6726      154.5525      142.1554      124.5658      133.2888      138.8180      137.7340      131.7135      120.6040      141.8521      126.0490      148.9873      151.7340      142.1274      174.5933      159.2568      160.7672      168.3311      149.7233      158.4973      176.9857      164.9961      171.1459      196.1100      231.5735      211.2938      190.0135      191.8786        0.0000      201.3396      184.3146      179.0166      175.0810      171.4355      165.4063        0.0000        0.0000        0.0000        0.0000        0.0000        0.0000        0.0000        0.0000        0.0000        0.0000        0.0000        0.0000        0.0000        0.0000        0.0000        0.0000        0.0000        0.0000        0.0000        0.0000        0.0000        0.0000        0.0000        0.0000        0.0000        0.0000        0.0000        0.0000
        0.0000        0.0000        0.0000        0.0000        0.0000        0.0000        0.0000        0.0000        0.0000        0.0000        0.0000        0.0000        0.0000       56.2980       53.9055       51.7280       52.5954       51.1162       50.1456       41.6550       38.3139       38.3655       34.2245       30.7944       28.9220       24.5697       19.7074       14.4774       10.4410        9.5699       10.0915        9.1114        7.1037        7.8359        7.8961        8.5382        9.8968       11.8958       10.8127       10.6846        8.7748        5.8877        4.6150        1.7093        1.7933        1.7599        2.3598        3.5030        2.9455        1.9553        1.5450        1.8272        2.1453        2.9194        2.1981        2.0047        1.7511        1.8374        2.0185        2.8123        2.5178        2.5070        2.4998        7.0779        4.3245        2.0636        1.5681        1.2188        1.7090        2.9688        3.4514        2.2337        1.4664        0.5654        1.8346        3.0996        2.9920        2.1561        2.1421        1.6514        1.8164        2.5094        2.1369        1.4832        2.1467        2.0899        1.9553        1.4667        3.1603        4.1114        3.5829        2.7410        3.3748        3.2046        3.3834        2.5454        9.3709        9.0821        7.2352        2.5165        1.4496        1.1824        1.0662        0.4580        5.5587        9.9636       12.0774        9.0776        4.5090        7.2668        8.6120        8.2383        6.9724       15.6750       18.5207       13.4815       10.5569        8.0563        6.0117        5.3844        5.4551        5.4551        3.4978        3.5420        3.2478        2.4558        1.7412        1.6002        1.4104        1.2818        1.3433        1.3936        2.5028        7.1945        6.9822        5.9216        5.6003        5.9984        5.8897        8.9160        8.4966        8.4442        9.6565       13.8983       15.6508       14.0028       12.6657       14.1272       16.3756       26.6863       31.3365       30.3584       31.1725       31.3816       30.9894       34.1573       42.4947       40.7558       46.6633       53.5312       67.5000       56.4548       64.5887       81.8628       78.5297       69.2145       77.6656       92.3145       83.9264       84.1945      102.9563      124.0253      121.8595      103.5922      115.1359      116.7089      138.9623      143.7158      146.7752      158.6323      190.8268      213.0811      211.8861      236.6022      226.1331      215.9195      196.0679      173.3260      139.5658      137.9209      158.3495      134.6514      132.0142      135.4781      144.6319      137.3385      130.1471      122.5278      148.2047      145.3237      158.7577      142.0673      137.7153      148.9522      154.5088      159.2405      136.7153      144.6923      142.0476      154.3586      203.7064      186.2383      184.3091        0.0000        0.0000        0.0000        0.0000        0.0000        0.0000        0.0000        0.0000        0.0000        0.0000        0.0000        0.0000        0.0000        0.0000        0.0000        0.0000        0.0000        0.0000        0.0000        0.0000        0.0000        0.0000        0.0000        0.0000        0.0000        0.0000        0.0000        0.0000        0.0000        0.0000        0.0000        0.0000        0.0000        0.0000        0.0000        0.0000
        0.0000        0.0000        0.0000        0.0000        0.0000        0.0000        0.0000        0.0000        0.0000       58.1671        0.0000        0.0000       45.8009       45.3222       40.5075       37.8936       39.5460       37.3930       32.9592       26.5923       27.6311       31.3010       43.4929       35.8481       27.5995       22.2131       17.5461       16.2275       12.0090       10.3489        9.3356        6.6599        4.6687        4.2798        5.1933        7.9004        8.4579        8.4370        7.1954        6.1014        5.6850        4.1229        3.9510        1.2618        1.2519        1.5034        2.4139        3.2786        2.3640        1.8271        2.1780        2.6673        2.3020        1.7420        1.8564        1.9602        1.8059        1.9335        2.4398        2.8321        2.4972        1.9785        1.9912        2.5107        1.7106        1.5660        5.5861       31.6225       32.4549        6.6598        3.0478        3.8284        3.4698        3.1094        2.6061        2.4903        2.5743        1.1123        1.0578        1.1459        1.2014        0.8723        0.6613        0.6912        0.7456        0.7672        0.7571        0.8472        2.0340        3.6289        2.7390        3.6940        3.7810        4.1382        3.6893        3.1712        2.7490        3.3684        2.3614        1.6344        1.1465        1.2281        1.4363        0.4564        3.2373        4.8272        3.9591        5.0353        6.4139       11.0289       16.2725       22.2566       22.9073       17.8409       14.8060       10.8461        8.2089        8.2858        7.7145        4.3226        4.4568        3.9276        2.2776        2.1054        2.0829        2.0611        2.6936        1.9970        1.3674        1.2118        1.4462        1.6562        4.9529        6.7131        5.3795        4.6410        3.6785        2.3000        3.0358        8.5022       11.7249       10.5579       13.2033       15.7527       14.6698       14.7615       16.4061       18.4942       20.3909       24.1199       28.5296       32.4280       36.9514       29.6727       29.0371       42.9772       54.1228       47.9448       52.2641       54.2841       62.7969       63.8664       62.6276       78.0174       66.3970       67.8372       72.8542       83.7579       73.3366       70.7855       79.2732      102.7238      101.0412       88.9015      104.5921      104.0684      121.7706      131.6853      132.7209      155.1177      197.8053      233.0640      225.7803      233.4002      221.1962      198.6027      204.2379      218.5820      148.4375      153.8798      155.0508      128.8040      112.3415      124.0435      165.4647      122.7961       88.7589      104.4803      130.3833      130.0753      135.1804      140.7297      146.3530      161.3279      176.5414      170.5242      143.4581      145.1070      152.4886      155.8936      171.3956      193.8296        0.0000        0.0000        0.0000        0.0000        0.0000        0.0000        0.0000        0.0000        0.0000        0.0000        0.0000        0.0000        0.0000        0.0000        0.0000        0.0000        0.0000        0.0000        0.0000        0.0000        0.0000        0.0000        0.0000        0.0000        0.0000        0.0000        0.0000        0.0000        0.0000        0.0000        0.0000        0.0000        0.0000        0.0000        0.0000        0.0000        0.0000
        0.0000        0.0000        0.0000        0.0000        0.0000       61.2567       49.9004       51.4658       36.7129       39.3658       41.9223       59.6043       59.3677       44.1394       38.4179       34.5712       30.0188       31.5728       26.3802       26.2289       23.5706       23.8034       18.1489       14.8377       14.4844       13.8897       14.5811       13.8152        9.7126        8.0180        5.2550        2.7647        2.6238        3.6904        5.2853        7.8806        6.8742        5.5468        5.4829        4.8746        4.1686        4.2825        4.6533        2.1870        1.4336        1.1490        1.9484        2.3162        1.8567        1.4018        1.4789        1.7505        1.6807        1.5958        1.5912        1.8138        1.7224        2.0573        3.3240        2.2169        1.8125        1.7311        1.6981        1.3535        1.3593        1.4350        6.6657       34.3956       37.5779       27.5908        1.8265        4.3623        4.0080        3.8100        3.3573        1.9311        1.8298        2.3770        1.3332        1.2507        0.9486        0.7884        0.6795        0.5663        0.7332        1.7014        2.7583        3.2929        3.1728        3.3544        4.5451        4.5407        5.5705        5.6210        6.8010        3.0599        2.0083        1.5436        1.3725        1.1685        1.0658        0.7896        1.8216        0.6384        0.4691        0.9949        3.1098        8.2446       13.7984       19.3237       18.2031       16.6728       15.3869       10.0415        8.7082        7.5288        7.9128        8.2261        6.7458        4.9152        4.9375        3.5679        2.8117        2.4548        2.0568        2.0689        2.3330        2.3294        1.2751        1.2142        1.2057        0.9980        3.4261        4.5017        4.7868        3.5174        2.6212        1.8016        4.2305        9.8975       12.7990       12.3770       14.7358       16.0140       17.2423       16.7349       17.4124       21.6810       21.5973       24.5016       23.5413       24.7569       37.7487       21.9341       28.9682       44.9039       53.6931       53.8196       50.5728       55.1337       61.5859       59.9826       59.9847       66.4651       61.9883       64.8397       74.8275       85.1319       87.1947       69.5333       80.3239       88.3902       99.3876      104.3815      103.3251      111.7065      117.5927      123.1360      134.2097      166.3918      207.8532      227.0653      207.0652      195.5166      203.4292      196.2546      175.2566      160.9244      157.6800      148.0777      140.9536      125.4969        0.0000        0.0000      159.6116      111.8400      110.8479       88.7906       96.1114      134.1567      149.3781      155.6273      167.9986      180.1214      164.4500      167.0642      150.4225      155.4878      156.0231      163.3504      170.5162        0.0000        0.0000        0.0000        0.0000        0.0000        0.0000        0.0000        0.0000        0.0000        0.0000        0.0000        0.0000        0.0000        0.0000        0.0000        0.0000        0.0000        0.0000        0.0000        0.0000        0.0000        0.0000        0.0000        0.0000        0.0000        0.0000        0.0000        0.0000        0.0000        0.0000        0.0000        0.0000        0.0000        0.0000        0.0000        0.0000        0.0000        0.0000
        0.0000        0.0000        0.0000        0.0000       61.2888       65.0460       48.2914       39.7768       37.4128       46.5726       44.4694       61.5028       53.9152       40.4386       34.5724       28.0581       28.9438       27.6602       22.3497       17.6027       15.4632       15.5062       12.7099       13.1960       13.5267       10.9418        9.8691        8.0609        5.8814        4.7841        2.6697        2.6467        4.6833        4.9371        6.4944        7.6558        6.6671        5.0961        5.2027        6.0066        5.6962        5.0227        4.8526        3.2268        2.3149        2.6450        3.5906        2.2954        2.6068        2.6881        2.6891        2.2038        1.9673        1.7313        1.6195        1.7121        1.6363        1.8314        2.2985        3.0795        2.3798        2.8584        2.8960        3.0900        2.9408        2.4570        5.2706       26.0486       13.4850        9.9314        3.1783        3.8076        3.2645        3.0227        3.0527        2.2367        0.7060        0.7432        0.6208        0.6570        0.5849        0.6804        0.9562        1.3622        1.7948        2.5164        2.9600        2.7100        3.3741        3.4548        6.3742        5.2178        5.3824        7.2631        7.2514        4.7986        3.1082        2.2584        1.6273        1.9980        1.8534        1.8182        1.7249        0.9151        0.9219        1.8923        4.2981        6.1285        6.0825       20.1980       20.0051       14.8545        9.8320        6.6010        7.4434        6.5400        8.0848       12.1117       13.4090       13.2319       11.5715        8.3249        5.5506        3.4300        2.4189        2.3105        2.0161        1.5937        1.3115        1.6885        3.8797        4.5014        4.1726        4.6143        5.7515        5.3251        3.1679        3.1865        3.2403        8.0207       11.3526       12.5078       14.4694       17.7160       19.8853       17.9869       20.3493       25.1993       25.0090       23.6724       27.2305       28.4359       29.0356       30.7353       31.1729       44.6447       45.6067       51.3765       61.7043       69.2570       63.1269       61.2849       71.5814       67.8088       67.9187       65.0494       65.2122       62.7005       64.3251       66.3148       79.9812       87.7656      103.2260      107.4632       91.3377      115.8748      114.5952      130.3549      142.5421      159.2740      177.2177      183.9587      164.7109      172.1618      173.3691      147.7497      134.9740      124.3608      134.2326      125.5234      109.8951        0.0000        0.0000        0.0000      129.0002       86.1134       88.2900      103.1989       99.0902      147.3794      167.4393      170.7540      165.1758      176.1673      182.1002      153.5220      147.2395      164.3885        0.0000        0.0000        0.0000        0.0000        0.0000        0.0000        0.0000        0.0000        0.0000        0.0000        0.0000        0.0000        0.0000        0.0000        0.0000        0.0000        0.0000        0.0000        0.0000        0.0000        0.0000        0.0000        0.0000        0.0000        0.0000        0.0000        0.0000        0.0000        0.0000        0.0000        0.0000        0.0000        0.0000        0.0000        0.0000        0.0000        0.0000        0.0000        0.0000        0.0000        0.0000
        0.0000        0.0000       65.6961       47.5443       43.8681       53.0237       44.2200       40.6280       40.6313       38.5746       33.3229       38.6380       38.2963       33.3516       28.6285       21.4998       20.3645       22.4873       17.6162       13.9280       15.6979       13.3483       12.8993       13.8851       14.4466       13.2091       11.4400        5.9164        4.7899        4.0206        3.1666        7.0940        9.8878       10.6440       10.5565       10.1187        8.7441        7.9726        5.5440        4.7164        3.5227        2.9497        3.0790        2.8010        4.3017        5.0705        2.9727        2.6490        2.6131        3.3618        3.8183        2.8213        2.7744        2.1470        1.9529        1.9251        1.9590        1.9160        2.1982        3.4727        3.5455        4.4999        5.0415        3.4982        2.8619        2.2329        2.0162        8.2808        2.4840        4.5130        2.4856        1.4361        2.1197        3.0588        3.1387        2.7111        2.0463        0.5223        0.6232        0.8241        0.8472        1.2188        1.2664        1.6032        1.6655        1.9996        1.9650        1.9395        2.0220        2.2038        4.8220        2.9774        2.6962        3.4520        5.3293        5.1231        3.8135        3.3321        3.2811        4.0739        4.0979        3.8353        3.5983        4.3988        4.8667        8.0779        9.9030        7.6075        8.1647       20.9186       17.2698       11.9526        8.6790        7.0151        7.1429        7.9472       13.5324       23.5248       24.7486       24.4390       20.9488       16.2016       11.3570        6.0342        3.3128        2.3044        1.9935        1.7800        1.8947        2.3579        6.1374        6.8738        8.0864        9.2702        9.0380        6.8106        4.6033        5.1518        8.5877       12.4561       11.9578       13.3187       15.6328       23.1326       20.6394       24.8722       25.6579       30.4281       30.3772       29.6209       28.8045       42.3073       59.5191       40.2043       41.5930       49.2637       50.2412       50.6978       67.0385       68.4488       62.0536       72.1891       63.7113       63.2566       64.1761       62.1380       59.9758       59.9579       58.6622       61.4891       68.7340       70.8955       73.3371       79.5151       97.7806      109.8156      113.6674      132.1945      160.6362      182.3465      165.2549      158.3938      142.7874      142.8154      140.5972      123.4157      116.0981      108.7681      122.6561      145.1689        0.0000        0.0000        0.0000       99.6383       97.7970       81.9659       79.7780       85.7158      115.1714      147.9341      182.1648      194.1368      186.3963      202.5410      177.9966      165.4306      178.0892        0.0000        0.0000        0.0000        0.0000        0.0000        0.0000        0.0000        0.0000        0.0000        0.0000        0.0000        0.0000        0.0000        0.0000        0.0000        0.0000        0.0000        0.0000        0.0000        0.0000        0.0000        0.0000        0.0000        0.0000        0.0000        0.0000        0.0000        0.0000        0.0000        0.0000        0.0000        0.0000        0.0000        0.0000        0.0000        0.0000        0.0000        0.0000        0.0000        0.0000        0.0000        0.0000
        0.0000       49.2442       46.1278       32.8885       33.6591       38.9687       39.9572       31.6855       30.9910       25.8473       20.0175       13.7779       12.0603       10.3119       12.1876       15.4045       15.6577       16.5410       15.6362       18.3146       17.7372       16.7141       15.4617       13.8485       13.8952       13.8438       11.2621        6.8364        7.2918        8.1377        6.2756        8.1331        7.5079        7.2054        6.1767        5.7880        7.8247        9.8053        7.0491        5.1194        3.4359        2.6005        2.3043        2.7206        3.6608        4.5625        3.1524        3.4225        4.2884        4.7591        2.7274        1.5695        1.7834        2.0533        2.6119        2.1082        3.1586        2.9533        1.6583        2.4053        3.8124        2.7834        3.8747        4.0292        3.6183        3.4009        2.8144        2.4732        1.6984        1.9944        1.7469        2.1694        2.6721        3.3862        2.4047        1.3643        1.3337        1.3062        1.4871        1.4930        1.4348        1.5273        1.7223        1.6362        2.1312        2.4093        2.2425        3.1015        2.6382        3.2124        5.7693        5.5707        7.6295       12.8396       17.5783       18.1644       14.8136       15.9099       22.2745       16.2143       11.6959        7.9084        6.8900        6.4662        9.1237       12.7529       13.7500       16.0767       17.2721       25.3477       24.7165       17.6855       12.8723       10.4008       11.4401        6.4479       10.0512       23.9300       25.2769       25.1651       24.1931       22.9758       17.5327        9.5820        5.0019        3.5051        2.9866        3.2312        3.8206        5.3614        8.5614        9.7827       13.3474       15.5326       15.5483       15.4971       13.8286       13.9799       16.0785       16.4411       17.8074       19.0896       19.8919       23.0002       33.4263       35.3960       37.0344       37.2636       36.6568       38.2183       41.2349       45.7074       50.1528       50.8138       46.0051       51.6759       56.7197       58.1218       57.2244       62.9679       69.7066       72.0602       72.1208       64.3090       77.0946       56.4664       58.7460       61.9913       60.2905       60.0865       65.6706       86.0719       85.8365       81.0198      108.7268      130.1704      139.6198      129.7531      156.4345      128.4118      132.7924      135.4073      112.5362      109.5191       98.7897       84.1080       90.8897       49.3023        0.0000        0.0000        0.0000        0.0000      115.1691       96.3470       88.7507       78.8555       78.8993       95.0660       91.2860      157.6842      184.8879      167.8143      174.2083      187.1407      186.8909      179.2460        0.0000        0.0000        0.0000        0.0000        0.0000        0.0000        0.0000        0.0000        0.0000        0.0000        0.0000        0.0000        0.0000        0.0000        0.0000        0.0000        0.0000        0.0000        0.0000        0.0000        0.0000        0.0000        0.0000        0.0000        0.0000        0.0000        0.0000        0.0000        0.0000        0.0000        0.0000        0.0000        0.0000        0.0000        0.0000        0.0000        0.0000        0.0000        0.0000        0.0000        0.0000        0.0000        0.0000
        0.0000       43.2522       39.3475       29.7654       29.6740       31.8588       27.4354       24.7485       24.3804       14.9070        9.5706        4.6076        5.8528        7.4618        7.2496       11.8397       15.0720       16.0692       15.8262       17.3345       17.4801       15.7176       14.5764       12.6922       13.6364       12.7930        9.9745        6.6534        6.5521        5.4500        7.9401        8.8576        7.5383        7.3890        7.4101        4.7786        4.4868        3.8725        2.5777        2.1750        2.2095        2.2429        2.1553        2.6226        4.1653        5.0764        3.1888        3.3295        3.3649        3.4337        2.9029        2.8943        2.3812        2.4266        3.0519        2.0220        1.6787        1.3607        1.2748        1.3653        2.7369        3.3191        4.1219        5.2014        4.4944        4.2216        2.7780        3.0316        2.8591        3.0796        2.7621        2.6036        3.3430        3.2704        1.7862        0.7900        0.7202        2.0032        2.6544        2.0693        1.8855        1.7415        2.0036        1.9572        2.9692        3.3278        3.1944        5.2517        6.2887        5.4414        5.1996       10.9151       46.4602       25.5561       18.9880       25.7838       24.5415       23.0212       30.1211       26.3680       19.3838       11.4032       10.2989        8.2011        8.5840        9.2366       20.1826       19.0905       25.0206       24.7561       21.8049       20.6132       11.3409       10.1146       10.4093        7.9245        9.3989       13.0410       15.9404       16.1703       13.0271       10.6673        8.9566        6.8936        5.0070       10.0394        7.0171        3.2903        3.1506        7.9844       10.5291        9.9385       12.8266       13.9786       15.7730       14.1410       12.7606       14.2418       19.3656       21.2692       20.6268       18.7590       18.3690       16.2408       21.3884       28.6685       29.7381       36.8111       40.5203       43.6641       45.3916       49.0579       50.6800       48.2869       46.3662       52.5345       58.3084       54.9709       55.4869       66.8654       74.4633       88.4316       79.3909       66.8331       62.7958       59.7974       58.2039       61.6557       69.9801       71.7175       79.2557      107.6094      102.9938       97.1691      105.6728      131.0566      139.2493      126.8276      122.3304       87.7877      100.8406      108.4734       91.0520       95.1738       74.1808       76.8962        0.0000        0.0000        0.0000        0.0000        0.0000      118.1513      123.7351      105.6201       98.2123      132.7779      135.9962      105.6807      108.3496      189.1775      197.1585      178.6981      180.0438      206.6772        0.0000        0.0000        0.0000        0.0000        0.0000        0.0000        0.0000        0.0000        0.0000        0.0000        0.0000        0.0000        0.0000        0.0000        0.0000        0.0000        0.0000        0.0000        0.0000        0.0000        0.0000        0.0000        0.0000        0.0000        0.0000        0.0000        0.0000        0.0000        0.0000        0.0000        0.0000        0.0000        0.0000        0.0000        0.0000        0.0000        0.0000        0.0000        0.0000        0.0000        0.0000        0.0000        0.0000        0.0000        0.0000
       34.3773       34.5352       32.5299       26.7689       32.7107       31.2154       25.5308       18.3941       24.8985       16.2449        9.9611        7.4516        8.9228        8.9969        5.3675        8.7384        9.8086       12.5072       10.8672       14.6660       14.3140       13.3080       13.1996       11.4876       12.4091       12.2307       10.6348        7.3451        5.0815        4.4530        6.2337        8.7388        7.4748        5.2173        4.1788        2.5643        2.9120        2.2879        1.7872        1.4026        1.4822        1.7905        1.8695        2.8462        3.7788        3.0267        2.1596        1.6054        1.2805        2.2399        2.0914        3.3371        2.2199        1.2895        1.0425        1.2394        1.5036        2.0174        1.5428        3.1924        5.8279        2.7327        3.0365        3.6611        3.0432        2.7904        4.2820        4.6506        4.1992        3.3835        2.4869        2.6458        3.1770        3.2839        3.5640        1.6666        2.4150        1.5802        1.7661        2.0811        3.4079        2.8380        2.1672        2.0620        4.2888        4.6542        6.5388       31.5879       13.8019        7.2553        7.1936       13.9333       86.2713       60.3574       26.5166       30.1231       50.0105       41.6067       49.1467       67.2681       48.8252       26.2074       14.8398       12.7123       13.0786       16.8887       18.6007       35.2026       36.5420       28.5977       25.2796       23.1882       11.2915       10.1324        9.6414        9.1556        6.9182       12.0426       13.5345       16.0058       14.9755       13.6048       12.0223       10.5988        9.0410        7.4036        4.4372        3.3416        3.8024        8.2701       13.4337        8.9655        7.0467       13.1977       14.4490       12.8319       14.4035       18.2980       20.2653       19.8261       24.8964       19.5315       18.4408       14.7691       15.4838       17.8333       21.9392       34.8587       39.8298       49.7100       53.1129       60.7219       59.9741       52.2038       51.3479       54.2732       57.2158       54.8193       59.6598       73.2956       86.5573       96.5272       80.4248       70.8531       65.9827       59.8573       59.3095       60.6169       70.7653       94.6439       93.3261      109.5215      110.0159       91.5108      105.2086      111.3623      112.1498      112.0234      109.2690       97.3639       91.4866       95.6235       77.1589       74.1786       73.9602        0.0000        0.0000        0.0000        0.0000        0.0000        0.0000      154.9245      198.6175      221.8155      189.4536      196.4383      186.7302      155.0461      152.8417      198.3794      203.4753        0.0000        0.0000        0.0000        0.0000        0.0000        0.0000        0.0000        0.0000        0.0000        0.0000        0.0000        0.0000        0.0000        0.0000        0.0000        0.0000        0.0000        0.0000        0.0000        0.0000        0.0000        0.0000        0.0000        0.0000        0.0000        0.0000        0.0000        0.0000        0.0000        0.0000        0.0000        0.0000        0.0000        0.0000        0.0000        0.0000        0.0000        0.0000        0.0000        0.0000        0.0000        0.0000        0.0000        0.0000        0.0000        0.0000        0.0000        0.0000
       25.7447       25.0191       23.8917       23.8944       20.1269       32.6079       33.3403       20.7175       21.5931       28.0356       12.9437        7.6451        6.6009        3.1975        5.3639        6.5187       11.9460       12.0169        7.9999        9.2553       11.1013       12.1966       12.2397       11.1810       13.1099       15.1018       10.1213        5.0935        4.6446        4.8108        4.6507        4.5737        3.5141        3.5190        2.9051        2.5936        2.2848        1.1516        0.9499        0.8443        0.8139        0.9532        1.3345        1.8720        2.3273        2.3539        1.6722        1.3537        1.0317        0.7082        0.9315        1.6949        1.5658        1.5614        1.5354        2.0832        1.4728        1.9769        2.3539        3.3272        7.2874        6.0474        3.1989        3.6544        4.1401        3.8267        5.4539        5.8419        4.3147        3.7092        2.7714        2.4466        4.1863        3.9227        3.2168        1.9561        1.6839        2.0985        1.5633        1.7302        4.5015        2.4358        1.4232        1.3918        2.6380        4.1833        5.2869       38.3776       43.4970       10.8516        7.4767        6.8952       12.3403       22.9041       23.2992       25.2459       30.2740       35.6402       39.6424       79.1669      105.1591       77.5715       47.3858       41.6292       32.5045       27.3583       31.4686       39.4428       40.7936       35.3399       34.1370       32.7559       19.0842       15.7620       10.9099        8.1569       10.4250       10.4292       14.3436       18.2915       15.8896       19.0463       12.5015       11.8882        7.5362        6.2228        5.2911        5.7926        8.8738        9.0533        8.6316        9.5991        8.4738       15.3086       14.4205       13.3103       20.5467       25.4880       20.0977       20.1839       21.0892       19.0442       18.8779       15.1351       15.0665       16.5183       19.5791       29.9304       41.5919       57.8927       62.3484       76.1654       57.8421       54.4480       50.8490       51.6815       58.8785       57.3942       61.8467       88.4066      109.2290      107.4043       90.1266       71.5382       61.4666       63.4599       73.9670       69.2895       69.9106       77.5998       91.0291       98.2252       92.6406       91.4853       92.2246       93.2037       98.7135      106.2660      100.7251       76.9232       74.4565       77.2391       72.9602       70.2521        0.0000        0.0000        0.0000        0.0000        0.0000        0.0000      245.5200      207.0032      187.9258      197.3169      233.6587      192.9332      158.1056      199.6739      193.3054      224.0175      222.2647        0.0000        0.0000        0.0000        0.0000        0.0000        0.0000        0.0000        0.0000        0.0000        0.0000        0.0000        0.0000        0.0000        0.0000        0.0000        0.0000        0.0000        0.0000        0.0000        0.0000        0.0000        0.0000        0.0000        0.0000        0.0000        0.0000        0.0000        0.0000        0.0000        0.0000        0.0000        0.0000        0.0000        0.0000        0.0000        0.0000        0.0000        0.0000        0.0000        0.0000        0.0000        0.0000        0.0000        0.0000        0.0000        0.0000        0.0000        0.0000
        9.2206       10.0720       11.0966       11.8123       10.8036       11.5838       14.0194       15.8310       11.4230       10.9005       12.1308       10.7329        4.8584        2.2831        3.5562        4.1763        5.0315        3.9865        3.8533        7.2270        9.2497       10.2802       10.9175       12.0331       10.0485        8.5134        7.1149        4.0061        3.8209        4.7330        4.4090        4.2658        3.8117        4.0028        3.0852        2.1331        0.9591        0.5022        0.4064        0.5098        0.5256        0.5221        1.0734        1.5416        1.3948        1.3621        1.1917        1.8057        2.2616        1.6284        2.2988        2.3587        2.1748        3.4703        3.8235        3.6637        3.3187        2.6300        3.0402        4.5408       10.2516       11.6326       10.0580        6.6408        4.3254        3.8865        3.8206        2.5628        2.3201        2.9874        3.5464        2.2843        2.6326        3.7263        3.7774        2.3417        2.4265        2.1200        1.1231        0.9950        0.8176        1.1056        0.9091        1.9511        2.5983        3.4592        3.6404        6.1637       12.9233       15.3149       12.5941       10.3167       12.8885       21.1052       26.7170       33.7845       38.1532       35.5199       35.8665       43.0000       52.2724       56.8669       66.6533       72.0893       57.6994       47.6038       58.2412       45.2122       33.5925       39.1712       49.7986       43.0389       39.6493       28.1701       22.9607       22.5797       22.1964       16.4732       14.9341       16.2599       10.5267        7.8600       10.0073       10.6059        7.3113        6.3545        8.2339        6.7172        4.5271        6.2801        6.5726        6.1246        4.5383       10.0427        8.9764       17.4074       19.8052       21.6536       17.5757       18.0381       19.2793       20.0094       19.4210       17.5701       19.1847       20.1891       21.2375       28.2132       35.8731       49.2886       57.9429       58.7484       56.9246       50.6315       51.7468       50.0496       51.1185       53.6842       58.9923       80.1777       93.2771       93.9067       77.4073       74.2433       79.9564       84.5582       71.4025       54.4424       46.2170       45.7827       51.6108       67.5614       65.9962       79.1036       78.3898       87.2331      115.4927      114.2830      101.2750       71.5484       77.6872       78.5283        0.0000        0.0000        0.0000        0.0000        0.0000        0.0000        0.0000        0.0000      259.0800      211.8665      223.8630      172.2926      178.7743      201.0000        0.0000      223.1400      273.7800      276.2700      270.7500        0.0000        0.0000        0.0000        0.0000        0.0000        0.0000        0.0000        0.0000        0.0000        0.0000        0.0000        0.0000        0.0000        0.0000        0.0000        0.0000        0.0000        0.0000        0.0000        0.0000        0.0000        0.0000        0.0000        0.0000        0.0000        0.0000        0.0000        0.0000        0.0000        0.0000        0.0000        0.0000        0.0000        0.0000        0.0000        0.0000        0.0000        0.0000        0.0000        0.0000        0.0000        0.0000        0.0000        0.0000        0.0000        0.0000        0.0000        0.0000
       11.1286        9.0614       10.1014        8.3396        9.0308        8.7473        9.5422       14.4087       14.2039       14.8128       17.5936        9.6658        7.1038        2.5514        2.9977        3.4306        4.0721        3.8014        3.1665        5.6456        8.0127       11.0822       11.6876       11.6497       10.4411        8.5793        6.9982        4.5569        4.5152        4.1883        3.1098        2.3756        2.8556        3.1517        2.2272        1.7746        0.6295        0.7989        0.9646        2.2079        2.8992        2.1997        3.1860        4.4101        2.3344        1.7952        1.7004        2.0640        2.3292        2.3228        2.0910        3.0301        2.5600        3.0969        3.2022        1.8087        2.5375        2.7115        2.9416        5.7578        8.5661       10.2507       12.0188        7.1989        4.4890        3.5325        3.3529        1.4169        2.3552        3.3333        3.7621        2.4778        2.2688        2.8362        2.5551        1.2144        0.8762        0.8712        0.8754        0.7882        1.0295        1.3056        1.3741        2.1108        3.8970        6.1906        7.2872       12.4579       14.5282       15.5002       13.7560       15.3136       14.9199       20.2596       25.1676       31.9246       38.8046       46.0609       42.3737       39.9064       48.7268       48.3678       52.0967       59.6974       65.0736       67.9667       76.6218       77.3059       62.4579       56.2192       52.5828       47.2715       37.3577       33.7000       27.5962       24.1691       27.0514       21.6662       13.6322        7.9240        5.4933        4.6681        5.5227        6.5089        5.9632        5.8665        6.4781        6.9957        6.3931        4.4187        8.8321        3.7240        2.8012        4.8115        5.6195       14.4951       14.5735       18.0176       15.6783       18.8786       19.6311       19.3558       18.5482       16.8211       20.2797       26.4207       23.9666       28.8677       36.0815       50.7550       51.0034       53.4076       53.2644       47.8884       47.5276       46.3180       46.8373       47.7015       59.6503       77.5565       95.4585       97.1501       84.9947       76.7635       69.2662       65.2261       61.3614       51.4357       42.9081       42.1513       49.9781       54.1084       83.0916       94.0257       98.8536      103.7021      113.0605      113.0420       96.6073        0.0000        0.0000        0.0000        0.0000        0.0000        0.0000        0.0000        0.0000        0.0000        0.0000        0.0000      306.7500      182.9683      198.7064      148.1611        0.0000        0.0000        0.0000        0.0000        0.0000        0.0000        0.0000        0.0000        0.0000        0.0000        0.0000        0.0000        0.0000        0.0000        0.0000        0.0000        0.0000        0.0000        0.0000        0.0000        0.0000        0.0000        0.0000        0.0000        0.0000        0.0000        0.0000        0.0000        0.0000        0.0000        0.0000        0.0000        0.0000        0.0000        0.0000        0.0000        0.0000        0.0000        0.0000        0.0000        0.0000        0.0000        0.0000        0.0000        0.0000        0.0000        0.0000        0.0000        0.0000        0.0000        0.0000        0.0000        0.0000        0.0000        0.0000
        0.0000        0.0000       12.3957        9.9374        0.0000        6.3501        6.8421       10.7474       14.6937       14.4897       18.7750       22.1565       17.4115        6.8026        3.4342        1.9535        3.1736        4.1102        3.5665        5.0920        6.0661        6.2860        6.8372        7.4382        7.2618        8.1100        7.5638        4.8108        4.0153        3.6922        2.5373        1.6053        0.9402        1.1399        0.9218        1.0769        0.5946        0.8022        1.2960        2.0686        2.3613        2.3775        2.0508        2.0377        1.7602        2.2018        2.1480        2.6829        2.5750        2.3371        2.5668        2.5912        2.6683        2.6409        3.5889        3.3012        4.3441        5.4425        8.4281       12.5329       13.0287       19.7369       21.2467       17.2487       11.8477        3.9884        1.9186        1.9939        2.7449       10.6297       21.8441       11.7850        2.4696        1.7664        1.9356        1.5266        1.0646        0.9960        2.0762        1.1597        1.0444        1.0648        1.7209        2.6695        3.6139        4.5947        7.4350       11.3661       14.4331       20.3164       28.2362       31.1575       21.8391       24.8459       33.1094       33.9487       35.2121       35.8949       38.8349       39.3709       44.2059       58.6611       56.8550       62.6442       68.4341       71.8911       80.8912      116.7637      143.5021       89.0480       58.8458       48.3479       40.7582       36.4488       31.1177       28.5950       17.3736       11.2982       10.9912       10.1061        8.0344        9.7088        4.8681        6.2848        5.6804        5.6644        5.2190        4.8529        4.8121        5.1894        6.5034        3.2743        4.1675        4.0990        5.2375       10.1861       12.6511       13.6887       12.5978       17.3619       18.2462       20.9520       20.4629       17.5211       26.8014       36.3568       33.6382       39.1919       46.2238       59.2016       46.9537       47.2128       49.6912       51.1462       52.1629       46.7051       45.8508       48.4763       61.7175       87.6476       89.2496       83.8518       76.5278       64.1950       67.6497       63.4918       73.0790       57.2836       63.8298       61.5526       51.7504       52.8820       64.5095      103.8554      119.5755      120.0138       96.2158      112.4236       97.1841       88.6331        0.0000        0.0000      100.5243        0.0000        0.0000        0.0000        0.0000        0.0000        0.0000      386.8800      286.9500      176.6206        0.0000        0.0000        0.0000        0.0000        0.0000        0.0000        0.0000        0.0000        0.0000        0.0000        0.0000        0.0000        0.0000        0.0000        0.0000        0.0000        0.0000        0.0000        0.0000        0.0000        0.0000        0.0000        0.0000        0.0000        0.0000        0.0000        0.0000        0.0000        0.0000        0.0000        0.0000        0.0000        0.0000        0.0000        0.0000        0.0000        0.0000        0.0000        0.0000        0.0000        0.0000        0.0000        0.0000        0.0000        0.0000        0.0000        0.0000        0.0000        0.0000        0.0000        0.0000        0.0000        0.0000        0.0000        0.0000        0.0000        0.0000
        0.0000        0.0000        0.0000        0.0000        0.0000        6.2092        7.1512       11.0432       13.6622       13.4953       13.4907       16.2837        9.3117        9.3939        4.1687        4.0444        3.4066        3.0342        2.3651        2.4230        3.6604        3.8991        3.7245        4.5409        5.8956        6.6856        5.9533        4.1406        2.4635        2.0248        2.1915        1.5483        1.2810        1.2429        1.0073        0.8012        0.7488        0.8120        1.2670        1.4452        2.0670        1.9980        1.9308        2.1503        2.6388        3.5938        2.7865        3.7278        3.4846        2.5351        2.3722        2.1642        2.3169        5.2619       10.4753       12.3389       15.0479       12.3842       16.5703       16.1208       14.4770       13.1405       15.3844        9.4322        6.1147        4.2773        2.5609        3.3460        5.9245      121.4565       72.7050       85.5942        3.4951        2.4955        2.4778        1.7621        1.7362        1.8751        1.5823        0.7843        0.7218        1.4165        1.6059        2.3882        3.6518        4.6145        3.8441        7.0110       19.6516       20.1779       34.6906       55.3313       41.6112       27.3806       29.5286       29.0640       33.7452       33.0044       37.2295       44.3834       41.8910       53.4658       55.5276       55.6655       64.0098       71.9503       79.9246       85.5279      116.2472       83.5889       61.6019       70.8911       59.0759       50.1095       47.3597       32.8493       25.7885       20.5724       16.9888       14.8276        6.4163        5.4647        4.5806        5.2879        4.5826        4.1373        3.9615        3.3627        3.1420        3.1431        3.4537        2.9371        3.6581        5.1464        9.0988       12.6562       11.5599       13.7241       13.4407       17.0646       25.7091       24.9199       32.6401       22.1489       30.4078       34.0310       35.5691       46.0729       46.3602       44.3274       42.3174       43.8583       49.5146       54.7148       57.0745       51.7499       49.1427       50.1639       55.4984       72.1187       76.5807       72.4642       77.1840       69.2567       76.7979       68.8699       58.1113       47.5512       57.8731       63.7233       68.3409       77.9610       72.4797       58.7601       73.3864       79.5918       92.0566      115.3621       98.5052      112.8676       99.7272      112.6015      119.8787      146.4767        0.0000        0.0000        0.0000        0.0000      111.0900      311.9100      229.2900      153.1132        0.0000        0.0000        0.0000        0.0000        0.0000        0.0000        0.0000        0.0000        0.0000        0.0000        0.0000        0.0000        0.0000        0.0000        0.0000        0.0000        0.0000        0.0000        0.0000        0.0000        0.0000        0.0000        0.0000        0.0000        0.0000        0.0000        0.0000        0.0000        0.0000        0.0000        0.0000        0.0000        0.0000        0.0000        0.0000        0.0000        0.0000        0.0000        0.0000        0.0000        0.0000        0.0000        0.0000        0.0000        0.0000        0.0000        0.0000        0.0000        0.0000        0.0000        0.0000        0.0000        0.0000        0.0000        0.0000        0.0000        0.0000
        0.0000        0.0000        0.0000        0.0000        0.0000       12.9591       17.2810       11.8338       12.8548       18.4047       22.1201       16.2572       13.3898       14.6838        9.6710        3.7244        3.6595        3.6297        3.8443        2.9368        2.5005        2.0075        2.1267        2.2290        3.5061        3.8184        3.4530        2.7114        4.1243        2.5734        2.1446        0.3079        0.9198        1.0441        0.8125        1.1673        1.5413        1.2773        0.9126        0.4127        1.0327        1.1339        1.5295        2.9198        3.2006        3.0896        3.4113        5.9110        5.2429        6.0795        5.0842        5.1310       12.3551       29.5870       32.3406       32.4413       40.0823       17.2946       19.6069       18.6986       19.6152       23.6519       22.4256       15.7639       13.1780        8.6883        5.3161        8.1320       14.3985       75.7181      109.0631       68.3221        7.2833        4.7636        2.7467        1.4639        2.3943        2.2901        1.1664        0.7698        0.8312        1.5183        1.6480        2.3033        2.6021        4.3581        4.5468        4.6225        8.9256       12.6337       12.1098       12.3941       16.4944       19.5156       18.6613       16.9884       17.9771       25.1541       34.0262       30.5280       31.6202       31.3443       35.8918       51.7708       61.9760       65.0871       61.1026       65.1918       71.4828       71.7871       70.4110       92.1108      106.0494       74.0971       67.8755       56.1049       46.9745       30.5767       21.0433       12.5805        7.6598        5.4083        4.5069        1.0607        0.8172        0.5861        0.4497        1.2459        1.3596        2.3218        2.7744        3.0563        4.6770        5.7730        7.1096        9.6865        9.2700       12.2811       17.6548       20.6918       19.4307       24.6780       23.2356       23.2756       29.5834       34.4517       36.2352       35.2363       41.4142       40.6338       38.7314       33.7782       42.1662       44.4998       46.6958       42.9598       43.1917       47.9610       53.0516       64.7138       62.9612       62.6160       59.0554       54.9515       52.9350       46.1710       47.7301       54.0966       60.6376       74.8907       66.7072       81.9057       61.9565       57.2984       73.4036       91.3037       93.6716       74.1096       77.9098       80.1691       99.3022      109.3671      108.5789       97.5724        0.0000        0.0000        0.0000       79.0400       75.3177      102.2104      110.9343      115.8233      112.9174        0.0000        0.0000        0.0000        0.0000        0.0000        0.0000        0.0000        0.0000        0.0000        0.0000        0.0000        0.0000        0.0000        0.0000        0.0000        0.0000        0.0000        0.0000        0.0000        0.0000        0.0000        0.0000        0.0000        0.0000        0.0000        0.0000        0.0000        0.0000        0.0000        0.0000        0.0000        0.0000        0.0000        0.0000        0.0000        0.0000        0.0000        0.0000        0.0000        0.0000        0.0000        0.0000        0.0000        0.0000        0.0000        0.0000        0.0000        0.0000        0.0000        0.0000        0.0000        0.0000        0.0000        0.0000        0.0000        0.0000
        0.0000        0.0000        0.0000        0.0000        0.0000       15.0808       16.6337       16.1500       15.7583       20.9616       21.5301       10.0756       15.1467       16.9944       11.5683        9.1308        5.4430        6.4063        6.8154        3.9894        1.9790        1.4992        1.5368        1.5157        1.8491        3.0348        3.2811        3.0485        3.8953        2.4665        2.3666        0.9629        0.4548        0.4244        0.6500        1.3386        1.4981        0.9645        0.6366        0.6970        1.1602        1.2234        1.1043        1.3273        2.2791        2.5538        3.2210        8.1925        8.1256       10.4491       11.5762       11.9761       13.7277       14.0636       14.7474       15.0736       19.3521       15.9489       22.0693       22.1622       24.9631       23.5097       19.6032       25.0083       11.5309        9.8246       11.7483        7.5177       11.1382       12.7082       11.6269       13.9684        9.4342        4.8372        2.2124        1.4781        1.9451        1.4305        1.0634        0.9180        1.4352       48.0489        2.7220        2.2407        2.2547        5.0106        4.0105        5.8234       12.1470       14.7073       16.7785       14.2445       13.9879       18.5388       15.4763       15.3298       17.6147       21.9507       30.3981       26.6334       31.1448       32.5263       41.3499       55.6023       64.2958       67.3248       56.7208       68.0795       77.1393       84.2505       86.6675      103.8238      194.1830      127.0526      108.8632       92.7700       59.5366       39.1756       22.3848       11.5409        8.2634        5.5684        3.9346        0.9936        0.8845        0.7548        2.9770        4.3068        1.5233        2.5259        3.2574        4.7634        4.9750        7.4732       10.0757       13.1127       13.2403       11.7472       16.6691       24.6199       23.3434       23.5570       23.9214       23.7991       22.2498       25.5951       28.7984       34.1941       37.9117       42.5922       33.6771       30.5262       38.1081       47.1737       44.1565       42.3173       43.0787       48.7300       50.1083       63.0107       60.8059       56.8705       51.6029       49.7513       45.4536       45.8841       52.5450       60.7286       68.9549       55.2524       69.1443       76.1610       80.4107       58.1065       73.1003       80.3126       72.6786       72.2223       86.3909       96.2927      101.9655      104.7275       94.8812      109.8569        0.0000        0.0000       76.2450       71.3204       72.0060       85.0554       81.3752       65.9327       66.2026       68.8054       63.0250       50.6563       47.3756       47.6259        0.0000        0.0000        0.0000        0.0000        0.0000        0.0000        0.0000        0.0000        0.0000        0.0000        0.0000        0.0000        0.0000        0.0000        0.0000        0.0000        0.0000        0.0000        0.0000        0.0000        0.0000        0.0000        0.0000        0.0000        0.0000        0.0000        0.0000        0.0000        0.0000        0.0000        0.0000        0.0000        0.0000        0.0000        0.0000        0.0000        0.0000        0.0000        0.0000        0.0000        0.0000        0.0000        0.0000        0.0000        0.0000        0.0000        0.0000        0.0000        0.0000        0.0000        0.0000
        0.0000        0.0000        0.0000        0.0000       11.7332       14.8898       17.0686       16.8809       17.5115       16.5239       11.5540        6.3684        8.7581        8.7468        8.0824        5.3014        7.9398        8.9058        6.5183        3.6557        3.1241        2.0100        1.4366        1.5632        2.5498        3.5375        3.0477        2.9220        2.4139        2.4659        2.1863        0.6856        0.6416        0.7664        0.8831        1.4489        1.4335        1.0574        0.9174        1.3370        1.2948        1.7340        0.8527        0.7047        3.5109        4.2205        3.4157        7.1069        9.3896       18.6789       24.7460       15.2788       15.2657       13.1593       13.5741       15.9977       18.1036       21.7113       17.5986       11.4291       18.6513       23.7102       21.8866       13.8394       15.9493       16.6487       19.4368       14.5566       13.9409       12.3308       17.4613       16.1847       12.3773       14.6923        7.5661        4.3752        4.0656        1.9148        1.6681        1.5776        4.2849        4.4182        1.4709        3.2036        4.0406        3.9906        2.6772        4.7046        7.1581        9.2868        9.7689       16.6646       15.8458       25.6881       46.9983       23.9443       13.6904       14.3466       15.7343       18.9820       21.2034       26.6279       28.8140       45.0323       53.3799       50.3255       45.0330       54.6107       69.7048       96.1330      106.4325       94.2814       97.9666      115.4579      104.6082       91.1640       57.7555       51.5810       37.8939       16.8101       10.7472        7.0110       10.6021        1.9569        1.1169        2.6236        4.2679        3.8587        2.7328        6.0579        6.5299        5.3715        6.4062        9.2282       10.2773       16.3736       15.8736       19.0313       20.5552       24.5725       29.9466       27.5104       26.7943       27.1615       22.6843       24.5147       28.8924       35.7542       38.0800       42.3136       36.8756       38.0206       40.2868       46.3488       47.9751       45.6619       49.0655       51.3723       50.7919       60.4803       61.4068       58.6873       55.0821       50.5012       47.3089       51.3790       67.6737       79.6538       75.8642       66.2480       69.6867       65.9443       57.7629       53.8983       57.3499       67.2739       71.6270       75.5990       73.2703       78.5561       86.9829       75.4153       83.7322       98.2227        0.0000       83.3073       75.6012       71.5857       73.1508       68.2086       66.4604       62.8703       63.3883       62.8766       60.1012       56.1964       56.5461       55.4449       79.2240        0.0000        0.0000        0.0000        0.0000        0.0000        0.0000        0.0000        0.0000        0.0000        0.0000        0.0000        0.0000        0.0000        0.0000        0.0000        0.0000        0.0000        0.0000        0.0000        0.0000        0.0000        0.0000        0.0000        0.0000        0.0000        0.0000        0.0000        0.0000        0.0000        0.0000        0.0000        0.0000        0.0000        0.0000        0.0000        0.0000        0.0000        0.0000        0.0000        0.0000        0.0000        0.0000        0.0000        0.0000        0.0000        0.0000        0.0000        0.0000        0.0000        0.0000
        0.0000        0.0000        0.0000        0.0000       14.0520       13.5104       12.0047       13.9275       12.6474       14.5429       10.5523        5.8771        4.7837        5.5414        5.5736        5.4040        6.0121        4.6662        4.4552        3.4599        4.8070        5.0813        2.7526        5.4089        3.5439        3.7312        2.4072        2.5072        3.3469        2.9700        2.1613        0.6445        0.9084        0.6089        0.2897        1.0481        0.8617        0.7007        1.6266        1.9682        2.4790        3.3696        2.4288        3.1367        3.7557        5.2794        5.5333        8.6222       12.9602       18.3600       17.2425       13.0716       13.4913       12.4266       12.9551       12.5221       13.6488       12.6113       11.4457       15.7971       16.3841       17.3976       18.4812       18.2487       28.4135       25.6200       23.2309       20.9125       23.6651       21.2304       21.2833       16.6540       10.4355       10.6668       14.9179       10.6981        5.5966        3.1144        2.0640        2.3613        5.1843        3.5253        2.0702        2.2583        2.4981        3.1876        2.8472        6.2366        5.7441        5.2002        7.3876        9.3473       10.3116      139.4357      169.6901       56.0303       16.0757       12.4405       14.0766       15.4932       18.9520       24.9207       25.3662       33.8825       39.3472       38.7226       40.6930       44.7858       50.9921       48.8110       66.1573       81.5436       82.6829       91.2018       97.0127       80.7800       63.5682       57.1172       43.6940       30.5375       19.0989       22.7784       19.7184        9.3231        8.3174       13.8699        9.7707        2.7469        3.2046        5.1565       11.0372        8.7519       11.0373       15.0284       16.8955       19.8464       20.3882       22.7258       23.6999       27.1295       31.8071       29.2477       26.6411       30.4298       31.6627       36.9811       46.8492       38.0112       38.4588       39.9643       43.3852       42.3380       41.5701       37.4756       40.1402       46.2120       51.0173       58.1371       60.1514       64.4662       62.9148       67.9740       63.7944       53.9963       51.0012       55.6238       74.6859       92.2995       96.8834       82.9588       77.3014       70.1725       69.3983       65.9080       83.2747      112.2272      115.2244      103.9276      104.0323      117.1377       89.4159       78.3236       85.9608       98.9061      108.0954       83.6902       87.5294       76.4802       72.3302       71.4461       84.4568      101.5680       68.3658       62.6238       63.0021       55.7812       64.6570       79.6942       68.5814        0.0000        0.0000        0.0000        0.0000        0.0000        0.0000        0.0000        0.0000        0.0000        0.0000        0.0000        0.0000        0.0000        0.0000        0.0000        0.0000        0.0000        0.0000        0.0000        0.0000        0.0000        0.0000        0.0000        0.0000        0.0000        0.0000        0.0000        0.0000        0.0000        0.0000        0.0000        0.0000        0.0000        0.0000        0.0000        0.0000        0.0000        0.0000        0.0000        0.0000        0.0000        0.0000        0.0000        0.0000        0.0000        0.0000        0.0000        0.0000        0.0000        0.0000
        0.0000        0.0000        0.0000        0.0000        7.3219        6.6800        6.4362        4.6551        7.0322        6.8266        5.5844       10.0038       11.4248       11.4347        8.6547        6.3544        4.8707        7.4935        9.6660        8.8935        8.3683        6.6636        6.6303        7.9900        8.7435        7.0696        6.3901        7.5557        5.0154        4.3530        2.9803        1.5708        2.1416        3.0030        3.9990        5.2094        6.0237        5.3818        5.0534        7.1560        8.2675        8.2991        7.9157       14.6676       28.4107       40.4230       30.8159       22.3550       12.9760       12.6403       11.6833        6.3195        9.1671       12.1896       19.5582       16.7315       22.5662       20.2490       18.1262       16.9608       25.1578       17.6172       20.6003       20.5469       28.0729       31.4129       30.2483       36.1131       34.7137       36.3921       32.0290       28.4641       24.9773       21.1099       24.7127       20.0570       10.6038        4.6024        4.3174        5.1317        6.0764        5.7428        5.2085        1.1171        2.2582        1.3297        1.0470        2.4210        1.8982        3.0391        6.8324        3.2923        3.2099        9.2250       36.1444        9.0604        9.6365       10.9554       12.7633       13.2539       17.0431       17.3113       19.5629       23.8127       27.6387       33.0179       30.3526       36.5902       54.7613       39.8123       45.9129       62.5368       69.7399       69.3913       69.6535       90.0277       63.2745       47.2703       39.1429       32.5990       26.8039       20.0687       16.5718       11.4444        4.5386        4.5666        2.7162       14.5308       12.3452       13.3088       15.6964       20.8519       26.6254       32.1103       35.4352       37.2633       46.0565       47.3486       53.8292       34.3544       39.9850       39.1853       38.7299       36.2826       32.7876       47.0913       42.0575       35.4616       31.0647       32.4267       41.4260       47.0900       46.0095       42.7704       45.9351       53.0353       66.2434       70.3314       72.6695       70.2743       65.3767       62.5301       67.1793       54.7405       48.7079       62.3989       60.4251      100.4333       96.9871       83.2197       99.0892      117.2402      102.4490      103.0276      116.6588      130.2624      130.8677      135.1823      131.0311      115.2440      108.1406      119.3731      116.9430      118.3654      121.1534      105.7888      102.2095       92.4368       71.6538       68.5514       78.6134       89.3446       78.2462       67.7351       61.5190       59.4182       53.6127       56.0922       58.7878        0.0000        0.0000        0.0000        0.0000        0.0000        0.0000        0.0000        0.0000        0.0000        0.0000        0.0000        0.0000        0.0000        0.0000        0.0000        0.0000        0.0000        0.0000        0.0000        0.0000        0.0000        0.0000        0.0000        0.0000        0.0000        0.0000        0.0000        0.0000        0.0000        0.0000        0.0000        0.0000        0.0000        0.0000        0.0000        0.0000        0.0000        0.0000        0.0000        0.0000        0.0000        0.0000        0.0000        0.0000        0.0000        0.0000        0.0000        0.0000        0.0000        0.0000
        0.0000        0.0000        0.0000        0.0000        0.0000        0.0000        0.0000        0.0000        3.8340        4.7359        4.7746        8.3924       10.6238        8.7193        8.0384        9.0560       12.0867       14.8963       11.5052        7.1554        8.9564        7.3465       10.1489        8.3499        9.8242       10.0919       10.4113       19.1927       21.8596        6.3365        4.2493        2.5498        3.9732        4.9821        7.0611       11.3170       17.1292       16.1661       11.3441       12.6690       14.5307       10.0155       10.2507       14.8349       16.9346       20.1203       11.9797        5.9232        4.7139        7.1846        8.3121       10.1690        8.9749       12.1462       17.8333       15.4490       32.4898       20.1273       20.0972       22.2937       22.0802       18.1450       35.1001       29.0313       29.4088       28.5154       33.6541       32.8919       38.2805       30.3163       27.6679       37.1335       30.2900       25.8480       22.9561       12.7350       13.8697       10.2691       21.4929        7.9040        9.2825        7.9418        9.0719        4.7365        3.3173        2.5027        4.5900        0.9708        2.9977        2.9519        2.4811        1.6658        1.6362        1.0032        1.6508        6.7345        9.3255       11.7895       13.3026       13.6100       15.3785       18.1931       19.1325       23.3878       24.2526       27.6736       31.1804       35.7041       60.1477       56.2602       49.1969       62.3342       67.7290       67.8591       62.4799       54.9887       54.0425       52.6184       44.9023       33.1535       27.8547       22.0220       25.8961       10.7972        5.8218        4.7692        7.7936       18.3279       20.1528       20.6961       21.1027       27.2502       33.7024       40.7639       41.4973       38.3321       45.4744       65.4553       77.9036       60.2663       43.9198       43.5333       59.0051       49.3406       62.9039       60.5649       39.4185       36.4765       34.3859       31.3743       42.4426       52.1976       58.6128       49.4007       51.9402       54.7404       61.1697       71.5790       71.7151       73.4948       65.1082       58.5414       57.4756       52.0846       51.1501       68.8546       68.0375       87.2115      102.1021      101.8040      107.2876      130.9136      112.8475      123.1810      138.8524      137.0071      140.8759      150.5704      142.9789      131.0114      184.2909      165.8480      165.6796      139.8959      144.2760      110.5297      141.3954       77.8730       72.5835      112.0277       69.1404       73.3947       74.9393       71.8446       68.1402       68.2722       63.2400        0.0000        0.0000        0.0000        0.0000        0.0000        0.0000        0.0000        0.0000        0.0000        0.0000        0.0000        0.0000        0.0000        0.0000        0.0000        0.0000        0.0000        0.0000        0.0000        0.0000        0.0000        0.0000        0.0000        0.0000        0.0000        0.0000        0.0000        0.0000        0.0000        0.0000        0.0000        0.0000        0.0000        0.0000        0.0000        0.0000        0.0000        0.0000        0.0000        0.0000        0.0000        0.0000        0.0000        0.0000        0.0000        0.0000        0.0000        0.0000        0.0000        0.0000        0.0000        0.0000
        0.0000        0.0000        0.0000        0.0000        0.0000        0.0000        0.0000        0.0000        0.0000        0.0000        2.8210        5.1397        5.9179        4.4138        4.3981        5.6288        6.9441        6.9457        7.1158        7.6088        6.7774        7.6971        7.3408        9.0820        9.3700        7.3682        5.7453        8.1899        8.4403        6.7127        6.4632        7.0465        7.0675       10.5425       13.8757       24.6165       24.3898       20.5336       13.5260       11.3822        8.5556        5.5724        5.9910        9.3931        8.3997        9.4764        5.9046        9.3706        5.9539        3.2162        4.2910       10.7143       12.0225       15.2173       19.8505       18.2092       20.5323       15.6394       16.7199       24.7606       15.9817       18.1953       30.4838       20.0380       28.6327       21.7858       30.7341       31.3426       35.3019       29.3794       29.2263       21.7095       32.0950       46.6813       62.0297       24.8725       31.6644       28.6886       29.7659       14.4626        9.7833        9.0244       10.2633        3.9797        5.3371        7.2498        5.4762        5.3921        4.8084        7.5791        5.9509        3.7226        4.1465        3.2508        3.0861       10.2632       12.8062       10.8962       12.8182       15.0289       17.0707       22.9125       24.1630       27.5875       26.5462       26.1498       28.5066       33.9437       36.5619       43.2251       48.0859       97.4472       86.3266       71.5890       67.2151       59.9370       44.4307       43.1078       38.0894       33.0341       28.2444       24.2248       19.1383       18.4000       10.1652        9.1515       20.5844       33.8511       30.0532       28.4891       29.6381       35.5879       39.1467       45.2710       46.8225       47.8823       48.6273       62.7320       65.7643       57.4223       60.4252       48.7400       46.3341       49.1718       56.6768       52.9565       39.4625       36.8019       49.3345       49.2247       43.7906       48.1131       50.5714       57.1139       51.7688       57.3987       64.9752       68.8473       73.4629       70.6536       64.8482       63.7151       66.3074       66.9343       65.5952       66.5184       70.3012      102.6356      128.5220      127.0243      107.6820      123.8856      138.4748      159.5914      167.3863      174.9576      210.4375      201.5682      202.6374      202.4704      195.1414      176.8616      191.2249      182.5845      140.8832      146.7502      110.6226       75.7807      111.7740      118.1500      126.9705       84.0490      100.9127       91.9391        0.0000        0.0000        0.0000        0.0000        0.0000        0.0000        0.0000        0.0000        0.0000        0.0000        0.0000        0.0000        0.0000        0.0000        0.0000        0.0000        0.0000        0.0000        0.0000        0.0000        0.0000        0.0000        0.0000        0.0000        0.0000        0.0000        0.0000        0.0000        0.0000        0.0000        0.0000        0.0000        0.0000        0.0000        0.0000        0.0000        0.0000        0.0000        0.0000        0.0000        0.0000        0.0000        0.0000        0.0000        0.0000        0.0000        0.0000        0.0000        0.0000        0.0000        0.0000        0.0000        0.0000        0.0000        0.0000
        0.0000        0.0000        0.0000        0.0000        0.0000        0.0000        0.0000        0.0000        0.0000        0.0000        2.3930        4.0000        2.2960        2.9537        4.6270        4.6854        3.7905        5.1928        4.2656        4.5066        3.3355        3.2179        5.1080        6.2774       11.7295        8.1802        7.0411        9.8096       11.7418        9.8179       11.0137       14.3736       13.1799       17.9323       12.9203       14.8254        7.2446        4.2173        3.2456        2.7238        2.3509        1.1202        9.7420        6.5200        6.9173        5.9122        3.8070        7.6525        6.6121        6.5368        8.7557        8.0388       16.2792       17.5768       16.0292       14.8436       15.3207       19.8245       22.8769       19.3186       19.8905       30.1790       45.3748       34.8837       25.0604       35.3605       32.3215       34.0829       40.5440       30.2387       25.8877       22.9101       33.9265       30.4914       26.2292       26.4129       28.0388       23.5709       27.0563       15.4529       15.5757       17.3868       16.4334       17.9481       13.7490       10.9957        9.8240       19.9761        8.3208        7.0596        7.5763        5.1499        2.8079        5.0876        8.3914       11.2573       13.2568       16.8787       19.4327       20.1199       21.2690       29.3781       39.1350       36.2649       36.1703       35.4614       30.1527       33.4725       35.3284       42.1355       42.6512       70.4662       72.7915       75.6886       65.5524       65.0652       61.8677       48.8955       44.2083       28.9640       23.5392       20.3318       27.8659       31.4637       43.6770       17.2552       27.3754       45.7052       43.6279       36.6875       36.7051       46.0360       53.8284       58.8838       58.4438       58.2329       55.6840       69.4664       74.6755       69.7890       66.9073       62.6547       69.0647       57.1205       66.6638       62.9259       45.6268       51.4495       53.5662       57.5657       55.9382       56.2663       55.1503       56.2466       61.5298       59.7911       63.4661       73.1426       81.9730       72.1041       71.5240       69.7818       68.0161       81.5061       79.2680       69.8305       69.0592       99.0183      123.1831      123.9610      110.8158      138.3042      156.4333      185.3065      181.5932      205.6430      212.5618      201.4582      205.1893      262.9805      242.2101      225.8914      236.0923      169.9345      127.4568      104.0328       99.4901       78.9111       68.2051       71.5201       74.9123      145.9278      137.6243        0.0000        0.0000        0.0000        0.0000        0.0000        0.0000        0.0000        0.0000        0.0000        0.0000        0.0000        0.0000        0.0000        0.0000        0.0000        0.0000        0.0000        0.0000        0.0000        0.0000        0.0000        0.0000        0.0000        0.0000        0.0000        0.0000        0.0000        0.0000        0.0000        0.0000        0.0000        0.0000        0.0000        0.0000        0.0000        0.0000        0.0000        0.0000        0.0000        0.0000        0.0000        0.0000        0.0000        0.0000        0.0000        0.0000        0.0000        0.0000        0.0000        0.0000        0.0000        0.0000        0.0000        0.0000        0.0000        0.0000
        0.0000        0.0000        0.0000        0.0000        0.0000        0.0000        0.0000        0.0000        0.0000        0.0000        2.6687        3.9972        4.5425        6.2246        4.4034        7.8499        7.3119        5.6732        6.6391        4.3151        3.2365        3.5308        8.9872        7.2745       12.6805       10.6311       13.9905       12.5489       17.3121       18.1381       14.1383       17.8000        9.2208        9.8929       12.4618       15.0257       11.4561        4.3679        3.5243        7.4405        5.1956        3.8862        3.2618        6.0399        5.8849        3.3571        4.5083        6.6839       12.0638       13.5165        8.0753        9.6686       10.7221        9.6858       18.2643       20.9828       21.8359       30.0233       20.4132       18.2811       21.3252       24.6587       21.6512       28.2877       10.6103       11.7905       23.0439       31.0912       25.3458       25.3190       24.0978       22.7010       24.0867       22.9267       19.6396       20.6010       31.1195       34.9523       22.0094       20.4476       23.1903       32.5129       19.1798       24.7131       29.6710       31.4885       41.8971       66.1703       47.2256       19.3936       13.2868       26.4510       10.7160       20.4804       33.7166       23.0852       23.6235       36.1846       26.6290       26.8618       28.8735       31.2622       36.5219       48.0976       49.3356       49.5992       42.1848       37.1629       34.8820       40.8848       39.6364       67.4887       64.5323       65.9045       73.1483       63.1574       52.5742       50.7189       44.2239       63.7332       40.7411       32.9058       44.2495       34.4439       49.3635       41.2197       45.9530       79.1634       87.0481       82.8387       67.5507       64.4924       81.8634      106.4237      112.2981      114.7044       80.8521       86.2286       98.9637       91.2022       87.3367       91.5560       91.4049       74.3638       87.9445       87.1586       75.4304       65.5874       76.5649       64.3841       69.5717       71.9503       71.7577       67.2934       65.0421       63.9279       69.2838       75.8543       84.2749      104.3895       92.1008       70.7302       68.5858       94.3244       89.9595       83.7661       87.2552      116.9103      120.7290      116.8793      124.2097      187.9852      185.1428      202.2665      234.8202      227.8603      249.2871      209.5217      214.5197      221.3944      220.5625      264.2608      241.0813      250.1438      128.0435      110.9283      105.7874       79.0843       75.1915      107.5389        0.0000        0.0000        0.0000        0.0000        0.0000        0.0000        0.0000        0.0000        0.0000        0.0000        0.0000        0.0000        0.0000        0.0000        0.0000        0.0000        0.0000        0.0000        0.0000        0.0000        0.0000        0.0000        0.0000        0.0000        0.0000        0.0000        0.0000        0.0000        0.0000        0.0000        0.0000        0.0000        0.0000        0.0000        0.0000        0.0000        0.0000        0.0000        0.0000        0.0000        0.0000        0.0000        0.0000        0.0000        0.0000        0.0000        0.0000        0.0000        0.0000        0.0000        0.0000        0.0000        0.0000        0.0000        0.0000        0.0000        0.0000        0.0000        0.0000
        0.0000        0.0000        0.0000        0.0000        0.0000        0.0000        0.0000        0.0000        0.0000        0.0000        0.0000        4.4867        5.9008        5.7086        6.0018        8.4061        9.5689        3.9242        3.4573        2.4454        2.3406        2.7845        7.2512        7.5691        7.5810        5.7105        7.4074       12.3858       20.2680       18.8966       16.3480       18.4466       14.8560        9.8177       10.4245       12.7181        9.3585        6.0613        7.1202        9.5524        3.5104        2.9418        3.0863        5.1031        7.7623        6.1260        4.6849        6.2449        7.2978        6.4442        9.0106       10.8858        7.7442        9.9365       11.6983       13.4211       12.3274       11.5716       12.8005        9.1527       10.4251       15.4444       26.5308       17.0469       21.5231       24.6897       30.0438       28.2105       19.2989       20.1068       20.3442       26.9731       35.3076       42.2877       25.4566       34.1487       39.0786       37.3728       50.3296       28.4160       23.4053       25.9228       24.3856       58.7400       84.7105       60.1823       25.0500       21.0287       25.5848       27.2057       26.1180       15.3498       16.2108       21.9637       25.9699       25.0613       27.0628       37.2988       28.6120       25.4818       25.5651       32.8716       36.9268       47.6610       51.6404       49.9728       40.9578       45.5255       41.5881       39.2052       39.9949       51.7960       84.7164       68.7867       60.2669       58.3993       58.7754       54.6076       42.1318       50.1644       46.1680       35.6868       50.3012       65.8241       62.5731       47.9255       48.4142       64.4512       73.0960       78.7433      116.1994      121.9025      136.8569      139.8036      132.7407      137.2721      128.0302      117.3550      108.2217       94.4761       95.3884       95.6187      103.1156       97.9109       98.6346      108.8196      101.3817       86.6414       84.9413       73.8681       72.7617       71.6179       77.0857       84.6196       96.6301       74.5396       83.2591       90.7943      100.9282      104.8014       90.1524       76.7473       77.2069       80.5316       78.4145       81.5107       94.6149      114.1617      125.7087      135.6124      151.9425      184.6025      214.4880      260.9440      300.1759      308.6950      272.6582      254.3055      271.4910      234.1320      240.4268      245.6551      252.4053      226.9756      161.2328      124.5877      107.0069      100.7483      112.5020        0.0000        0.0000        0.0000        0.0000        0.0000        0.0000        0.0000        0.0000        0.0000        0.0000        0.0000        0.0000        0.0000        0.0000        0.0000        0.0000        0.0000        0.0000        0.0000        0.0000        0.0000        0.0000        0.0000        0.0000        0.0000        0.0000        0.0000        0.0000        0.0000        0.0000        0.0000        0.0000        0.0000        0.0000        0.0000        0.0000        0.0000        0.0000        0.0000        0.0000        0.0000        0.0000        0.0000        0.0000        0.0000        0.0000        0.0000        0.0000        0.0000        0.0000        0.0000        0.0000        0.0000        0.0000        0.0000        0.0000        0.0000        0.0000        0.0000        0.0000
        0.0000        0.0000        0.0000        0.0000        0.0000        0.0000        0.0000        0.0000        0.0000        0.0000        0.0000        0.0000        0.0000        0.0000        4.7686        7.7794        7.9823        4.0839        2.1703        2.1851        3.1425        2.6151        3.1507        6.3059        8.5047        4.6567        7.2703        4.0393        7.9442       12.7836       15.1904       18.0328       15.3245       12.6087       12.6927        8.0204        8.7318        9.8695        8.4212        6.8198        3.7299        3.9026        3.3708        7.2861        8.6620        4.8538        4.5761        3.4505        7.8541        9.7993       12.3852        8.1718        7.8481       11.9666       22.9552       22.7923       22.0598       21.8480       21.9187       17.0948       14.4888       19.3034       23.1382       18.4389       20.7086       18.2121       18.9961       21.0911       25.6123       27.1570       30.8176       28.4389       33.9373       27.5977       29.1305       43.7028       45.2147       40.9770       41.2552       38.6414       32.3304       32.8419       34.6677       34.7787       30.8926       30.0440       34.9912       22.4493       30.7916       38.2385       36.1353       13.3311       17.6378       30.5269       34.8878       30.0885       27.6097       28.8171       27.3043       30.2454       69.3028       43.4806       39.1172       46.5991       49.6080       57.6635       52.6107       51.5605       51.5256       50.1557       52.3878       55.4417      100.8110       90.9210       63.7165       62.5211       65.5020       65.2584       54.2651       66.7419       69.0177       55.2952       46.8676       44.2702       59.0255       52.1513       74.5346       71.4220       76.7994       85.5481       89.6133      150.2879      110.8095      112.2526      115.1922      128.4338      117.1316      116.6556      123.2083      104.0684       90.8162      106.1140      111.0673       87.8688       79.6631       76.5884       94.9743      104.7308       81.1337       80.3131       87.4253       74.9003       72.6353       66.9334       87.0249       80.4498       76.8968       80.9249       80.5916       87.6216       85.5646       78.1367       78.4392       83.3640       84.0417      103.3441      121.8978      158.4722      171.4950      183.2372      197.6760      234.2720      232.8820      238.3058      268.1401      257.4479      268.9869      307.1540      289.7420      225.0488      248.9333      208.7306      186.9037      178.2121      147.1640      124.4629        0.0000        0.0000        0.0000        0.0000        0.0000        0.0000        0.0000        0.0000        0.0000        0.0000        0.0000        0.0000        0.0000        0.0000        0.0000        0.0000        0.0000        0.0000        0.0000        0.0000        0.0000        0.0000        0.0000        0.0000        0.0000        0.0000        0.0000        0.0000        0.0000        0.0000        0.0000        0.0000        0.0000        0.0000        0.0000        0.0000        0.0000        0.0000        0.0000        0.0000        0.0000        0.0000        0.0000        0.0000        0.0000        0.0000        0.0000        0.0000        0.0000        0.0000        0.0000        0.0000        0.0000        0.0000        0.0000        0.0000        0.0000        0.0000        0.0000        0.0000        0.0000        0.0000        0.0000
        0.0000        0.0000        0.0000        0.0000        0.0000        0.0000        0.0000        0.0000        0.0000        0.0000        0.0000        0.0000        0.0000        0.0000        0.0000        0.0000        0.0000        0.0000        3.4092        4.4222        5.4609        4.4748        2.7041        1.7066        3.0546        3.9840        3.4935        4.2558        3.5757        5.1665        5.7898        7.8087        7.2736        5.8968        5.8386        5.4631        4.4703        7.4451       11.5579       11.6325        8.0231        4.8346        5.2400        8.6919       11.6564       13.8891       24.5705        7.4532        8.3590       10.9084       20.3426       16.2129       12.8283       11.5698       11.5808       14.8562       13.0906       15.0825       25.5763       29.1260       13.0460       14.4084       23.5679       22.6643       27.0865       17.7649       19.6037       17.4276       16.9527       16.1839       24.8216       30.2938       26.3654       26.4826       33.5341       37.3485       40.1374       44.0246       38.6084       44.2320       42.6613       47.8285       52.5361       43.0055       35.7434       39.9868       43.9404       32.5715       36.1006       37.8380       40.2780       19.3386       22.4072       32.9970       36.8138       32.4262       29.9710       30.9488       31.0952       30.8231       45.2388       41.2937       37.0030       45.5335       54.0293       61.6398       58.4244       71.9970       70.8302       78.3915       64.9801       66.4135       61.1026       66.4946       70.8693       78.8996       70.3265       75.9788       76.4079       74.8513       71.4973       57.1820       44.0267       47.1583       65.2841       76.1213       73.0067       77.9299       76.6193       82.5538       73.3349       72.7587       76.2618       84.9585       84.0078      140.3553      150.4303      135.0548      125.2124       82.1149       74.9151       75.2994       98.0233       76.0443       68.9997       76.5638       88.3745       96.0442       93.8260       83.4472       66.9275       71.2111       66.8043       61.1097       63.7155       66.1124       69.8601       75.7364       75.3939       73.1110       75.3699       73.3800       76.2086       80.3541       89.9614      103.7552      139.0275      164.7441      179.7118      206.7983      197.9761      213.0675      209.8867      208.2056      205.0184      202.3542      215.1642      236.9020      244.3583      221.2511      197.6445      166.7482      157.1166      143.0918      152.1317      134.0063        0.0000        0.0000        0.0000        0.0000        0.0000        0.0000        0.0000        0.0000        0.0000        0.0000        0.0000        0.0000        0.0000        0.0000        0.0000        0.0000        0.0000        0.0000        0.0000        0.0000        0.0000        0.0000        0.0000        0.0000        0.0000        0.0000        0.0000        0.0000        0.0000        0.0000        0.0000        0.0000        0.0000        0.0000        0.0000        0.0000        0.0000        0.0000        0.0000        0.0000        0.0000        0.0000        0.0000        0.0000        0.0000        0.0000        0.0000        0.0000        0.0000        0.0000        0.0000        0.0000        0.0000        0.0000        0.0000        0.0000        0.0000        0.0000        0.0000        0.0000        0.0000        0.0000        0.0000
        0.0000        0.0000        0.0000        0.0000        0.0000        0.0000        0.0000        0.0000        0.0000        0.0000        0.0000        0.0000        0.0000        0.0000        0.0000        0.0000        0.0000        0.0000        0.0000        7.8808        7.1232        9.3396        7.3614        4.0706        5.1839        3.7485        5.8795        5.7091        3.8528        6.9913        8.2297        7.3809        8.2893        8.6199        8.8529       10.1018       10.6924        6.5847        5.2962        4.3705        2.8666        3.8899        5.6613        5.4697        4.2478        4.1955        4.4561        6.1258        7.7600        9.6396       16.9871       23.5703       14.8184       13.4862       17.3774       41.3753       41.4488       27.8074       28.7830       35.3501       29.3074       12.6761       19.9070        8.3195       12.3401       10.0924        9.9707       11.6686       13.8523       18.3626       26.1773       37.7848       31.8330       28.9294       33.7021       46.3263       47.5509       47.6511       51.5351       39.7740       43.7056       44.1061       51.2841       51.1370       51.6859       50.6173       63.2805       57.4145       54.4711       68.7370       52.2548       41.4976       41.6902       47.6024       59.1542       45.2557       40.0585       40.3394       38.8649       40.7909       41.6264       47.7028       49.2282       67.9645      115.6888       85.6484       81.9000       88.2078      107.4400      108.9857       74.2011       71.4766       68.4438       59.6104       73.9015       73.1235       79.9335       78.0978       76.6052       92.7592       87.4272       76.4770       71.4592       85.5643       84.4257       66.1790       74.5715      101.6396       78.4024       68.7206       65.2777       67.1572       90.3181       97.1529       85.9041       85.9008      110.1971       89.7478       86.5943       71.0490       68.5719       64.0305       64.2639       86.4475       93.4087       86.6422       79.3503       95.1380       97.8457       83.0080       72.7723       60.5885       55.4665       59.4801       62.6862       50.3152       47.2645       48.5864       56.7509       79.1216       90.4395      101.5802      116.2349      112.4997      101.1761      117.7909      127.0574      133.4771      134.6124      149.4849      163.4328      150.9953      141.8418      133.0466      136.2172      126.8143      151.8631      199.5613      187.4958      229.4870      206.9714      203.2270      183.5075      145.3536      133.6212      124.4566        0.0000        0.0000        0.0000        0.0000        0.0000        0.0000        0.0000        0.0000        0.0000        0.0000        0.0000        0.0000        0.0000        0.0000        0.0000        0.0000        0.0000        0.0000        0.0000        0.0000        0.0000        0.0000        0.0000        0.0000        0.0000        0.0000        0.0000        0.0000        0.0000        0.0000        0.0000        0.0000        0.0000        0.0000        0.0000        0.0000        0.0000        0.0000        0.0000        0.0000        0.0000        0.0000        0.0000        0.0000        0.0000        0.0000        0.0000        0.0000        0.0000        0.0000        0.0000        0.0000        0.0000        0.0000        0.0000        0.0000        0.0000        0.0000        0.0000        0.0000        0.0000        0.0000        0.0000
        0.0000        0.0000        0.0000        0.0000        0.0000        0.0000        0.0000        0.0000        0.0000        0.0000        0.0000        0.0000        0.0000        0.0000        0.0000        0.0000        0.0000        0.0000        0.0000       13.7481       14.7266        6.5263        9.0588        8.6941        7.3647        6.2738       12.3527        9.7423        6.0462        5.2613       10.5626        8.1368        6.6514        9.8200       10.5134        8.1189        4.3501       10.1612        3.2820        2.5737        3.1023        3.7520        2.8483        2.1101        3.2109        3.0136        5.7675        4.8383        6.0337       11.0613       11.2159       12.6037       15.4899       15.1884       26.5658       22.0092       27.6803       21.9486       29.7308       39.5046       10.4732       15.7391       11.2749        7.7650        9.6818       12.0192       12.5413       20.4059       15.6087       15.0268       17.4150       28.6659       32.0714       31.4222       41.2565       50.5092       46.4272       43.1036       45.3134       40.6068       49.3929       56.5509       60.7466       57.6490       57.1670       76.8187       90.4608       80.0976       72.9717       87.5160       81.6171       52.2999       54.1273       55.7098       57.7345       51.2115       53.4152       49.0071       45.7615       43.5185       44.8652       49.9976       60.3133       81.8830      109.6729      100.0318       89.6785       85.7904       87.8928       95.0007      110.4191      107.6469      107.5869       72.7700       67.7324       71.7635       79.4405       85.5687       82.3950       79.7476       86.5716       82.6787       99.7183      110.5174       98.7893       95.2962       90.2276       90.1385       75.1657       77.3875       73.0265       77.6627       90.0864       87.0712       75.4733       70.7579       88.1408       82.0869       75.2734       60.7759       61.2197       62.0900       67.9258       75.5213       87.3769       75.5923       73.0807       86.1920       85.0398       79.7682       74.9670       63.3960       62.6092       67.6168       58.0830       47.2019       43.3587       44.9544       68.4311      103.5055      129.2556      144.7463      156.2840      156.7160      130.6257      131.5164      144.4193      142.7009      139.4568      131.8373      134.0171      130.2614      117.8282      114.8152      113.0879      152.7886      163.8796      213.5747      228.8591      214.6731      216.7647      178.5411      161.4221      139.8100      133.5516      117.4561       97.4729       64.9256        0.0000        0.0000        0.0000        0.0000        0.0000        0.0000        0.0000        0.0000        0.0000        0.0000        0.0000        0.0000        0.0000        0.0000        0.0000        0.0000        0.0000        0.0000        0.0000        0.0000        0.0000        0.0000        0.0000        0.0000        0.0000        0.0000        0.0000        0.0000        0.0000        0.0000        0.0000        0.0000        0.0000        0.0000        0.0000        0.0000        0.0000        0.0000        0.0000        0.0000        0.0000        0.0000        0.0000        0.0000        0.0000        0.0000        0.0000        0.0000        0.0000        0.0000        0.0000        0.0000        0.0000        0.0000        0.0000        0.0000        0.0000        0.0000        0.0000        0.0000        0.0000
        0.0000        0.0000        0.0000        0.0000        0.0000        0.0000        0.0000        0.0000        0.0000        0.0000        0.0000        0.0000        0.0000        0.0000        0.0000        0.0000        0.0000        0.0000        0.0000        0.0000        9.3099        7.1092        6.4375        6.3451        8.7414        8.6941        5.2379        9.1869        7.3140        4.1799        7.1722        6.9479        6.4794        8.3998        6.7472        4.3691        2.2342        2.9547        4.3179        3.4233        2.7536       13.3348        8.0388        3.7703        3.3484        6.9525       10.0671        4.9764       10.4256       16.2090       12.4448       12.5848       14.9950        9.8012        9.2846       20.0383       31.2239       14.1116       38.5796       24.5143       41.4983       32.9347       28.8984       14.6382       12.1612       12.9824       12.9296       12.6309       14.9808       16.0651       13.3433       35.6113       28.9461       35.0236       43.4529       56.7043       52.3520       43.9582       45.5765       44.4718       50.8045       64.6122       81.3179       87.5056      112.0886      127.3658      129.4385      107.3830      109.1686      112.1932       90.2797       68.5532       58.9906       63.4295       58.6582       49.3519       53.0158       56.9946       56.2336       57.1348       55.7049       58.8491       65.6144       80.9229       96.8663       95.0492       92.5307       81.6942       80.3239       89.9285       90.5426      103.2601      115.2739       92.1331       85.1889       93.6945       97.4223      114.1729      100.8394      115.1124      122.7561      106.5852      105.0283      121.0712      133.1244      138.8527      122.3452      112.7831       91.4413       81.7331       90.8748       75.8702       89.8701       99.1852       74.2243       66.1687       72.6835       74.5928       74.0947       66.0091       67.1916       62.0360       70.4698       75.5258       79.4620       83.7020      109.2097      101.7739       99.6956       94.3900       83.0741       81.9077       73.0765       65.3909       64.3562       58.2923       52.8905       54.1197       75.9990      111.0576      131.0925      152.4456      158.0486      178.3146      165.2807      180.4179      190.7164      185.7809      160.9966      142.8966      118.1523      105.8090      103.8087      128.4440      131.6558      118.4206      105.5919      172.5415      209.6712      213.1991      186.9338      181.5377      228.8099      257.4836      161.1058      121.4620       95.2988       64.2133       52.9867        0.0000        0.0000        0.0000        0.0000        0.0000        0.0000        0.0000        0.0000        0.0000        0.0000        0.0000        0.0000        0.0000        0.0000        0.0000        0.0000        0.0000        0.0000        0.0000        0.0000        0.0000        0.0000        0.0000        0.0000        0.0000        0.0000        0.0000        0.0000        0.0000        0.0000        0.0000        0.0000        0.0000        0.0000        0.0000        0.0000        0.0000        0.0000        0.0000        0.0000        0.0000        0.0000        0.0000        0.0000        0.0000        0.0000        0.0000        0.0000        0.0000        0.0000        0.0000        0.0000        0.0000        0.0000        0.0000        0.0000        0.0000        0.0000        0.0000        0.0000
        0.0000        0.0000        0.0000        0.0000        0.0000        0.0000        0.0000        0.0000        0.0000        0.0000        0.0000        0.0000        0.0000        0.0000        0.0000        0.0000        0.0000        0.0000        0.0000        0.0000        0.0000        5.3589       10.9898        6.4821        9.0976        5.5152        5.3003        7.0688        9.2329        7.4263        4.4805        3.1882        3.7440        4.0261        1.9363        3.8956        3.6329        3.4336        4.7224        9.1770        4.1405        4.5701        6.8684        4.3000        6.1197       10.2345       14.0420       14.8523       12.4447       11.3217       12.4735       10.6868        7.6251       11.5013       19.2315       31.4539       32.7662       25.7094       31.6124       27.7423       42.0111       31.7456       67.2980       22.8115       15.7005       20.8043       14.4296       13.2304       12.9411       11.1279       11.4069       45.8673       33.0786       30.9106       46.1559       58.1147       70.3716       60.2706       48.7597       45.4513       50.3193       70.2546       84.9214      110.4014      138.4523      145.4020      136.7177      101.6314       97.9276       81.4721      108.7196       81.5997       67.1849       63.7241       55.8287       51.0622       50.0129       51.4646       64.5506       70.6046       81.2060       78.5012       63.7271       82.3260       95.4730       94.4331       94.0122       85.2208       84.8724       85.0254       96.6025      108.6062       99.8638      106.1198      115.6512      107.9610      109.2087      112.0404      106.8655      117.1142      127.7563      111.0667      115.3199      135.5274      162.4411      141.0854      128.3516      106.3042       82.4964       67.9210       68.9205       71.9689       89.5989       92.5866       86.7529       81.6917       80.9071       80.2567       81.6343       78.7939       73.5150       71.9393       82.0571       83.7854       86.8654      108.3730      118.4103      108.4336      111.8408       94.8262       84.5471       77.9613       75.5927       74.5344       83.1422       73.1886       76.9604       68.7882       72.7635      129.5578      134.6973      144.9892      167.1239      189.2580      205.5278      235.7159      181.1337      163.6581      151.4982      131.8718      124.0357      102.5996       97.2387      103.0131      122.5370       91.5636       80.2377       82.5449      140.4098      177.5444      164.5909      174.6584      177.5062      218.9243      168.4423      103.0865       85.9788       59.0383       47.7825       42.3259        0.0000        0.0000        0.0000        0.0000        0.0000        0.0000        0.0000        0.0000        0.0000        0.0000        0.0000        0.0000        0.0000        0.0000        0.0000        0.0000        0.0000        0.0000        0.0000        0.0000        0.0000        0.0000        0.0000        0.0000        0.0000        0.0000        0.0000        0.0000        0.0000        0.0000        0.0000        0.0000        0.0000        0.0000        0.0000        0.0000        0.0000        0.0000        0.0000        0.0000        0.0000        0.0000        0.0000        0.0000        0.0000        0.0000        0.0000        0.0000        0.0000        0.0000        0.0000        0.0000        0.0000        0.0000        0.0000        0.0000        0.0000        0.0000        0.0000
        0.0000        0.0000        0.0000        0.0000        0.0000        0.0000        0.0000        0.0000        0.0000        0.0000        0.0000        0.0000        0.0000        0.0000        0.0000        0.0000        0.0000        0.0000        0.0000        0.0000        0.0000        7.7291        9.1028       11.8397        8.2269        7.8842       13.3093       11.8536       11.5576       10.4132        8.7121        5.4391        7.4733        6.6304        9.8577        8.9306        9.4984        7.1392        9.3368        6.4873        7.6068        7.5378       12.1473       12.6686        7.9649        7.9706       13.2748        7.5188       25.0921        8.9892        3.1363        4.6776        3.1172        7.4308       35.5827        9.2998       10.5112       22.6774       24.4572       21.3008       14.1187       18.4501       19.8396       16.3417       12.3252       21.1381       18.9128        9.2382       19.3666       11.8514       15.8391       40.6381       45.5161       46.4501       41.5327       59.9999       62.8746       53.0412       53.8662       67.2744       78.4121       73.5034       77.5817       92.6721      116.5673      111.0936      125.0183      105.6615      101.7080       91.8734      108.7562       97.0526       75.2961       80.1236       79.7456       75.4174       60.5536       67.5723       77.4879       88.5787       92.2456       87.4281       93.8965       89.4172      105.6445      110.7497      105.5046      121.1395      125.3200      128.9229      139.0280      160.1967      125.0708      126.3542      131.5537      115.5702      127.2593      131.2008      121.2855      122.1045      121.1918      113.3228      117.6298      146.5656      127.5086       90.2496       70.5392       83.3197       70.6669       64.7250      104.6269      118.6247       64.5959       69.9651       73.6071       89.6772       98.8703       92.6755       87.7556       91.3067      101.6020      114.3393      128.6674      117.5472      116.9290      128.3306      124.0572      121.1805      110.5144       97.9200       90.7153       89.5159       91.7937       97.5513       92.5185       99.9854       91.8121       93.7093       99.3703      124.8382      134.3455      145.1441      160.2018      173.4921      187.2302      168.3056      151.9058      128.8630      122.9431      110.6271      103.3335       85.8621       80.8484       77.1940       78.3365       64.2022       60.8778       67.0152       93.0752      142.6919      130.3126      124.4829      110.4491      106.0717      104.9291       80.6397       70.1655       57.9949       45.3844       40.1288        0.0000        0.0000        0.0000        0.0000        0.0000        0.0000        0.0000        0.0000        0.0000        0.0000        0.0000        0.0000        0.0000        0.0000        0.0000        0.0000        0.0000        0.0000        0.0000        0.0000        0.0000        0.0000        0.0000        0.0000        0.0000        0.0000        0.0000        0.0000        0.0000        0.0000        0.0000        0.0000        0.0000        0.0000        0.0000        0.0000        0.0000        0.0000        0.0000        0.0000        0.0000        0.0000        0.0000        0.0000        0.0000        0.0000        0.0000        0.0000        0.0000        0.0000        0.0000        0.0000        0.0000        0.0000        0.0000        0.0000        0.0000        0.0000        0.0000
        0.0000        0.0000        0.0000        0.0000        0.0000        0.0000        0.0000        0.0000        0.0000        0.0000        0.0000        0.0000        0.0000        0.0000        0.0000        0.0000        0.0000        0.0000        0.0000        0.0000        0.0000       11.3512        7.9734        6.8180        6.0410        8.3694       10.1757       10.5682        9.1646        6.3336       11.0441        8.7318        8.1145        7.1650        8.0335        7.7699        8.5680        8.0624        6.6928        6.9352        5.5731        3.8947        6.7876        6.7155        7.8113       12.3199       13.6712       10.2566       35.8002       15.1475       11.9280       19.3068       12.3474       18.3613       25.8327       13.3995       11.0397       34.0628       42.2680       31.9653       17.9962       12.0065       19.7969       14.6739       16.1577       13.3795        8.4265       13.7717       17.3103       19.2514       20.8400       45.0183       52.0120       49.9826       41.9745       56.6958       77.4530       98.2989       89.7980       89.5552       96.2710       75.5810       75.3991       99.9093      121.9953      146.5814      174.6721      113.6377      110.7253      111.3010      110.4990       93.2013       86.2248       85.3365       87.2732       71.2489       66.1590       67.6703       71.3947       76.5037       79.8036       85.1604       84.1545       98.5413      108.9799      116.3489      113.2966      124.2297      134.0415      151.5767      144.0664      150.9232      142.3908      171.9557      158.1958      155.8923      150.0146      157.4213      140.1274      129.0066      124.7685      123.4259      118.9156      141.9722      111.0279       77.9413       63.2367       71.4909       76.3664       81.9333       80.5855      142.2646       89.1058       96.0138       90.5730       86.4305      104.6622      111.0652      115.8199      123.1518      146.9134      126.8081      116.3719      119.6155      109.0089      132.1803      141.7100      132.5690      113.1470      112.1621      107.7232      102.1363      110.3127      110.4477      107.4229      101.7990      106.6547      140.8372      137.3472      166.9527      143.9724      149.4870      151.0042      176.6313      158.3614      140.5873      125.4122      124.5933      103.2575       99.6419       92.0448       77.5918       73.0386       74.2693       73.2786       59.8038       75.9405       69.3408       70.8901       98.4030      116.1945      119.6332      103.3343       86.9601       82.5283       72.4918       66.3722       47.5269       43.3063       39.9578        0.0000        0.0000        0.0000        0.0000        0.0000        0.0000        0.0000        0.0000        0.0000        0.0000        0.0000        0.0000        0.0000        0.0000        0.0000        0.0000        0.0000        0.0000        0.0000        0.0000        0.0000        0.0000        0.0000        0.0000        0.0000        0.0000        0.0000        0.0000        0.0000        0.0000        0.0000        0.0000        0.0000        0.0000        0.0000        0.0000        0.0000        0.0000        0.0000        0.0000        0.0000        0.0000        0.0000        0.0000        0.0000        0.0000        0.0000        0.0000        0.0000        0.0000        0.0000        0.0000        0.0000        0.0000        0.0000        0.0000        0.0000        0.0000        0.0000
        0.0000        0.0000        0.0000        0.0000        0.0000        0.0000        0.0000        0.0000        0.0000        0.0000        0.0000        0.0000        0.0000        0.0000        0.0000        0.0000        0.0000        0.0000        0.0000        0.0000        0.0000       16.6488       11.9262       11.2275        9.2346        7.6853        9.2037        8.8141        5.4984        7.3396        6.4371        5.6384        5.7968        5.3298        6.7680        7.9466        8.7055        7.4501        8.6475        3.6927        7.2500        7.6548        5.0289        3.6048        8.3999       15.2867       13.2802       18.3879        6.8931       12.6804       14.6221        8.8348       17.4518       13.5175       20.4450       15.2117       14.4868       20.8669       26.2012       19.2100       28.9679       14.5647       23.3881       19.1701       16.3986       17.7149       18.4392       20.3035       16.2118       14.7753       20.9552       40.1663       41.5735       51.6696       50.3886       86.4093      109.2896      141.4565      115.0619      113.5558      104.2179       91.3454      103.4463      110.5763      114.3248      131.4620      144.5510      112.8975      114.3862       94.7386       93.8005       87.2695       83.0777       89.4475       93.6273       87.4374       82.5372       79.1991       70.4960       82.0303       91.5813      102.1961       93.4900      101.5461      110.6433      125.8055      138.8573      145.9822      117.7287      136.7365      175.9225      163.4265      139.3937      136.1096      159.9355      173.1385      155.0425      145.1471      141.0223      121.6950      112.8302      110.9859      113.5120       98.2018       75.3870       71.6616       76.5042       60.7628       78.1826       79.0385       94.2359      122.9408       76.6038       68.9408       78.7693       87.3235       99.1524      105.1313      124.9129      121.9371      116.5017      113.8043      125.4455      119.2617      116.9337      123.0058      126.9650      121.4293      114.9337      120.4957      107.3716      101.8554      105.6163      103.8373      116.0205      131.5102      141.4702      155.8092      153.9689      160.7710      142.9082      134.0871      139.3297      138.5739      140.1198      131.3918      119.4854      113.3709      109.1910       99.3398       90.4341       85.9451       78.9173       79.3759       72.1077       61.9982       61.4459       62.6701       61.9644       98.8193      131.8411       98.6109       84.0079       96.5144       89.4015       81.1559       69.3047       64.6063       66.2573       55.0816       61.1929        0.0000        0.0000        0.0000        0.0000        0.0000        0.0000        0.0000        0.0000        0.0000        0.0000        0.0000        0.0000        0.0000        0.0000        0.0000        0.0000        0.0000        0.0000        0.0000        0.0000        0.0000        0.0000        0.0000        0.0000        0.0000        0.0000        0.0000        0.0000        0.0000        0.0000        0.0000        0.0000        0.0000        0.0000        0.0000        0.0000        0.0000        0.0000        0.0000        0.0000        0.0000        0.0000        0.0000        0.0000        0.0000        0.0000        0.0000        0.0000        0.0000        0.0000        0.0000        0.0000        0.0000        0.0000        0.0000        0.0000        0.0000        0.0000
        0.0000        0.0000        0.0000        0.0000        0.0000        0.0000        0.0000        0.0000        0.0000        0.0000        0.0000        0.0000        0.0000        0.0000        0.0000        0.0000        0.0000        0.0000        0.0000        0.0000        0.0000        0.0000        8.4218       10.4930       12.1388       13.3293       11.8832        8.6185        4.1106        5.5743        5.9781        5.8584        5.6229        7.6840       10.1938        9.9851        9.3972        6.0336        2.0319        4.7958        7.1056        9.9252        4.4274        3.8130        8.8814        9.0138        7.6263        6.6389        9.8522       12.1605       13.6490       10.6740       71.0463        9.5493       22.5625       15.6741       19.4457       21.2022       14.5441       10.3928       11.4871       22.8583       20.7458       28.9254       21.1159       22.1364       33.6393       19.1122       17.0080       16.9169       17.9608       35.8460       34.7078       48.7823       73.3216      110.1812      120.1281      113.9051      107.6638      100.4361      106.7818      114.6172      110.8599      110.8902      125.1813      128.8062      123.0422      106.2533      103.2133      103.4689       99.6131       92.0115       85.6193       79.7614       85.0875       87.4020       82.4445       85.1219       77.2339       89.1352       95.9047      107.1638      115.3650      115.9630      111.5542      129.0680      126.6594      140.2713      143.6367      169.6681      183.0700      168.3919      157.8418      146.8459      149.0115      161.9292      152.2543      150.6248      122.9419      123.9242      118.1867      103.4337       98.2220      110.4864      116.6371       97.1194       73.8953       71.5252       96.8316      128.6490      111.8833       89.5216       62.3782       66.7082       60.9541       67.3366       73.6885       81.6076       96.8274      105.9310      110.3803      115.4927      119.2468      115.7914      129.7234      129.4209      115.5919      103.4600      114.7024      106.3269      115.5422      107.0101      100.2608       95.4930       97.0506       99.1863      117.0271      120.8709      121.4213      125.7329      114.8101      125.1310      124.0586      131.9673      133.9423      129.5402      124.6516      118.5820      112.0309      102.4453       95.8595       95.7010       88.5605       84.4996       78.4091       64.5424       63.9094       62.7473       74.1907       89.6159       85.2443       83.9559       73.9465       69.1489       85.3855       75.8476       81.0358       66.0002       53.9658       52.2273       57.4308        0.0000        0.0000        0.0000        0.0000        0.0000        0.0000        0.0000        0.0000        0.0000        0.0000        0.0000        0.0000        0.0000        0.0000        0.0000        0.0000        0.0000        0.0000        0.0000        0.0000        0.0000        0.0000        0.0000        0.0000        0.0000        0.0000        0.0000        0.0000        0.0000        0.0000        0.0000        0.0000        0.0000        0.0000        0.0000        0.0000        0.0000        0.0000        0.0000        0.0000        0.0000        0.0000        0.0000        0.0000        0.0000        0.0000        0.0000        0.0000        0.0000        0.0000        0.0000        0.0000        0.0000        0.0000        0.0000        0.0000        0.0000        0.0000
        0.0000        0.0000        0.0000        0.0000        0.0000        0.0000        0.0000        0.0000        0.0000        0.0000        0.0000        0.0000        0.0000        0.0000        0.0000        0.0000        0.0000        0.0000        0.0000        0.0000        0.0000        9.0856        8.6269       10.8165       11.3835       12.1634       13.6216       16.7616       15.9429        9.9275       19.3829       10.9309        9.0085        9.8416        9.9608       10.4321       12.0272       11.7312       11.7109        7.4993        7.2338        5.0555        8.0508        3.0508        3.6679        4.1476        7.9341        6.7926        6.5562        7.4355       22.3648       12.2611        8.2488       24.8382       15.0739       12.5725       11.2488        9.0684       11.0341       21.6884       13.6461       19.4981       21.4059       25.5674       27.8369       23.3409       26.0373       30.7774       32.6799       32.0178       35.7218       42.2165       43.3062       47.2922       57.9640       85.8863       89.7094      118.9226      112.7885      113.9551      111.0701      117.7882      113.2443      115.8627      132.7730      127.1536      109.6668       93.5217       95.3613      114.4094      111.6272       93.2144       92.6297      101.7904      110.6830       87.0861       92.2789       99.0808       97.1057      111.8664      103.6587      108.6120      115.5459      125.5147      124.1407      125.8521      135.5433      142.7157      179.5930      173.9525      160.7677      153.4411      144.9709      142.8541      132.3523      132.0120      154.2242      124.8634      112.7032      130.1670      114.9371      108.4728      101.3681      112.0962      102.8451       87.4564       83.2830       96.4116      124.4311      127.7673      104.3906       89.4462       79.3703       88.9340       86.6737      101.0662      101.3256       99.0215      120.0941      126.3768      138.2257      151.3434      136.0381      115.5813      134.1253      121.7039      116.2279       99.2548       90.6656       85.9197       83.7147       77.3845       75.5308       73.8102       85.5186       91.3589       97.8799      101.4689      102.9530      114.5281      117.8393      148.7857      137.8452      127.2210      126.8473      124.7193      122.6528      133.5817      123.3366      116.4990      113.9181      101.8802       99.8027       88.8049       85.1963       75.6209       69.4822       65.1180       76.7470       87.7018       83.2894       69.1713       65.4086       98.3635       85.9795       73.5473       63.9823       71.9582       79.6599       80.1107       94.4586       88.4016        0.0000        0.0000        0.0000        0.0000        0.0000        0.0000        0.0000        0.0000        0.0000        0.0000        0.0000        0.0000        0.0000        0.0000        0.0000        0.0000        0.0000        0.0000        0.0000        0.0000        0.0000        0.0000        0.0000        0.0000        0.0000        0.0000        0.0000        0.0000        0.0000        0.0000        0.0000        0.0000        0.0000        0.0000        0.0000        0.0000        0.0000        0.0000        0.0000        0.0000        0.0000        0.0000        0.0000        0.0000        0.0000        0.0000        0.0000        0.0000        0.0000        0.0000        0.0000        0.0000        0.0000        0.0000        0.0000        0.0000        0.0000
        0.0000        0.0000        0.0000        0.0000        0.0000        0.0000        0.0000        0.0000        0.0000        0.0000        0.0000        0.0000        0.0000        0.0000        0.0000        0.0000        0.0000        0.0000        0.0000        0.0000       16.8875       12.8200       12.2444       20.0543       20.5386       12.2292        9.6543        7.5209        7.4773        4.9886       11.4347        6.8878        6.0610        7.2433        7.4358        7.0152        6.3952       12.5568       14.1091        9.7471        8.4069        8.2327        7.9622        3.3219        2.8230        4.5977        5.6671        7.8714       12.1737       11.4379       25.6285       10.3996        8.7658        9.8416       14.6126       10.8422       12.6172       14.2619       11.3680       19.0520       19.2705       19.4901       19.4604       23.4563       21.2524       25.3960       32.7376       34.3435       36.1778       33.0423       35.1129       47.6534       51.0787       56.6578       57.9188       81.2879       98.1087      107.7364      135.7735      151.1300      145.0387      136.2640      132.5035      122.3144      118.7599      115.3799      112.8637      114.8547      135.7929      160.5041      135.2672      100.4533      106.3905      118.4168      147.3217      116.7544      105.2221      103.5648      100.9581      109.1488      123.9583      130.9986      141.1624      139.7304      149.1631      143.2513      145.1859      154.6710      175.9757      173.1209      153.1774      140.1063      146.3975      140.1344      152.5776      152.8749      148.5866      126.0155      125.1050      143.7418      118.9297      130.7692      126.8045      105.4105      100.7264       87.2626      105.0471      114.6182      135.0253      125.3430      100.3114      106.4392      119.4360      103.9471       96.1521      135.7279      131.1986      120.0088      148.4941      170.9689      172.0298      177.4112      144.3690      111.2809      129.2213      129.6237      110.3885       99.3355       86.7220       80.0764       84.4772       79.5036       70.2680       69.1215       73.7468       84.6380       93.1218      105.5150       99.5869      110.1583      148.3959      151.5574      142.6231      139.4066      137.4328      148.7323      138.6194      148.6393      136.9876      132.3891      120.4700      105.3347      104.3537       99.6851       89.3399       77.7477       72.0429       61.8822       67.5385       97.7677       72.2007       64.8658       69.6185       85.0852       87.2942       79.4174       75.9489       78.2872       92.9307       78.2642       84.8666       74.0734       64.2548        0.0000        0.0000        0.0000        0.0000        0.0000        0.0000        0.0000        0.0000        0.0000        0.0000        0.0000        0.0000        0.0000        0.0000        0.0000        0.0000        0.0000        0.0000        0.0000        0.0000        0.0000        0.0000        0.0000        0.0000        0.0000        0.0000        0.0000        0.0000        0.0000        0.0000        0.0000        0.0000        0.0000        0.0000        0.0000        0.0000        0.0000        0.0000        0.0000        0.0000        0.0000        0.0000        0.0000        0.0000        0.0000        0.0000        0.0000        0.0000        0.0000        0.0000        0.0000        0.0000        0.0000        0.0000        0.0000        0.0000
        0.0000        0.0000        0.0000        0.0000        0.0000        0.0000        0.0000        0.0000        0.0000        0.0000        0.0000        0.0000        0.0000        0.0000        0.0000        0.0000        0.0000        0.0000        0.0000        0.0000       21.3527       15.0235       18.6563       27.6532       23.4900       30.3876       11.6817        6.5742        5.7144        4.0114        7.9929        8.7570        9.3479       11.0227        5.2383        8.2748       14.3482       19.0353       16.3534        9.0071        8.9455        6.8918        3.4060        3.4224        5.4613       10.1339        8.8920        7.2043        8.4894       10.6513       10.4672        8.1264        8.7860       12.1979       10.0154       13.6508       12.5346       16.4456       13.4511       13.2881       21.2911       23.8214       20.8645       26.7084       23.5629       31.0757       50.0132       46.6946       36.6627       36.1879       43.1579       51.9061       57.8082       57.6495       69.3462      106.7049      122.3661      130.1281      170.2710      172.7624      148.8893      154.9316      157.5734      134.6086      130.7683      124.8588      118.6910      117.2145      129.5580      128.0283      127.2159      102.2460      125.4257      112.7343      142.0915      112.0862      126.1390      106.7873       98.0293      111.7416      117.4278      131.7074      132.7119      140.6078      144.7852      152.1248      153.3037      170.4690      171.0859      169.0636      165.8159      154.8630      160.0177      144.8656      152.5892      155.2356      146.1947      164.9012      140.0798      136.7628      132.7184      122.0516      114.1476      100.7776       88.4831       96.4636      123.8501      140.8508      151.4060       99.3766       93.9083      105.5092      109.6174       92.0716       95.1722      104.9956      118.4137      121.1100      134.0930      171.2072      144.1126      155.4757      142.7995      117.0246      114.5753      111.2481      108.4436       93.8745       86.9233       81.3713       82.2020       74.4916       62.2375       62.2240       70.6553       81.9379       96.7733       94.9856       91.6293      117.6562      153.6058      145.0002      135.6468      148.8485      143.6488      142.9178      125.1065      127.9774      139.7496      136.2714      129.7171      109.8399      101.5573       96.4965       90.6969       68.7281       63.5002       68.0154       77.4874       90.2261       73.3044       68.2874       72.1942       72.5420       74.8095       75.8697       79.7661       92.6825       93.9714       74.8562       65.6033       59.6823       48.8510       65.9444        0.0000        0.0000        0.0000        0.0000        0.0000        0.0000        0.0000        0.0000        0.0000        0.0000        0.0000        0.0000        0.0000        0.0000        0.0000        0.0000        0.0000        0.0000        0.0000        0.0000        0.0000        0.0000        0.0000        0.0000        0.0000        0.0000        0.0000        0.0000        0.0000        0.0000        0.0000        0.0000        0.0000        0.0000        0.0000        0.0000        0.0000        0.0000        0.0000        0.0000        0.0000        0.0000        0.0000        0.0000        0.0000        0.0000        0.0000        0.0000        0.0000        0.0000        0.0000        0.0000        0.0000        0.0000        0.0000
        0.0000        0.0000        0.0000        0.0000        0.0000        0.0000        0.0000        0.0000        0.0000        0.0000        0.0000        0.0000        0.0000        0.0000        0.0000        0.0000        0.0000        0.0000        0.0000        0.0000       18.4064       16.4748       16.2083       19.6182       13.2066       38.1119       32.5487       12.6308       18.6188        9.2990        7.2879       11.4838       13.3984        7.0239        6.4451        6.7888       12.0289       16.8451       13.7637        6.9313        9.2649        3.2937       31.8863        3.2083        7.5149       10.8696       21.2255        6.1080        8.2000        8.1760        9.8852        9.1404       12.8719       12.7014       14.0379       10.3955       16.4985       19.3353       21.6420       22.0245       23.7042       20.1671       30.3370       27.0541       31.0470       26.5871       23.1017       34.0937       37.4123       68.8306       77.0277       65.9296      101.5498       56.8094       85.4907      133.7167      122.6016      145.0149      169.3335      202.3280      176.7987      171.5286      153.2242      142.5839      138.3875      145.3073      161.9767      138.2678      145.8290      122.7439       94.0417       97.5325      101.5275      110.1390      148.0675      108.4107      101.6623       98.4772      102.6615      111.9413      125.7371      150.1422      154.7213      148.9820      151.0047      149.9397      142.0289      135.0324      145.6163      164.0865      173.4662      157.5280      140.2014      149.6153      141.7121      142.3101      143.0681      138.3017      119.9294      131.5077      131.3027      118.9645      105.1729       92.5097       81.5043      119.5244      130.1352      118.8020      112.4917       96.2009      102.7369       93.5315       92.9538       89.0463       93.7402      116.1300      141.6910      147.9431      140.4613      153.0633      147.2033      159.0258      147.3605      125.5726      138.7437      125.1486      113.1277       97.5648       92.6304       89.5760       90.7898       75.0432       64.1565       66.7813       64.8696       71.3562       88.6379       99.6133       98.3455      117.0690      115.8375      115.2096      112.8656      112.9445      124.1372      123.5923      126.3792      141.9319      147.6136      146.3456      133.8058      111.5751      112.1556      102.6891       91.9238       79.2674       73.0793       72.0282       81.4638       84.9373       76.9596       73.1475       75.7843       75.6020       90.4506       82.6918       74.4215       86.9809       78.3702       72.7460       65.0132       47.9420       49.3150       61.1845       51.0511        0.0000        0.0000        0.0000        0.0000        0.0000        0.0000        0.0000        0.0000        0.0000        0.0000        0.0000        0.0000        0.0000        0.0000        0.0000        0.0000        0.0000        0.0000        0.0000        0.0000        0.0000        0.0000        0.0000        0.0000        0.0000        0.0000        0.0000        0.0000        0.0000        0.0000        0.0000        0.0000        0.0000        0.0000        0.0000        0.0000        0.0000        0.0000        0.0000        0.0000        0.0000        0.0000        0.0000        0.0000        0.0000        0.0000        0.0000        0.0000        0.0000        0.0000        0.0000        0.0000        0.0000        0.0000
        0.0000        0.0000        0.0000        0.0000        0.0000        0.0000        0.0000        0.0000        0.0000        0.0000        0.0000        0.0000        0.0000        0.0000        0.0000        0.0000        0.0000        0.0000        0.0000        0.0000        0.0000       20.1732       13.6038       25.1465       24.8419       25.0976       33.5835       13.9026       24.7617       14.0547        9.2709        9.8237        7.6523       11.3936       10.2459       12.7074       13.1324       13.8986       14.5435        4.9714        4.7830        6.5579        3.5833        5.5654        9.9091       11.6656        9.0128        6.5391        8.5390        8.2806       10.5935        9.4341       13.3329       14.5693       24.5747       16.5480       28.5419       39.6565       34.2250       40.2795       44.5015       39.3548       33.7783       33.8063       38.1447       41.5115       34.6887       54.3442       71.5840       69.0360       64.7764       76.7622       75.8252       60.8603       85.0344      107.7918      100.7963      134.3683      128.2234      222.1633      207.4531      173.2644      158.1182      152.6073      167.7751      192.2296      183.5651      203.7679      177.5912      125.9270      121.2613      102.5387      124.7923      145.3405      145.4086      115.0638       93.1911       97.9845      105.1763      118.7384      125.8198      156.1291      201.0159      142.1848      125.0343      117.0452      114.7299      121.2665      125.5054      143.8600      157.9379      124.0286      115.1321      106.3487      112.6326      144.8441      132.4064      130.0435      109.0493      111.1978      121.1437      102.7215       91.2278       80.7121       82.8375      110.1211      125.0800      104.7695       96.7467       96.6022      106.5042      115.5520      111.1870      103.6180      110.9032      139.7921      163.0778      155.1227      161.7542      164.9346      165.2800      157.1218      154.0821      155.3479      167.0377      152.3009      123.7646      114.0711      102.1455       93.9460       88.9887       81.3362       73.5712       72.1349       68.4322       70.9152       82.2499      111.3596      127.9450      128.9344      131.0387      119.6873      122.8294      115.5897      123.1634      134.8513      148.7647      163.8191      150.9252      139.7218      140.7832      130.2169      133.8926      123.1177      115.0465      108.3569       83.7477       83.7238       87.2337      101.4510       92.0786       84.4125       96.5901       77.1201       86.1989       87.5162       80.2974       74.8388       69.7186       62.3939       61.9871       54.4161       51.0777       52.7542       43.7373        6.5700        0.0000        0.0000        0.0000        0.0000        0.0000        0.0000        0.0000        0.0000        0.0000        0.0000        0.0000        0.0000        0.0000        0.0000        0.0000        0.0000        0.0000        0.0000        0.0000        0.0000        0.0000        0.0000        0.0000        0.0000        0.0000        0.0000        0.0000        0.0000        0.0000        0.0000        0.0000        0.0000        0.0000        0.0000        0.0000        0.0000        0.0000        0.0000        0.0000        0.0000        0.0000        0.0000        0.0000        0.0000        0.0000        0.0000        0.0000        0.0000        0.0000        0.0000        0.0000        0.0000        0.0000
        0.0000        0.0000        0.0000        0.0000        0.0000        0.0000        0.0000        0.0000        0.0000        0.0000        0.0000        0.0000        0.0000        0.0000        0.0000        0.0000        0.0000        0.0000        0.0000        0.0000        0.0000       22.3430       13.5328       25.3484       32.1053       28.7346       24.4706       15.0670       11.4368       13.3293        9.3200        5.7878       11.3946       14.2646        7.0878       12.8974       11.4563       20.1940       38.2112        7.1615       13.2771       12.4375        9.2565       15.2849       17.7249       12.8167       11.8238        7.6025       11.6017       10.1898        9.2108       11.5392       21.6410       27.5422       30.7960       24.7549       23.5167       47.4084       54.1463       44.9445       46.9818       31.3313       23.3920       31.8829       40.2155       42.2396       41.3668       45.9830       48.3809       67.6999       77.6215       99.9974       67.1911       63.6870       77.5820      139.3793      129.0675      121.9802      109.9004      185.1987      206.2788      219.4288      212.8875      196.1765      187.4870      180.1132      177.6019      177.3442      151.7739      132.7352      126.1140       97.4600      117.1562      117.3283      148.2897      105.4271      108.2025      118.3399      140.0050      142.9557      123.2892      120.9549      140.1922      133.6708      131.5565      118.7456      122.9063      119.9551      124.9599      139.0992      128.9720      125.6557      117.1998      116.0392      124.2118      153.2812      141.3747      129.9769      115.0685      102.1732      106.4518       95.9744       80.9567       70.2546       74.5524       77.3274       81.1479       94.7697       92.6394      111.6254      111.8518      116.4676      108.1623      112.7822      129.1414      153.0467      174.8272      158.7847      163.6537      180.6490      181.0568      185.5223      183.9856      163.4928      141.7885      152.8994      129.8503      115.1342      103.4517       95.2210       86.1003       75.3798       74.7265       73.9012       72.0564       85.8076      108.1000      128.5874      154.1127      147.6307      122.0247      119.2194      130.3721      136.2582      156.2796      170.5725      164.8240      172.3736      175.1321      180.1114      176.1099      163.4625      155.9323      137.7683      118.3849      111.4948      139.1644      112.9843      106.7647      112.0991      113.3992       95.4102       93.8564       70.4473       63.4945       77.0901       67.7201       64.5632       75.3925       59.7141       61.0185       66.0602       57.9035       50.9542       38.2861        4.8000        0.0000        0.0000        0.0000        0.0000        0.0000        0.0000        0.0000        0.0000        0.0000        0.0000        0.0000        0.0000        0.0000        0.0000        0.0000        0.0000        0.0000        0.0000        0.0000        0.0000        0.0000        0.0000        0.0000        0.0000        0.0000        0.0000        0.0000        0.0000        0.0000        0.0000        0.0000        0.0000        0.0000        0.0000        0.0000        0.0000        0.0000        0.0000        0.0000        0.0000        0.0000        0.0000        0.0000        0.0000        0.0000        0.0000        0.0000        0.0000        0.0000        0.0000        0.0000        0.0000        0.0000
        0.0000        0.0000        0.0000        0.0000        0.0000        0.0000        0.0000        0.0000        0.0000        0.0000        0.0000        0.0000        0.0000        0.0000        0.0000        0.0000        0.0000        0.0000        0.0000        0.0000        0.0000       29.2255       18.1950       33.6510       36.2174       35.3893       26.1066       13.0956       14.6054       11.6090       12.6301       15.9790       18.8597       13.5511       10.9025       16.1197       14.7504       17.6133       11.0776        3.4338        8.2345       10.2018       10.5022       32.2195       21.1799       20.4274       26.2640       17.0991       12.3261       15.9290       20.3256       13.5491       22.9817       41.1059       36.3989       25.8052       23.1337       34.3910       63.3538       47.3952       37.0025       25.3306       24.2556       37.1439       29.3004       34.8189       37.0320       33.9369       39.5672       58.9442       53.5139       73.0136       67.8562       56.5736       69.3829      107.6977      101.2763       96.5114      113.0956      174.7100      189.9775      192.3054      189.4407      175.5014      165.1022      184.4372      159.4436      141.5565      134.6836      109.9907       89.7122       92.3027       96.7449      102.1357      119.4208       91.5686      100.6538      103.8357      115.1466      129.2392      115.4179      111.7896      101.5654      110.7413      122.2154      139.2086      143.8205      149.6420      139.9493      121.1464      106.2460      110.3392      118.9928      136.3114      132.2066      135.4648      120.4853      120.4315      104.7586       99.1892       89.0287       95.0826       82.5215       80.9480      108.7950       94.5102       79.0048       84.0086       93.4235      133.6236      108.3494      106.6230      115.2520      125.2120      152.4306      171.6381      172.8572      173.4642      166.9977      187.2546      208.9756      213.8124      194.1871      155.9442      136.3953      123.7042      112.7571      111.8096      112.6016      107.2131       96.8415       81.2947       99.0528      102.9975       86.3148       74.9270       99.6738      126.6988      125.2017      118.0113      118.3215      129.6120      140.1873      165.6414      151.6603      174.1600      213.5447      210.3338      238.1281      221.1085      201.3153      164.0677      156.9249      139.5045      126.2449      117.4338      142.6391      118.2778      110.1736      108.4758      100.6654      104.8698       95.4650       98.8856       78.4076       84.0871      101.1101       67.5859       57.0036       63.9471       35.5203       48.6506       49.3125       37.3093       29.4250        6.0000        0.0000        0.0000        0.0000        0.0000        0.0000        0.0000        0.0000        0.0000        0.0000        0.0000        0.0000        0.0000        0.0000        0.0000        0.0000        0.0000        0.0000        0.0000        0.0000        0.0000        0.0000        0.0000        0.0000        0.0000        0.0000        0.0000        0.0000        0.0000        0.0000        0.0000        0.0000        0.0000        0.0000        0.0000        0.0000        0.0000        0.0000        0.0000        0.0000        0.0000        0.0000        0.0000        0.0000        0.0000        0.0000        0.0000        0.0000        0.0000        0.0000        0.0000        0.0000        0.0000        0.0000
        0.0000        0.0000        0.0000        0.0000        0.0000        0.0000        0.0000        0.0000        0.0000        0.0000        0.0000        0.0000        0.0000        0.0000        0.0000        0.0000        0.0000        0.0000        0.0000        0.0000        0.0000       36.3999       24.3580       45.2466       51.4866       43.8121       34.0228       19.8431       16.4175       17.5308       13.7890       19.7287       29.9821       23.7661        7.5236       21.5263       22.0933       22.3046       24.0620       10.0030        9.9759       11.7111        7.3442       31.9543       20.9679       33.5502       25.0511       15.8190       22.7367       20.4811       24.8293       24.9206       20.2701       38.0765       34.0995       46.1643       25.8346       31.4801       40.5844       33.9179       30.9741       26.6652       32.4902       52.6387       31.3795       33.8385       37.4355       39.7325       42.8233       51.4986       37.0747       72.7656       55.3189       60.5583       67.2793       93.7099       93.8282       99.7582      132.0471      163.4478      175.6611      193.4117      193.4870      185.5214      163.1170      171.7641      130.3149       89.7005      101.8745       93.6186      101.0017       88.0950       88.3648      103.9522      116.8662       87.3304       83.7194       99.7551      109.1956      102.0755      104.6685      116.8019      107.5961      114.7691      121.6655      124.0562      134.6212      138.4696      136.0135      122.4644      118.0301      115.0295      135.4170      142.9899      129.9552      131.8576      110.5956      117.3408      119.8849       97.8314       80.8398       90.1667      106.0502      117.2171      136.8459      102.2958       89.4759      108.0358      106.3708      122.8747      116.6187      126.1849      124.2494      139.6878      160.0767      164.3852      170.4238      187.7637      210.6694      209.6146      209.7334      218.2968      182.4138      144.1881      125.4391      110.1931      110.4860      108.3915      108.7124      108.7626      111.2175       88.8049       91.0234       86.4577       82.5779       74.1704       88.5425      100.8428      102.3917      117.9128      140.8563      148.6105      152.8095      163.4042      182.1909      213.2311      209.2123      240.8329      249.7960      211.0715      195.6822      172.3803      182.6599      196.0855      164.0591      132.4813      121.6806      112.3854      117.8233      120.0299      108.3228       91.7100      106.9614       99.9446       91.9847      111.1777      102.6865       79.5330       54.0608       64.5239       47.1561       39.6886       54.0599       38.1961       32.2975        0.0000        0.0000        0.0000        0.0000        0.0000        0.0000        0.0000        0.0000        0.0000        0.0000        0.0000        0.0000        0.0000        0.0000        0.0000        0.0000        0.0000        0.0000        0.0000        0.0000        0.0000        0.0000        0.0000        0.0000        0.0000        0.0000        0.0000        0.0000        0.0000        0.0000        0.0000        0.0000        0.0000        0.0000        0.0000        0.0000        0.0000        0.0000        0.0000        0.0000        0.0000        0.0000        0.0000        0.0000        0.0000        0.0000        0.0000        0.0000        0.0000        0.0000        0.0000        0.0000        0.0000        0.0000
        0.0000        0.0000        0.0000        0.0000        0.0000        0.0000        0.0000        0.0000        0.0000        0.0000        0.0000        0.0000        0.0000        0.0000        0.0000        0.0000        0.0000        0.0000        0.0000        0.0000        0.0000        0.0000       38.0852       23.0538       24.4974       22.8262       17.2183       13.3508       11.5181        9.8162        7.0831        2.1063        1.8942        2.1432        2.0074       21.3802       29.0777       31.8478       26.2985       16.1642       11.6620       10.4637       10.4547        5.8731        6.5505        6.3051        9.7781       12.6977       15.2900       15.2869       21.1582       22.2719       23.5879       26.7725       23.0467       32.9396       26.4598       26.8951       28.9708       28.1232       32.0159       30.5947       29.2800       29.7757       32.5191       31.9816       36.4753       45.6909       49.0407       47.2130       50.2563       54.7069       66.0551       77.8306       86.3870      130.2622      117.9225      116.1920      131.1371      153.1893      174.5114      216.3853      263.5199      249.3739      286.2904      269.1611      211.5606      151.4838      113.0589      116.5517      107.7501      112.0488       94.6288       96.1244       95.9775       63.9597       52.3655       71.2145      104.4198       78.5394       83.9083      112.2418      126.8233      106.2106      110.0826      107.8125      115.6329      123.9594      124.7797      134.7736      128.7424      163.8251      174.9862      162.9653      140.1439      129.2591      119.3309      121.3347      117.7146       98.3545       89.9248      111.1832      133.2404      103.4891       96.6027       95.0228       99.1979      109.1236      118.2951      131.9859      137.3446      120.5197      127.0899      136.1013      161.6951      182.8960      182.5136      198.3812      208.7194      215.1171      226.6247      217.5294      178.4621      145.1460      118.4320      106.7875      115.9139      127.5617      112.4370      100.9443       97.7509       86.7617       77.3689       71.0965       71.2190       82.7515      109.7388      116.6496      147.9957      158.2295      174.6396      163.6655      165.2222      189.5837      179.9894      221.4276      220.9196      225.3359      200.4955      198.6963      192.4643      207.8725      206.2861      252.0166      204.0495      210.7310      191.9244      182.0683      208.9179      159.3214      136.3632      108.5711      107.8874      100.6018       98.8381       81.8177       69.6443       44.7641       30.2238       29.2362       24.3648       53.8577       37.6963       23.2452       21.0965       22.9006       30.6710       27.0699       31.8842        0.0000        0.0000        0.0000        0.0000        0.0000        0.0000        0.0000        0.0000        0.0000        0.0000        0.0000        0.0000        0.0000        0.0000        0.0000        0.0000        0.0000        0.0000        0.0000        0.0000        0.0000        0.0000        0.0000        0.0000        0.0000        0.0000        0.0000        0.0000        0.0000        0.0000        0.0000        0.0000        0.0000        0.0000        0.0000        0.0000        0.0000        0.0000        0.0000        0.0000        0.0000        0.0000        0.0000        0.0000        0.0000        0.0000        0.0000        0.0000        0.0000        0.0000
        0.0000        0.0000        0.0000        0.0000        0.0000        0.0000        0.0000        0.0000        0.0000        0.0000        0.0000        0.0000        0.0000        0.0000        0.0000        0.0000        0.0000        0.0000        0.0000        0.0000        0.0000        0.0000        0.0000        0.0000        0.0000        0.0000       18.0157       15.0181       14.0347       10.9769        7.8162        2.0640        1.2725        2.1142        2.4038       25.6637       34.2779       36.1570       31.5228       18.9665       15.5699       12.5200       11.7895        7.4091        7.3071        7.9781        8.0183       12.5181       15.6954       17.5527       18.8238       20.6150       20.9418       25.4619       26.7726       25.7772       25.7398       27.3513       28.7959       28.8766       28.3922       30.4895       27.9088       31.0226       30.7197       32.1437       36.0989       43.3736       44.7644       48.5494       48.7039       61.3044       76.1332       75.0345       86.3934      119.4899       94.7778      119.1899      136.2542      179.4570      164.8225      178.7871      189.9280      213.9004      318.7941      322.0349      322.2263      334.6401      239.2099      189.7802      165.1862       92.8141       63.8554       76.5458       78.8319       70.9254       65.1727       57.3359       85.1112       69.0227       73.5470       93.2345      112.2689      120.7714      130.4641      109.5780      118.8031      119.6583      122.0348      123.4071      125.9288      163.8457      183.9563      181.8087      168.9885      145.1989      121.7287      129.5180      119.5473      129.0824      116.3344      126.7839      138.7776      117.5788       86.9929       83.7578       98.4012      114.7256      131.4037      129.3698      133.6958      149.2565      144.4331      170.4325      187.5742      189.8228      192.6912      211.4706      201.5035      231.1697      211.5268      199.7801      165.7217      125.6444      101.3655      112.0805      120.6651      123.5317      109.9516      102.7196       98.4587       86.8832       80.4706       78.0158       69.0630       85.6176       93.2129      105.5195      134.6652      123.0383      149.9112      151.3018      161.7587      176.5667      197.2343      206.6158      207.4456      206.7268      198.3510      199.3011      206.3874      222.2620      213.0889      190.7904      219.1401      244.0884      216.2959      205.6807      207.8795      164.0092      126.6013      110.7040       97.6051       94.1104      100.7551       83.2358       71.7198       35.4903       26.9177       23.2435       41.7559       37.5915       23.1847       22.1008       21.2345       21.4718       22.5098       22.3822       27.4212        0.0000        0.0000        0.0000        0.0000        0.0000        0.0000        0.0000        0.0000        0.0000        0.0000        0.0000        0.0000        0.0000        0.0000        0.0000        0.0000        0.0000        0.0000        0.0000        0.0000        0.0000        0.0000        0.0000        0.0000        0.0000        0.0000        0.0000        0.0000        0.0000        0.0000        0.0000        0.0000        0.0000        0.0000        0.0000        0.0000        0.0000        0.0000        0.0000        0.0000        0.0000        0.0000        0.0000        0.0000        0.0000        0.0000        0.0000        0.0000        0.0000        0.0000
        0.0000        0.0000        0.0000        0.0000        0.0000        0.0000        0.0000        0.0000        0.0000        0.0000        0.0000        0.0000        0.0000        0.0000        0.0000        0.0000        0.0000        0.0000        0.0000        0.0000        0.0000        0.0000        0.0000        0.0000        0.0000        0.0000        0.0000       23.9505       25.3296       21.9960       17.4245        2.1334        3.2319        2.4221        4.1875       30.9303       37.3264       36.9653       31.9776       19.1407       15.1253       12.8654       12.9145        8.6602        7.6928        9.2357       10.8319       18.3003       20.8977       23.6503       21.7136       22.4910       24.7789       21.6339       22.5954       24.9767       26.1347       27.1164       26.3184       27.3576       29.6284       31.0503       30.5931       37.2207       35.8608       36.5373       39.5159       49.2683       58.9565       64.0724       61.0765       76.7986       66.1676       65.9794       80.7927      129.2982      117.2284      146.1429      154.4970      228.3985      270.3285      317.9472      299.6751      221.5829      254.1804      187.4878      257.1845      218.2939      243.1976      263.5367      319.2492      116.9839       86.0311       76.7240      111.3871       61.6541       63.1962       68.6974       77.4152       66.9836       67.5652       84.8514       90.9695       90.6639       96.0464       94.7042      109.6182      116.2948      133.0084      123.7298      133.1122      188.7767      202.4490      194.5327      174.6702      147.2488      121.1204      133.0537      130.5172      132.5048      175.4115      154.0894      145.5371      115.2279       89.7762       95.6259      105.7511      138.0216      154.6731      131.7938      161.3034      195.8749      188.9611      197.0617      198.1019      204.1739      228.2695      222.8411      223.1568      220.0862      194.0014      191.2944      146.0649      110.5443       95.1036       97.8283      101.9867      111.6571      105.0726       98.1684       91.9448       81.9666       86.8223       73.0371       69.5001       81.6189       84.4818       89.6025      109.2285      116.8319      135.7156      123.3147      141.1151      165.8688      190.2106      191.0616      199.2057      193.3098      204.9474      204.1550      213.3510      216.7882      204.9120      209.6503      233.0687      229.8791      226.1941      188.5562      163.0817      129.4599      111.2955       95.2228       98.6976       99.4646      102.2663       94.1692       70.9382       32.0331       28.7787       36.4603       53.5389       35.9403       27.0297       25.2853       23.5203       26.8913       28.8089       28.4552       36.2012       97.4400        0.0000        0.0000        0.0000        0.0000        0.0000        0.0000        0.0000        0.0000        0.0000        0.0000        0.0000        0.0000        0.0000        0.0000        0.0000        0.0000        0.0000        0.0000        0.0000        0.0000        0.0000        0.0000        0.0000        0.0000        0.0000        0.0000        0.0000        0.0000        0.0000        0.0000        0.0000        0.0000        0.0000        0.0000        0.0000        0.0000        0.0000        0.0000        0.0000        0.0000        0.0000        0.0000        0.0000        0.0000        0.0000        0.0000        0.0000        0.0000        0.0000
        0.0000        0.0000        0.0000        0.0000        0.0000        0.0000        0.0000        0.0000        0.0000        0.0000        0.0000        0.0000        0.0000        0.0000        0.0000        0.0000        0.0000        0.0000        0.0000        0.0000        0.0000        0.0000        0.0000        0.0000        0.0000        0.0000        0.0000        0.0000        0.0000        0.0000       35.2572        3.4527        3.0074        2.9383        5.3558       38.4219       35.5952       32.8128       28.0285       17.0284       13.0620       11.7207       12.8870        7.7616        9.2535       15.1274       17.0949       25.8079       29.5673       31.2326       28.3774       25.0655       22.9191       20.3142       21.2902       23.6486       23.5571       25.9963       28.0447       29.1069       30.8441       31.5235       33.3439       40.0065       39.9142       41.3969       56.9574       81.2436       58.0811       56.8716       71.0552      104.2067       63.5668       75.9234       85.3113      149.9837      155.8825      132.2552      121.0979      156.0316      185.4085      271.9162      272.5464      263.2476      180.8732      181.1916      171.4648      165.9178      130.8587      146.1020      202.1842      131.1461      103.4465       88.2315       54.7981       37.8100       52.6711       78.9420       77.0189       68.6981       61.9757       64.7473       93.6912       84.2545       97.4911       93.8077      100.6545      112.3220      112.2882      117.8894      136.1062      186.0663      183.2558      181.6402      179.2939      151.6093      148.3962      131.4685      129.3079      130.1268      156.8228      150.2048      144.7027      104.7127       92.1967      100.3021      109.0185      101.6790      113.5589      126.4809      146.6623      164.1228      207.0010      224.3093      221.6859      225.4722      209.7909      203.6398      211.5757      171.0495      140.9517      117.7619      126.6416       97.1753       80.1192       81.0526       83.6055       91.0671       90.0734       97.7834      104.5347       87.4466       80.5202       74.2019       69.0224       87.2929       80.0311       93.1351      111.6867      112.5586      108.4609      116.4330      152.9693      170.7807      182.4618      191.4759      196.8618      200.8802      193.9063      193.9358      193.8173      213.2728      201.0939      214.6765      194.3544      183.5775      179.9357      166.9013      151.3914      120.4457      117.5516      108.6736      116.8515      115.5328      101.3171       94.6974       78.8361       57.6118       38.4565       44.0921       56.5857       36.4190       33.7912       33.6065       29.4660       34.3157       38.7930       35.8245       46.9923       99.7800        0.0000        0.0000        0.0000        0.0000        0.0000        0.0000        0.0000        0.0000        0.0000        0.0000        0.0000        0.0000        0.0000        0.0000        0.0000        0.0000        0.0000        0.0000        0.0000        0.0000        0.0000        0.0000        0.0000        0.0000        0.0000        0.0000        0.0000        0.0000        0.0000        0.0000        0.0000        0.0000        0.0000        0.0000        0.0000        0.0000        0.0000        0.0000        0.0000        0.0000        0.0000        0.0000        0.0000        0.0000        0.0000        0.0000        0.0000        0.0000        0.0000
        0.0000        0.0000        0.0000        0.0000        0.0000        0.0000        0.0000        0.0000        0.0000        0.0000        0.0000        0.0000        0.0000        0.0000        0.0000        0.0000        0.0000        0.0000        0.0000        0.0000        0.0000        0.0000        0.0000        0.0000        0.0000        0.0000        0.0000        0.0000        0.0000        0.0000        0.0000       65.9707       50.6406        0.0000        0.0000       13.1097       11.5998       10.4495        7.9795        3.6954        3.0295        2.9037        3.7578       10.2497       11.8529       15.6427       22.5117       57.5819       68.8630       69.7718       58.1838       28.4590       22.7094       22.2287       21.0012       23.8042       21.5647       24.5896       29.5676       43.2248       36.1461       36.0121       37.5531       36.2551       45.0805       49.1916       58.9905       57.7638       42.0931       52.9249       62.0405       72.8126       74.5567       88.8803       89.5072      153.4354      119.8466       99.4680      104.5196      199.5925      196.1931      201.0354      164.8589      240.4863      192.8606      172.2070      236.0414      167.8240      157.5749      161.5939      184.6004      162.1016      312.1951      192.1969      204.5242       54.6497       58.7780       90.6077       96.1412       59.9649       80.7424       80.2283       95.8219       84.1456      115.0496      123.0673      111.4909      125.5765      130.8900      144.1733      162.8479      179.7731      192.6994      198.2560      197.5305      162.3894      141.2641      142.7257      132.1257      175.8967      201.7695      191.6899      199.5377      116.6434      108.4776      117.8951       91.4629      117.2758      118.9662      134.9064      158.0385      175.5631      178.6463      188.4914      199.1368      209.6369      191.0704      166.9894      142.0352      103.6126       87.0492       78.5402       83.0782       88.2576       83.3034       97.6867      101.7968      122.7193      125.6817      119.4409      125.0036      117.7228      111.9770       99.8823       83.0382       81.0991       87.5951       90.8932      107.0110      107.7083      116.1298      143.4480      197.4102      239.2462      239.3985      227.1311      226.2466      235.6599      261.5468      244.7803      225.4364      237.4014      212.2216      134.7954      134.6770      165.9583      195.5695      130.4419      143.1597      113.2815      150.4632      108.7889      151.6105      112.6473       90.6865      102.0621      109.1240       94.3820       78.1488       77.3733       62.5322       62.4482       62.4509       63.6084       58.1290       48.3084       45.1847       45.0526        0.0000        0.0000        0.0000        0.0000        0.0000        0.0000        0.0000        0.0000        0.0000        0.0000        0.0000        0.0000        0.0000        0.0000        0.0000        0.0000        0.0000        0.0000        0.0000        0.0000        0.0000        0.0000        0.0000        0.0000        0.0000        0.0000        0.0000        0.0000        0.0000        0.0000        0.0000        0.0000        0.0000        0.0000        0.0000        0.0000        0.0000        0.0000        0.0000        0.0000        0.0000        0.0000        0.0000        0.0000        0.0000        0.0000        0.0000        0.0000        0.0000        0.0000        0.0000
        0.0000        0.0000        0.0000        0.0000        0.0000        0.0000        0.0000        0.0000        0.0000        0.0000        0.0000        0.0000        0.0000        0.0000        0.0000        0.0000        0.0000        0.0000        0.0000        0.0000        0.0000        0.0000        0.0000        0.0000        0.0000        0.0000        0.0000        0.0000        0.0000        0.0000        0.0000        0.0000        0.0000        0.0000        0.0000        0.0000        0.0000        8.3634        6.9099        3.1546        2.5644        2.6428        4.1978       11.2189       13.4871       18.7219       26.6373       69.0506       83.8033       82.4878       67.2793       30.6850       23.8030       19.6814       21.2540       25.2654       24.3656       24.6302       26.7765       32.3346       33.6643       36.7959       33.5270       33.0909       36.8680       46.9294       46.7104       49.6367       42.0493       43.2967       44.4535       60.3054       61.8299       67.4958       72.9853      109.8310      137.0867      108.7661      115.5645      180.3504      174.5644      144.1602      166.4508      167.9276      111.8575      123.0723      372.6649      337.2956      175.1320      206.0430      249.3532      144.5425      226.9785      227.5865      372.2012      181.0535       74.4694       60.3119       66.6698       52.3144       79.6656       58.9929       66.5713       61.8514       67.9475       88.7229       90.3219      101.6314      127.6333      136.4434      140.2882      165.7667      162.4161      216.5871      236.2789      139.5657      126.7460      119.9706      121.9250      148.5599      191.3150      178.6387      161.6243      142.9493      152.6438      119.9406      110.1799      111.9632      155.3569      175.0939      188.4015      181.0762      169.1040      171.4639      147.7110      156.7965      171.7769      139.0575      115.4446      101.3318      104.9389       89.4736       81.3547       81.7959       93.7379      102.8893       89.7024      128.0981      125.6847      115.6892       92.9362      101.1127      115.5546      113.5155      110.4013       83.8196       91.1896       84.8806       96.0498       97.7088      119.4492      141.8905      190.8719      232.5831      260.3358      257.8105      240.7431      239.7327      273.4197      216.0272      228.4943      235.8199      123.4951      108.1964      110.6723      125.0370      117.5730      119.0399      116.0074      110.1874      120.3455      106.0384      105.8810      123.1301       94.6310      108.9646      125.8386      112.3489       91.7638      100.7322       86.8875       86.2390       96.2069       86.0412       76.6007       58.9160       52.5674        0.0000        0.0000        0.0000        0.0000        0.0000        0.0000        0.0000        0.0000        0.0000        0.0000        0.0000        0.0000        0.0000        0.0000        0.0000        0.0000        0.0000        0.0000        0.0000        0.0000        0.0000        0.0000        0.0000        0.0000        0.0000        0.0000        0.0000        0.0000        0.0000        0.0000        0.0000        0.0000        0.0000        0.0000        0.0000        0.0000        0.0000        0.0000        0.0000        0.0000        0.0000        0.0000        0.0000        0.0000        0.0000        0.0000        0.0000        0.0000        0.0000        0.0000        0.0000        0.0000
        0.0000        0.0000        0.0000        0.0000        0.0000        0.0000        0.0000        0.0000        0.0000        0.0000        0.0000        0.0000        0.0000        0.0000        0.0000        0.0000        0.0000        0.0000        0.0000        0.0000        0.0000        0.0000        0.0000        0.0000        0.0000        0.0000        0.0000        0.0000        0.0000        0.0000        0.0000        0.0000        0.0000        0.0000        0.0000        0.0000        0.0000        0.0000        0.0000        7.0553        7.4182        7.4412        8.9455       21.9142       23.4287       26.7000       33.2832       79.7112       91.5729       88.1609       69.9911       30.9618       22.2074       16.0664       19.9740       25.2205       26.0151       29.0252       28.9023       34.6201       37.6975       34.4489       34.3421       27.8609       31.6160       40.3960       42.1343       35.8582       36.0964       36.7398       41.9417       53.9314       44.4429       44.1355       46.7874       67.1384       89.2509       72.9283      115.9087      150.6586      115.2086      137.2903      104.5478      138.0792      111.4386      142.7113      223.2766      213.6011      256.2532      165.9477      174.2955      136.8743      325.4500      400.1598      332.4459      156.2212      122.1267       89.7021       43.6594       63.2472       46.0483       58.0562       68.3787       75.7483       68.9226       97.1440      104.3796      105.8206      113.6942      125.0428      148.0427      146.4761      147.9085      155.0108      155.2489      126.4997      121.4293      118.0690      121.5448      135.4623      141.3276      149.1397      143.7463      136.6951      117.2711      106.6753      104.0473      111.7974      151.0539      157.6529      119.4050      132.7957      124.9992      141.3495      128.5048      137.3365      114.4156      116.9908       97.3745       81.9065       85.7617       87.0490       71.7376       77.9722       77.2533       77.8804       75.3623       74.1356       77.9935       81.4502       85.1363      111.5359      131.0379      118.9297      107.2839       86.3832       85.3140       95.2955      105.0263      109.9030      139.3980      182.0286      215.4412      256.3246      258.3734      245.3349      256.1226      228.0788      240.4754      279.9012      182.1860      122.1580      108.2919      109.9885      125.8902      125.3088      130.8762      116.1758      119.4574      125.8069      131.6401      122.1781      136.6051      143.2708      134.0963      158.9624      157.8902      132.3788      120.2146      121.8122      107.9189      102.1784      103.9414      101.4303       89.4184       70.7019       67.1316        0.0000        0.0000        0.0000        0.0000        0.0000        0.0000        0.0000        0.0000        0.0000        0.0000        0.0000        0.0000        0.0000        0.0000        0.0000        0.0000        0.0000        0.0000        0.0000        0.0000        0.0000        0.0000        0.0000        0.0000        0.0000        0.0000        0.0000        0.0000        0.0000        0.0000        0.0000        0.0000        0.0000        0.0000        0.0000        0.0000        0.0000        0.0000        0.0000        0.0000        0.0000        0.0000        0.0000        0.0000        0.0000        0.0000        0.0000        0.0000        0.0000        0.0000        0.0000        0.0000
        0.0000        0.0000        0.0000        0.0000        0.0000        0.0000        0.0000        0.0000        0.0000        0.0000        0.0000        0.0000        0.0000        0.0000        0.0000        0.0000        0.0000        0.0000        0.0000        0.0000        0.0000        0.0000        0.0000        0.0000        0.0000        0.0000        0.0000        0.0000        0.0000        0.0000        0.0000        0.0000        0.0000        0.0000        0.0000        0.0000        0.0000        0.0000        0.0000        0.0000       17.3599       17.5261       17.2589       42.5943       40.5526       40.6230       42.8801       89.8119       93.8552       86.4969       67.3236       29.0924       19.0048       15.3153       19.7941       26.3030       32.5925       32.8263       33.9528       37.7585       37.8620       39.2495       39.0130       29.8325       27.3297       26.7547       30.3751       32.6990       35.6811       38.3520       37.6562       41.2730       39.0922       39.6246       39.0642       59.8057       99.5103       60.4056      113.0538      136.4650      108.6254      122.0523      113.7232      110.3236      147.0266      206.0863      267.3567      321.6806      265.5179      172.6311      143.0652       97.0331      103.3081      211.9484      162.6914       64.5271      108.9961      119.6635       54.6594       49.6301       58.6801       50.1956       63.5200       71.1076       63.3913       83.2414      100.9795       95.7082      102.5158      115.7745      146.0029      141.8540      122.8046      127.8581      123.6594      112.7332      110.1700      111.8092      109.4360      122.6076      128.2088      186.9726      170.7906      110.3098      101.2619      101.7588      112.0090      114.6558      107.4997       99.6705       96.8722      108.2748      105.2714      121.7770      117.2104      103.6702      101.6800      107.6485      100.1661       85.3400       78.8549       78.0133       67.9576       79.9387       80.6142       71.5635       82.7682       89.9623       85.2025       86.8826      103.3876      137.4169      145.0044      128.1490      123.7158      111.5890      105.1830      116.1769      122.0864      138.6994      187.1191      223.4392      229.4089      233.4132      232.6582      231.0753      240.4805      194.0081      220.1373      224.0083      157.3284      120.6881      121.8694      130.7607      139.8790      146.5034      159.1501      163.8537      184.7762      209.9449      167.0801      166.2024      170.8387      188.9867      191.1638      218.0314      226.6084      170.3921      151.9775      149.8456      145.2717      136.6546      126.7330      121.6068      120.7552      108.9631        0.0000        0.0000        0.0000        0.0000        0.0000        0.0000        0.0000        0.0000        0.0000        0.0000        0.0000        0.0000        0.0000        0.0000        0.0000        0.0000        0.0000        0.0000        0.0000        0.0000        0.0000        0.0000        0.0000        0.0000        0.0000        0.0000        0.0000        0.0000        0.0000        0.0000        0.0000        0.0000        0.0000        0.0000        0.0000        0.0000        0.0000        0.0000        0.0000        0.0000        0.0000        0.0000        0.0000        0.0000        0.0000        0.0000        0.0000        0.0000        0.0000        0.0000        0.0000        0.0000        0.0000
        0.0000        0.0000        0.0000        0.0000        0.0000        0.0000        0.0000        0.0000        0.0000        0.0000        0.0000        0.0000        0.0000        0.0000        0.0000        0.0000        0.0000        0.0000        0.0000        0.0000        0.0000        0.0000        0.0000        0.0000        0.0000        0.0000        0.0000        0.0000        0.0000        0.0000        0.0000        0.0000        0.0000        0.0000        0.0000        0.0000        0.0000        0.0000        0.0000        0.0000        0.0000        0.0000        0.0000      117.1187      108.2891      101.1950       96.9942       76.4969       73.9328       66.7915       49.6303        2.6206        1.9945        1.5468        1.9225       39.6098       50.2391       55.1703       52.5936       41.1187       42.0187       37.1099       35.0353       24.4642       26.4130       25.1081       23.7676       44.8735       49.8417       58.7026       49.3178       40.3817       40.1436       40.9919       47.7399       37.4352       49.1237       39.1261       51.5555      208.4923      162.0742      138.6788      165.0301      250.2007      334.4131      427.7751      483.5748      413.3489      365.7909      298.8743      267.6978      143.4837      126.1400       98.4024       95.3021      101.6943       71.6725      143.4497      139.8612       81.2119       62.6024       85.3789       90.9758       74.1296      104.1412      135.0773      151.3366      103.4357      123.0686      133.6879      123.5229      128.9201      122.0513      123.7400      123.2866      116.3833      120.6869      123.7114      117.1835      126.0818      122.4569      164.0453      126.8527       96.1974       95.1142       96.2408      106.9442      109.4668      104.1543       92.6768       95.9891      103.2294       95.3040       97.3001       99.0420       90.1037       96.9656       91.0287       86.7415       82.3913       72.7738       74.7815       81.8959       79.8558       78.0223       81.7358       82.2234       98.0676      107.2780      105.6347      106.8045      146.9977      149.8259      157.1397      184.0592      164.0531      163.2984      173.3299      167.2581      199.5416      228.8726      231.8586      224.3341      231.5250      246.9766      231.4663      232.2196      217.9117      190.0164      188.7974      177.4876      172.9354      165.3190      169.8642      177.1829      189.0664      190.0168      204.5153      235.0779      226.3570      231.3231      275.9548      284.6545      244.8056      233.0789      222.1963      234.8377      213.8250      207.4656      201.4097      221.5940      177.8136      161.8935      154.4778      151.7563      129.6600        0.0000        0.0000        0.0000        0.0000        0.0000        0.0000        0.0000        0.0000        0.0000        0.0000        0.0000        0.0000        0.0000        0.0000        0.0000        0.0000        0.0000        0.0000        0.0000        0.0000        0.0000        0.0000        0.0000        0.0000        0.0000        0.0000        0.0000        0.0000        0.0000        0.0000        0.0000        0.0000        0.0000        0.0000        0.0000        0.0000        0.0000        0.0000        0.0000        0.0000        0.0000        0.0000        0.0000        0.0000        0.0000        0.0000        0.0000        0.0000        0.0000        0.0000        0.0000        0.0000        0.0000
        0.0000        0.0000        0.0000        0.0000        0.0000        0.0000        0.0000        0.0000        0.0000        0.0000        0.0000        0.0000        0.0000        0.0000        0.0000        0.0000        0.0000        0.0000        0.0000        0.0000        0.0000        0.0000        0.0000        0.0000        0.0000        0.0000        0.0000        0.0000        0.0000        0.0000        0.0000        0.0000        0.0000        0.0000        0.0000        0.0000        0.0000        0.0000        0.0000        0.0000        0.0000        0.0000        0.0000        0.0000      142.9368      129.4705      116.0790       85.7359       77.8443       66.1464       46.0003        1.6764        1.6001        1.9964        2.2549       44.0631       58.9273       64.3319       59.5228       44.0438       40.5562       36.0109       31.8739       23.9177       19.4199       20.3973       20.1944       38.4392       46.5861       44.6371       43.2390       37.5323       34.6922       33.4934       32.2809       21.7234       25.9323       34.2954       45.5845      120.8802      143.0054      189.5928      258.1317      363.5414      416.7259      514.7019      517.6081      460.6136      464.5070      425.3088      386.8989      213.9452      187.9066      131.1201       84.4527       65.7207       98.7846       86.2269      144.7620      149.2576       75.2103       99.3341       67.2608       70.0577      103.3855      128.4804      144.3638      122.7413      136.1006      112.9516      105.4960      120.8131      141.8783      143.1125      136.9074      115.2901      111.2527      118.9722      110.2532      107.9418      112.2974      113.9588      113.3739       99.5385       98.8704      110.0936       93.3531       94.6712       94.7411       96.2531       90.6617       85.8138       99.3303       86.9847       93.8892       86.0078       82.6620       83.2463       77.3789       74.3580       78.1853       77.4100       81.4542       74.0048       75.1806       74.0776       79.8909       98.9599      119.8310      111.8408      108.3246      149.5145      145.8549      152.1956      166.3688      208.5861      182.5170      181.5300      186.8621      206.5938      230.6230      208.6031      215.1754      215.3828      236.8793      262.4525      240.8275      205.4467      207.2808      189.0367      188.4970      220.2455      218.3720      191.6351      196.5007      209.9135      213.7010      228.6144      232.6956      261.1774      235.6917      268.0408      265.4001      243.8724      243.9242      225.6321      244.0579      223.9943      225.3185      203.9399      205.0588      169.5026      165.4116      170.0573      161.2001      127.1400        0.0000        0.0000        0.0000        0.0000        0.0000        0.0000        0.0000        0.0000        0.0000        0.0000        0.0000        0.0000        0.0000        0.0000        0.0000        0.0000        0.0000        0.0000        0.0000        0.0000        0.0000        0.0000        0.0000        0.0000        0.0000        0.0000        0.0000        0.0000        0.0000        0.0000        0.0000        0.0000        0.0000        0.0000        0.0000        0.0000        0.0000        0.0000        0.0000        0.0000        0.0000        0.0000        0.0000        0.0000        0.0000        0.0000        0.0000        0.0000        0.0000        0.0000        0.0000        0.0000        0.0000
        0.0000        0.0000        0.0000        0.0000        0.0000        0.0000        0.0000        0.0000        0.0000        0.0000        0.0000        0.0000        0.0000        0.0000        0.0000        0.0000        0.0000        0.0000        0.0000        0.0000        0.0000        0.0000        0.0000        0.0000        0.0000        0.0000        0.0000        0.0000        0.0000        0.0000        0.0000        0.0000        0.0000        0.0000        0.0000        0.0000        0.0000        0.0000        0.0000        0.0000        0.0000        0.0000        0.0000        0.0000        0.0000        0.0000      134.0156      100.3662       89.4239       77.8506       58.8112        1.8874        3.5531        2.0327        1.0162       66.8289       85.8934       92.7041       86.6395       65.6871       59.9248       52.3657       44.6588       25.0759       19.4987       20.0091       22.8992       44.6471       49.8984       53.2273       50.8566       43.4429       38.2701       39.6400       38.5714       17.6786       18.8359       40.6835       49.5908      129.5886      201.1806      298.4087      335.0298      485.1156      498.8907      512.9402      516.9066      503.2417      557.3565      554.7764      502.7349      324.8423      241.9079      231.5654      199.2305      157.3108      208.3614      117.1047       82.7783       75.6558      111.2412      320.1244      104.6580       51.7848       75.2826       88.9558      115.3213      111.2964      122.4864      114.1601      106.2891      126.5761      159.3461      142.7336      135.7235      126.9650      124.7817      120.2827      110.0641      104.8428       99.7676       94.7427       91.9332       96.3798       89.1375       94.5323       92.5270       89.0386       90.2752       90.3580       92.0267       82.9686       95.7640       99.9342       89.3250       70.7423       67.3508       78.7036       76.1549       74.3372       78.3467       74.1552       77.5760       79.8562       77.5502       77.2067       84.7345       90.1656      104.3886      122.9533      124.9686      165.3665      188.9295      199.9040      197.8308      236.5485      231.0743      193.1968      203.7654      230.9503      224.7694      203.8318      214.2452      217.7817      208.3501      234.7527      228.3706      234.3996      235.8405      224.1290      213.3067      232.8696      264.1904      249.7121      247.1726      230.8897      249.3054      263.9594      238.9497      278.5419      274.7660      294.0627      311.1548      267.6855      263.4148      266.4677      255.2037      231.6986      231.5006      234.2483      225.9398      218.2591      196.9792      192.0885      200.9512      133.2600        0.0000        0.0000        0.0000        0.0000        0.0000        0.0000        0.0000        0.0000        0.0000        0.0000        0.0000        0.0000        0.0000        0.0000        0.0000        0.0000        0.0000        0.0000        0.0000        0.0000        0.0000        0.0000        0.0000        0.0000        0.0000        0.0000        0.0000        0.0000        0.0000        0.0000        0.0000        0.0000        0.0000        0.0000        0.0000        0.0000        0.0000        0.0000        0.0000        0.0000        0.0000        0.0000        0.0000        0.0000        0.0000        0.0000        0.0000        0.0000        0.0000        0.0000        0.0000        0.0000        0.0000
        0.0000        0.0000        0.0000        0.0000        0.0000        0.0000        0.0000        0.0000        0.0000        0.0000        0.0000        0.0000        0.0000        0.0000        0.0000        0.0000        0.0000        0.0000        0.0000        0.0000        0.0000        0.0000        0.0000        0.0000        0.0000        0.0000        0.0000        0.0000        0.0000        0.0000        0.0000        0.0000        0.0000        0.0000        0.0000        0.0000        0.0000        0.0000        0.0000        0.0000        0.0000        0.0000        0.0000        0.0000        0.0000        0.0000        0.0000      116.3763      109.0993      100.8829       86.6596        1.5358        2.7916        3.0671        2.6036      109.2215      132.1319      143.5044      135.4179      104.5498       93.8552       89.7902       72.2289       38.7463       32.1407       30.4651       36.7710       66.6884       68.5789       71.5195       63.9263       55.3025       58.4625       51.0305       51.9812       28.9735       66.2296      136.6873       81.2475      199.3130      285.5578      328.9858      351.1649      443.4536      522.0017      510.9622      514.5347      513.8571      554.6724      484.3315      460.8690      400.5302      311.8201      236.7766      233.5788      339.5648      219.1799      162.1976      181.4461      197.3799      162.5399      166.4722      108.2890       61.6818       64.3085       81.0452      100.7304      113.6653      125.7532      119.3900      135.1227      134.1622      161.3416      135.4846      124.0774      115.4565      122.0819      111.7143       96.6210       87.8786       81.3306       80.2512       87.3429       86.9938       79.8784       90.5885       90.8431       92.2899       95.7674       83.4120       81.6724       70.4820       65.6474       74.6845       70.3955       68.4302       79.9831       78.2035       98.1002       84.6704       79.2711       78.1792       83.3350       95.7792       96.3449       96.5324       94.2665      105.0415      146.2359      155.7235      160.2393      190.3012      213.8159      213.1430      222.0068      246.7650      268.5716      217.3596      230.1961      212.0536      209.7736      200.5850      207.1009      198.6306      231.8572      246.3819      247.4056      237.4933      234.7125      245.6958      264.7624      297.3493      304.0630      284.5152      275.5151      282.5601      312.0162      337.7568      306.8188      298.4268      346.5901      373.0446      390.4349      334.9796      331.3853      328.7235      312.0228      286.2759      269.4684      270.9191      248.8362      223.9987      213.8868      201.5132      211.2087        0.0000        0.0000        0.0000        0.0000        0.0000        0.0000        0.0000        0.0000        0.0000        0.0000        0.0000        0.0000        0.0000        0.0000        0.0000        0.0000        0.0000        0.0000        0.0000        0.0000        0.0000        0.0000        0.0000        0.0000        0.0000        0.0000        0.0000        0.0000        0.0000        0.0000        0.0000        0.0000        0.0000        0.0000        0.0000        0.0000        0.0000        0.0000        0.0000        0.0000        0.0000        0.0000        0.0000        0.0000        0.0000        0.0000        0.0000        0.0000        0.0000        0.0000        0.0000        0.0000        0.0000        0.0000
        0.0000        0.0000        0.0000        0.0000        0.0000        0.0000        0.0000        0.0000        0.0000        0.0000        0.0000        0.0000        0.0000        0.0000        0.0000        0.0000        0.0000        0.0000        0.0000        0.0000        0.0000        0.0000        0.0000        0.0000        0.0000        0.0000        0.0000        0.0000        0.0000        0.0000        0.0000        0.0000        0.0000        0.0000        0.0000        0.0000        0.0000        0.0000        0.0000        0.0000        0.0000        0.0000        0.0000        0.0000        0.0000        0.0000        0.0000        0.0000        0.0000        0.0000      146.8987      116.7113      106.8859      115.7038      145.9089      205.1003      239.0111      251.6875      243.3547      203.7127      188.1744      176.5341      154.1993       84.3634       67.3309       55.6667        0.0000        0.0000       79.0161       80.3832       75.4511       83.0239       90.8290       75.1590       79.5913      122.9892      165.6309      174.4779      211.7543      280.3168      312.3918      323.6939      348.6627      294.9109      411.8298      535.2482      542.8439      418.7029      405.6011        0.0000        0.0000        0.0000        0.0000      324.6890      273.2441      370.2756      409.8043      444.7857        0.0000      435.1006      310.8831      187.6547      132.2556       82.2823       66.5887       80.3232      107.5613      121.2181      117.6647      141.1939      194.6508      163.8978      140.7707      135.9394      114.1771      116.6632      115.9196      109.7886       96.5195       71.8954       70.1234       75.0802       74.5580       81.5070       76.5490       88.9097       79.6180       90.7081       93.1356       89.0175       86.0485       76.8799       65.4681       57.4235       63.7604       77.3967       81.0322       87.7996       87.1341       91.1042       92.5444      105.8866      101.2332      129.9465      138.4233      184.4445      162.4202      176.2756      208.9959      227.5678      240.5114      244.0770      247.6146      315.4511      286.3695      213.4387      226.8829      228.9851      207.5181      207.3315      183.0439      186.2875      182.3593      189.8940      195.2708      215.7756      226.8307      230.6098      242.8174      250.4511      291.3780      307.4525      341.6403      348.2160      328.5967      354.4403      429.3175      437.4405      458.4597      435.3260      441.0008      418.5277      416.9761      418.3079      432.5705      433.6443      434.3314      356.2021      334.3183      307.4991      295.4575      225.0594      206.6125        0.0000        0.0000        0.0000        0.0000        0.0000        0.0000        0.0000        0.0000        0.0000        0.0000        0.0000        0.0000        0.0000        0.0000        0.0000        0.0000        0.0000        0.0000        0.0000        0.0000        0.0000        0.0000        0.0000        0.0000        0.0000        0.0000        0.0000        0.0000        0.0000        0.0000        0.0000        0.0000        0.0000        0.0000        0.0000        0.0000        0.0000        0.0000        0.0000        0.0000        0.0000        0.0000        0.0000        0.0000        0.0000        0.0000        0.0000        0.0000        0.0000        0.0000        0.0000        0.0000        0.0000        0.0000        0.0000        0.0000
        0.0000        0.0000        0.0000        0.0000        0.0000        0.0000        0.0000        0.0000        0.0000        0.0000        0.0000        0.0000        0.0000        0.0000        0.0000        0.0000        0.0000        0.0000        0.0000        0.0000        0.0000        0.0000        0.0000        0.0000        0.0000        0.0000        0.0000        0.0000        0.0000        0.0000        0.0000        0.0000        0.0000        0.0000        0.0000        0.0000        0.0000        0.0000        0.0000        0.0000        0.0000        0.0000        0.0000        0.0000        0.0000        0.0000        0.0000        0.0000        0.0000        0.0000        0.0000        0.0000        0.0000        0.0000        0.0000      263.5259      302.8907      315.0458        0.0000        0.0000        0.0000      219.1406      186.4540       98.8648       80.8040        0.0000        0.0000        0.0000        0.0000        0.0000        0.0000        0.0000       89.9181       92.1251      101.9640      129.0195      148.7663      174.1851      226.5169      286.5103      300.2410      317.2734      340.9692      373.5949      533.4271      531.6349      497.0907      438.3271        0.0000        0.0000        0.0000        0.0000        0.0000        0.0000      437.1291      460.8184        0.0000        0.0000        0.0000      506.6602      378.8472      209.5365      128.8670       93.2833       84.8060       76.8415       94.5088      104.8024      120.3470      120.8044      139.2206      158.0183      139.9783      143.7665      115.5300      119.0626      124.2238      119.7399      103.5971       73.1052       72.4117       70.3238       63.7424       73.3365       68.5240       70.1320       70.3563       86.0345       92.5930       92.3650       83.4758       82.9262       73.0637       67.0421       78.9653       90.8861       95.8292       96.7271       82.6101      100.1875      117.1521      100.8042      104.2911      146.4555      165.5110      211.7217      226.1188      243.1942      246.8541      270.1277      302.4884      295.7112      288.0581      325.9347      285.7869      229.9749      225.6234      201.7012      175.0013      190.4460      202.0687      195.8322      186.0909      200.1470      213.9533      209.7883      224.5211      241.8380      256.4728      262.4959      289.6061      334.6581      376.1775      377.0981      374.3769      415.3384      435.6166      465.7107      496.2237      510.5888      521.3427      482.7068      455.6824      467.9886      471.6238      448.3108      419.0172      345.4122      335.4037      313.1624      311.4169      236.3915      214.9090        0.0000        0.0000        0.0000        0.0000        0.0000        0.0000        0.0000        0.0000        0.0000        0.0000        0.0000        0.0000        0.0000        0.0000        0.0000        0.0000        0.0000        0.0000        0.0000        0.0000        0.0000        0.0000        0.0000        0.0000        0.0000        0.0000        0.0000        0.0000        0.0000        0.0000        0.0000        0.0000        0.0000        0.0000        0.0000        0.0000        0.0000        0.0000        0.0000        0.0000        0.0000        0.0000        0.0000        0.0000        0.0000        0.0000        0.0000        0.0000        0.0000        0.0000        0.0000        0.0000        0.0000        0.0000        0.0000        0.0000
        0.0000        0.0000        0.0000        0.0000        0.0000        0.0000        0.0000        0.0000        0.0000        0.0000        0.0000        0.0000        0.0000        0.0000        0.0000        0.0000        0.0000        0.0000        0.0000        0.0000        0.0000        0.0000        0.0000        0.0000        0.0000        0.0000        0.0000        0.0000        0.0000        0.0000        0.0000        0.0000        0.0000        0.0000        0.0000        0.0000        0.0000        0.0000        0.0000        0.0000        0.0000        0.0000        0.0000        0.0000        0.0000        0.0000        0.0000        0.0000        0.0000        0.0000        0.0000        0.0000        0.0000        0.0000        0.0000        0.0000        0.0000        0.0000        0.0000        0.0000        0.0000      271.3344      242.3839      138.2360      125.0207        0.0000        0.0000        0.0000        0.0000        0.0000        0.0000        0.0000        0.0000      115.4027      122.0114      138.3705      153.2398      192.9276      246.3964      305.2115      299.3177      334.4919      411.8785      502.4691      493.7045        0.0000        0.0000        0.0000        0.0000        0.0000        0.0000        0.0000        0.0000        0.0000        0.0000        0.0000        0.0000        0.0000        0.0000        0.0000      302.6935      190.1697      152.7496      118.1663       75.7926       74.7102       91.3857      119.2618      103.6443      119.8923      119.7230      123.7624      137.3833      193.6582      178.4066      181.1626      178.5126      134.5342      105.5023       76.1940       69.5189       57.8353       65.9042       87.9849       78.2864       80.5313       82.7139       96.6993      114.3139      113.0066      109.5648       98.0334       78.7938       78.2784       98.8021      106.9767       99.9226       96.5405      100.4364      118.1921      120.2950      111.6558      118.4193      176.5766      190.7429      222.1676      263.4739      265.1639      257.6618      312.8897      329.4003      311.3419      326.0903      312.4868      311.0462      259.5399      240.1849      225.2263      173.3360      176.7926      207.1013      197.3108      206.4865      209.4779      201.1201      218.1444      223.3143      261.4766      284.0734      286.3378      301.0185      320.3980      348.3198      383.2317      429.2151      448.6273      464.3704      503.0217      552.4276      564.7051      583.4143      551.1777      492.1668      488.0077      510.2474      452.1151      453.7195      354.3680      325.9878      310.1980      294.1214      236.8194        0.0000        0.0000        0.0000        0.0000        0.0000        0.0000        0.0000        0.0000        0.0000        0.0000        0.0000        0.0000        0.0000        0.0000        0.0000        0.0000        0.0000        0.0000        0.0000        0.0000        0.0000        0.0000        0.0000        0.0000        0.0000        0.0000        0.0000        0.0000        0.0000        0.0000        0.0000        0.0000        0.0000        0.0000        0.0000        0.0000        0.0000        0.0000        0.0000        0.0000        0.0000        0.0000        0.0000        0.0000        0.0000        0.0000        0.0000        0.0000        0.0000        0.0000        0.0000        0.0000        0.0000        0.0000        0.0000        0.0000        0.0000
        0.0000        0.0000        0.0000        0.0000        0.0000        0.0000        0.0000        0.0000        0.0000        0.0000        0.0000        0.0000        0.0000        0.0000        0.0000        0.0000        0.0000        0.0000        0.0000        0.0000        0.0000        0.0000        0.0000        0.0000        0.0000        0.0000        0.0000        0.0000        0.0000        0.0000        0.0000        0.0000        0.0000        0.0000        0.0000        0.0000        0.0000        0.0000        0.0000        0.0000        0.0000        0.0000        0.0000        0.0000        0.0000        0.0000        0.0000        0.0000        0.0000        0.0000        0.0000        0.0000        0.0000        0.0000        0.0000        0.0000        0.0000        0.0000        0.0000        0.0000        0.0000        0.0000      320.3604      207.7660        0.0000        0.0000        0.0000        0.0000        0.0000        0.0000        0.0000        0.0000        0.0000        0.0000      146.2316      177.6440      189.8878      229.4698      281.4436      366.3901      370.1288      402.7823      443.9748      446.9931        0.0000        0.0000        0.0000        0.0000        0.0000        0.0000        0.0000        0.0000        0.0000        0.0000        0.0000        0.0000        0.0000        0.0000        0.0000        0.0000        0.0000      201.8016      141.8803      106.7956       76.7650       97.6968       97.3091      148.8613      138.1195      121.4458      153.5419      144.4982      169.7164      196.3572      245.4221      223.7957      199.1255      156.4184      133.7304       89.1534       81.6822       71.4829       83.2351       99.2793      110.6831      120.7082      113.1410      124.7566      128.3829      128.8994      128.7594      111.0806      112.8004      121.4100      123.9710      122.6718      125.8572      117.8916      118.1029      121.5809      120.1122      122.2586      131.6251      180.0756      224.3247      271.8661      286.2718      313.1383      302.5853      266.6379      253.0445      278.3785      336.9664      313.1387      284.8754      229.7182      211.7660      187.6537      180.7632      178.7747      181.8765      190.5096      183.9694      218.1963      175.9179      235.5965      235.7565      251.7532      263.7044      288.9157      303.9118      353.4411      393.4147      447.6385      484.9463      540.3056      553.4907      560.0809      573.2624      585.5782      605.1590      560.7097      530.5717      502.8501      447.4521      416.4997      480.0010      441.1810      328.0934      313.6254      327.4129        0.0000        0.0000        0.0000        0.0000        0.0000        0.0000        0.0000        0.0000        0.0000        0.0000        0.0000        0.0000        0.0000        0.0000        0.0000        0.0000        0.0000        0.0000        0.0000        0.0000        0.0000        0.0000        0.0000        0.0000        0.0000        0.0000        0.0000        0.0000        0.0000        0.0000        0.0000        0.0000        0.0000        0.0000        0.0000        0.0000        0.0000        0.0000        0.0000        0.0000        0.0000        0.0000        0.0000        0.0000        0.0000        0.0000        0.0000        0.0000        0.0000        0.0000        0.0000        0.0000        0.0000        0.0000        0.0000        0.0000        0.0000        0.0000
        0.0000        0.0000        0.0000        0.0000        0.0000        0.0000        0.0000        0.0000        0.0000        0.0000        0.0000        0.0000        0.0000        0.0000        0.0000        0.0000        0.0000        0.0000        0.0000        0.0000        0.0000        0.0000        0.0000        0.0000        0.0000        0.0000        0.0000        0.0000        0.0000        0.0000        0.0000        0.0000        0.0000        0.0000        0.0000        0.0000        0.0000        0.0000        0.0000        0.0000        0.0000        0.0000        0.0000        0.0000        0.0000        0.0000        0.0000        0.0000        0.0000        0.0000        0.0000        0.0000        0.0000        0.0000        0.0000        0.0000        0.0000        0.0000        0.0000        0.0000        0.0000        0.0000        0.0000        0.0000        0.0000        0.0000        0.0000        0.0000        0.0000        0.0000        0.0000        0.0000        0.0000        0.0000      189.2949      201.1746      181.0123      197.7975      211.5161      307.9122      366.1450      344.2479      324.3610        0.0000        0.0000        0.0000        0.0000        0.0000        0.0000        0.0000        0.0000        0.0000        0.0000        0.0000        0.0000        0.0000        0.0000        0.0000        0.0000        0.0000        0.0000      196.6614      135.8459      124.2290      108.9500      108.7670      130.8392      142.9736      153.6188      153.7161      156.2513      164.6038      191.0837      208.9396      205.1975      201.5767      202.1037      174.1656      155.5769      115.9851      104.4236      104.2264      114.5080      138.9958      175.0690      167.8292      149.1282      166.7971      184.5201      175.9771      179.0243      198.3868      198.1889      202.9533      186.5156      170.8737      171.6407      156.7699      165.0505      141.0026      140.5924      144.0610      153.1162      174.9088      194.6967      239.0308      206.4041      201.7240      180.9745      173.1479      179.3116      210.7305      261.1525      242.6125      233.4535      220.8951      205.0674      195.0433      177.0601      212.5483      198.2402      194.0823      195.4745      200.0329      204.7889      203.1354      209.5283      255.0284      261.3598      278.5234      344.5266      451.3242      492.9042      497.2977      515.7291      525.8575      524.2964      516.1107      541.8845      578.0561      569.9623      569.5688      524.4266      413.7939      375.6381      354.3081      350.6421      329.9321      312.0655      317.5769      307.0141        0.0000        0.0000        0.0000        0.0000        0.0000        0.0000        0.0000        0.0000        0.0000        0.0000        0.0000        0.0000        0.0000        0.0000        0.0000        0.0000        0.0000        0.0000        0.0000        0.0000        0.0000        0.0000        0.0000        0.0000        0.0000        0.0000        0.0000        0.0000        0.0000        0.0000        0.0000        0.0000        0.0000        0.0000        0.0000        0.0000        0.0000        0.0000        0.0000        0.0000        0.0000        0.0000        0.0000        0.0000        0.0000        0.0000        0.0000        0.0000        0.0000        0.0000        0.0000        0.0000        0.0000        0.0000        0.0000        0.0000        0.0000        0.0000
        0.0000        0.0000        0.0000        0.0000        0.0000        0.0000        0.0000        0.0000        0.0000        0.0000        0.0000        0.0000        0.0000        0.0000        0.0000        0.0000        0.0000        0.0000        0.0000        0.0000        0.0000        0.0000        0.0000        0.0000        0.0000        0.0000        0.0000        0.0000        0.0000        0.0000        0.0000        0.0000        0.0000        0.0000        0.0000        0.0000        0.0000        0.0000        0.0000        0.0000        0.0000        0.0000        0.0000        0.0000        0.0000        0.0000        0.0000        0.0000        0.0000        0.0000        0.0000        0.0000        0.0000        0.0000        0.0000        0.0000        0.0000        0.0000        0.0000        0.0000        0.0000        0.0000        0.0000        0.0000        0.0000        0.0000        0.0000        0.0000        0.0000        0.0000        0.0000        0.0000        0.0000        0.0000        0.0000        0.0000        0.0000        0.0000        0.0000        0.0000        0.0000        0.0000        0.0000        0.0000        0.0000        0.0000        0.0000        0.0000        0.0000        0.0000        0.0000        0.0000        0.0000        0.0000        0.0000        0.0000        0.0000        0.0000        0.0000        0.0000        0.0000      192.9362      151.4705      170.6935      127.9195      130.1104      128.8924      145.3710      158.2502      170.6532      163.6365      174.6647      173.4493      194.2717      188.0329      187.3258      191.9952      179.0482      150.0303      119.9960      111.4556      120.9785      140.5699      170.7666      187.2463      201.5125      182.4242      189.8844      219.2603      218.8998      222.7460      238.8473      231.4400      233.0266      212.7838      192.7832      193.6821      183.9898      180.2230      161.8431      166.8154      178.8428      176.5290      172.4788      182.8157      173.1609      179.9885      175.1035      177.1751      185.0166      203.2423      229.4875      238.4837      213.6710      213.9204      202.1938      213.0687      190.5671      190.3868      212.4291      207.4178      211.4035      215.9132      212.7711      192.3361      188.6189      229.4312      269.9000      285.2484      309.6807      354.2755      457.3925      510.2898      509.7772      509.0876      491.8365      504.2159      509.1913      516.9969      594.2280      572.4599      561.4427      502.6597      387.4642      309.2975      317.8241      307.5783      296.1060      275.2398      277.2246        0.0000        0.0000        0.0000        0.0000        0.0000        0.0000        0.0000        0.0000        0.0000        0.0000        0.0000        0.0000        0.0000        0.0000        0.0000        0.0000        0.0000        0.0000        0.0000        0.0000        0.0000        0.0000        0.0000        0.0000        0.0000        0.0000        0.0000        0.0000        0.0000        0.0000        0.0000        0.0000        0.0000        0.0000        0.0000        0.0000        0.0000        0.0000        0.0000        0.0000        0.0000        0.0000        0.0000        0.0000        0.0000        0.0000        0.0000        0.0000        0.0000        0.0000        0.0000        0.0000        0.0000        0.0000        0.0000        0.0000        0.0000        0.0000        0.0000
        0.0000        0.0000        0.0000        0.0000        0.0000        0.0000        0.0000        0.0000        0.0000        0.0000        0.0000        0.0000        0.0000        0.0000        0.0000        0.0000        0.0000        0.0000        0.0000        0.0000        0.0000        0.0000        0.0000        0.0000        0.0000        0.0000        0.0000        0.0000        0.0000        0.0000        0.0000        0.0000        0.0000        0.0000        0.0000        0.0000        0.0000        0.0000        0.0000        0.0000        0.0000        0.0000        0.0000        0.0000        0.0000        0.0000        0.0000        0.0000        0.0000        0.0000        0.0000        0.0000        0.0000        0.0000        0.0000        0.0000        0.0000        0.0000        0.0000        0.0000        0.0000        0.0000        0.0000        0.0000        0.0000        0.0000        0.0000        0.0000        0.0000        0.0000        0.0000        0.0000        0.0000        0.0000        0.0000        0.0000        0.0000        0.0000        0.0000        0.0000        0.0000        0.0000        0.0000        0.0000        0.0000        0.0000        0.0000        0.0000        0.0000        0.0000        0.0000        0.0000        0.0000        0.0000        0.0000        0.0000        0.0000        0.0000        0.0000        0.0000        0.0000      231.3579      185.3078      180.9879      163.3635      144.7434      120.8915      135.2820      157.7130      165.9526      177.6687      187.5504      189.0706      189.0412      178.9054      178.3629      178.5233      185.6250      167.2501      136.0551      143.7953      153.2756      149.8402      172.0892      198.5733      212.4273      232.7026      252.2633      277.3801      306.0963      268.3693      247.1704      252.1129      241.1599      236.4630      217.1353      212.1252      203.7879      202.2669      205.8717      206.4514      213.8254      204.5402      234.4679      238.0616      215.1850      211.6141      216.6488      213.5149      236.0759      236.4345      261.7307      246.2477      202.6230      193.4501      224.6411      220.3692      215.0188      215.9138      228.4637      223.7611      240.7308      216.6499      174.9865      153.6555      176.2777      222.4149      283.0807      287.3156      309.3575      359.8974      447.8740      474.0095      464.5604      459.7473      468.4192      471.5053      464.1966      489.4460      552.1650      522.5439      477.2567      398.9394      334.1973      279.3413      252.4950      231.9262      229.8384      254.5347      290.0578        0.0000        0.0000        0.0000        0.0000        0.0000        0.0000        0.0000        0.0000        0.0000        0.0000        0.0000        0.0000        0.0000        0.0000        0.0000        0.0000        0.0000        0.0000        0.0000        0.0000        0.0000        0.0000        0.0000        0.0000        0.0000        0.0000        0.0000        0.0000        0.0000        0.0000        0.0000        0.0000        0.0000        0.0000        0.0000        0.0000        0.0000        0.0000        0.0000        0.0000        0.0000        0.0000        0.0000        0.0000        0.0000        0.0000        0.0000        0.0000        0.0000        0.0000        0.0000        0.0000        0.0000        0.0000        0.0000        0.0000        0.0000        0.0000        0.0000
        0.0000        0.0000        0.0000        0.0000        0.0000        0.0000        0.0000        0.0000        0.0000        0.0000        0.0000        0.0000        0.0000        0.0000        0.0000        0.0000        0.0000        0.0000        0.0000        0.0000        0.0000        0.0000        0.0000        0.0000        0.0000        0.0000        0.0000        0.0000        0.0000        0.0000        0.0000        0.0000        0.0000        0.0000        0.0000        0.0000        0.0000        0.0000        0.0000        0.0000        0.0000        0.0000        0.0000        0.0000        0.0000        0.0000        0.0000        0.0000        0.0000        0.0000        0.0000        0.0000        0.0000        0.0000        0.0000        0.0000        0.0000        0.0000        0.0000        0.0000        0.0000        0.0000        0.0000        0.0000        0.0000        0.0000        0.0000        0.0000        0.0000        0.0000        0.0000        0.0000        0.0000        0.0000        0.0000        0.0000        0.0000        0.0000        0.0000        0.0000        0.0000        0.0000        0.0000        0.0000        0.0000        0.0000        0.0000        0.0000        0.0000        0.0000        0.0000        0.0000        0.0000        0.0000        0.0000        0.0000        0.0000        0.0000        0.0000        0.0000      334.6749      271.5387      223.8148      178.4995      144.7867      128.4845      126.0684      127.1952      136.0707      182.1321      195.3967      191.0831      200.1932      193.9194      184.3366      190.7392      193.2179      197.8472      208.7039      170.5076      164.1081      181.0644      181.4327      190.2564      220.9723      257.9857      277.3100      285.3943      290.7564      316.7632      282.3653      273.3311      259.5840      264.1716      271.2568      258.2628      239.1287      252.8558      264.1805      252.7496      264.0856      247.5750      249.8301      275.6862      325.4641      335.4488      283.4680      276.7667      291.2314      311.3413      268.5445      249.9823      228.0998      205.6666      202.7198      232.6649      237.4272      248.6337      243.3498      263.5138      259.9757      255.2844      228.8778      191.1541      200.8922      193.3082      207.6407      257.8470      280.5356      294.5558      335.9229      436.4098      434.1845      435.2966      407.2918      419.1302      430.4067      456.0626      498.1269      499.8809      419.8354      414.4368      356.4563      297.1551      272.6514      218.9100      205.7481      214.3596        0.0000        0.0000        0.0000        0.0000        0.0000        0.0000        0.0000        0.0000        0.0000        0.0000        0.0000        0.0000        0.0000      330.4800        0.0000        0.0000        0.0000      845.9703        0.0000        0.0000        0.0000        0.0000        0.0000        0.0000        0.0000        0.0000        0.0000        0.0000        0.0000        0.0000        0.0000        0.0000        0.0000        0.0000        0.0000        0.0000        0.0000        0.0000        0.0000        0.0000        0.0000        0.0000        0.0000        0.0000        0.0000        0.0000        0.0000        0.0000        0.0000        0.0000        0.0000        0.0000        0.0000        0.0000        0.0000        0.0000        0.0000        0.0000        0.0000        0.0000        0.0000
        0.0000        0.0000        0.0000        0.0000        0.0000        0.0000        0.0000        0.0000        0.0000        0.0000        0.0000        0.0000        0.0000        0.0000        0.0000        0.0000        0.0000        0.0000        0.0000        0.0000        0.0000        0.0000        0.0000        0.0000        0.0000        0.0000        0.0000        0.0000        0.0000        0.0000        0.0000        0.0000        0.0000        0.0000        0.0000        0.0000        0.0000        0.0000        0.0000        0.0000        0.0000        0.0000        0.0000        0.0000        0.0000        0.0000        0.0000        0.0000        0.0000        0.0000        0.0000        0.0000        0.0000        0.0000        0.0000        0.0000        0.0000        0.0000        0.0000        0.0000        0.0000        0.0000        0.0000        0.0000        0.0000        0.0000        0.0000        0.0000        0.0000        0.0000        0.0000        0.0000        0.0000        0.0000        0.0000        0.0000        0.0000        0.0000        0.0000        0.0000        0.0000        0.0000        0.0000        0.0000        0.0000        0.0000        0.0000        0.0000        0.0000        0.0000        0.0000        0.0000        0.0000        0.0000        0.0000        0.0000        0.0000        0.0000        0.0000        0.0000      321.0094      254.0701      228.6538      149.8954      148.7503      125.9557      136.7032      127.3215      112.7816      139.2980      167.3912      179.1333      185.8877      175.3393      171.5058      171.0186      186.8385      189.7859      206.0911      182.9278      180.2536      197.0873      215.6192      212.7980      243.1982      258.9367      275.8628      268.5823      279.7903      284.5864      258.6160      269.2789      272.6985      302.1679      294.9767      279.6414      258.3038      280.5778      285.6649      289.3798      310.6307      307.8428      336.1776      385.6006      389.2299      419.8391      406.2128      405.6646      467.1253      433.2637      345.4101      275.2957      242.2347      254.0635      250.4536      259.5375      251.6905      256.9752      250.8165      280.3041      277.0478      308.8379      287.6819      249.4211      231.8511      220.4216      225.0333      240.4294      241.0759      269.7487      316.2792      341.8162      339.0900      341.9836      344.0866      360.2974      377.8468      381.6972      394.7808      415.0118      392.6838      364.5619      322.3413      263.4725      173.3977      155.8439      173.0662      151.6400        0.0000        0.0000        0.0000        0.0000        0.0000        0.0000        0.0000        0.0000        0.0000        0.0000        0.0000        0.0000      252.7200      440.1899      662.1300        0.0000      775.0800      782.6401        0.0000        0.0000        0.0000        0.0000        0.0000        0.0000        0.0000        0.0000        0.0000        0.0000        0.0000        0.0000        0.0000        0.0000        0.0000        0.0000        0.0000        0.0000        0.0000        0.0000        0.0000        0.0000        0.0000        0.0000        0.0000        0.0000        0.0000        0.0000        0.0000        0.0000        0.0000        0.0000        0.0000        0.0000        0.0000        0.0000        0.0000        0.0000        0.0000        0.0000        0.0000        0.0000        0.0000
        0.0000        0.0000        0.0000        0.0000        0.0000        0.0000        0.0000        0.0000        0.0000        0.0000        0.0000        0.0000        0.0000        0.0000        0.0000        0.0000        0.0000        0.0000        0.0000        0.0000        0.0000        0.0000        0.0000        0.0000        0.0000        0.0000        0.0000        0.0000        0.0000        0.0000        0.0000        0.0000        0.0000        0.0000        0.0000        0.0000        0.0000        0.0000        0.0000        0.0000        0.0000        0.0000        0.0000        0.0000        0.0000        0.0000        0.0000        0.0000        0.0000        0.0000        0.0000        0.0000        0.0000        0.0000        0.0000        0.0000        0.0000        0.0000        0.0000        0.0000        0.0000        0.0000        0.0000        0.0000        0.0000        0.0000        0.0000        0.0000        0.0000        0.0000        0.0000        0.0000        0.0000        0.0000        0.0000        0.0000        0.0000        0.0000        0.0000        0.0000        0.0000        0.0000        0.0000        0.0000        0.0000        0.0000        0.0000        0.0000        0.0000        0.0000        0.0000        0.0000        0.0000        0.0000        0.0000        0.0000        0.0000        0.0000        0.0000      424.8255      339.9082      254.5354      207.6967      162.2705      114.1936      108.5209      116.3565      131.0833      119.6163      142.6196      161.6257      164.9706      167.3054      160.7061      163.7330      175.1311      181.9653      180.1972      190.0411      200.6346      189.9029      203.6440      234.1939      235.8431      252.0073      270.1341      272.0973      250.0357      272.4060      276.5483      262.2940      294.5449      330.8283      342.1898      331.5483      306.2878      285.5415      280.8420      308.7771      323.1449      366.1069      343.4948      347.9194      437.2323      429.2006      470.5948      465.3083      481.5812      473.5944      453.6700      412.6376      322.9090      292.1992      259.1369      240.1441      272.2404      261.0516      266.6842      260.0595      305.5656      306.5729      334.6057      347.1205      277.5112      242.3425      232.3805      220.7859      273.8311      261.4915      277.0184      296.8764      316.6145      323.8097      329.7702      326.0861      342.6213      380.8396      388.9164      378.1361      357.8954      355.0242      318.7580      292.1765      217.4504      156.5871      137.2379      168.0062      189.6833        0.0000        0.0000        0.0000        0.0000        0.0000        0.0000      226.5907      160.2900        0.0000        0.0000        0.0000        0.0000      283.0500      524.5800        0.0000        0.0000        0.0000        0.0000        0.0000        0.0000        0.0000        0.0000        0.0000        0.0000        0.0000        0.0000        0.0000        0.0000        0.0000        0.0000        0.0000        0.0000        0.0000        0.0000        0.0000        0.0000        0.0000        0.0000        0.0000        0.0000        0.0000        0.0000        0.0000        0.0000        0.0000        0.0000        0.0000        0.0000        0.0000        0.0000        0.0000        0.0000        0.0000        0.0000        0.0000        0.0000        0.0000        0.0000        0.0000        0.0000        0.0000
        0.0000        0.0000        0.0000        0.0000        0.0000        0.0000        0.0000        0.0000        0.0000        0.0000        0.0000        0.0000        0.0000        0.0000        0.0000        0.0000        0.0000        0.0000        0.0000        0.0000        0.0000        0.0000        0.0000        0.0000        0.0000        0.0000        0.0000        0.0000        0.0000        0.0000        0.0000        0.0000        0.0000        0.0000        0.0000        0.0000        0.0000        0.0000        0.0000        0.0000        0.0000        0.0000        0.0000        0.0000        0.0000        0.0000        0.0000        0.0000        0.0000        0.0000        0.0000        0.0000        0.0000        0.0000        0.0000        0.0000        0.0000        0.0000        0.0000        0.0000        0.0000        0.0000        0.0000        0.0000        0.0000        0.0000        0.0000        0.0000        0.0000        0.0000        0.0000        0.0000        0.0000        0.0000        0.0000        0.0000        0.0000        0.0000        0.0000        0.0000        0.0000        0.0000        0.0000        0.0000        0.0000        0.0000        0.0000        0.0000        0.0000        0.0000        0.0000        0.0000        0.0000        0.0000        0.0000        0.0000        0.0000      481.6732      468.9431      413.1136      314.8135      252.6636      206.0423      153.5350      110.3015      107.7955      131.7079      118.3699      128.9579      131.2142      144.9786      178.5151      177.8555      162.4809      170.5244      170.3111      168.3264      183.0682      194.7264      210.6197      213.3114      239.6802      281.1212      285.3893      285.1802      314.4637      293.1945      287.1012      312.2130      278.6057      276.2616      333.3020      364.4796      358.3461      374.1644      341.6894      304.1993      325.6025      355.0815      413.9701      409.3976      402.5329      471.9711      503.8002      493.2583      504.7850      508.5195      496.9086      519.6254      496.3782      451.6198      373.3449      355.1244      300.6475      306.2686      303.1242      283.3404      260.0813      276.9864      315.8483      326.5948      366.4554      381.3068      326.9902      296.1188      282.3198      268.3106      328.2031      342.6588      296.2719      312.0827      333.1089      345.9699      344.3998      342.9541      369.7434      386.4331      393.9667      358.4751      333.6065      302.6641      269.6596      265.2597      203.9968      150.1057      158.8290      235.8544        0.0000        0.0000        0.0000        0.0000        0.0000      230.1479      243.2310      239.1575      169.8299        0.0000        0.0000        0.0000        0.0000        0.0000        0.0000        0.0000        0.0000        0.0000        0.0000        0.0000        0.0000        0.0000        0.0000        0.0000        0.0000        0.0000        0.0000        0.0000        0.0000        0.0000        0.0000        0.0000        0.0000        0.0000        0.0000        0.0000        0.0000        0.0000        0.0000        0.0000        0.0000        0.0000        0.0000        0.0000        0.0000        0.0000        0.0000        0.0000        0.0000        0.0000        0.0000        0.0000        0.0000        0.0000        0.0000        0.0000        0.0000        0.0000        0.0000        0.0000        0.0000        0.0000
        0.0000        0.0000        0.0000        0.0000        0.0000        0.0000        0.0000        0.0000        0.0000        0.0000        0.0000        0.0000        0.0000        0.0000        0.0000        0.0000        0.0000        0.0000        0.0000        0.0000        0.0000        0.0000        0.0000        0.0000        0.0000        0.0000        0.0000        0.0000        0.0000        0.0000        0.0000        0.0000        0.0000        0.0000        0.0000        0.0000        0.0000        0.0000        0.0000        0.0000        0.0000        0.0000        0.0000        0.0000        0.0000        0.0000        0.0000        0.0000        0.0000        0.0000        0.0000        0.0000        0.0000        0.0000        0.0000        0.0000        0.0000        0.0000        0.0000        0.0000        0.0000        0.0000        0.0000        0.0000        0.0000        0.0000        0.0000        0.0000        0.0000        0.0000        0.0000        0.0000        0.0000        0.0000        0.0000        0.0000        0.0000        0.0000        0.0000        0.0000        0.0000        0.0000        0.0000        0.0000        0.0000        0.0000        0.0000        0.0000        0.0000        0.0000        0.0000        0.0000        0.0000        0.0000        0.0000        0.0000        0.0000      481.6144      457.5644      354.9245      307.4305      274.2645      204.2948      162.8232      142.1850      115.9590      121.7137      111.7422      114.9370      124.4501      155.8674      175.1751      168.8372      165.0025      170.0688      175.0134      169.7819      193.6270      211.6762      227.2143      222.7682      258.1055      286.9503      304.5215      315.1540      325.7190      313.8025      354.9090      367.1339      308.6560      317.2836      396.0613      366.1769      376.7080      394.7858      366.4585      359.5583      371.1179      362.2724      406.5411      435.4106      491.4456      526.2641      534.7316      524.1420      561.0944      575.4386      560.6410      540.1224      531.9095      480.4644      422.7584      422.0852      382.1024      373.4548      358.7856      339.2769      298.4571      304.1039      361.4554      385.9093      405.3311      447.7031      429.8839      466.8026      418.4616      363.9284      382.3054      418.2224      370.7278      355.7605      375.5022      382.0686      397.4042      371.9020      429.6162      453.1108      431.8672      365.3494      298.5818      276.0414      255.4759      257.9294      164.3606      145.2137      181.7102      241.9473        0.0000        0.0000        0.0000       94.9500      181.5531      174.7430      165.2339      178.1977       49.0800        0.0000        0.0000        0.0000        0.0000        0.0000        0.0000        0.0000        0.0000        0.0000        0.0000        0.0000        0.0000        0.0000        0.0000        0.0000        0.0000        0.0000        0.0000        0.0000        0.0000        0.0000        0.0000        0.0000        0.0000        0.0000        0.0000        0.0000        0.0000        0.0000        0.0000        0.0000        0.0000        0.0000        0.0000        0.0000        0.0000        0.0000        0.0000        0.0000        0.0000        0.0000        0.0000        0.0000        0.0000        0.0000        0.0000        0.0000        0.0000        0.0000        0.0000        0.0000        0.0000        0.0000
        0.0000        0.0000        0.0000        0.0000        0.0000        0.0000        0.0000        0.0000        0.0000        0.0000        0.0000        0.0000        0.0000        0.0000        0.0000        0.0000        0.0000        0.0000        0.0000        0.0000        0.0000        0.0000        0.0000        0.0000        0.0000        0.0000        0.0000        0.0000        0.0000        0.0000        0.0000        0.0000        0.0000        0.0000        0.0000        0.0000        0.0000        0.0000        0.0000        0.0000        0.0000        0.0000        0.0000        0.0000        0.0000        0.0000        0.0000        0.0000        0.0000        0.0000        0.0000        0.0000        0.0000        0.0000        0.0000        0.0000        0.0000        0.0000        0.0000        0.0000        0.0000        0.0000        0.0000        0.0000        0.0000        0.0000        0.0000        0.0000        0.0000        0.0000        0.0000        0.0000        0.0000        0.0000        0.0000        0.0000        0.0000        0.0000        0.0000        0.0000        0.0000        0.0000        0.0000        0.0000        0.0000        0.0000        0.0000        0.0000        0.0000        0.0000        0.0000        0.0000        0.0000        0.0000        0.0000        0.0000      586.1091      528.6495      449.2473      374.3499      316.1686      261.8185      217.3578      182.5367      175.0222      167.4674      144.6392      136.9095      141.1435      161.0694      183.6983      182.3416      169.3517      174.2911      184.8444      175.8113      173.5920      191.0923      206.5769      255.6699      254.9034      261.6874      277.0487      288.1890      300.8637      283.3447      321.3369      316.8949      318.1140      286.4459      274.8576      378.6309      379.7432      377.6065      403.1136      405.8917      378.7083      388.1790      385.1256      387.5753      412.5474      451.9272      503.9794      504.4924      495.9639      546.2950      614.6819      596.0953      577.5112      542.0165      480.1121      454.4424      411.4204      374.9077      372.4130      361.4033      363.2998      392.9968      387.0757      451.8823      484.8906      521.9332      552.8881      528.7460      571.3188      550.9988      532.0182      533.7117      523.0327      550.7614      481.8293      485.9856      481.0279      502.4036      459.0969      461.2696      442.6485      428.4808      312.5461      269.1636      216.8355      207.6729      187.3894      180.9366      156.6870      172.1367        0.0000        0.0000        0.0000        0.0000      243.4542      192.2295      181.6874      171.1804      158.0457       29.5200        0.0000        0.0000        0.0000        0.0000        0.0000        0.0000        0.0000        0.0000        0.0000        0.0000        0.0000        0.0000        0.0000        0.0000        0.0000        0.0000        0.0000        0.0000        0.0000        0.0000        0.0000        0.0000        0.0000        0.0000        0.0000        0.0000        0.0000        0.0000        0.0000        0.0000        0.0000        0.0000        0.0000        0.0000        0.0000        0.0000        0.0000        0.0000        0.0000        0.0000        0.0000        0.0000        0.0000        0.0000        0.0000        0.0000        0.0000        0.0000        0.0000        0.0000        0.0000        0.0000        0.0000
        0.0000        0.0000        0.0000        0.0000        0.0000        0.0000        0.0000        0.0000        0.0000        0.0000        0.0000        0.0000        0.0000        0.0000        0.0000        0.0000        0.0000        0.0000        0.0000        0.0000        0.0000        0.0000        0.0000        0.0000        0.0000        0.0000        0.0000        0.0000        0.0000        0.0000        0.0000        0.0000        0.0000        0.0000        0.0000        0.0000        0.0000        0.0000        0.0000        0.0000        0.0000        0.0000        0.0000        0.0000        0.0000        0.0000        0.0000        0.0000        0.0000        0.0000        0.0000        0.0000        0.0000        0.0000        0.0000        0.0000        0.0000        0.0000        0.0000        0.0000        0.0000        0.0000        0.0000        0.0000        0.0000        0.0000        0.0000        0.0000        0.0000        0.0000        0.0000        0.0000        0.0000        0.0000        0.0000        0.0000        0.0000        0.0000        0.0000        0.0000        0.0000        0.0000        0.0000        0.0000        0.0000        0.0000        0.0000        0.0000        0.0000        0.0000        0.0000        0.0000        0.0000        0.0000        0.0000        0.0000      509.7713      548.7985      438.2782      404.5596      342.6870      289.9656      231.0071      197.1989      180.4091      178.9858      160.8687      163.6572      168.1089      193.2851      205.0683      186.7525      173.9810      180.0758      186.2713      169.0684      167.3117      184.8177      216.9543      253.4787      272.8322      286.0918      291.2898      282.6612      286.4509      279.6536      298.1738      294.2076      290.7871      278.8859      330.0068      391.9042      385.7531      405.5140      404.1509      399.1612      405.2015      393.9248      389.6237      417.1744      440.0217      468.4250      492.9352      522.5801      546.8676      574.8646      620.9043      650.6151      634.7481      594.6514      515.9169      491.0430      459.4399      419.1503      409.5558      396.7921      405.3988      423.9278      428.0168      496.8004      525.4148      565.8875      601.2849      608.0246      623.1893      596.3549      589.6615      551.7196      617.9695      574.3583      542.0045      604.1137      524.4223      472.5111      473.6483      467.8395      425.2868      366.4678      273.9634      244.4325      217.5287      179.5646      204.7282        0.0000        0.0000        0.0000        0.0000        0.0000        0.0000      290.9764      280.7187      235.7922      223.5353      191.2397      166.8769        0.0000        0.0000        0.0000        0.0000        0.0000        0.0000        0.0000        0.0000        0.0000        0.0000        0.0000        0.0000        0.0000        0.0000        0.0000        0.0000        0.0000        0.0000        0.0000        0.0000        0.0000        0.0000        0.0000        0.0000        0.0000        0.0000        0.0000        0.0000        0.0000        0.0000        0.0000        0.0000        0.0000        0.0000        0.0000        0.0000        0.0000        0.0000        0.0000        0.0000        0.0000        0.0000        0.0000        0.0000        0.0000        0.0000        0.0000        0.0000        0.0000        0.0000        0.0000        0.0000        0.0000        0.0000
        0.0000        0.0000        0.0000        0.0000        0.0000        0.0000        0.0000        0.0000        0.0000        0.0000        0.0000        0.0000        0.0000        0.0000        0.0000        0.0000        0.0000        0.0000        0.0000        0.0000        0.0000        0.0000        0.0000        0.0000        0.0000        0.0000        0.0000        0.0000        0.0000        0.0000        0.0000        0.0000        0.0000        0.0000        0.0000        0.0000        0.0000        0.0000        0.0000        0.0000        0.0000        0.0000        0.0000        0.0000        0.0000        0.0000        0.0000        0.0000        0.0000        0.0000        0.0000        0.0000        0.0000        0.0000        0.0000        0.0000        0.0000        0.0000        0.0000        0.0000        0.0000        0.0000        0.0000        0.0000        0.0000        0.0000        0.0000        0.0000        0.0000        0.0000        0.0000        0.0000        0.0000        0.0000        0.0000        0.0000        0.0000        0.0000        0.0000        0.0000        0.0000        0.0000        0.0000        0.0000        0.0000        0.0000        0.0000        0.0000        0.0000        0.0000        0.0000        0.0000        0.0000        0.0000        0.0000        0.0000      452.8941      435.5633      375.7722      363.3764      360.6376      322.8707      247.3967      202.9537      185.5784      185.7550      190.0699      173.5974      169.7184      191.2168      207.1511      199.3083      187.6946      190.3228      182.2620      172.2932      174.2711      177.8647      215.8483      245.1894      275.9021      263.9243      291.3171      286.7267      291.5486      282.9089      312.0260      341.1083      317.5844      307.9492      341.1784      391.6764      427.7758      464.6026      454.1876      471.8192      444.5165      412.1190      420.4261      448.6363      474.9470      504.2230      516.3910      564.6675      583.7468      610.4376      639.7506      649.0910      635.2056      668.3612      553.9218      532.2734      490.3761      450.9093      428.0595      430.4779      422.4407      443.2764      476.2948      547.0127      588.7530      659.3322      673.5388      691.9590      741.7188      701.9270      699.4584      652.6122      662.2584      602.8834      563.5178      582.7712      495.1793      490.9537      417.3444      384.3329      382.2568      316.0800      272.5676      240.4455      202.0853      191.5692        0.0000        0.0000        0.0000        0.0000        0.0000        0.0000      390.1123      363.5311      348.6945      286.1863      258.1841      245.1028      228.1407        0.0000        0.0000        0.0000        0.0000        0.0000        0.0000        0.0000        0.0000        0.0000        0.0000        0.0000        0.0000        0.0000        0.0000        0.0000        0.0000        0.0000        0.0000        0.0000        0.0000        0.0000        0.0000        0.0000        0.0000        0.0000        0.0000        0.0000        0.0000        0.0000        0.0000        0.0000        0.0000        0.0000        0.0000        0.0000        0.0000        0.0000        0.0000        0.0000        0.0000        0.0000        0.0000        0.0000        0.0000        0.0000        0.0000        0.0000        0.0000        0.0000        0.0000        0.0000        0.0000        0.0000        0.0000
        0.0000        0.0000        0.0000        0.0000        0.0000        0.0000        0.0000        0.0000        0.0000        0.0000        0.0000        0.0000        0.0000        0.0000        0.0000        0.0000        0.0000        0.0000        0.0000        0.0000        0.0000        0.0000        0.0000        0.0000        0.0000        0.0000        0.0000        0.0000        0.0000        0.0000        0.0000        0.0000        0.0000        0.0000        0.0000        0.0000        0.0000        0.0000        0.0000        0.0000        0.0000        0.0000        0.0000        0.0000        0.0000        0.0000        0.0000        0.0000        0.0000        0.0000        0.0000        0.0000        0.0000        0.0000        0.0000        0.0000        0.0000        0.0000        0.0000        0.0000        0.0000        0.0000        0.0000        0.0000        0.0000        0.0000        0.0000        0.0000        0.0000        0.0000        0.0000        0.0000        0.0000        0.0000        0.0000        0.0000        0.0000        0.0000        0.0000        0.0000        0.0000        0.0000        0.0000        0.0000        0.0000        0.0000        0.0000        0.0000        0.0000        0.0000        0.0000        0.0000        0.0000        0.0000        0.0000        0.0000        0.0000      418.6299      304.3701      324.6917      362.0173      307.5537      262.9676      217.1483      198.8879      187.1030      177.2869      172.8591      160.1339      175.1785      204.5811      207.9377      203.4689      173.3215      167.4903      163.3746      160.8189      177.5633      205.3581      226.1758      256.1875      258.7669      266.0117      263.9608      284.4428      299.1399      315.6893      340.2169      372.3817      384.7856      422.8932      412.2878      466.3503      477.5970      464.3967      464.3439      476.5197      438.9084      463.3400      589.1777      643.2956      590.8516      711.3552      589.3614      617.9520      693.8755      698.3906      686.9781      692.1235      644.1437      570.3212      564.0131      532.1253      490.1587      475.3561      474.9324      486.9841      499.9820      522.8529      584.3282      660.8999      771.4188      779.0132      843.0873      852.2767      786.5990      754.7980      710.0499      707.5415      667.5460      608.4331      585.9020      540.3475      480.7368      423.0844      357.9714      334.2002      306.8574      274.2923      258.8823      234.2545        0.0000        0.0000        0.0000        0.0000        0.0000        0.0000        0.0000      452.8108      474.1499      444.5395      339.7601      309.4967      314.5301      267.2358        0.0000        0.0000        0.0000        0.0000        0.0000        0.0000        0.0000        0.0000        0.0000        0.0000        0.0000        0.0000        0.0000        0.0000        0.0000        0.0000        0.0000        0.0000        0.0000        0.0000        0.0000        0.0000        0.0000        0.0000        0.0000        0.0000        0.0000        0.0000        0.0000        0.0000        0.0000        0.0000        0.0000        0.0000        0.0000        0.0000        0.0000        0.0000        0.0000        0.0000        0.0000        0.0000        0.0000        0.0000        0.0000        0.0000        0.0000        0.0000        0.0000        0.0000        0.0000        0.0000        0.0000        0.0000
        0.0000        0.0000        0.0000        0.0000        0.0000        0.0000        0.0000        0.0000        0.0000        0.0000        0.0000        0.0000        0.0000        0.0000        0.0000        0.0000        0.0000        0.0000        0.0000        0.0000        0.0000        0.0000        0.0000        0.0000        0.0000        0.0000        0.0000        0.0000        0.0000        0.0000        0.0000        0.0000        0.0000        0.0000        0.0000        0.0000        0.0000        0.0000        0.0000        0.0000        0.0000        0.0000        0.0000        0.0000        0.0000        0.0000        0.0000        0.0000        0.0000        0.0000        0.0000        0.0000        0.0000        0.0000        0.0000        0.0000        0.0000        0.0000        0.0000        0.0000        0.0000        0.0000        0.0000        0.0000        0.0000        0.0000        0.0000        0.0000        0.0000        0.0000        0.0000        0.0000        0.0000        0.0000        0.0000        0.0000        0.0000        0.0000        0.0000        0.0000        0.0000        0.0000        0.0000        0.0000        0.0000        0.0000        0.0000        0.0000        0.0000        0.0000        0.0000        0.0000        0.0000        0.0000        0.0000        0.0000      406.1230      313.7584      261.2149      283.4506        0.0000      298.9017      264.5927      226.2150      195.4712      194.3123      169.2604      176.6371      174.2719      188.0104      187.4449      187.0458      186.6204      158.2885      154.9196      146.0914      143.5223      149.7147      165.2531      177.7581      196.2739      178.2435      192.8932      223.2022      248.4679      295.1867      320.2329      359.7718      389.9234      442.3171      481.8737      464.7596      483.3210      453.1350      498.0757      474.3304      463.7828      442.4013      456.4182      535.6417      553.7105      505.3827      537.0279      549.5618      558.8981      674.4661      729.3304      675.6044      626.7860      611.2625      575.7961      542.1296      538.7753      515.8007      486.2121      503.5672      474.2829      473.3550      517.5660      575.2253      677.4293      788.0786      820.1507      933.2761      953.2134      896.3397      863.6118      807.8550      763.8500      668.4465      640.3235      622.8448      535.8636      449.6925      429.9211      337.7906      371.8549      287.6758      272.1075        0.0000        0.0000        0.0000        0.0000        0.0000      214.1700      235.4700        0.0000      588.0291      648.6249      646.3262      596.3452      455.5015      427.0577      406.3938        0.0000        0.0000        0.0000        0.0000        0.0000        0.0000        0.0000        0.0000        0.0000        0.0000        0.0000        0.0000        0.0000        0.0000        0.0000        0.0000        0.0000        0.0000        0.0000        0.0000        0.0000        0.0000        0.0000        0.0000        0.0000        0.0000        0.0000        0.0000        0.0000        0.0000        0.0000        0.0000        0.0000        0.0000        0.0000        0.0000        0.0000        0.0000        0.0000        0.0000        0.0000        0.0000        0.0000        0.0000        0.0000        0.0000        0.0000        0.0000        0.0000        0.0000        0.0000        0.0000        0.0000        0.0000        0.0000
        0.0000        0.0000        0.0000        0.0000        0.0000        0.0000        0.0000        0.0000        0.0000        0.0000        0.0000        0.0000        0.0000        0.0000        0.0000        0.0000        0.0000        0.0000        0.0000        0.0000        0.0000        0.0000        0.0000        0.0000        0.0000        0.0000        0.0000        0.0000        0.0000        0.0000        0.0000        0.0000        0.0000        0.0000        0.0000        0.0000        0.0000        0.0000        0.0000        0.0000        0.0000        0.0000        0.0000        0.0000        0.0000        0.0000        0.0000        0.0000        0.0000        0.0000        0.0000        0.0000        0.0000        0.0000        0.0000        0.0000        0.0000        0.0000        0.0000        0.0000        0.0000        0.0000        0.0000        0.0000        0.0000        0.0000        0.0000        0.0000        0.0000        0.0000        0.0000        0.0000        0.0000        0.0000        0.0000        0.0000        0.0000        0.0000        0.0000        0.0000        0.0000        0.0000        0.0000        0.0000        0.0000        0.0000        0.0000        0.0000        0.0000        0.0000        0.0000        0.0000        0.0000        0.0000        0.0000        0.0000        0.0000      285.3624        0.0000        0.0000        0.0000      286.1687      293.5049      233.5853      217.7610      205.5031      184.5541      181.5118      180.7195      195.8082      202.6687      179.9352      186.8074      174.1224      161.1409      138.4479      137.1042      141.6057      142.7251      134.4606      138.2946      151.7964      179.3967      223.7397      259.1255      295.6573      324.9797      337.3123      365.9878      388.5256      439.8473      470.1690      464.5478      498.0139      501.0682      478.0706      476.4910      439.6874      485.3234      532.2559      577.9994      566.1437      623.1948      570.7750      561.2921      630.9708      628.7057      615.8694      611.3466      593.8218      500.1061      507.1033      533.7864      541.3060      536.4960      477.5002      464.8987      475.1138      509.3459      587.8741      681.6407      747.1522      836.3992      943.4274      989.8314     1002.9481      931.0078      781.0472      733.4825      704.9172      670.8164      673.5878      613.4527      520.3411      562.1973      470.2857      352.4420      312.4704      291.8941        0.0000        0.0000        0.0000        0.0000        0.0000      270.6000      188.3700      239.7000      687.2555      764.2578      752.1197      694.0150      542.8433      479.7413      432.6120        0.0000        0.0000        0.0000        0.0000        0.0000        0.0000        0.0000        0.0000        0.0000        0.0000        0.0000        0.0000        0.0000        0.0000        0.0000        0.0000        0.0000        0.0000        0.0000        0.0000        0.0000        0.0000        0.0000        0.0000        0.0000        0.0000        0.0000        0.0000        0.0000        0.0000        0.0000        0.0000        0.0000        0.0000        0.0000        0.0000        0.0000        0.0000        0.0000        0.0000        0.0000        0.0000        0.0000        0.0000        0.0000        0.0000        0.0000        0.0000        0.0000        0.0000        0.0000        0.0000        0.0000        0.0000        0.0000
        0.0000        0.0000        0.0000        0.0000        0.0000        0.0000        0.0000        0.0000        0.0000        0.0000        0.0000        0.0000        0.0000        0.0000        0.0000        0.0000        0.0000        0.0000        0.0000        0.0000        0.0000        0.0000        0.0000        0.0000        0.0000        0.0000        0.0000        0.0000        0.0000        0.0000        0.0000        0.0000        0.0000        0.0000        0.0000        0.0000        0.0000        0.0000        0.0000        0.0000        0.0000        0.0000        0.0000        0.0000        0.0000        0.0000        0.0000        0.0000        0.0000        0.0000        0.0000        0.0000        0.0000        0.0000        0.0000        0.0000        0.0000        0.0000        0.0000        0.0000        0.0000        0.0000        0.0000        0.0000        0.0000        0.0000        0.0000        0.0000        0.0000        0.0000        0.0000        0.0000        0.0000        0.0000        0.0000        0.0000        0.0000        0.0000        0.0000        0.0000        0.0000        0.0000        0.0000        0.0000        0.0000        0.0000        0.0000        0.0000        0.0000        0.0000        0.0000        0.0000        0.0000        0.0000        0.0000        0.0000        0.0000        0.0000        0.0000        0.0000        0.0000      271.3410      315.3540      260.9617      205.5662      198.5580      182.8707      190.6908      208.2470      203.4026      224.8310      198.8078      179.2559      182.1546      170.2659      155.8068      153.9893      163.0967      156.8989      136.8165      146.5293      180.9561      201.3554      264.9083      280.6505      316.8133      345.7408      355.6675      397.2112      398.7382      457.4250      534.8639      499.0267      525.9917      504.3235      429.1966      408.3243      434.1214      521.3406      525.2147      580.5757      578.3080      542.8314      580.0378      612.4767      581.5275      580.6605      527.8442      537.9076      504.6275      472.5070      474.5928      481.0164      475.5173      535.7655      483.1216      471.4908      485.1826      524.3094      604.0303      694.4279      771.5121      820.5629      878.9891      938.8414      945.2079      886.0372      756.1328      711.3033      721.5723      715.9418      688.8768      617.6675      488.6462      477.7241      442.4864      434.9924        0.0000        0.0000        0.0000        0.0000        0.0000        0.0000      344.0400      343.4400      231.0600      339.9900      835.5901      892.8011      856.3355      748.0514      606.7616      511.6085      469.4792        0.0000        0.0000        0.0000        0.0000        0.0000        0.0000        0.0000        0.0000        0.0000        0.0000        0.0000        0.0000        0.0000        0.0000        0.0000        0.0000        0.0000        0.0000        0.0000        0.0000        0.0000        0.0000        0.0000        0.0000        0.0000        0.0000        0.0000        0.0000        0.0000        0.0000        0.0000        0.0000        0.0000        0.0000        0.0000        0.0000        0.0000        0.0000        0.0000        0.0000        0.0000        0.0000        0.0000        0.0000        0.0000        0.0000        0.0000        0.0000        0.0000        0.0000        0.0000        0.0000        0.0000        0.0000        0.0000
        0.0000        0.0000        0.0000        0.0000        0.0000        0.0000        0.0000        0.0000        0.0000        0.0000        0.0000        0.0000        0.0000        0.0000        0.0000        0.0000        0.0000        0.0000        0.0000        0.0000        0.0000        0.0000        0.0000        0.0000        0.0000        0.0000        0.0000        0.0000        0.0000        0.0000        0.0000        0.0000        0.0000        0.0000        0.0000        0.0000        0.0000        0.0000        0.0000        0.0000        0.0000        0.0000        0.0000        0.0000        0.0000        0.0000        0.0000        0.0000        0.0000        0.0000        0.0000        0.0000        0.0000        0.0000        0.0000        0.0000        0.0000        0.0000        0.0000        0.0000        0.0000        0.0000        0.0000        0.0000        0.0000        0.0000        0.0000        0.0000        0.0000        0.0000        0.0000        0.0000        0.0000        0.0000        0.0000        0.0000        0.0000        0.0000        0.0000        0.0000        0.0000        0.0000        0.0000        0.0000        0.0000        0.0000        0.0000        0.0000        0.0000        0.0000        0.0000        0.0000        0.0000        0.0000        0.0000        0.0000        0.0000        0.0000        0.0000        0.0000        0.0000        0.0000      359.3854      303.1920      259.4440      234.7095      224.1706      201.2685      217.3504      226.7127      220.3680      193.1348      212.7971      224.7825      210.7690      187.3840      186.6122      199.2594      192.3811      172.1497      175.2403      216.8724      238.8416      260.3495      296.3623      344.3909      349.9535      402.2774      445.0168      448.2359      491.7713      530.3234      540.1206      494.6235      510.9231      431.1481      412.0464      433.8339      442.5103      504.6533      511.3649      538.1242      598.6842      648.4612      602.9573      555.1991      557.1382      523.9371      508.5854      477.8865      469.8900      425.2690      452.3922      455.3566      488.6339      469.2380      484.4987      510.0264      513.1544      618.9248      669.8013      702.5024      761.3079      827.4421      878.6476      901.0390      831.4352      719.5917      721.9097      741.6253      723.4680      609.4108      514.1091      431.2071      410.7627      355.5690      344.4327        0.0000        0.0000        0.0000        0.0000        0.0000        0.0000        0.0000      340.7100      300.5100      438.5400      902.3036      956.9365      901.0103      752.3663      616.7006      510.3845      427.4728        0.0000        0.0000        0.0000        0.0000        0.0000        0.0000        0.0000        0.0000        0.0000        0.0000        0.0000        0.0000        0.0000        0.0000        0.0000        0.0000        0.0000        0.0000        0.0000        0.0000        0.0000        0.0000        0.0000        0.0000        0.0000        0.0000        0.0000        0.0000        0.0000        0.0000        0.0000        0.0000        0.0000        0.0000        0.0000        0.0000        0.0000        0.0000        0.0000        0.0000        0.0000        0.0000        0.0000        0.0000        0.0000        0.0000        0.0000        0.0000        0.0000        0.0000        0.0000        0.0000        0.0000        0.0000        0.0000
        0.0000        0.0000        0.0000        0.0000        0.0000        0.0000        0.0000        0.0000        0.0000        0.0000        0.0000        0.0000        0.0000        0.0000        0.0000        0.0000        0.0000        0.0000        0.0000        0.0000        0.0000        0.0000        0.0000        0.0000        0.0000        0.0000        0.0000        0.0000        0.0000        0.0000        0.0000        0.0000        0.0000        0.0000        0.0000        0.0000        0.0000        0.0000        0.0000        0.0000        0.0000        0.0000        0.0000        0.0000        0.0000        0.0000        0.0000        0.0000        0.0000        0.0000        0.0000        0.0000        0.0000        0.0000        0.0000        0.0000        0.0000        0.0000        0.0000        0.0000        0.0000        0.0000        0.0000        0.0000        0.0000        0.0000        0.0000        0.0000        0.0000        0.0000        0.0000        0.0000        0.0000        0.0000        0.0000        0.0000        0.0000        0.0000        0.0000        0.0000        0.0000        0.0000        0.0000        0.0000        0.0000        0.0000        0.0000        0.0000        0.0000        0.0000        0.0000        0.0000        0.0000        0.0000        0.0000        0.0000        0.0000        0.0000        0.0000        0.0000        0.0000        0.0000        0.0000      317.8849      347.1050      335.2822      266.0075      210.4332      206.1615      218.3591      210.6130      217.7507      211.2615      204.0910      226.3447      256.0517      273.4811      264.5349      284.9163      289.2672      285.4221      311.2924      344.7607      358.1893      371.3785      401.6320      439.9337        0.0000        0.0000      461.6767      472.1946      585.6807      568.6076      530.3085      476.9745      446.5541      453.9904      456.8657      459.8853      489.8590      516.1689      547.0411      601.4875      610.2979      609.1991      600.6395      582.5224      491.6028      444.5289      393.6325      391.3374      422.7067      424.2178      403.8407      417.6150      489.8647      497.7672      520.0461      540.4905      562.1743      573.3597      581.9615      639.0776      690.4319      713.8688      743.0844      679.2452      673.5961      647.1840      677.4418      610.4825      547.7298      479.2895      460.5631        0.0000        0.0000        0.0000        0.0000        0.0000        0.0000        0.0000        0.0000        0.0000        0.0000        0.0000        0.0000        0.0000      828.4030      793.5710      770.3426      665.6220      488.3854      385.8508        0.0000        0.0000        0.0000        0.0000        0.0000        0.0000        0.0000        0.0000        0.0000        0.0000        0.0000        0.0000        0.0000        0.0000        0.0000        0.0000        0.0000        0.0000        0.0000        0.0000        0.0000        0.0000        0.0000        0.0000        0.0000        0.0000        0.0000        0.0000        0.0000        0.0000        0.0000        0.0000        0.0000        0.0000        0.0000        0.0000        0.0000        0.0000        0.0000        0.0000        0.0000        0.0000        0.0000        0.0000        0.0000        0.0000        0.0000        0.0000        0.0000        0.0000        0.0000        0.0000        0.0000        0.0000        0.0000        0.0000
        0.0000        0.0000        0.0000        0.0000        0.0000        0.0000        0.0000        0.0000        0.0000        0.0000        0.0000        0.0000        0.0000        0.0000        0.0000        0.0000        0.0000        0.0000        0.0000        0.0000        0.0000        0.0000        0.0000        0.0000        0.0000        0.0000        0.0000        0.0000        0.0000        0.0000        0.0000        0.0000        0.0000        0.0000        0.0000        0.0000        0.0000        0.0000        0.0000        0.0000        0.0000        0.0000        0.0000        0.0000        0.0000        0.0000        0.0000        0.0000        0.0000        0.0000        0.0000        0.0000        0.0000        0.0000        0.0000        0.0000        0.0000        0.0000        0.0000        0.0000        0.0000        0.0000        0.0000        0.0000        0.0000        0.0000        0.0000        0.0000        0.0000        0.0000        0.0000        0.0000        0.0000        0.0000        0.0000        0.0000        0.0000        0.0000        0.0000        0.0000        0.0000        0.0000        0.0000        0.0000        0.0000        0.0000        0.0000        0.0000        0.0000        0.0000        0.0000        0.0000        0.0000        0.0000        0.0000        0.0000        0.0000        0.0000        0.0000        0.0000        0.0000        0.0000        0.0000      289.6896      337.0891      340.9681      285.7200      227.9630      213.4079      215.5877      236.5390      226.3242      214.2105      228.1292      240.2128      290.4004      335.3875      336.9932      329.4184      315.7709      338.5211      353.4165      396.4613      406.8590      427.1996      450.0948        0.0000        0.0000        0.0000        0.0000        0.0000        0.0000      550.0571      481.2479      502.4860      482.6817      482.6668      472.9351      495.0906      499.0742      533.0156      568.4161      591.8624      590.6235      595.6224      559.2360      519.5419      427.0244      428.1006      402.7713      356.2466      356.1115      389.0860      378.0651      449.7785      498.7653      540.5712      576.2870      595.0275      577.1220      521.4702      546.8409      579.3347      635.1887      669.2689      692.8140      732.3441      672.8173      615.1132      578.7629      557.1589      452.3051        0.0000        0.0000        0.0000        0.0000        0.0000        0.0000        0.0000        0.0000        0.0000        0.0000        0.0000        0.0000        0.0000        0.0000        0.0000      765.5461      751.3242      757.0976      694.4861      483.1836      357.6674      314.5744        0.0000        0.0000        0.0000        0.0000        0.0000        0.0000        0.0000        0.0000        0.0000        0.0000        0.0000        0.0000        0.0000        0.0000        0.0000        0.0000        0.0000        0.0000        0.0000        0.0000        0.0000        0.0000        0.0000        0.0000        0.0000        0.0000        0.0000        0.0000        0.0000        0.0000        0.0000        0.0000        0.0000        0.0000        0.0000        0.0000        0.0000        0.0000        0.0000        0.0000        0.0000        0.0000        0.0000        0.0000        0.0000        0.0000        0.0000        0.0000        0.0000        0.0000        0.0000        0.0000        0.0000        0.0000        0.0000
        0.0000        0.0000        0.0000        0.0000        0.0000        0.0000        0.0000        0.0000        0.0000        0.0000        0.0000        0.0000        0.0000        0.0000        0.0000        0.0000        0.0000        0.0000        0.0000        0.0000        0.0000        0.0000        0.0000        0.0000        0.0000        0.0000        0.0000        0.0000        0.0000        0.0000        0.0000        0.0000        0.0000        0.0000        0.0000        0.0000        0.0000        0.0000        0.0000        0.0000        0.0000        0.0000        0.0000        0.0000        0.0000        0.0000        0.0000        0.0000        0.0000        0.0000        0.0000        0.0000        0.0000        0.0000        0.0000        0.0000        0.0000        0.0000        0.0000        0.0000        0.0000        0.0000        0.0000        0.0000        0.0000        0.0000        0.0000        0.0000        0.0000        0.0000        0.0000        0.0000        0.0000        0.0000        0.0000        0.0000        0.0000        0.0000        0.0000        0.0000        0.0000        0.0000        0.0000        0.0000        0.0000        0.0000        0.0000        0.0000        0.0000        0.0000        0.0000        0.0000        0.0000        0.0000        0.0000        0.0000        0.0000        0.0000        0.0000        0.0000        0.0000        0.0000        0.0000      276.0293      302.6515      337.2824      307.4301      250.2430      239.7379      240.5986      254.0141      220.3486      217.1501      250.0373      253.8649      301.8167      340.7226        0.0000      363.0537      354.6868        0.0000        0.0000      388.6224      416.8913        0.0000        0.0000        0.0000        0.0000        0.0000        0.0000        0.0000        0.0000      489.5476      475.0518      493.0526      482.9236      485.3968      490.5400      503.1418      540.5731      590.9950      629.0034      623.7200      634.0597      644.2589      545.3578      456.8814      421.0966      374.0064      402.4319      356.0907      338.8298      351.0181      357.6494      458.7310      537.8146      588.1639      619.6642      666.8643      611.5356      573.6027      575.4346      592.0446      620.7501      656.5410      662.1376      659.2903        0.0000        0.0000        0.0000        0.0000        0.0000        0.0000        0.0000        0.0000        0.0000        0.0000        0.0000        0.0000        0.0000        0.0000        0.0000        0.0000        0.0000        0.0000        0.0000        0.0000      632.1525      676.9941      690.5930      630.3112      461.4489        0.0000        0.0000        0.0000        0.0000        0.0000        0.0000        0.0000        0.0000        0.0000        0.0000        0.0000        0.0000        0.0000        0.0000        0.0000        0.0000        0.0000        0.0000        0.0000        0.0000        0.0000        0.0000        0.0000        0.0000        0.0000        0.0000        0.0000        0.0000        0.0000        0.0000        0.0000        0.0000        0.0000        0.0000        0.0000        0.0000        0.0000        0.0000        0.0000        0.0000        0.0000        0.0000        0.0000        0.0000        0.0000        0.0000        0.0000        0.0000        0.0000        0.0000        0.0000        0.0000        0.0000        0.0000        0.0000        0.0000        0.0000
        0.0000        0.0000        0.0000        0.0000        0.0000        0.0000        0.0000        0.0000        0.0000        0.0000        0.0000        0.0000        0.0000        0.0000        0.0000        0.0000        0.0000        0.0000        0.0000        0.0000        0.0000        0.0000        0.0000        0.0000        0.0000        0.0000        0.0000        0.0000        0.0000        0.0000        0.0000        0.0000        0.0000        0.0000        0.0000        0.0000        0.0000        0.0000        0.0000        0.0000        0.0000        0.0000        0.0000        0.0000        0.0000        0.0000        0.0000        0.0000        0.0000        0.0000        0.0000        0.0000        0.0000        0.0000        0.0000        0.0000        0.0000        0.0000        0.0000        0.0000        0.0000        0.0000        0.0000        0.0000        0.0000        0.0000        0.0000        0.0000        0.0000        0.0000        0.0000        0.0000        0.0000        0.0000        0.0000        0.0000        0.0000        0.0000        0.0000        0.0000        0.0000        0.0000        0.0000        0.0000        0.0000        0.0000        0.0000        0.0000        0.0000        0.0000        0.0000        0.0000        0.0000        0.0000        0.0000        0.0000        0.0000        0.0000        0.0000        0.0000        0.0000        0.0000        0.0000      247.3254      276.2171      258.1138      256.1874      238.6753      239.9357      244.0904      230.2162      216.1038      223.6174      248.3655        0.0000        0.0000        0.0000        0.0000        0.0000        0.0000        0.0000        0.0000        0.0000        0.0000        0.0000        0.0000        0.0000        0.0000        0.0000        0.0000        0.0000        0.0000        0.0000      442.0171      459.5486      455.8427      472.0183      502.3016      553.5934      624.4639      731.4030      708.6595      619.5622      581.0681      561.9412      455.7487      426.2413      374.7566      336.8332      373.1429      418.1443      330.2830      339.9883      376.6565      478.2030      580.7260      634.2014      633.3668      670.4869      689.9819      639.4637      617.3581      581.0176      634.9501      643.4734      646.1965        0.0000        0.0000        0.0000        0.0000        0.0000        0.0000        0.0000        0.0000        0.0000        0.0000        0.0000        0.0000        0.0000        0.0000        0.0000        0.0000        0.0000        0.0000        0.0000        0.0000        0.0000        0.0000      573.1743      571.7354      564.6875        0.0000      339.5523      316.8037        0.0000        0.0000        0.0000        0.0000        0.0000        0.0000        0.0000        0.0000        0.0000        0.0000        0.0000        0.0000        0.0000        0.0000        0.0000        0.0000        0.0000        0.0000        0.0000        0.0000        0.0000        0.0000        0.0000        0.0000        0.0000        0.0000        0.0000        0.0000        0.0000        0.0000        0.0000        0.0000        0.0000        0.0000        0.0000        0.0000        0.0000        0.0000        0.0000        0.0000        0.0000        0.0000        0.0000        0.0000        0.0000        0.0000        0.0000        0.0000        0.0000        0.0000        0.0000        0.0000        0.0000        0.0000        0.0000
        0.0000        0.0000        0.0000        0.0000        0.0000        0.0000        0.0000        0.0000        0.0000        0.0000        0.0000        0.0000        0.0000        0.0000        0.0000        0.0000        0.0000        0.0000        0.0000        0.0000        0.0000        0.0000        0.0000        0.0000        0.0000        0.0000        0.0000        0.0000        0.0000        0.0000        0.0000        0.0000        0.0000        0.0000        0.0000        0.0000        0.0000        0.0000        0.0000        0.0000        0.0000        0.0000        0.0000        0.0000        0.0000        0.0000        0.0000        0.0000        0.0000        0.0000        0.0000        0.0000        0.0000        0.0000        0.0000        0.0000        0.0000        0.0000        0.0000        0.0000        0.0000        0.0000        0.0000        0.0000        0.0000        0.0000        0.0000        0.0000        0.0000        0.0000        0.0000        0.0000        0.0000        0.0000        0.0000        0.0000        0.0000        0.0000        0.0000        0.0000        0.0000        0.0000        0.0000        0.0000        0.0000        0.0000        0.0000        0.0000        0.0000        0.0000        0.0000        0.0000        0.0000        0.0000        0.0000        0.0000        0.0000        0.0000        0.0000        0.0000        0.0000        0.0000        0.0000        0.0000        0.0000      183.6465      197.7576      206.0925      219.4108      238.8598      241.6320      273.2987      274.2923      280.0966      319.8466        0.0000        0.0000        0.0000        0.0000        0.0000        0.0000        0.0000        0.0000        0.0000        0.0000        0.0000        0.0000        0.0000        0.0000        0.0000        0.0000        0.0000        0.0000      293.8059      349.9428      427.3387      482.3549      562.4832      688.2061      836.3798      916.2448      898.9609      747.9969      584.8412      468.4942      386.3235      382.0656      364.5483      303.4205      330.2727      400.6234      408.2176      403.7172      425.9778      498.8985      602.4818      576.3527      641.3000      714.3571      735.4037      650.0399      604.2569      548.4702      527.4600      646.4100        0.0000        0.0000        0.0000        0.0000        0.0000        0.0000        0.0000        0.0000        0.0000        0.0000        0.0000        0.0000        0.0000        0.0000        0.0000        0.0000        0.0000        0.0000        0.0000        0.0000        0.0000        0.0000        0.0000        0.0000      486.8259      438.1141        0.0000      233.1300      241.2900        0.0000        0.0000        0.0000        0.0000        0.0000        0.0000        0.0000        0.0000        0.0000        0.0000        0.0000        0.0000        0.0000        0.0000        0.0000        0.0000        0.0000        0.0000        0.0000        0.0000        0.0000        0.0000        0.0000        0.0000        0.0000        0.0000        0.0000        0.0000        0.0000        0.0000        0.0000        0.0000        0.0000        0.0000        0.0000        0.0000        0.0000        0.0000        0.0000        0.0000        0.0000        0.0000        0.0000        0.0000        0.0000        0.0000        0.0000        0.0000        0.0000        0.0000        0.0000        0.0000        0.0000        0.0000        0.0000
        0.0000        0.0000        0.0000        0.0000        0.0000        0.0000        0.0000        0.0000        0.0000        0.0000        0.0000        0.0000        0.0000        0.0000        0.0000        0.0000        0.0000        0.0000        0.0000        0.0000        0.0000        0.0000        0.0000        0.0000        0.0000        0.0000        0.0000        0.0000        0.0000        0.0000        0.0000        0.0000        0.0000        0.0000        0.0000        0.0000        0.0000        0.0000        0.0000        0.0000        0.0000        0.0000        0.0000        0.0000        0.0000        0.0000        0.0000        0.0000        0.0000        0.0000        0.0000        0.0000        0.0000        0.0000        0.0000        0.0000        0.0000        0.0000        0.0000        0.0000        0.0000        0.0000        0.0000        0.0000        0.0000        0.0000        0.0000        0.0000        0.0000        0.0000        0.0000        0.0000        0.0000        0.0000        0.0000        0.0000        0.0000        0.0000        0.0000        0.0000        0.0000        0.0000        0.0000        0.0000        0.0000        0.0000        0.0000        0.0000        0.0000        0.0000        0.0000        0.0000        0.0000        0.0000        0.0000        0.0000        0.0000        0.0000        0.0000        0.0000        0.0000        0.0000        0.0000        0.0000        0.0000        0.0000      229.9792      230.4104      218.7841      199.1460      186.9249      232.1845      276.8765      285.7229      286.4835        0.0000        0.0000        0.0000        0.0000        0.0000        0.0000        0.0000        0.0000        0.0000        0.0000        0.0000        0.0000        0.0000        0.0000        0.0000        0.0000        0.0000        0.0000        0.0000        0.0000      405.8389      487.2403      606.8128      718.4244      867.4213      956.3942      906.5058      758.7214      562.3662      481.3387      401.6595      360.8563      333.6161      309.2852      318.7965      348.1110      344.4463      369.8929      400.5879      438.4888      668.4337      669.4036      680.5057      669.3828      651.3012        0.0000        0.0000      575.2221        0.0000        0.0000        0.0000        0.0000        0.0000        0.0000        0.0000        0.0000        0.0000        0.0000        0.0000        0.0000        0.0000        0.0000        0.0000        0.0000        0.0000        0.0000        0.0000        0.0000        0.0000        0.0000        0.0000        0.0000        0.0000        0.0000      439.2779      394.3934        0.0000        0.0000        0.0000        0.0000        0.0000        0.0000        0.0000        0.0000        0.0000        0.0000        0.0000        0.0000        0.0000        0.0000        0.0000        0.0000        0.0000        0.0000        0.0000        0.0000        0.0000        0.0000        0.0000        0.0000        0.0000        0.0000        0.0000        0.0000        0.0000        0.0000        0.0000        0.0000        0.0000        0.0000        0.0000        0.0000        0.0000        0.0000        0.0000        0.0000        0.0000        0.0000        0.0000        0.0000        0.0000        0.0000        0.0000        0.0000        0.0000        0.0000        0.0000        0.0000        0.0000        0.0000        0.0000        0.0000        0.0000        0.0000
[truncated: 212,709 more chars]
