# Supplementary material for: Multidimensional evaluation of the TRMM 3B43V7 satellite-based precipitation product in mainland China from 1998–2016
Source: PeerJ. 2020 Feb 20;8:e8615. doi: 10.7717/peerj.8615 (PMC7036276; doi:10.7717/peerj.8615)
Supplement: Supplemental Information 2 [file peerj-08-8615-s002.zip › TRMM_3B43 data/TRMM 3B43 data-Year-Month/2005-07.txt]

ncols         249
nrows         175
xllcorner     73.250
yllcorner     6.500
cellsize      0.25000
        0.0000        0.0000        0.0000        0.0000        0.0000        0.0000        0.0000        0.0000        0.0000        0.0000        0.0000        0.0000        0.0000        0.0000        0.0000        0.0000        0.0000        0.0000        0.0000        0.0000        0.0000        0.0000        0.0000        0.0000        0.0000        0.0000        0.0000        0.0000        0.0000        0.0000        0.0000        0.0000        0.0000        0.0000        0.0000        0.0000        0.0000        0.0000        0.0000        0.0000        0.0000        0.0000        0.0000        0.0000        0.0000        0.0000        0.0000        0.0000        0.0000        0.0000        0.0000        0.0000        0.0000        0.0000        0.0000        0.0000        0.0000        0.0000        0.0000        0.0000        0.0000        0.0000        0.0000        0.0000        0.0000        0.0000        0.0000        0.0000        0.0000        0.0000        0.0000        0.0000        0.0000        0.0000        0.0000        0.0000        0.0000        0.0000        0.0000        0.0000        0.0000        0.0000        0.0000        0.0000        0.0000        0.0000        0.0000        0.0000        0.0000        0.0000        0.0000        0.0000        0.0000        0.0000        0.0000        0.0000        0.0000        0.0000        0.0000        0.0000        0.0000        0.0000        0.0000        0.0000        0.0000        0.0000        0.0000        0.0000        0.0000        0.0000        0.0000        0.0000        0.0000        0.0000        0.0000        0.0000        0.0000        0.0000        0.0000        0.0000        0.0000        0.0000        0.0000        0.0000        0.0000        0.0000        0.0000        0.0000        0.0000        0.0000        0.0000        0.0000        0.0000        0.0000        0.0000        0.0000        0.0000        0.0000        0.0000        0.0000        0.0000        0.0000        0.0000        0.0000        0.0000        0.0000        0.0000        0.0000        0.0000        0.0000        0.0000        0.0000        0.0000        0.0000        0.0000        0.0000        0.0000        0.0000        0.0000        0.0000        0.0000        0.0000        0.0000        0.0000        0.0000        0.0000        0.0000        0.0000        0.0000        0.0000        0.0000        0.0000        0.0000       91.1427       96.6969      114.0765        0.0000        0.0000        0.0000      127.3825      113.5964      112.9458      129.9979      137.5248      129.0172      126.8294      127.6772      130.9168      134.3739      137.9702      133.0804      114.1768      126.3495      134.1453      142.9996      151.5442      133.5547      135.8937      125.0566      136.9465      177.8892      162.6184      147.0543      136.3447      131.2073      110.4948      108.5724      109.8910      107.9509       99.7553       73.1305       65.1787       63.7772       63.7888       56.3078       50.5816       45.4897       44.3982       48.6187        0.0000        0.0000        0.0000        0.0000        0.0000        0.0000        0.0000        0.0000        0.0000        0.0000        0.0000        0.0000        0.0000        0.0000        0.0000        0.0000        0.0000        0.0000        0.0000        0.0000        0.0000        0.0000        0.0000        0.0000        0.0000        0.0000        0.0000        0.0000        0.0000        0.0000
        0.0000        0.0000        0.0000        0.0000        0.0000        0.0000        0.0000        0.0000        0.0000        0.0000        0.0000        0.0000        0.0000        0.0000        0.0000        0.0000        0.0000        0.0000        0.0000        0.0000        0.0000        0.0000        0.0000        0.0000        0.0000        0.0000        0.0000        0.0000        0.0000        0.0000        0.0000        0.0000        0.0000        0.0000        0.0000        0.0000        0.0000        0.0000        0.0000        0.0000        0.0000        0.0000        0.0000        0.0000        0.0000        0.0000        0.0000        0.0000        0.0000        0.0000        0.0000        0.0000        0.0000        0.0000        0.0000        0.0000        0.0000        0.0000        0.0000        0.0000        0.0000        0.0000        0.0000        0.0000        0.0000        0.0000        0.0000        0.0000        0.0000        0.0000        0.0000        0.0000        0.0000        0.0000        0.0000        0.0000        0.0000        0.0000        0.0000        0.0000        0.0000        0.0000        0.0000        0.0000        0.0000        0.0000        0.0000        0.0000        0.0000        0.0000        0.0000        0.0000        0.0000        0.0000        0.0000        0.0000        0.0000        0.0000        0.0000        0.0000        0.0000        0.0000        0.0000        0.0000        0.0000        0.0000        0.0000        0.0000        0.0000        0.0000        0.0000        0.0000        0.0000        0.0000        0.0000        0.0000        0.0000        0.0000        0.0000        0.0000        0.0000        0.0000        0.0000        0.0000        0.0000        0.0000        0.0000        0.0000        0.0000        0.0000        0.0000        0.0000        0.0000        0.0000        0.0000        0.0000        0.0000        0.0000        0.0000        0.0000        0.0000        0.0000        0.0000        0.0000        0.0000        0.0000        0.0000        0.0000        0.0000        0.0000        0.0000        0.0000        0.0000        0.0000        0.0000        0.0000        0.0000        0.0000        0.0000        0.0000        0.0000        0.0000        0.0000        0.0000        0.0000        0.0000        0.0000        0.0000        0.0000        0.0000        0.0000        0.0000       75.2125       80.5141       92.1354       99.8090       83.7294       82.4684       96.5006      105.2512       97.5181      102.1837      105.7284      122.3537      145.0251      151.2589      138.3776      135.7599      138.4632      138.1003      131.5011      121.8784      145.3475      152.2932      173.2513      193.8848      172.7262      162.0848      145.0113      158.1572      175.4290      171.2148      208.1128      176.0692      136.8063      129.3373      124.4949      127.2822      114.0351       91.4962      101.3586       77.2201       70.8838       66.8579       69.5069       62.4726       57.0307       53.2355       55.2174       58.9085       71.9588       63.8695       71.9187      102.5505      110.9260      110.8413        0.0000        0.0000        0.0000        0.0000        0.0000        0.0000        0.0000        0.0000        0.0000        0.0000        0.0000        0.0000        0.0000        0.0000        0.0000        0.0000        0.0000        0.0000        0.0000        0.0000        0.0000        0.0000        0.0000
        0.0000        0.0000        0.0000        0.0000        0.0000        0.0000        0.0000        0.0000        0.0000        0.0000        0.0000        0.0000        0.0000        0.0000        0.0000        0.0000        0.0000        0.0000        0.0000        0.0000        0.0000        0.0000        0.0000        0.0000        0.0000        0.0000        0.0000        0.0000        0.0000        0.0000        0.0000        0.0000        0.0000        0.0000        0.0000        0.0000        0.0000        0.0000        0.0000        0.0000        0.0000        0.0000        0.0000        0.0000        0.0000        0.0000        0.0000        0.0000        0.0000        0.0000        0.0000        0.0000        0.0000        0.0000        0.0000       36.7736        0.0000       36.3560       35.6028        0.0000        0.0000        0.0000        0.0000        0.0000        0.0000        0.0000        0.0000        0.0000        0.0000        0.0000        0.0000        0.0000        0.0000        0.0000        0.0000        0.0000        0.0000        0.0000        0.0000        0.0000        0.0000        0.0000        0.0000        0.0000        0.0000        0.0000        0.0000        0.0000        0.0000        0.0000        0.0000        0.0000        0.0000        0.0000        0.0000        0.0000        0.0000        0.0000        0.0000        0.0000        0.0000        0.0000        0.0000        0.0000        0.0000        0.0000        0.0000        0.0000        0.0000        0.0000        0.0000        0.0000        0.0000        0.0000        0.0000        0.0000        0.0000        0.0000        0.0000        0.0000        0.0000        0.0000        0.0000        0.0000        0.0000        0.0000        0.0000        0.0000        0.0000        0.0000        0.0000        0.0000        0.0000        0.0000        0.0000        0.0000        0.0000        0.0000        0.0000        0.0000        0.0000        0.0000        0.0000        0.0000        0.0000        0.0000        0.0000        0.0000        0.0000        0.0000        0.0000        0.0000        0.0000        0.0000        0.0000        0.0000        0.0000        0.0000        0.0000        0.0000        0.0000        0.0000        0.0000        0.0000        0.0000        0.0000        0.0000        0.0000        0.0000        0.0000        0.0000       70.0636       69.2030       66.8412       87.8946       71.7272       63.4827       61.6501       70.4989       79.7383       86.1588       92.7104      101.1550      117.6608      144.0929      159.3875      144.0339      147.7775      139.9388      143.7501      140.0398      146.4333      152.5900      190.5351      202.2732      213.6779      181.1875      177.9417      166.7367      179.8927      159.8075      166.8832      200.5539      169.7518      140.8787      115.9604      126.9993      143.2503      123.3979      100.9278      124.1762       89.9988       81.8566       81.6693       83.1655       71.5389       70.9562       68.4579       81.9259       81.6006       85.3682       87.4407       80.6594      139.4061      170.6258      161.0861      126.3668        0.0000        0.0000        0.0000        0.0000        0.0000        0.0000        0.0000        0.0000        0.0000        0.0000        0.0000        0.0000        0.0000        0.0000        0.0000        0.0000        0.0000        0.0000        0.0000        0.0000        0.0000        0.0000
        0.0000        0.0000        0.0000        0.0000        0.0000        0.0000        0.0000        0.0000        0.0000        0.0000        0.0000        0.0000        0.0000        0.0000        0.0000        0.0000        0.0000        0.0000        0.0000        0.0000        0.0000        0.0000        0.0000        0.0000        0.0000        0.0000        0.0000        0.0000        0.0000        0.0000        0.0000        0.0000        0.0000        0.0000        0.0000        0.0000        0.0000        0.0000        0.0000        0.0000        0.0000        0.0000        0.0000        0.0000        0.0000        0.0000        0.0000        0.0000        0.0000        0.0000        0.0000        0.0000        0.0000       40.5330       39.4949       42.7166       40.9744       73.5615       47.5292       24.7671        0.0000        0.0000        0.0000        0.0000        0.0000        0.0000        0.0000        0.0000        0.0000        0.0000        0.0000        0.0000        0.0000        0.0000        0.0000        0.0000        0.0000        0.0000        0.0000        0.0000        0.0000        0.0000        0.0000        0.0000        0.0000        0.0000        0.0000        0.0000        0.0000        0.0000        0.0000        0.0000        0.0000        0.0000        0.0000        0.0000        0.0000        0.0000        0.0000        0.0000        0.0000        0.0000        0.0000        0.0000        0.0000        0.0000        0.0000        0.0000        0.0000        0.0000        0.0000        0.0000        0.0000        0.0000        0.0000        0.0000        0.0000        0.0000        0.0000        0.0000        0.0000        0.0000        0.0000        0.0000        0.0000        0.0000        0.0000        0.0000        0.0000        0.0000        0.0000        0.0000        0.0000        0.0000        0.0000        0.0000        0.0000        0.0000        0.0000        0.0000        0.0000        0.0000        0.0000        0.0000        0.0000        0.0000        0.0000        0.0000        0.0000        0.0000        0.0000        0.0000        0.0000        0.0000        0.0000        0.0000        0.0000        0.0000        0.0000        0.0000        0.0000        0.0000        0.0000        0.0000        0.0000        0.0000        0.0000        0.0000        0.0000        0.0000       55.2602       54.9897       49.2244       40.5810       45.0548       50.2082       59.3723       46.5198       52.3701       58.3297       67.0274       78.6171       99.1597      132.1639      163.3107      155.8714      151.5563      156.1127      157.4680      140.1134      135.3622      133.6748      140.9665      166.3524      150.9125      172.9025      172.6605      191.3243      194.0395      204.6112      192.2370      182.5034      224.0261      202.5357      202.8298      155.3849      127.6672      107.6739      107.8968      122.2058      139.5483      107.5013       93.5457       98.4480       97.8075       85.3021       80.7978       85.5324      109.2364      110.1467      107.2652      117.3247      130.3951      167.3999      170.0798      169.6436      143.0144      139.3169      135.1624        0.0000        0.0000        0.0000        0.0000        0.0000        0.0000        0.0000        0.0000        0.0000        0.0000        0.0000        0.0000        0.0000        0.0000        0.0000        0.0000        0.0000        0.0000        0.0000        0.0000
        0.0000        0.0000        0.0000        0.0000        0.0000        0.0000        0.0000        0.0000        0.0000        0.0000        0.0000        0.0000        0.0000        0.0000        0.0000        0.0000        0.0000        0.0000        0.0000        0.0000        0.0000        0.0000        0.0000        0.0000        0.0000        0.0000        0.0000        0.0000        0.0000        0.0000        0.0000        0.0000        0.0000        0.0000        0.0000        0.0000        0.0000        0.0000        0.0000        0.0000        0.0000        0.0000        0.0000        0.0000        0.0000        0.0000        0.0000        0.0000        0.0000        0.0000        0.0000        0.0000        0.0000       30.5464       32.7354       31.2285       32.2454       35.2172       30.4724       25.8367        0.0000        0.0000        0.0000        0.0000        0.0000        0.0000        0.0000        0.0000        0.0000        0.0000        0.0000        0.0000        0.0000        0.0000        0.0000        0.0000        0.0000        0.0000        0.0000        0.0000        0.0000        0.0000        0.0000        0.0000        0.0000        0.0000        0.0000        0.0000        0.0000        0.0000        0.0000        0.0000        0.0000        0.0000        0.0000        0.0000        0.0000        0.0000        0.0000        0.0000        0.0000        0.0000        0.0000        0.0000        0.0000        0.0000        0.0000        0.0000        0.0000        0.0000        0.0000        0.0000        0.0000        0.0000        0.0000        0.0000        0.0000        0.0000        0.0000        0.0000        0.0000        0.0000        0.0000        0.0000        0.0000        0.0000        0.0000        0.0000        0.0000        0.0000        0.0000        0.0000        0.0000        0.0000        0.0000        0.0000        0.0000        0.0000        0.0000        0.0000        0.0000        0.0000        0.0000        0.0000        0.0000        0.0000        0.0000        0.0000        0.0000        0.0000        0.0000        0.0000        0.0000        0.0000        0.0000        0.0000        0.0000        0.0000        0.0000        0.0000        0.0000        0.0000        0.0000        0.0000        0.0000        0.0000        0.0000        0.0000        0.0000        0.0000       46.4113       37.5634       39.8665       25.1759       31.0912       57.4994       48.8755       36.7364       45.1391       59.1627       64.9372       82.1762      103.9401      130.9150      151.2501      160.2790      151.7343      156.3113      145.7122      148.6146      137.3323      129.2838      140.9040      155.4549      121.9300      156.8141      143.6526      162.3479      221.1283      218.9371      219.2507      204.8130      255.0443      220.8112      230.9547      159.6603      116.4961      110.2865      108.0027      119.1326      129.7347      130.1316      126.3931      116.7010      119.7010      113.8779      108.8662      116.8930      127.1635      156.0328      164.4331      179.1515      183.6723      192.3046      190.4438      172.0836      199.8966      175.9342      160.0737      163.4442      160.9766        0.0000        0.0000        0.0000        0.0000        0.0000        0.0000        0.0000        0.0000        0.0000        0.0000        0.0000        0.0000        0.0000        0.0000        0.0000        0.0000        0.0000        0.0000
        0.0000        0.0000        0.0000        0.0000        0.0000        0.0000        0.0000        0.0000        0.0000        0.0000        0.0000        0.0000        0.0000        0.0000        0.0000        0.0000        0.0000        0.0000        0.0000        0.0000        0.0000        0.0000        0.0000        0.0000        0.0000        0.0000        0.0000        0.0000        0.0000        0.0000        0.0000        0.0000        0.0000        0.0000        0.0000        0.0000        0.0000        0.0000        0.0000        0.0000        0.0000        0.0000        0.0000        0.0000        0.0000        0.0000        0.0000        0.0000        0.0000        0.0000       34.9087       25.9293       26.7333       28.7493       30.5494       28.2344       28.0122       26.3623       24.5209       20.3376       22.2527       23.5099        0.0000        0.0000        0.0000        0.0000        0.0000        0.0000        0.0000        0.0000        0.0000        0.0000        0.0000        0.0000        0.0000        0.0000        0.0000        0.0000        0.0000        0.0000        0.0000        0.0000        0.0000        0.0000        0.0000        0.0000        0.0000        0.0000        0.0000        0.0000        0.0000        0.0000        0.0000        0.0000        0.0000        0.0000        0.0000        0.0000        0.0000        0.0000        0.0000        0.0000        0.0000        0.0000        0.0000        0.0000        0.0000        0.0000        0.0000        0.0000        0.0000        0.0000        0.0000        0.0000        0.0000        0.0000        0.0000        0.0000        0.0000        0.0000        0.0000        0.0000        0.0000        0.0000        0.0000        0.0000        0.0000        0.0000        0.0000        0.0000        0.0000        0.0000        0.0000        0.0000        0.0000        0.0000        0.0000        0.0000        0.0000        0.0000        0.0000        0.0000        0.0000        0.0000        0.0000        0.0000        0.0000        0.0000        0.0000        0.0000        0.0000        0.0000        0.0000        0.0000        0.0000        0.0000        0.0000        0.0000        0.0000        0.0000        0.0000        0.0000        0.0000        0.0000        0.0000        0.0000        0.0000        0.0000        0.0000       49.9326       41.4839       29.1911       32.5822       26.1364       26.8197       40.9648       42.3835       43.8524       47.8255       50.6936       62.9151       81.7027       97.6591      129.6683      135.6546      141.9326      133.7164      147.4247      144.4952      163.1884      159.3211      179.4198      152.0335      130.2897      127.0243      153.7048      150.1706      149.3971      208.4721      215.4122      226.4005      205.6502      192.9478      183.6587      155.2972      138.2556      123.5373      133.0966      120.8564      113.5051      107.4589      105.8724      134.3598      121.6279      134.3498      137.5594      135.0241      130.0834      144.7621      190.9349      200.3518      196.7865      224.5837      209.9585      205.7085      202.2735      197.8067      201.5937      211.4448      182.9675      170.9977        0.0000        0.0000        0.0000        0.0000        0.0000        0.0000        0.0000        0.0000        0.0000        0.0000        0.0000        0.0000        0.0000        0.0000       86.0002       95.2101       98.8233        0.0000
        0.0000        0.0000        0.0000        0.0000        0.0000        0.0000        0.0000        0.0000        0.0000        0.0000        0.0000        0.0000        0.0000        0.0000        0.0000        0.0000        0.0000        0.0000        0.0000        0.0000        0.0000        0.0000        0.0000        0.0000        0.0000        0.0000        0.0000        0.0000        0.0000        0.0000        0.0000        0.0000        0.0000        0.0000        0.0000        0.0000        0.0000        0.0000        0.0000        0.0000        0.0000        0.0000        0.0000        0.0000        0.0000        0.0000        0.0000        0.0000       30.0974       30.1951       28.0341       25.7047       25.8847       23.3812       22.5845       21.2975       22.3632       22.3843       26.0640       21.1264       21.5761       26.3348       23.3920        0.0000        0.0000        0.0000        0.0000        0.0000        0.0000        0.0000        0.0000        0.0000        0.0000        0.0000        0.0000        0.0000        0.0000        0.0000        0.0000        0.0000        0.0000        0.0000        0.0000        0.0000        0.0000        0.0000        0.0000        0.0000        0.0000        0.0000        0.0000        0.0000        0.0000        0.0000        0.0000        0.0000        0.0000        0.0000        0.0000        0.0000        0.0000        0.0000        0.0000        0.0000        0.0000        0.0000        0.0000        0.0000        0.0000        0.0000        0.0000        0.0000        0.0000        0.0000        0.0000        0.0000        0.0000        0.0000        0.0000        0.0000        0.0000        0.0000        0.0000        0.0000        0.0000        0.0000        0.0000        0.0000        0.0000        0.0000        0.0000        0.0000        0.0000        0.0000        0.0000        0.0000        0.0000        0.0000        0.0000        0.0000        0.0000        0.0000        0.0000        0.0000        0.0000        0.0000        0.0000        0.0000        0.0000        0.0000        0.0000        0.0000        0.0000        0.0000        0.0000        0.0000        0.0000        0.0000        0.0000        0.0000        0.0000        0.0000        0.0000        0.0000        0.0000        0.0000        0.0000        0.0000       72.9771       50.9490       36.2021       23.7670       25.9243       26.1331       23.2026       28.9134       38.0483       43.2479       42.0075       53.9717       63.6909       83.3962      103.3062      108.8275      108.6951      112.1934      121.1584      138.6006      136.0623      159.6600      176.8430      160.0625      188.7406      195.9637      150.9711      159.2888      177.1021      170.2718      218.3937      221.8525      211.3424      185.3102      201.4291      168.2912      165.1688      144.4517      128.3925      132.5560      130.7642      119.7412      110.9036      120.7620      103.5194      103.7442      112.1319      121.2025      141.9080      148.7266      156.6109      208.3861      239.0561      224.9983      204.9835      219.0894      227.4176      208.8105      200.4997      185.6551      186.0027      186.9738      188.8222      187.2654        0.0000        0.0000        0.0000        0.0000        0.0000        0.0000        0.0000        0.0000        0.0000       98.3781      100.6959      105.1895      102.3527       98.1309      106.3076      105.6655      104.8456
        0.0000        0.0000        0.0000        0.0000        0.0000        0.0000        0.0000        0.0000        0.0000        0.0000        0.0000        0.0000        0.0000        0.0000        0.0000        0.0000        0.0000        0.0000        0.0000        0.0000        0.0000        0.0000        0.0000        0.0000        0.0000        0.0000        0.0000        0.0000        0.0000        0.0000        0.0000        0.0000        0.0000        0.0000        0.0000        0.0000        0.0000        0.0000        0.0000        0.0000        0.0000        0.0000        0.0000        0.0000        0.0000        0.0000        0.0000        0.0000       23.3305       22.6631       21.7300       19.8828       17.7865       18.3647       15.7426       14.9396       13.5684       15.6553       20.2847       21.0392       17.8011       16.2177       16.0009       20.6070       22.9750       25.0913       24.8538        0.0000        0.0000        0.0000        0.0000        0.0000        0.0000        0.0000        0.0000        0.0000        0.0000        0.0000        0.0000        0.0000        0.0000        0.0000        0.0000        0.0000        0.0000        0.0000        0.0000        0.0000        0.0000        0.0000        0.0000        0.0000        0.0000        0.0000        0.0000        0.0000        0.0000        0.0000        0.0000        0.0000        0.0000        0.0000        0.0000        0.0000        0.0000        0.0000        0.0000        0.0000        0.0000        0.0000        0.0000        0.0000        0.0000        0.0000        0.0000        0.0000        0.0000        0.0000        0.0000        0.0000        0.0000        0.0000        0.0000        0.0000        0.0000        0.0000        0.0000        0.0000        0.0000        0.0000        0.0000        0.0000        0.0000        0.0000        0.0000        0.0000        0.0000        0.0000        0.0000        0.0000        0.0000        0.0000        0.0000        0.0000        0.0000        0.0000        0.0000        0.0000        0.0000        0.0000        0.0000        0.0000        0.0000        0.0000        0.0000        0.0000        0.0000        0.0000        0.0000        0.0000        0.0000        0.0000        0.0000        0.0000        0.0000        0.0000        0.0000        0.0000       66.9564       50.5887       36.5545       24.6069       22.8317       23.6356       22.5116       33.1349       41.7026       51.3244       53.0791       62.2323       66.6953       86.6991       99.2776      103.7413      106.4705      107.8752      113.9555      125.8799      122.0365      142.6681      152.0634      153.0243      173.9819      179.6641      192.8568      186.5108      208.5790      234.3769      187.4291      237.2623      231.5891      210.4914      185.3918      146.6931      144.3652      148.3996      136.3254      130.6420      128.9941      125.1296      114.1842      102.5973      111.7667      124.1932      152.1578      140.2773      170.5663      163.4589      162.8303      205.2963      259.5802      250.3452      220.2348      238.1159      257.3753      229.3482      220.2096      182.7743      191.7551      196.7640      188.2870        0.0000        0.0000        0.0000        0.0000        0.0000        0.0000      125.5449      138.3943      131.5080      130.6748      111.9794      113.1245      128.6731      120.8797      117.8757      121.1393        0.0000        0.0000
        0.0000        0.0000        0.0000        0.0000        0.0000        0.0000        0.0000        0.0000        0.0000        0.0000        0.0000        0.0000        0.0000        0.0000        0.0000        0.0000        0.0000        0.0000        0.0000        0.0000        0.0000        0.0000        0.0000        0.0000        0.0000        0.0000        0.0000        0.0000        0.0000        0.0000        0.0000        0.0000        0.0000        0.0000        0.0000        0.0000        0.0000        0.0000        0.0000        0.0000        0.0000        0.0000        0.0000        0.0000        0.0000        0.0000        0.0000        0.0000       19.6440       18.3085       16.9478       13.7078       13.8880       18.3357       13.2382        8.0362        7.0381        6.9899        7.6046        8.5534        8.8314       11.6419       10.7046       16.1704       22.1726       19.1815       18.0244       19.1430       18.9730        0.0000        0.0000        0.0000        0.0000        0.0000        0.0000        0.0000        0.0000        0.0000        0.0000        0.0000        0.0000        0.0000        0.0000        0.0000        0.0000        0.0000        0.0000        0.0000        0.0000        0.0000        0.0000        0.0000        0.0000        0.0000        0.0000        0.0000        0.0000        0.0000        0.0000        0.0000        0.0000        0.0000        0.0000        0.0000        0.0000        0.0000        0.0000        0.0000        0.0000        0.0000        0.0000        0.0000        0.0000        0.0000        0.0000        0.0000        0.0000        0.0000        0.0000        0.0000        0.0000        0.0000        0.0000        0.0000        0.0000        0.0000        0.0000        0.0000        0.0000        0.0000        0.0000        0.0000        0.0000        0.0000        0.0000        0.0000        0.0000        0.0000        0.0000        0.0000        0.0000        0.0000        0.0000        0.0000        0.0000        0.0000        0.0000        0.0000        0.0000        0.0000        0.0000        0.0000        0.0000        0.0000        0.0000        0.0000        0.0000        0.0000        0.0000        0.0000        0.0000        0.0000        0.0000        0.0000        0.0000        0.0000        0.0000        0.0000       67.0542       38.9389       32.7483       35.1149       37.1149       42.0126       32.2859       41.9740      104.9644      147.1517       68.3607       68.2671       83.5530       84.6028       85.7425       96.6684      110.5080      119.9093      110.2662      103.1917      112.4384      138.4899      126.2452      149.3990      170.3628      174.9689      180.1599      195.3276      225.1308      248.4962      216.5193      245.3182      238.3276      187.6013      159.2809      163.3599      188.6071      208.4601      206.4906      193.8655      165.9059      146.7602      128.5576      125.8566      145.1824      167.2728      160.5608      168.6667      196.3003      204.5133      189.3654      182.0052      282.5810      251.2247      213.9828      264.5854      282.2607      235.0198      244.5477      203.3255      225.3727      220.5222      231.2023      184.2153      164.6831      152.1171      145.8250      123.2866      122.8866      115.3103      138.2832      146.8062      119.0890      115.6297      119.9811      138.7247      141.4248      148.3651      160.1975        0.0000        0.0000
        0.0000        0.0000        0.0000        0.0000        0.0000        0.0000        0.0000        0.0000        0.0000        0.0000        0.0000        0.0000        0.0000        0.0000        0.0000        0.0000        0.0000        0.0000        0.0000        0.0000        0.0000        0.0000        0.0000        0.0000        0.0000        0.0000        0.0000        0.0000        0.0000        0.0000        0.0000        0.0000        0.0000        0.0000        0.0000        0.0000        0.0000        0.0000        0.0000        0.0000        0.0000        0.0000        0.0000        0.0000        0.0000        0.0000        0.0000        0.0000       21.1004       19.5696       18.1732       19.3092       19.3582       15.7223       12.4944        6.9441        5.6171        5.0312        8.2459        6.9561        7.2540        7.3052        8.7623       13.0399       17.2456       14.4937       14.4352       15.2671       17.0471       18.6794        0.0000        0.0000        0.0000        0.0000        0.0000        0.0000        0.0000        0.0000        0.0000        0.0000        0.0000        0.0000        0.0000        0.0000        0.0000        0.0000        0.0000        0.0000        0.0000        0.0000        0.0000        0.0000        0.0000        0.0000        0.0000        0.0000        0.0000        0.0000        0.0000        0.0000        0.0000        0.0000        0.0000        0.0000        0.0000        0.0000        0.0000        0.0000        0.0000        0.0000        0.0000        0.0000        0.0000        0.0000        0.0000        0.0000        0.0000        0.0000        0.0000        0.0000        0.0000        0.0000        0.0000        0.0000        0.0000        0.0000        0.0000        0.0000        0.0000        0.0000        0.0000        0.0000        0.0000        0.0000        0.0000        0.0000        0.0000        0.0000        0.0000        0.0000        0.0000        0.0000        0.0000        0.0000        0.0000        0.0000        0.0000        0.0000        0.0000        0.0000        0.0000        0.0000        0.0000        0.0000        0.0000        0.0000        0.0000        0.0000        0.0000        0.0000        0.0000        0.0000        0.0000        0.0000        0.0000        0.0000        0.0000        0.0000        0.0000       52.5347       50.1416       46.6417       46.4625       38.3144        0.0000       49.5726       75.3239       77.8967        0.0000        0.0000        0.0000       85.4492      107.4409      140.0343      143.9764      142.5876      115.7648      106.5381      133.4891      140.3223      172.2733      192.4182      191.9997      177.8489      205.9729      190.3964      203.0637      200.5665      186.2899      181.7094      177.0806      195.3638      173.6516      147.3204      152.5059      187.9193      198.8441      181.0761      174.8885      153.5969      139.2566      172.8955      166.8263      162.2410      147.2404      146.5258      149.9969      157.9841      175.5351      217.2524      227.1949      204.8797      180.4921      226.0369      248.6105      237.2165      238.5844      230.9193      229.7843      245.4500      205.1527      192.5310      178.5515      155.9668      146.9445      133.5022      124.4903      118.6809      113.8965      113.5499      113.8821      118.5711      119.4028      122.3481      128.8442      143.8809      151.5070        0.0000        0.0000
        0.0000        0.0000        0.0000        0.0000        0.0000        0.0000        0.0000        0.0000        0.0000        0.0000        0.0000        0.0000        0.0000        0.0000        0.0000        0.0000        0.0000        0.0000        0.0000        0.0000        0.0000        0.0000        0.0000        0.0000        0.0000        0.0000        0.0000        0.0000        0.0000        0.0000        0.0000        0.0000        0.0000        0.0000        0.0000        0.0000        0.0000        0.0000       23.0980       26.4407       30.2805        0.0000        0.0000        0.0000        0.0000        0.0000        0.0000        0.0000       28.4666       26.1750       30.6962       35.1952       32.5991       22.2462       24.3561       46.8146       21.9461        4.3271        4.1374        6.1098        4.9597        6.3780        7.7020       12.5228       14.0255       13.0177       13.3138       14.5143       18.4722       16.6584        0.0000        0.0000        0.0000        0.0000        0.0000        0.0000        0.0000        0.0000        0.0000        0.0000        0.0000        0.0000        0.0000        0.0000        0.0000        0.0000        0.0000        0.0000        0.0000        0.0000        0.0000        0.0000        0.0000        0.0000        0.0000        0.0000        0.0000        0.0000        0.0000        0.0000        0.0000        0.0000        0.0000        0.0000        0.0000        0.0000        0.0000        0.0000        0.0000        0.0000        0.0000        0.0000        0.0000        0.0000        0.0000        0.0000        0.0000        0.0000        0.0000        0.0000        0.0000        0.0000        0.0000        0.0000        0.0000        0.0000        0.0000        0.0000        0.0000        0.0000        0.0000        0.0000        0.0000        0.0000        0.0000        0.0000        0.0000        0.0000        0.0000        0.0000        0.0000        0.0000        0.0000        0.0000        0.0000        0.0000        0.0000        0.0000        0.0000        0.0000        0.0000        0.0000        0.0000        0.0000        0.0000        0.0000        0.0000        0.0000        0.0000        0.0000        0.0000        0.0000        0.0000        0.0000        0.0000        0.0000        0.0000        0.0000        0.0000        0.0000        0.0000        0.0000        0.0000        0.0000        0.0000        0.0000        0.0000        0.0000        0.0000        0.0000        0.0000        0.0000        0.0000      124.0338      134.7793      121.2356      122.4933      128.3750      167.6440      177.5872      191.4982      222.0621      185.9827      178.6402      179.4568      194.9966      192.8448      206.8687      207.4088      184.5904      203.2674      224.8334      176.4019      184.1128      150.7395      152.0459      171.6515      170.6965      168.9221      172.0367      171.6113      166.1671      170.9300      141.6960      134.9074      189.4233      180.7262      160.5706      195.5115      194.5046      228.5031      206.8068      167.2996      180.9530      215.0049      251.6168      225.6884      229.5418      216.6240      210.5822      188.0837      170.4347      147.8820      140.7379      141.8929      138.7477      137.8412      125.0349      110.2302      111.5276      121.1684      115.3842      122.6694      127.2467      119.4663      135.5333        0.0000        0.0000        0.0000
        0.0000        0.0000        0.0000        0.0000        0.0000        0.0000        0.0000        0.0000        0.0000        0.0000        0.0000        0.0000        0.0000        0.0000        0.0000        0.0000        0.0000        0.0000        0.0000        0.0000        0.0000        0.0000        0.0000        0.0000        0.0000        0.0000        0.0000        0.0000        0.0000        0.0000        0.0000        0.0000        0.0000        0.0000        0.0000        0.0000        0.0000        0.0000       27.8365       30.4301       29.5246       28.3775       31.3350       28.9203       24.9216       23.1126       27.2271       33.3909       43.6001       40.6073       33.1118       35.4176       37.6046       28.6216       31.7831       64.5703       15.6286        4.6597        3.7783        4.3935        4.1967        5.5100        5.0475        7.2762        8.8597       10.3513       10.3541       12.8279       15.2907       14.7347       17.5711       17.1121        0.0000        0.0000        0.0000        0.0000        0.0000        0.0000        0.0000        0.0000        0.0000        0.0000        0.0000        0.0000        0.0000        0.0000        0.0000        0.0000        0.0000        0.0000        0.0000        0.0000        0.0000        0.0000        0.0000        0.0000        0.0000        0.0000        0.0000        0.0000        0.0000        0.0000        0.0000        0.0000        0.0000        0.0000        0.0000        0.0000        0.0000        0.0000        0.0000        0.0000        0.0000        0.0000        0.0000        0.0000        0.0000        0.0000        0.0000        0.0000        0.0000        0.0000        0.0000        0.0000        0.0000        0.0000        0.0000        0.0000        0.0000        0.0000        0.0000        0.0000        0.0000        0.0000        0.0000        0.0000        0.0000        0.0000        0.0000        0.0000        0.0000        0.0000        0.0000        0.0000        0.0000        0.0000        0.0000        0.0000        0.0000        0.0000        0.0000        0.0000        0.0000        0.0000        0.0000        0.0000        0.0000        0.0000        0.0000        0.0000        0.0000        0.0000        0.0000        0.0000        0.0000        0.0000        0.0000        0.0000        0.0000        0.0000        0.0000        0.0000        0.0000        0.0000        0.0000        0.0000        0.0000        0.0000        0.0000        0.0000        0.0000        0.0000        0.0000        0.0000      139.0415      131.2199      123.1602      145.9349      180.5564      228.0549      232.8083      256.7869      248.1031      209.4336      180.0749      235.7305      257.1819      254.6396      252.4666      223.2903      215.5900      183.3431      174.9718      192.2786      175.9263      168.7804      166.9762      176.2102      221.0627      174.9003      161.4900      165.2707      168.9895      138.4601      143.1750      168.5777      167.5373      149.9322      168.7641      149.9698      211.4673      173.3079      148.3889      189.6652      252.3959      237.1898      247.8111      193.8186      187.6159      204.1953      192.6115      181.5303      156.2633      136.5842      133.5442      124.0594      126.0292      114.4370      103.0902      101.2058      106.8493      104.5904      141.5143      145.9626      129.3170        0.0000        0.0000        0.0000        0.0000
        0.0000        0.0000        0.0000        0.0000        0.0000        0.0000        0.0000        0.0000        0.0000        0.0000        0.0000        0.0000        0.0000        0.0000        0.0000        0.0000        0.0000        0.0000        0.0000        0.0000        0.0000        0.0000        0.0000        0.0000        0.0000        0.0000        0.0000        0.0000        0.0000        0.0000        0.0000        0.0000        0.0000        0.0000        0.0000        0.0000        0.0000       18.8997       18.0791       18.2003       20.6512       23.5322       24.8244       27.4635       24.8625       27.4151       27.8122       32.2761       40.0966       38.1441       35.1604       45.3822       45.7490       37.3858       27.6807       23.2709       37.6401       10.3396        6.9349        5.1750        4.8216        4.2376        3.4449        4.4461        4.9192        5.9305        7.4836       10.0563        9.6417       13.9356       19.9458       14.8690        0.0000        0.0000        0.0000        0.0000        0.0000        0.0000        0.0000        0.0000        0.0000        0.0000        0.0000        0.0000        0.0000        0.0000        0.0000        0.0000        0.0000        0.0000        0.0000        0.0000        0.0000        0.0000        0.0000        0.0000        0.0000        0.0000        0.0000        0.0000        0.0000        0.0000        0.0000        0.0000        0.0000        0.0000        0.0000        0.0000        0.0000        0.0000        0.0000        0.0000        0.0000        0.0000        0.0000        0.0000        0.0000        0.0000        0.0000        0.0000        0.0000        0.0000        0.0000        0.0000        0.0000        0.0000        0.0000        0.0000        0.0000        0.0000        0.0000        0.0000        0.0000        0.0000        0.0000        0.0000        0.0000        0.0000        0.0000        0.0000        0.0000        0.0000        0.0000        0.0000        0.0000        0.0000        0.0000        0.0000        0.0000        0.0000        0.0000        0.0000        0.0000        0.0000        0.0000        0.0000        0.0000        0.0000        0.0000        0.0000        0.0000        0.0000        0.0000        0.0000        0.0000        0.0000        0.0000        0.0000        0.0000        0.0000        0.0000        0.0000        0.0000        0.0000        0.0000        0.0000        0.0000        0.0000        0.0000      100.6595      139.1757      174.1104      134.3138      122.3958        0.0000      150.5504      164.9140      164.3376      224.4168      248.8961      227.3525      191.7757      205.2494      250.1570      223.1287      237.7832      244.6431      230.1122      208.0323      208.5403      215.0154      181.1049      179.5123      182.6863      174.9198      162.8348      165.9192      163.6417      180.7839      188.8817      181.4034      148.1170      140.2946      133.9266      142.7676      147.0492      153.7181      148.2468      164.8108      174.4586      185.2643      172.6711      159.5950      166.3045      157.1242      161.0591      157.9007      146.1668      142.1981      180.4992      202.9660      199.1901      157.9019      127.8250      125.0981      134.0020      132.4101      132.9011      120.6779      107.3299      102.7116      101.5336      102.2508      103.1568      112.8473        0.0000        0.0000        0.0000        0.0000
        0.0000        0.0000        0.0000        0.0000        0.0000        0.0000        0.0000        0.0000        0.0000        0.0000        0.0000        0.0000        0.0000        0.0000        0.0000        0.0000        0.0000        0.0000        0.0000        0.0000        0.0000        0.0000        0.0000        0.0000        0.0000        0.0000        0.0000        0.0000        0.0000        0.0000        0.0000        0.0000        0.0000        0.0000        0.0000        0.0000        0.0000       18.8224       18.9615       19.5283       19.1037       21.7034       25.2921       26.8978       25.3774       25.3932       29.5774       32.0421       32.7857       32.3649       36.2042       31.9654       30.9460       25.4208       21.4872       12.6503       10.8368        9.5155        6.5906        5.2531        4.3341        3.7425        2.9501        4.1366        4.2470        4.9373        5.0810        8.4913       10.9498       11.1925       12.2110       10.9662       10.2774        0.0000        0.0000        0.0000        0.0000        0.0000        0.0000        0.0000        0.0000        0.0000        0.0000        0.0000        0.0000        0.0000        0.0000        0.0000        0.0000        0.0000        0.0000        0.0000        0.0000        0.0000        0.0000        0.0000        0.0000        0.0000        0.0000        0.0000        0.0000        0.0000        0.0000        0.0000        0.0000        0.0000        0.0000        0.0000        0.0000        0.0000        0.0000        0.0000        0.0000        0.0000        0.0000        0.0000        0.0000        0.0000        0.0000        0.0000        0.0000        0.0000        0.0000        0.0000        0.0000        0.0000        0.0000        0.0000        0.0000        0.0000        0.0000        0.0000        0.0000        0.0000        0.0000        0.0000        0.0000        0.0000        0.0000        0.0000        0.0000        0.0000        0.0000        0.0000        0.0000        0.0000        0.0000        0.0000        0.0000        0.0000        0.0000        0.0000        0.0000        0.0000        0.0000        0.0000        0.0000        0.0000        0.0000        0.0000        0.0000        0.0000        0.0000        0.0000        0.0000        0.0000        0.0000        0.0000        0.0000        0.0000        0.0000        0.0000        0.0000        0.0000        0.0000       65.5964       67.3349       58.2809       65.0005       94.6269      140.2678      154.8500      160.4157      160.5435      179.2225      204.1029      206.9414      174.1979      197.0051      212.7558      183.6519      171.3000      207.9576      213.0266      233.6939      251.1356      225.0251      208.1639      213.1793      218.6556      214.0159      190.5029      169.1347      188.6853      181.6266      169.1495      174.1164      169.9966      183.5018      189.8260      193.2706      172.0264      164.9272      175.2207      165.2573      149.9963      140.8511      133.3676      143.6743      150.9120      170.9701      166.4386      167.0406      153.2989      136.7656      129.8523      133.2321      133.2240      136.4176      146.5611      202.8922      175.4369      149.7276      131.3670      126.7127      137.8285      138.1976      131.6906      118.6690      115.6677       97.7276      106.7388      108.0549      103.9685        0.0000        0.0000        0.0000        0.0000        0.0000
        0.0000        0.0000        0.0000        0.0000        0.0000        0.0000        0.0000        0.0000        0.0000        0.0000        0.0000        0.0000        0.0000        0.0000        0.0000        0.0000        0.0000        0.0000        0.0000        0.0000        0.0000        0.0000        0.0000        0.0000        0.0000        0.0000        0.0000        0.0000        0.0000        0.0000        0.0000        0.0000        0.0000        0.0000        0.0000        0.0000       16.7856       18.4620       18.8442       19.5044       19.1615       20.7243       25.5560       28.0879       23.7936       23.7073       25.0377       27.0166       29.1955       30.2417       28.3410       19.8082       20.7501       18.4615       15.2576       10.6546        9.1161        8.6561        8.2011        5.6428        3.9361        3.2765        3.2455        4.2818        4.5772        4.7800        5.5020        7.6002        8.7653       10.6675       10.9243        9.1607        0.0000        0.0000        0.0000        0.0000        0.0000        0.0000        0.0000        0.0000        0.0000        0.0000        0.0000        0.0000        0.0000        0.0000        0.0000        0.0000        0.0000        0.0000        0.0000        0.0000        0.0000        0.0000        0.0000        0.0000        0.0000        0.0000        0.0000        0.0000        0.0000        0.0000        0.0000        0.0000        0.0000        0.0000        0.0000        0.0000        0.0000        0.0000        0.0000        0.0000        0.0000        0.0000        0.0000        0.0000        0.0000        0.0000        0.0000        0.0000        0.0000        0.0000        0.0000        0.0000        0.0000        0.0000        0.0000        0.0000        0.0000        0.0000        0.0000        0.0000        0.0000        0.0000        0.0000        0.0000        0.0000        0.0000        0.0000        0.0000        0.0000        0.0000        0.0000        0.0000        0.0000        0.0000        0.0000        0.0000        0.0000        0.0000        0.0000        0.0000        0.0000        0.0000        0.0000        0.0000        0.0000        0.0000        0.0000        0.0000        0.0000        0.0000        0.0000        0.0000        0.0000        0.0000        0.0000        0.0000        0.0000        0.0000        0.0000        0.0000       64.6350       53.2484       59.8485       56.3012       44.1593       50.3144       57.8355      109.8420      116.9939      113.7088      166.7908      176.2568      192.1915      194.5835      198.5371      163.3789      155.4302      155.2589      143.7976      163.1344      183.7575      199.5565      179.7446      221.4828      250.9431      201.1926      198.8070      231.0058      251.1633      218.5255      197.4543      205.0513      217.8376      206.6461      224.2174      222.9961      216.4657      215.7820      205.6740      193.1631      197.3524      211.8749      214.6832      165.4188      150.0088      163.1481      159.4804      158.3088      160.4982      172.5045      167.5446      148.3876      133.6040      132.5516      137.9154      131.6085      121.9711      113.0585      129.1279      135.7307      130.6921      154.1775      149.8381      163.2105      146.9612      147.9989      127.8544      118.7693      107.9592      108.7099      113.1453      115.5986        0.0000        0.0000        0.0000        0.0000        0.0000
        0.0000        0.0000        0.0000        0.0000        0.0000        0.0000        0.0000        0.0000        0.0000        0.0000        0.0000        0.0000        0.0000        0.0000        0.0000        0.0000        0.0000        0.0000        0.0000        0.0000        0.0000        0.0000        0.0000        0.0000        0.0000        0.0000        0.0000        0.0000        0.0000        0.0000        0.0000        0.0000        0.0000        0.0000        0.0000       17.4338       15.4589       18.4103       19.5237       19.3326       20.2977       20.6366       21.8561       24.0638       22.0329       23.7265       26.4177       22.8152       24.2982       23.2138       25.2218       20.8020       18.8311       16.1307       14.4360       10.4487        9.8732       11.0680        8.6919        5.4317        4.3433        3.8579        4.1370        5.2202        5.6013        5.5187        5.8312        8.9128        9.6174        8.5149        7.0653        5.3404        0.0000        0.0000        0.0000        0.0000        0.0000        0.0000        0.0000        0.0000        0.0000        0.0000        0.0000        0.0000        0.0000        0.0000        0.0000        0.0000        0.0000        0.0000        0.0000        0.0000        0.0000        0.0000        0.0000        0.0000        0.0000        0.0000        0.0000        0.0000        0.0000        0.0000        0.0000        0.0000        0.0000        0.0000        0.0000        0.0000        0.0000        0.0000        0.0000        0.0000        0.0000        0.0000        0.0000        0.0000        0.0000        0.0000        0.0000        0.0000        0.0000        0.0000        0.0000        0.0000        0.0000        0.0000        0.0000        0.0000        0.0000        0.0000        0.0000        0.0000        0.0000        0.0000        0.0000        0.0000        0.0000        0.0000        0.0000        0.0000        0.0000        0.0000        0.0000        0.0000        0.0000        0.0000        0.0000        0.0000        0.0000        0.0000        0.0000        0.0000        0.0000        0.0000        0.0000        0.0000        0.0000        0.0000        0.0000        0.0000        0.0000        0.0000        0.0000        0.0000        0.0000        0.0000        0.0000        0.0000        0.0000        0.0000        0.0000       61.0978       62.4063       49.3187       52.9245       48.9557       33.8705       42.2876       71.7384       71.1584       94.4341      111.4791      148.4679      171.7252      182.9760      176.7654      154.6599      143.4800      128.1123      133.1128      150.4740      140.5106      162.2938      161.1328      206.7843      241.9527      208.9672      189.8992      195.7412      218.7496      243.3547      272.6823      240.7989      220.7628      196.1895      194.1312      221.1702      222.9937      239.3042      257.9307      230.8618      223.3479      219.5727      219.7537      204.6736      152.3423      173.0910      178.6950      173.2114      163.5760      187.3360      179.7251      152.6550      140.3022      124.0424      120.8549      126.2760      124.2599      112.3301      133.2574      135.9013      125.6461      132.9143      136.8380      141.9210      158.1181      158.8427      179.2977      147.4375      126.7973      131.4710      137.4663      116.0144       97.7598        0.0000        0.0000        0.0000        0.0000        0.0000
        0.0000        0.0000        0.0000        0.0000        0.0000        0.0000        0.0000        0.0000        0.0000        0.0000        0.0000        0.0000        0.0000        0.0000        0.0000        0.0000        0.0000        0.0000        0.0000        0.0000        0.0000        0.0000        0.0000        0.0000        0.0000        0.0000        0.0000        0.0000        0.0000        0.0000        0.0000        0.0000        0.0000        0.0000        0.0000       13.3746       12.8803       24.0418       22.2192       27.5269       27.8072       28.5302       27.8629       23.8487       23.2412       21.2861       22.1543       15.3283       11.1486       14.5649       16.5312       18.0781       16.8515       12.9440       12.0729        6.2850        7.7414        8.0984        8.0732        7.6605        6.0998        6.8292        6.4603        8.0789        8.0306        7.3611        9.0298        9.1679        8.1977        7.2117        6.8058        4.3135        0.0000        0.0000        0.0000        0.0000        0.0000        0.0000        0.0000        0.0000        0.0000        0.0000        0.0000        0.0000        0.0000        0.0000        0.0000        0.0000        0.0000        0.0000        0.0000        0.0000        0.0000        0.0000        0.0000        0.0000        0.0000        0.0000        0.0000        0.0000        0.0000        0.0000        0.0000        0.0000        0.0000        0.0000        0.0000        0.0000        0.0000        0.0000        0.0000        0.0000        0.0000        0.0000        0.0000        0.0000        0.0000        0.0000        0.0000        0.0000        0.0000        0.0000        0.0000        0.0000        0.0000        0.0000        0.0000        0.0000        0.0000        0.0000        0.0000        0.0000        0.0000        0.0000        0.0000        0.0000        0.0000        0.0000        0.0000        0.0000        0.0000        0.0000        0.0000        0.0000        0.0000        0.0000        0.0000        0.0000        0.0000        0.0000        0.0000        0.0000        0.0000        0.0000        0.0000        0.0000        0.0000        0.0000        0.0000        0.0000        0.0000        0.0000        0.0000        0.0000        0.0000        0.0000        0.0000        0.0000        0.0000        0.0000       52.0904       50.8254       53.8257       58.2744       48.3029       35.7709       25.2317       40.9365       43.5945       60.7012       81.1632      119.5042      121.9612      163.3542      148.6853      137.2388      131.5323      115.8661      137.2599      164.1693      166.3772      167.7723      137.6308      123.8826      168.1615      193.0109      179.5722      197.6433      179.5859      234.0583      218.8359      193.2820      168.9280      173.5664      164.9961      173.5236      176.3656      193.3139      231.4077      226.3122      210.1558      223.3862      185.1326      179.6717      137.9633      137.9792      176.1897      230.5992      225.0594      210.5599      216.9543      224.6289      163.5790      148.1572      143.6800      136.4003      133.2935      161.9005      141.7626      135.0391      128.8076      129.0763      127.4991      124.8376      133.0375      134.4151      132.3521      135.2144      135.7268      124.4626      122.3008      124.8088      108.3437        0.0000        0.0000        0.0000        0.0000        0.0000        0.0000
        0.0000        0.0000        0.0000        0.0000        0.0000        0.0000        0.0000        0.0000        0.0000        0.0000        0.0000        0.0000        0.0000        0.0000        0.0000        0.0000        0.0000        0.0000        0.0000        0.0000        0.0000        0.0000        0.0000        0.0000        0.0000        0.0000        0.0000        0.0000        0.0000        0.0000        0.0000        0.0000        0.0000        0.0000        0.0000       18.6959       15.5045       21.3830       21.4886       30.4297       34.1396       37.7947       35.3688       28.4487       20.9474       16.8517       14.6056       12.7741       11.4779       11.1114       13.2528       15.1497       11.8234       12.1164       13.6432        9.8784        8.1215        8.0228        7.4119        9.6138        8.1978        5.6063        5.9142        7.6326        7.8879        8.0117       11.7257        9.4534        8.9859        7.8399        7.2314        0.0000        0.0000        0.0000        0.0000        0.0000        0.0000        0.0000        0.0000        0.0000        0.0000        0.0000        0.0000        0.0000        0.0000        0.0000        0.0000        0.0000        0.0000        0.0000        0.0000        0.0000        0.0000        0.0000        0.0000        0.0000        0.0000        0.0000        0.0000        0.0000        0.0000        0.0000        0.0000        0.0000        0.0000        0.0000        0.0000        0.0000        0.0000        0.0000        0.0000        0.0000        0.0000        0.0000        0.0000        0.0000        0.0000        0.0000        0.0000        0.0000        0.0000        0.0000        0.0000        0.0000        0.0000        0.0000        0.0000        0.0000        0.0000        0.0000        0.0000        0.0000        0.0000        0.0000        0.0000        0.0000        0.0000        0.0000        0.0000        0.0000        0.0000        0.0000        0.0000        0.0000        0.0000        0.0000        0.0000        0.0000        0.0000        0.0000        0.0000        0.0000        0.0000        0.0000        0.0000        0.0000        0.0000        0.0000        0.0000        0.0000        0.0000        0.0000        0.0000        0.0000        0.0000       53.9310       55.2659        0.0000       47.6137       54.0815       65.6906       55.4120       51.1479       52.6458       45.2338       30.0024       35.8835       35.8375       45.6143       50.8022       73.6801       85.2636       92.8343      115.6131      117.6598      129.4253      133.5572      124.8067      157.0257      194.7575      185.4229      174.7785      156.6149      135.4317      148.6641      182.2202      196.2290      195.0689      184.0577      181.1664      206.4409      190.5748      149.9142      170.8593      168.9124      140.5478      137.0477      167.4402      188.7162      220.3175      188.4120      176.7817      144.6956      141.0668      128.5837      159.0397      185.5381      229.9745      178.9846      208.1770      210.8896      217.9438      211.1085      186.2847      172.0663      137.3949      146.6202      119.2851      127.6370      136.2875      130.9045      124.5241      122.8605      118.5954      118.4777      126.5799      125.4285      124.9415      134.7701      126.6432      117.7697      109.5536        0.0000        0.0000        0.0000        0.0000        0.0000        0.0000        0.0000
        0.0000        0.0000        0.0000        0.0000        0.0000        0.0000        0.0000        0.0000        0.0000        0.0000        0.0000        0.0000        0.0000        0.0000        0.0000        0.0000        0.0000        0.0000        0.0000        0.0000        0.0000        0.0000        0.0000        0.0000        0.0000        0.0000        0.0000        0.0000        0.0000       39.1588       42.1592       37.9417       42.6272       39.4948       34.1108       31.2907       18.6186       13.3823       15.3077       26.0519       30.5050       33.8669       31.1909       21.4892       14.0219       15.8470       11.6442        9.7426       10.6161       10.9435       10.3565        8.5552        9.4840        9.6023       10.7617       11.5558        8.0682        8.1277        9.4197        7.2868        5.5724        6.1363        6.0160        7.4668        8.2539       10.1042        9.3255        9.4171        9.9250        9.2032        8.2537        5.2019        4.4544        0.0000        0.0000        0.0000        0.0000        0.0000        0.0000        0.0000        0.0000        0.0000        0.0000        0.0000        0.0000        0.0000        0.0000        0.0000        0.0000        0.0000        0.0000        0.0000        0.0000        0.0000        0.0000        0.0000        0.0000        0.0000        0.0000        0.0000        0.0000        0.0000        0.0000        0.0000        0.0000        0.0000        0.0000        0.0000        0.0000        0.0000        0.0000        0.0000        0.0000        0.0000        0.0000        0.0000        0.0000        0.0000        0.0000        0.0000        0.0000        0.0000        0.0000        0.0000        0.0000        0.0000        0.0000        0.0000        0.0000        0.0000        0.0000        0.0000        0.0000        0.0000        0.0000        0.0000        0.0000        0.0000        0.0000        0.0000        0.0000        0.0000        0.0000        0.0000        0.0000        0.0000        0.0000        0.0000        0.0000        0.0000        0.0000        0.0000        0.0000        0.0000        0.0000        0.0000        0.0000        0.0000        0.0000        0.0000        0.0000        0.0000        0.0000        0.0000       62.2217       64.5808       72.3904       64.6888       55.4181       63.2910       78.1452       48.9950       47.5517       43.5981       39.6348       45.0023       55.2065       52.3565       62.4104       66.2473       63.8823       63.3021       72.7544       95.7912       94.5972      118.3780      127.2169      133.2201      119.7632      162.4454      149.1240      157.8789      159.7270      161.3459      152.1428      172.4071      203.2976      190.6224      191.6018      192.8714      200.8994      169.6311      138.2881      152.1215      153.1223      143.9675      136.8034      121.9760      129.1528      132.3860      148.2408      140.0312      133.5135      149.8615      184.8054      161.4706      149.8985      210.2081      168.8246      156.3318      169.5195      144.0164      137.7146      152.0571      147.6826      158.2854      179.0211      124.1832      108.9664      107.8834      105.8122      114.6043      113.8839      118.8037      112.0418      122.1667      121.4797      124.5492      126.2104      122.0394      121.2687        0.0000        0.0000        0.0000        0.0000        0.0000        0.0000        0.0000        0.0000
        0.0000        0.0000        0.0000        0.0000        0.0000        0.0000        0.0000        0.0000        0.0000        0.0000        0.0000        0.0000        0.0000        0.0000        0.0000        0.0000        0.0000        0.0000        0.0000        0.0000        0.0000        0.0000        0.0000        0.0000        0.0000        0.0000       40.7034       45.9753       44.0293       42.0626       42.9104       28.5858       27.9994       23.4504       24.5780       24.4376       17.7929       15.2531       10.3668       15.7337       20.3263       25.8177       21.0629       14.6264       14.5556       16.1421       11.4916       11.5920       12.1656       11.2211        9.6311        8.5856       10.0504        8.9275        9.0139        6.8298        7.0183        6.5671        4.9591        5.9747        5.6254        6.4407        7.0809        9.0784        9.9727       12.0197       10.2748       10.9719        9.7485        9.7484        9.9640        6.8189        5.9709        6.1680        8.5796       11.4171       15.0551       14.1590       14.7143       16.7920       18.5512       20.8717        0.0000        0.0000        0.0000        0.0000        0.0000        0.0000        0.0000        0.0000        0.0000        0.0000        0.0000        0.0000        0.0000        0.0000        0.0000        0.0000        0.0000        0.0000        0.0000        0.0000        0.0000        0.0000        0.0000        0.0000        0.0000        0.0000        0.0000        0.0000        0.0000        0.0000        0.0000        0.0000        0.0000        0.0000        0.0000        0.0000        0.0000        0.0000        0.0000        0.0000        0.0000        0.0000        0.0000        0.0000        0.0000        0.0000        0.0000        0.0000        0.0000        0.0000        0.0000        0.0000        0.0000        0.0000        0.0000        0.0000        0.0000        0.0000        0.0000        0.0000        0.0000        0.0000        0.0000        0.0000        0.0000        0.0000        0.0000        0.0000        0.0000        0.0000        0.0000       26.9197       27.7264       25.0539       21.9220       28.2114        0.0000        0.0000        0.0000        0.0000       36.4907       46.1524       67.1535       56.5482       59.4052       56.7583       56.3112       55.6126       44.1580       52.4968       51.4519       39.7470       48.4517       48.6260       74.3241       54.6407       50.2554       66.7305       85.5893       80.3352       70.5217      111.7490      125.5977      141.7096      134.2610      117.7544      139.2872      176.3492      174.0743      181.6752      184.9738      177.6627      168.1450      179.5179      217.1022      232.2464      197.5119      213.2058      198.8517      166.4072      139.1249      136.1766      120.6013      138.0430      143.7044      128.2328      137.3181      125.0696      153.3197      154.3875      158.2679      171.9760      198.0592      170.5116      196.4448      182.3594      173.0885      172.5087      144.9424      140.5630      146.1101      144.7658      115.1603      112.6846      174.1861      102.6060       92.1478      100.8774      105.4932      119.8096      120.4594      123.6445      120.0757      129.1167      122.8249      121.4942      112.3433      103.1497      111.9879        0.0000        0.0000        0.0000        0.0000        0.0000        0.0000        0.0000        0.0000
        0.0000        0.0000        0.0000        0.0000        0.0000        0.0000        0.0000        0.0000        0.0000        0.0000        0.0000        0.0000        0.0000        0.0000        0.0000        0.0000        0.0000        0.0000        0.0000        0.0000        0.0000        0.0000        0.0000        0.0000        0.0000       46.3558       45.8263       28.9578       21.7827       21.1720       20.8463       20.3554       14.6205       16.3534       16.0987       17.9199       10.8568       17.7496       16.9717        8.5854       11.5261       12.2702       14.1069       12.4654       13.4365       12.8883       12.9715       13.3781       13.3910       10.9997       11.7915       11.0478       10.7014        8.7752        7.8084        8.1173        6.0558        6.0050        5.6267        8.7490        9.3766       10.5426        9.5534       10.4349       11.8793       13.6687       14.6819       11.1895        9.3489        8.9199        9.5250        7.0698        6.6709        7.4169        9.1632        9.8955       12.0487       15.1590       16.3255       15.4322       14.6550       18.6519       17.0144       18.5665        0.0000        0.0000        0.0000        0.0000        0.0000        0.0000        0.0000        0.0000        0.0000        0.0000        0.0000        0.0000        0.0000        0.0000        0.0000        0.0000        0.0000        0.0000        0.0000        0.0000        0.0000        0.0000        0.0000        0.0000        0.0000        0.0000        0.0000        0.0000        0.0000        0.0000        0.0000        0.0000        0.0000        0.0000        0.0000        0.0000        0.0000        0.0000        0.0000        0.0000        0.0000        0.0000        0.0000        0.0000        0.0000        0.0000        0.0000        0.0000        0.0000        0.0000        0.0000        0.0000        0.0000        0.0000        0.0000        0.0000        0.0000        0.0000        0.0000        0.0000        0.0000        0.0000        0.0000        0.0000        0.0000        0.0000        0.0000        0.0000       24.1892       25.4202       21.6111       20.5079       21.4208       28.7999       38.3102       56.1606       47.4782       44.2613       45.8762       45.3913       44.5517       48.3984       63.2501       55.0962       56.2414       48.3395       50.5659       59.9490       42.6800       46.9331       57.1967       61.2915       73.2714       60.7558       66.1882       75.0549       94.3839       94.7808      111.0299      143.1896      142.8112      174.3831      162.1246      147.4348      158.2863      161.5351      119.9400      140.8623      149.0540      155.1882      144.9096      150.5276      198.0342      207.5520      189.1646      152.1440      158.9121      143.8120      132.8953      109.5224      111.7046      117.8876      127.3669      131.2609      139.0454      156.5447      149.2829      162.3436      193.0495      192.6933      185.0289      174.5685      169.8772      163.9927      163.0345      155.0335      144.6120      131.2767      118.9800      126.9631      122.5239      110.6230      117.8936      106.2370      109.1468      112.1791      125.0890      125.1512      136.1417      142.6470        0.0000        0.0000      134.8624      131.4115      122.0313      114.9457        0.0000        0.0000        0.0000        0.0000        0.0000        0.0000        0.0000        0.0000        0.0000
        0.0000        0.0000        0.0000        0.0000        0.0000        0.0000        0.0000        0.0000        0.0000        0.0000        0.0000        0.0000        0.0000        0.0000        0.0000        0.0000        0.0000        0.0000        0.0000        0.0000        0.0000        0.0000        0.0000        0.0000        0.0000        0.0000       51.3414       49.4970       43.3080       30.5811       58.6341       53.2354       12.8609       14.7855       16.3902       16.5978       11.6941        9.5238       11.2518       12.7774       13.0546       17.0353       18.2992       16.9112       11.8261       11.1310       14.2059       15.8889       15.0444       13.0038       11.9566       12.8843       11.1496        9.0654        8.0208        8.8065        7.8746        8.5240        9.0865       11.3730       11.4494       12.6899       12.0031       13.0943       14.3736       13.1129       11.9887       11.0951       11.3635       11.5885       12.2257        9.8834        9.6551        9.4481       10.7566       10.8111       13.7425       14.0295       12.3305        9.4208       13.3942       11.4060       10.1043       13.7839       17.7864       21.3361        0.0000        0.0000        0.0000        0.0000        0.0000        0.0000        0.0000        0.0000        0.0000        0.0000        0.0000        0.0000        0.0000        0.0000        0.0000        0.0000        0.0000        0.0000        0.0000        0.0000        0.0000        0.0000        0.0000        0.0000        0.0000        0.0000        0.0000        0.0000        0.0000        0.0000        0.0000        0.0000        0.0000        0.0000        0.0000        0.0000        0.0000        0.0000        0.0000        0.0000        0.0000        0.0000        0.0000        0.0000        0.0000        0.0000        0.0000        0.0000        0.0000        0.0000        0.0000        0.0000        0.0000        0.0000        0.0000        0.0000        0.0000        0.0000        0.0000        0.0000        0.0000        0.0000        0.0000        0.0000        0.0000        0.0000       24.0186       25.4104       23.2396       22.8635       26.5649       29.3173       36.1742       38.7928       39.9830       40.9701       42.2209       37.0217       52.4259       57.3742       61.9742       39.9431       35.1858       35.3501       36.4550       65.3699       53.6963       51.4369       63.2960       72.8055       61.5626       68.8277       77.2994       89.6945      136.9057      164.4576      188.4408      190.4802      190.4058      147.8334      134.8189      123.6872      140.4550      155.3728      111.3205      102.1175      103.7606      132.6381      139.1872      153.8443      208.7532      220.5949      174.3570      116.3608      104.0354      113.4338      116.3171      101.0759       98.9699      119.8163      133.7745      149.5182      127.6749      150.7822      180.4233      168.1801      172.6203      194.5838      207.6915      182.1003      152.8671      181.2920      173.6073      148.8067      125.7290      122.8952      110.2302       96.1384      102.1850      104.2019       99.5165      110.3037      114.8756      116.2275      115.8625      118.3471      134.8057        0.0000        0.0000        0.0000        0.0000        0.0000        0.0000        0.0000        0.0000        0.0000        0.0000        0.0000        0.0000        0.0000        0.0000        0.0000        0.0000
        0.0000        0.0000        0.0000        0.0000        0.0000        0.0000        0.0000        0.0000        0.0000        0.0000        0.0000        0.0000        0.0000        0.0000        0.0000        0.0000        0.0000        0.0000        0.0000        0.0000        0.0000        0.0000        0.0000        0.0000        0.0000        0.0000        0.0000       25.6771       20.6601       19.4785       20.0839       29.0157       15.4642       20.2764       21.9413       19.8601       17.9796       17.6346       22.0727       41.1728       33.5576       23.5071       19.3979       23.1414       23.8339       18.9637       20.0664       16.6120       18.0194       17.7619       17.7731       17.8262       15.1698       16.3190       14.4017       10.1869        7.7112        8.3741       10.3935       12.4487       13.6924       13.5611       13.2430       15.4533       17.2308       17.4854       17.2448       14.8710       14.6549       15.3023       16.6537       12.4495       10.8396       10.4725       13.2349       13.8683       16.7230       13.3034       14.0512        8.3374       13.0285       14.1321       10.7304       17.0738       18.3741       19.2749       14.4165        9.6051        8.4987        8.5397        0.0000        0.0000        0.0000        0.0000        0.0000        0.0000        0.0000        0.0000        0.0000        0.0000        0.0000        0.0000        0.0000        0.0000        0.0000        0.0000        0.0000        0.0000        0.0000        0.0000        0.0000        0.0000        0.0000        0.0000        0.0000        0.0000        0.0000        0.0000        0.0000        0.0000        0.0000        0.0000        0.0000        0.0000        0.0000        0.0000        0.0000        0.0000        0.0000        0.0000        0.0000        0.0000        0.0000        0.0000        0.0000        0.0000        0.0000        0.0000        0.0000        0.0000        0.0000        0.0000        0.0000        0.0000        0.0000        0.0000        0.0000        0.0000        0.0000        0.0000        0.0000       17.9641       20.8965       20.9002       22.9202       29.0434       33.2859       34.2033       35.8824       38.2938       30.4575       42.7507       46.8261       31.8001       46.0877       54.3261       42.0946       36.4614       39.8752       37.1223       40.1589       44.9868       54.3809       57.0607       59.9986       70.2014       77.4315       84.9420       94.1515      122.9292      172.6069      216.4788      250.2676      220.1181      208.3143      185.5251      142.7607      127.1602      143.6363      187.7150      156.8549       93.4194      102.0120      133.8564      144.9659      161.6687      196.9785      221.2934      150.4908      102.6777       93.1732       94.8912       98.4127      116.6619      139.9817      156.9176      146.8295      143.8412      142.8681      178.8769      232.3734      209.4280      220.4619      196.6114      215.7976      203.5929      170.7320      171.9966      161.7968      149.5759      130.2111      116.9462      110.4525       97.9255      106.4660       90.5709       95.8381      113.9214      114.2939      125.3144      122.9643      127.6282      146.1756        0.0000        0.0000        0.0000        0.0000        0.0000        0.0000        0.0000        0.0000        0.0000        0.0000        0.0000        0.0000        0.0000        0.0000        0.0000        0.0000
        0.0000        0.0000        0.0000        0.0000        0.0000        0.0000        0.0000        0.0000        0.0000        0.0000        0.0000        0.0000        0.0000        0.0000        0.0000        0.0000        0.0000        0.0000        0.0000        0.0000        0.0000        0.0000        0.0000        0.0000        0.0000        0.0000        0.0000       20.5642       19.6691       17.9784       17.3467       19.0386       18.4047       20.0672       23.4337       20.3320       30.3325       38.2662       40.0027       68.6152       70.0402       53.0780       49.2654       36.7186       33.4017       31.3181       31.0369       28.1340       30.3521       33.0711       29.4555       28.9711       26.0761       23.1702       21.0848       15.1571       12.6786        9.5444       10.7898       17.8499       16.7891       17.3505       22.6141       22.7213       20.9511       21.5989       22.2450       18.5725       14.9544       14.3225       13.8514       11.2211        9.7315       11.7290       15.9536       17.5199       14.9790       12.3752       12.3189        8.7995       21.6735       18.8291       15.0098       17.8900       18.4439       17.3251       17.7618        9.7882        7.7769       11.3765        0.0000        0.0000        0.0000        0.0000        0.0000        0.0000        0.0000        0.0000        0.0000        0.0000        0.0000        0.0000        0.0000        0.0000        0.0000        0.0000        0.0000        0.0000        0.0000        0.0000        0.0000        0.0000        0.0000        0.0000        0.0000        0.0000        0.0000        0.0000        0.0000        0.0000        0.0000        0.0000        0.0000        0.0000        0.0000        0.0000        0.0000        0.0000        0.0000        0.0000        0.0000        0.0000        0.0000        0.0000        0.0000        0.0000        0.0000        0.0000        0.0000        0.0000        0.0000        0.0000        0.0000        0.0000        0.0000        0.0000        0.0000        0.0000        0.0000        0.0000        0.0000        0.0000       23.2962       22.8279       23.1051       31.3475       30.3241       28.7739       29.0638       31.2302       31.2522       35.1118       32.3274       32.8842       49.9150       48.9840       45.5519       44.9035       40.2827       41.2393       38.6655       45.2536       56.7417       67.4020       83.2998       88.7225       83.3909       87.5069      115.9955      115.1101      176.7135      205.8486      233.6151      234.1953      218.6206      202.4416      139.0314      135.1069      151.9667      157.1399      152.7256      114.9604      132.5743      136.1338      125.4774      127.3587      168.2311      186.0079      132.5853      114.9550       92.7865       99.5547      110.5117      115.7501      185.3875      158.0612      150.6850      156.6509      165.8484      215.4148      240.3420      234.8621      252.0654      233.5701      304.4455      254.8367      195.0633      164.9516      157.8333      166.6325      139.6286      144.9144      127.6753      126.2460      103.4659       94.1615       95.5382      111.5236      144.9604      146.9102      133.0420      153.0796      161.4279        0.0000        0.0000        0.0000        0.0000        0.0000        0.0000        0.0000        0.0000        0.0000        0.0000        0.0000        0.0000        0.0000        0.0000        0.0000        0.0000
        0.0000        0.0000        0.0000        0.0000        0.0000        0.0000        0.0000        0.0000        0.0000        0.0000        0.0000        0.0000        0.0000        0.0000        0.0000        0.0000        0.0000        0.0000        0.0000        0.0000        0.0000        0.0000        0.0000        0.0000        0.0000        0.0000        0.0000        0.0000       28.1497       28.3407       29.0343       30.5315       28.7595       26.4396       24.8266       22.4295       23.4743       26.5749       38.8605       52.4908       84.7600      123.8596       86.7853       60.7500       53.5159       46.1681       48.7046       47.3657       51.3984       50.8623       49.5586       47.4177       44.0790       37.0110       31.5815       22.2048       15.3046       14.6037       27.9070       81.7645       80.0603       46.9198       32.5847       30.4454       26.9808       27.9222       25.5762       20.2922       15.3541       14.8145       14.8126       10.9210       11.4506       16.8347       18.4076       20.6919       21.0086       22.5952       18.8861       14.0502       19.3706       29.0274       34.1773       28.1396       20.6709       20.2655       19.5564       12.8767       14.6949       13.8509       15.3903        0.0000        0.0000        0.0000        0.0000        0.0000        0.0000        0.0000        0.0000        0.0000        0.0000        0.0000        0.0000        0.0000        0.0000        0.0000        0.0000        0.0000        0.0000        0.0000        0.0000        0.0000        0.0000        0.0000        0.0000        0.0000        0.0000        0.0000        0.0000        0.0000        0.0000        0.0000        0.0000        0.0000        0.0000        0.0000        0.0000        0.0000        0.0000        0.0000        0.0000        0.0000        0.0000        0.0000        0.0000        0.0000        0.0000        0.0000        0.0000        0.0000        0.0000        0.0000        0.0000        0.0000        0.0000        0.0000        0.0000        0.0000        0.0000        0.0000        0.0000        0.0000        0.0000       25.9882       27.0001       17.7857       18.2950       23.6410       30.5484       31.8420       26.7208       26.5461       30.8495       30.6182       33.1924       40.8532       44.4879       44.5082       36.1178       36.0306       36.8838       35.1451       56.4880       62.2868       74.2646       93.3002       81.4371       84.6644       95.2294      123.0069      155.1091      163.3023      182.4170      187.6463      187.3436      168.8811      143.9373      130.9137      130.6902      130.8960      112.5534       98.4604      104.4196      108.1775      109.9395      121.7610      157.4219      147.6177      118.0106      124.1061      113.4071      116.4450      130.8038      164.5171      178.0074      160.6754      177.9845      181.8745      194.4410      239.1824      226.4319      220.1327      279.1556      345.8933      290.3255      279.1010      235.6148      178.6789      142.1474      121.1965      123.6258      120.1561      110.1288      125.9743      101.6079       98.6240       99.2401      116.2788      126.2856      149.6784      153.9030      175.9046      193.3034        0.0000        0.0000        0.0000        0.0000        0.0000        0.0000        0.0000        0.0000        0.0000        0.0000        0.0000        0.0000        0.0000        0.0000        0.0000        0.0000
        0.0000        0.0000        0.0000        0.0000        0.0000        0.0000        0.0000        0.0000        0.0000        0.0000        0.0000        0.0000        0.0000        0.0000        0.0000        0.0000        0.0000        0.0000        0.0000        0.0000        0.0000        0.0000        0.0000        0.0000        0.0000        0.0000        0.0000        0.0000       35.9651       36.0189       37.9511       38.5753       38.6925       36.0929       31.8461       28.3803       25.3318       28.7675       33.3775       37.6411       41.5357       46.3816       51.8236       52.0932       66.3793       81.2253      103.9080       91.7580       57.8267       49.7338       69.5543       62.4377       58.5151       52.0194       46.0395       40.2678       26.6935       17.9641       27.3390       52.6028       63.5377       72.3571       54.8451       54.7650       43.1184       34.3723       31.9114       28.7351       21.1391       24.8032       23.3111       15.6928       15.2043       19.2301       19.6106       25.3271       27.3031       29.3515       28.1239       29.6411       23.8622       28.2908       34.1548       41.7486       32.4665       32.7487       23.9461        8.0800       11.2580        8.0895        8.6043        0.0000        0.0000        0.0000        0.0000        0.0000        0.0000        0.0000        0.0000        0.0000        0.0000        0.0000        0.0000        0.0000        0.0000        0.0000        0.0000        0.0000        0.0000        0.0000        0.0000        0.0000        0.0000        0.0000        0.0000        0.0000        0.0000        0.0000        0.0000        0.0000        0.0000        0.0000        0.0000        0.0000        0.0000        0.0000        0.0000        0.0000        0.0000        0.0000        0.0000        0.0000        0.0000        0.0000        0.0000        0.0000        0.0000        0.0000        0.0000        0.0000        0.0000        0.0000        0.0000        0.0000        0.0000        0.0000        0.0000        0.0000        0.0000        0.0000        0.0000       19.5010       22.0680       22.8367       23.0301       20.9138       19.0638       24.2804       30.2373       26.8981       23.9186       24.3334       26.6216       28.8579       33.2005       37.8193       38.5871       41.3464       38.6059       41.4721       42.0684       45.0758       55.1433       53.9808       75.7297       84.4573       72.8558       75.7899       88.6518       88.2980      109.5352      129.0162      147.2738      148.2585      138.5929      130.8114      132.6393      127.9606      111.3116      116.1167      117.4674      104.8960       92.3525      107.4014      123.6676      148.9259      133.7724      114.1401      116.6371      127.3002      131.0234      143.5058      170.1626      183.1582      172.2983      187.3610      190.8496      193.3978      197.5696      194.7100      193.8053      231.0694      279.0156      354.3909      260.4763      221.0615      235.0089      204.5336      148.8936      121.0552      108.2393      117.4051      119.5254      126.6909      140.9659      124.1164       96.1017      126.2361      162.2276      168.5426      169.5403      196.2277      217.0612        0.0000        0.0000        0.0000        0.0000        0.0000        0.0000        0.0000        0.0000        0.0000        0.0000        0.0000        0.0000        0.0000        0.0000        0.0000        0.0000
        0.0000        0.0000        0.0000        0.0000        0.0000        0.0000        0.0000        0.0000        0.0000        0.0000        0.0000        0.0000        0.0000        0.0000        0.0000        0.0000        0.0000        0.0000        0.0000        0.0000        0.0000        0.0000        0.0000        0.0000        0.0000        0.0000        0.0000        0.0000       57.1330       57.1798       58.7939       64.6704       60.6838       50.5597       42.5623       36.7140       31.6321       31.3951       35.5009       44.7348       53.3104       52.1051       49.6758       43.8507       49.1028       63.4102       82.0153       78.6044       70.8608       50.8597       74.1893       53.9395       52.2262       54.6657       57.0371       49.7633       41.6017       29.7792       20.0556       19.2044       21.4603       28.1762       40.1413       64.2183       81.5781       71.1622       48.2670       34.1688       19.3896       18.1398       14.5433       13.6922       11.7591       11.7862       17.4512       24.1295       26.8346       25.6679       41.5271       60.1555       62.5159       44.9750       45.2165       57.8634       41.0914       29.1818       23.0897        4.5622       10.1848       11.1617        7.6743       10.2404        0.0000        0.0000        0.0000        0.0000        0.0000        0.0000        0.0000        0.0000        0.0000        0.0000        0.0000        0.0000        0.0000        0.0000        0.0000        0.0000        0.0000        0.0000        0.0000        0.0000        0.0000        0.0000        0.0000        0.0000        0.0000        0.0000        0.0000        0.0000        0.0000        0.0000        0.0000        0.0000        0.0000        0.0000        0.0000        0.0000        0.0000        0.0000        0.0000        0.0000        0.0000        0.0000        0.0000        0.0000        0.0000        0.0000        0.0000        0.0000        0.0000        0.0000        0.0000        0.0000        0.0000        0.0000        0.0000        0.0000        0.0000        0.0000       19.4598       23.1282       25.3311       19.3881       21.3148       17.5181       20.9014       18.8467       21.0979       24.5098       24.3924       23.1706       25.3327       26.3411       27.3016       29.0760       29.8470       33.2587       37.6121       43.2113       50.6879       51.7229       70.6770       63.0120       40.7429       66.0942       76.7757       68.3357       75.3988       80.9500       99.5441      106.2414      119.3093      122.0250      125.4140      130.1922      124.3310      107.7345      104.6682      108.8856      110.8962      111.5583      103.4944      113.3155      135.7388      150.1580      135.9967      134.3235      143.9794      148.8234      154.6098      174.0544      162.5083      184.5323      228.0364      231.3611      228.1130      213.6622      195.5388      215.2780      182.9953      201.5397      302.4901      293.3824      223.6976      217.8534      271.9150      245.0004      206.0810      153.8795      118.1491      115.2443      121.2806      128.1175      130.3591       89.4015       93.2536      130.8343      153.8499      179.3881      202.8507      205.5506      238.9054      245.1900        0.0000        0.0000        0.0000        0.0000        0.0000        0.0000        0.0000        0.0000        0.0000        0.0000        0.0000        0.0000        0.0000        0.0000        0.0000
        0.0000        0.0000        0.0000        0.0000        0.0000        0.0000        0.0000        0.0000        0.0000        0.0000        0.0000        0.0000        0.0000        0.0000        0.0000        0.0000        0.0000        0.0000        0.0000        0.0000        0.0000        0.0000        0.0000        0.0000        0.0000        0.0000        0.0000       54.3964       65.5656       65.0026       52.3622       47.1022       46.9504       46.3446       45.6312       42.3387       43.9484       47.9096       51.5754       54.9428       75.4668       85.7790       65.7253       51.2222       46.1298       51.3922       48.7006       52.8713       54.8908       46.9628       50.8645       64.0251       71.2569       86.1001       86.1825       68.3302       49.0240       39.7728       25.4654       19.1934       16.7552       14.3531       13.4782       12.8173       17.4745       18.3230       14.0036       13.7104       12.6089       10.1187       11.8641       12.1339        9.7611       13.0470       15.8862       18.8568       19.0420       18.9697       19.8637       18.1584       25.4692       32.0615       42.6905      138.4138       71.7467       29.8828       34.8234       26.6646       24.0351       15.5032        5.1546        3.6705        4.3147        0.0000        0.0000        0.0000        0.0000        0.0000        0.0000        0.0000        0.0000        0.0000        0.0000        0.0000        0.0000        0.0000        0.0000        0.0000        0.0000        0.0000        0.0000        0.0000        0.0000        0.0000        0.0000        0.0000        0.0000        0.0000        0.0000        0.0000        0.0000        0.0000        0.0000        0.0000        0.0000        0.0000        0.0000        0.0000        0.0000        0.0000        0.0000        0.0000        0.0000        0.0000        0.0000        0.0000        0.0000        0.0000        0.0000        0.0000        0.0000        0.0000        0.0000        0.0000        0.0000        0.0000        0.0000        0.0000        0.0000       21.9512       18.5002       18.7086       19.7144       21.0076       19.6590       15.3776       20.1594       24.2112       24.2014       22.3247       20.8512       22.3541       24.9428       24.8326       30.9787       33.7603       37.4116       37.8614       44.1747       49.3199       56.2761       54.5488       59.8460       62.7088       65.9010       65.7177       77.1250       78.7669       92.9975      119.3299      124.7084      124.4998      122.8133      126.4315      127.8178      127.2726      127.2810      108.1164      107.4532      138.2307      147.3252      136.5374      138.8150      147.5834      139.7621      148.8559      166.6233      149.9183      163.7106      186.6863      159.4771      174.5095      186.2880      218.2104      252.1889      262.8911      271.2169      228.8699      214.3509      215.0472      209.6686      212.7387      216.0821      228.1636      222.3798      222.0254      254.0639      213.8532      200.9048      185.7814      154.8986      134.7610      123.7687      122.5660      114.6442      100.1110      109.1304      141.4490      163.9455      181.5615      197.7890      216.8121      219.8559        0.0000        0.0000        0.0000        0.0000        0.0000        0.0000        0.0000        0.0000        0.0000        0.0000        0.0000        0.0000        0.0000        0.0000        0.0000        0.0000
        0.0000        0.0000        0.0000        0.0000        0.0000        0.0000        0.0000        0.0000        0.0000        0.0000        0.0000        0.0000        0.0000        0.0000        0.0000        0.0000        0.0000        0.0000        0.0000        0.0000        0.0000        0.0000        0.0000        0.0000        0.0000        0.0000        0.0000       55.5663       52.0239       50.8761       52.8143       52.4258       54.4372       53.9088       54.1679       71.5367       62.3474       45.1513       54.7110       52.6249       54.0110       49.6036       48.2163       44.4514       43.2047       57.0012       63.7404       58.2299       51.9739       55.3541       56.9280       56.2706       61.5788       65.5389       69.7089       59.1212       53.7957       42.9947       30.3203       19.3269       13.1442       15.8032       11.9012       11.5624       10.0073        9.6666       14.0098       13.4792       14.8542       13.1715       10.1888       10.4538       13.3129       16.0249       16.7689       13.1258       12.7429       15.3356       15.5595       14.9922       17.4340       22.5751       24.9769       41.1845       49.9007       35.8294       27.5673       17.6744        9.0239        4.5967        2.2472        5.7922        7.1535        8.1194        4.7254        3.7453        3.1115        2.9726        3.7917        4.6639        3.2756        0.0000        0.0000        0.0000        0.0000        0.0000        0.0000        9.3063        4.5116        4.6850        5.0268        0.0000        0.0000        0.0000        0.0000        0.0000        0.0000        0.0000        0.0000        0.0000        0.0000        0.0000        0.0000        0.0000        0.0000        0.0000        0.0000        0.0000        0.0000        0.0000        0.0000        0.0000        0.0000        0.0000        0.0000        0.0000        0.0000        0.0000        0.0000        0.0000        0.0000        0.0000        0.0000        0.0000        0.0000        0.0000        0.0000       24.2612       21.5449       23.6075       16.9860       15.5610       16.9301       25.2011       25.6053       16.7980       20.0712       23.7358       23.0548       19.9573       18.5363       19.1808       23.2200       23.9689       43.0573       48.7296       34.7125       47.1171       56.0129       61.6718       76.5592       66.4533       77.2426       92.1618      104.6385       94.9188       98.9384       96.6613      116.2014      127.3335      129.6990      130.5391      121.9457      121.2210      123.7678      133.2558      136.8534      109.9560      126.4551      122.4328      120.9663      128.3381      124.2550      140.7440      161.6944      161.7987      172.2463      167.3179      177.0684      168.3309      178.1622      216.0556      236.1298      256.0341      259.1772      268.2312      243.4722      199.4279      200.9513      202.0925      193.4424      218.9686      246.2580      227.9439      238.4213      230.8146      225.6234      224.8831      205.1540      207.1492      200.4560      181.9493      164.1443      127.0857      115.2340      123.7358      143.1470      166.2581      179.6430      192.2664      210.1395      210.5932      222.9605        0.0000        0.0000        0.0000        0.0000        0.0000        0.0000        0.0000        0.0000        0.0000        0.0000        0.0000        0.0000        0.0000        0.0000        0.0000        0.0000
        0.0000        0.0000        0.0000        0.0000        0.0000        0.0000        0.0000        0.0000        0.0000        0.0000        0.0000        0.0000        0.0000        0.0000        0.0000        0.0000        0.0000        0.0000        0.0000        0.0000        0.0000        0.0000        0.0000        0.0000        0.0000        0.0000       66.4645       60.9394       60.5934       55.7149       55.2892       56.5262       59.5650       57.1904       52.2987       52.0151       48.8892       62.9782       74.2872       63.7320       52.9228       62.7037       59.4993       56.6471       52.2265       56.3114       80.4798      108.5689       98.5589       79.1199       65.6976       60.6108       65.6392       65.1310       62.6924       64.3643       56.5120       52.7093       39.8496       23.6588       18.7071       13.3479       12.5425       10.6900       12.2097       15.4009       15.0984        9.9627       10.0949       13.2315       12.9461       12.3643       16.7762       14.8563        9.1926        8.5278        9.3794       13.0441       15.3260       16.4570       17.9023       18.5708       19.7665       19.3780       17.8724       10.9671       12.9099        4.9524        2.0725        3.2103        4.1436        5.7689        5.3194        4.4566        4.7311        5.7350        2.9039        3.1171        3.9127        3.1444        3.3565        7.0866        9.5857        7.8227        5.0171        4.1667        2.9158        4.2670        3.0655        4.2121        5.1917        6.6773        6.3505        5.4043        4.5854        0.0000        0.0000        0.0000        0.0000        0.0000        0.0000        0.0000        0.0000        0.0000        0.0000        0.0000        0.0000        0.0000        0.0000        0.0000        0.0000        0.0000        0.0000        0.0000        0.0000        0.0000       26.9461       30.1042       28.4251       24.7784       24.8396       22.6952       22.9389       26.6784       25.0550       24.9571       34.3972       33.6744       22.5307       27.7463       22.0893       16.2434       18.0955       19.8785       20.5507       18.4515       20.6951       23.2800       19.7103       16.0136       15.9957       17.3497       20.3101       20.8465       28.1997       32.5178       36.6552       54.7725       68.3189       67.3531       68.0783       74.8199       79.3303       89.8394      105.6053       91.5004       95.1842       94.3018      100.3238      119.3946      126.4823      116.5402      119.1047      136.0018      134.5884      140.6335      127.8159      112.6948      122.4310      134.1434      133.5235      123.3719      129.4781      135.3341      151.7811      171.0433      179.6265      170.1317      169.2534      185.9295      207.9103      234.1837      230.2163      265.5853      277.5855      252.7709      225.9537      204.4317      222.8264      225.4534      206.7905      220.1994      242.6906      270.8394      240.0935      242.5229      250.3112      242.9122      215.8602      230.2958      231.8626      202.3682      174.1702      147.2605      136.1177      126.9419      135.7463      167.9055      188.8359      197.9779      213.9574        0.0000        0.0000        0.0000        0.0000        0.0000        0.0000        0.0000        0.0000        0.0000        0.0000        0.0000        0.0000        0.0000        0.0000        0.0000        0.0000        0.0000        0.0000
        0.0000        0.0000        0.0000        0.0000        0.0000        0.0000        0.0000        0.0000        0.0000        0.0000        0.0000        0.0000        0.0000        0.0000        0.0000        0.0000        0.0000        0.0000        0.0000        0.0000        0.0000        0.0000        0.0000        0.0000        0.0000        0.0000       63.7616       58.9078       54.7629       53.5152       57.6753       60.8919       68.0037       73.7065       65.9587       52.3031       40.7878       37.4895       37.9107       46.1945       62.8812       81.9226       71.9132      113.1806       79.3719       66.0592       63.3959       73.2372       65.8963       56.5938       54.3096       55.0484       53.3368       50.6771       45.0839       42.5003       42.3023       36.1615       29.1401       19.3902       16.6428       18.2656       12.4799       15.2942       19.1847       14.2827       12.8578        6.4025        6.8103       11.3512       13.8375       13.4673       11.2855        7.5961        8.6906        9.6437       12.0282       14.1153       13.5015       17.1509       17.1153       21.1263       21.2679       17.8673       13.5100       11.8587        8.3765        4.5188        4.8487        3.7591       12.5221        9.4108        4.4938        2.8050        2.9309        3.4230        3.4585        3.3066        3.5339        3.1743        5.0534        9.1191        8.9486        6.4972        6.1176        4.2195        2.9877        3.4504        4.7118        5.6955        5.7405        5.7417        4.7725        3.9623        4.2018        5.7021        6.3616        4.7062        0.0000        0.0000        0.0000        0.0000        0.0000        0.0000        0.0000        0.0000        0.0000        0.0000        0.0000        0.0000       23.3682       26.2425       28.1681       25.0291       21.9094       26.5458       23.9235       23.6538       24.1518       25.0849       27.7740       26.0692       26.3543       28.8621       22.8026       25.2345       35.4708       21.1172       20.7106       26.3012       20.1708       19.6551       19.1665       18.8039       16.9871       14.1482       14.9924       17.7522       16.3934       14.3210       15.3303       17.6270       22.0274       27.2213       37.6174       46.7855       41.1701       59.3162       61.6368       74.8855       78.5595       80.7614       85.6572      103.7597      106.8539      101.6243      117.0825      107.3426      107.2801      118.7190      131.1781      136.1229      137.8690      161.3055      175.3623      177.4006      130.9849      106.7873      103.0702      128.3296      113.0497      118.2129      136.2355      134.0691      150.4038      162.5584      164.4765      171.7985      193.7365      204.6017      247.9078      250.7576      254.6161      247.4551      238.0633      248.9534      228.5119      221.7292      209.0752      211.6431      221.8698      246.9226      268.6026      272.2383      247.1646      240.8027      244.3407      244.5047      224.6748      228.7052      237.2368      206.6299      203.6164      178.3078      136.0639      121.9801      133.0703        0.0000      173.6412      200.3963      216.4541        0.0000        0.0000        0.0000        0.0000        0.0000        0.0000        0.0000        0.0000        0.0000        0.0000        0.0000        0.0000        0.0000        0.0000        0.0000        0.0000        0.0000        0.0000
        0.0000        0.0000        0.0000        0.0000        0.0000        0.0000        0.0000        0.0000        0.0000        0.0000        0.0000        0.0000        0.0000        0.0000        0.0000        0.0000        0.0000        0.0000        0.0000        0.0000        0.0000        0.0000        0.0000        0.0000        0.0000       56.8699       58.4259       58.6088       55.5726       50.4857       53.9653       57.2261       55.9151       55.7296       50.8914       45.4429       32.3428       27.0067       25.8928       31.6511       38.5436       51.3740       42.7496       44.6002       42.7320       36.1893       40.2514       50.0722       51.5967       53.2118       48.4921       48.9236       52.3273       61.8101       72.2813       47.5927       31.7828       24.6249       19.9873       13.7085       15.6131       16.9458       14.2663       12.6501       16.4301       14.2690       10.0143       12.4452        8.2264       11.1837       15.7299       13.3153       11.3058        8.9922        8.0268        8.4942       10.8614       11.6600       16.4932       12.9795       15.0474       22.4076       24.6870       21.3813       24.6792       13.1490       12.1360       16.8153        9.9320        4.6591        7.6468        9.8563        6.9509        7.7497        9.1565        2.9508        3.3174        3.5469        3.8409        5.8006        7.6992       10.2876        7.5977        4.9267        5.3256        4.3919        3.8723        4.0489        5.1094        5.7071        5.0625        5.3366        4.5323        3.3147        4.1375        3.7793        4.5578        6.0970        6.7606        4.4137        5.0970        0.0000        0.0000        0.0000        0.0000        0.0000        0.0000        0.0000        0.0000       25.6257       36.3542       34.5429       31.5145       26.5266       21.9222       22.4664       26.1492       30.2381       35.4070       35.7569       34.7402       30.3526       27.4237       26.4255       24.1392       29.3477       24.4385       20.3807       21.5516       19.7065       22.4702       25.1090       24.4965       20.7413       19.4992       19.2428       22.6423       22.3639       22.2378       20.7180       24.2024       25.1084       28.9554       32.0327       34.7630       42.7920       46.5911       52.3783       59.4475       67.1972       78.7276       93.3667       89.3527       95.6707      102.6216      108.7930      122.2589      118.4258      123.2884      137.8576      144.3764      161.3786      176.4182      164.5507      168.1174      154.6589      131.9948      125.9594      135.7336      132.2204      117.9502      125.7568      142.1025      156.9093      165.0313      173.5671      156.8268      184.6177      211.3057      249.7094      283.6014      303.4609      290.5638      260.6143      249.4203      211.8271      223.2756      203.7845      192.6867      194.7838      226.3433      280.4902      242.1902      245.0399      248.9668      259.9638      262.0723      264.6310      256.8681      248.4873      258.1197      257.5496      244.0990      161.9409      140.0049        0.0000        0.0000        0.0000        0.0000        0.0000        0.0000        0.0000        0.0000        0.0000        0.0000        0.0000        0.0000        0.0000        0.0000        0.0000        0.0000        0.0000        0.0000        0.0000        0.0000        0.0000        0.0000        0.0000        0.0000
        0.0000        0.0000        0.0000        0.0000        0.0000        0.0000        0.0000        0.0000        0.0000        0.0000        0.0000        0.0000        0.0000        0.0000        0.0000        0.0000        0.0000        0.0000        0.0000        0.0000        0.0000        0.0000       34.2320       32.2897       31.5860       35.2508       43.0796       50.9361       49.1658       50.8430       46.9059       41.5755       37.9753       33.9415       34.9125       28.3547       25.8212       17.6290       16.9424       17.8968       13.5260       14.3761       13.1320        9.8687       12.8945       25.4228       16.2367       22.6191       25.0101       29.6768       38.9148       35.7113       33.6823       65.0987       73.7553       52.3447       23.9527       22.5189       15.8340       15.7981       19.2607       15.3055       12.9046       12.5540       15.2015       13.1897       10.1772        7.3602        8.9582       11.5350       11.6189       22.0514       26.5037       16.5452       12.4103       10.9044       11.9161       12.7419       11.9901       11.9702       13.2070       15.3789       16.6806       17.1847       17.3888       19.0054       14.9243       11.8762        8.7481        5.3367        6.9325       11.6624       14.7041       14.3924       10.7403        4.8024        5.1069        5.1120        7.7584        9.5261        6.5611        6.4415        6.4998        3.0613        3.8294        5.7117        3.1521        3.4246        3.7338        3.9323        2.4253        2.5884        2.0892        2.7488        5.0201        3.7377        1.7588        1.4231        2.5062        5.1517        6.2357       10.8270       11.5895       18.6712       16.9187       16.8334       15.3770       19.1137       20.5244       23.4141       25.2439       24.2324       21.8525       21.9026       20.2883       22.7423       30.2536       35.8584       32.8344       35.1211       35.6650       40.9030       42.0046       41.5174       40.4242       31.9112       27.9238       23.8441       21.8975       19.9299       22.2817       27.1844       24.3967       22.8328       23.9360       38.9804       35.1739       34.7305       37.1082       34.4495       33.7366       39.5197       41.8860       43.2958       42.7817       47.8584       49.8639       48.5903       55.6535       60.2777       64.5294       85.9478       85.2468       86.1732      109.2499      103.5997      118.4683      112.0162      120.4586      138.7216      145.3258      158.7183      161.0694      169.0753      150.7837      149.2390      148.1971      136.7598      130.4305      123.1821      120.5566      146.2064      156.3169      163.4089      185.7440      166.6834      152.6232      169.0495      201.5992      242.4207      251.2195      238.3138      225.4816      201.6304      194.3307      208.2848      215.1827      193.2432      200.2888      201.4189      207.3854      241.6832      235.3983      250.3406      235.4877      264.5891      274.1099      262.1534      245.9762      279.3556      279.4709      255.6714      218.8711      174.4920        0.0000        0.0000        0.0000        0.0000        0.0000        0.0000        0.0000        0.0000        0.0000        0.0000        0.0000        0.0000        0.0000        0.0000        0.0000        0.0000        0.0000        0.0000        0.0000        0.0000        0.0000        0.0000        0.0000        0.0000        0.0000
        0.0000        0.0000        0.0000        0.0000        0.0000        0.0000        0.0000        0.0000        0.0000        0.0000        0.0000        0.0000        0.0000        0.0000        0.0000        0.0000        0.0000        0.0000       28.2008       29.6525       30.7280       35.9258       34.9776       33.2477       25.4900       25.8895       32.6687       40.4401       36.6948       34.9502       29.8193       27.5093       27.8344       34.4829       30.0584       25.4442       20.7756       13.3801       14.0142       13.0711        9.1647       10.9078        9.6837       14.0063       18.6121       26.5583       14.0001       18.2470       19.2104       20.3774       25.9386       30.7739       28.1341       25.6958       24.5912       28.0635       26.1092       19.3924       22.5497       22.7544       18.1516       12.9399       14.3986        9.2691       10.6004       12.0803        7.7900        6.4498        5.3829        6.1244       10.4672       21.1861       50.5945       24.7443       13.3767        9.1584        8.0131       10.6580       11.2273       12.6053        8.4518        9.1667       10.0804       10.7659       13.6649       16.1446       11.8685        7.4156        6.9511        6.0891        7.0961        8.3705        9.9098        8.4697        7.2245        7.2483        5.1154        5.4594       11.0574       12.6601       11.0810        8.5518        7.5291        5.1585        5.0705        2.0677        1.2376        3.2508        2.3307        2.1256        2.4557        3.9940        4.0635        3.2975        3.5995        3.0617        2.3927        3.1039        4.1694        8.3151        9.4874       10.6698       14.3949       26.5986       17.9349       15.9510       23.1898       27.4344       24.4210       23.3853       24.3572       28.8689       22.5011       20.1278       25.9934       37.4506       32.7609       38.7577       47.4413       45.4013       48.3701       53.0298       48.6135       49.1317       41.6634       39.2972       28.5454       25.3878       27.2365       28.2684       29.0767       32.0426       35.4201       35.3701       33.3406       37.6476       33.6877       45.6811       47.8533       47.4606       45.8306       51.6311       50.9919       52.1844       54.8175       51.7453       57.9122       52.1500       65.6217       61.0351       64.1688       85.4878      102.3827       87.7260       89.6996       87.4557      107.4635       96.0664      104.1243      131.8087      133.9015      129.1299      144.5441      152.9799      139.3678      141.8399      138.6218      141.0799      130.3325      112.6861      114.8132      148.5767      153.8084      151.1199      164.1328      158.6898      148.0694      153.1502      179.2483      193.4720      205.6755      212.2773      205.8861      190.4556      187.1240      202.6382      205.1092      203.7129      219.4060      215.6614      216.8860      267.8407      244.6195      255.1209      239.1290      251.5392      242.2962      243.6689      239.7787      262.9525      263.9276        0.0000        0.0000        0.0000        0.0000        0.0000        0.0000        0.0000        0.0000        0.0000        0.0000        0.0000        0.0000        0.0000        0.0000        0.0000        0.0000        0.0000        0.0000        0.0000        0.0000        0.0000        0.0000        0.0000        0.0000        0.0000        0.0000        0.0000        0.0000
        0.0000        0.0000        0.0000        0.0000        0.0000        0.0000        0.0000        0.0000        0.0000        0.0000        0.0000        0.0000        0.0000        0.0000        0.0000       27.3547       29.9564       33.0902       28.2360       28.6448       30.9078       30.2551       29.3074       27.7771       23.9420       29.1663       26.0273       29.9872       32.6328       28.3115       23.8917       16.6468       14.4814       16.6878       17.3704       11.8478       12.2560       15.7695       16.0218       11.5066        8.6894        8.7119       11.7731       19.1748       22.1431       19.5177       14.3426       18.1565       21.0132       20.0065       20.7970       20.4950       22.6634       20.6971       21.1801       24.2829       24.0015       24.2864       38.5931       34.4663       30.8572       18.2395       10.0824       12.4866       23.4365       11.4125        6.3571        8.7018       11.6517        7.7252        9.1319       25.7277       39.5075       18.7267       12.0825       10.0720       12.2790       12.8807       20.1168       15.1000       13.4690       12.9790       11.1909        9.6021       12.7325       13.0808        9.0576        7.7981       13.4743       15.6694       12.2461        7.3934        8.9551        9.1666       10.1831        6.1293        5.8045        7.0944        7.9856        7.7374        8.8843        9.1032        7.2351        7.1096        5.1667        3.6096        3.1886        4.3742        4.4731        4.9695        6.9576        7.4744        6.4586        3.0501        3.2034        2.3229        1.5026        4.5143        5.1084        8.2917       10.8615       15.2176       23.3048       27.2748       23.5721       24.0507       26.8782       28.3445       28.3890       26.5205       25.6679       31.2884       26.1911       28.3253       32.5670       29.0074       21.0738       31.4470       29.2940       40.6768       57.6752       63.2745       51.9646       49.9984       55.5840       38.8613       33.5963       29.5895       27.4873       31.1081       44.8920       48.1183       51.9877       52.2321       53.7155       49.0550       63.8676       60.9885       44.5546       51.6297       52.7952       54.9725       52.8470       57.6034       63.1771       70.0173       69.4173       63.2601       67.4669       68.1303       96.9241      119.8235      130.2312       96.5339       79.9581       81.3773       92.9589       93.8750      109.9290      114.4769      122.4329      117.9914      121.4809      149.7460      125.9693      113.4763      126.3759      137.5083      130.4039      110.8537      124.8979      149.1725      183.4445      163.9600      167.6287      162.7786      152.1470      163.2813      180.2486      215.9377      219.1246      226.3647      203.5628      204.7907      197.5230      204.7473      216.2501      190.3175      179.4843      171.8276      186.0791      227.3033      221.9856      242.4944        0.0000      229.4959      219.3580      218.6866      225.9489      275.9520      251.3666        0.0000        0.0000        0.0000        0.0000        0.0000        0.0000        0.0000        0.0000        0.0000        0.0000        0.0000        0.0000        0.0000        0.0000        0.0000        0.0000        0.0000        0.0000        0.0000        0.0000        0.0000        0.0000        0.0000        0.0000        0.0000        0.0000        0.0000        0.0000
        0.0000        0.0000        0.0000        0.0000        0.0000        0.0000        0.0000        0.0000        0.0000        0.0000        0.0000        0.0000        0.0000       26.1068       29.9164       40.2509       41.2274       37.6548       33.7597       28.5583       24.9884       26.2397       35.9631       33.2949       27.4438       31.1534       27.1467       24.1885       23.5316       17.3633       15.5887       15.2344       14.5011       14.1634       13.3927       10.2314        8.5651        7.6948        7.3203       14.8478        8.1551        9.0169       10.9492       22.7040       20.4495       19.7437       16.6983       18.7314       20.1278       20.2711       19.1768       19.2999       19.6212       18.6543       16.7877       18.1575       18.6102       19.2666       22.0734       19.5411       11.8488        9.9599       10.7025       11.4728       11.0188       11.2170        6.9769       12.4491       29.6731       13.3467        9.9631        9.3553       10.1342       10.3855        6.6734       19.1807       17.7611       26.2315       30.5972       22.6328       19.0553       17.1911       14.4740       13.3158       12.4123        9.4188        8.7833       12.1753       13.6433        5.4630        5.9661        5.8147        9.9427       13.7601       12.7959       18.1342       10.6468       10.2196        9.9075       10.8979        9.0346        9.2022        6.2912        5.1334        4.7312        5.7273       11.5848       12.1757       13.9193        6.3679        7.0103        7.6244        7.0024        4.9610        6.2146        6.5108        4.0732        4.4823        6.1407       16.2417       32.1074       31.1900       33.7031       33.6174       34.8621       40.5948       43.1340       34.2671       34.6841       31.2574       26.8278       21.9491       38.8983       39.0267       44.5648       31.7873       26.5536       32.7497       37.7801       34.7110       43.6753       50.5176       40.1344       40.1596       39.2976       31.0801       29.3949       34.0770       33.2942       44.8367       42.7344       54.3996       58.4472       51.5193       50.4038       57.2877       72.4684       68.8301       59.8141       56.7136       54.3617       57.7529       64.0151       63.4058       73.6931       70.0537       71.8035       67.6433       75.8167       81.7452      108.5433      115.7606      101.1833       97.3723       88.1346       91.7752       95.6886      101.4887      115.7699      119.9664      115.7574      120.2890      140.1201      131.8722      142.8999      132.9599      135.9555      132.7244      100.2584      105.9009      118.9662      136.8134      153.4736      136.4392      142.8840      162.8145      170.5727      167.1506      183.7058      201.5916      203.4131      196.8864      187.4080      190.1974      191.4659      191.4863      182.2446      175.2763      170.9311      180.2712      182.2816      203.4577      201.6705        0.0000        0.0000        0.0000        0.0000        0.0000        0.0000        0.0000        0.0000        0.0000        0.0000        0.0000        0.0000        0.0000        0.0000        0.0000        0.0000        0.0000        0.0000        0.0000        0.0000        0.0000        0.0000        0.0000        0.0000        0.0000        0.0000        0.0000        0.0000        0.0000        0.0000        0.0000        0.0000        0.0000        0.0000        0.0000        0.0000
        0.0000        0.0000        0.0000        0.0000        0.0000        0.0000        0.0000        0.0000        0.0000       44.2690        0.0000        0.0000       29.6161       27.8643       29.3377       33.1960       38.4313       32.7707       31.3118       31.9401       30.3821       32.5210       32.8019       31.0245       32.2966       33.7930       23.7758       19.1426       15.9667       12.2875       11.8690       16.7240       16.2925       14.8873       19.4432       17.3791       11.8557        8.2600       10.1274       16.8408       13.3341        7.8615        8.3565       12.6848       19.9958       17.0705       17.1523       17.7283       14.8457       15.8481       15.3727       14.8640       16.8081       17.3670       16.1305       13.7976       13.4234       12.1793       10.0209        8.5048        8.2707       10.8159       11.7113        9.1619        6.4812        5.1554       13.1704       44.7476       44.7089       13.5582        8.2261        9.7799        6.3727        2.6106       23.4488       22.6647       27.8058       41.8077       24.3482       23.4000       21.1411       21.5531       13.4662       12.9873        9.5099        7.4006        6.2283        5.8822        4.9831        6.9858        7.8445        5.5945       13.9999       14.9032        9.5875        9.1233       11.8857       17.0248       19.6838       11.5698       12.3922       11.8674        7.9545        7.6919        5.5678        7.4361        8.3430        6.1668        7.6062        7.7870        6.5924        6.9389        6.3239        5.7391        5.5723        4.4413        9.1275       10.7052       17.0731       37.2090       42.3953       52.3631       34.6969       31.6250       29.3081       26.7894       33.9647       34.9942       29.7121       28.1210       28.4649       36.3405       54.6846       51.4628       43.2918       32.6430       26.5901       23.6298       24.0211       28.4954       28.0491       30.7860       32.9318       30.0332       36.7677       29.7309       32.6799       36.9033       42.1488       43.4563       40.6980       50.6831       58.0395       55.2910       61.8037       70.7854       64.6233       62.7407       55.8573       58.5812       64.5638       69.9950       72.2896       64.1894       67.4169       68.8693       71.9559       83.8253       97.4457       95.2285      109.2984      106.0989      113.2350      124.2432      111.1888      121.7578      133.5254      138.8249      141.5228      130.7531      125.0441      116.6317      121.4212      115.7924      102.3192      122.0628      119.0456      114.2453      110.1743      106.0299      110.9037      137.0571      138.8100      134.8755      128.1009      130.4440      120.6772      139.8243      147.9987      184.0673      168.6192      162.7941      162.5512      160.9193      169.0572      173.6393      171.1004      167.6495      168.6903      164.5367      187.4402      212.2427        0.0000        0.0000        0.0000        0.0000        0.0000        0.0000        0.0000        0.0000        0.0000        0.0000        0.0000        0.0000        0.0000        0.0000        0.0000        0.0000        0.0000        0.0000        0.0000        0.0000        0.0000        0.0000        0.0000        0.0000        0.0000        0.0000        0.0000        0.0000        0.0000        0.0000        0.0000        0.0000        0.0000        0.0000        0.0000        0.0000        0.0000
        0.0000        0.0000        0.0000        0.0000        0.0000       23.5268       22.3619       38.9650       16.8296       18.8677       21.0687       31.2644       43.9797       38.1877       35.3925       32.2409       32.0788       30.8764       29.1162       31.2162       26.1536       23.5500       23.7681       18.3933       21.6646       21.5239       18.2422       15.8291       13.6721       14.7931       16.7819       17.0304       17.2639       22.3273       20.7979       16.5198       11.2424        9.4051        9.3063       10.1769       12.3139       10.1962       10.7242       14.1869       13.6049       14.0237       13.7862       12.9622       15.6694       15.4472       13.3319       13.2698       13.1629       16.6912       15.4347       11.0311        9.4806        9.8047        9.2433        9.6060        9.4736       10.0947        9.5519        7.7967        7.6143        6.7285       16.9797       44.0056       40.7851       30.1406        3.7461        2.9417        1.7957        1.1631       13.5478        7.0988       15.3549       20.0999       12.9854       18.2998       15.8066       12.0743        8.5361        8.9364        9.4253        9.5139        6.9168        5.7473        7.5132        8.4892        6.9131        6.2359        8.8155        8.2341        9.2219        7.7695       10.5665       11.3985       13.1863       16.4479       17.0650       15.6680       19.8101       21.8287       15.1128       11.0074       11.9915        9.8979        8.3693        6.5848        6.8003        6.8788        8.6871        8.1583        6.5935        7.3762       10.6030        9.9672        8.2300       15.3613       15.7966       20.8330       23.1483       23.7585       23.8112       21.7010       24.0067       28.8275       29.0418       26.7509       27.7202       43.6117       55.5148       44.0051       34.0625       37.9096       25.3205       20.0893       19.7182       23.0048       26.4338       28.0640       28.9396       33.0209       31.0385       24.4834       25.0278       33.0531       32.7590       33.4211       39.9693       56.1347       53.8575       53.3369       62.2272       65.4289       65.4428       71.7425       62.8150       67.1934       78.9946       68.0393       68.9000       63.1541       75.0854       83.3922       84.8512       95.7721      113.0973      123.1537      133.5161      128.1489      123.1355      135.9066      148.0707      140.6208      154.8513      154.3044      146.0919      132.6712      135.8775      121.8713      111.4577       91.0063       91.3552      100.8427      109.5502      128.2518      115.6587      103.9260      103.8474      146.4659        0.0000        0.0000      114.7306      114.8824      110.5378      108.7516      129.3445      189.0328      171.2426      151.1021      147.3083      149.3180      145.5610      146.5517      149.2500      150.6170      155.4422      168.0413      189.9297        0.0000        0.0000        0.0000        0.0000        0.0000        0.0000        0.0000        0.0000        0.0000        0.0000        0.0000        0.0000        0.0000        0.0000        0.0000        0.0000        0.0000        0.0000        0.0000        0.0000        0.0000        0.0000        0.0000        0.0000        0.0000        0.0000        0.0000        0.0000        0.0000        0.0000        0.0000        0.0000        0.0000        0.0000        0.0000        0.0000        0.0000        0.0000
        0.0000        0.0000        0.0000        0.0000       28.2087       27.6362       21.9712       22.3736       25.3342       33.1072       35.4673       46.3571       42.0661       32.0666       31.9915       28.6354       24.9165       28.7768       29.7423       28.0149       20.6891       20.2144       21.5501       15.6777       15.8044       16.4955       18.3355       15.7530       17.8369       16.0849       19.1663       21.1555       20.5073       19.5387       17.9869       16.8578       11.3882       11.4862       11.4770       14.5967       13.6464       12.5333        8.7337       11.4085       13.8002       13.4293       17.4241       19.1894       12.1752       12.2367       10.1730       13.3627       15.4922       17.4928       17.7807       15.4776       13.1085       10.7754       10.9966       12.0879       12.6703        8.2820        7.9987        6.6138        8.0479        6.5390        8.9851       33.4760       34.9684       38.9853        8.6459       10.5903        9.3578        4.7801        2.7496        3.2614        8.5185       17.6517       18.5582       13.9987       12.0293        5.1859        3.9389        4.8743        6.2802        6.7516        8.4520       10.4293       11.0573       11.1603        8.4700        6.8521        8.3408        6.9500        9.6301       10.7117       12.9325       17.7967       24.3204       26.1525       19.6905       18.8408       19.0309       25.3415       29.1072       20.0660       14.8215       12.5416       11.5460       10.8521       12.7382       11.6679       20.2322       12.7994       11.1067       10.7401       15.4012       20.5860       18.4892       18.7423       13.3657       17.9562       24.2956       24.8561       24.7366       23.4601       30.1803       32.5788       29.4780       32.9537       39.5681       33.3454       30.3528       27.8530       31.0675       33.1352       28.1416       20.8990       19.4181       22.0841       26.1008       23.0986       23.5697       21.3300       22.8017       27.2121       25.6248       29.5779       39.3419       40.2570       39.9155       45.5744       53.6192       59.1608       61.3012       68.2813       63.6231       68.4492       74.0506       70.4921       73.0342       81.3481       77.3422       66.0976       83.9455       83.4719       84.3634       95.4065      110.0062      117.6211      131.0044      120.1572      112.1697      125.5205      140.5622      158.0555      167.2977      178.5076      170.7751      152.7014      142.1368      137.8095      132.5901       96.4451       99.3210       96.1932      105.4936       91.0700      105.1659       92.4174      100.0489        0.0000        0.0000        0.0000      106.9253      118.8809      112.9433      110.8030      129.1521      161.5781      167.6415      149.7847      131.5245      125.1313      123.1434      128.7608      144.0360      163.9165        0.0000        0.0000        0.0000        0.0000        0.0000        0.0000        0.0000        0.0000        0.0000        0.0000        0.0000        0.0000        0.0000        0.0000        0.0000        0.0000        0.0000        0.0000        0.0000        0.0000        0.0000        0.0000        0.0000        0.0000        0.0000        0.0000        0.0000        0.0000        0.0000        0.0000        0.0000        0.0000        0.0000        0.0000        0.0000        0.0000        0.0000        0.0000        0.0000        0.0000        0.0000
        0.0000        0.0000       29.4824       21.5846       21.8820       27.1428       23.5873       28.4612       29.1228       33.8353       32.3539       33.3508       32.3944       29.9288       24.1374       20.1865       19.1905       25.0542       26.6022       19.2299       19.6798       18.5935       18.0140       16.4154       17.4404       16.9009       14.3094       11.4167       11.5675       13.6914       16.7004       19.0299       16.2403       15.2089       13.8142       13.0473       12.2532       11.4285       11.8861       15.4593       21.4304       18.0992       14.4062        9.7174       11.1322        9.8295       14.3484       15.8603       14.3543       12.5210       13.9916       14.7704       14.6185       15.4179       16.3002       16.6200       16.0821       16.0704       12.9399       11.6686       10.3056        9.7453        9.3897       10.3413       12.7455        9.4890       10.9034       23.3923       37.1486       23.2501        6.4914        6.5577        4.6706        2.6708        3.8585        2.9710       15.0036       18.5387       21.0845       15.2157       16.7848        9.5730        4.4797        9.0935        4.6425        4.5103        6.5144       18.5547       20.3065       23.5836       19.5146       15.7546       16.0616       21.0458       24.1704       23.6100       27.0798       35.4889       31.1382       25.5398       28.9226       26.8463       26.7109       33.9788       41.0766       25.9637       25.9644       22.8911       19.9727       15.3215       14.4250       12.4820       16.2742       15.2778       16.0820       19.2542       22.7183       24.8124       21.3370       21.0832       14.3445       17.3670       23.5790       26.3283       27.0532       33.5042       42.3818       51.0653       43.2067       40.8969       50.9195       40.1345       27.8203       32.5741       29.4714       24.0017       17.0852       15.6317       15.8611       20.6173       23.0290       24.7479       34.3085       31.3537       23.8687       32.9513       35.2665       35.4868       48.7398       52.8159       52.3890       67.4111       77.2103       87.4490       87.5541       73.1278       69.1645       66.5168       80.6566       82.4927       83.4824       77.7355       83.0795       76.2120       75.6828       80.2929       89.7111      106.6220      126.5038      125.6367      106.8595      100.9119      100.4380      119.1571      148.3734      179.1786      191.1693      193.2733      178.9244      152.3867      147.9915      139.6137      140.7286      107.0399       88.1020       91.9854       81.1689       82.7211       93.2766      103.6001        0.0000        0.0000        0.0000      112.7737      108.4618      114.0938      100.1433      108.1921      115.5962      135.4746      132.3939      129.6359      132.4881      125.6814      116.3923      117.2979      127.7014        0.0000        0.0000        0.0000        0.0000        0.0000        0.0000        0.0000        0.0000        0.0000        0.0000        0.0000        0.0000        0.0000        0.0000        0.0000        0.0000        0.0000        0.0000        0.0000        0.0000        0.0000        0.0000        0.0000        0.0000        0.0000        0.0000        0.0000        0.0000        0.0000        0.0000        0.0000        0.0000        0.0000        0.0000        0.0000        0.0000        0.0000        0.0000        0.0000        0.0000        0.0000        0.0000
        0.0000       24.7171       26.5713       19.2274       20.3099       22.4044       25.1553       32.7463       39.0594       37.8313       28.5114       21.2498       21.6052       16.9882       12.9209       15.8248       18.4847       23.6500       16.8641       15.9919       15.9143       14.0835       15.7060       14.4076       16.3616       13.7328       12.8548       11.5671       10.8114       10.3881       12.0832       16.0100       21.2375       21.0034       12.9148       11.8636       11.3983       10.7458       12.6906       21.5209       25.0404       15.6850        7.5861        6.1812        6.8657        9.6620       13.8922       12.3675        7.0113        5.9270        9.7114       13.6034       12.7736       15.7955       20.7707       22.9228       22.9276       22.9266       18.4271       16.7159       17.4824       17.0437       17.0639       16.8160       15.9544       14.2575       16.7208       10.2026       16.6136       10.9758       10.8284       12.8041        9.3149        9.5625       12.3407        8.3603        8.7368        9.5720       10.4791       14.1855       11.0926        6.6128        5.7387       11.4036        5.5379        6.7367        9.9571       20.7906       27.2368       23.3947       23.7860       31.2329       40.2470       39.9479       33.8664       31.3050       49.0240       50.3786       57.7713       59.4661       52.0077       52.3026       53.0799       50.8735       41.1374       45.5312       46.6346       37.6356       32.7685       25.6503       20.0187       15.9275       15.0696       17.1157       18.8973       28.3025       33.2315       31.4848       22.3019       21.3821       19.8830       19.5411       21.9944       28.9694       48.8634       40.7208       41.5483       45.1700       47.8750       41.8764       48.9395       35.3868       38.4400       51.7136       42.8131       38.9284       28.1260       17.6722       16.9197       19.2703       22.0666       20.8920       22.5209       18.0563       37.6682       60.8062       42.7280       44.0558       49.2071       49.5517       59.0203       70.3077       75.2973       89.7727       80.2483       74.0068       81.2137       82.9759       75.6870       79.4971       88.0045       94.7328       96.7306       79.0012       70.9836       77.0289      103.3768      126.0128      129.3630      122.9746      123.0418      118.8874      109.1006      100.1820      115.8066      148.3189      163.6230      169.3372      180.3979      182.0574      153.5851      126.8115      115.3863       90.7896       87.4248      101.5530      101.1994       86.9677        0.0000        0.0000        0.0000        0.0000       67.1525       87.1576       74.9512       92.4716       87.1151       93.9426       95.4867      114.2337      111.9073      111.3622      114.3905      134.7884      132.4801      131.4258        0.0000        0.0000        0.0000        0.0000        0.0000        0.0000        0.0000        0.0000        0.0000        0.0000        0.0000        0.0000        0.0000        0.0000        0.0000        0.0000        0.0000        0.0000        0.0000        0.0000        0.0000        0.0000        0.0000        0.0000        0.0000        0.0000        0.0000        0.0000        0.0000        0.0000        0.0000        0.0000        0.0000        0.0000        0.0000        0.0000        0.0000        0.0000        0.0000        0.0000        0.0000        0.0000        0.0000
        0.0000       28.2866       27.7774       21.4721       20.1039       21.8367       25.7765       30.6502       28.6960       37.1945       18.5459       13.3157       15.1889       12.3564       14.1370       13.5642       15.4002       15.6202       14.7619       17.4236       15.9095       13.7470       13.4128       13.9051       15.4706       15.6703       12.9081       10.4796       11.0107       11.6268       12.3269       15.1672       15.6521       11.9190        8.6879       11.2272       12.0233       10.4648       12.8136       20.9232       19.9366       12.9412        9.3127        5.5110        7.4736       10.2313       13.9862       12.8457        5.6602        6.3810        8.5022       13.7497       15.0161       14.7055       18.0388       23.3178       21.4416       22.8485       23.4565       21.7368       23.3982       22.4184       22.9945       21.9574       20.4563       16.7933       17.6281       13.8501       16.6720       13.7899       13.8822       12.7625       12.1717       12.4100       15.2891       11.1744       16.6205       13.7656       14.7517       15.1980        9.3034        9.7796        9.6367       12.2511       16.2514       15.0742       15.3473       19.6021       30.4920       27.7916       26.7791       32.6983       68.8248       51.5463       55.5730       50.0260       72.4131       70.2403       87.9067       71.4614       65.4247       72.4301       72.8086       49.1931       38.2759       36.0360       38.8620       50.6120       49.6580       39.7357       32.5228       22.6107       25.1047       23.5342       26.1500       33.0734       39.7613       36.1334       31.8729       27.0678       26.4966       21.6630       21.4676       31.3270       49.3575       49.7599       39.1705       36.1850       35.1011       37.2917       30.7216       36.6843       38.0907       52.0721       48.0671       36.4416       28.6073       22.4874       19.7787       23.5991       21.9284       29.5822       38.7705       39.0319       59.5283       63.3862       51.1290       50.6638       53.5390       57.2474       58.3890       62.1057       67.9219       68.5320       63.2254       61.5594       70.8128       71.0822       70.8900       83.9789       88.2525       86.1615       94.2632       91.2529       83.6168       77.6098       90.8904      112.7856      130.2724      127.7709      129.6228      111.1566      112.8411      132.4148      127.3496      146.2913      155.6432      161.9698      171.9283      160.0516      155.5178      139.5898      110.0756       84.5478       90.8745       91.1064        0.0000        0.0000        0.0000        0.0000        0.0000       78.5345       67.5689       73.0045      105.2179       88.5260       75.5855       78.2965       80.8630      110.1019      106.4973      112.9504      117.8255      142.9039        0.0000        0.0000        0.0000        0.0000        0.0000        0.0000        0.0000        0.0000        0.0000        0.0000        0.0000        0.0000        0.0000        0.0000        0.0000        0.0000        0.0000        0.0000        0.0000        0.0000        0.0000        0.0000        0.0000        0.0000        0.0000        0.0000        0.0000        0.0000        0.0000        0.0000        0.0000        0.0000        0.0000        0.0000        0.0000        0.0000        0.0000        0.0000        0.0000        0.0000        0.0000        0.0000        0.0000        0.0000        0.0000
       22.4615       23.9594       25.8092       25.2686       29.5356       24.8084       21.4948       17.5740       18.9065       13.7582       13.5986       10.8991       12.7940       14.8551       16.7908       14.9900       13.9792       13.8289       15.2879       17.0421       15.2529       14.5207       15.3848       15.8220       15.1003       16.9783       14.7806       12.7423       12.0751       11.3345       11.8660       10.0468        7.6285        8.7803        8.9423        9.9842       10.6325       11.7904       12.2629       14.1970       11.3150        8.6378        5.0277        4.8177        8.4959        9.7119        9.2909        8.7973        8.2150        6.9041        9.5732       13.9482       12.1167       16.2161       18.3286       22.0584       22.8170       25.9518       27.7100       27.9509       26.8742       29.1399       30.3893       31.3735       25.9903       23.0485       25.1255       14.1913       13.1758       21.6673       22.0349       12.7900       12.1249       10.0353       12.6355       11.9216       15.4361       15.4505       15.1907       10.1496       14.6530        7.1623       15.6982       10.9876       10.4828       17.7271       18.8766       21.0802       28.2604       32.4591       31.6920       26.4353      131.9929      102.4840       74.0144       64.0426       96.7014       86.5469      136.3743      204.2060      112.7935       90.4794       74.7565       63.0095       51.6035       38.3523       33.2543       34.8679       34.7564       32.1655       31.3772       33.9125       28.9326       27.5777       37.5379       47.2276       46.4644       38.5292       42.3774       27.5089       28.1715       22.1465       18.9772       27.1496       36.1007       32.1356       30.0784       30.9217       35.5496       33.7071       43.3742       43.6150       42.3002       34.9361       36.5693       39.6698       26.2296       21.3232       19.3981       25.2195       26.7613       26.2771       35.5918       50.9606       59.7107       65.8261       55.7314       53.7857       60.7006       58.3754       60.0899       67.2161       69.8645       79.3836       73.8303       62.5861       55.0706       57.1458       64.6716       78.1312       86.1666       90.7592       95.9021      103.2590      103.3674       86.5826       88.9523      112.4103      128.4830      136.9875      140.1564      118.0747      145.5078      150.0536      155.6444      164.0268      158.8576      163.1045      154.0987      140.0861      125.3651      125.9891      123.5954      104.2796       99.6631        0.0000        0.0000        0.0000        0.0000        0.0000        0.0000       82.9527       72.9789       77.4791       91.3208       92.6451       80.4238       89.1003       96.8183      106.3785      113.8786        0.0000        0.0000        0.0000        0.0000        0.0000        0.0000        0.0000        0.0000        0.0000        0.0000        0.0000        0.0000        0.0000        0.0000        0.0000        0.0000        0.0000        0.0000        0.0000        0.0000        0.0000        0.0000        0.0000        0.0000        0.0000        0.0000        0.0000        0.0000        0.0000        0.0000        0.0000        0.0000        0.0000        0.0000        0.0000        0.0000        0.0000        0.0000        0.0000        0.0000        0.0000        0.0000        0.0000        0.0000        0.0000        0.0000        0.0000        0.0000
       17.0760       18.7333       22.1581       19.4471       31.2180       51.3038       34.5943       19.8686       18.1387       16.2650       13.9268       13.8876       13.4868       15.2213       14.1549       14.7052       14.9005       15.1714       15.2004       15.6717       14.8986       14.1927       14.0737       13.0416       12.1535       11.2248       12.3864       11.5748       12.3196       12.6699        8.3377        9.5188        9.2178       10.4540        9.0973        9.8378        9.2751       10.3585       10.6546       12.1982        6.7989        5.4226        5.2209        6.7355       10.0735       10.9011       11.5898       12.8535       14.1359       13.0312       12.8604       14.2293       15.5059       20.1383       23.5111       27.5742       28.7734       29.8364       27.6063       30.2474       29.9614       31.9538       34.7796       33.8308       28.7011       25.1596       24.9989       14.5725       18.5387       22.8253       21.9942       16.4950       16.3347       12.1711       11.8512       10.8537        8.7971       12.1761        9.4305       11.0273       30.9768       14.5950        6.0094        7.5578        9.9795       15.9686       17.8228       42.0682       53.9136       38.9961       30.6119       39.1825       62.8953       62.1397       61.7780       68.0712       70.8678       72.7726       99.5314      200.9324      252.3107      162.0710       97.6422       74.7109       74.6407       63.7916       63.4437       44.0422       43.9959       58.3543       55.5504       44.2404       37.9457       27.3465       37.7338       56.2764       42.4380       37.0686       44.1371       30.7533       25.7489       21.0883       22.1479       29.1836       26.3870       25.2752       23.7140       30.6107       53.3228       59.7905       37.8784       44.8773       36.7135       29.2181       26.1431       26.9480       17.6461       17.9026       18.5101       19.7464       24.2830       27.2500       38.5940       58.8253       83.7810       82.4725       61.3445       51.5414       59.4013       62.8899       63.8599       75.0163       84.4099       73.9331       55.9378       48.5502       51.9488       60.4675       72.1295       87.5136      102.5820      113.1965      120.9029      107.4903      103.5336       95.3213      104.3974      131.5920      150.5697      162.9686      164.5435      157.7014      173.4412      159.8816      167.4398      169.0895      180.3531      179.0215      166.9332      160.2100      137.4142      129.0581      122.4097      121.2541        0.0000        0.0000        0.0000        0.0000        0.0000        0.0000       60.2400       73.2183       90.6246       97.4981      116.5933      100.9581       88.3406       99.7066       95.7775      107.3690      114.7362        0.0000        0.0000        0.0000        0.0000        0.0000        0.0000        0.0000        0.0000        0.0000        0.0000        0.0000        0.0000        0.0000        0.0000        0.0000        0.0000        0.0000        0.0000        0.0000        0.0000        0.0000        0.0000        0.0000        0.0000        0.0000        0.0000        0.0000        0.0000        0.0000        0.0000        0.0000        0.0000        0.0000        0.0000        0.0000        0.0000        0.0000        0.0000        0.0000        0.0000        0.0000        0.0000        0.0000        0.0000        0.0000        0.0000        0.0000        0.0000
        8.5037        9.7456       17.1753       13.8416       15.4668       22.2071       37.3025       20.6581       18.7187       19.2814       17.8929       13.4931       14.3659       14.3299       13.4076       16.5426       15.6747       18.9655       16.1774       15.8567       15.5051       15.2989       14.8171       12.9266       12.8142       12.6911       12.0953        8.2257        8.5059        7.9230       10.9192       16.1551        4.7961        5.2786        5.2302        7.0742        7.3820        7.1370        7.8345        8.3684        4.4539        5.4475        7.3061        8.4489       12.6289       14.3000       13.3508       14.8218       13.8676       13.6644       23.7358       27.3305       23.0333       25.1894       19.4702       21.4468       24.1800       33.1237       36.7109       36.3541       44.1639       48.8887       39.5470       33.7811       28.2020       29.3827       22.9814       12.7554       14.2303       12.4568       10.8503       12.2325       13.8776       12.0194       11.2507        9.2589        6.7097        7.1101        7.3501        4.0213        5.9639        6.6112        4.1772       11.8922       24.8968       23.4618       25.3685       32.1983       34.4189       43.7230       47.1922       52.3262       51.2670       58.5468       63.8686       69.5587       79.8917       79.7438       79.3967       77.5218       80.8142      102.4186      129.7241      128.3682      117.6969       81.5405       90.3269       74.3732       66.8179       58.1803       50.4765       35.3623       35.8352       32.2241       35.5277       42.6144       47.6150       46.0421       36.6753       23.5185       25.1210       20.1713       18.6620       20.6383       19.9611       23.2359       22.5334       21.3117       20.6012       35.7967       41.1445       33.4772       23.6579       24.6721       24.4768       36.1688       26.6045       17.5585       16.7631       20.3967       18.4625       25.0757       25.1091       45.7271       61.0550       53.9485       55.2383       48.6946       51.5668       55.1086       56.6949       68.8953       66.6526       65.0406       55.7058       46.3040       41.9160       47.7610       65.7861       88.2816       97.2583      108.3134      125.8466      135.3080      122.8529      126.4045      142.0926      172.1154      195.6647      194.9397      185.9796      194.9482      197.5724      177.5647      168.6143      171.2670      194.1960      186.4859      173.8502      151.8090      135.3489      125.9425        0.0000        0.0000        0.0000        0.0000        0.0000        0.0000        0.0000        0.0000       42.0900       82.0905       88.4440       94.8747       94.7725       79.7400        0.0000       56.1000       72.1800       78.6600       74.0400        0.0000        0.0000        0.0000        0.0000        0.0000        0.0000        0.0000        0.0000        0.0000        0.0000        0.0000        0.0000        0.0000        0.0000        0.0000        0.0000        0.0000        0.0000        0.0000        0.0000        0.0000        0.0000        0.0000        0.0000        0.0000        0.0000        0.0000        0.0000        0.0000        0.0000        0.0000        0.0000        0.0000        0.0000        0.0000        0.0000        0.0000        0.0000        0.0000        0.0000        0.0000        0.0000        0.0000        0.0000        0.0000        0.0000        0.0000        0.0000
        8.5956        8.2139       12.7878       11.4968       13.7987       16.9074       26.3625       50.7858       24.7342       21.0728       21.6960       16.0541       16.3111       15.0749       14.2969       16.6768       16.7774       18.5085       15.8499       15.3123       14.7450       14.3008       14.0256       12.3470       11.8977       11.2584       13.9823       10.1102        7.5653        9.0942       11.0595       14.7808        6.0155        5.9912        6.0897        7.3257        5.7983        4.7086        5.2307        7.7953        7.8633        7.6788        9.5467        9.8024       14.9213       16.7794       16.8928        9.3955        7.7643        4.3168       14.4201       18.3011       16.6670       31.3036       28.4483       32.8183       34.6501       38.1561       46.0354       51.9273       53.5523       52.7901       54.0625       40.1544       27.3368       26.2578       24.1346       12.8029       17.1016       12.3629        6.8381        6.5177       11.2059       13.7391       14.6150       16.4970       11.5219        4.5631        4.8656        4.0932        4.6748        4.3263        4.9496       10.6323       14.2348       20.5743       28.8600       31.1939       34.4547       42.8568       48.3303       46.4010       47.8239       52.8674       69.9847       77.1723       78.1914       95.6575       83.3164       67.8187       79.2150       87.9593       89.7596       97.3194      109.5745      121.8985      100.3320       95.0910       78.2204       68.1382       55.5903       41.1180       41.7384       41.2451       42.9901       44.3723       40.2411       32.2545       20.3074       20.4824       17.9570       16.0236       17.1516       20.9326       20.0330       22.4351       23.4872       20.9966       19.1435       36.6236       71.2340       39.8279       26.1459       19.1663       14.9889       18.9598       26.8410       25.5408       21.7977       21.6677       19.1695       19.8079       30.4442       35.8592       34.3293       42.8088       46.1041       44.9585       49.7470       56.3534       64.5673       61.6772       66.2919       71.7758       60.3475       48.5132       45.5343       45.8724       61.1417       83.2727       89.3668       95.9366      111.4977      128.9296      130.9368      135.3659      151.9872      193.2581      222.3482      214.3855      205.7690      207.8708      216.8479      194.0266      186.3463      182.5599      191.4043      186.3669      164.7897        0.0000        0.0000        0.0000        0.0000        0.0000        0.0000        0.0000        0.0000        0.0000        0.0000        0.0000       58.6500       85.2082       98.5029       91.5833        0.0000        0.0000        0.0000        0.0000        0.0000        0.0000        0.0000        0.0000        0.0000        0.0000        0.0000        0.0000        0.0000        0.0000        0.0000        0.0000        0.0000        0.0000        0.0000        0.0000        0.0000        0.0000        0.0000        0.0000        0.0000        0.0000        0.0000        0.0000        0.0000        0.0000        0.0000        0.0000        0.0000        0.0000        0.0000        0.0000        0.0000        0.0000        0.0000        0.0000        0.0000        0.0000        0.0000        0.0000        0.0000        0.0000        0.0000        0.0000        0.0000        0.0000        0.0000        0.0000        0.0000        0.0000        0.0000
        0.0000        0.0000       12.1089       10.9015        0.0000       13.1348       31.5731       38.0258       18.9412       16.5834       20.9317       21.7436       18.6994       16.3758       15.7703       19.3983       17.9287       15.9032       15.0041       15.0140       15.0015       14.5972       14.0526       12.0166       10.8367       10.7821       12.4239        7.5729        7.2150        9.0263       11.6906        3.8977        5.3668        8.4172        5.0735        5.0454        4.9745        5.1004        5.7686        7.5864        9.3530       10.8845       10.4197       10.2624       11.3111       12.1552       12.8279       10.8205        8.7320        8.5706       14.8899       29.1796       29.5879       30.2181       42.7028       46.6689       56.4232       59.8601       62.9300       49.7902       58.0377       74.0730       54.1993       36.5332       30.0882       22.6443       19.6802       13.9149       13.9940       41.0121       59.4298       35.0908       14.4950       17.4404       16.2862       11.5160        9.7318        5.6774        9.5085        5.3426        6.7784        9.4695       10.4882       11.9243       13.7842       20.0453       26.2437       26.7879       30.8228       47.1407       63.8370       80.9013       68.4019       64.6490       73.9384       72.8214       90.9413       84.8713       90.4229       81.3839       78.4644       91.5943      100.5839      107.4634       99.8565      107.2214      111.7538      132.2281      140.4738      112.7746       84.9617       75.7788       77.8852       59.1539       52.5519       49.1633       34.2664       25.0250       23.7976       25.7722       20.4054       27.2078       21.5515       26.9908       35.1530       26.2593       22.1790       22.4521       20.5150       21.7018       32.0629       16.0545       19.3882       16.7683       14.6444       18.6826       25.3316       28.9146       29.6499       38.3544       35.1473       20.1161       21.4025       18.0154       30.6934       35.8184       43.3264       54.2303       60.5018       61.9271       64.2800       60.7686       56.6007       55.8305       52.4624       46.2358       51.8544       51.3216       64.4071       85.6294       94.9418      106.4851      122.3799      137.2865      132.8719      134.6608      149.7897      186.2601      191.0153      187.8384      184.8621      181.9410      179.5236      176.6954      185.3506      181.3280      183.8800      185.4342      172.4768      139.1549        0.0000        0.0000      138.9052        0.0000        0.0000        0.0000        0.0000        0.0000        0.0000      110.0400       72.3300       88.6254        0.0000        0.0000        0.0000        0.0000        0.0000        0.0000        0.0000        0.0000        0.0000        0.0000        0.0000        0.0000        0.0000        0.0000        0.0000        0.0000        0.0000        0.0000        0.0000        0.0000        0.0000        0.0000        0.0000        0.0000        0.0000        0.0000        0.0000        0.0000        0.0000        0.0000        0.0000        0.0000        0.0000        0.0000        0.0000        0.0000        0.0000        0.0000        0.0000        0.0000        0.0000        0.0000        0.0000        0.0000        0.0000        0.0000        0.0000        0.0000        0.0000        0.0000        0.0000        0.0000        0.0000        0.0000        0.0000        0.0000        0.0000
        0.0000        0.0000        0.0000        0.0000        0.0000       12.4373       17.5224       28.3529       16.9456       14.0446       16.5348       18.5996       22.8644       17.8421       16.0650       16.4759       15.7168       15.0147       14.6013       14.6612       14.6741       14.1955       13.2166       10.7336       10.8890       10.9062       11.0596        7.1312        7.9003        6.1675        6.6327        4.0978        9.1156       12.4569        4.6959        5.2375        5.1662        4.7639        6.2968        7.9870        7.6333        8.8857        9.5879        6.5755        9.1846       10.0499        9.4211        7.0620        9.0463       11.4432       31.7151       34.2232       27.0253       36.9937       48.8653       93.3189      108.0222       87.6170       87.0233       61.4563       64.9532       65.1606       74.6277       44.7749       43.7174       26.5571       16.2860        9.9406        8.9011      490.9554      166.4056      312.5406       15.9236       21.8935       21.3598       20.3700       17.3167       13.9782       12.9862       10.1691        8.6575        7.7738        7.7466       14.5685       17.6184       20.9229       19.2506       19.8012       33.3530       45.8639       56.5459       98.1285      110.6910       73.3030       82.8909       76.4955       79.7964       82.7016       85.5947       83.7177       93.3476      123.4335       96.5670      107.5036      106.7491      104.9489      105.8007      117.1994      153.1313      124.8985      103.2979       74.1091       71.8977       64.4667       54.4750       37.1633       33.1906       32.5828       30.2500       26.9729       27.3662       30.6808       26.3533       37.2721       40.7180       34.5864       29.6568       26.0680       23.5252       19.8881       19.7095       20.7237       17.9476       23.8591       27.9868       23.3191       24.4091       34.2014       55.7536       61.1392       40.7088       29.8788       24.8167       20.2267       33.2666       36.2725       44.2447       59.2753       66.9306       59.8911       60.9049       60.6897       57.7251       67.3055       58.5423       49.7709       56.4785       65.4482       77.6943       99.6914      108.7209      115.0438      131.4964      152.1631      137.4718      133.8887      149.6260      163.0029      162.6845      157.2413      158.3578      168.3174      164.5955      148.2685      160.3326      169.5998      174.1121      166.0565      158.7635      132.5522      129.3799      135.2453      137.9495      117.9801        0.0000        0.0000        0.0000        0.0000      133.5300       93.8400       84.1200       92.0230        0.0000        0.0000        0.0000        0.0000        0.0000        0.0000        0.0000        0.0000        0.0000        0.0000        0.0000        0.0000        0.0000        0.0000        0.0000        0.0000        0.0000        0.0000        0.0000        0.0000        0.0000        0.0000        0.0000        0.0000        0.0000        0.0000        0.0000        0.0000        0.0000        0.0000        0.0000        0.0000        0.0000        0.0000        0.0000        0.0000        0.0000        0.0000        0.0000        0.0000        0.0000        0.0000        0.0000        0.0000        0.0000        0.0000        0.0000        0.0000        0.0000        0.0000        0.0000        0.0000        0.0000        0.0000        0.0000        0.0000        0.0000
        0.0000        0.0000        0.0000        0.0000        0.0000       18.0540       16.7852        9.0456       12.3772       12.2524       18.6908       16.9265       18.5817       15.6451       13.8554       13.1128       12.3528       11.3447       11.2296       12.2269       11.8043       11.9505       11.4418        9.4154       11.8719       10.9015        9.7595        7.0382        6.4471        6.2843        7.7839        5.0845        2.8267        2.0798        3.2809        8.5971        8.0963        5.0168        5.5120        6.0850        5.3715        6.0158        6.6052        7.1733        4.9150        4.7247        7.3073        6.4850       18.4266       24.4552       32.6885       32.9317       56.6588      227.2755      207.3111      234.5255      266.9059       80.3561       90.4035       62.8405       49.0907       51.0632       47.9662       42.6236       33.3883       24.0771       17.2742       15.2825       11.0527      183.1487      250.1858      211.8977       18.2142       28.8565       24.5166       25.3305       17.2783        9.6690        5.1455        7.8581        8.0862        8.4525        8.1125       17.7572       21.6174       22.1906       43.7676       40.2767       45.1777       61.5823       45.2615       40.9498       51.8264       58.1996       69.1666       60.4578       54.3735       66.9746       71.5731       66.3610       88.0437       82.2745       90.0676      111.1983      116.7328      115.5104      108.4449      119.4617      128.4795      125.9067      123.0763      134.1065      128.9564       98.9264       85.1341       65.6049       55.5451       44.7843       37.5014       31.7445       33.9146       33.3045       28.7658       27.1490       29.6628       27.7455       26.2874       22.8318       17.5195       16.7330       16.8564       19.5511       17.7937       19.0072       29.3570       41.1768       32.1648       42.7894       50.6085       61.3802       58.0409       51.6630       53.8658       51.2819       55.8419       76.4216       78.5766       65.3376       64.6290       60.5676       55.0378       60.0101       65.3038       73.7005       69.5061       65.5535       68.7303       68.9897       74.9370       96.9300      102.8023      110.2217      110.5063      110.4062      103.5487      101.9835      102.3638      108.3734      117.1202      117.4109      117.1997      121.1808      127.8860      126.2574      126.8220      146.2184      138.6908      126.9637      127.8569      121.9620      116.9961      113.5253      121.9144      114.6446        0.0000        0.0000        0.0000      130.1894      120.8653      100.0467       97.7271      102.9335      100.3573        0.0000        0.0000        0.0000        0.0000        0.0000        0.0000        0.0000        0.0000        0.0000        0.0000        0.0000        0.0000        0.0000        0.0000        0.0000        0.0000        0.0000        0.0000        0.0000        0.0000        0.0000        0.0000        0.0000        0.0000        0.0000        0.0000        0.0000        0.0000        0.0000        0.0000        0.0000        0.0000        0.0000        0.0000        0.0000        0.0000        0.0000        0.0000        0.0000        0.0000        0.0000        0.0000        0.0000        0.0000        0.0000        0.0000        0.0000        0.0000        0.0000        0.0000        0.0000        0.0000        0.0000        0.0000        0.0000        0.0000
        0.0000        0.0000        0.0000        0.0000        0.0000       15.6708       26.4549       16.3556       13.6505       18.1937       27.7467       21.3459       22.6317       16.6468       16.1655       14.4695       12.7607       11.5042       11.4274       11.6398       11.0253       10.9168       11.0226        9.7793       10.0735        9.7071        8.3248        6.3706        6.7199        6.7012        7.6504        4.7224        6.2580        4.9007        3.7277        7.3713        6.9911        6.0732        5.4459        4.7340        6.2583        6.1918        7.6717        9.7472        9.2756        6.9543       12.6475       14.8124       35.8416       28.7216       27.5327       45.2259       70.6555      122.5771       93.7885       72.3347       68.3087       71.8908       90.3053       67.9967       84.3427       79.2987       61.8030      110.8947       46.4012       28.5489       30.6787       15.1486       26.7846       26.0710       32.1342       23.2912       25.4689       29.4503       24.5757       24.1154       17.9169       13.7236       11.9971       12.2810       11.1862      150.9942        9.2703       22.3458       25.8804       23.3746       41.8335       39.4434       51.6880       40.8904       37.8514       49.1474       50.0472       49.8572       58.8555       60.2495       66.2552       73.3190       78.1463      104.3354      108.4706      124.3992      116.7029      117.8372      118.3962      130.7738      124.7207      139.3032      147.0297      136.0678      118.6648      126.4855      188.9965      169.7017      128.2432      128.8642       92.4687       59.0885       50.5338       39.8505       32.5422       29.2682       26.3240       22.4060       17.4688       14.3292       12.9193       12.8790       14.8381       24.2021       21.2308       19.7516       22.6342       24.1486       23.8438       41.8439       37.7428       44.1849       43.4486       46.5912       50.4798       54.9727       74.2775       85.6468       89.5060       91.5753       90.3619       73.4216       70.4657       59.3324       58.4837       65.3814       74.0573       73.1548       66.3928       62.6768       64.7949       64.1475       74.5197       94.6243      110.3698      107.8123       94.1919       92.9056       90.7269       89.7098       91.4378       98.7420      106.6143      100.7696      103.5816      101.4083      102.0202      104.7340      112.2913      129.4977      138.9266      141.2117      148.2973      144.4154      129.8012      119.1927      126.1027      112.8210        0.0000        0.0000      107.9988      104.6732       99.5900       94.0815       95.6805       98.9424       98.1270       88.7294       84.4807       62.6028       68.7218       78.7570        0.0000        0.0000        0.0000        0.0000        0.0000        0.0000        0.0000        0.0000        0.0000        0.0000        0.0000        0.0000        0.0000        0.0000        0.0000        0.0000        0.0000        0.0000        0.0000        0.0000        0.0000        0.0000        0.0000        0.0000        0.0000        0.0000        0.0000        0.0000        0.0000        0.0000        0.0000        0.0000        0.0000        0.0000        0.0000        0.0000        0.0000        0.0000        0.0000        0.0000        0.0000        0.0000        0.0000        0.0000        0.0000        0.0000        0.0000        0.0000        0.0000        0.0000        0.0000
        0.0000        0.0000        0.0000        0.0000       17.3087       19.2950       26.7044       22.2810       17.5563       20.9217       21.0994       18.0523       23.8727       20.0502       16.5355       17.6681       12.3596       11.1583       10.8127       11.6403       11.6575       11.3329       11.3141       11.7377        9.2950        8.7706        9.3330        6.9838        6.8017        6.9759        7.6876        4.7181        8.4992        4.8606        3.5969        8.2338        7.2727        7.3094        7.1425        9.6180        9.8127        8.1128        7.8340        9.6388       11.6309       23.8526       19.7280       29.3562       42.3178       88.7905       77.9126       63.9912       56.4777       74.6195      109.2999       68.8031       54.6323       91.5168       75.8767       56.7777       82.6111       93.9125       49.8702       40.0093       47.2458       50.2515       58.2802       23.3392       22.9401       22.3473       28.2691       27.2116       30.6571       28.5010       22.2214       19.2125       13.7532       11.2114        7.9293       12.3914       41.2293       42.5287       15.1765       27.8597       24.6552       25.1949       28.4864       30.8701       28.7818       27.8652       38.1611       39.0904       41.3170       76.4904      116.1767       44.2080       49.4287       56.4211       66.4057       89.4844      117.0690       96.2543      101.9029      103.7728       90.5113       89.4156       91.0030      113.5227      132.3502      148.2674      118.5784      111.8434      131.0371      133.6676      126.9389      148.1400      127.0101       94.8776       73.0633       57.4039       50.5894       43.0868       39.5965       26.8572       23.8981       26.3621       24.3902       32.1510       24.0519       23.9485       19.8639       30.4199       32.7425       38.5168       34.0211       50.7583       50.9154       53.2097       65.6379       68.5037       67.6874       64.9763       79.7999      117.5992      136.6237      108.7295       89.9109       79.8226       81.5304       69.7983       68.0772       74.5194       84.4170       82.5132       77.8528       78.0916       81.7450       79.1188       85.3661       98.4771      111.0224      117.6421      102.0992      106.5004       98.1076       86.0743       97.8154      111.3905      102.4594      103.2866      106.9736      100.3441      100.0969      117.2881      130.8808      150.4443      172.4781      173.8826      165.8974      165.3602      150.3312      124.8484      138.0957      115.2205        0.0000      100.2924       94.6550       98.6810       95.7564       95.9032       95.6410       96.7122       96.1875       90.7987       91.6992       79.2694       81.9594       99.3923       99.7291        0.0000        0.0000        0.0000        0.0000        0.0000        0.0000        0.0000        0.0000        0.0000        0.0000        0.0000        0.0000        0.0000        0.0000        0.0000        0.0000        0.0000        0.0000        0.0000        0.0000        0.0000        0.0000        0.0000        0.0000        0.0000        0.0000        0.0000        0.0000        0.0000        0.0000        0.0000        0.0000        0.0000        0.0000        0.0000        0.0000        0.0000        0.0000        0.0000        0.0000        0.0000        0.0000        0.0000        0.0000        0.0000        0.0000        0.0000        0.0000        0.0000        0.0000
        0.0000        0.0000        0.0000        0.0000       36.5954       26.9049       28.6666       20.5050       17.6640       25.8021       23.5378       25.3088       22.1000       18.3106       22.2393       13.3858       12.6863       12.8595       12.6110       12.5615       12.8454       12.6960       14.0657       11.2721        9.2678        9.4640        9.1014        7.5246        7.0833        8.7262        8.7851        8.2813       11.6156        6.0616        3.5036        7.8145        8.0853       13.5330       10.3079       11.3570       12.1865       11.0784       10.9726       18.7618       20.3288       25.3675       25.0962       29.7564       46.8259       91.4418       83.7884       54.8437       61.7397       76.8783      103.0417      124.4190      107.4649       73.8467       53.3035       73.0999      102.7190       48.5285       36.0317       30.9865       24.6236       32.7867       29.7242       30.6886       34.7083       35.4058       56.0451       39.6209       39.7567       29.8426       31.7803       28.8379       24.9828       25.4932       24.4821       21.8869       61.9379       43.5484       17.4240       27.3375       27.2402       25.4196       36.4658       38.9776       28.9764       18.6818       33.5187       33.1983       32.3415      331.7607      354.9940       56.3137       43.8979       53.9263       51.7832       60.2937       76.7488       85.2163       97.8354      102.9674       95.3121       91.0171       99.5669       81.3415       91.5392       94.6994       93.3602      104.1651      124.9844      100.5607      103.9192      124.4694      125.0482      120.0100       88.3827       82.3163       64.8961       49.8069       43.3020       38.0173       39.7803       32.9838       26.5670       41.0988       27.1808       27.1130       32.5557       47.4240       38.4533       41.4614       54.5558       63.8529       71.5322       96.1810       98.6429      103.8981      102.6007       99.0711       99.6117      130.4632      120.0650      110.8113       84.7222       80.1976       80.4232       77.7592       77.5700       88.9974       96.9011       86.1557       83.8028       92.8942       95.8931       86.5494       87.0220      108.1580      125.7307      144.3996      132.9465      110.4279       81.3387       77.5017       85.1003      108.4918      114.6412      122.9472      117.6433      117.3995      123.8391      147.2645      162.2455      178.7533      189.6282      188.6741      188.0605      179.3242      164.4754      137.1600      119.6056      111.8549      107.5055      101.2828       95.5316      104.6767       99.8063       99.0373       99.7000      104.1865      102.8813       98.4586       96.0551       80.6855       79.4887       81.1426       73.4671        0.0000        0.0000        0.0000        0.0000        0.0000        0.0000        0.0000        0.0000        0.0000        0.0000        0.0000        0.0000        0.0000        0.0000        0.0000        0.0000        0.0000        0.0000        0.0000        0.0000        0.0000        0.0000        0.0000        0.0000        0.0000        0.0000        0.0000        0.0000        0.0000        0.0000        0.0000        0.0000        0.0000        0.0000        0.0000        0.0000        0.0000        0.0000        0.0000        0.0000        0.0000        0.0000        0.0000        0.0000        0.0000        0.0000        0.0000        0.0000        0.0000        0.0000
        0.0000        0.0000        0.0000        0.0000       13.7363       13.5249       14.9340       15.2510       23.3660       25.3210       23.1115       21.8974       19.3100       16.4469       13.7087       11.3482       11.7733       13.6749       14.6687       13.5031       14.3724       13.8979       14.9839       13.5730       15.6240       13.3253       11.2611       11.3903       12.9105       10.1463        9.0819        6.9565       11.4731        9.0040       12.3494        8.6867        8.4203        4.9393        5.8430        8.9647        6.8650        8.8002        8.6482       16.2796       53.3465       93.2688       95.9591      123.4891       80.5965       91.3153       49.0510       39.4404       28.3294       71.9590       82.1633       74.0381       75.9387       92.7633      100.4002       52.8694       33.1542       38.6447       20.6221       17.6979       19.3430       21.0726       24.5769       25.0583       36.5443       32.0223       34.1799       42.8450       25.3026       25.4128       30.1328       53.2807       48.1159       37.6324       30.9884       29.6978       20.4304       18.1016       22.7061       22.3979       20.4956       17.1335       17.4282       27.0044       33.3248       40.8846       60.8046       21.3371       21.6996       35.3128       70.1979       34.7249       31.1708       41.7905       44.2892       45.6146       51.6467       47.6007       47.3641       53.4121       58.8840       81.1917       75.9825       79.3810       80.8930       59.0542       59.5350       81.9628       98.8441       83.8727       75.5029       84.9225      105.8369       89.5327       74.6221       64.0807       57.9228       43.4764       37.8998       48.7915       50.6292       41.1958       46.9330       46.5542       45.8386       38.8721       43.6765       57.0190       65.2493       75.7710       79.8111       85.7369      102.6711      145.9302      156.6609      140.6662      116.7379      122.5173      101.5679      121.2813      175.0745      127.9405      114.8503      105.4904      101.1391       99.3449       98.3587      104.1202      102.9476       97.3518       94.1838       93.1080       96.8679       94.1845       92.5210      102.4738      115.6005      124.1066      120.5761      126.1969      108.3365       78.8223       83.2278      105.0868      122.1105      135.6045      143.5889      166.8079      179.3466      189.7881      207.9255      216.3890      215.4130      207.7497      206.8515      179.2026      158.5812      148.0390      140.3459      116.7040      105.1571      104.8005       98.3055      100.0265       98.3201       95.6551       99.9798      105.9826      103.2854      103.1219      134.4275       75.2292       72.1117       77.6111       80.7813        0.0000        0.0000        0.0000        0.0000        0.0000        0.0000        0.0000        0.0000        0.0000        0.0000        0.0000        0.0000        0.0000        0.0000        0.0000        0.0000        0.0000        0.0000        0.0000        0.0000        0.0000        0.0000        0.0000        0.0000        0.0000        0.0000        0.0000        0.0000        0.0000        0.0000        0.0000        0.0000        0.0000        0.0000        0.0000        0.0000        0.0000        0.0000        0.0000        0.0000        0.0000        0.0000        0.0000        0.0000        0.0000        0.0000        0.0000        0.0000        0.0000        0.0000
        0.0000        0.0000        0.0000        0.0000        0.0000        0.0000        0.0000        0.0000       18.7409       25.6866       29.5004       15.4978       18.3340       22.2469       15.6146       13.2751       20.7276       26.9967       19.8601       18.4479       18.0678       14.6129       12.6889       15.6912       20.5348       18.0390       16.5177       19.8328       27.3883       16.4747        8.6706        4.8531        5.7263        7.3337        8.2156       10.9889        9.4956        6.9782        7.4095       18.5481       12.9907       12.7782       20.0692       33.3697       43.6510       53.8945       41.1696       67.2727       59.7952       85.0307       80.5315       38.7262       36.4919       66.9705       61.7165       70.0773      144.6314      118.3050      149.3733       68.2473       60.5207       58.3734       27.7118       19.9535       41.6943       53.4550       34.6506       33.4992       40.4720       45.9312       59.2540       53.2180       33.5427       37.5376       33.0345       62.9568       42.9213       40.6574       42.0346       57.8341       66.3264       62.4862       63.4024       70.4449       30.4281       29.4656       33.6714       19.5564       40.5870       60.0094       40.8751       21.1428       21.3728       22.2565       25.9489       31.8523       33.0780       34.3777       37.8904       42.8786       42.2741       40.9650       40.0684       50.6244       50.6305       58.8554       68.3250       62.9355       91.7133       82.9268       61.0298       75.1494       85.2797       81.1058       78.6840       75.1911       87.9804       84.1847       72.9191       51.0606       46.3988       37.1342       40.8320       50.9687       52.3854       44.2276       47.8423       49.8591       55.9448       60.3766       66.6147       72.3658       77.7284       82.0360       82.3045       95.8454      156.3968      160.6387      178.4004      142.9549      131.0294      136.1944      132.6005      134.3543      134.5730      141.0996      124.4751      116.0051      114.3423      109.0693      107.9547      105.6672      100.6064      103.4661       99.2284       89.3426       90.1243       94.2590       91.0001       94.1426       98.7519      111.2165      110.6669      116.1788       94.0709       90.5402      103.2107      120.9359      132.7806      158.1441      177.2371      193.4967      216.5374      209.8528      231.0955      231.6379      228.9940      226.3234      223.4606      189.5113      164.3994      154.6575      146.4543      118.4458      107.8820      114.9434      107.0404      101.1525       95.8988       91.0993       94.8106      108.2334      104.9667       99.0334      100.4940       71.3894       76.9336        0.0000        0.0000        0.0000        0.0000        0.0000        0.0000        0.0000        0.0000        0.0000        0.0000        0.0000        0.0000        0.0000        0.0000        0.0000        0.0000        0.0000        0.0000        0.0000        0.0000        0.0000        0.0000        0.0000        0.0000        0.0000        0.0000        0.0000        0.0000        0.0000        0.0000        0.0000        0.0000        0.0000        0.0000        0.0000        0.0000        0.0000        0.0000        0.0000        0.0000        0.0000        0.0000        0.0000        0.0000        0.0000        0.0000        0.0000        0.0000        0.0000        0.0000        0.0000        0.0000
        0.0000        0.0000        0.0000        0.0000        0.0000        0.0000        0.0000        0.0000        0.0000        0.0000       22.5110       15.8209       19.6204       16.2954       13.5414       11.9174       12.5213       16.9242       15.8122       17.8698       16.7768       23.0118       24.8031       21.7918       22.9743       24.0009       21.8903       18.9318       16.3421       15.1845       16.0953       15.0153        7.7874        6.5033       12.7725       16.4552       17.3405       10.2068       11.1431       20.2001       13.9090       15.5585       22.3268       33.4354       33.5934       44.1538       45.4055       85.2718       75.0035      108.6814      107.3073       65.0804       68.3718       81.3440       81.5718       60.1450       66.2364       66.9451      109.3246       65.9489       53.9193       50.8186       34.6093       18.9192       21.7257       31.3848       45.8177       35.3409       43.8689       82.6439       96.4389       38.1527       26.1539       44.2647       73.1381       63.9644       59.4810       71.8326       59.3122       98.6333       89.4901       72.4320       62.2661       81.5175       70.5201       63.8094       69.5745       26.8285       27.2303       36.9081       66.7707       39.2353       34.7909       26.5043       45.0565       50.6402       47.0242       45.7770       47.3903       51.6746       54.8596       41.5719       44.0263       51.1273       49.4062       48.5692       57.2765       56.2370       57.2765       53.0495       53.1860       85.4108       96.3059       90.9646       91.5583       82.2333       88.7577       80.8433       64.9451       59.6841       58.5920       48.4624       49.8946       61.4386       61.9189       67.8293       58.5287       68.2790       85.1373       87.8017       95.4905       83.7054       89.8418       92.6683      107.0872      137.6354      167.8511      188.0180      159.1065      143.3151      135.9088      139.9089      145.9568      141.5474      127.5277      137.3290      143.1459      132.4931      113.6019      111.2595      107.8896      103.3670       91.0744       93.8984       99.2155       93.9964       97.4202      104.2344      109.2449      103.4863      100.8982      114.4487      114.1802      109.1520      115.5174      138.1914      155.5846      152.1483      169.5868      165.2778      169.2735      191.1847      205.8748      207.2299      213.1593      220.1254      224.1736      234.2318      243.5530      198.2666      185.0833      177.5835      167.1929      124.5126      116.9820      118.0325      111.7215      103.2793       96.2872       96.0967      100.7574      102.5847      109.1739      112.5157        0.0000        0.0000        0.0000        0.0000        0.0000        0.0000        0.0000        0.0000        0.0000        0.0000        0.0000        0.0000        0.0000        0.0000        0.0000        0.0000        0.0000        0.0000        0.0000        0.0000        0.0000        0.0000        0.0000        0.0000        0.0000        0.0000        0.0000        0.0000        0.0000        0.0000        0.0000        0.0000        0.0000        0.0000        0.0000        0.0000        0.0000        0.0000        0.0000        0.0000        0.0000        0.0000        0.0000        0.0000        0.0000        0.0000        0.0000        0.0000        0.0000        0.0000        0.0000        0.0000        0.0000        0.0000        0.0000
        0.0000        0.0000        0.0000        0.0000        0.0000        0.0000        0.0000        0.0000        0.0000        0.0000       31.3626       20.0680       14.8034       16.1858       17.4537       16.2027       17.0872       18.0266       20.1494       20.3396       21.5571       22.5660       26.0445       22.9162       32.8281       30.1580       26.8963       27.6451       27.7589       23.1594       24.6570       19.6090       14.5186       20.1868       25.3201       29.2234       14.3007       10.3918        7.5559        8.2789        9.3353        9.3436       43.6298       26.9995       34.2257       42.5096       37.0570       70.9651       86.3094       76.6826       70.7031       63.9603       70.2405       71.5795       73.7283       59.2079       67.0625       47.8823       31.0319       11.9860       13.4513       23.0793       28.4058       35.9884       34.2351       42.6917       46.6241       45.4471       29.9821       28.7242       81.0812       53.4862       52.1413       49.0974       36.5942       68.0725       62.2329       93.8802       80.9310      152.6681      178.2012      154.4023      128.7121       90.1702       92.4431       62.1143       76.1718       82.2036       50.3354       72.3507       87.5895       56.9944       51.9062       40.9322       52.2056       59.2356       53.3934       56.3963       56.7026       58.8280       60.4893       61.4678       52.7214       61.0610       77.7378       62.4095       60.1561       49.1135       43.1907       40.7804       53.6318       72.0882       73.6429       74.5412       79.9797       75.6437       97.8146       98.6592       86.8898       76.0262       69.9363       68.0691       59.9069       90.7288       89.5096       79.9470       89.2971       92.7704       92.7710       99.9524      103.9818      103.2603       98.4259       98.8956      115.4993      133.2268      173.4729      165.4390      137.0761      146.3448      152.7226      138.1449      166.8439      166.8149      120.9442      120.9437      137.2358      126.3385      101.1265      109.3955      115.5050       83.9869       77.5540       81.5473       98.3495      103.1013      109.4846      118.7405      123.2974      116.8508      113.8553      122.4042      123.6021      120.3261      126.0793      164.4606      185.0164      177.9430      172.1483      155.8862      164.6902      187.1215      193.6239      196.1371      197.6058      204.3408      222.0660      233.2951      230.4203      204.6178      205.7295      202.8807      180.0145      135.4524      127.4987      127.2575      110.9481      111.1646      104.6761       98.4175       99.6182      105.0962      108.3779        0.0000        0.0000        0.0000        0.0000        0.0000        0.0000        0.0000        0.0000        0.0000        0.0000        0.0000        0.0000        0.0000        0.0000        0.0000        0.0000        0.0000        0.0000        0.0000        0.0000        0.0000        0.0000        0.0000        0.0000        0.0000        0.0000        0.0000        0.0000        0.0000        0.0000        0.0000        0.0000        0.0000        0.0000        0.0000        0.0000        0.0000        0.0000        0.0000        0.0000        0.0000        0.0000        0.0000        0.0000        0.0000        0.0000        0.0000        0.0000        0.0000        0.0000        0.0000        0.0000        0.0000        0.0000        0.0000        0.0000
        0.0000        0.0000        0.0000        0.0000        0.0000        0.0000        0.0000        0.0000        0.0000        0.0000       24.1792       35.3068       53.4664       54.7822       45.9038       34.8494       31.3487       43.4271       36.3619       20.3494       25.2780       37.0624       28.8062       13.7084       17.5877       33.9468       38.1784       17.8379       18.1301       24.0805       34.7316       20.9283       11.8686        9.8607       16.0499       13.8811       10.7463       10.3541        7.6512        8.4042        7.3868        9.8267       14.9564       29.6396       37.1821       24.0572       29.2488       41.3546       46.9305       58.0065       35.4605       31.1200       29.2328       42.7101       96.8812       29.4100       27.3268       58.8270       59.6986       48.4113       22.2178       25.3891       43.2149       41.6802       41.1436       60.3892       56.5809       50.9821       41.0387       47.4467       48.9687       67.5251       62.3843       76.7397       80.0894      101.0358      138.8902      162.0030      174.3298      164.9437      141.5225      153.2445      132.2876      107.1685       88.0485       94.7728       98.8708       87.5560       92.3560       64.9235       72.1290       54.0061       51.0343       50.5983       62.4925       77.8890       75.1929       92.1469       83.2710       76.1505       92.0075       72.9310       61.5916       56.9035       72.2034       66.8365       63.5715       48.7279       52.2407       43.1002       41.2862       53.1509       56.5312       67.0859       70.9284       71.3827       76.0745       90.3100       73.3951       72.7087       83.6448       87.8348      110.8147      122.7418       94.7709       97.8146       98.4186      118.0908      114.6905      123.8139      118.1469      122.3890      113.4723      110.4407      126.4074      135.7870      149.3032      152.2730      168.5567      178.4042      163.9611      168.1545      157.2109      132.6570      109.0754      106.6752      119.5400       78.8352       71.4887       73.3228       55.4079       49.1855       51.4275       74.4824       84.0258      102.9855      104.7260      103.0939      116.3128      118.3114      133.8311      129.2257      120.4215      130.7389      126.0692      150.7887      176.5569      189.2701      190.1010      175.8585      183.2643      151.2097      141.4010      166.3738      174.6297      170.9312      200.6961      236.1475      210.5793      228.5769      215.6504      208.6740      194.9408      169.2253      149.1705      138.2220      135.9694      103.6372      101.5427       92.1234        0.0000        0.0000        0.0000        0.0000        0.0000        0.0000        0.0000        0.0000        0.0000        0.0000        0.0000        0.0000        0.0000        0.0000        0.0000        0.0000        0.0000        0.0000        0.0000        0.0000        0.0000        0.0000        0.0000        0.0000        0.0000        0.0000        0.0000        0.0000        0.0000        0.0000        0.0000        0.0000        0.0000        0.0000        0.0000        0.0000        0.0000        0.0000        0.0000        0.0000        0.0000        0.0000        0.0000        0.0000        0.0000        0.0000        0.0000        0.0000        0.0000        0.0000        0.0000        0.0000        0.0000        0.0000        0.0000        0.0000        0.0000        0.0000        0.0000
        0.0000        0.0000        0.0000        0.0000        0.0000        0.0000        0.0000        0.0000        0.0000        0.0000        0.0000       40.3830       54.7143       62.9891       57.0219       37.8700       34.3945       41.2728       38.5724       26.4739       30.0765       21.7912       12.9168        9.0802       20.4571       21.0109       31.9406       18.8418       22.4785       26.9284       32.0052       34.3733       23.2764       20.0322       17.4219       13.5542       13.6073        7.1266        7.5878       14.5198       20.9361        8.1340        8.8684       16.7358       11.2284       12.8134       33.2706       36.7805       40.1153       35.4205       46.0389       46.7149       25.3246       42.3174       20.1682       43.5376       41.3037       21.2179       36.8933       24.2002       32.7387       55.3008       78.8999       34.0114       54.5434       51.9998       43.4227       47.9190       42.8116       46.6053       49.7403       79.9215       79.0105      105.2835      134.3088      136.1551      170.4900      227.5450      258.1667      190.5255      138.6120      160.6607      128.7584      156.5355      129.5327      113.1322      116.5520      112.6043      106.6149       86.5272       98.9770       62.5029       70.0749       75.9236       81.0940       64.1954       68.2899       87.1789       88.1872       71.4712       86.2443       67.6807       64.7940       61.2424       80.5377       82.4001       77.6573       58.2025       52.5847       57.5261       55.6991       56.7357       60.6344       72.9547       83.4515       84.4645       84.3582       84.1869       87.3093       89.6559       79.9089       88.6204      112.2689      117.5469      117.8070      144.2087      108.9324      126.6432      139.9666      148.9003      136.2309      141.9429      127.3857      127.5351      156.9700      161.4160      163.7457      181.3985      164.2291      176.7430      163.2415      174.2297      143.4865      138.4947      117.0156      118.7912      120.7360       83.6461       77.2414       60.7581       42.8327       42.2195       51.6923       55.5998       68.3214       87.0562       97.8196      105.5010      121.9199      140.8633      151.9089      156.3408      149.2256      138.9768      155.1544      215.1068      209.5534      177.8293      178.9821      160.9290      164.3216      133.4188      120.4896      131.4722      149.5867      169.4809      225.9784      244.0699      215.0405      225.9731      227.8456      209.9366      206.5208      169.6317      167.1698      158.8441      141.4980      119.3299      105.9029        0.0000        0.0000        0.0000        0.0000        0.0000        0.0000        0.0000        0.0000        0.0000        0.0000        0.0000        0.0000        0.0000        0.0000        0.0000        0.0000        0.0000        0.0000        0.0000        0.0000        0.0000        0.0000        0.0000        0.0000        0.0000        0.0000        0.0000        0.0000        0.0000        0.0000        0.0000        0.0000        0.0000        0.0000        0.0000        0.0000        0.0000        0.0000        0.0000        0.0000        0.0000        0.0000        0.0000        0.0000        0.0000        0.0000        0.0000        0.0000        0.0000        0.0000        0.0000        0.0000        0.0000        0.0000        0.0000        0.0000        0.0000        0.0000        0.0000        0.0000
        0.0000        0.0000        0.0000        0.0000        0.0000        0.0000        0.0000        0.0000        0.0000        0.0000        0.0000        0.0000        0.0000        0.0000       72.1757       50.4045       42.7082       43.3582       47.5346       17.7031       17.2875       18.6526       15.9574       21.0776       16.2668       27.8666       40.4235       21.1924       26.1621       19.7000       25.7814       27.6603       19.9627       12.9505       12.4326       11.9159       10.8906       11.1897        8.9093       23.2405       18.1824       17.3956        5.0495       12.4201       15.2684       16.1033       32.0724       54.8931       65.4032       60.3310       41.7610       25.9031       17.6944       18.2629       28.3696       50.4278       55.4012       55.5285       32.1696       21.3764       49.5570       58.5558       60.7064       57.6089       75.4502       51.9475       59.6650       46.1114       54.9735       60.7782       76.7637       91.4751       92.7535      128.8016      117.9219      159.6714      148.9293      169.7108      201.5429      175.1607      164.8203      195.9314      159.1213      172.5438      178.1107      158.8870      161.3465      152.7375      135.7567      107.7193      111.9987       63.8639       68.9100       72.8817       81.2536       76.9116       86.7544       78.5539       74.6417       70.1456      125.4610      107.7295       81.6374       69.1461       82.2006      119.7975      106.0199       88.2603       84.5852       90.0141       62.4532       73.4737       81.9462       81.5007       91.9368       95.5410       89.0234       84.7559       86.8405      103.8197       85.6456       97.5188      108.6319      125.7301      128.0055      113.5749      105.9933      140.5348      128.5831      132.5316      141.8187      147.8140      154.0997      142.5508      149.3963      154.2217      158.2452      158.4829      166.9789      160.6662      159.3868      146.1367      137.7307      125.3614      112.2116      106.7768      100.0272       94.2690       81.8297       72.6900       60.0656       46.5151       50.0188       55.5594       66.7261       92.7740      101.8200      118.3160      148.2245      170.7592      171.6002      161.9840      166.6853      173.0981      178.7881      193.2587      232.3529      259.1757      235.2220      181.5304      181.3011      192.7969      176.3591      145.2477      165.7349      189.8079      268.8836      262.1600      211.8613      238.4925      249.8033      233.4665      234.1620      208.4671      210.8501      174.3328        0.0000        0.0000        0.0000        0.0000        0.0000        0.0000        0.0000        0.0000        0.0000        0.0000        0.0000        0.0000        0.0000        0.0000        0.0000        0.0000        0.0000        0.0000        0.0000        0.0000        0.0000        0.0000        0.0000        0.0000        0.0000        0.0000        0.0000        0.0000        0.0000        0.0000        0.0000        0.0000        0.0000        0.0000        0.0000        0.0000        0.0000        0.0000        0.0000        0.0000        0.0000        0.0000        0.0000        0.0000        0.0000        0.0000        0.0000        0.0000        0.0000        0.0000        0.0000        0.0000        0.0000        0.0000        0.0000        0.0000        0.0000        0.0000        0.0000        0.0000        0.0000        0.0000        0.0000
        0.0000        0.0000        0.0000        0.0000        0.0000        0.0000        0.0000        0.0000        0.0000        0.0000        0.0000        0.0000        0.0000        0.0000        0.0000        0.0000        0.0000        0.0000       58.3400       25.2386       24.7050       14.7434       19.7316       13.6940       27.0655       45.6670       59.2269       23.9289       24.0191       18.0723       21.3553       19.9886       18.2580       19.5651       17.9259       13.3423        6.9321       15.7352       16.1351       41.0122       31.0193        9.6812        9.3931       22.7422       22.6617       41.4726       54.0335       52.9562       65.0345       79.8989       79.4863       45.5495       27.2117       43.0798       50.7795       39.7217       50.5849       64.1924       62.5201       39.7334       45.3608       69.1600       80.3635       86.7953       70.2380       34.5551       57.9225       60.4154       78.4789       55.4052       81.8822      118.2643      137.4239      148.8241      131.5380      129.3852      114.6098      133.8143      166.2066      159.3318      138.7960      117.1597      141.8016      153.3172      168.2343      169.2565      195.1188      193.0936      167.3087      131.3149       91.3867       84.6961       87.6268       81.8321       79.1606       79.3424       95.0452      114.0830       98.9458       72.8181      109.3476      113.9197       93.8935      106.9339      106.7471      142.8928      146.3049      118.2942      135.9533      113.5131       93.1211       86.5050       83.9780       97.1752      113.5805      103.8201      103.4709       98.1632       97.6434       95.2961       99.2877      112.8543      101.5853      113.2248      117.7144      125.7561      106.2477      121.4783      133.9782      122.9736      128.8507      149.4976      172.8690      170.0717      143.7008      130.6940      139.9182      162.2683      159.1384      134.1696      143.0333      126.4674      118.1067      112.0581      113.3872       93.5171       92.6550       80.3881       70.7291       72.5995       68.0083       61.2470       63.6829       55.2882       59.9358       86.9953      120.1888      143.3689      175.4328      219.2948      188.8278      190.4771      204.8480      211.4527      217.7641      215.7943      250.9695      280.6807      255.6432      242.5024      225.3347      188.3081      192.5355      166.9076      182.6099      262.0887      282.3505      259.8910      244.6437      265.0284      278.2359      280.1359      294.6659      279.7381      225.0989      230.4214        0.0000        0.0000        0.0000        0.0000        0.0000        0.0000        0.0000        0.0000        0.0000        0.0000        0.0000        0.0000        0.0000        0.0000        0.0000        0.0000        0.0000        0.0000        0.0000        0.0000        0.0000        0.0000        0.0000        0.0000        0.0000        0.0000        0.0000        0.0000        0.0000        0.0000        0.0000        0.0000        0.0000        0.0000        0.0000        0.0000        0.0000        0.0000        0.0000        0.0000        0.0000        0.0000        0.0000        0.0000        0.0000        0.0000        0.0000        0.0000        0.0000        0.0000        0.0000        0.0000        0.0000        0.0000        0.0000        0.0000        0.0000        0.0000        0.0000        0.0000        0.0000        0.0000        0.0000
        0.0000        0.0000        0.0000        0.0000        0.0000        0.0000        0.0000        0.0000        0.0000        0.0000        0.0000        0.0000        0.0000        0.0000        0.0000        0.0000        0.0000        0.0000        0.0000       30.4222       29.2582       25.1964       32.6864       20.2252       16.8977       21.9016       27.3585       18.4817       14.6814        9.7803       33.5183       20.7577       20.9068       14.6333       16.5101        5.0533        7.0832        7.6535        9.0703       14.5566       21.2758       10.3062       12.7296       13.5287       16.1389       23.5042       24.5429       44.2484       82.8636       50.9488       43.0079       39.9210       39.2054       34.9336       43.5008       60.3358       71.5633       48.2904       61.6580       36.3624       49.5503       67.2235       77.0220       65.8335       66.3960       55.8806       50.6703       80.1049       78.0937       51.3855       44.2266      118.1031      150.2071      105.2130       84.4719       99.6985       96.1877      124.9136      147.3631      173.8301      151.1998      123.7509      141.4102      180.8079      152.2645      181.7219      207.7801      138.1778      139.5102      128.1729       89.3131      104.4522      103.0145      103.4754       94.0892       88.4946      141.2375      136.3816      127.8803      114.0091       99.5440       90.3398       96.6928      128.6185      140.7507      116.3785      129.4635      138.1739      160.1589      133.8693      118.4913      108.8341       84.7771       92.8375      123.4938      120.3314      122.2436      120.5889      122.4358      115.8028      120.7640      127.1613      131.0288      117.3838      112.0583      109.0181       98.3901      123.0853      137.2946      126.6789      137.3322      165.1228      185.6696      171.3378      155.6601      136.6452      131.3614      126.1155      139.1283      108.5631      113.0743      104.0440       90.8901       96.2341       92.6630       84.8597       63.2278       77.4610       86.0446       85.9309       94.0925       81.4023       85.2830       74.8980       79.5845       88.8748       97.7880      113.8460      162.8543      208.2478      210.5031      201.3565      199.2289      220.5897      260.6874      297.4666      284.7008      276.9279      293.5727      300.4107      272.5268      271.2893      266.3154      272.8366      296.2388      301.8768      364.0190      338.6785      317.8564      276.2375      256.1934      253.8908      278.6377      318.1653      308.3889      297.2250        0.0000        0.0000        0.0000        0.0000        0.0000        0.0000        0.0000        0.0000        0.0000        0.0000        0.0000        0.0000        0.0000        0.0000        0.0000        0.0000        0.0000        0.0000        0.0000        0.0000        0.0000        0.0000        0.0000        0.0000        0.0000        0.0000        0.0000        0.0000        0.0000        0.0000        0.0000        0.0000        0.0000        0.0000        0.0000        0.0000        0.0000        0.0000        0.0000        0.0000        0.0000        0.0000        0.0000        0.0000        0.0000        0.0000        0.0000        0.0000        0.0000        0.0000        0.0000        0.0000        0.0000        0.0000        0.0000        0.0000        0.0000        0.0000        0.0000        0.0000        0.0000        0.0000        0.0000
        0.0000        0.0000        0.0000        0.0000        0.0000        0.0000        0.0000        0.0000        0.0000        0.0000        0.0000        0.0000        0.0000        0.0000        0.0000        0.0000        0.0000        0.0000        0.0000       39.0709       44.9623       28.4310       23.0770       12.7388       16.7393       17.2185       24.9701       14.3113       16.0619       13.1455       14.7798       30.5030       28.6434       24.8357       12.8664        9.3202       19.3701       20.1188       20.0960       23.0876       23.5967       15.4313       15.0624       15.9333       16.6102       14.9150       19.3012       41.7916       37.8803       82.7756       58.1546       32.3206       37.0718       45.2897       68.8749       47.4136       69.1431       60.8401       50.3008       47.9848       51.6426       75.7420       74.7116       63.4279       51.7839       53.9330       66.5896       89.7279      112.1093       96.1753       87.8887      145.3261      158.7485       96.5885       58.9501       72.3140      124.0651      101.0325      140.0211      157.5184      157.3017      113.9994      184.9005      263.3425      231.3040      253.4059      256.5842      167.5389      175.1917      140.1097      129.4897      118.8279      111.1007      117.4902      127.8113      131.9352      122.3776      161.8625      149.9870      120.1324      122.7993      122.0481      137.2604      137.8102      144.7551      138.6654      188.1494      169.0033      171.1433      160.9983      145.3992      121.7750      125.4975      133.2498      148.4507      142.7606      132.1635      131.6524      131.8992      128.8014      133.4530      138.2489      130.4948      124.4252      123.9795      117.7254      123.4384      125.2201      137.3310      145.8564      142.3334      160.1433      168.3692      178.0657      151.0978      128.5064      121.4646      118.4322      119.0608      111.2869       99.4352      102.8975       92.1753       94.4962       91.1073       86.1733       89.2235       97.9707      113.8728      109.5485      101.2376       96.7157      101.1619       89.6421       94.9245      100.1581      100.2566      109.8273      124.4437      170.1950      195.5230      206.5304      201.1611      212.9999      283.7403      269.5055      287.2636      283.5025      276.2670      300.7656      287.2446      311.8385      351.9381      362.9784      365.2316      349.6960      389.8993      371.5295      360.5957      293.3417      264.9419      269.1303      274.3525      297.3110      354.8544      379.4379      378.8546      316.3944        0.0000        0.0000        0.0000        0.0000        0.0000        0.0000        0.0000        0.0000        0.0000        0.0000        0.0000        0.0000        0.0000        0.0000        0.0000        0.0000        0.0000        0.0000        0.0000        0.0000        0.0000        0.0000        0.0000        0.0000        0.0000        0.0000        0.0000        0.0000        0.0000        0.0000        0.0000        0.0000        0.0000        0.0000        0.0000        0.0000        0.0000        0.0000        0.0000        0.0000        0.0000        0.0000        0.0000        0.0000        0.0000        0.0000        0.0000        0.0000        0.0000        0.0000        0.0000        0.0000        0.0000        0.0000        0.0000        0.0000        0.0000        0.0000        0.0000        0.0000        0.0000
        0.0000        0.0000        0.0000        0.0000        0.0000        0.0000        0.0000        0.0000        0.0000        0.0000        0.0000        0.0000        0.0000        0.0000        0.0000        0.0000        0.0000        0.0000        0.0000        0.0000       48.6236       35.1124       22.1000       12.8979       22.3970       20.9800       27.1259       29.1728       17.9236       20.0580       30.5325       37.9161       29.0193       26.0042       30.4954       16.8888       26.5047       23.2100       20.0118       24.9990       15.6265       39.9381       34.3831       14.3598       20.6522       22.1127       22.4874       54.7616       52.1942       47.3711       46.6196       48.6943       41.9206       52.8432       74.8442       86.1820       82.7112       55.0015       67.9953       46.1956       45.4212       74.4299       68.5833       89.0108       63.9015       74.3907       81.3090       53.6877      102.6422      110.2764       83.8732      141.7744      215.6425      109.9350       59.6721      108.0313      134.3505      136.5879      133.3908      113.5022      152.4517      169.2057      212.4555      251.9583      276.5951      293.7787      277.0246      212.8683      237.0570      188.8384      175.8443      150.3699      145.2091      151.9671      132.5253      121.3419      115.6331      147.5770      151.3557      120.1062      104.7288      116.3652      131.5632      146.8730      126.9510      138.6035      164.7250      173.2349      185.8483      238.7613      177.5395      126.8055      126.2148      147.8094      127.4526      153.1960      144.0313      132.1055      138.9975      137.8948      150.6255      145.7816      113.4335      106.4624      106.1174      129.0501      118.8768      123.4200      133.1945      119.9172      158.6072      172.6185      170.7893      171.2711      139.1211      119.8295      119.3132      128.2231      116.7909      107.7580      118.3472      102.0035       92.3959       97.8532      103.6996      131.9820      151.2988      166.1292      145.5098      131.8007      137.7041      132.7919      125.0545      110.7492      130.0647      112.3039      107.6553      109.8178      120.8690      161.7352      190.5387      205.0327      223.7934      252.2379      252.1922      239.8365      251.1447      283.7358      250.2714      266.6753      269.2896      285.9803      314.0094      336.0872      364.4427      432.1869      452.1861      365.2392      348.8283      349.2750      292.4866      307.0509      333.0953      296.4248      366.3043      313.2999      289.7940      293.7877      249.5401        0.0000        0.0000        0.0000        0.0000        0.0000        0.0000        0.0000        0.0000        0.0000        0.0000        0.0000        0.0000        0.0000        0.0000        0.0000        0.0000        0.0000        0.0000        0.0000        0.0000        0.0000        0.0000        0.0000        0.0000        0.0000        0.0000        0.0000        0.0000        0.0000        0.0000        0.0000        0.0000        0.0000        0.0000        0.0000        0.0000        0.0000        0.0000        0.0000        0.0000        0.0000        0.0000        0.0000        0.0000        0.0000        0.0000        0.0000        0.0000        0.0000        0.0000        0.0000        0.0000        0.0000        0.0000        0.0000        0.0000        0.0000        0.0000        0.0000        0.0000
        0.0000        0.0000        0.0000        0.0000        0.0000        0.0000        0.0000        0.0000        0.0000        0.0000        0.0000        0.0000        0.0000        0.0000        0.0000        0.0000        0.0000        0.0000        0.0000        0.0000        0.0000       39.9367       36.2184       13.5039       16.2442       20.3217       22.0215       14.9168       24.1280       28.5292       31.7024       24.4659       25.0564       29.4722       29.3770       28.0130       34.8312       29.7946       31.9693       45.4995       17.1069       15.7557       24.0067       27.6739       34.9642       30.4841       42.6598       52.1043       40.7098       45.6812       47.9564       49.1964       65.1545       60.3584       92.5976       99.9294       92.2519       53.9372       49.3414       57.3575       70.8224       90.1440      103.3979      100.9700      106.3951      115.1798       65.0600       91.9400       95.6683       98.0760      102.8298      147.6978      107.7396       69.7108       77.2758      110.7410      122.2436      118.8072      131.5554      151.0766      169.8068      160.7764      254.4132      285.9519      298.9541      324.9820      280.6234      252.0802      217.1209      220.3084      198.5410      179.6896      160.7922      155.2023      147.5815      121.8275      125.2829      109.7341      107.3330      100.6433      116.6940      125.2645      134.1127      171.6232      145.0700      135.0939      170.2389      175.6058      210.3890      199.2270      145.3091      165.4491      140.0514      121.3200      137.7170      144.7506      133.2306      129.2357      136.7711      113.6089      116.1356      128.4705      106.9796      105.6587       83.4965       82.9341       90.3339       99.5316       96.7234      114.7841      155.3063      167.6288      156.6978      144.9745      150.2433      154.4740      151.5975      148.6915      145.9040      134.8179      115.3090      100.6163      118.9865      127.7306      137.3831      169.8379      172.6716      140.7396      143.1984      143.1928      148.8577      142.6141      137.8645      140.1774      141.2258      130.8205      144.3024      147.5829      154.4078      188.1328      213.0501      224.4830      252.4069      246.0879      241.7183      251.6130      278.6556      274.7725      274.3049      263.5523      268.4690      301.4078      336.2828      335.2580      385.1994      399.0606      463.9288      363.6076      346.3696      315.3118      314.4360      328.1279      314.3253      327.9619      321.7955      278.2495      270.7400      265.3882      234.3194      237.5955        0.0000        0.0000        0.0000        0.0000        0.0000        0.0000        0.0000        0.0000        0.0000        0.0000        0.0000        0.0000        0.0000        0.0000        0.0000        0.0000        0.0000        0.0000        0.0000        0.0000        0.0000        0.0000        0.0000        0.0000        0.0000        0.0000        0.0000        0.0000        0.0000        0.0000        0.0000        0.0000        0.0000        0.0000        0.0000        0.0000        0.0000        0.0000        0.0000        0.0000        0.0000        0.0000        0.0000        0.0000        0.0000        0.0000        0.0000        0.0000        0.0000        0.0000        0.0000        0.0000        0.0000        0.0000        0.0000        0.0000        0.0000        0.0000        0.0000
        0.0000        0.0000        0.0000        0.0000        0.0000        0.0000        0.0000        0.0000        0.0000        0.0000        0.0000        0.0000        0.0000        0.0000        0.0000        0.0000        0.0000        0.0000        0.0000        0.0000        0.0000       56.1585       49.0495       12.5976       11.2019        9.6629       20.4317       16.7332       24.6530       26.0999       23.8716       12.4628       24.6703       17.4630       18.2803       15.3040       54.6563       34.2155       36.2745       18.3326       28.5898       24.2832       33.1976       31.0865       27.5885       20.6646       22.2900       27.8689       27.8162       27.3261       33.2600       41.4551       32.1841       41.9394       66.1880       42.2733       44.1865       50.8327       53.8575       94.1227       95.9000       81.1718       98.6638       94.3281      127.8553      123.1336       88.7815       87.8720       85.7256       95.2499       90.8734       99.1971       88.5025       92.3925       99.5681      101.3641      109.2739      105.2299      101.9982       89.1086      130.2585      139.3118      211.7334      200.5750      214.6650      219.5310      185.5244      172.1864      153.2594      156.1879      145.6909      137.5607      133.5797      132.5797      137.0206      127.8747       98.7877       90.9354       85.9503       94.9799      105.2715      112.3139      119.1770      139.0178      139.6101      165.5854      168.2579      159.2650      167.8408      175.3684      148.1201      153.5947      169.7405      153.5029      177.1575      188.6246      163.6217      117.4076      103.3806      108.9945      103.3746      103.1824      100.2272       89.8835       79.2133       79.3681       75.4957       89.2256      107.3217      115.6439      140.3083      146.7614      144.0270      151.4953      159.0062      145.0259      159.2646      176.2421      162.2892      137.3723      123.3062      132.2225      148.5608      139.2371      136.7676      131.2626      139.5262      138.0079      133.9536      141.4681      160.3253      197.6953      196.9217      204.4776      227.2184      219.9756      207.5595      213.4798      208.8390      242.4095      258.9158      263.4340      269.5973      266.6074      238.0653      243.6675      273.1757      322.4179      329.6381      291.9897      330.9514      315.3096      349.7438      351.3512      363.2809      343.5965      461.7351      449.0879      378.1505      349.8225      332.7237      305.8663      296.9800      333.2702      309.5031      260.5762      243.0644      246.4147      228.2609      262.4577        0.0000        0.0000        0.0000        0.0000        0.0000        0.0000        0.0000        0.0000        0.0000        0.0000        0.0000        0.0000        0.0000        0.0000        0.0000        0.0000        0.0000        0.0000        0.0000        0.0000        0.0000        0.0000        0.0000        0.0000        0.0000        0.0000        0.0000        0.0000        0.0000        0.0000        0.0000        0.0000        0.0000        0.0000        0.0000        0.0000        0.0000        0.0000        0.0000        0.0000        0.0000        0.0000        0.0000        0.0000        0.0000        0.0000        0.0000        0.0000        0.0000        0.0000        0.0000        0.0000        0.0000        0.0000        0.0000        0.0000        0.0000        0.0000        0.0000
        0.0000        0.0000        0.0000        0.0000        0.0000        0.0000        0.0000        0.0000        0.0000        0.0000        0.0000        0.0000        0.0000        0.0000        0.0000        0.0000        0.0000        0.0000        0.0000        0.0000        0.0000       44.0419       47.0714       10.3526       10.8011       23.8870       36.0383       14.8683       13.9484       20.0677       15.7872       14.9074       15.9328       18.6600       24.3456       27.3048       48.0386       35.1684       31.8331       25.4008       35.1287       39.6084       49.7799       43.4671       36.8965       27.9790       31.9212       27.5567       43.9072       37.2442       30.8967       27.1926       34.9531       50.0753       49.5342       46.7231       75.6716       47.8547       60.2730       94.7282      130.1875       98.7721      116.9331       93.1025      103.8815      155.7206      136.5157      101.8673       97.1151      115.2537       94.6702      115.8807      116.2322      125.5806      132.6779      122.6809      131.9321      163.3533      171.3901      189.2633      184.6016      246.4087      212.6815      218.9164      243.5993      211.6232      178.8732      157.6331      165.0188      159.4041      149.8238      146.8752      134.5867      121.1223      126.0424      158.9120      130.0933      120.4362      102.4800      134.9104      122.0908      136.3803      139.4290      151.7770      145.9300      167.6645      198.6277      176.1197      169.4022      158.7932      165.4612      163.3739      167.9560      213.2296      213.7418      200.3172      178.8311      122.3074      104.7053      118.9870      102.2974       95.5951       94.7760       90.7521       88.6954       86.0830       89.5113      105.7358      114.7695      116.2310      143.9602      186.3157      191.1751      159.8413      137.0191      176.9410      190.8497      183.7417      161.8878      133.1055      134.2600      136.5004      180.4940      139.6299      141.3603      151.9336      144.4236      135.6876      130.3540      145.0295      180.8972      213.9115      237.2076      271.9220      254.4363      280.2322      260.1188      247.1705      250.6905      268.2280      279.3394      294.5740      320.9360      295.3431      269.8684      285.4053      337.1548      362.4852      331.8172      341.0482      336.2379      321.4201      345.8799      356.5251      391.9170      420.2386      497.4432      463.3734      388.5123      338.7323      319.0739      291.4363      314.4773      391.3780      303.1757      275.9597      267.5093      306.8861      283.6368      276.1765        0.0000        0.0000        0.0000        0.0000        0.0000        0.0000        0.0000        0.0000        0.0000        0.0000        0.0000        0.0000        0.0000        0.0000        0.0000        0.0000        0.0000        0.0000        0.0000        0.0000        0.0000        0.0000        0.0000        0.0000        0.0000        0.0000        0.0000        0.0000        0.0000        0.0000        0.0000        0.0000        0.0000        0.0000        0.0000        0.0000        0.0000        0.0000        0.0000        0.0000        0.0000        0.0000        0.0000        0.0000        0.0000        0.0000        0.0000        0.0000        0.0000        0.0000        0.0000        0.0000        0.0000        0.0000        0.0000        0.0000        0.0000        0.0000        0.0000
        0.0000        0.0000        0.0000        0.0000        0.0000        0.0000        0.0000        0.0000        0.0000        0.0000        0.0000        0.0000        0.0000        0.0000        0.0000        0.0000        0.0000        0.0000        0.0000        0.0000        0.0000       44.7744       32.5488        8.9840        9.1031       15.8428       27.9652       17.6996       12.0153       15.6700       19.0403       14.6925       13.8321       27.5378       26.9557       26.2290       42.7813       36.5377       31.7234       19.5238       35.9774       53.2786       59.0185       44.6131       44.5536       49.8024       53.4789       37.7807       35.0115       38.5760       35.5678       63.6406       61.6489       69.8421       76.4138       72.8436       50.9082       57.6244      102.4981      143.3340      184.2882      155.6804       97.0914      148.1719      124.0384      119.9381      112.1092      100.6895      136.8595      123.8420      101.0407      123.5322      109.7867      143.5099      154.0446      127.2925      111.8440      152.9156      205.9850      203.7866      195.7194      235.0176      214.8840      178.7181      197.3637      160.8061      159.3995      135.8013      159.0814      173.6806      172.8147      134.6636      142.5823      135.6252      128.9919      127.9338      131.6678      131.8180      130.7680      121.4666      123.8307      140.2911      140.4759      149.0865      158.1056      172.2123      184.3338      180.6021      176.8523      165.7453      157.2339      164.5078      175.1493      209.8194      230.3400      213.2317      152.1223      133.5237      118.7257      120.3039      114.2235      102.2537      102.1452       89.6899       89.9802       91.8068      105.4925      118.8141      141.6659      181.4586      214.3892      238.3016      208.8416      205.8875      167.8190      171.3215      172.3105      177.0305      141.6586      148.9236      175.1558      169.0650      166.4705      150.5112      146.8666      167.2123      178.7388      167.0195      160.8044      168.6700      188.3742      225.6945      260.2470      278.8362      277.6871      268.6433      277.0703      275.3116      296.9253      299.4580      311.2312      319.5629      335.9229      326.6859      347.3716      366.9244      372.6495      421.8033      384.7337      373.5500      387.7496      341.1214      387.7479      420.0388      438.9756      466.6582      471.3441      427.6603      371.9295      383.7472      395.2992      388.5669      372.3040      396.3498      400.4431      363.1767      323.5486      319.9012      277.8968      267.7322      262.8582        0.0000        0.0000        0.0000        0.0000        0.0000        0.0000        0.0000        0.0000        0.0000        0.0000        0.0000        0.0000        0.0000        0.0000        0.0000        0.0000        0.0000        0.0000        0.0000        0.0000        0.0000        0.0000        0.0000        0.0000        0.0000        0.0000        0.0000        0.0000        0.0000        0.0000        0.0000        0.0000        0.0000        0.0000        0.0000        0.0000        0.0000        0.0000        0.0000        0.0000        0.0000        0.0000        0.0000        0.0000        0.0000        0.0000        0.0000        0.0000        0.0000        0.0000        0.0000        0.0000        0.0000        0.0000        0.0000        0.0000        0.0000        0.0000
        0.0000        0.0000        0.0000        0.0000        0.0000        0.0000        0.0000        0.0000        0.0000        0.0000        0.0000        0.0000        0.0000        0.0000        0.0000        0.0000        0.0000        0.0000        0.0000        0.0000        0.0000        0.0000       36.1353       15.9489       25.8863       23.4018       23.4666       15.5297        8.1304       17.6429       25.2532       15.2263       14.7393       17.9405       23.2766       63.1423       42.1124       38.6411       36.4066       18.9225       24.7268       54.1670       53.9671       46.4531       44.1716       45.0659       37.9356       29.2572       27.3567       27.3353       59.2383       69.8734       95.0248       95.0400       86.4325       78.1611       34.2860       47.0462       77.9304      172.9194      171.5860      133.8337      111.5251      117.9936      105.5211      142.6198       95.9944      143.1836      133.9687       93.2674       73.7775      100.9406       90.1703       96.5568      157.8337      138.1333      111.1896      181.8969      239.0613      205.5324      151.1939      163.1389      158.0660      173.2879      161.7655      130.1345      143.0399      129.8656      141.7813      164.3342      199.3544      144.2958      130.4658      109.9035      106.4888      117.7707      135.9015      139.2888      137.6595      129.2138      128.6562      131.9177      143.6383      138.3533      151.1233      154.9205      185.8222      191.3977      183.2516      174.3780      160.3459      164.4068      190.6062      228.8426      206.9016      185.0418      164.5798      136.1389      125.1699      135.8013      121.5989      129.1651      131.6270      104.1746      114.6203      135.6217      140.4385      182.8006      226.0095      274.2727      280.9731      273.6970      214.1706      188.6956      182.1058      182.2627      166.8340      165.3479      169.4016      190.5905      200.3110      205.5786      202.1579      175.4909      173.9320      164.7283      161.2547      186.1658      182.1174      194.4010      200.0277      248.3483      296.3335      301.5989      307.6937      281.8524      309.1053      343.3634      363.0252      341.8974      341.5681      370.1417      359.9442      357.2747      355.9652      369.3648      388.8250      441.2674      413.3877      385.5504      379.1630      372.3816      394.7847      377.8416      392.0581      371.4183      450.9787      513.0244      462.6984      391.7015      419.8246      405.0066      384.4950      415.7415      429.5370      369.3158      319.1771      305.2883      302.4252      294.9567      282.5164        0.0000        0.0000        0.0000        0.0000        0.0000        0.0000        0.0000        0.0000        0.0000        0.0000        0.0000        0.0000        0.0000        0.0000        0.0000        0.0000        0.0000        0.0000        0.0000        0.0000        0.0000        0.0000        0.0000        0.0000        0.0000        0.0000        0.0000        0.0000        0.0000        0.0000        0.0000        0.0000        0.0000        0.0000        0.0000        0.0000        0.0000        0.0000        0.0000        0.0000        0.0000        0.0000        0.0000        0.0000        0.0000        0.0000        0.0000        0.0000        0.0000        0.0000        0.0000        0.0000        0.0000        0.0000        0.0000        0.0000        0.0000        0.0000
        0.0000        0.0000        0.0000        0.0000        0.0000        0.0000        0.0000        0.0000        0.0000        0.0000        0.0000        0.0000        0.0000        0.0000        0.0000        0.0000        0.0000        0.0000        0.0000        0.0000        0.0000       27.9426       25.3032       25.5718       20.2175       22.3680       28.6706       13.5865       13.3298       30.9519       82.2033       65.6409       32.3586       62.5542       29.4998       41.0629       52.6421       49.7764       43.6543       36.4623       35.9721       35.1471       48.6441       32.3948       26.1553       23.7894       29.1934       23.7446       24.4629       25.6192       58.8091       67.1414       71.4423       97.1552       77.3512       61.0972       55.1246       59.9462       97.4616      142.4540      157.2301      186.3483      123.3063      109.9930       71.8032      120.9952      109.6686       95.0881       94.1974      124.0296      201.8822      126.9899       98.4000       99.3945       97.8494       89.4916      109.8093      130.1162      120.5589      103.0483      113.5301      112.1115      103.4157      100.7101      113.4617      108.4676      108.9912       92.2850      104.3702      118.6648      131.3177      114.8024       99.1653      101.1502      108.9965      108.6918      108.2556      128.1781      153.2153      138.5740      136.9735      152.6142      152.1405      152.1017      131.8619      129.0241      143.2508      180.1096      163.1653      164.2123      172.3639      213.6451      195.4672      195.8366      193.2913      196.6730      164.5426      128.2309      117.3218      122.9493      102.8069      101.8403      106.6946      155.6178      189.7888      199.9174      221.6588      279.6087      311.5317      316.9340      310.1981      244.9336      184.0556      199.6040      211.3020      207.0513      211.7526      230.2090      259.6054      265.1772      260.5584      243.1539      211.2789      173.7307      175.3464      194.2495      173.9311      186.8885      198.2568      221.2862      240.2352      326.2000      339.6384      336.7423      363.3721      349.0995      343.8392      385.2811      392.8903      411.6063      413.7335      404.2611      413.5359      429.6440      428.9606      451.9732      434.8113      436.0735      453.1669      444.3965      460.9909      413.3419      423.5035      411.5248      369.2003      355.4888      420.7566      455.0975      403.9490      411.6107      416.0410      388.2789      377.2538      358.1780      341.2547      324.2979      269.7605      316.7027      315.2401      262.5191      278.7139      263.0067        0.0000        0.0000        0.0000        0.0000        0.0000        0.0000        0.0000        0.0000        0.0000        0.0000        0.0000        0.0000        0.0000        0.0000        0.0000        0.0000        0.0000        0.0000        0.0000        0.0000        0.0000        0.0000        0.0000        0.0000        0.0000        0.0000        0.0000        0.0000        0.0000        0.0000        0.0000        0.0000        0.0000        0.0000        0.0000        0.0000        0.0000        0.0000        0.0000        0.0000        0.0000        0.0000        0.0000        0.0000        0.0000        0.0000        0.0000        0.0000        0.0000        0.0000        0.0000        0.0000        0.0000        0.0000        0.0000        0.0000        0.0000
        0.0000        0.0000        0.0000        0.0000        0.0000        0.0000        0.0000        0.0000        0.0000        0.0000        0.0000        0.0000        0.0000        0.0000        0.0000        0.0000        0.0000        0.0000        0.0000        0.0000       48.1783       39.8779       88.1797       41.4689       23.8111       22.5566       29.4944       13.6856       14.2904       35.6898       47.4440       30.2334       34.0333       25.6063       20.9308       16.6266       36.6673       29.2569       35.5240       36.1218       33.8137       44.5790       52.2251       54.1255       38.5926       28.6116       23.1057       20.4390       19.5005       29.9087       48.2199       51.0121       56.0605       56.5476       49.8737       86.4212       69.7509       69.7223       80.6662       98.7766       99.4627      168.8875      164.4353      108.0123       85.9447      112.1134      107.1483      120.2491      114.3082      136.7947      186.9021      132.4662      103.1797      119.9261      121.3054      121.1618      129.3224      130.7601      129.7521      126.6157      140.7421      124.4486      107.4549      104.9128      112.8227      109.2988      105.5673      109.1397      115.9922      133.4229      172.2411      136.9737      116.5682      107.3390      134.9349      125.4236      120.7092      140.9991      136.8658      129.8678      130.3048      158.1892      145.3351      148.2887      140.3307      125.5892      147.2283      177.4182      166.0503      167.4507      186.2847      192.8344      172.6985      158.0376      168.3751      165.8188      167.7655      165.5199      146.1800      131.7809      104.9467      100.6960      105.9075      172.4708      214.9054      246.5762      280.6663      309.6227      336.3025      350.7297      292.6181      234.5236      210.0690      199.7938      210.3498      242.4839      266.7870      293.6982      333.7985      355.5179      344.5038      295.8642      246.4201      217.8593      200.9109      193.9083      189.3796      198.2120      218.3250      272.8582      312.2936      362.9154      390.5933      397.4273      395.4738      364.1809      345.4327      386.9691      465.3859      468.5737      493.7993      483.1979      473.5896      503.0694      496.1426      524.1719      508.6199      501.8884      476.2593      493.4733      503.4191      432.8548      377.9382      381.2978      367.1297      333.3359      353.9912      356.6602      330.0761      366.0583      380.1010      373.5072      359.0800      371.2060      373.9940      319.3726      285.8854      298.4276      271.0475      248.7441      268.2238      233.1748      188.1641        0.0000        0.0000        0.0000        0.0000        0.0000        0.0000        0.0000        0.0000        0.0000        0.0000        0.0000        0.0000        0.0000        0.0000        0.0000        0.0000        0.0000        0.0000        0.0000        0.0000        0.0000        0.0000        0.0000        0.0000        0.0000        0.0000        0.0000        0.0000        0.0000        0.0000        0.0000        0.0000        0.0000        0.0000        0.0000        0.0000        0.0000        0.0000        0.0000        0.0000        0.0000        0.0000        0.0000        0.0000        0.0000        0.0000        0.0000        0.0000        0.0000        0.0000        0.0000        0.0000        0.0000        0.0000        0.0000        0.0000
        0.0000        0.0000        0.0000        0.0000        0.0000        0.0000        0.0000        0.0000        0.0000        0.0000        0.0000        0.0000        0.0000        0.0000        0.0000        0.0000        0.0000        0.0000        0.0000        0.0000       63.8517       42.0893       47.7173       31.1253       38.8734       32.5357       26.4332       18.1344       29.4695       33.1900       26.3549       27.6620       43.0197       44.3562       34.2691       37.3240       38.6032       36.4255       29.3817       37.5891       48.5736       43.8592       50.0048       52.3776       52.8294       32.1084       30.0265       18.8433       22.6473       36.2851       33.5614       40.1746       41.5413       41.5814       57.1364       89.5496       99.3154       72.8870       77.6551       88.3507       78.3482      105.3196      102.1620       96.3573       88.1871      102.8294      135.8399      108.6591      113.1516      141.0856      130.2648      115.5928      113.3708      143.2408      144.8041      170.2559      143.9530      130.5372      130.7136      122.9297      138.7948      134.8152      124.9206      122.0974      120.6995      114.8006      109.8460      177.8212      171.0535      159.4539      119.6707      127.5968      105.6659      128.6214      139.0453      133.9066      122.4832      134.1750      134.3382      135.4866      140.0174      161.3145      152.0223      153.3643      144.0246      140.9482      136.3854      145.1223      161.9667      156.2065      129.9783      162.0771      157.7824      161.1259      156.7086      183.0737      177.1588      190.0701      147.3024      127.8019      117.3503      109.0932      132.0451      205.9184      249.5695      295.0887      328.7765      328.5099      347.5722      316.6726      264.7003      219.4174      218.1812      216.9154      227.2714      265.0609      312.2470      334.8313      345.6574      368.1299      365.3829      351.3956      308.7099      230.8061      208.2560      215.6216      211.9955      219.3004      237.0833      257.6622      315.1578      375.2920      447.2352      456.6653      415.8754      365.4726      395.6998      404.2961      437.4874      472.3599      500.7981      478.0337      510.7221      530.7453      495.2705      497.0449      488.1983      535.0029      524.5818      544.1844      532.7083      480.1284      429.7857      393.0025      393.7599      358.6393      359.4937      330.8091      330.7905      354.9264      347.5800      352.7040      365.8955      373.6901      372.0575      346.3746      300.7426      275.5527      240.3562      215.7737      226.0813      204.6061      186.5221      202.8497        0.0000        0.0000        0.0000        0.0000        0.0000        0.0000        0.0000        0.0000        0.0000        0.0000        0.0000        0.0000        0.0000        0.0000        0.0000        0.0000        0.0000        0.0000        0.0000        0.0000        0.0000        0.0000        0.0000        0.0000        0.0000        0.0000        0.0000        0.0000        0.0000        0.0000        0.0000        0.0000        0.0000        0.0000        0.0000        0.0000        0.0000        0.0000        0.0000        0.0000        0.0000        0.0000        0.0000        0.0000        0.0000        0.0000        0.0000        0.0000        0.0000        0.0000        0.0000        0.0000        0.0000        0.0000        0.0000
        0.0000        0.0000        0.0000        0.0000        0.0000        0.0000        0.0000        0.0000        0.0000        0.0000        0.0000        0.0000        0.0000        0.0000        0.0000        0.0000        0.0000        0.0000        0.0000        0.0000       69.2096       74.6879       64.3528       44.5803       48.0509       91.1883       77.9330       38.1341       34.7151       35.4864       35.3829       44.6079       30.6852       47.1903       64.8980       42.7014       42.9419       42.2062       44.5078       53.0563       53.1526       37.2514      102.7265       56.3136       43.3950       53.7515       48.0851       30.0642       37.5728       50.0927       35.9842       28.6401       49.6403       45.5321       79.6006      148.3583      163.6033      161.2390       97.2552       74.2210       81.7238       77.3374      114.4172      117.9422       93.4621      104.7599       82.2389      107.8818      126.9296      174.3080      220.2546      123.7441      169.0232      121.0466      156.6317      162.4642      169.1155      181.3149      167.8920      151.7201      150.4403      145.4016      139.8033      125.9270      133.3009      119.7183      129.3555      183.1152      138.1851      153.2001      159.3941      132.1414      137.3125      126.0810      158.6307      153.8661      130.0838      124.8511      131.5307      156.5286      170.3819      142.1978      138.5859      140.6962      147.9884      141.9564      146.3481      136.6282      128.0318      144.7357      149.6642      160.9500      153.4246      162.8048      151.3854      163.7368      163.5071      141.7137      131.9319      123.6647      125.0995      123.2613      149.4732      236.6458      276.3140      355.9733      350.4003      305.3953      306.6424      280.0637      265.7135      221.8030      205.8888      204.2005      238.1037      307.6194      380.1876      376.8473      351.6581      354.1613      349.5095      341.7032      337.2731      300.7015      264.2412      262.4086      226.1430      222.2809      231.0491      246.5103      254.3616      341.1976      405.7118      427.4815      395.8755      379.7407      455.9938      493.5118      496.6663      449.8405      476.8991      444.6001      434.6149      476.9520      426.7151      424.6581      449.9638      499.6172      506.7565      498.1247      479.3926      426.5170      416.6913      398.7932      402.2191      346.2112      334.1681      316.3334      318.3531      311.6141      339.9521      347.4306      330.4101      323.8819      320.0439      324.0767      271.3997      261.1816      241.3409      217.0492      225.1711      208.8860      161.3364      189.8871      177.3473        0.0000        0.0000        0.0000        0.0000        0.0000        0.0000        0.0000        0.0000        0.0000        0.0000        0.0000        0.0000        0.0000        0.0000        0.0000        0.0000        0.0000        0.0000        0.0000        0.0000        0.0000        0.0000        0.0000        0.0000        0.0000        0.0000        0.0000        0.0000        0.0000        0.0000        0.0000        0.0000        0.0000        0.0000        0.0000        0.0000        0.0000        0.0000        0.0000        0.0000        0.0000        0.0000        0.0000        0.0000        0.0000        0.0000        0.0000        0.0000        0.0000        0.0000        0.0000        0.0000        0.0000        0.0000
        0.0000        0.0000        0.0000        0.0000        0.0000        0.0000        0.0000        0.0000        0.0000        0.0000        0.0000        0.0000        0.0000        0.0000        0.0000        0.0000        0.0000        0.0000        0.0000        0.0000        0.0000      147.4623      112.3800      116.5149      118.8783      125.1585      145.4805       88.3300       81.7136       66.5956       59.5254       25.9336       37.4305       69.6427       67.6964       46.6382       44.2541       49.8075       50.0065       45.6511       42.3589       60.9587       67.5175       69.7954       63.6951       50.7127       45.7283       39.6909       43.1293       37.4145       26.8201       30.4615       43.7638       55.4563       68.4826       96.0082      135.8448      146.5049      156.4207      173.3734      115.5834      108.9443      236.8293      145.8839      112.2188      172.8408      114.8874      101.3270      124.6733      138.7021      141.6304      135.6495      151.8403      118.0124      133.6144      129.1342      161.5451      154.7235      174.2615      152.2462      147.0483      152.3892      165.3973      156.1021      151.0585      186.3601      123.3660      113.1426      128.5080      139.6131      122.6529      123.6709      162.1644      136.2068      155.2078      170.5882      146.9261      145.4707      144.7156      161.5539      142.7919      143.8268      144.1505      151.6572      152.7727      150.3660      123.2064      111.3858      121.4851      122.0358      147.4125      152.6105      155.5581      146.7882      133.9852      154.2414      155.8756      140.5892      123.6930      171.1001      162.2822      172.7713      209.0595      272.6588      293.7920      352.2069      343.7177      280.6653      277.6620      253.7146      265.3460      242.6307      235.5313      235.5626      253.9725      307.4347      351.5644      371.4706      348.8249      356.9383      350.3855      326.0280      313.0222      260.9391      230.3479      238.1391      234.5826      231.0131      228.3275      239.1975      254.3405      311.6824      337.4880      365.3067      349.1070      352.4755      361.7870      393.1693      425.7224      387.4587      393.3469      376.6993      368.2778      376.1583      370.9170      357.9726      376.8167      388.7678      414.8486      394.9203      364.0726      327.3109      291.9661      288.5609      321.8584      292.1971      292.6561      291.4009      285.6373      284.1739      295.0592      292.9901      271.0706      255.7784      250.0524      246.1634      245.6917      230.6163      190.6233      184.8354      175.9747      169.3861      135.7467      145.3698      145.8158      136.4700        0.0000        0.0000        0.0000        0.0000        0.0000        0.0000        0.0000        0.0000        0.0000        0.0000        0.0000        0.0000        0.0000        0.0000        0.0000        0.0000        0.0000        0.0000        0.0000        0.0000        0.0000        0.0000        0.0000        0.0000        0.0000        0.0000        0.0000        0.0000        0.0000        0.0000        0.0000        0.0000        0.0000        0.0000        0.0000        0.0000        0.0000        0.0000        0.0000        0.0000        0.0000        0.0000        0.0000        0.0000        0.0000        0.0000        0.0000        0.0000        0.0000        0.0000        0.0000        0.0000        0.0000
        0.0000        0.0000        0.0000        0.0000        0.0000        0.0000        0.0000        0.0000        0.0000        0.0000        0.0000        0.0000        0.0000        0.0000        0.0000        0.0000        0.0000        0.0000        0.0000        0.0000        0.0000      130.9843      109.5458      149.3347      152.0059      140.0904      131.2667      101.8651       86.4947       81.7353       71.6650       31.6033       43.1664       68.6453       59.8502       69.2146       54.4349       59.9098       65.5151       65.5909       77.8288       80.3900       81.0827       71.7042       76.1428       70.2283       61.4986       58.9611       56.2052       48.8570       49.6589       54.4569       50.4508       52.3500       61.7819       68.7013       85.4429      108.9564      118.0235      111.7268      111.8941       99.1279      137.4888      122.8678      181.5501      155.3153      138.3559      104.4732      111.3342      106.3630      185.5792      156.0579      128.2757      116.4780      150.4982      158.8393      163.6346      167.2899      170.5320      158.0887      150.8345      148.0205      150.9456      154.2548      156.3236      169.6774      131.6085      133.1985      143.7941      127.9830      113.7201      140.7894      197.9476      164.0926      152.4253      161.3939      181.6716      181.7118      173.0249      195.0171      169.1478      144.4538      152.1166      139.1804      134.9796      139.2183      117.6793      110.0959      123.5254      124.1104      142.4009      163.0185      157.0592      156.8001      150.2095      178.7033      162.6034      133.0293      131.9118      181.9631      191.1343      213.5495      252.8982      296.2124      323.4640      327.2189      308.3140      282.7776      266.2191      244.0898      278.7408      274.2186      225.0381      250.2409      297.3091      347.0653      374.6443      392.4119      380.4073      359.6755      363.3084      359.4228      333.5283      254.9829      244.2513      204.3468      191.1839      202.1314      210.3988      231.6617      260.8998      285.1549      300.5413      326.2536      342.8539      347.8196      322.7801      343.4991      416.9144      386.6879      384.7151      352.1816      329.2376      304.9243      310.8536      322.8135      348.9819      337.4962      347.1743      377.1150      333.4591      281.4224      261.3418      239.5632      264.3213      273.6240      253.5099      262.2253      265.9284      278.0558      276.2834      249.0819      252.4242      229.9221      234.3929      241.1877      218.9902      222.8804      218.8895      187.7340      186.9612      159.5966      138.6411      141.6938      156.2195      156.9000        0.0000        0.0000        0.0000        0.0000        0.0000        0.0000        0.0000        0.0000        0.0000        0.0000        0.0000        0.0000        0.0000        0.0000        0.0000        0.0000        0.0000        0.0000        0.0000        0.0000        0.0000        0.0000        0.0000        0.0000        0.0000        0.0000        0.0000        0.0000        0.0000        0.0000        0.0000        0.0000        0.0000        0.0000        0.0000        0.0000        0.0000        0.0000        0.0000        0.0000        0.0000        0.0000        0.0000        0.0000        0.0000        0.0000        0.0000        0.0000        0.0000        0.0000        0.0000        0.0000        0.0000
        0.0000        0.0000        0.0000        0.0000        0.0000        0.0000        0.0000        0.0000        0.0000        0.0000        0.0000        0.0000        0.0000        0.0000        0.0000        0.0000        0.0000        0.0000        0.0000        0.0000        0.0000      188.1693      143.4844      189.9143      184.8773      183.8413      158.7152      119.0325      112.0987      108.6057       98.4109       31.5757       33.8978       41.9728       45.0448       56.2354       60.7776       62.0591       66.2718       71.7544      102.7264       81.3512      106.0301      113.3050       96.1907       86.6035       79.4422       47.8408       49.6099       50.4700       69.5637       63.6199       68.8519       72.3207       72.2571       72.5231       81.6215       83.9836      107.4829       99.8053      109.4417      151.6741      167.0112      159.2508      131.8360      136.8744      145.9857      122.1894      123.8180      152.0938      177.9328      137.8650      123.1332      116.4626      130.1615      110.9677      131.2639      151.1588      156.0948      140.4071      142.5116      154.1580      173.6396      137.9669      171.8863      157.3230      130.6587      141.3631      188.0412      151.8094      157.1846      173.1000      185.8953      160.7722      184.8286      188.0299      174.0525      185.2758      194.2747      189.2363      185.5774      182.4579      174.5421      146.9780      146.7866      130.6013      113.8063      114.0876      138.3339      130.3753      133.8937      149.1918      142.9897      135.8288      131.2262      166.2643      143.8638      145.2200      146.2195      187.2231      209.0426      231.6884      252.1075      302.7776      314.2459      315.3428      292.3271      269.2177      244.3945      217.7239      229.9560      230.1820      239.6926      244.1592      271.1763      323.8217      368.1274      379.3981      381.3110      352.4261      337.2811      353.5061      333.9200      258.8541      210.9126      168.4858      179.6341      204.0552      211.8672      231.8830      244.8356      271.4536      295.8145      352.5222      327.5989      343.6522      305.6032      288.6142      313.8725      309.8176      319.6173      327.4497      297.0756      264.5365      274.7788      280.2051      287.5428      291.3819      305.6228      303.0613      280.4333      255.4572      234.5010      252.3515      244.0084      218.3242      206.3806      220.4933      223.0344      242.0211      263.2621      270.4447      261.1086      251.5359      247.2585      252.4825      261.6259      259.8289      232.5946      208.3400      182.2967      170.4892      146.0329      145.3974      158.4480      170.9100        0.0000        0.0000        0.0000        0.0000        0.0000        0.0000        0.0000        0.0000        0.0000        0.0000        0.0000        0.0000        0.0000        0.0000        0.0000        0.0000        0.0000        0.0000        0.0000        0.0000        0.0000        0.0000        0.0000        0.0000        0.0000        0.0000        0.0000        0.0000        0.0000        0.0000        0.0000        0.0000        0.0000        0.0000        0.0000        0.0000        0.0000        0.0000        0.0000        0.0000        0.0000        0.0000        0.0000        0.0000        0.0000        0.0000        0.0000        0.0000        0.0000        0.0000        0.0000        0.0000        0.0000
        0.0000        0.0000        0.0000        0.0000        0.0000        0.0000        0.0000        0.0000        0.0000        0.0000        0.0000        0.0000        0.0000        0.0000        0.0000        0.0000        0.0000        0.0000        0.0000        0.0000        0.0000      236.0249      210.8077      263.4712      273.1668      238.3417      213.1167      161.9667      146.7440      143.9041      110.9769       27.1240       33.3380       29.9322       37.4095       61.0875       73.9173       74.4137       76.7267       70.7491       91.7088       83.8780       89.8857      156.3224      122.9115      112.7249      133.6328       96.2725      103.3631       71.7689       64.1310       62.1647       54.7652       71.1860       83.3904      134.7278      110.4062       86.9079      133.3316      120.9701      185.3297      180.7305      244.5191      239.2257      170.5325      122.5835      115.9216      110.1630      146.2099      165.5293      141.2868      138.0635      105.3139      134.2926      179.6943      162.9239      150.6820      160.1752      160.7998      141.1870      142.7969      140.2574      143.4080      128.9431      125.6344      115.9351      121.7625      115.2759      157.6398      140.7565      116.7848      141.4905      170.2367      145.4428      183.9750      200.5653      160.8171      157.7808      189.2606      184.5707      157.4557      152.3905      164.0733      149.1793      131.0958      120.2526      110.7172      126.3988      143.2383      137.3263      144.8532      135.2866      129.3424      121.3174      127.5484      137.3660      119.4673      122.1940      147.2345      192.7234      219.7978      239.1624      247.8981      272.8627      284.7317      275.5385      311.0207      272.6613      257.5001      211.3448      208.9999      204.2253      235.7718      262.0571      258.4486      257.2349      278.5964      312.1779      324.2230      311.2167      311.8254      299.5495      267.7078      215.9882      183.0233      171.6313      176.3931      220.6027      238.1341      272.2551      293.4112      290.2531      319.8365      343.9471      273.2112      341.9549      282.8851      240.5113      238.5590      255.9888      300.2471      249.8956      232.2555      215.2882      214.4076      219.2921      241.7158      245.5660      256.3863      258.1582      272.3019      271.6135      272.6711      260.2442      231.8304      188.7626      183.8406      182.6295      194.1649      219.9485      236.5883      268.5716      284.0444      292.1506      277.4329      295.2706      282.3432      276.7189      238.7849      234.1306      222.7492      180.4494      185.6411      149.2340      134.9027        0.0000        0.0000        0.0000        0.0000        0.0000        0.0000        0.0000        0.0000        0.0000        0.0000        0.0000        0.0000        0.0000        0.0000        0.0000        0.0000        0.0000        0.0000        0.0000        0.0000        0.0000        0.0000        0.0000        0.0000        0.0000        0.0000        0.0000        0.0000        0.0000        0.0000        0.0000        0.0000        0.0000        0.0000        0.0000        0.0000        0.0000        0.0000        0.0000        0.0000        0.0000        0.0000        0.0000        0.0000        0.0000        0.0000        0.0000        0.0000        0.0000        0.0000        0.0000        0.0000        0.0000        0.0000
        0.0000        0.0000        0.0000        0.0000        0.0000        0.0000        0.0000        0.0000        0.0000        0.0000        0.0000        0.0000        0.0000        0.0000        0.0000        0.0000        0.0000        0.0000        0.0000        0.0000        0.0000        0.0000      439.4623      436.2083      393.6043      362.9303      314.3922      336.9088      315.0019      272.0023      212.4198       68.2837       39.0296       30.6841       37.6638       81.7334       96.4948      103.4881      100.0224       89.4031       88.7600       94.2976       85.1652       81.3919       81.4336       70.1250       81.6653       93.4349       84.4737       82.1090       87.1999       77.4095       86.6937       81.0573       92.6326      108.5572       89.9567       92.1450       98.3523      104.0902      126.9110      139.5783      130.2916      129.5040      109.9906      107.1411      109.6232      105.9710      115.3874      135.0555      145.0468      104.1754      122.1676      150.5558      146.2682      132.4107      127.3663      134.6208      128.1622      126.5177      127.6333      129.3989      123.0960      106.6631      106.9760      101.8217       96.2915      112.7618      116.0659       97.3059      105.8086      118.3154      129.8089      145.3913      136.5731      145.2053      130.5167      157.3818      164.6032      138.0163      134.6724      136.1517      143.0442      140.4409      134.5076      130.6739      130.5602      138.7655      151.8836      149.3353      146.6627      122.6364      120.9235      113.8786      118.8344      132.2692      114.1757      124.3677      163.3126      195.1788      238.9392      245.9152      249.8054      281.5416      264.7961      271.8284      298.7442      265.2985      291.0479      235.1000      205.2848      196.7089      205.3451      240.1883      242.6796      236.3522      216.8103      246.9489      247.5763      252.3981      222.1449      214.1082      197.0449      194.9367      193.5581      204.7809      223.0926      262.5770      263.5348      279.5047      283.8578      273.9455      291.3358      274.8457      240.5721      209.1289      175.8015      145.0613      145.5347      143.3527      160.6166      156.4757      135.5556      132.0121      153.5746      155.2411      157.3155      196.4772      232.8334      233.4163      286.6046      296.2889      244.4798      216.9550      195.2696      194.7007      175.7010      185.5270      201.6135      231.6658      271.8051      313.8636      300.8312      295.0197      299.8891      288.3751      283.9351      293.1404      268.3131      228.3270      182.8912      166.6980      181.0328      166.8307      135.5455      120.8646      102.9827       94.0442       99.2300        0.0000        0.0000        0.0000        0.0000        0.0000        0.0000        0.0000        0.0000        0.0000        0.0000        0.0000        0.0000        0.0000        0.0000        0.0000        0.0000        0.0000        0.0000        0.0000        0.0000        0.0000        0.0000        0.0000        0.0000        0.0000        0.0000        0.0000        0.0000        0.0000        0.0000        0.0000        0.0000        0.0000        0.0000        0.0000        0.0000        0.0000        0.0000        0.0000        0.0000        0.0000        0.0000        0.0000        0.0000        0.0000        0.0000        0.0000        0.0000        0.0000        0.0000
        0.0000        0.0000        0.0000        0.0000        0.0000        0.0000        0.0000        0.0000        0.0000        0.0000        0.0000        0.0000        0.0000        0.0000        0.0000        0.0000        0.0000        0.0000        0.0000        0.0000        0.0000        0.0000        0.0000        0.0000        0.0000        0.0000      379.1286      399.6304      373.5026      324.9319      254.2143       86.7514       50.0001       38.9244       47.8179       97.9739      113.8131      123.8884      117.3097      102.2096      100.7082       93.9590       90.0537       72.2060       67.8994       62.3666       63.1737      106.4110       79.3233       73.1079       67.9524       85.4157       89.8318       86.9911      103.2228      100.6389       96.8827      100.0820      127.1218      123.1456      108.4717       98.1772       96.0214      101.8216      116.2455      117.4660      103.6874       94.9351      102.3817      119.7535      108.2842      119.3663      127.3650      137.0453      121.2155      119.3362      117.8252      127.8408      128.1625      130.4093      126.6338      117.3388       93.5060      105.8535      141.3446      126.6793      109.2350       96.6570       60.7772       91.5194       96.1118      101.4818       97.9695      116.3086      132.2716      133.4718      153.1346      169.4747      157.3133      145.6391      136.7655      138.4035      136.7721      137.8306      141.7689      133.9775      139.0968      140.7585      146.6563      155.1456      134.7414      125.7443      108.9862      105.4197      111.8480      131.4884      120.3725      141.3179      159.9536      217.7889      244.1184      245.1888      286.0906      325.9066      267.9152      244.2282      267.8126      280.5884      285.2993      246.9675      208.8644      220.8914      215.0769      248.1275      240.8432      230.6483      216.2177      236.6310      209.2713      202.6109      220.2939      203.7639      195.9218      207.3766      241.6922      269.4386      292.0560      288.8468      289.9922      293.4588      295.2318      253.6206      247.1898      215.7749      185.6847      151.2495      127.6635      115.0913      108.5538      108.5403      111.8104      106.6991      104.8241      128.4500      138.2587      134.3425      140.9247      188.1544      216.0079      202.6998      205.5536      218.3301      193.0753      179.5615      183.8144      177.8044      208.7462      215.4388      203.0299      231.8016      265.3721      284.1765      303.4492      294.6422      281.7459      273.9396      281.1594      240.6842      218.5469      198.4489      253.4382      161.5901      191.3762      163.4240      138.5717      130.6317      117.3521       85.7599       68.2738        0.0000        0.0000        0.0000        0.0000        0.0000        0.0000        0.0000        0.0000        0.0000        0.0000        0.0000        0.0000        0.0000        0.0000        0.0000        0.0000        0.0000        0.0000        0.0000        0.0000        0.0000        0.0000        0.0000        0.0000        0.0000        0.0000        0.0000        0.0000        0.0000        0.0000        0.0000        0.0000        0.0000        0.0000        0.0000        0.0000        0.0000        0.0000        0.0000        0.0000        0.0000        0.0000        0.0000        0.0000        0.0000        0.0000        0.0000        0.0000        0.0000        0.0000
        0.0000        0.0000        0.0000        0.0000        0.0000        0.0000        0.0000        0.0000        0.0000        0.0000        0.0000        0.0000        0.0000        0.0000        0.0000        0.0000        0.0000        0.0000        0.0000        0.0000        0.0000        0.0000        0.0000        0.0000        0.0000        0.0000        0.0000      438.9748      413.1946      363.1819      284.7248       96.9239       66.5199       48.2520       55.9728      123.0743      135.0233      135.7163      129.9352      116.5727      102.3852       96.3669       87.0046       71.2431       58.3244       56.7094       47.7570       69.3554       77.2825       79.5549       72.1806       85.4857      101.7821       92.2800      117.5141      103.9251      107.9825      112.0699      113.8680      109.6039       95.6609       88.4378       89.7696       93.3438      101.0037      105.0416      111.0702      105.4668      101.9124      113.8655      112.3425      132.2337      150.6714      138.5020      129.5775      124.7735      120.7452      127.8225      128.4218      131.1889      161.7574      149.6702      111.2115       79.4048       82.8809       79.0948       82.2504       68.7691       50.1161       53.1568       59.2726       61.3139       77.4078      107.7324      139.3787      122.2239      129.4230      135.0964      143.6393      135.3358      117.8438      139.6518      136.3935      137.2973      133.2095      127.5027      134.8968      157.9354      175.1719      162.5764      140.1951      139.4467      126.9306      116.1388      113.3711      119.1591      131.2944      146.2269      159.7783      223.6877      240.2706      259.1253      298.9848      302.9717      280.9398      288.0159      301.9749      344.5435      271.9522      226.5635      180.3499      198.3387      186.2246      216.9603      219.3143      204.4767      197.9179      195.3596      193.7394      194.6210      206.6555      159.0937      179.0902      218.6622      261.9839      269.7931      308.8357      280.1105      291.1707      295.3094      293.5657      250.2004      222.5206      191.1093      157.5669      104.3313       90.3130       94.7981       94.0794       85.3059       88.2920       85.8234       84.6813       87.4582       85.3967      106.2948      170.7491      203.7511      230.5901      198.3698      187.0391      187.1350      179.3949      163.4836      153.6628      166.1733      173.4745      197.7113      187.4879      196.5211      235.2115      267.3932      260.0333      290.7517      314.9937      303.1571      249.3364      220.1331      217.6332      206.8602      194.4486      170.2205      176.7691      148.0551      137.0671      154.4010       89.5983       71.2581       63.1962       37.2600        0.0000        0.0000        0.0000        0.0000        0.0000        0.0000        0.0000        0.0000        0.0000        0.0000        0.0000        0.0000        0.0000        0.0000        0.0000        0.0000        0.0000        0.0000        0.0000        0.0000        0.0000        0.0000        0.0000        0.0000        0.0000        0.0000        0.0000        0.0000        0.0000        0.0000        0.0000        0.0000        0.0000        0.0000        0.0000        0.0000        0.0000        0.0000        0.0000        0.0000        0.0000        0.0000        0.0000        0.0000        0.0000        0.0000        0.0000        0.0000        0.0000
        0.0000        0.0000        0.0000        0.0000        0.0000        0.0000        0.0000        0.0000        0.0000        0.0000        0.0000        0.0000        0.0000        0.0000        0.0000        0.0000        0.0000        0.0000        0.0000        0.0000        0.0000        0.0000        0.0000        0.0000        0.0000        0.0000        0.0000        0.0000        0.0000        0.0000      321.3915      111.7428       80.8004       66.9401       71.8051      148.4800      149.0732      144.4289      130.7695      104.5456       94.6943       85.5198       75.9299       54.4398       59.3712       66.9955       70.3797       81.9030       91.4626       81.7539       77.0861      104.1572      108.8778       99.4298      139.0623      110.5505      101.5079      100.9715       97.9028       92.5035       88.2355      102.9640      115.6320       99.8389      105.4709      121.9584      138.8533      121.5234      113.2875      108.3489      124.2060      114.5169      130.1338      114.0645      130.7447      114.9974      110.8895      108.5232      105.6447      113.1059      121.4702      105.2990       98.9412       83.1341       77.0547       85.4174       72.2227       58.0018       54.2300       54.4036       67.9767       74.4286       81.2892      101.4123      104.9039       99.7391      121.2825      120.0147      137.4658      140.4978      122.3070      134.0771      120.5060      115.4644      117.4406      126.0710      139.5258      154.6602      171.0101      168.6563      150.1114      149.9202      127.0807      111.9056      117.3274      119.3180      151.6740      174.0874      204.7592      246.2456      244.2555      298.3230      311.6006      292.9077      316.8781      352.8949      308.5542      303.2832      251.8201      216.8850      182.0499      212.0318      185.1168      192.6172      228.5556      173.1333      163.8301      177.8543      156.9399      158.0935      159.8326      154.9674      183.1155      230.5902      270.9805      273.5280      294.2553      274.4450      262.4483      273.4463      254.7545      217.4910      181.7195      160.0636      147.9923      100.8041       86.9574       86.1424       81.5887       74.9501       77.8361       81.0029       93.5980       91.3728       96.8280      109.7184      184.3053      216.0934      208.7883      195.2288      191.2545      180.7506      168.3713      164.8116      158.7625      159.4915      159.7945      175.3761      176.4049      198.9053      213.9095      216.8914      282.8342      271.5316      253.2388      265.3919      261.3349      266.0719      235.3579      205.2001      190.2415      161.7358      149.7672      165.6002      167.4355      116.1813       90.7593       70.3825       61.1329       24.9900        0.0000        0.0000        0.0000        0.0000        0.0000        0.0000        0.0000        0.0000        0.0000        0.0000        0.0000        0.0000        0.0000        0.0000        0.0000        0.0000        0.0000        0.0000        0.0000        0.0000        0.0000        0.0000        0.0000        0.0000        0.0000        0.0000        0.0000        0.0000        0.0000        0.0000        0.0000        0.0000        0.0000        0.0000        0.0000        0.0000        0.0000        0.0000        0.0000        0.0000        0.0000        0.0000        0.0000        0.0000        0.0000        0.0000        0.0000        0.0000        0.0000
        0.0000        0.0000        0.0000        0.0000        0.0000        0.0000        0.0000        0.0000        0.0000        0.0000        0.0000        0.0000        0.0000        0.0000        0.0000        0.0000        0.0000        0.0000        0.0000        0.0000        0.0000        0.0000        0.0000        0.0000        0.0000        0.0000        0.0000        0.0000        0.0000        0.0000        0.0000      260.6002      201.6396        0.0000        0.0000      151.5545      148.0291      140.0024      117.1548       55.8760       47.0279       42.1310       37.5493       42.6273       42.2702       48.0270       57.9771      116.9048      138.9054      149.2876      134.5794      106.9765      105.3377      104.6649      107.1450      104.4140      105.8637       97.3338       96.2374      109.8183      122.5471      122.7344      128.3391      107.9508      107.8971      119.2116      129.8864      121.7568      115.1745      118.0993      121.9099      113.5087      118.9403      114.1539      107.1748      118.2427      117.7419      128.8220      132.4755      140.5751      149.2053      154.5824      134.1153      122.7530       99.6668      167.4377      176.9902      143.7080       80.4063       96.2973      114.6771       85.0402      133.6815      105.0951      239.8068      147.7239      153.1632      166.6652      166.0673      131.9705      130.2115      118.3751      120.2384      118.5773      116.2602      133.9496      158.5514      179.9702      183.6686      233.3470      215.2612      168.1577      139.6466      141.5457      135.6411      135.6310      177.2981      207.3838      253.5617      281.5657      304.4453      358.3282      392.9524      346.2635      306.3148      324.1993      286.4007      255.3259      227.1343      223.7393      191.3618      209.7873      166.6717      159.9593      164.8192      146.2668      138.0371      136.1832      118.0993      151.8635      172.9210      161.5082      172.7723      221.7088      240.1842      234.1513      248.5731      240.7342      220.5773      229.6091      200.5493      162.8502      143.7321      124.8200      119.4972      104.1689       95.1298       78.2724       67.8271       83.0074       78.7439       85.7024       94.5166       99.0054      141.2139      156.4844      191.9097      232.3388      222.9769      226.9671      207.0383      180.7061      172.8596      167.7404      174.7434      159.1154      140.1686      123.6783      148.1535      166.1308      159.5940      165.6878      186.4218      214.4973      194.1211      182.3172      181.9340      225.1000      194.6696      166.6060      163.5512      170.9749      160.4682      146.1708      123.9313      102.8920       90.4777       58.2127        0.0000        0.0000        0.0000        0.0000        0.0000        0.0000        0.0000        0.0000        0.0000        0.0000        0.0000        0.0000        0.0000        0.0000        0.0000        0.0000        0.0000        0.0000        0.0000        0.0000        0.0000        0.0000        0.0000        0.0000        0.0000        0.0000        0.0000        0.0000        0.0000        0.0000        0.0000        0.0000        0.0000        0.0000        0.0000        0.0000        0.0000        0.0000        0.0000        0.0000        0.0000        0.0000        0.0000        0.0000        0.0000        0.0000        0.0000        0.0000        0.0000        0.0000        0.0000
        0.0000        0.0000        0.0000        0.0000        0.0000        0.0000        0.0000        0.0000        0.0000        0.0000        0.0000        0.0000        0.0000        0.0000        0.0000        0.0000        0.0000        0.0000        0.0000        0.0000        0.0000        0.0000        0.0000        0.0000        0.0000        0.0000        0.0000        0.0000        0.0000        0.0000        0.0000        0.0000        0.0000        0.0000        0.0000        0.0000        0.0000      147.4571      123.6432       56.8159       46.4801       39.2899       37.1383       41.8953       45.2434       51.5671       65.7126      138.9845      176.1604      168.6725      158.6327      128.8882      117.9653      119.5313      117.3500      120.0778      121.7215      120.5613      113.9588      125.4591      128.3872      135.2622      132.8143      129.8157      114.5229      126.8893      116.3794      108.4451       99.6746      103.8724      100.3055      107.7191      110.7286      110.1759       97.7684      116.7568      132.6592      106.5235       92.9153      131.0389      152.8487      134.5433      114.4852      150.1778       94.3885      115.6269      293.8329      284.1719      135.2837      132.2055      126.6130       66.2157      137.3857       99.2474      189.6490      146.3543      119.0917      169.9533      181.2717      142.1117      131.1564      137.4522      123.4128      123.4292      113.8802      131.6419      136.3358      170.2240      187.1557      228.9004      204.8021      161.9969      152.7114      185.3304      190.7583      142.7336      164.0767      213.5689      277.2469      348.1298      370.2419      357.6537      417.2402      424.3782      341.2017      319.9259      314.8640      230.8514      230.8810      213.0030      230.4184      204.1656      166.7203      137.0608      124.3772      132.7684      131.5028      125.6938      124.4960      140.1813      146.2870      149.6615      152.6562      197.4420      233.3840      237.7992      245.3361      234.1665      187.2888      176.2340      155.8024      145.2722      128.9292      111.3512      101.7869       85.1530       73.2611       64.3791       58.6152       69.8540       73.5464       86.2192       88.9768      102.1102      127.8947      165.5831      191.3910      235.8424      247.1484      252.0501      226.8787      185.6590      188.4449      163.9768      168.6384      158.5413      133.9185      124.4267      137.7203      134.7205      151.2361      145.7511      142.7988      149.0394      148.6454      156.4934      168.9123      186.9990      186.0684      175.1792      178.0058      188.0195      186.9252      157.1706      133.5962      106.6837       86.6582        0.0000        0.0000        0.0000        0.0000        0.0000        0.0000        0.0000        0.0000        0.0000        0.0000        0.0000        0.0000        0.0000        0.0000        0.0000        0.0000        0.0000        0.0000        0.0000        0.0000        0.0000        0.0000        0.0000        0.0000        0.0000        0.0000        0.0000        0.0000        0.0000        0.0000        0.0000        0.0000        0.0000        0.0000        0.0000        0.0000        0.0000        0.0000        0.0000        0.0000        0.0000        0.0000        0.0000        0.0000        0.0000        0.0000        0.0000        0.0000        0.0000        0.0000        0.0000        0.0000
        0.0000        0.0000        0.0000        0.0000        0.0000        0.0000        0.0000        0.0000        0.0000        0.0000        0.0000        0.0000        0.0000        0.0000        0.0000        0.0000        0.0000        0.0000        0.0000        0.0000        0.0000        0.0000        0.0000        0.0000        0.0000        0.0000        0.0000        0.0000        0.0000        0.0000        0.0000        0.0000        0.0000        0.0000        0.0000        0.0000        0.0000        0.0000        0.0000       79.8269       67.2251       60.4874       59.9361       68.1405       67.0713       74.1714       87.0714      173.5035      187.1669      185.5341      167.7757      134.1507      121.4786      114.1351      131.3424      124.9729      142.4000      142.8219      148.0742      155.1410      163.1107      161.7075      142.1743      140.9521      109.1661      103.5513       95.1483       74.8596       70.1101       82.9424       89.5343       80.3054       99.5093       92.9093       85.1943      104.3376      103.7251       93.8808       98.3271      153.4688      146.0085      109.9636       98.4256      128.3389       93.3804      114.0876      148.1006      200.0668      242.0477      170.7347      104.8700       49.5188      215.4991      247.0842      103.2427       75.6687       72.1636      118.4307      167.1858      120.7591      106.8659      110.3117      121.4460      130.4333      133.9901      137.9218      142.0518      191.6963      195.1071      220.4517      197.5717      170.4921      152.8114      149.6045      146.3555      169.9890      190.8968      217.6234      253.0358      293.6024      370.1346      401.3824      454.6725      455.3357      437.7761      366.7120      346.8953      288.1678      303.5784      218.9098      230.1345      186.2985      185.4063      145.0465      118.8621      125.1565      107.6847      117.1601      116.5372      121.8088      134.9960      137.3220      148.2122      190.9826      196.8616      220.6805      178.7908      200.9292      179.7194      159.9706      147.6903      138.6095      131.4373      109.5295      100.4003       82.8899       62.4769       56.6144       53.7820       63.8435       74.6823       78.6470      102.8235      104.5294      128.1835      152.3163      182.9017      224.0545      249.7565      233.5283      205.1032      186.6629      191.4909      149.3462      139.1449      125.3244      108.2886      109.5113      121.9438      124.3408      120.9112      113.8880      108.4821      116.2000      125.6972      140.0860      154.6151      165.5156      181.1038      193.5984      200.8274      218.5492      198.8616      174.0005      151.0070      100.4241       85.6971        0.0000        0.0000        0.0000        0.0000        0.0000        0.0000        0.0000        0.0000        0.0000        0.0000        0.0000        0.0000        0.0000        0.0000        0.0000        0.0000        0.0000        0.0000        0.0000        0.0000        0.0000        0.0000        0.0000        0.0000        0.0000        0.0000        0.0000        0.0000        0.0000        0.0000        0.0000        0.0000        0.0000        0.0000        0.0000        0.0000        0.0000        0.0000        0.0000        0.0000        0.0000        0.0000        0.0000        0.0000        0.0000        0.0000        0.0000        0.0000        0.0000        0.0000        0.0000        0.0000
        0.0000        0.0000        0.0000        0.0000        0.0000        0.0000        0.0000        0.0000        0.0000        0.0000        0.0000        0.0000        0.0000        0.0000        0.0000        0.0000        0.0000        0.0000        0.0000        0.0000        0.0000        0.0000        0.0000        0.0000        0.0000        0.0000        0.0000        0.0000        0.0000        0.0000        0.0000        0.0000        0.0000        0.0000        0.0000        0.0000        0.0000        0.0000        0.0000        0.0000      110.9624      106.3014      101.3019      117.5292      113.3066      116.2170      122.2269      208.2897      210.9440      202.4366      180.3521      128.9555      108.7145      106.3545      126.9586      145.1834      158.8976      169.9662      158.5962      169.6976      163.1129      142.1516      125.4823      112.0636       91.4594       88.5720       95.8341       83.8214       80.5242       90.2111       81.9437       82.7020       99.1083      105.7419      117.6687      114.7397      161.7262      128.0998      126.4251      151.8811      168.2567      139.4683      161.0572      178.0918      138.9439      187.1562      185.6171      229.3743      232.1121      207.0832      131.4128       54.0540       87.2635      215.9138      109.1711       72.4302       73.3557       83.5125       98.3038       95.9212       94.2618       97.3073      116.8070      134.6793      145.0381      146.3217      144.4073      189.0118      190.5833      176.9415      168.8128      164.8843      151.6425      142.4457      155.1979      211.3941      209.2451      206.7203      246.9055      317.5391      358.2518      413.3822      476.4600      474.4461      528.0507      417.9372      366.3708      397.5431      392.7264      345.6963      291.9828      213.2789      188.1459      146.5518      134.7699      122.6840      112.5446      106.2651      101.9736      120.1934      141.3649      132.6054      135.7124      163.5417      167.8549      179.6352      158.5358      151.2484      148.0388      141.1346      132.8043      132.1167      137.2036      105.2852       93.4567       95.5797       69.1786       61.3237       68.0026       62.1359       81.3686      101.5896      109.1575      115.5049      141.2251      162.2283      173.3155      211.1311      225.5526      216.1291      202.4675      147.5322      162.3209      142.8999      130.6295      102.1338      102.9767      124.9410      122.9532      118.9714      133.3661       93.5071       90.2947      112.1351      128.7129      164.0047      171.0207      175.3393      196.3346      238.0699      234.4156      238.2432      230.0011      190.3829      152.3215       99.8052        0.0000        0.0000        0.0000        0.0000        0.0000        0.0000        0.0000        0.0000        0.0000        0.0000        0.0000        0.0000        0.0000        0.0000        0.0000        0.0000        0.0000        0.0000        0.0000        0.0000        0.0000        0.0000        0.0000        0.0000        0.0000        0.0000        0.0000        0.0000        0.0000        0.0000        0.0000        0.0000        0.0000        0.0000        0.0000        0.0000        0.0000        0.0000        0.0000        0.0000        0.0000        0.0000        0.0000        0.0000        0.0000        0.0000        0.0000        0.0000        0.0000        0.0000        0.0000        0.0000        0.0000
        0.0000        0.0000        0.0000        0.0000        0.0000        0.0000        0.0000        0.0000        0.0000        0.0000        0.0000        0.0000        0.0000        0.0000        0.0000        0.0000        0.0000        0.0000        0.0000        0.0000        0.0000        0.0000        0.0000        0.0000        0.0000        0.0000        0.0000        0.0000        0.0000        0.0000        0.0000        0.0000        0.0000        0.0000        0.0000        0.0000        0.0000        0.0000        0.0000        0.0000        0.0000        0.0000        0.0000      310.8275      299.9525      291.9373      287.5174      269.1743      269.0127      244.6766      205.4710       93.0726       71.1842       68.4104       82.2975      168.2090      193.1419      200.8069      187.3705      146.5171      133.7560      121.7434      105.9886       74.8782       66.2599       55.5729       56.3259       66.4191       73.7014       77.1707       71.1371       57.4324       56.6802       62.4305       73.5908      101.9183      124.2758      133.4956      132.7128      251.6788      212.7064      229.8735      221.1872      361.5494      413.1844      443.8659      455.6058      478.6141      459.2658      413.1184      382.7180      205.7342      216.4738      205.6041      199.8068      133.6433      121.5564      124.5044      154.0526      159.3646      121.3793      156.1030      184.9336      158.1366      190.1333      173.1253      184.8948      228.0864      208.9900      190.3380      186.6465      198.9992      180.9374      166.8050      182.8789      193.8642      227.8902      242.8431      248.8985      294.6074      338.7113      377.0154      388.2867      444.1533      505.9768      457.2498      389.3631      387.6634      371.1554      338.6483      300.8661      290.9194      220.0192      137.2056      152.0720      133.2340      105.4797       96.4514      113.6683      140.4894      131.6207      115.2941      114.6508      126.1568      134.9397      136.0534      121.4631      108.7071      108.3213      101.5066      101.0603      117.7817      110.4163      100.4223      101.0760      101.3671       76.5873       78.9970       71.8701       74.4003       89.0278       98.5430      111.7344      106.2531      115.6259      130.9074      161.6294      143.4888      149.5377      142.6779      136.2611      134.1211      124.3828      115.8759      108.8134      102.9297      109.9789      111.1967      126.1908      125.6558      116.9678      106.6826      114.7893      143.6220      170.6542      181.1230      172.6271      208.0694      235.8477      271.8815      294.4533      278.7120      227.7956      213.0539      166.7886       50.2200        0.0000        0.0000        0.0000        0.0000        0.0000        0.0000        0.0000        0.0000        0.0000        0.0000        0.0000        0.0000        0.0000        0.0000        0.0000        0.0000        0.0000        0.0000        0.0000        0.0000        0.0000        0.0000        0.0000        0.0000        0.0000        0.0000        0.0000        0.0000        0.0000        0.0000        0.0000        0.0000        0.0000        0.0000        0.0000        0.0000        0.0000        0.0000        0.0000        0.0000        0.0000        0.0000        0.0000        0.0000        0.0000        0.0000        0.0000        0.0000        0.0000        0.0000        0.0000        0.0000        0.0000
        0.0000        0.0000        0.0000        0.0000        0.0000        0.0000        0.0000        0.0000        0.0000        0.0000        0.0000        0.0000        0.0000        0.0000        0.0000        0.0000        0.0000        0.0000        0.0000        0.0000        0.0000        0.0000        0.0000        0.0000        0.0000        0.0000        0.0000        0.0000        0.0000        0.0000        0.0000        0.0000        0.0000        0.0000        0.0000        0.0000        0.0000        0.0000        0.0000        0.0000        0.0000        0.0000        0.0000        0.0000      391.1983      371.0917      351.5669      316.4116      302.1408      274.2967      223.1693       96.6008       70.5439       68.5778       87.6972      186.4556      216.3351      224.9608      207.5456      153.1765      136.7211      121.3208      104.7792       71.5271       59.2838       49.1913       49.4977       55.9426       63.6262       58.6610       55.8608       47.5984       43.5949       46.0091       56.8711       76.1618      100.4303      107.9418      120.5380      160.4575      174.8604      237.1272      281.6835      465.7201      512.8429      596.9617      613.8957      576.7880      575.7048      550.0239      519.9103      285.4006      257.0336      202.7230      214.8956      135.0679      135.5344      117.5075      133.2999      127.4650      150.4289      165.4999      164.6655      155.6375      172.3524      179.1530      178.7652      202.6808      192.4028      187.3257      203.4660      216.9958      210.9366      201.3473      195.4355      191.4474      195.0044      200.0071      223.2764      273.0644      309.2363      319.0001      329.1164      384.5213      456.3254      456.0797      399.1563      404.7736      398.4839      316.9595      285.8451      232.7320      211.2032      140.6541      127.1114      119.5021      102.2531       95.2339      104.8909      132.4626      127.2863      105.6228      132.1028      132.5628      140.2365      114.9443      111.7550       94.6699       91.6940       93.7741       91.6208      108.6494      114.8298      103.5032      103.9502       85.2246       81.5833       80.5970       74.3244       74.1157       86.1479       92.1336      105.2943      110.3106      109.4284      115.8076      120.5911      107.5247      113.3162      110.8935      101.1271      116.6601      113.1643      108.9927      105.1658      110.6749      114.6277      117.4478      120.0059      125.9711      107.7918      168.5077      146.6975      145.6023      147.8416      149.1239      144.2840      215.3501      252.2628      287.0973      328.8903      247.8763      239.0199      227.8422      187.9352       70.3800        0.0000        0.0000        0.0000        0.0000        0.0000        0.0000        0.0000        0.0000        0.0000        0.0000        0.0000        0.0000        0.0000        0.0000        0.0000        0.0000        0.0000        0.0000        0.0000        0.0000        0.0000        0.0000        0.0000        0.0000        0.0000        0.0000        0.0000        0.0000        0.0000        0.0000        0.0000        0.0000        0.0000        0.0000        0.0000        0.0000        0.0000        0.0000        0.0000        0.0000        0.0000        0.0000        0.0000        0.0000        0.0000        0.0000        0.0000        0.0000        0.0000        0.0000        0.0000        0.0000        0.0000
        0.0000        0.0000        0.0000        0.0000        0.0000        0.0000        0.0000        0.0000        0.0000        0.0000        0.0000        0.0000        0.0000        0.0000        0.0000        0.0000        0.0000        0.0000        0.0000        0.0000        0.0000        0.0000        0.0000        0.0000        0.0000        0.0000        0.0000        0.0000        0.0000        0.0000        0.0000        0.0000        0.0000        0.0000        0.0000        0.0000        0.0000        0.0000        0.0000        0.0000        0.0000        0.0000        0.0000        0.0000        0.0000        0.0000      396.6136      356.7249      336.7948      306.7878      252.6502      113.8439       88.1556       86.1448      106.1195      217.2352      251.7450      264.7420      251.5834      185.5100      177.8436      158.7394      134.0524       77.0635       61.4977       53.9863       52.5559       67.6159       68.4980       67.2453       66.3865       59.9489       54.7578       60.6850       68.8468       94.9242      101.3586      107.6733      131.5314      192.2639      231.5789      318.3802      422.1631      540.3925      589.3052      635.1318      618.9265      604.0945      657.8160      684.7402      634.6025      413.5873      333.1838      254.5354      253.4439      202.8478      199.5655      155.0988      166.0187      151.4910      157.2303      196.1414      149.8959      151.9330      161.2755      162.3275      162.3815      194.0110      186.7912      212.8203      207.1185      212.3237      214.5372      202.7461      183.1965      171.3972      191.5740      195.3531      211.9640      237.7345      261.8983      283.2643      324.8128      395.1157      409.1064      389.8913      383.1924      389.1207      354.7772      272.4618      242.8855      188.9942      149.3877      110.1229      104.8412      117.7481      110.0885      104.0907      117.0563      126.6041      109.8861      105.0735      118.0360      112.6338      121.7170      105.8940       96.0808       87.8193       75.8317       76.8109       74.5303       95.9885      105.3588      100.1504      127.0381       95.7652       80.1035       73.1079       62.4766       67.1831       85.6329      101.6944      110.2924       96.4454       97.7150       86.3426       87.8046       85.5362       88.7998       97.2941       89.3651      103.4749      109.1410      102.4299       95.8400      108.1242      120.7953      125.5046      118.8087      118.4260      120.9283      125.3827      125.6307      112.9323      126.9875      130.6701      139.6483      251.4142      274.1684      274.5434      281.6891      250.8609      254.5118      242.7323      238.4325      116.3700        0.0000        0.0000        0.0000        0.0000        0.0000        0.0000        0.0000        0.0000        0.0000        0.0000        0.0000        0.0000        0.0000        0.0000        0.0000        0.0000        0.0000        0.0000        0.0000        0.0000        0.0000        0.0000        0.0000        0.0000        0.0000        0.0000        0.0000        0.0000        0.0000        0.0000        0.0000        0.0000        0.0000        0.0000        0.0000        0.0000        0.0000        0.0000        0.0000        0.0000        0.0000        0.0000        0.0000        0.0000        0.0000        0.0000        0.0000        0.0000        0.0000        0.0000        0.0000        0.0000        0.0000
        0.0000        0.0000        0.0000        0.0000        0.0000        0.0000        0.0000        0.0000        0.0000        0.0000        0.0000        0.0000        0.0000        0.0000        0.0000        0.0000        0.0000        0.0000        0.0000        0.0000        0.0000        0.0000        0.0000        0.0000        0.0000        0.0000        0.0000        0.0000        0.0000        0.0000        0.0000        0.0000        0.0000        0.0000        0.0000        0.0000        0.0000        0.0000        0.0000        0.0000        0.0000        0.0000        0.0000        0.0000        0.0000        0.0000        0.0000      386.6597      368.4247      341.3416      297.2399      141.2119      121.4219      121.0907      141.3772      271.4899      302.3868      324.2625      326.8097      251.8692      247.8525      232.2463      190.5450      108.4684       85.8756       73.9083       82.3593      101.5778       98.7630       93.1095       92.6730       77.3653       82.9553       77.5195       85.1718      102.0755      133.9729      160.8095      153.4351      253.8761      297.4692      370.8727      386.0380      558.9979      635.3845      646.5776      587.7058      648.0818      667.1845      659.3088      632.9997      472.4326      447.5087      360.5193      338.8649      304.1931      261.3288      251.2097      246.9350      205.4817      163.0698      142.8957      136.9981      143.6934      143.1415      141.3189      153.3837      198.5955      208.3451      230.0663      204.7279      227.5927      204.0392      185.4393      160.5512      172.4183      182.8501      190.0581      181.9378      199.9213      214.7737      247.3254      295.4141      344.9508      345.2936      352.1548      331.4133      315.8282      259.3932      224.8769      232.6331      183.4333      125.9082      111.8171      118.6741      131.7679      121.5722      113.0975      123.3979      122.5198      112.1721      109.2745      113.7958      104.8603       98.4173       93.0914       85.6068       77.0559       65.1500       67.4752       66.5220       86.6886       90.6967       98.2784      105.8586      102.9620       79.1813       70.9117       69.7875       73.5511       79.9727       83.9535      102.5091       91.0339       74.6818       73.3945       80.8878       79.4888       86.3545       99.2022       98.0217      112.8289      129.2510      112.3226      118.6429      134.0187      151.2536      170.1181      146.3091      132.2002      126.4218      127.3742      122.8980      132.4971      152.3342      155.9273      189.3749      270.4564      304.3730      286.3822      279.1451      255.0433      240.2537      234.8543      248.0387        0.0000        0.0000        0.0000        0.0000        0.0000        0.0000        0.0000        0.0000        0.0000        0.0000        0.0000        0.0000        0.0000        0.0000        0.0000        0.0000        0.0000        0.0000        0.0000        0.0000        0.0000        0.0000        0.0000        0.0000        0.0000        0.0000        0.0000        0.0000        0.0000        0.0000        0.0000        0.0000        0.0000        0.0000        0.0000        0.0000        0.0000        0.0000        0.0000        0.0000        0.0000        0.0000        0.0000        0.0000        0.0000        0.0000        0.0000        0.0000        0.0000        0.0000        0.0000        0.0000        0.0000        0.0000
        0.0000        0.0000        0.0000        0.0000        0.0000        0.0000        0.0000        0.0000        0.0000        0.0000        0.0000        0.0000        0.0000        0.0000        0.0000        0.0000        0.0000        0.0000        0.0000        0.0000        0.0000        0.0000        0.0000        0.0000        0.0000        0.0000        0.0000        0.0000        0.0000        0.0000        0.0000        0.0000        0.0000        0.0000        0.0000        0.0000        0.0000        0.0000        0.0000        0.0000        0.0000        0.0000        0.0000        0.0000        0.0000        0.0000        0.0000        0.0000        0.0000        0.0000      381.2556      327.0070      293.6844      293.0063      329.1968      357.5839      389.2083      413.5672      437.5746      474.5704      474.5286      451.1924      382.4354      194.6403      155.4924      133.1175        0.0000        0.0000      161.7849      158.3386      157.2981      171.2631      180.7135      166.9084      172.2660      184.7513      223.1730      239.4273      261.8724      344.6007      346.7566      412.5144      430.7671      463.1511      576.5908      597.7921      594.3329      519.1802      510.6356        0.0000        0.0000        0.0000        0.0000      482.0371      468.6492      529.7059      562.3114      622.9382        0.0000      403.2478      225.1177      181.8192      203.1434      173.9840      174.6292      145.1207      196.0650      209.4995      262.4326      293.7293      326.6252      244.6381      233.9907      243.8922      220.7351      222.2253      205.7267      188.3838      175.2314      150.1594      162.4554      202.9286      225.1624      267.1561      251.3926      291.7063      263.4656      238.2941      194.1163      163.5586      152.0637      145.8584      128.3837      127.1875      152.2425      137.5568      126.7752      112.4755      103.6766       91.0771      103.2670       97.4658      100.4469       92.2780       85.3338       84.7049       76.1171       74.1806       62.4778       61.8878       72.6680       68.0327       73.6670       70.4207       71.9734       79.4191       67.4620       65.1377       65.2525       76.5158       83.7264       92.0688       88.7253       80.1296       74.7205       84.5927       95.5965       95.8508      108.7979      104.4118      114.8812      134.8120      158.5042      150.8200      161.0397      172.5562      174.7424      183.4492      172.9776      114.2763       96.7042      109.4109      144.6255      219.0947      266.9944      292.2718      316.2185      341.5160      356.2527      349.8661      343.0723      239.3912      189.1500        0.0000        0.0000        0.0000        0.0000        0.0000        0.0000        0.0000        0.0000        0.0000        0.0000        0.0000        0.0000        0.0000        0.0000        0.0000        0.0000        0.0000        0.0000        0.0000        0.0000        0.0000        0.0000        0.0000        0.0000        0.0000        0.0000        0.0000        0.0000        0.0000        0.0000        0.0000        0.0000        0.0000        0.0000        0.0000        0.0000        0.0000        0.0000        0.0000        0.0000        0.0000        0.0000        0.0000        0.0000        0.0000        0.0000        0.0000        0.0000        0.0000        0.0000        0.0000        0.0000        0.0000        0.0000        0.0000        0.0000
        0.0000        0.0000        0.0000        0.0000        0.0000        0.0000        0.0000        0.0000        0.0000        0.0000        0.0000        0.0000        0.0000        0.0000        0.0000        0.0000        0.0000        0.0000        0.0000        0.0000        0.0000        0.0000        0.0000        0.0000        0.0000        0.0000        0.0000        0.0000        0.0000        0.0000        0.0000        0.0000        0.0000        0.0000        0.0000        0.0000        0.0000        0.0000        0.0000        0.0000        0.0000        0.0000        0.0000        0.0000        0.0000        0.0000        0.0000        0.0000        0.0000        0.0000        0.0000        0.0000        0.0000        0.0000        0.0000      421.1016      449.2341      477.5220        0.0000        0.0000        0.0000      563.0912      472.7825      240.5698      192.6666        0.0000        0.0000        0.0000        0.0000        0.0000        0.0000        0.0000      214.8828      224.1151      220.0658      209.3751      230.5435      256.4476      298.2962      391.6102      406.4124      414.9603      452.8138      526.3416      582.2086      636.9235      575.1627      509.7056        0.0000        0.0000        0.0000        0.0000        0.0000        0.0000      539.3335      733.2359        0.0000        0.0000        0.0000      426.3304      266.9800      173.5772      205.3522      170.2921      163.5332      131.3720      159.7879      186.2284      235.4402      247.1166      303.2576      271.3131      271.4636      261.6528      263.2772      219.7581      199.2367      163.1078      157.1442      130.0215      149.0350      164.1656      161.8840      169.9364      177.0749      190.3276      184.1485      203.5998      149.0689      133.0094      133.5021      126.2024      131.0847      121.9193      135.9203      131.0103      120.4588      126.5715       99.4855       84.6282       94.7852      101.7222       92.9999       98.1018       78.1639       80.1079       70.4361       62.1669       62.0503       69.7579       74.4765       57.0858       52.1401       53.7586       59.2780       71.8374       70.3613       63.8897       64.4008       78.4793       91.4972       87.4849       73.5554       82.2890       91.4779       91.2832       91.6467      107.4282      100.3054      111.3145      133.9461      152.0538      167.2879      181.3362      169.8088      170.5094      191.4874      188.4237      147.2784      104.7244       89.2637      115.6617      135.2978      243.5254      325.0841      364.1993      373.5028      402.1614      405.4069      402.3007      380.1191      257.5756      205.8522        0.0000        0.0000        0.0000        0.0000        0.0000        0.0000        0.0000        0.0000        0.0000        0.0000        0.0000        0.0000        0.0000        0.0000        0.0000        0.0000        0.0000        0.0000        0.0000        0.0000        0.0000        0.0000        0.0000        0.0000        0.0000        0.0000        0.0000        0.0000        0.0000        0.0000        0.0000        0.0000        0.0000        0.0000        0.0000        0.0000        0.0000        0.0000        0.0000        0.0000        0.0000        0.0000        0.0000        0.0000        0.0000        0.0000        0.0000        0.0000        0.0000        0.0000        0.0000        0.0000        0.0000        0.0000        0.0000        0.0000
        0.0000        0.0000        0.0000        0.0000        0.0000        0.0000        0.0000        0.0000        0.0000        0.0000        0.0000        0.0000        0.0000        0.0000        0.0000        0.0000        0.0000        0.0000        0.0000        0.0000        0.0000        0.0000        0.0000        0.0000        0.0000        0.0000        0.0000        0.0000        0.0000        0.0000        0.0000        0.0000        0.0000        0.0000        0.0000        0.0000        0.0000        0.0000        0.0000        0.0000        0.0000        0.0000        0.0000        0.0000        0.0000        0.0000        0.0000        0.0000        0.0000        0.0000        0.0000        0.0000        0.0000        0.0000        0.0000        0.0000        0.0000        0.0000        0.0000        0.0000        0.0000      656.2952      575.3851      307.6173      263.1056        0.0000        0.0000        0.0000        0.0000        0.0000        0.0000        0.0000        0.0000      255.2920      253.4237      238.0468      247.5968      275.2121      319.4624      398.5865      424.0973      470.4749      523.8472      532.6393      541.8239        0.0000        0.0000        0.0000        0.0000        0.0000        0.0000        0.0000        0.0000        0.0000        0.0000        0.0000        0.0000        0.0000        0.0000        0.0000      287.7909      182.1345      204.6734      157.1031      161.9007      142.2214      153.2194      173.1836      200.6414      260.6044      271.4088      240.0827      241.5390      276.1769      255.6532      242.4209      232.3231      198.5091      188.8745      146.4468      133.0710      117.1805      127.5107      122.6242      140.4010      144.6655      161.6744      143.8376      139.4881      132.2950      123.6845      116.7773      123.4325      126.2392      124.5427      124.1532      117.8872      108.5926       95.9832       83.8836       82.7565       81.7406       76.5453       80.4702       72.1529       68.0827       62.6482       70.0560       69.7654       78.2544       60.4880       50.4319       40.6271       46.1370       53.0723       68.0411       76.9509       67.2048       69.6461       76.4547       80.2437       84.2624       86.0356      102.8339       74.6768       68.4342       85.9350      115.9197      105.7131      120.0916      156.5290      144.7265      205.5732      155.7953      141.6035      159.9205      160.5486      159.4091      144.8483      107.5390       99.0974      101.9907      131.5089      260.9914      324.4174      360.3593      395.4747      419.8555      423.0262      404.2994      386.3538      238.9953        0.0000        0.0000        0.0000        0.0000        0.0000        0.0000        0.0000        0.0000        0.0000        0.0000        0.0000        0.0000        0.0000        0.0000        0.0000        0.0000        0.0000        0.0000        0.0000        0.0000        0.0000        0.0000        0.0000        0.0000        0.0000        0.0000        0.0000        0.0000        0.0000        0.0000        0.0000        0.0000        0.0000        0.0000        0.0000        0.0000        0.0000        0.0000        0.0000        0.0000        0.0000        0.0000        0.0000        0.0000        0.0000        0.0000        0.0000        0.0000        0.0000        0.0000        0.0000        0.0000        0.0000        0.0000        0.0000        0.0000        0.0000
        0.0000        0.0000        0.0000        0.0000        0.0000        0.0000        0.0000        0.0000        0.0000        0.0000        0.0000        0.0000        0.0000        0.0000        0.0000        0.0000        0.0000        0.0000        0.0000        0.0000        0.0000        0.0000        0.0000        0.0000        0.0000        0.0000        0.0000        0.0000        0.0000        0.0000        0.0000        0.0000        0.0000        0.0000        0.0000        0.0000        0.0000        0.0000        0.0000        0.0000        0.0000        0.0000        0.0000        0.0000        0.0000        0.0000        0.0000        0.0000        0.0000        0.0000        0.0000        0.0000        0.0000        0.0000        0.0000        0.0000        0.0000        0.0000        0.0000        0.0000        0.0000        0.0000      683.7134      424.5854        0.0000        0.0000        0.0000        0.0000        0.0000        0.0000        0.0000        0.0000        0.0000        0.0000      286.6227      269.9954      278.9028      296.5670      328.3858      381.3474      408.3135      473.8222      498.8773      497.6223        0.0000        0.0000        0.0000        0.0000        0.0000        0.0000        0.0000        0.0000        0.0000        0.0000        0.0000        0.0000        0.0000        0.0000        0.0000        0.0000        0.0000      186.1490      190.2447      142.1391      159.8546      133.8492      165.3768      214.6886      259.7359      255.7241      250.4448      251.5303      301.3134      263.2066      247.3766      269.6050      261.6949      228.8298      200.8365      145.9881      117.3926      103.4899      103.3537      116.6758      128.1874      133.7045      156.5060      148.0463      143.4353      133.6519      126.3920      126.8698      144.8236      144.1689      139.2926      136.7926      125.8351      115.5747       92.3111       81.8917       75.9177       78.3048       78.4250       78.5743       83.0135       76.1565       79.8433       89.2955       82.3233       74.1058       59.0739       47.2184       46.5908       50.4803       55.4265       56.1020       56.0415       64.3204       84.4459       76.3782       62.7228       80.9671      111.8584       93.6932       85.8045       89.9999       76.7747      102.5486      115.5959      111.5480      118.0791      128.2213      129.5234      126.0219      124.9523      132.8396      129.0134      128.1673      131.8015      115.2936      116.9170      116.9491      139.3929      260.6108      317.9094      360.4934      390.8799      387.7472      414.8996      393.4220      384.1638        0.0000        0.0000        0.0000        0.0000        0.0000        0.0000        0.0000        0.0000        0.0000        0.0000        0.0000        0.0000        0.0000        0.0000        0.0000        0.0000        0.0000        0.0000        0.0000        0.0000        0.0000        0.0000        0.0000        0.0000        0.0000        0.0000        0.0000        0.0000        0.0000        0.0000        0.0000        0.0000        0.0000        0.0000        0.0000        0.0000        0.0000        0.0000        0.0000        0.0000        0.0000        0.0000        0.0000        0.0000        0.0000        0.0000        0.0000        0.0000        0.0000        0.0000        0.0000        0.0000        0.0000        0.0000        0.0000        0.0000        0.0000        0.0000
        0.0000        0.0000        0.0000        0.0000        0.0000        0.0000        0.0000        0.0000        0.0000        0.0000        0.0000        0.0000        0.0000        0.0000        0.0000        0.0000        0.0000        0.0000        0.0000        0.0000        0.0000        0.0000        0.0000        0.0000        0.0000        0.0000        0.0000        0.0000        0.0000        0.0000        0.0000        0.0000        0.0000        0.0000        0.0000        0.0000        0.0000        0.0000        0.0000        0.0000        0.0000        0.0000        0.0000        0.0000        0.0000        0.0000        0.0000        0.0000        0.0000        0.0000        0.0000        0.0000        0.0000        0.0000        0.0000        0.0000        0.0000        0.0000        0.0000        0.0000        0.0000        0.0000        0.0000        0.0000        0.0000        0.0000        0.0000        0.0000        0.0000        0.0000        0.0000        0.0000        0.0000        0.0000      303.6438      276.8425      276.0511      271.0263      280.8993      294.9933      324.0134      383.0620      396.3150        0.0000        0.0000        0.0000        0.0000        0.0000        0.0000        0.0000        0.0000        0.0000        0.0000        0.0000        0.0000        0.0000        0.0000        0.0000        0.0000        0.0000        0.0000      200.9282      159.9628      148.6962      145.8274      174.7210      184.4435      190.6795      233.6462      265.0559      263.1394      297.6517      299.8223      289.5294      304.7911      288.1904      286.1836      267.2327      225.6452      165.8450      139.0315      126.0708      140.4269      131.9565      138.6707      155.0033      173.9161      178.7199      176.1292      183.3122      173.8047      167.4084      192.0611      181.1910      168.3189      151.9677      141.6366      121.7224      107.9409       88.6226       77.4412       84.8268       94.3681      119.4711      107.2178      108.5297      108.3884      104.5181       96.1599       74.3484       71.5218       62.3201       58.5618       61.3028       42.2507       52.4458       54.9045       52.4654       59.2926       65.1751       58.9437       74.9845       92.3653      106.9011      135.7692      137.2580      102.1565       84.2147       84.3277       96.1663       99.8184       84.7051       83.0004       89.0896       98.8930       99.6168      108.3568      112.1040      111.1505      120.0164      123.6802      142.3700      181.9747      245.8299      278.2231      308.3640      338.2885      331.4067      360.8482      378.8363      367.5624        0.0000        0.0000        0.0000        0.0000        0.0000        0.0000        0.0000        0.0000        0.0000        0.0000        0.0000        0.0000        0.0000        0.0000        0.0000        0.0000        0.0000        0.0000        0.0000        0.0000        0.0000        0.0000        0.0000        0.0000        0.0000        0.0000        0.0000        0.0000        0.0000        0.0000        0.0000        0.0000        0.0000        0.0000        0.0000        0.0000        0.0000        0.0000        0.0000        0.0000        0.0000        0.0000        0.0000        0.0000        0.0000        0.0000        0.0000        0.0000        0.0000        0.0000        0.0000        0.0000        0.0000        0.0000        0.0000        0.0000        0.0000        0.0000
        0.0000        0.0000        0.0000        0.0000        0.0000        0.0000        0.0000        0.0000        0.0000        0.0000        0.0000        0.0000        0.0000        0.0000        0.0000        0.0000        0.0000        0.0000        0.0000        0.0000        0.0000        0.0000        0.0000        0.0000        0.0000        0.0000        0.0000        0.0000        0.0000        0.0000        0.0000        0.0000        0.0000        0.0000        0.0000        0.0000        0.0000        0.0000        0.0000        0.0000        0.0000        0.0000        0.0000        0.0000        0.0000        0.0000        0.0000        0.0000        0.0000        0.0000        0.0000        0.0000        0.0000        0.0000        0.0000        0.0000        0.0000        0.0000        0.0000        0.0000        0.0000        0.0000        0.0000        0.0000        0.0000        0.0000        0.0000        0.0000        0.0000        0.0000        0.0000        0.0000        0.0000        0.0000        0.0000        0.0000        0.0000        0.0000        0.0000        0.0000        0.0000        0.0000        0.0000        0.0000        0.0000        0.0000        0.0000        0.0000        0.0000        0.0000        0.0000        0.0000        0.0000        0.0000        0.0000        0.0000        0.0000        0.0000        0.0000        0.0000        0.0000      191.9144      160.8800      140.3420      163.4957      170.0980      181.7153      191.6393      208.7433      239.6721      282.9212      317.2796      318.7316      303.4684      297.7669      289.2256      288.9170      273.3286      238.5476      174.8645      142.7712      141.9075      150.6757      134.4390      141.8281      158.8939      180.1592      189.7333      193.1084      218.3668      193.5385      193.0611      187.6526      181.5883      168.3468      144.9519      140.8395      124.8984      112.5047       94.6454       89.3554       95.5803      129.3441      143.6225      121.1973      120.4616      111.5323      105.4140       95.8394       76.3766       79.1810       65.6354       42.3919       39.7997       40.9452       46.5965       50.7920       51.7135       63.0044       66.9893       56.2885       73.1922       89.0743      107.9371      112.3231      124.9554       96.1459       79.0918       71.6186       73.9995       76.3853       66.9992       70.6543       81.2376       93.1441       91.5351      110.6182      113.5309      105.3871      116.0079      117.6345      140.7965      173.5277      244.7943      280.7817      306.4665      336.0204      324.5722      357.3314      367.3260        0.0000        0.0000        0.0000        0.0000        0.0000        0.0000        0.0000        0.0000        0.0000        0.0000        0.0000        0.0000        0.0000        0.0000        0.0000        0.0000        0.0000        0.0000        0.0000        0.0000        0.0000        0.0000        0.0000        0.0000        0.0000        0.0000        0.0000        0.0000        0.0000        0.0000        0.0000        0.0000        0.0000        0.0000        0.0000        0.0000        0.0000        0.0000        0.0000        0.0000        0.0000        0.0000        0.0000        0.0000        0.0000        0.0000        0.0000        0.0000        0.0000        0.0000        0.0000        0.0000        0.0000        0.0000        0.0000        0.0000        0.0000        0.0000        0.0000
        0.0000        0.0000        0.0000        0.0000        0.0000        0.0000        0.0000        0.0000        0.0000        0.0000        0.0000        0.0000        0.0000        0.0000        0.0000        0.0000        0.0000        0.0000        0.0000        0.0000        0.0000        0.0000        0.0000        0.0000        0.0000        0.0000        0.0000        0.0000        0.0000        0.0000        0.0000        0.0000        0.0000        0.0000        0.0000        0.0000        0.0000        0.0000        0.0000        0.0000        0.0000        0.0000        0.0000        0.0000        0.0000        0.0000        0.0000        0.0000        0.0000        0.0000        0.0000        0.0000        0.0000        0.0000        0.0000        0.0000        0.0000        0.0000        0.0000        0.0000        0.0000        0.0000        0.0000        0.0000        0.0000        0.0000        0.0000        0.0000        0.0000        0.0000        0.0000        0.0000        0.0000        0.0000        0.0000        0.0000        0.0000        0.0000        0.0000        0.0000        0.0000        0.0000        0.0000        0.0000        0.0000        0.0000        0.0000        0.0000        0.0000        0.0000        0.0000        0.0000        0.0000        0.0000        0.0000        0.0000        0.0000        0.0000        0.0000        0.0000        0.0000      153.6901      143.8282      143.8212      148.5906      140.5007      133.7968      159.0118      178.4400      198.6015      246.3284      290.3655      278.4050      285.0225      267.1244      272.2189      273.6873      259.6485      232.0231      176.4607      164.8074      162.3638      149.8036      151.0689      164.3183      187.3511      225.4689      202.9219      210.3042      227.7465      198.7015      193.2650      169.7820      153.0466      142.9194      130.3539      129.2235      116.9448      111.0315       98.1012      105.5306      141.5069      125.9229      139.1265      133.5511      120.9718      125.8058      114.7677       90.6478       75.9083       73.3459       49.3079       40.1826       41.8961       60.3267       50.6702       49.2416       64.1262       54.2886       38.7536       52.3116       69.5017      115.7843       90.4300      106.7412      105.1551       81.3844       57.6582       53.5108       54.6589       60.7735       59.3320       68.8149       72.0763       73.0556       73.9252       82.2148       97.5397      100.6488      113.7439      112.6467      136.1580      168.1444      221.7174      272.9705      312.5508      335.4080      332.1913      363.3329      374.7738        0.0000        0.0000        0.0000        0.0000        0.0000        0.0000        0.0000        0.0000        0.0000        0.0000        0.0000        0.0000        0.0000        0.0000        0.0000        0.0000        0.0000        0.0000        0.0000        0.0000        0.0000        0.0000        0.0000        0.0000        0.0000        0.0000        0.0000        0.0000        0.0000        0.0000        0.0000        0.0000        0.0000        0.0000        0.0000        0.0000        0.0000        0.0000        0.0000        0.0000        0.0000        0.0000        0.0000        0.0000        0.0000        0.0000        0.0000        0.0000        0.0000        0.0000        0.0000        0.0000        0.0000        0.0000        0.0000        0.0000        0.0000        0.0000        0.0000
        0.0000        0.0000        0.0000        0.0000        0.0000        0.0000        0.0000        0.0000        0.0000        0.0000        0.0000        0.0000        0.0000        0.0000        0.0000        0.0000        0.0000        0.0000        0.0000        0.0000        0.0000        0.0000        0.0000        0.0000        0.0000        0.0000        0.0000        0.0000        0.0000        0.0000        0.0000        0.0000        0.0000        0.0000        0.0000        0.0000        0.0000        0.0000        0.0000        0.0000        0.0000        0.0000        0.0000        0.0000        0.0000        0.0000        0.0000        0.0000        0.0000        0.0000        0.0000        0.0000        0.0000        0.0000        0.0000        0.0000        0.0000        0.0000        0.0000        0.0000        0.0000        0.0000        0.0000        0.0000        0.0000        0.0000        0.0000        0.0000        0.0000        0.0000        0.0000        0.0000        0.0000        0.0000        0.0000        0.0000        0.0000        0.0000        0.0000        0.0000        0.0000        0.0000        0.0000        0.0000        0.0000        0.0000        0.0000        0.0000        0.0000        0.0000        0.0000        0.0000        0.0000        0.0000        0.0000        0.0000        0.0000        0.0000        0.0000        0.0000      182.7560      127.8770      130.1281      146.1206      143.1181      136.8721      120.7634      142.4909      158.5120      170.9920      194.2734      225.4306      236.6610      244.6455      227.2155      227.6346      234.6013      233.2963      218.8986      169.7266      158.3521      146.3001      154.5832      160.1425      174.8438      197.8111      222.6930      250.7280      255.6936      251.2847      196.3359      167.3535      146.6397      130.6377      124.6178      124.5170      120.4046      115.7312      107.1200       98.2887      108.9514      103.8451      110.3688      127.5124      129.6466      127.0814      124.8828      103.3857       75.4796       71.3248       65.8634       48.0054       45.2773       53.9897       63.5322       47.3720       61.2497       47.2058       36.7510       39.7845       54.4856       90.4023       82.6023       91.5553       84.7620       80.8886       63.4691       46.8195       49.9182       51.6438       53.1213       54.0493       58.9434       56.2899       58.0415       74.4706       86.4213      112.4569      103.3504      116.4098      126.7063      145.1072      160.0617      216.9734      247.0962      273.3513      299.5722      315.0169        0.0000        0.0000        0.0000        0.0000        0.0000        0.0000        0.0000        0.0000        0.0000        0.0000        0.0000        0.0000        0.0000       99.2400        0.0000        0.0000        0.0000      101.0100        0.0000        0.0000        0.0000        0.0000        0.0000        0.0000        0.0000        0.0000        0.0000        0.0000        0.0000        0.0000        0.0000        0.0000        0.0000        0.0000        0.0000        0.0000        0.0000        0.0000        0.0000        0.0000        0.0000        0.0000        0.0000        0.0000        0.0000        0.0000        0.0000        0.0000        0.0000        0.0000        0.0000        0.0000        0.0000        0.0000        0.0000        0.0000        0.0000        0.0000        0.0000        0.0000        0.0000
        0.0000        0.0000        0.0000        0.0000        0.0000        0.0000        0.0000        0.0000        0.0000        0.0000        0.0000        0.0000        0.0000        0.0000        0.0000        0.0000        0.0000        0.0000        0.0000        0.0000        0.0000        0.0000        0.0000        0.0000        0.0000        0.0000        0.0000        0.0000        0.0000        0.0000        0.0000        0.0000        0.0000        0.0000        0.0000        0.0000        0.0000        0.0000        0.0000        0.0000        0.0000        0.0000        0.0000        0.0000        0.0000        0.0000        0.0000        0.0000        0.0000        0.0000        0.0000        0.0000        0.0000        0.0000        0.0000        0.0000        0.0000        0.0000        0.0000        0.0000        0.0000        0.0000        0.0000        0.0000        0.0000        0.0000        0.0000        0.0000        0.0000        0.0000        0.0000        0.0000        0.0000        0.0000        0.0000        0.0000        0.0000        0.0000        0.0000        0.0000        0.0000        0.0000        0.0000        0.0000        0.0000        0.0000        0.0000        0.0000        0.0000        0.0000        0.0000        0.0000        0.0000        0.0000        0.0000        0.0000        0.0000        0.0000        0.0000        0.0000      236.4726      171.1979      155.5706      145.5146      133.9705      126.6411      145.1684      138.9086      136.1731      150.9356      148.0343      139.3482      144.5166      141.2867      143.8642      155.0733      160.4225      157.2384      157.0048      163.1742      156.1429      160.6688      174.7366      189.9746      201.9739      215.7770      244.7293      299.7723      290.5350      294.4534      227.2714      152.6242      114.2316      112.3941      104.6626      102.8956      102.7945      111.1996      118.2646      107.2742      111.2342      122.0721      120.9657      130.4531      137.2784      134.9483      123.6580       94.4619       72.1204       63.4591       63.6693       61.1433       57.7543       59.2893       63.4010       59.7723       81.3391       63.3949       41.6729       35.3504       37.0252       50.0630       52.7243       57.7527       49.4687       50.6981       44.3548       46.4065       55.6113       60.8507       55.6052       64.3703       59.1489       60.9920       70.1321       82.2972      101.3203      102.0157       99.9406      115.7655      128.8257      157.2792      184.5000      168.6902      180.9249      200.6460      221.4246      113.7604        0.0000        0.0000        0.0000        0.0000        0.0000        0.0000        0.0000        0.0000        0.0000        0.0000        0.0000        0.0000      143.8500      114.3900      107.2200        0.0000      130.9800      115.1700        0.0000        0.0000        0.0000        0.0000        0.0000        0.0000        0.0000        0.0000        0.0000        0.0000        0.0000        0.0000        0.0000        0.0000        0.0000        0.0000        0.0000        0.0000        0.0000        0.0000        0.0000        0.0000        0.0000        0.0000        0.0000        0.0000        0.0000        0.0000        0.0000        0.0000        0.0000        0.0000        0.0000        0.0000        0.0000        0.0000        0.0000        0.0000        0.0000        0.0000        0.0000        0.0000        0.0000
        0.0000        0.0000        0.0000        0.0000        0.0000        0.0000        0.0000        0.0000        0.0000        0.0000        0.0000        0.0000        0.0000        0.0000        0.0000        0.0000        0.0000        0.0000        0.0000        0.0000        0.0000        0.0000        0.0000        0.0000        0.0000        0.0000        0.0000        0.0000        0.0000        0.0000        0.0000        0.0000        0.0000        0.0000        0.0000        0.0000        0.0000        0.0000        0.0000        0.0000        0.0000        0.0000        0.0000        0.0000        0.0000        0.0000        0.0000        0.0000        0.0000        0.0000        0.0000        0.0000        0.0000        0.0000        0.0000        0.0000        0.0000        0.0000        0.0000        0.0000        0.0000        0.0000        0.0000        0.0000        0.0000        0.0000        0.0000        0.0000        0.0000        0.0000        0.0000        0.0000        0.0000        0.0000        0.0000        0.0000        0.0000        0.0000        0.0000        0.0000        0.0000        0.0000        0.0000        0.0000        0.0000        0.0000        0.0000        0.0000        0.0000        0.0000        0.0000        0.0000        0.0000        0.0000        0.0000        0.0000        0.0000        0.0000        0.0000      353.4134      251.2252      196.2571      213.5259      196.5185      148.5879      115.6539      156.3117      149.6727      143.2810      139.8616      128.0613      119.1998      121.2707      111.2452      106.8672      116.1547      131.5636      153.3383      158.2611      162.9093      156.9160      163.5099      176.5568      191.6411      212.7641      228.0004      265.5845      255.8324      233.5526      221.0542      213.8430      124.9403      126.9204      124.2247       96.3836      104.4696      107.9825      107.8837      110.1130      105.7172      113.9482      118.5847      119.2610      130.5446      143.8273      145.9086      129.1939      101.2836       82.2438       81.8401       73.5350       51.9779       47.1482       42.0238       49.3320       60.8981       61.4298       44.4436       47.0206       44.6750       52.6121       55.2404       57.2898       42.9686       53.0053       43.4834       40.4772       44.7156       54.6112       59.1821       52.4844       59.8893       60.7202       70.0583       67.9588       79.3137       83.2727       88.9638       97.7357      129.6472      126.9257      149.0220      169.3423      145.3418      154.3442      171.6279      204.7742       96.2800        0.0000        0.0000        0.0000        0.0000        0.0000        0.0000      173.3823      170.7900        0.0000        0.0000        0.0000        0.0000      147.3000      118.7700        0.0000        0.0000        0.0000        0.0000        0.0000        0.0000        0.0000        0.0000        0.0000        0.0000        0.0000        0.0000        0.0000        0.0000        0.0000        0.0000        0.0000        0.0000        0.0000        0.0000        0.0000        0.0000        0.0000        0.0000        0.0000        0.0000        0.0000        0.0000        0.0000        0.0000        0.0000        0.0000        0.0000        0.0000        0.0000        0.0000        0.0000        0.0000        0.0000        0.0000        0.0000        0.0000        0.0000        0.0000        0.0000        0.0000        0.0000
        0.0000        0.0000        0.0000        0.0000        0.0000        0.0000        0.0000        0.0000        0.0000        0.0000        0.0000        0.0000        0.0000        0.0000        0.0000        0.0000        0.0000        0.0000        0.0000        0.0000        0.0000        0.0000        0.0000        0.0000        0.0000        0.0000        0.0000        0.0000        0.0000        0.0000        0.0000        0.0000        0.0000        0.0000        0.0000        0.0000        0.0000        0.0000        0.0000        0.0000        0.0000        0.0000        0.0000        0.0000        0.0000        0.0000        0.0000        0.0000        0.0000        0.0000        0.0000        0.0000        0.0000        0.0000        0.0000        0.0000        0.0000        0.0000        0.0000        0.0000        0.0000        0.0000        0.0000        0.0000        0.0000        0.0000        0.0000        0.0000        0.0000        0.0000        0.0000        0.0000        0.0000        0.0000        0.0000        0.0000        0.0000        0.0000        0.0000        0.0000        0.0000        0.0000        0.0000        0.0000        0.0000        0.0000        0.0000        0.0000        0.0000        0.0000        0.0000        0.0000        0.0000        0.0000        0.0000        0.0000        0.0000      521.3984      425.5681      300.1147      257.4633      212.2792      243.3661      203.9305      136.1781      123.9058      152.1308      149.0224      134.6198      138.7931      130.2314      110.9026      112.4540      112.5409      115.4331      111.6771      125.8807      141.1847      156.7299      160.7888      163.2430      164.4277      171.2710      195.4421      220.4005      236.0069      264.1878      244.9276      208.2805      185.0699      162.3999      132.8578      131.0388      111.7623      109.6878      104.3620      103.0261       99.9736      104.5673      121.1003      117.7915      118.6965      124.9421      156.9826      160.7445      149.6649      127.1212       89.5526       98.7837       91.3374       78.2697       56.2666       45.1575       44.0964       70.6365       71.1978       57.3756       47.9098       52.0489       61.8637       64.7249       44.5068       49.4277       47.2844       50.3729       41.3193       45.3219       44.0416       44.4280       55.0542       60.6884       62.1485       80.2424       77.1889       69.3240       79.8213       81.2895       88.8294       95.8468      110.8636      112.7065      122.5148      132.6684      119.4079      128.5851      157.6400      174.2105        0.0000        0.0000        0.0000        0.0000        0.0000      144.2977      149.7349      154.6783       97.2300        0.0000        0.0000        0.0000        0.0000        0.0000        0.0000        0.0000        0.0000        0.0000        0.0000        0.0000        0.0000        0.0000        0.0000        0.0000        0.0000        0.0000        0.0000        0.0000        0.0000        0.0000        0.0000        0.0000        0.0000        0.0000        0.0000        0.0000        0.0000        0.0000        0.0000        0.0000        0.0000        0.0000        0.0000        0.0000        0.0000        0.0000        0.0000        0.0000        0.0000        0.0000        0.0000        0.0000        0.0000        0.0000        0.0000        0.0000        0.0000        0.0000        0.0000        0.0000        0.0000        0.0000
        0.0000        0.0000        0.0000        0.0000        0.0000        0.0000        0.0000        0.0000        0.0000        0.0000        0.0000        0.0000        0.0000        0.0000        0.0000        0.0000        0.0000        0.0000        0.0000        0.0000        0.0000        0.0000        0.0000        0.0000        0.0000        0.0000        0.0000        0.0000        0.0000        0.0000        0.0000        0.0000        0.0000        0.0000        0.0000        0.0000        0.0000        0.0000        0.0000        0.0000        0.0000        0.0000        0.0000        0.0000        0.0000        0.0000        0.0000        0.0000        0.0000        0.0000        0.0000        0.0000        0.0000        0.0000        0.0000        0.0000        0.0000        0.0000        0.0000        0.0000        0.0000        0.0000        0.0000        0.0000        0.0000        0.0000        0.0000        0.0000        0.0000        0.0000        0.0000        0.0000        0.0000        0.0000        0.0000        0.0000        0.0000        0.0000        0.0000        0.0000        0.0000        0.0000        0.0000        0.0000        0.0000        0.0000        0.0000        0.0000        0.0000        0.0000        0.0000        0.0000        0.0000        0.0000        0.0000        0.0000        0.0000      416.4892      355.3978      272.4270      282.9332      258.1263      189.6843      180.2223      143.3877      147.9214      144.7325      143.3199      133.4595      125.9050      122.8327      109.9910      112.8629      108.6293      106.6386      132.4864      131.2768      141.3590      151.5346      159.2652      164.1890      163.2776      170.8795      197.3295      227.6787      219.8199      216.3039      215.1311      219.1030      171.9119      156.3360      139.4846      125.8285      112.7286      114.4778      115.1709      120.3142      123.6969      112.6958      117.7512      134.6527      137.1613      136.9866      158.4412      163.7845      173.7319      128.7047      106.6992      103.1422       88.0466       76.1958       58.9615       46.9786       48.6143       73.2955       64.6359       57.2711       65.8544       60.4799       65.6968       61.6810       44.9656       43.7243       68.8966       66.7561       41.3472       58.5827       61.3098       62.8554       68.2970       63.3247       62.7772       72.1997       70.0856       86.9845       95.1629       76.5542       76.7728       79.0134       80.5966       93.2694      102.2527      109.3823       99.4696      118.6075      173.5298      192.2943        0.0000        0.0000        0.0000       68.7300      161.0245      160.9438      161.7349      157.9954      118.1100        0.0000        0.0000        0.0000        0.0000        0.0000        0.0000        0.0000        0.0000        0.0000        0.0000        0.0000        0.0000        0.0000        0.0000        0.0000        0.0000        0.0000        0.0000        0.0000        0.0000        0.0000        0.0000        0.0000        0.0000        0.0000        0.0000        0.0000        0.0000        0.0000        0.0000        0.0000        0.0000        0.0000        0.0000        0.0000        0.0000        0.0000        0.0000        0.0000        0.0000        0.0000        0.0000        0.0000        0.0000        0.0000        0.0000        0.0000        0.0000        0.0000        0.0000        0.0000        0.0000        0.0000
        0.0000        0.0000        0.0000        0.0000        0.0000        0.0000        0.0000        0.0000        0.0000        0.0000        0.0000        0.0000        0.0000        0.0000        0.0000        0.0000        0.0000        0.0000        0.0000        0.0000        0.0000        0.0000        0.0000        0.0000        0.0000        0.0000        0.0000        0.0000        0.0000        0.0000        0.0000        0.0000        0.0000        0.0000        0.0000        0.0000        0.0000        0.0000        0.0000        0.0000        0.0000        0.0000        0.0000        0.0000        0.0000        0.0000        0.0000        0.0000        0.0000        0.0000        0.0000        0.0000        0.0000        0.0000        0.0000        0.0000        0.0000        0.0000        0.0000        0.0000        0.0000        0.0000        0.0000        0.0000        0.0000        0.0000        0.0000        0.0000        0.0000        0.0000        0.0000        0.0000        0.0000        0.0000        0.0000        0.0000        0.0000        0.0000        0.0000        0.0000        0.0000        0.0000        0.0000        0.0000        0.0000        0.0000        0.0000        0.0000        0.0000        0.0000        0.0000        0.0000        0.0000        0.0000        0.0000        0.0000      422.5615      374.1527      303.0632      284.3058      272.6356      254.6274      243.8919      169.1812      157.2671      158.5695      150.3548      156.6012      146.9584      127.2327      125.5966      120.2452      120.2077      122.7296      111.0170      143.6280      146.8040      159.7565      154.1400      156.2421      164.0393      180.4577      180.4121      189.1390      228.7057      205.6043      190.2127      220.4984      182.7072      138.7695      144.3794      142.3362      128.6477      132.2807      140.8187      137.9593      139.8545      147.6526      108.9848       95.1446      133.2877      171.3319      140.6117      161.5823      173.4909      175.7030      132.9294      103.9257       94.7065      101.4272       90.1900       76.6898       76.8455       73.2687       72.6363       65.9179       64.0219       66.5377       62.3663       69.9248       65.0594       61.0430       67.1965       57.4429       55.9744       49.4596       64.0072       65.8602       66.3865       79.1771       75.7805       86.2851       70.0950       71.7673       80.9702       68.6018       66.4623       67.5833       60.1896       29.6441       29.2439       32.1712       40.9082       34.0950       55.1530      108.4658        0.0000        0.0000        0.0000        0.0000      204.5206      222.3016      275.4523      308.1961      241.6763      183.2400        0.0000        0.0000        0.0000        0.0000        0.0000        0.0000        0.0000        0.0000        0.0000        0.0000        0.0000        0.0000        0.0000        0.0000        0.0000        0.0000        0.0000        0.0000        0.0000        0.0000        0.0000        0.0000        0.0000        0.0000        0.0000        0.0000        0.0000        0.0000        0.0000        0.0000        0.0000        0.0000        0.0000        0.0000        0.0000        0.0000        0.0000        0.0000        0.0000        0.0000        0.0000        0.0000        0.0000        0.0000        0.0000        0.0000        0.0000        0.0000        0.0000        0.0000        0.0000        0.0000        0.0000
        0.0000        0.0000        0.0000        0.0000        0.0000        0.0000        0.0000        0.0000        0.0000        0.0000        0.0000        0.0000        0.0000        0.0000        0.0000        0.0000        0.0000        0.0000        0.0000        0.0000        0.0000        0.0000        0.0000        0.0000        0.0000        0.0000        0.0000        0.0000        0.0000        0.0000        0.0000        0.0000        0.0000        0.0000        0.0000        0.0000        0.0000        0.0000        0.0000        0.0000        0.0000        0.0000        0.0000        0.0000        0.0000        0.0000        0.0000        0.0000        0.0000        0.0000        0.0000        0.0000        0.0000        0.0000        0.0000        0.0000        0.0000        0.0000        0.0000        0.0000        0.0000        0.0000        0.0000        0.0000        0.0000        0.0000        0.0000        0.0000        0.0000        0.0000        0.0000        0.0000        0.0000        0.0000        0.0000        0.0000        0.0000        0.0000        0.0000        0.0000        0.0000        0.0000        0.0000        0.0000        0.0000        0.0000        0.0000        0.0000        0.0000        0.0000        0.0000        0.0000        0.0000        0.0000        0.0000        0.0000      392.1984      297.0533      248.5616      289.9652      285.7956      276.2182      256.9209      197.3079      183.6495      152.7736      164.4673      144.6109      144.7422      137.4297      135.5088      133.8503      125.7621      120.6910      127.6420      140.2528      137.9974      148.9391      152.1900      178.7813      166.5603      174.6966      184.9162      198.3915      224.7360      216.0742      187.3452      173.9278      169.2761      166.6013      136.3688      138.5104      134.8167      145.9282      139.1742      136.5864      140.4417      118.5820      118.0181      112.4045      126.0282      120.3682      126.5710      190.6926      174.5722      156.6403      151.0384      117.4662       96.4000       93.3757       77.0690       78.2007       77.0339       83.9995       82.5831       82.0618       72.2524       72.9946       74.2927       68.8130       79.9867      101.6695       69.7522       62.4338       58.1790       45.6460       55.3684       59.5136       77.7485       98.8153       78.6706       92.8141       79.9343       94.0290      124.3484       73.4711       74.0947       76.9085       52.9648       22.0297       16.9526       21.8259       36.8680        0.0000        0.0000        0.0000        0.0000        0.0000        0.0000      200.5974      234.1092      307.0735      310.8029      360.6399      315.1984        0.0000        0.0000        0.0000        0.0000        0.0000        0.0000        0.0000        0.0000        0.0000        0.0000        0.0000        0.0000        0.0000        0.0000        0.0000        0.0000        0.0000        0.0000        0.0000        0.0000        0.0000        0.0000        0.0000        0.0000        0.0000        0.0000        0.0000        0.0000        0.0000        0.0000        0.0000        0.0000        0.0000        0.0000        0.0000        0.0000        0.0000        0.0000        0.0000        0.0000        0.0000        0.0000        0.0000        0.0000        0.0000        0.0000        0.0000        0.0000        0.0000        0.0000        0.0000        0.0000        0.0000        0.0000
        0.0000        0.0000        0.0000        0.0000        0.0000        0.0000        0.0000        0.0000        0.0000        0.0000        0.0000        0.0000        0.0000        0.0000        0.0000        0.0000        0.0000        0.0000        0.0000        0.0000        0.0000        0.0000        0.0000        0.0000        0.0000        0.0000        0.0000        0.0000        0.0000        0.0000        0.0000        0.0000        0.0000        0.0000        0.0000        0.0000        0.0000        0.0000        0.0000        0.0000        0.0000        0.0000        0.0000        0.0000        0.0000        0.0000        0.0000        0.0000        0.0000        0.0000        0.0000        0.0000        0.0000        0.0000        0.0000        0.0000        0.0000        0.0000        0.0000        0.0000        0.0000        0.0000        0.0000        0.0000        0.0000        0.0000        0.0000        0.0000        0.0000        0.0000        0.0000        0.0000        0.0000        0.0000        0.0000        0.0000        0.0000        0.0000        0.0000        0.0000        0.0000        0.0000        0.0000        0.0000        0.0000        0.0000        0.0000        0.0000        0.0000        0.0000        0.0000        0.0000        0.0000        0.0000        0.0000        0.0000      316.3015      267.5853      265.0603      267.2781      282.2042      305.7949      264.1366      187.2228      162.1767      146.7362      160.4183      158.8520      139.5911      148.0118      159.5808      168.4924      130.4864      128.3030      138.5321      144.8224      139.1099      145.1655      145.0201      156.5460      171.0667      188.3802      171.8550      163.2518      191.5753      202.9780      175.3739      143.0246      133.9061      153.6267      124.7761      143.2426      143.1594      140.9648      134.3810      125.3532      123.1812      127.7818      133.9982      119.9678      116.1517      111.0011      142.2755      175.2634      155.0659      138.4543      136.8803      125.4035      105.3632       84.6831       77.1957       78.9365       77.1498       72.6726       82.3320       82.6921       78.7287       81.1164       89.6276       94.8205       92.3035       96.0141       80.5093       59.6211       57.8700       53.0031       55.9957       66.1137       82.5632      118.1169      105.5870      117.6658      105.5721       79.3369       97.9598       74.1163       60.2268       57.3736       43.4600       17.7056       21.2360       23.1520        0.0000        0.0000        0.0000        0.0000        0.0000        0.0000      221.1481      252.3290      289.9527      296.6794      329.6346      350.8599      307.4768        0.0000        0.0000        0.0000        0.0000        0.0000        0.0000        0.0000        0.0000        0.0000        0.0000        0.0000        0.0000        0.0000        0.0000        0.0000        0.0000        0.0000        0.0000        0.0000        0.0000        0.0000        0.0000        0.0000        0.0000        0.0000        0.0000        0.0000        0.0000        0.0000        0.0000        0.0000        0.0000        0.0000        0.0000        0.0000        0.0000        0.0000        0.0000        0.0000        0.0000        0.0000        0.0000        0.0000        0.0000        0.0000        0.0000        0.0000        0.0000        0.0000        0.0000        0.0000        0.0000        0.0000        0.0000
        0.0000        0.0000        0.0000        0.0000        0.0000        0.0000        0.0000        0.0000        0.0000        0.0000        0.0000        0.0000        0.0000        0.0000        0.0000        0.0000        0.0000        0.0000        0.0000        0.0000        0.0000        0.0000        0.0000        0.0000        0.0000        0.0000        0.0000        0.0000        0.0000        0.0000        0.0000        0.0000        0.0000        0.0000        0.0000        0.0000        0.0000        0.0000        0.0000        0.0000        0.0000        0.0000        0.0000        0.0000        0.0000        0.0000        0.0000        0.0000        0.0000        0.0000        0.0000        0.0000        0.0000        0.0000        0.0000        0.0000        0.0000        0.0000        0.0000        0.0000        0.0000        0.0000        0.0000        0.0000        0.0000        0.0000        0.0000        0.0000        0.0000        0.0000        0.0000        0.0000        0.0000        0.0000        0.0000        0.0000        0.0000        0.0000        0.0000        0.0000        0.0000        0.0000        0.0000        0.0000        0.0000        0.0000        0.0000        0.0000        0.0000        0.0000        0.0000        0.0000        0.0000        0.0000        0.0000        0.0000        0.0000      258.2571      259.0797      272.3925      272.0559      283.8609      274.8509      191.3050      154.1820      168.2306      177.4697      179.0352      174.0024      176.3334      177.8383      173.8622      154.5552      158.8711      154.3430      153.3169      139.8443      136.1614      147.7099      179.7034      172.7199      166.9748      153.3317      153.1662      183.1419      167.5416      154.2944      149.0196      135.7012      139.4605      117.3012      125.0662      125.9729      136.4601      129.1152      132.5321      125.3128      150.0205      157.6115      150.5197      133.7670      123.1996      134.8774      143.3004      138.1388      135.2393      140.3236      129.2916      113.3469      111.3624      100.6611      100.9409       92.1910       88.1739       90.1444       83.2506       98.5548       97.9578      108.1957      109.2232       86.4952       86.8402       89.4983       73.7025       63.0036       63.1568       63.0784       78.0048      104.4778      115.7003      116.7731      105.0797       89.2448       83.5279       74.8424       62.0109       49.6035       47.2837       42.0411       22.4857       32.3957        0.0000        0.0000        0.0000        0.0000        0.0000        0.0000        0.0000      259.7735      338.4643      371.2120      344.5289      299.3742      351.5344      338.0750        0.0000        0.0000        0.0000        0.0000        0.0000        0.0000        0.0000        0.0000        0.0000        0.0000        0.0000        0.0000        0.0000        0.0000        0.0000        0.0000        0.0000        0.0000        0.0000        0.0000        0.0000        0.0000        0.0000        0.0000        0.0000        0.0000        0.0000        0.0000        0.0000        0.0000        0.0000        0.0000        0.0000        0.0000        0.0000        0.0000        0.0000        0.0000        0.0000        0.0000        0.0000        0.0000        0.0000        0.0000        0.0000        0.0000        0.0000        0.0000        0.0000        0.0000        0.0000        0.0000        0.0000        0.0000
        0.0000        0.0000        0.0000        0.0000        0.0000        0.0000        0.0000        0.0000        0.0000        0.0000        0.0000        0.0000        0.0000        0.0000        0.0000        0.0000        0.0000        0.0000        0.0000        0.0000        0.0000        0.0000        0.0000        0.0000        0.0000        0.0000        0.0000        0.0000        0.0000        0.0000        0.0000        0.0000        0.0000        0.0000        0.0000        0.0000        0.0000        0.0000        0.0000        0.0000        0.0000        0.0000        0.0000        0.0000        0.0000        0.0000        0.0000        0.0000        0.0000        0.0000        0.0000        0.0000        0.0000        0.0000        0.0000        0.0000        0.0000        0.0000        0.0000        0.0000        0.0000        0.0000        0.0000        0.0000        0.0000        0.0000        0.0000        0.0000        0.0000        0.0000        0.0000        0.0000        0.0000        0.0000        0.0000        0.0000        0.0000        0.0000        0.0000        0.0000        0.0000        0.0000        0.0000        0.0000        0.0000        0.0000        0.0000        0.0000        0.0000        0.0000        0.0000        0.0000        0.0000        0.0000        0.0000        0.0000      290.1028      243.3277      222.0155      243.2951        0.0000      270.8513      228.2280      181.3735      179.7898      196.3697      204.4380      217.0657      227.7766      210.9406      209.5656      204.0233      175.2492      154.5877      159.2235      165.0593      139.0674      138.7305      146.1396      144.1243      137.4666      133.4978      130.1846      170.6815      198.6407      173.0115      158.6664      149.6464      135.7686      116.9562      104.0714      118.0337      117.9518      118.5555      125.3544      137.5556      131.1172      149.9892      146.4337      163.9651      124.0538      116.1027      153.9742      156.4870      154.7536      167.0517      143.2078      129.6541      138.8994      137.1362      116.1840      136.5933      154.9750      121.7955      118.4046      106.7868      116.9635      130.2153      151.2152      118.3974      101.6871      111.2681      110.2796       81.0762       83.2241       83.6833       96.7223      110.4679      120.5728      106.8836      123.7388      116.9080      100.1692       79.6054       72.2939       40.0108       43.1971       48.0503       52.9326        0.0000        0.0000        0.0000        0.0000        0.0000      361.5300      205.3200        0.0000      339.4162      385.2581      397.0779      393.9012      341.2963      334.1654      293.3666        0.0000        0.0000        0.0000        0.0000        0.0000        0.0000        0.0000        0.0000        0.0000        0.0000        0.0000        0.0000        0.0000        0.0000        0.0000        0.0000        0.0000        0.0000        0.0000        0.0000        0.0000        0.0000        0.0000        0.0000        0.0000        0.0000        0.0000        0.0000        0.0000        0.0000        0.0000        0.0000        0.0000        0.0000        0.0000        0.0000        0.0000        0.0000        0.0000        0.0000        0.0000        0.0000        0.0000        0.0000        0.0000        0.0000        0.0000        0.0000        0.0000        0.0000        0.0000        0.0000        0.0000        0.0000        0.0000
        0.0000        0.0000        0.0000        0.0000        0.0000        0.0000        0.0000        0.0000        0.0000        0.0000        0.0000        0.0000        0.0000        0.0000        0.0000        0.0000        0.0000        0.0000        0.0000        0.0000        0.0000        0.0000        0.0000        0.0000        0.0000        0.0000        0.0000        0.0000        0.0000        0.0000        0.0000        0.0000        0.0000        0.0000        0.0000        0.0000        0.0000        0.0000        0.0000        0.0000        0.0000        0.0000        0.0000        0.0000        0.0000        0.0000        0.0000        0.0000        0.0000        0.0000        0.0000        0.0000        0.0000        0.0000        0.0000        0.0000        0.0000        0.0000        0.0000        0.0000        0.0000        0.0000        0.0000        0.0000        0.0000        0.0000        0.0000        0.0000        0.0000        0.0000        0.0000        0.0000        0.0000        0.0000        0.0000        0.0000        0.0000        0.0000        0.0000        0.0000        0.0000        0.0000        0.0000        0.0000        0.0000        0.0000        0.0000        0.0000        0.0000        0.0000        0.0000        0.0000        0.0000        0.0000        0.0000        0.0000        0.0000      219.9375        0.0000        0.0000        0.0000      236.0613      221.9888      181.5009      204.9261      242.1822      218.8595      228.1680      252.3892      263.9013      234.3474      205.7251      177.3960      155.1820      149.6894      166.5165      138.6179      131.5071      142.4567      117.3181      122.0901      119.7721      132.8647      171.3488      182.2460      185.7820      161.4389      150.0808      139.1303      115.4405      125.7133      132.8721      145.8326      147.1473      151.6716      127.4447      154.3981      134.5903      154.5258      162.3934      116.6182      148.1555      150.1045      159.9689      159.7765      156.8756      150.0950      140.1173      136.7118      134.4062      144.6467      162.1981      150.0159      142.7256      115.3393      109.6551      106.8551      145.5015      159.0271      128.9861      121.3899      119.1825      112.3351       94.4150       98.1181      115.2125      107.8320      124.0428      122.0814      120.6124      128.7511      124.0314      103.6957       85.3189       81.9842       59.3331       69.1698      103.9062       56.0406        0.0000        0.0000        0.0000        0.0000        0.0000      417.1201      235.1400      122.0700      445.9409      496.4948      482.7980      437.0499      397.2854      419.8887      365.7811        0.0000        0.0000        0.0000        0.0000        0.0000        0.0000        0.0000        0.0000        0.0000        0.0000        0.0000        0.0000        0.0000        0.0000        0.0000        0.0000        0.0000        0.0000        0.0000        0.0000        0.0000        0.0000        0.0000        0.0000        0.0000        0.0000        0.0000        0.0000        0.0000        0.0000        0.0000        0.0000        0.0000        0.0000        0.0000        0.0000        0.0000        0.0000        0.0000        0.0000        0.0000        0.0000        0.0000        0.0000        0.0000        0.0000        0.0000        0.0000        0.0000        0.0000        0.0000        0.0000        0.0000        0.0000        0.0000
        0.0000        0.0000        0.0000        0.0000        0.0000        0.0000        0.0000        0.0000        0.0000        0.0000        0.0000        0.0000        0.0000        0.0000        0.0000        0.0000        0.0000        0.0000        0.0000        0.0000        0.0000        0.0000        0.0000        0.0000        0.0000        0.0000        0.0000        0.0000        0.0000        0.0000        0.0000        0.0000        0.0000        0.0000        0.0000        0.0000        0.0000        0.0000        0.0000        0.0000        0.0000        0.0000        0.0000        0.0000        0.0000        0.0000        0.0000        0.0000        0.0000        0.0000        0.0000        0.0000        0.0000        0.0000        0.0000        0.0000        0.0000        0.0000        0.0000        0.0000        0.0000        0.0000        0.0000        0.0000        0.0000        0.0000        0.0000        0.0000        0.0000        0.0000        0.0000        0.0000        0.0000        0.0000        0.0000        0.0000        0.0000        0.0000        0.0000        0.0000        0.0000        0.0000        0.0000        0.0000        0.0000        0.0000        0.0000        0.0000        0.0000        0.0000        0.0000        0.0000        0.0000        0.0000        0.0000        0.0000        0.0000        0.0000        0.0000        0.0000        0.0000      255.8928      244.4106      203.6653      200.8950      226.8543      249.7486      261.5965      284.1296      307.4248      280.4224      236.8191      198.2780      181.1184      174.3807      159.1886      151.9336      148.0922      163.3788      145.0297      148.8932      146.7807      163.2821      193.8066      203.5301      197.5448      178.1881      187.1993      149.4388      138.3477      137.2034      143.7583      168.0116      154.2836      160.3980      157.1611      153.9117      145.4129      145.3913      169.9767      157.3743      167.1899      167.0002      159.2558      162.0771      177.6271      174.6279      185.2822      208.2555      169.4064      198.3667      211.6180      169.4091      151.7345      143.6321      110.4496      109.5177      113.5006      118.3196      129.2095      150.9879      133.6856      134.7760      118.0198      123.4680      126.1654      131.9384      154.2242      153.3218      159.6055      142.0732      131.0672      139.7085      133.0933      139.1187      139.9272      176.7164        0.0000        0.0000        0.0000        0.0000        0.0000        0.0000      383.0700      349.3500      205.1100      260.1600      574.2369      602.1619      569.4915      502.7443      422.8746      478.6729      461.0952        0.0000        0.0000        0.0000        0.0000        0.0000        0.0000        0.0000        0.0000        0.0000        0.0000        0.0000        0.0000        0.0000        0.0000        0.0000        0.0000        0.0000        0.0000        0.0000        0.0000        0.0000        0.0000        0.0000        0.0000        0.0000        0.0000        0.0000        0.0000        0.0000        0.0000        0.0000        0.0000        0.0000        0.0000        0.0000        0.0000        0.0000        0.0000        0.0000        0.0000        0.0000        0.0000        0.0000        0.0000        0.0000        0.0000        0.0000        0.0000        0.0000        0.0000        0.0000        0.0000        0.0000        0.0000        0.0000
        0.0000        0.0000        0.0000        0.0000        0.0000        0.0000        0.0000        0.0000        0.0000        0.0000        0.0000        0.0000        0.0000        0.0000        0.0000        0.0000        0.0000        0.0000        0.0000        0.0000        0.0000        0.0000        0.0000        0.0000        0.0000        0.0000        0.0000        0.0000        0.0000        0.0000        0.0000        0.0000        0.0000        0.0000        0.0000        0.0000        0.0000        0.0000        0.0000        0.0000        0.0000        0.0000        0.0000        0.0000        0.0000        0.0000        0.0000        0.0000        0.0000        0.0000        0.0000        0.0000        0.0000        0.0000        0.0000        0.0000        0.0000        0.0000        0.0000        0.0000        0.0000        0.0000        0.0000        0.0000        0.0000        0.0000        0.0000        0.0000        0.0000        0.0000        0.0000        0.0000        0.0000        0.0000        0.0000        0.0000        0.0000        0.0000        0.0000        0.0000        0.0000        0.0000        0.0000        0.0000        0.0000        0.0000        0.0000        0.0000        0.0000        0.0000        0.0000        0.0000        0.0000        0.0000        0.0000        0.0000        0.0000        0.0000        0.0000        0.0000        0.0000        0.0000      290.1150      273.0539      273.0283      285.2245      274.4387      302.6210      314.2607      311.3283      270.3380      247.8544      237.1766      226.0607      202.9028      211.2562      212.2171      202.0430      196.8650      185.4627      194.3955      207.7192      229.0467      236.4768      245.1574      249.9852      247.0848      221.5612      179.7912      168.6971      165.2951      158.0952      179.0494      173.8104      174.1712      214.2310      209.4475      192.8562      146.0713      125.1529      145.8645      184.0545      185.6085      171.6890      178.5291      171.1991      186.6435      187.9045      193.3791      154.5266      158.4808      167.7290      158.9815      182.7457      162.3698      139.5303      123.8676      125.4552      114.0417      124.0415      136.5164      150.9189      180.1968      177.4525      178.5638      164.9293      156.6393      153.9222      159.6863      164.6508      134.4425      119.2850      132.9591      154.9397      177.8860      187.3567      167.2133        0.0000        0.0000        0.0000        0.0000        0.0000        0.0000        0.0000      391.3800      447.8400      736.0201      656.9692      602.5182      542.9725      518.4969      423.6375      396.3976      440.5603        0.0000        0.0000        0.0000        0.0000        0.0000        0.0000        0.0000        0.0000        0.0000        0.0000        0.0000        0.0000        0.0000        0.0000        0.0000        0.0000        0.0000        0.0000        0.0000        0.0000        0.0000        0.0000        0.0000        0.0000        0.0000        0.0000        0.0000        0.0000        0.0000        0.0000        0.0000        0.0000        0.0000        0.0000        0.0000        0.0000        0.0000        0.0000        0.0000        0.0000        0.0000        0.0000        0.0000        0.0000        0.0000        0.0000        0.0000        0.0000        0.0000        0.0000        0.0000        0.0000        0.0000        0.0000        0.0000
        0.0000        0.0000        0.0000        0.0000        0.0000        0.0000        0.0000        0.0000        0.0000        0.0000        0.0000        0.0000        0.0000        0.0000        0.0000        0.0000        0.0000        0.0000        0.0000        0.0000        0.0000        0.0000        0.0000        0.0000        0.0000        0.0000        0.0000        0.0000        0.0000        0.0000        0.0000        0.0000        0.0000        0.0000        0.0000        0.0000        0.0000        0.0000        0.0000        0.0000        0.0000        0.0000        0.0000        0.0000        0.0000        0.0000        0.0000        0.0000        0.0000        0.0000        0.0000        0.0000        0.0000        0.0000        0.0000        0.0000        0.0000        0.0000        0.0000        0.0000        0.0000        0.0000        0.0000        0.0000        0.0000        0.0000        0.0000        0.0000        0.0000        0.0000        0.0000        0.0000        0.0000        0.0000        0.0000        0.0000        0.0000        0.0000        0.0000        0.0000        0.0000        0.0000        0.0000        0.0000        0.0000        0.0000        0.0000        0.0000        0.0000        0.0000        0.0000        0.0000        0.0000        0.0000        0.0000        0.0000        0.0000        0.0000        0.0000        0.0000        0.0000        0.0000        0.0000      395.3216      375.1859      344.9719      340.9076      324.2362      323.3964      298.4960      294.1708      282.2393      300.8123      278.9270      302.1370      356.4512      366.8912      330.2453      319.9861      321.7710      316.3318      350.8132      407.3900      372.5390      363.1398      367.3037      361.2851        0.0000        0.0000      215.9746      193.0821      186.1480      195.5670      197.7669      203.5185      246.3406      255.6252      227.8298      175.7537      131.5494      142.9038      173.5604      155.7883      183.9334      186.5379      166.5263      156.6859      190.9651      150.4467      132.1549      128.4469      113.9077      117.4866      132.5615      119.0119      148.0191      136.8456      117.0082      117.8670      124.8691      133.1685      164.8272      220.6485      253.3265      258.9359      214.4419      199.8854      183.3774      167.7097      161.0465      145.4146      134.1366      141.4129      135.3111        0.0000        0.0000        0.0000        0.0000        0.0000        0.0000        0.0000        0.0000        0.0000        0.0000        0.0000        0.0000        0.0000      635.1907      529.8320      553.0643      490.5226      382.3119      363.4973        0.0000        0.0000        0.0000        0.0000        0.0000        0.0000        0.0000        0.0000        0.0000        0.0000        0.0000        0.0000        0.0000        0.0000        0.0000        0.0000        0.0000        0.0000        0.0000        0.0000        0.0000        0.0000        0.0000        0.0000        0.0000        0.0000        0.0000        0.0000        0.0000        0.0000        0.0000        0.0000        0.0000        0.0000        0.0000        0.0000        0.0000        0.0000        0.0000        0.0000        0.0000        0.0000        0.0000        0.0000        0.0000        0.0000        0.0000        0.0000        0.0000        0.0000        0.0000        0.0000        0.0000        0.0000        0.0000        0.0000
        0.0000        0.0000        0.0000        0.0000        0.0000        0.0000        0.0000        0.0000        0.0000        0.0000        0.0000        0.0000        0.0000        0.0000        0.0000        0.0000        0.0000        0.0000        0.0000        0.0000        0.0000        0.0000        0.0000        0.0000        0.0000        0.0000        0.0000        0.0000        0.0000        0.0000        0.0000        0.0000        0.0000        0.0000        0.0000        0.0000        0.0000        0.0000        0.0000        0.0000        0.0000        0.0000        0.0000        0.0000        0.0000        0.0000        0.0000        0.0000        0.0000        0.0000        0.0000        0.0000        0.0000        0.0000        0.0000        0.0000        0.0000        0.0000        0.0000        0.0000        0.0000        0.0000        0.0000        0.0000        0.0000        0.0000        0.0000        0.0000        0.0000        0.0000        0.0000        0.0000        0.0000        0.0000        0.0000        0.0000        0.0000        0.0000        0.0000        0.0000        0.0000        0.0000        0.0000        0.0000        0.0000        0.0000        0.0000        0.0000        0.0000        0.0000        0.0000        0.0000        0.0000        0.0000        0.0000        0.0000        0.0000        0.0000        0.0000        0.0000        0.0000        0.0000        0.0000      399.8382      416.8743      391.1039      352.0603      336.0115      341.3300      323.2903      326.0969      327.0098      344.6570      324.8982      355.2517      442.5666      431.4796      415.5062      402.0875      423.0262      411.8610      396.7969      446.5815      431.0213      441.9465      467.7166        0.0000        0.0000        0.0000        0.0000        0.0000        0.0000      199.8744      197.6010      233.5672      250.2773      222.3676      227.1360      206.4069      168.9812      150.3065      152.8633      153.8879      176.1341      163.6059      156.4708      155.6478      165.0206      145.6533      150.4400      141.1306      113.5950      105.3004      103.0514      116.9936      132.5674      139.0135      147.9010      156.5399      138.7372      146.8314      156.5604      210.5609      249.6953      299.7728      288.4690      254.7454      240.1633      258.0381      188.9417      172.8670      160.9056        0.0000        0.0000        0.0000        0.0000        0.0000        0.0000        0.0000        0.0000        0.0000        0.0000        0.0000        0.0000        0.0000        0.0000        0.0000      501.0389      622.2222      598.5061      479.8024      373.1006      368.5365      428.1874        0.0000        0.0000        0.0000        0.0000        0.0000        0.0000        0.0000        0.0000        0.0000        0.0000        0.0000        0.0000        0.0000        0.0000        0.0000        0.0000        0.0000        0.0000        0.0000        0.0000        0.0000        0.0000        0.0000        0.0000        0.0000        0.0000        0.0000        0.0000        0.0000        0.0000        0.0000        0.0000        0.0000        0.0000        0.0000        0.0000        0.0000        0.0000        0.0000        0.0000        0.0000        0.0000        0.0000        0.0000        0.0000        0.0000        0.0000        0.0000        0.0000        0.0000        0.0000        0.0000        0.0000        0.0000        0.0000
        0.0000        0.0000        0.0000        0.0000        0.0000        0.0000        0.0000        0.0000        0.0000        0.0000        0.0000        0.0000        0.0000        0.0000        0.0000        0.0000        0.0000        0.0000        0.0000        0.0000        0.0000        0.0000        0.0000        0.0000        0.0000        0.0000        0.0000        0.0000        0.0000        0.0000        0.0000        0.0000        0.0000        0.0000        0.0000        0.0000        0.0000        0.0000        0.0000        0.0000        0.0000        0.0000        0.0000        0.0000        0.0000        0.0000        0.0000        0.0000        0.0000        0.0000        0.0000        0.0000        0.0000        0.0000        0.0000        0.0000        0.0000        0.0000        0.0000        0.0000        0.0000        0.0000        0.0000        0.0000        0.0000        0.0000        0.0000        0.0000        0.0000        0.0000        0.0000        0.0000        0.0000        0.0000        0.0000        0.0000        0.0000        0.0000        0.0000        0.0000        0.0000        0.0000        0.0000        0.0000        0.0000        0.0000        0.0000        0.0000        0.0000        0.0000        0.0000        0.0000        0.0000        0.0000        0.0000        0.0000        0.0000        0.0000        0.0000        0.0000        0.0000        0.0000        0.0000      391.0724      426.7783      409.4835      392.5630      348.3652      319.5338      313.7317      337.3970      343.3054      351.5682      341.6164      370.5535      438.0717      434.3882        0.0000      462.1002      494.4984        0.0000        0.0000      449.7496      463.0112        0.0000        0.0000        0.0000        0.0000        0.0000        0.0000        0.0000        0.0000      192.4088      203.5473      205.6702      222.7410      245.2957      247.1630      231.8260      188.0029      180.6388      174.2083      155.8161      173.0447      166.8020      164.0808      165.2134      144.6815      136.9996      145.0363      160.6151      151.6561      139.9370      105.6919      118.8283      159.1742      218.4855      240.8472      193.7167      153.9632      171.4237      177.9262      207.7754      271.8333      266.0247      275.6077      257.0051        0.0000        0.0000        0.0000        0.0000        0.0000        0.0000        0.0000        0.0000        0.0000        0.0000        0.0000        0.0000        0.0000        0.0000        0.0000        0.0000        0.0000        0.0000        0.0000        0.0000      557.6673      528.9936      592.4315      521.8944      421.1704        0.0000        0.0000        0.0000        0.0000        0.0000        0.0000        0.0000        0.0000        0.0000        0.0000        0.0000        0.0000        0.0000        0.0000        0.0000        0.0000        0.0000        0.0000        0.0000        0.0000        0.0000        0.0000        0.0000        0.0000        0.0000        0.0000        0.0000        0.0000        0.0000        0.0000        0.0000        0.0000        0.0000        0.0000        0.0000        0.0000        0.0000        0.0000        0.0000        0.0000        0.0000        0.0000        0.0000        0.0000        0.0000        0.0000        0.0000        0.0000        0.0000        0.0000        0.0000        0.0000        0.0000        0.0000        0.0000        0.0000        0.0000
        0.0000        0.0000        0.0000        0.0000        0.0000        0.0000        0.0000        0.0000        0.0000        0.0000        0.0000        0.0000        0.0000        0.0000        0.0000        0.0000        0.0000        0.0000        0.0000        0.0000        0.0000        0.0000        0.0000        0.0000        0.0000        0.0000        0.0000        0.0000        0.0000        0.0000        0.0000        0.0000        0.0000        0.0000        0.0000        0.0000        0.0000        0.0000        0.0000        0.0000        0.0000        0.0000        0.0000        0.0000        0.0000        0.0000        0.0000        0.0000        0.0000        0.0000        0.0000        0.0000        0.0000        0.0000        0.0000        0.0000        0.0000        0.0000        0.0000        0.0000        0.0000        0.0000        0.0000        0.0000        0.0000        0.0000        0.0000        0.0000        0.0000        0.0000        0.0000        0.0000        0.0000        0.0000        0.0000        0.0000        0.0000        0.0000        0.0000        0.0000        0.0000        0.0000        0.0000        0.0000        0.0000        0.0000        0.0000        0.0000        0.0000        0.0000        0.0000        0.0000        0.0000        0.0000        0.0000        0.0000        0.0000        0.0000        0.0000        0.0000        0.0000        0.0000        0.0000      367.5596      401.8979      380.1220      363.1807      329.4034      317.8868      325.2686      339.3589      341.1541      352.3867      367.9391        0.0000        0.0000        0.0000        0.0000        0.0000        0.0000        0.0000        0.0000        0.0000        0.0000        0.0000        0.0000        0.0000        0.0000        0.0000        0.0000        0.0000        0.0000        0.0000      199.3658      211.5855      219.5380      249.3997      263.8078      271.2321      232.3501      217.1539      212.3053      183.6222      179.9170      177.3653      186.2774      179.0350      184.7339      153.5452      155.4872      161.5288      127.2705      131.0995      124.8349      130.8143      173.8033      234.4050      215.2403      210.0799      165.3722      167.7929      177.1854      205.5751      258.8236      267.8789      300.1495        0.0000        0.0000        0.0000        0.0000        0.0000        0.0000        0.0000        0.0000        0.0000        0.0000        0.0000        0.0000        0.0000        0.0000        0.0000        0.0000        0.0000        0.0000        0.0000        0.0000        0.0000        0.0000      717.0868      679.2386      577.8153        0.0000      449.5471      346.1845        0.0000        0.0000        0.0000        0.0000        0.0000        0.0000        0.0000        0.0000        0.0000        0.0000        0.0000        0.0000        0.0000        0.0000        0.0000        0.0000        0.0000        0.0000        0.0000        0.0000        0.0000        0.0000        0.0000        0.0000        0.0000        0.0000        0.0000        0.0000        0.0000        0.0000        0.0000        0.0000        0.0000        0.0000        0.0000        0.0000        0.0000        0.0000        0.0000        0.0000        0.0000        0.0000        0.0000        0.0000        0.0000        0.0000        0.0000        0.0000        0.0000        0.0000        0.0000        0.0000        0.0000        0.0000        0.0000
        0.0000        0.0000        0.0000        0.0000        0.0000        0.0000        0.0000        0.0000        0.0000        0.0000        0.0000        0.0000        0.0000        0.0000        0.0000        0.0000        0.0000        0.0000        0.0000        0.0000        0.0000        0.0000        0.0000        0.0000        0.0000        0.0000        0.0000        0.0000        0.0000        0.0000        0.0000        0.0000        0.0000        0.0000        0.0000        0.0000        0.0000        0.0000        0.0000        0.0000        0.0000        0.0000        0.0000        0.0000        0.0000        0.0000        0.0000        0.0000        0.0000        0.0000        0.0000        0.0000        0.0000        0.0000        0.0000        0.0000        0.0000        0.0000        0.0000        0.0000        0.0000        0.0000        0.0000        0.0000        0.0000        0.0000        0.0000        0.0000        0.0000        0.0000        0.0000        0.0000        0.0000        0.0000        0.0000        0.0000        0.0000        0.0000        0.0000        0.0000        0.0000        0.0000        0.0000        0.0000        0.0000        0.0000        0.0000        0.0000        0.0000        0.0000        0.0000        0.0000        0.0000        0.0000        0.0000        0.0000        0.0000        0.0000        0.0000        0.0000        0.0000        0.0000        0.0000        0.0000        0.0000      290.2191      296.2208      271.0258      276.7345      298.6885      330.6007      327.8085      342.6863      344.0826      352.7666        0.0000        0.0000        0.0000        0.0000        0.0000        0.0000        0.0000        0.0000        0.0000        0.0000        0.0000        0.0000        0.0000        0.0000        0.0000        0.0000        0.0000        0.0000      192.0411      212.6389      277.6349      311.9973      325.8611      334.5383      294.9165      281.1416      289.7961      252.0631      202.9678      198.9430      189.7846      191.1031      168.7852      146.5442      125.6647      134.4118      159.3838      143.2307      130.2498      141.3575      199.5291      229.1680      216.2407      200.0312      160.3861      179.7014      196.3392      196.9431      220.1400      202.2000        0.0000        0.0000        0.0000        0.0000        0.0000        0.0000        0.0000        0.0000        0.0000        0.0000        0.0000        0.0000        0.0000        0.0000        0.0000        0.0000        0.0000        0.0000        0.0000        0.0000        0.0000        0.0000        0.0000        0.0000      572.0585      513.5171        0.0000      350.4000      312.5399        0.0000        0.0000        0.0000        0.0000        0.0000        0.0000        0.0000        0.0000        0.0000        0.0000        0.0000        0.0000        0.0000        0.0000        0.0000        0.0000        0.0000        0.0000        0.0000        0.0000        0.0000        0.0000        0.0000        0.0000        0.0000        0.0000        0.0000        0.0000        0.0000        0.0000        0.0000        0.0000        0.0000        0.0000        0.0000        0.0000        0.0000        0.0000        0.0000        0.0000        0.0000        0.0000        0.0000        0.0000        0.0000        0.0000        0.0000        0.0000        0.0000        0.0000        0.0000        0.0000        0.0000        0.0000        0.0000
        0.0000        0.0000        0.0000        0.0000        0.0000        0.0000        0.0000        0.0000        0.0000        0.0000        0.0000        0.0000        0.0000        0.0000        0.0000        0.0000        0.0000        0.0000        0.0000        0.0000        0.0000        0.0000        0.0000        0.0000        0.0000        0.0000        0.0000        0.0000        0.0000        0.0000        0.0000        0.0000        0.0000        0.0000        0.0000        0.0000        0.0000        0.0000        0.0000        0.0000        0.0000        0.0000        0.0000        0.0000        0.0000        0.0000        0.0000        0.0000        0.0000        0.0000        0.0000        0.0000        0.0000        0.0000        0.0000        0.0000        0.0000        0.0000        0.0000        0.0000        0.0000        0.0000        0.0000        0.0000        0.0000        0.0000        0.0000        0.0000        0.0000        0.0000        0.0000        0.0000        0.0000        0.0000        0.0000        0.0000        0.0000        0.0000        0.0000        0.0000        0.0000        0.0000        0.0000        0.0000        0.0000        0.0000        0.0000        0.0000        0.0000        0.0000        0.0000        0.0000        0.0000        0.0000        0.0000        0.0000        0.0000        0.0000        0.0000        0.0000        0.0000        0.0000        0.0000        0.0000        0.0000        0.0000      297.1945      266.4138      273.1068      261.1373      275.7437      307.3348      310.7212      316.7474      323.3508        0.0000        0.0000        0.0000        0.0000        0.0000        0.0000        0.0000        0.0000        0.0000        0.0000        0.0000        0.0000        0.0000        0.0000        0.0000        0.0000        0.0000        0.0000        0.0000        0.0000      315.7795      371.8702      403.7436      393.3743      339.1373      312.8869      324.3592      297.1862      228.5635      211.9722      195.5515      214.6649      160.3280      137.5086      127.3424      135.6056      148.0030      157.8076      156.7478      151.6616      171.4771      190.6292      181.2360      170.1220      162.6620        0.0000        0.0000      201.4594        0.0000        0.0000        0.0000        0.0000        0.0000        0.0000        0.0000        0.0000        0.0000        0.0000        0.0000        0.0000        0.0000        0.0000        0.0000        0.0000        0.0000        0.0000        0.0000        0.0000        0.0000        0.0000        0.0000        0.0000        0.0000        0.0000      519.5310      470.1820        0.0000        0.0000        0.0000        0.0000        0.0000        0.0000        0.0000        0.0000        0.0000        0.0000        0.0000        0.0000        0.0000        0.0000        0.0000        0.0000        0.0000        0.0000        0.0000        0.0000        0.0000        0.0000        0.0000        0.0000        0.0000        0.0000        0.0000        0.0000        0.0000        0.0000        0.0000        0.0000        0.0000        0.0000        0.0000        0.0000        0.0000        0.0000        0.0000        0.0000        0.0000        0.0000        0.0000        0.0000        0.0000        0.0000        0.0000        0.0000        0.0000        0.0000        0.0000        0.0000        0.0000        0.0000        0.0000        0.0000        0.0000        0.0000
[truncated: 212,709 more chars]
