# Supplementary material for: Multidimensional evaluation of the TRMM 3B43V7 satellite-based precipitation product in mainland China from 1998–2016
Source: PeerJ. 2020 Feb 20;8:e8615. doi: 10.7717/peerj.8615 (PMC7036276; doi:10.7717/peerj.8615)
Supplement: Supplemental Information 2 [file peerj-08-8615-s002.zip › TRMM_3B43 data/TRMM 3B43 data-Year-Month/2005-08.txt]

ncols         249
nrows         175
xllcorner     73.250
yllcorner     6.500
cellsize      0.25000
        0.0000        0.0000        0.0000        0.0000        0.0000        0.0000        0.0000        0.0000        0.0000        0.0000        0.0000        0.0000        0.0000        0.0000        0.0000        0.0000        0.0000        0.0000        0.0000        0.0000        0.0000        0.0000        0.0000        0.0000        0.0000        0.0000        0.0000        0.0000        0.0000        0.0000        0.0000        0.0000        0.0000        0.0000        0.0000        0.0000        0.0000        0.0000        0.0000        0.0000        0.0000        0.0000        0.0000        0.0000        0.0000        0.0000        0.0000        0.0000        0.0000        0.0000        0.0000        0.0000        0.0000        0.0000        0.0000        0.0000        0.0000        0.0000        0.0000        0.0000        0.0000        0.0000        0.0000        0.0000        0.0000        0.0000        0.0000        0.0000        0.0000        0.0000        0.0000        0.0000        0.0000        0.0000        0.0000        0.0000        0.0000        0.0000        0.0000        0.0000        0.0000        0.0000        0.0000        0.0000        0.0000        0.0000        0.0000        0.0000        0.0000        0.0000        0.0000        0.0000        0.0000        0.0000        0.0000        0.0000        0.0000        0.0000        0.0000        0.0000        0.0000        0.0000        0.0000        0.0000        0.0000        0.0000        0.0000        0.0000        0.0000        0.0000        0.0000        0.0000        0.0000        0.0000        0.0000        0.0000        0.0000        0.0000        0.0000        0.0000        0.0000        0.0000        0.0000        0.0000        0.0000        0.0000        0.0000        0.0000        0.0000        0.0000        0.0000        0.0000        0.0000        0.0000        0.0000        0.0000        0.0000        0.0000        0.0000        0.0000        0.0000        0.0000        0.0000        0.0000        0.0000        0.0000        0.0000        0.0000        0.0000        0.0000        0.0000        0.0000        0.0000        0.0000        0.0000        0.0000        0.0000        0.0000        0.0000        0.0000        0.0000        0.0000        0.0000        0.0000        0.0000        0.0000        0.0000        0.0000        0.0000        0.0000        0.0000        0.0000        0.0000       16.5490       19.2581       13.5488        0.0000        0.0000        0.0000       21.4757       22.7603       31.7871       34.4039       37.3193       45.4278       66.0342       53.8387       45.3972       37.6182       38.3573       35.1567       47.1174       50.3043       53.1472       50.0579       49.0784       60.6410       46.1635       39.6547       36.0192       42.0096       56.7195       53.7351       48.7274       63.9864       60.1996       60.0679       71.9758       72.0119      105.9434      100.2097       65.3882       64.9996       76.3895       75.1095       69.9724       77.3790       71.2056       66.9992        0.0000        0.0000        0.0000        0.0000        0.0000        0.0000        0.0000        0.0000        0.0000        0.0000        0.0000        0.0000        0.0000        0.0000        0.0000        0.0000        0.0000        0.0000        0.0000        0.0000        0.0000        0.0000        0.0000        0.0000        0.0000        0.0000        0.0000        0.0000        0.0000        0.0000
        0.0000        0.0000        0.0000        0.0000        0.0000        0.0000        0.0000        0.0000        0.0000        0.0000        0.0000        0.0000        0.0000        0.0000        0.0000        0.0000        0.0000        0.0000        0.0000        0.0000        0.0000        0.0000        0.0000        0.0000        0.0000        0.0000        0.0000        0.0000        0.0000        0.0000        0.0000        0.0000        0.0000        0.0000        0.0000        0.0000        0.0000        0.0000        0.0000        0.0000        0.0000        0.0000        0.0000        0.0000        0.0000        0.0000        0.0000        0.0000        0.0000        0.0000        0.0000        0.0000        0.0000        0.0000        0.0000        0.0000        0.0000        0.0000        0.0000        0.0000        0.0000        0.0000        0.0000        0.0000        0.0000        0.0000        0.0000        0.0000        0.0000        0.0000        0.0000        0.0000        0.0000        0.0000        0.0000        0.0000        0.0000        0.0000        0.0000        0.0000        0.0000        0.0000        0.0000        0.0000        0.0000        0.0000        0.0000        0.0000        0.0000        0.0000        0.0000        0.0000        0.0000        0.0000        0.0000        0.0000        0.0000        0.0000        0.0000        0.0000        0.0000        0.0000        0.0000        0.0000        0.0000        0.0000        0.0000        0.0000        0.0000        0.0000        0.0000        0.0000        0.0000        0.0000        0.0000        0.0000        0.0000        0.0000        0.0000        0.0000        0.0000        0.0000        0.0000        0.0000        0.0000        0.0000        0.0000        0.0000        0.0000        0.0000        0.0000        0.0000        0.0000        0.0000        0.0000        0.0000        0.0000        0.0000        0.0000        0.0000        0.0000        0.0000        0.0000        0.0000        0.0000        0.0000        0.0000        0.0000        0.0000        0.0000        0.0000        0.0000        0.0000        0.0000        0.0000        0.0000        0.0000        0.0000        0.0000        0.0000        0.0000        0.0000        0.0000        0.0000        0.0000        0.0000        0.0000        0.0000        0.0000        0.0000        0.0000        0.0000       17.2959       14.8872       12.2108       10.5060       13.8370       16.9681       22.7357       20.4952       26.1430       33.9791       28.7715       22.6830       28.2102       40.9848       43.4245       45.4830       50.7221       47.2173       47.3960       60.1808       62.0252       46.4555       55.0115       60.4466       45.3938       46.5835       54.2193       53.8128       54.6613       53.8031       53.4703       48.0103       44.5765       53.7833       55.8484       54.1106       64.4860       65.9689       56.3815       55.7636       70.3625       67.9226       71.2172       66.5612       67.8740       67.2397       63.2235       64.6819       64.7396       61.2020       72.1608       79.3322      102.7162       87.4720        0.0000        0.0000        0.0000        0.0000        0.0000        0.0000        0.0000        0.0000        0.0000        0.0000        0.0000        0.0000        0.0000        0.0000        0.0000        0.0000        0.0000        0.0000        0.0000        0.0000        0.0000        0.0000        0.0000
        0.0000        0.0000        0.0000        0.0000        0.0000        0.0000        0.0000        0.0000        0.0000        0.0000        0.0000        0.0000        0.0000        0.0000        0.0000        0.0000        0.0000        0.0000        0.0000        0.0000        0.0000        0.0000        0.0000        0.0000        0.0000        0.0000        0.0000        0.0000        0.0000        0.0000        0.0000        0.0000        0.0000        0.0000        0.0000        0.0000        0.0000        0.0000        0.0000        0.0000        0.0000        0.0000        0.0000        0.0000        0.0000        0.0000        0.0000        0.0000        0.0000        0.0000        0.0000        0.0000        0.0000        0.0000        0.0000       68.4340        0.0000       67.6304       60.7970        0.0000        0.0000        0.0000        0.0000        0.0000        0.0000        0.0000        0.0000        0.0000        0.0000        0.0000        0.0000        0.0000        0.0000        0.0000        0.0000        0.0000        0.0000        0.0000        0.0000        0.0000        0.0000        0.0000        0.0000        0.0000        0.0000        0.0000        0.0000        0.0000        0.0000        0.0000        0.0000        0.0000        0.0000        0.0000        0.0000        0.0000        0.0000        0.0000        0.0000        0.0000        0.0000        0.0000        0.0000        0.0000        0.0000        0.0000        0.0000        0.0000        0.0000        0.0000        0.0000        0.0000        0.0000        0.0000        0.0000        0.0000        0.0000        0.0000        0.0000        0.0000        0.0000        0.0000        0.0000        0.0000        0.0000        0.0000        0.0000        0.0000        0.0000        0.0000        0.0000        0.0000        0.0000        0.0000        0.0000        0.0000        0.0000        0.0000        0.0000        0.0000        0.0000        0.0000        0.0000        0.0000        0.0000        0.0000        0.0000        0.0000        0.0000        0.0000        0.0000        0.0000        0.0000        0.0000        0.0000        0.0000        0.0000        0.0000        0.0000        0.0000        0.0000        0.0000        0.0000        0.0000        0.0000        0.0000        0.0000        0.0000        0.0000        0.0000        0.0000       14.9782       15.1791       14.2281       12.3780       10.2612       15.4933       19.1420       25.3238       29.8879       27.5400       35.1206       29.2280       25.5974       23.9733       28.1567       34.0017       42.3755       51.6903       49.2276       42.4294       43.1975       33.1119       25.0734       36.8359       41.7361       46.0192       67.0077       74.1186       65.9222       58.8194       53.8629       51.2575       54.0121       53.6506       49.0298       59.3207       60.8772       48.3870       50.3812       57.8486       62.2135       61.2246       59.4556       72.6878       77.7733       75.7512       69.5712       70.1090       60.5443       60.2731       57.1824       59.0655       65.1996       88.4748       79.1795       83.7769        0.0000        0.0000        0.0000        0.0000        0.0000        0.0000        0.0000        0.0000        0.0000        0.0000        0.0000        0.0000        0.0000        0.0000        0.0000        0.0000        0.0000        0.0000        0.0000        0.0000        0.0000        0.0000
        0.0000        0.0000        0.0000        0.0000        0.0000        0.0000        0.0000        0.0000        0.0000        0.0000        0.0000        0.0000        0.0000        0.0000        0.0000        0.0000        0.0000        0.0000        0.0000        0.0000        0.0000        0.0000        0.0000        0.0000        0.0000        0.0000        0.0000        0.0000        0.0000        0.0000        0.0000        0.0000        0.0000        0.0000        0.0000        0.0000        0.0000        0.0000        0.0000        0.0000        0.0000        0.0000        0.0000        0.0000        0.0000        0.0000        0.0000        0.0000        0.0000        0.0000        0.0000        0.0000        0.0000       72.7086       69.0482       75.4376       69.3461      111.2871       86.1111       41.8392        0.0000        0.0000        0.0000        0.0000        0.0000        0.0000        0.0000        0.0000        0.0000        0.0000        0.0000        0.0000        0.0000        0.0000        0.0000        0.0000        0.0000        0.0000        0.0000        0.0000        0.0000        0.0000        0.0000        0.0000        0.0000        0.0000        0.0000        0.0000        0.0000        0.0000        0.0000        0.0000        0.0000        0.0000        0.0000        0.0000        0.0000        0.0000        0.0000        0.0000        0.0000        0.0000        0.0000        0.0000        0.0000        0.0000        0.0000        0.0000        0.0000        0.0000        0.0000        0.0000        0.0000        0.0000        0.0000        0.0000        0.0000        0.0000        0.0000        0.0000        0.0000        0.0000        0.0000        0.0000        0.0000        0.0000        0.0000        0.0000        0.0000        0.0000        0.0000        0.0000        0.0000        0.0000        0.0000        0.0000        0.0000        0.0000        0.0000        0.0000        0.0000        0.0000        0.0000        0.0000        0.0000        0.0000        0.0000        0.0000        0.0000        0.0000        0.0000        0.0000        0.0000        0.0000        0.0000        0.0000        0.0000        0.0000        0.0000        0.0000        0.0000        0.0000        0.0000        0.0000        0.0000        0.0000        0.0000        0.0000        0.0000        0.0000        9.3209       15.2470       18.7745       16.9494       11.9439       15.1867       49.2339       21.3633       23.9994       22.9190       19.9311       22.4718       19.2608       23.7191       24.5931       27.8161       31.4412       33.2204       35.7417       40.0131       30.4436       28.5769       21.8163       15.8461       21.5645       32.8420       42.6220       43.4147       57.6391       68.5597       60.5021       53.8553       42.0186       53.7547       54.6906       56.6549       55.5323       70.0573       54.1137       46.3687       74.8365       65.0747       62.5362       60.5392       63.0325       65.9481       65.9835       65.1840       70.7763       62.3229       59.6641       58.8071       62.9266       69.8374       75.3847       80.3863       83.8921       78.6857       76.6885        0.0000        0.0000        0.0000        0.0000        0.0000        0.0000        0.0000        0.0000        0.0000        0.0000        0.0000        0.0000        0.0000        0.0000        0.0000        0.0000        0.0000        0.0000        0.0000        0.0000
        0.0000        0.0000        0.0000        0.0000        0.0000        0.0000        0.0000        0.0000        0.0000        0.0000        0.0000        0.0000        0.0000        0.0000        0.0000        0.0000        0.0000        0.0000        0.0000        0.0000        0.0000        0.0000        0.0000        0.0000        0.0000        0.0000        0.0000        0.0000        0.0000        0.0000        0.0000        0.0000        0.0000        0.0000        0.0000        0.0000        0.0000        0.0000        0.0000        0.0000        0.0000        0.0000        0.0000        0.0000        0.0000        0.0000        0.0000        0.0000        0.0000        0.0000        0.0000        0.0000        0.0000       43.7135       42.6222       48.5436       51.3829       53.6559       51.2793       49.6410        0.0000        0.0000        0.0000        0.0000        0.0000        0.0000        0.0000        0.0000        0.0000        0.0000        0.0000        0.0000        0.0000        0.0000        0.0000        0.0000        0.0000        0.0000        0.0000        0.0000        0.0000        0.0000        0.0000        0.0000        0.0000        0.0000        0.0000        0.0000        0.0000        0.0000        0.0000        0.0000        0.0000        0.0000        0.0000        0.0000        0.0000        0.0000        0.0000        0.0000        0.0000        0.0000        0.0000        0.0000        0.0000        0.0000        0.0000        0.0000        0.0000        0.0000        0.0000        0.0000        0.0000        0.0000        0.0000        0.0000        0.0000        0.0000        0.0000        0.0000        0.0000        0.0000        0.0000        0.0000        0.0000        0.0000        0.0000        0.0000        0.0000        0.0000        0.0000        0.0000        0.0000        0.0000        0.0000        0.0000        0.0000        0.0000        0.0000        0.0000        0.0000        0.0000        0.0000        0.0000        0.0000        0.0000        0.0000        0.0000        0.0000        0.0000        0.0000        0.0000        0.0000        0.0000        0.0000        0.0000        0.0000        0.0000        0.0000        0.0000        0.0000        0.0000        0.0000        0.0000        0.0000        0.0000        0.0000        0.0000        0.0000        0.0000       11.5880       14.8876       12.9206       10.1013       18.3367       40.4176       33.3630       14.9353       19.8083       26.2079       27.1201       30.5059       26.1873       25.5225       27.6814       28.8914       28.9463       26.3341       25.2619       23.9367       21.7105       21.9207       21.5246       18.0880       49.1453       44.4665       27.7575       36.5815       46.1458       56.1233       59.2286       60.5818       54.2908       56.8083       54.7776       58.3582       52.1970       47.7362       52.1091       52.2179       54.6947       63.1015       62.1142       68.1680       72.9026       71.2051       71.8251       70.6295       69.2978       61.0588       58.4735       59.7463       62.8537       69.1824       85.9767       83.7707       82.4480       82.8355       80.8876       80.5540       78.1537        0.0000        0.0000        0.0000        0.0000        0.0000        0.0000        0.0000        0.0000        0.0000        0.0000        0.0000        0.0000        0.0000        0.0000        0.0000        0.0000        0.0000        0.0000
        0.0000        0.0000        0.0000        0.0000        0.0000        0.0000        0.0000        0.0000        0.0000        0.0000        0.0000        0.0000        0.0000        0.0000        0.0000        0.0000        0.0000        0.0000        0.0000        0.0000        0.0000        0.0000        0.0000        0.0000        0.0000        0.0000        0.0000        0.0000        0.0000        0.0000        0.0000        0.0000        0.0000        0.0000        0.0000        0.0000        0.0000        0.0000        0.0000        0.0000        0.0000        0.0000        0.0000        0.0000        0.0000        0.0000        0.0000        0.0000        0.0000        0.0000       39.5637       34.3752       48.9900       49.9989       52.9402       53.4111       52.3761       54.1948       52.4218       54.1723       60.3704       64.2594        0.0000        0.0000        0.0000        0.0000        0.0000        0.0000        0.0000        0.0000        0.0000        0.0000        0.0000        0.0000        0.0000        0.0000        0.0000        0.0000        0.0000        0.0000        0.0000        0.0000        0.0000        0.0000        0.0000        0.0000        0.0000        0.0000        0.0000        0.0000        0.0000        0.0000        0.0000        0.0000        0.0000        0.0000        0.0000        0.0000        0.0000        0.0000        0.0000        0.0000        0.0000        0.0000        0.0000        0.0000        0.0000        0.0000        0.0000        0.0000        0.0000        0.0000        0.0000        0.0000        0.0000        0.0000        0.0000        0.0000        0.0000        0.0000        0.0000        0.0000        0.0000        0.0000        0.0000        0.0000        0.0000        0.0000        0.0000        0.0000        0.0000        0.0000        0.0000        0.0000        0.0000        0.0000        0.0000        0.0000        0.0000        0.0000        0.0000        0.0000        0.0000        0.0000        0.0000        0.0000        0.0000        0.0000        0.0000        0.0000        0.0000        0.0000        0.0000        0.0000        0.0000        0.0000        0.0000        0.0000        0.0000        0.0000        0.0000        0.0000        0.0000        0.0000        0.0000        0.0000        0.0000        0.0000        0.0000       14.7294       15.4586       13.8508       11.5805        8.4755        8.9513       20.9213       24.0825       16.3353       20.7692       28.0496       27.9669       29.3566       29.4318       27.5282       28.4293       29.3551       26.2544       27.2993       24.6541       25.0777       28.0692       24.6726       24.2114       32.4156       48.4586       39.5310       36.6096       33.9532       47.7869       57.4389       63.8624       54.2520       50.1964       61.7641       62.1411       53.5580       55.6422       53.5268       56.2520       54.8613       63.7467       66.6340       66.2504       64.9125       72.7457       69.1431       75.4105       69.6356       66.8233       59.0426       66.4656       59.3620       67.4584       88.7438       86.2657       88.2265      115.4074       97.9755       81.3492       69.9039       73.4597        0.0000        0.0000        0.0000        0.0000        0.0000        0.0000        0.0000        0.0000        0.0000        0.0000        0.0000        0.0000        0.0000        0.0000      108.3966       99.1755       93.7396        0.0000
        0.0000        0.0000        0.0000        0.0000        0.0000        0.0000        0.0000        0.0000        0.0000        0.0000        0.0000        0.0000        0.0000        0.0000        0.0000        0.0000        0.0000        0.0000        0.0000        0.0000        0.0000        0.0000        0.0000        0.0000        0.0000        0.0000        0.0000        0.0000        0.0000        0.0000        0.0000        0.0000        0.0000        0.0000        0.0000        0.0000        0.0000        0.0000        0.0000        0.0000        0.0000        0.0000        0.0000        0.0000        0.0000        0.0000        0.0000        0.0000       36.1878       34.2474       35.7828       31.6218       45.1160       50.9806       51.3088       57.5294       58.1022       58.8808       59.4781       55.1705       58.7596       63.0991       61.6432        0.0000        0.0000        0.0000        0.0000        0.0000        0.0000        0.0000        0.0000        0.0000        0.0000        0.0000        0.0000        0.0000        0.0000        0.0000        0.0000        0.0000        0.0000        0.0000        0.0000        0.0000        0.0000        0.0000        0.0000        0.0000        0.0000        0.0000        0.0000        0.0000        0.0000        0.0000        0.0000        0.0000        0.0000        0.0000        0.0000        0.0000        0.0000        0.0000        0.0000        0.0000        0.0000        0.0000        0.0000        0.0000        0.0000        0.0000        0.0000        0.0000        0.0000        0.0000        0.0000        0.0000        0.0000        0.0000        0.0000        0.0000        0.0000        0.0000        0.0000        0.0000        0.0000        0.0000        0.0000        0.0000        0.0000        0.0000        0.0000        0.0000        0.0000        0.0000        0.0000        0.0000        0.0000        0.0000        0.0000        0.0000        0.0000        0.0000        0.0000        0.0000        0.0000        0.0000        0.0000        0.0000        0.0000        0.0000        0.0000        0.0000        0.0000        0.0000        0.0000        0.0000        0.0000        0.0000        0.0000        0.0000        0.0000        0.0000        0.0000        0.0000        0.0000        0.0000        0.0000        0.0000       10.0087       12.6800       15.2630       11.3483       11.8968       11.6643        8.4348       17.0743       17.9256       20.6939       26.2641       32.0459       37.0829       37.1483       46.1759       32.8281       28.0923       28.7885       26.5287       24.0686       20.8640       21.3944       26.4087       26.6945       25.8826       29.7134       36.6770       29.1233       26.0198       29.3492       33.9681       45.4455       46.2579       42.7818       57.0132       61.1422       61.8176       64.2103       65.6547       69.3792       77.6206       76.8619       70.5781       71.4499       71.5135       68.8151       80.9201       76.6465       74.7336       68.0112       66.7702       58.7006       55.7640       68.4732       84.2931      105.2847      122.9346       90.1544       90.9027       90.5468       76.1038       70.9391       88.6295      106.6798        0.0000        0.0000        0.0000        0.0000        0.0000        0.0000        0.0000        0.0000        0.0000      115.6092      110.7748      101.3283       97.1523       96.6237       97.4916       90.9151       94.2813
        0.0000        0.0000        0.0000        0.0000        0.0000        0.0000        0.0000        0.0000        0.0000        0.0000        0.0000        0.0000        0.0000        0.0000        0.0000        0.0000        0.0000        0.0000        0.0000        0.0000        0.0000        0.0000        0.0000        0.0000        0.0000        0.0000        0.0000        0.0000        0.0000        0.0000        0.0000        0.0000        0.0000        0.0000        0.0000        0.0000        0.0000        0.0000        0.0000        0.0000        0.0000        0.0000        0.0000        0.0000        0.0000        0.0000        0.0000        0.0000       27.3269       29.1910       26.8732       20.9186       29.3720       42.2053       43.8270       50.5414       55.4198       54.9927       64.1075       56.1408       55.6587       54.3359       50.5501       57.6124       67.3196       62.2687       59.1615        0.0000        0.0000        0.0000        0.0000        0.0000        0.0000        0.0000        0.0000        0.0000        0.0000        0.0000        0.0000        0.0000        0.0000        0.0000        0.0000        0.0000        0.0000        0.0000        0.0000        0.0000        0.0000        0.0000        0.0000        0.0000        0.0000        0.0000        0.0000        0.0000        0.0000        0.0000        0.0000        0.0000        0.0000        0.0000        0.0000        0.0000        0.0000        0.0000        0.0000        0.0000        0.0000        0.0000        0.0000        0.0000        0.0000        0.0000        0.0000        0.0000        0.0000        0.0000        0.0000        0.0000        0.0000        0.0000        0.0000        0.0000        0.0000        0.0000        0.0000        0.0000        0.0000        0.0000        0.0000        0.0000        0.0000        0.0000        0.0000        0.0000        0.0000        0.0000        0.0000        0.0000        0.0000        0.0000        0.0000        0.0000        0.0000        0.0000        0.0000        0.0000        0.0000        0.0000        0.0000        0.0000        0.0000        0.0000        0.0000        0.0000        0.0000        0.0000        0.0000        0.0000        0.0000        0.0000        0.0000        0.0000        0.0000        0.0000        0.0000        0.0000       12.1840       14.4426       12.2798       13.1038       12.3589       25.2313       14.5137       13.4095       18.7613       15.4722       19.9088       35.6588       37.3325       38.1010       38.2263       25.8150       27.7682       25.8205       26.8674       26.1857       24.6016       24.4699       26.2724       20.8722       18.3331       26.7565       34.3866       45.7669       31.4970       30.3999       35.4949       38.4638       44.0857       48.1598       50.7219       53.7458       70.0162       78.7618       64.4023       64.9970       80.9537       75.4061       84.2366       94.4108       97.7096       90.7963       92.1476       81.0856       77.1442       72.2002       65.4310       68.8314       68.3723       64.4012       72.2755       84.6105       88.8377       95.4864       91.8419       89.5292       80.6669       93.3352      117.1095        0.0000        0.0000        0.0000        0.0000        0.0000        0.0000       76.2923       87.0298       89.8266       88.5335       86.2357       89.9333       82.9851       89.9039       90.2787       94.6329        0.0000        0.0000
        0.0000        0.0000        0.0000        0.0000        0.0000        0.0000        0.0000        0.0000        0.0000        0.0000        0.0000        0.0000        0.0000        0.0000        0.0000        0.0000        0.0000        0.0000        0.0000        0.0000        0.0000        0.0000        0.0000        0.0000        0.0000        0.0000        0.0000        0.0000        0.0000        0.0000        0.0000        0.0000        0.0000        0.0000        0.0000        0.0000        0.0000        0.0000        0.0000        0.0000        0.0000        0.0000        0.0000        0.0000        0.0000        0.0000        0.0000        0.0000       18.8560       18.8704       19.9737       17.5786       19.5099       25.2906       32.7442       44.6608       55.7916       63.8304       67.3070       70.3897       58.7894       64.7849       60.2875       69.4831       63.8622       51.2100       48.5569       52.9718       57.4247        0.0000        0.0000        0.0000        0.0000        0.0000        0.0000        0.0000        0.0000        0.0000        0.0000        0.0000        0.0000        0.0000        0.0000        0.0000        0.0000        0.0000        0.0000        0.0000        0.0000        0.0000        0.0000        0.0000        0.0000        0.0000        0.0000        0.0000        0.0000        0.0000        0.0000        0.0000        0.0000        0.0000        0.0000        0.0000        0.0000        0.0000        0.0000        0.0000        0.0000        0.0000        0.0000        0.0000        0.0000        0.0000        0.0000        0.0000        0.0000        0.0000        0.0000        0.0000        0.0000        0.0000        0.0000        0.0000        0.0000        0.0000        0.0000        0.0000        0.0000        0.0000        0.0000        0.0000        0.0000        0.0000        0.0000        0.0000        0.0000        0.0000        0.0000        0.0000        0.0000        0.0000        0.0000        0.0000        0.0000        0.0000        0.0000        0.0000        0.0000        0.0000        0.0000        0.0000        0.0000        0.0000        0.0000        0.0000        0.0000        0.0000        0.0000        0.0000        0.0000        0.0000        0.0000        0.0000        0.0000        0.0000        0.0000        0.0000       17.9692       17.3756       13.3909       14.8120       10.8267       14.1844       10.2614       11.2302      109.7945      173.1892       18.9009       25.9044       28.8661       32.7578       24.0345       25.4314       33.4461       47.3724       47.8653       35.2049       23.8865       25.2626       26.2989       28.6770       30.0632       25.1794       23.4592       43.7771       41.1992       50.6429       54.1607       42.2273       61.2748       61.1019       49.3251       61.5697       64.0113       65.0922       65.3613       66.5524       83.8912       96.6849      115.4374      115.5617      105.2296       95.2402       90.1850       98.3476       86.4947       76.0825       76.1094       72.5330       65.0009       64.7169       75.7431       81.2081       86.8342      108.0225       94.3442      101.2475       98.5973      132.0505      128.0495      114.0287      108.1070      118.3283      113.7853       85.9497       63.2322       59.2725       64.4679       76.3412       78.6917       79.6290       81.1987       81.0156       80.9866       79.4008       83.9839        0.0000        0.0000
        0.0000        0.0000        0.0000        0.0000        0.0000        0.0000        0.0000        0.0000        0.0000        0.0000        0.0000        0.0000        0.0000        0.0000        0.0000        0.0000        0.0000        0.0000        0.0000        0.0000        0.0000        0.0000        0.0000        0.0000        0.0000        0.0000        0.0000        0.0000        0.0000        0.0000        0.0000        0.0000        0.0000        0.0000        0.0000        0.0000        0.0000        0.0000        0.0000        0.0000        0.0000        0.0000        0.0000        0.0000        0.0000        0.0000        0.0000        0.0000       19.9530       20.5126       20.8658       25.5552       19.7506       23.9871       25.9741       34.0717       37.0007       41.1240       38.5815       47.8062       53.3424       58.0818       63.1743       61.6296       55.2818       47.5822       42.9618       46.3345       52.4757       71.8279        0.0000        0.0000        0.0000        0.0000        0.0000        0.0000        0.0000        0.0000        0.0000        0.0000        0.0000        0.0000        0.0000        0.0000        0.0000        0.0000        0.0000        0.0000        0.0000        0.0000        0.0000        0.0000        0.0000        0.0000        0.0000        0.0000        0.0000        0.0000        0.0000        0.0000        0.0000        0.0000        0.0000        0.0000        0.0000        0.0000        0.0000        0.0000        0.0000        0.0000        0.0000        0.0000        0.0000        0.0000        0.0000        0.0000        0.0000        0.0000        0.0000        0.0000        0.0000        0.0000        0.0000        0.0000        0.0000        0.0000        0.0000        0.0000        0.0000        0.0000        0.0000        0.0000        0.0000        0.0000        0.0000        0.0000        0.0000        0.0000        0.0000        0.0000        0.0000        0.0000        0.0000        0.0000        0.0000        0.0000        0.0000        0.0000        0.0000        0.0000        0.0000        0.0000        0.0000        0.0000        0.0000        0.0000        0.0000        0.0000        0.0000        0.0000        0.0000        0.0000        0.0000        0.0000        0.0000        0.0000        0.0000        0.0000        0.0000       16.8981       17.7797       15.3661       11.7163       11.4194        0.0000       14.3989       58.2776       72.8007        0.0000        0.0000        0.0000       22.4006       23.1121       26.9824       36.7723       37.4619       40.3368       39.9928       35.2181       33.5906       29.5965       30.9856       29.3942       26.2753       23.4812       38.8848       57.5502       53.5989       47.8307       48.3914       55.8560       50.1189       54.9199       65.0852       73.2844       75.2342       79.8992       84.9575       86.7735      118.7394      128.0044      100.8265       94.0694       99.2082       93.9545       92.3140       96.3859       85.0391       80.5251       71.2926       61.2997       64.6796       72.0648       84.5716       88.2921      108.3445      106.5999       99.3339      113.4251      113.7591       88.3943      113.3860      110.4023       98.7845      101.2667       85.4546       65.5363       59.0827       62.4105       64.9584       70.1610       72.8371       73.9758       73.5274       80.6995       91.4733       91.6920        0.0000        0.0000
        0.0000        0.0000        0.0000        0.0000        0.0000        0.0000        0.0000        0.0000        0.0000        0.0000        0.0000        0.0000        0.0000        0.0000        0.0000        0.0000        0.0000        0.0000        0.0000        0.0000        0.0000        0.0000        0.0000        0.0000        0.0000        0.0000        0.0000        0.0000        0.0000        0.0000        0.0000        0.0000        0.0000        0.0000        0.0000        0.0000        0.0000        0.0000       38.1083       36.2213       32.6395        0.0000        0.0000        0.0000        0.0000        0.0000        0.0000        0.0000       34.7970       32.0603       29.7634       29.8277       33.6721       35.9534       44.9245       92.2000       71.9887       40.0359       38.4952       40.0810       41.2473       47.9696       58.2433       57.1074       55.7778       54.0318       51.4065       50.6685       50.6193       58.0262        0.0000        0.0000        0.0000        0.0000        0.0000        0.0000        0.0000        0.0000        0.0000        0.0000        0.0000        0.0000        0.0000        0.0000        0.0000        0.0000        0.0000        0.0000        0.0000        0.0000        0.0000        0.0000        0.0000        0.0000        0.0000        0.0000        0.0000        0.0000        0.0000        0.0000        0.0000        0.0000        0.0000        0.0000        0.0000        0.0000        0.0000        0.0000        0.0000        0.0000        0.0000        0.0000        0.0000        0.0000        0.0000        0.0000        0.0000        0.0000        0.0000        0.0000        0.0000        0.0000        0.0000        0.0000        0.0000        0.0000        0.0000        0.0000        0.0000        0.0000        0.0000        0.0000        0.0000        0.0000        0.0000        0.0000        0.0000        0.0000        0.0000        0.0000        0.0000        0.0000        0.0000        0.0000        0.0000        0.0000        0.0000        0.0000        0.0000        0.0000        0.0000        0.0000        0.0000        0.0000        0.0000        0.0000        0.0000        0.0000        0.0000        0.0000        0.0000        0.0000        0.0000        0.0000        0.0000        0.0000        0.0000        0.0000        0.0000        0.0000        0.0000        0.0000        0.0000        0.0000        0.0000        0.0000        0.0000        0.0000        0.0000        0.0000        0.0000        0.0000        0.0000       33.3707       33.6085       34.3962       33.3906       36.6031       32.1514       37.6897       40.6477       39.2366       37.0869       38.7864       39.3031       46.5533       58.6184       54.6031       49.0608       46.0378       48.9859       56.7404       61.1977       81.4867       94.6979       90.5090       88.4445       87.9467       93.2338      107.2220      109.6549       88.8790       85.0682       95.5796       90.8731       91.9058       91.8251       79.9694       72.8763       67.8357       67.1990       80.4493       90.2367       83.3564       99.8282      122.0744      115.1512      117.4278      119.4292      107.0999       96.0840       90.9699       87.4855       80.5078       87.0868       82.8436       73.0674       68.2047       64.8734       69.3987       66.8379       71.2430       73.6925       69.0692       78.2006       89.7527        0.0000        0.0000        0.0000
        0.0000        0.0000        0.0000        0.0000        0.0000        0.0000        0.0000        0.0000        0.0000        0.0000        0.0000        0.0000        0.0000        0.0000        0.0000        0.0000        0.0000        0.0000        0.0000        0.0000        0.0000        0.0000        0.0000        0.0000        0.0000        0.0000        0.0000        0.0000        0.0000        0.0000        0.0000        0.0000        0.0000        0.0000        0.0000        0.0000        0.0000        0.0000       38.1218       39.8491       39.5180       41.8801       41.0895       34.9947       29.9581       28.2884       35.3736       51.7516       71.0768       52.0367       41.5391       46.4964       44.2655       45.3039       54.1645       84.0294       48.8773       44.0160       38.8499       42.4648       44.3063       47.3439       54.3002       57.4536       59.7024       66.0797       65.4690       62.2097       56.9175       56.5125       61.7558       58.3396        0.0000        0.0000        0.0000        0.0000        0.0000        0.0000        0.0000        0.0000        0.0000        0.0000        0.0000        0.0000        0.0000        0.0000        0.0000        0.0000        0.0000        0.0000        0.0000        0.0000        0.0000        0.0000        0.0000        0.0000        0.0000        0.0000        0.0000        0.0000        0.0000        0.0000        0.0000        0.0000        0.0000        0.0000        0.0000        0.0000        0.0000        0.0000        0.0000        0.0000        0.0000        0.0000        0.0000        0.0000        0.0000        0.0000        0.0000        0.0000        0.0000        0.0000        0.0000        0.0000        0.0000        0.0000        0.0000        0.0000        0.0000        0.0000        0.0000        0.0000        0.0000        0.0000        0.0000        0.0000        0.0000        0.0000        0.0000        0.0000        0.0000        0.0000        0.0000        0.0000        0.0000        0.0000        0.0000        0.0000        0.0000        0.0000        0.0000        0.0000        0.0000        0.0000        0.0000        0.0000        0.0000        0.0000        0.0000        0.0000        0.0000        0.0000        0.0000        0.0000        0.0000        0.0000        0.0000        0.0000        0.0000        0.0000        0.0000        0.0000        0.0000        0.0000        0.0000        0.0000        0.0000        0.0000        0.0000        0.0000        0.0000        0.0000        0.0000        0.0000       38.8579       25.9500       28.3578       29.7569       31.4982       35.1508       33.3583       31.0983       69.1727       59.5041       49.7982       46.5800       55.8287       56.0311       65.7525       66.8824       60.1551       63.4855       75.7465      101.0483       99.0851       95.8476      102.8022      101.3889      111.2617      110.9700      100.9589       89.7042       91.1041       89.5592       93.9301       98.4667      101.5740       81.1640       96.3149       75.6313       86.4297       86.7456       88.1156       79.2673      104.1718      125.8177      112.7160      104.4600      103.5441      109.8747      107.4374       96.1273       90.9830       93.3276       94.8730       90.1628       82.8176       73.3300       66.1887       75.4892       77.4292       72.2840       74.0730       72.7758       71.4257        0.0000        0.0000        0.0000        0.0000
        0.0000        0.0000        0.0000        0.0000        0.0000        0.0000        0.0000        0.0000        0.0000        0.0000        0.0000        0.0000        0.0000        0.0000        0.0000        0.0000        0.0000        0.0000        0.0000        0.0000        0.0000        0.0000        0.0000        0.0000        0.0000        0.0000        0.0000        0.0000        0.0000        0.0000        0.0000        0.0000        0.0000        0.0000        0.0000        0.0000        0.0000       28.2253       30.9544       34.5234       37.9346       41.9903       39.8930       35.1108       37.0566       40.2540       43.7648       51.3356       58.8448       40.9682       45.8875       47.3541       44.8376       54.5062       43.3503       44.7265       84.3603       35.0037       32.2616       32.2545       36.6121       48.0530       57.7176       44.4941       50.8979       58.7235       68.1775       71.0282       70.1219       67.3014       72.8528       69.5192        0.0000        0.0000        0.0000        0.0000        0.0000        0.0000        0.0000        0.0000        0.0000        0.0000        0.0000        0.0000        0.0000        0.0000        0.0000        0.0000        0.0000        0.0000        0.0000        0.0000        0.0000        0.0000        0.0000        0.0000        0.0000        0.0000        0.0000        0.0000        0.0000        0.0000        0.0000        0.0000        0.0000        0.0000        0.0000        0.0000        0.0000        0.0000        0.0000        0.0000        0.0000        0.0000        0.0000        0.0000        0.0000        0.0000        0.0000        0.0000        0.0000        0.0000        0.0000        0.0000        0.0000        0.0000        0.0000        0.0000        0.0000        0.0000        0.0000        0.0000        0.0000        0.0000        0.0000        0.0000        0.0000        0.0000        0.0000        0.0000        0.0000        0.0000        0.0000        0.0000        0.0000        0.0000        0.0000        0.0000        0.0000        0.0000        0.0000        0.0000        0.0000        0.0000        0.0000        0.0000        0.0000        0.0000        0.0000        0.0000        0.0000        0.0000        0.0000        0.0000        0.0000        0.0000        0.0000        0.0000        0.0000        0.0000        0.0000        0.0000        0.0000        0.0000        0.0000        0.0000        0.0000        0.0000        0.0000       43.0694       35.8466       29.5676       33.7700       30.0023        0.0000       43.9063       29.5431       23.3047       25.5515       28.9050       28.4377       42.7997       80.2134       58.9086       31.2042       42.4165       50.2265       69.0903       79.4121       80.1993       79.1991       96.0323       89.6511      107.5330      109.5115      115.1662      129.0448      138.4836      129.9057      130.7566      146.0013      121.2855      105.7513      102.4273       97.3524      108.1275      109.5754       85.5775       90.6394       92.9550       97.8988       97.9786       91.7756       89.1381       97.8184       98.2486       99.7095      109.6655      104.9892      108.0835      110.5026      111.9347      104.8185      100.2523      105.0519       94.4810       81.6318       70.0749       69.8609       83.5770       86.4212       85.3392       73.1425       67.0614       70.2343        0.0000        0.0000        0.0000        0.0000
        0.0000        0.0000        0.0000        0.0000        0.0000        0.0000        0.0000        0.0000        0.0000        0.0000        0.0000        0.0000        0.0000        0.0000        0.0000        0.0000        0.0000        0.0000        0.0000        0.0000        0.0000        0.0000        0.0000        0.0000        0.0000        0.0000        0.0000        0.0000        0.0000        0.0000        0.0000        0.0000        0.0000        0.0000        0.0000        0.0000        0.0000       30.3969       30.8196       35.2293       38.4405       39.9921       39.2715       40.1804       43.4612       43.0645       44.6633       50.3500       44.1529       37.4997       34.4026       27.1879       38.8118       41.9534       27.0903       30.9462       37.1720       30.9819       30.0487       33.7926       35.2577       41.7127       43.3262       40.0372       38.2722       48.6357       54.6204       64.9058       66.8784       64.9583       67.8152       66.0319       67.1937        0.0000        0.0000        0.0000        0.0000        0.0000        0.0000        0.0000        0.0000        0.0000        0.0000        0.0000        0.0000        0.0000        0.0000        0.0000        0.0000        0.0000        0.0000        0.0000        0.0000        0.0000        0.0000        0.0000        0.0000        0.0000        0.0000        0.0000        0.0000        0.0000        0.0000        0.0000        0.0000        0.0000        0.0000        0.0000        0.0000        0.0000        0.0000        0.0000        0.0000        0.0000        0.0000        0.0000        0.0000        0.0000        0.0000        0.0000        0.0000        0.0000        0.0000        0.0000        0.0000        0.0000        0.0000        0.0000        0.0000        0.0000        0.0000        0.0000        0.0000        0.0000        0.0000        0.0000        0.0000        0.0000        0.0000        0.0000        0.0000        0.0000        0.0000        0.0000        0.0000        0.0000        0.0000        0.0000        0.0000        0.0000        0.0000        0.0000        0.0000        0.0000        0.0000        0.0000        0.0000        0.0000        0.0000        0.0000        0.0000        0.0000        0.0000        0.0000        0.0000        0.0000        0.0000        0.0000        0.0000        0.0000        0.0000        0.0000        0.0000        0.0000        0.0000       19.2166       19.0868       21.5914       27.8870       27.1743       27.5551       37.3066       32.7243       36.6342       51.4578       41.3410       36.8208       43.9904       35.4796       41.3251       32.1774       60.7572       63.0525       54.8135       59.0020       54.1857       63.4223       66.2892       58.9103       55.9000       93.4070      135.0492       96.6711       88.1026       90.7088      108.5985      125.5921      134.2288      154.2783      154.9483      152.3946      126.9039      105.5630      100.5860      107.6572      122.2962      110.8577       93.6801      102.6680      105.5639       95.1716      101.4722       99.2951      114.7313      105.5124      102.8988      111.0636      109.8056      109.0695      114.7971      108.1668      111.7315      114.9331      111.0293       99.5550       93.9792       88.8278       82.6851       83.3018       92.8702       89.9127       88.3194       81.2043       69.1221        0.0000        0.0000        0.0000        0.0000        0.0000
        0.0000        0.0000        0.0000        0.0000        0.0000        0.0000        0.0000        0.0000        0.0000        0.0000        0.0000        0.0000        0.0000        0.0000        0.0000        0.0000        0.0000        0.0000        0.0000        0.0000        0.0000        0.0000        0.0000        0.0000        0.0000        0.0000        0.0000        0.0000        0.0000        0.0000        0.0000        0.0000        0.0000        0.0000        0.0000        0.0000       31.3007       32.7192       33.7903       36.1501       37.7053       39.3280       42.8858       46.3385       43.6348       43.0094       42.5237       38.7640       37.2823       36.7654       34.3922       22.7574       29.4329       25.8944       25.2451       30.5594       34.0174       27.1957       31.4025       35.5501       36.2161       44.5423       59.5307       42.8796       44.1550       42.6941       50.8547       54.5253       54.0766       58.6980       60.4257       66.1699        0.0000        0.0000        0.0000        0.0000        0.0000        0.0000        0.0000        0.0000        0.0000        0.0000        0.0000        0.0000        0.0000        0.0000        0.0000        0.0000        0.0000        0.0000        0.0000        0.0000        0.0000        0.0000        0.0000        0.0000        0.0000        0.0000        0.0000        0.0000        0.0000        0.0000        0.0000        0.0000        0.0000        0.0000        0.0000        0.0000        0.0000        0.0000        0.0000        0.0000        0.0000        0.0000        0.0000        0.0000        0.0000        0.0000        0.0000        0.0000        0.0000        0.0000        0.0000        0.0000        0.0000        0.0000        0.0000        0.0000        0.0000        0.0000        0.0000        0.0000        0.0000        0.0000        0.0000        0.0000        0.0000        0.0000        0.0000        0.0000        0.0000        0.0000        0.0000        0.0000        0.0000        0.0000        0.0000        0.0000        0.0000        0.0000        0.0000        0.0000        0.0000        0.0000        0.0000        0.0000        0.0000        0.0000        0.0000        0.0000        0.0000        0.0000        0.0000        0.0000        0.0000        0.0000        0.0000        0.0000        0.0000        0.0000        0.0000        0.0000       18.9511       20.3868       21.0573       20.7687       21.7020       24.9343       25.2121       25.1722       32.1054       36.5484       39.5125       42.9867       46.0337       41.0400       39.7229       35.9896       37.3653       49.2924       58.9899       71.2012       49.3273       53.5356       52.8748       54.0943       52.2252       56.4627       52.3584       51.7279       55.2228       77.2545       76.9886      104.1315       95.7430       90.6590      109.5847      127.4087      136.9041      127.0883      123.2586      118.4766       97.0913       99.9328      101.5340      103.4514       97.9202       94.4454      112.9911       91.2045       79.1925      105.7024      118.4304      129.3356      123.0492       97.7925      103.5256      108.8509      113.7494      119.6202      123.7180      114.2719      107.2792      107.4544       98.6750      102.1682      101.8582      105.1287      100.1915      100.8489       96.4985       95.2714       95.3001       80.8501        0.0000        0.0000        0.0000        0.0000        0.0000
        0.0000        0.0000        0.0000        0.0000        0.0000        0.0000        0.0000        0.0000        0.0000        0.0000        0.0000        0.0000        0.0000        0.0000        0.0000        0.0000        0.0000        0.0000        0.0000        0.0000        0.0000        0.0000        0.0000        0.0000        0.0000        0.0000        0.0000        0.0000        0.0000        0.0000        0.0000        0.0000        0.0000        0.0000        0.0000       30.7645       30.7046       33.0498       32.7168       36.0722       39.6730       38.6371       41.3704       47.4253       45.2542       44.1104       44.1116       39.4572       44.4569       39.9833       39.0440       30.6471       28.3361       22.5581       24.3164       26.6488       31.7672       32.4966       27.7767       36.9824       46.3757       54.0129       60.5972       52.1508       49.1597       57.2832       48.4035       51.6513       52.5065       54.0168       59.1062       58.7721        0.0000        0.0000        0.0000        0.0000        0.0000        0.0000        0.0000        0.0000        0.0000        0.0000        0.0000        0.0000        0.0000        0.0000        0.0000        0.0000        0.0000        0.0000        0.0000        0.0000        0.0000        0.0000        0.0000        0.0000        0.0000        0.0000        0.0000        0.0000        0.0000        0.0000        0.0000        0.0000        0.0000        0.0000        0.0000        0.0000        0.0000        0.0000        0.0000        0.0000        0.0000        0.0000        0.0000        0.0000        0.0000        0.0000        0.0000        0.0000        0.0000        0.0000        0.0000        0.0000        0.0000        0.0000        0.0000        0.0000        0.0000        0.0000        0.0000        0.0000        0.0000        0.0000        0.0000        0.0000        0.0000        0.0000        0.0000        0.0000        0.0000        0.0000        0.0000        0.0000        0.0000        0.0000        0.0000        0.0000        0.0000        0.0000        0.0000        0.0000        0.0000        0.0000        0.0000        0.0000        0.0000        0.0000        0.0000        0.0000        0.0000        0.0000        0.0000        0.0000        0.0000        0.0000        0.0000        0.0000        0.0000        0.0000        0.0000       20.2606       19.1813       21.9791       27.6558       26.3330       32.6252       27.7845       31.3572       32.9237       41.4620       47.1458       46.2716       37.5668       39.1838       48.5118       59.3213       62.8676       44.8002       62.2815       64.5816       85.0348       87.2443       81.7313       56.8501       63.1231       61.8815       61.7449       48.4982       45.8239       46.6897       48.9254       76.8119      101.3619       90.1482       88.1064      111.9053      121.6180      112.5762      104.5648       92.8823       85.9103       76.7824       83.7330       83.8988       85.0870       86.1747       88.0258       88.6868       96.1298      106.8407      112.3768      126.7715      108.5094      105.7584       88.6498       97.8914      121.9757      128.0464      130.9511      129.9236      124.3505      114.3764      109.9659      105.8785      122.3358      117.9638      118.1021      112.4383      109.9514      106.7333      102.9938       96.8299       77.9499        0.0000        0.0000        0.0000        0.0000        0.0000
        0.0000        0.0000        0.0000        0.0000        0.0000        0.0000        0.0000        0.0000        0.0000        0.0000        0.0000        0.0000        0.0000        0.0000        0.0000        0.0000        0.0000        0.0000        0.0000        0.0000        0.0000        0.0000        0.0000        0.0000        0.0000        0.0000        0.0000        0.0000        0.0000        0.0000        0.0000        0.0000        0.0000        0.0000        0.0000       28.8303       28.9085       31.6094       30.0953       39.2522       39.6181       39.2314       43.8893       48.5131       55.6588       55.0851       52.7182       45.3148       38.7305       49.0411       53.6202       38.9577       39.5590       27.4566       25.4804       22.2745       28.2987       31.4942       30.8110       40.7293       51.7293       63.0444       63.4586       57.0137       50.4512       46.8402       47.2734       55.3636       61.2656       56.7879       65.2637       68.2179        0.0000        0.0000        0.0000        0.0000        0.0000        0.0000        0.0000        0.0000        0.0000        0.0000        0.0000        0.0000        0.0000        0.0000        0.0000        0.0000        0.0000        0.0000        0.0000        0.0000        0.0000        0.0000        0.0000        0.0000        0.0000        0.0000        0.0000        0.0000        0.0000        0.0000        0.0000        0.0000        0.0000        0.0000        0.0000        0.0000        0.0000        0.0000        0.0000        0.0000        0.0000        0.0000        0.0000        0.0000        0.0000        0.0000        0.0000        0.0000        0.0000        0.0000        0.0000        0.0000        0.0000        0.0000        0.0000        0.0000        0.0000        0.0000        0.0000        0.0000        0.0000        0.0000        0.0000        0.0000        0.0000        0.0000        0.0000        0.0000        0.0000        0.0000        0.0000        0.0000        0.0000        0.0000        0.0000        0.0000        0.0000        0.0000        0.0000        0.0000        0.0000        0.0000        0.0000        0.0000        0.0000        0.0000        0.0000        0.0000        0.0000        0.0000        0.0000        0.0000        0.0000        0.0000        0.0000        0.0000        0.0000        0.0000       20.9689       25.2531       28.5991       33.7498       37.9519       35.5949       38.6341       41.2353       37.4313       53.4791       67.9301       39.5055       45.8803       49.5388       65.0887       61.0622       60.6063       59.1276       62.1948       67.6410       51.7275       87.0429       90.3044       85.5791       91.6398       90.9403       79.4600       77.2854       51.7738       49.2930       48.5032       56.4602      109.1663      100.4760       86.9124       91.6704       95.9920      104.5034      108.9483       93.6380       74.8600       69.4305       72.1905       63.0629       73.0361      110.0902      123.6684      141.0466      116.0059      112.5473       99.9247       97.6752      100.2027      108.5668      108.4617      112.6460      115.1269      136.7974      146.0273      138.8108      131.9830      116.3989      114.4427      118.2085      113.7459      119.6006      118.4482      116.2376      111.1117      113.9126      115.8198      110.1138      106.2995        0.0000        0.0000        0.0000        0.0000        0.0000        0.0000
        0.0000        0.0000        0.0000        0.0000        0.0000        0.0000        0.0000        0.0000        0.0000        0.0000        0.0000        0.0000        0.0000        0.0000        0.0000        0.0000        0.0000        0.0000        0.0000        0.0000        0.0000        0.0000        0.0000        0.0000        0.0000        0.0000        0.0000        0.0000        0.0000        0.0000        0.0000        0.0000        0.0000        0.0000        0.0000       28.2411       28.1056       32.1409       31.1021       40.8144       42.5927       50.0537       45.1429       44.8070       56.8045       53.6916       44.9525       46.1049       51.7171       38.8709       33.5907       38.8405       37.4534       34.3299       35.6555       30.5202       34.8616       34.5024       24.3834       40.2200       55.3483       62.2714       62.2420       60.4765       48.3631       46.7157       45.6507       57.0664       59.0812       60.3156       66.0374        0.0000        0.0000        0.0000        0.0000        0.0000        0.0000        0.0000        0.0000        0.0000        0.0000        0.0000        0.0000        0.0000        0.0000        0.0000        0.0000        0.0000        0.0000        0.0000        0.0000        0.0000        0.0000        0.0000        0.0000        0.0000        0.0000        0.0000        0.0000        0.0000        0.0000        0.0000        0.0000        0.0000        0.0000        0.0000        0.0000        0.0000        0.0000        0.0000        0.0000        0.0000        0.0000        0.0000        0.0000        0.0000        0.0000        0.0000        0.0000        0.0000        0.0000        0.0000        0.0000        0.0000        0.0000        0.0000        0.0000        0.0000        0.0000        0.0000        0.0000        0.0000        0.0000        0.0000        0.0000        0.0000        0.0000        0.0000        0.0000        0.0000        0.0000        0.0000        0.0000        0.0000        0.0000        0.0000        0.0000        0.0000        0.0000        0.0000        0.0000        0.0000        0.0000        0.0000        0.0000        0.0000        0.0000        0.0000        0.0000        0.0000        0.0000        0.0000        0.0000        0.0000        0.0000       17.9169       17.3113        0.0000       23.9111       21.9734       24.4016       34.0817       44.7915       48.2062       46.5937       32.1320       29.1123       36.8643       26.6654       25.1830       32.0539       33.9805       52.7068       54.5021       64.3104       56.5176       62.8160       58.6648       74.1138       68.6247       67.1575       84.9176       97.5243      117.5901      121.1425       89.2093       79.7325       86.5941       60.5778       63.4688       60.0346       67.5306       93.5870       94.5747       77.7601       73.4533       82.4973      112.9273      120.3258       99.1341       89.7514       77.9755       74.8147       87.7650      107.3958      147.6698      180.4720      138.9999      121.5278      117.0716      104.0270      100.5578      123.1493      132.4662      136.9121      147.9288      134.6799      151.2062      152.6488      148.2751      149.3154      128.2328      120.8962      123.8964      120.4046      123.2381      119.6563      118.6521      113.5531      111.5716      114.1033      117.4715        0.0000        0.0000        0.0000        0.0000        0.0000        0.0000        0.0000
        0.0000        0.0000        0.0000        0.0000        0.0000        0.0000        0.0000        0.0000        0.0000        0.0000        0.0000        0.0000        0.0000        0.0000        0.0000        0.0000        0.0000        0.0000        0.0000        0.0000        0.0000        0.0000        0.0000        0.0000        0.0000        0.0000        0.0000        0.0000        0.0000      115.8653      109.9431       94.5670       91.7932       74.4850       57.6278       31.4532       26.7867       23.3192       26.7469       39.9572       43.8301       43.1204       45.1189       51.8003       55.8490       48.4813       43.0432       50.8051       41.8662       39.0054       41.5365       38.9737       37.4769       34.9065       39.6747       39.4965       37.4277       31.2349       31.0189       44.7422       51.1555       48.5291       44.9379       48.9074       51.5255       49.8311       48.9888       54.4190       57.9727       67.4188       68.0550       69.9943       67.1979        0.0000        0.0000        0.0000        0.0000        0.0000        0.0000        0.0000        0.0000        0.0000        0.0000        0.0000        0.0000        0.0000        0.0000        0.0000        0.0000        0.0000        0.0000        0.0000        0.0000        0.0000        0.0000        0.0000        0.0000        0.0000        0.0000        0.0000        0.0000        0.0000        0.0000        0.0000        0.0000        0.0000        0.0000        0.0000        0.0000        0.0000        0.0000        0.0000        0.0000        0.0000        0.0000        0.0000        0.0000        0.0000        0.0000        0.0000        0.0000        0.0000        0.0000        0.0000        0.0000        0.0000        0.0000        0.0000        0.0000        0.0000        0.0000        0.0000        0.0000        0.0000        0.0000        0.0000        0.0000        0.0000        0.0000        0.0000        0.0000        0.0000        0.0000        0.0000        0.0000        0.0000        0.0000        0.0000        0.0000        0.0000        0.0000        0.0000        0.0000        0.0000        0.0000        0.0000        0.0000        0.0000        0.0000        0.0000        0.0000        0.0000        0.0000        0.0000       20.2654       27.2105       24.4783       27.3178       35.6465       23.5190       25.1401       41.0761       44.3172       52.2520       38.1260       35.3058       29.1635       29.6509       41.4015       30.6766       33.3514       31.3547       45.1406       54.1604       55.5777       59.8991       59.9789       86.5110       90.9227      103.6641       70.4816       88.3043      102.4388      120.1815      109.5541       89.9943       97.8003       97.9885       86.5025       60.1297       74.0796       64.3660       63.9805      106.5556       85.4886       83.2976       87.3722      122.6059      116.6091      118.4063      109.3978       93.9829      132.2434      168.8946      162.9851      169.1730      163.3151      159.1964      134.7469      130.9661      107.3099      115.4256      151.6782      148.2254      134.8584      123.1158      147.6129      155.4416      152.1219      155.1938      148.1648      133.5585      130.2874      128.6747      128.1846      135.0503      121.3314      117.7790      118.2318      115.6453      112.4311        0.0000        0.0000        0.0000        0.0000        0.0000        0.0000        0.0000        0.0000
        0.0000        0.0000        0.0000        0.0000        0.0000        0.0000        0.0000        0.0000        0.0000        0.0000        0.0000        0.0000        0.0000        0.0000        0.0000        0.0000        0.0000        0.0000        0.0000        0.0000        0.0000        0.0000        0.0000        0.0000        0.0000        0.0000      105.5341      114.9356      118.0925      111.0820       95.2632       74.4820       72.5123       69.3186       52.9420       35.1163       22.5760       20.4975       16.1402       25.1169       29.8864       31.3366       36.0560       39.0978       39.1957       37.3420       40.0263       31.9881       35.7408       40.0989       50.4484       52.6511       39.6345       34.1659       41.0011       32.9748       31.6420       27.9756       28.8034       43.4754       37.2261       37.9139       35.8556       45.1290       49.5310       47.5558       43.2433       49.7585       51.2623       64.9676       61.5914       63.3958       69.7048       71.8501       68.5576       54.4337       62.1526       45.1797       33.4446       23.4703       20.1513       23.8281        0.0000        0.0000        0.0000        0.0000        0.0000        0.0000        0.0000        0.0000        0.0000        0.0000        0.0000        0.0000        0.0000        0.0000        0.0000        0.0000        0.0000        0.0000        0.0000        0.0000        0.0000        0.0000        0.0000        0.0000        0.0000        0.0000        0.0000        0.0000        0.0000        0.0000        0.0000        0.0000        0.0000        0.0000        0.0000        0.0000        0.0000        0.0000        0.0000        0.0000        0.0000        0.0000        0.0000        0.0000        0.0000        0.0000        0.0000        0.0000        0.0000        0.0000        0.0000        0.0000        0.0000        0.0000        0.0000        0.0000        0.0000        0.0000        0.0000        0.0000        0.0000        0.0000        0.0000        0.0000        0.0000        0.0000        0.0000        0.0000        0.0000        0.0000        0.0000       15.4506       14.0346       11.6220       12.0732       13.1993        0.0000        0.0000        0.0000        0.0000       16.7692       17.9223       28.8822       36.3064       42.1288       29.3167       30.7363       21.8859       23.3867       38.6306       54.0809       38.2116       46.7876       62.2364       49.1299       35.1475       36.2010       38.5597       27.5134       24.3816       33.0002       39.1502       46.4807       50.8924       65.5191       76.3086      102.3026       79.5779       58.4534       66.6115       95.5332      108.4823       70.0455       73.7060       85.8918       93.9847       80.2401       59.5687       75.2673       76.0263       79.9308       89.6669       76.1814       91.7278      121.7682      144.7405      143.8372      117.6535      105.9142      108.8327      123.5617      124.4611      143.7401      166.4117      177.7704      187.0027      158.6285      141.9733      132.7815      131.2889      122.9661      117.6526      110.6075      105.3075      126.8096      141.4390      145.8815      150.9465      152.0317      133.4791      126.6820      122.5942      124.7700      125.4114      130.2060      121.4159      115.1782      109.6328      116.0259        0.0000        0.0000        0.0000        0.0000        0.0000        0.0000        0.0000        0.0000
        0.0000        0.0000        0.0000        0.0000        0.0000        0.0000        0.0000        0.0000        0.0000        0.0000        0.0000        0.0000        0.0000        0.0000        0.0000        0.0000        0.0000        0.0000        0.0000        0.0000        0.0000        0.0000        0.0000        0.0000        0.0000       88.2352       93.1312       85.5845       81.4203       75.9565       69.0958       57.1474       45.7103       42.2478       37.0770       30.0483       22.0663       31.6870       26.9538       16.5049       19.8310       20.3859       26.4886       39.9394       39.3326       44.6487       35.1688       33.9825       39.1334       50.5308       61.8557       63.1448       47.0492       40.0655       40.9508       40.9681       42.4366       48.7686       48.8848       49.4578       46.5399       40.1661       37.6507       38.2721       38.8361       46.0773       39.9062       40.2037       40.0360       41.2234       42.9844       46.7942       57.9185       53.2464       51.5140       45.9401       49.3025       40.2383       27.0408       14.5932       13.3346       11.8193       17.0438       18.8365        0.0000        0.0000        0.0000        0.0000        0.0000        0.0000        0.0000        0.0000        0.0000        0.0000        0.0000        0.0000        0.0000        0.0000        0.0000        0.0000        0.0000        0.0000        0.0000        0.0000        0.0000        0.0000        0.0000        0.0000        0.0000        0.0000        0.0000        0.0000        0.0000        0.0000        0.0000        0.0000        0.0000        0.0000        0.0000        0.0000        0.0000        0.0000        0.0000        0.0000        0.0000        0.0000        0.0000        0.0000        0.0000        0.0000        0.0000        0.0000        0.0000        0.0000        0.0000        0.0000        0.0000        0.0000        0.0000        0.0000        0.0000        0.0000        0.0000        0.0000        0.0000        0.0000        0.0000        0.0000        0.0000        0.0000        0.0000        0.0000       13.5626       14.0818       12.8939       11.9269       11.5598       11.6375       11.7803       13.8413       16.2261       18.7939       20.0961       29.5637       40.1933       41.4502       38.9081       27.5501       21.7330       18.2448       21.5192       30.8627       42.0388       34.4299       40.3821       48.8238       40.3939       33.1750       31.9672       31.6811       31.0038       29.7729       29.8911       34.8420       31.6631       38.4032       46.2287       44.5335       48.6418       40.8219       48.4974       53.7402       65.4690       69.2135       69.9240       82.9548       87.0094      101.5093       83.1336       60.2064       72.2135       74.9515       77.0661       78.4444       99.1594      115.7356      129.7539      149.4044      120.1621      115.5463      114.8917      116.5830      116.8891      132.8001      200.7038      198.3972      214.0388      210.7532      165.9218      162.0644      125.5918      117.9413      114.9722      109.2341      113.1053      101.6677      110.5592      128.4201      135.8890      141.6184      138.1633      142.2580      138.9160      133.3890        0.0000        0.0000      125.4452      112.2484      111.5839       99.0471        0.0000        0.0000        0.0000        0.0000        0.0000        0.0000        0.0000        0.0000        0.0000
        0.0000        0.0000        0.0000        0.0000        0.0000        0.0000        0.0000        0.0000        0.0000        0.0000        0.0000        0.0000        0.0000        0.0000        0.0000        0.0000        0.0000        0.0000        0.0000        0.0000        0.0000        0.0000        0.0000        0.0000        0.0000        0.0000       90.1219       95.7052       89.2224       76.8779       98.9757       87.9799       45.9934       46.4102       44.0765       32.1531       21.5134       17.2699       24.1911       24.5065       30.7644       29.6322       29.5204       35.7357       37.8629       45.5801       43.6110       43.9776       52.7540       58.2475       63.6501       68.4473       56.8515       50.0816       41.9292       41.2916       47.4586       51.7262       48.5940       49.5115       43.9083       38.7418       36.3252       38.6690       35.7286       40.0316       35.9834       39.8665       39.0138       37.7129       41.3907       42.8547       41.0767       41.4068       45.7186       39.3264       30.6968       37.9395       34.3538       12.6692       13.2601       10.4252       11.6714       22.7251       19.9551       33.6791        0.0000        0.0000        0.0000        0.0000        0.0000        0.0000        0.0000        0.0000        0.0000        0.0000        0.0000        0.0000        0.0000        0.0000        0.0000        0.0000        0.0000        0.0000        0.0000        0.0000        0.0000        0.0000        0.0000        0.0000        0.0000        0.0000        0.0000        0.0000        0.0000        0.0000        0.0000        0.0000        0.0000        0.0000        0.0000        0.0000        0.0000        0.0000        0.0000        0.0000        0.0000        0.0000        0.0000        0.0000        0.0000        0.0000        0.0000        0.0000        0.0000        0.0000        0.0000        0.0000        0.0000        0.0000        0.0000        0.0000        0.0000        0.0000        0.0000        0.0000        0.0000        0.0000        0.0000        0.0000        0.0000        0.0000       13.6663       12.6634       12.1613       11.1136       11.0596       11.4300       12.0506       13.8202       15.3297       17.4539       21.0097       31.1541       32.8390       30.3467       29.5704       25.9770       30.2030       18.4520       20.6257       19.5009       24.3939       36.3697       38.8284       34.3781       40.8178       34.0798       34.1403       32.5163       35.5033       38.0029       32.8092       31.9971       37.6191       39.7060       38.3894       34.7216       37.7505       39.2841       46.7808       45.3511       39.8895       47.3577       61.6854       73.2331       80.5615      103.2677       69.5276       63.8275       65.8932       66.5111       73.2169      116.1800      131.7729      137.1031      152.2248      147.3812      141.8951      138.0713      130.0743      137.4797      149.1095      176.3725      166.6694      185.4111      208.0882      182.7838      158.3129      149.3091      129.7182      118.1084      115.0377      119.6988      124.5174      109.6725      115.3548      130.0147      134.8229      140.5605      141.0381      144.7776      140.4022        0.0000        0.0000        0.0000        0.0000        0.0000        0.0000        0.0000        0.0000        0.0000        0.0000        0.0000        0.0000        0.0000        0.0000        0.0000        0.0000
        0.0000        0.0000        0.0000        0.0000        0.0000        0.0000        0.0000        0.0000        0.0000        0.0000        0.0000        0.0000        0.0000        0.0000        0.0000        0.0000        0.0000        0.0000        0.0000        0.0000        0.0000        0.0000        0.0000        0.0000        0.0000        0.0000        0.0000       70.3885       68.7875       65.3006       64.4444       64.6879       51.6279       50.4266       41.8803       31.6320       27.5328       30.6159       36.5046       56.1917       47.0382       39.2595       34.9931       48.1798       53.4773       60.9884       61.3512       56.8788       63.2998       59.3384       72.7739       77.8897       68.6220       56.1516       51.5736       41.4772       41.0716       48.2522       42.5826       46.3871       44.7076       36.6911       35.6537       33.1495       34.9010       32.6675       31.2231       37.0125       34.0184       33.3410       36.2791       31.1425       34.7173       36.0529       36.1915       26.4249       25.3234       31.4539       30.9078       20.3743       14.1339       12.2093       13.2431       15.4418       28.1838       15.9200       39.9052       34.6224       24.9379       22.5041        0.0000        0.0000        0.0000        0.0000        0.0000        0.0000        0.0000        0.0000        0.0000        0.0000        0.0000        0.0000        0.0000        0.0000        0.0000        0.0000        0.0000        0.0000        0.0000        0.0000        0.0000        0.0000        0.0000        0.0000        0.0000        0.0000        0.0000        0.0000        0.0000        0.0000        0.0000        0.0000        0.0000        0.0000        0.0000        0.0000        0.0000        0.0000        0.0000        0.0000        0.0000        0.0000        0.0000        0.0000        0.0000        0.0000        0.0000        0.0000        0.0000        0.0000        0.0000        0.0000        0.0000        0.0000        0.0000        0.0000        0.0000        0.0000        0.0000        0.0000        0.0000       13.6954       14.6453       11.8282       11.4540       13.0955       13.7860       12.0153       12.2698       15.3487       15.6528       17.4929       18.9746       21.2625       29.7086       23.2149       17.9432       18.5000       19.1929       19.2565       22.1139       23.6450       28.7406       32.9521       31.3779       33.9928       35.3150       41.9998       48.3050       45.2363       39.1036       42.4830       34.0904       34.4771       33.0426       32.9387       35.4008       36.1770       38.0670       41.3615       44.9238       46.6653       50.5678       54.0414       57.0197       66.5311       63.5303       70.5199       67.3386       68.8326       72.6251       73.1257      108.4631      131.8864      145.1146      152.5979      145.6294      146.9256      148.0992      133.6338      129.3913      152.3443      137.7193      149.9927      163.5424      189.6002      194.4673      189.0253      171.3242      155.9212      134.6124      120.9652      111.9378      111.1557      109.2593      112.8911      123.9864      138.3630      140.9475      146.0681      145.7823      143.7959      142.9753        0.0000        0.0000        0.0000        0.0000        0.0000        0.0000        0.0000        0.0000        0.0000        0.0000        0.0000        0.0000        0.0000        0.0000        0.0000        0.0000
        0.0000        0.0000        0.0000        0.0000        0.0000        0.0000        0.0000        0.0000        0.0000        0.0000        0.0000        0.0000        0.0000        0.0000        0.0000        0.0000        0.0000        0.0000        0.0000        0.0000        0.0000        0.0000        0.0000        0.0000        0.0000        0.0000        0.0000       66.1442       64.2938       58.2420       53.7400       49.3440       48.4102       45.2793       48.6519       46.0280       48.1844       56.2190       63.8627       88.3620       96.7055       76.0792       70.1939       69.1945       67.8375       67.9016       67.3441       69.0159       72.2903       73.8998       82.4328       86.0311       74.3757       67.6414       68.5864       49.4055       42.9056       44.8445       46.4213       68.1284       58.4791       52.9080       51.4798       48.4738       35.8295       32.2305       28.9553       29.5892       30.5000       29.5458       29.9416       27.5257       34.1458       31.3587       30.6142       26.2429       19.8711       25.1776       27.4539       24.1667       20.8471       17.3273       18.7702       12.5294       16.6864       19.6101       43.8818       40.7998       30.1111       20.8629        0.0000        0.0000        0.0000        0.0000        0.0000        0.0000        0.0000        0.0000        0.0000        0.0000        0.0000        0.0000        0.0000        0.0000        0.0000        0.0000        0.0000        0.0000        0.0000        0.0000        0.0000        0.0000        0.0000        0.0000        0.0000        0.0000        0.0000        0.0000        0.0000        0.0000        0.0000        0.0000        0.0000        0.0000        0.0000        0.0000        0.0000        0.0000        0.0000        0.0000        0.0000        0.0000        0.0000        0.0000        0.0000        0.0000        0.0000        0.0000        0.0000        0.0000        0.0000        0.0000        0.0000        0.0000        0.0000        0.0000        0.0000        0.0000        0.0000        0.0000        0.0000        0.0000       16.5104       14.7494       12.3540       12.3638       13.5076       13.0791       13.7132       15.7304       19.0705       21.0509       23.9496       24.0111       25.4525       21.9372       20.6627       22.6417       18.1386       19.0998       23.0105       26.1794       26.2712       33.1536       32.7620       36.1803       39.6043       49.1222       64.3822       65.4541       66.8256       65.0162       42.6744       38.3736       42.8251       40.4697       35.4968       40.0482       49.2734       44.6756       50.7557       51.8814       55.3554       57.3076       66.4193       72.0168       68.4954       66.2335       82.3839      105.5920      122.5839      128.9337      131.6147      138.8241      138.0679      136.1298      137.8742      142.5768      138.9230      120.4824      128.9776      152.2380      155.8600      170.2723      190.3529      190.2245      203.2165      191.0070      160.1644      151.4159      135.2660      116.0276      113.8968      112.9376      114.0645      120.5565      128.9875      144.8779      146.9192      150.6495      142.6605      147.9375      150.4492        0.0000        0.0000        0.0000        0.0000        0.0000        0.0000        0.0000        0.0000        0.0000        0.0000        0.0000        0.0000        0.0000        0.0000        0.0000        0.0000
        0.0000        0.0000        0.0000        0.0000        0.0000        0.0000        0.0000        0.0000        0.0000        0.0000        0.0000        0.0000        0.0000        0.0000        0.0000        0.0000        0.0000        0.0000        0.0000        0.0000        0.0000        0.0000        0.0000        0.0000        0.0000        0.0000        0.0000        0.0000       53.4387       54.4221       52.7613       57.3235       51.1501       52.7943       52.7726       53.9958       69.8821       82.3755       89.0317       90.5986      113.5895      159.7161      113.4716      105.4833       98.1537      103.2314       94.6826       86.6221       91.8156       96.7741       90.4543       84.3320       83.1169       76.9746       76.3615       60.4881       65.3442       59.6994       75.7016      168.9201      170.3551       76.5583       60.2734       51.0232       47.5904       40.3262       36.4400       32.0688       26.9951       26.5710       28.0376       33.5607       38.9505       34.9861       31.3400       27.2177       23.3756       25.2397       28.5458       27.0947       26.3908       20.4440       22.9710       18.3641       21.8154       33.1483       39.5172       33.3851       35.8248       35.8775       32.2598        0.0000        0.0000        0.0000        0.0000        0.0000        0.0000        0.0000        0.0000        0.0000        0.0000        0.0000        0.0000        0.0000        0.0000        0.0000        0.0000        0.0000        0.0000        0.0000        0.0000        0.0000        0.0000        0.0000        0.0000        0.0000        0.0000        0.0000        0.0000        0.0000        0.0000        0.0000        0.0000        0.0000        0.0000        0.0000        0.0000        0.0000        0.0000        0.0000        0.0000        0.0000        0.0000        0.0000        0.0000        0.0000        0.0000        0.0000        0.0000        0.0000        0.0000        0.0000        0.0000        0.0000        0.0000        0.0000        0.0000        0.0000        0.0000        0.0000        0.0000        0.0000        0.0000       14.8054       14.3458       13.1889       15.7824       14.5508       17.7007       19.1105       18.8235       21.6636       21.5618       20.3165       19.9907       22.3588       18.5780       16.9702       17.9542       22.1742       22.3196       21.3567       23.3408       31.4115       45.8162       53.4531       51.3670       52.6472       56.8632       53.2556       50.0266       46.3235       48.2887       45.4667       42.5443       40.7876       42.0042       43.0973       44.4714       48.8614       55.4701       64.6696       69.4307       68.1987       71.9253       73.9709       87.8551       89.9129      108.2324      134.4688      161.2495      152.6116      129.3902      126.0789      137.0037      142.2311      144.2350      140.9611      134.0641      133.6427      151.9907      172.3981      188.3463      214.0781      198.6247      185.3074      176.2583      180.8791      163.0219      136.8438      132.0722      108.4854      127.4257      129.2367      129.9006      124.5041      126.9016      129.7577      133.3853      137.0020      136.6254      143.9207      144.0527        0.0000        0.0000        0.0000        0.0000        0.0000        0.0000        0.0000        0.0000        0.0000        0.0000        0.0000        0.0000        0.0000        0.0000        0.0000        0.0000
        0.0000        0.0000        0.0000        0.0000        0.0000        0.0000        0.0000        0.0000        0.0000        0.0000        0.0000        0.0000        0.0000        0.0000        0.0000        0.0000        0.0000        0.0000        0.0000        0.0000        0.0000        0.0000        0.0000        0.0000        0.0000        0.0000        0.0000        0.0000       55.1770       59.9234       60.3180       65.0798       68.0846       69.9692       61.6899       57.4989       62.8013       69.3526       78.4751       83.6380       78.3037       81.9412       82.2582       86.5622       98.3384      125.4045      174.7451      158.0772      115.0993       95.9784      103.2739       90.3853       85.7526       84.9818       92.1715       72.8484       81.5329       62.3557       68.8240      112.4103      134.0117      125.7726       87.5004       91.4173       77.5620       77.6465       73.4131       60.6124       39.8348       34.6969       38.8505       47.7704       43.0368       37.8185       30.2482       30.5897       25.2627       31.0686       32.7826       38.5874       29.9614       28.6873       24.6348       22.9693       27.6117       29.8961       32.1733       26.5755       30.6929       36.6725       41.4164        0.0000        0.0000        0.0000        0.0000        0.0000        0.0000        0.0000        0.0000        0.0000        0.0000        0.0000        0.0000        0.0000        0.0000        0.0000        0.0000        0.0000        0.0000        0.0000        0.0000        0.0000        0.0000        0.0000        0.0000        0.0000        0.0000        0.0000        0.0000        0.0000        0.0000        0.0000        0.0000        0.0000        0.0000        0.0000        0.0000        0.0000        0.0000        0.0000        0.0000        0.0000        0.0000        0.0000        0.0000        0.0000        0.0000        0.0000        0.0000        0.0000        0.0000        0.0000        0.0000        0.0000        0.0000        0.0000        0.0000        0.0000        0.0000        0.0000        0.0000       14.1373       14.9407       16.4415       17.1041       14.5214       12.3361       13.4211       14.9526       16.4975       16.9616       19.0801       20.5066       20.5488       16.9774       16.6678       16.1527       14.6400       16.6144       19.1887       19.7151       19.4466       17.9451       23.5304       45.3936       45.8673       49.4457       49.5735       51.3205       45.1258       45.0169       48.0060       44.5574       49.2876       48.6200       47.4078       49.2671       55.2986       51.3050       55.7150       60.2280       81.9543       74.4410       74.2738       88.0455       97.0447      111.2057      125.2842      144.3990      137.5229      167.2704      179.9153      132.1432      116.2685      139.2290      158.3351      145.6803      166.8396      163.5891      162.6474      157.5647      187.3827      178.8008      186.5635      188.3696      174.7022      155.7256      156.8032      163.9425      153.5625      130.9647      121.1748      130.9623      150.2987      137.9660      134.9553      123.4446      128.9026      127.9300      135.2481      139.1619      136.5717      143.6818        0.0000        0.0000        0.0000        0.0000        0.0000        0.0000        0.0000        0.0000        0.0000        0.0000        0.0000        0.0000        0.0000        0.0000        0.0000        0.0000
        0.0000        0.0000        0.0000        0.0000        0.0000        0.0000        0.0000        0.0000        0.0000        0.0000        0.0000        0.0000        0.0000        0.0000        0.0000        0.0000        0.0000        0.0000        0.0000        0.0000        0.0000        0.0000        0.0000        0.0000        0.0000        0.0000        0.0000        0.0000       76.7936       78.3862       82.1885       85.8299       94.1104       86.4037       72.7065       68.3013       56.7428       66.9626       79.5901       87.4415       83.3632       91.3965       91.3978       91.8639       85.0254       97.0997      118.0113      109.1683      112.8371       87.1928      106.6299       89.1310       76.7807       87.2178       88.4693       80.9335       84.9167       66.8985       59.0381       51.0060       46.7640       46.2373       60.7984      117.4330      168.6606      144.5734       91.8318       63.0174       45.1426       47.1086       40.2797       53.4095       41.1206       32.8860       36.2367       28.6573       32.7837       40.5897       41.7617       49.9302       57.9770       30.2338       49.3144       57.3838       34.3800       26.3697       41.4798       26.2866       20.4698       17.8574       33.4202       29.1161        0.0000        0.0000        0.0000        0.0000        0.0000        0.0000        0.0000        0.0000        0.0000        0.0000        0.0000        0.0000        0.0000        0.0000        0.0000        0.0000        0.0000        0.0000        0.0000        0.0000        0.0000        0.0000        0.0000        0.0000        0.0000        0.0000        0.0000        0.0000        0.0000        0.0000        0.0000        0.0000        0.0000        0.0000        0.0000        0.0000        0.0000        0.0000        0.0000        0.0000        0.0000        0.0000        0.0000        0.0000        0.0000        0.0000        0.0000        0.0000        0.0000        0.0000        0.0000        0.0000        0.0000        0.0000        0.0000        0.0000        0.0000        0.0000       15.1325       14.6309       15.2286       16.1595       18.4071       18.9537       16.7972       15.8664       16.8526       17.7266       18.4163       19.6487       19.0981       18.2145       17.7388       17.1950       31.1376       20.9742       19.6983       21.9457       18.7773       14.1976       63.3101       74.2207       41.5895       61.6814       67.0789       59.4033       57.1488       50.9496       50.7156       51.8144       44.3894       44.7424       60.5174       65.6452       60.6956       60.8094       60.6517       53.6626       52.3962       70.8384       81.0337       88.5872      107.4803      132.2744      152.8091      171.1550      134.3849      139.7793      147.2926      158.4672      151.1094      147.3106      185.0329      181.9355      171.6404      161.8793      172.0226      181.5896      200.0060      217.3850      210.5149      245.1360      205.2382      194.3837      169.3944      184.3318      187.8280      156.5056      143.8155      131.4095      148.5247      139.9480      133.1193      130.9013      115.7399      123.2015      125.7244      133.6787      134.7951      144.1313      148.3844      140.9863        0.0000        0.0000        0.0000        0.0000        0.0000        0.0000        0.0000        0.0000        0.0000        0.0000        0.0000        0.0000        0.0000        0.0000        0.0000
        0.0000        0.0000        0.0000        0.0000        0.0000        0.0000        0.0000        0.0000        0.0000        0.0000        0.0000        0.0000        0.0000        0.0000        0.0000        0.0000        0.0000        0.0000        0.0000        0.0000        0.0000        0.0000        0.0000        0.0000        0.0000        0.0000        0.0000       68.2431       72.1685       74.4401       75.0650       73.9002       67.6097       75.4771       71.9648       67.0217       65.4178       73.1544       77.9932       81.2793       97.2770      118.2804       98.8821       90.8523       81.2093       80.7289       77.1923       81.2192       83.9827       82.3367       81.6998       81.7785       93.6002      113.2858      115.5106      102.8049       83.3800       67.9878       51.3123       47.5141       41.1093       38.1727       36.9973       37.8963       41.7730       31.5622       21.1441       27.2507       28.0963       28.1947       28.5767       34.8449       29.7950       26.0753       23.5900       25.4864       30.1507       31.8707       30.6286       30.1096       24.9502       27.7143       48.3416      202.7826       83.7284       33.3989       30.8144       23.6624       12.9690        7.2286       16.1704       14.6406       11.5224        0.0000        0.0000        0.0000        0.0000        0.0000        0.0000        0.0000        0.0000        0.0000        0.0000        0.0000        0.0000        0.0000        0.0000        0.0000        0.0000        0.0000        0.0000        0.0000        0.0000        0.0000        0.0000        0.0000        0.0000        0.0000        0.0000        0.0000        0.0000        0.0000        0.0000        0.0000        0.0000        0.0000        0.0000        0.0000        0.0000        0.0000        0.0000        0.0000        0.0000        0.0000        0.0000        0.0000        0.0000        0.0000        0.0000        0.0000        0.0000        0.0000        0.0000        0.0000        0.0000        0.0000        0.0000        0.0000        0.0000       17.0391       15.7553       16.0245       16.9734       18.5077       19.4530       20.8786       23.4064       21.5144       21.4645       20.8625       20.1102       20.7420       19.1374       17.3806       19.0358       22.6090       26.6336       24.8984       20.5075       26.7101       28.3273       22.7480       50.2399       50.9894       38.3674       60.5181       72.9183       71.6667       63.5499       59.3172       60.5235       58.2018       55.5929       53.5353       63.2157       69.3098       65.2152       60.2449       55.6443       57.3952       60.8207       87.5813       90.0682      106.7191      128.7537      147.7282      166.6706      174.9771      152.9297      137.2738      150.7208      148.9129      177.6125      210.2436      205.4620      179.7480      167.1353      180.2838      198.8174      210.0123      236.2495      257.6897      262.6951      233.9994      243.5839      245.0644      225.7261      238.8488      211.2056      155.6302      147.3001      141.6266      145.3265      155.4805      129.7590      119.5801      116.7135      128.9878      131.8125      135.9831      137.4899      139.3093      151.3672        0.0000        0.0000        0.0000        0.0000        0.0000        0.0000        0.0000        0.0000        0.0000        0.0000        0.0000        0.0000        0.0000        0.0000        0.0000        0.0000
        0.0000        0.0000        0.0000        0.0000        0.0000        0.0000        0.0000        0.0000        0.0000        0.0000        0.0000        0.0000        0.0000        0.0000        0.0000        0.0000        0.0000        0.0000        0.0000        0.0000        0.0000        0.0000        0.0000        0.0000        0.0000        0.0000        0.0000       67.2627       74.9441       71.2731       62.7384       67.7224       70.9019       75.3331       63.9236       92.0549       83.3863       68.6987       84.2633       77.3211       79.9880       84.2691       81.9244       84.4554       89.2959       97.0095       95.3495       89.0892       88.6578       84.8334       83.0478       68.9591       67.5461       84.1100      105.1381       82.6190       72.1847       69.5143       52.0941       31.0503       21.7481       20.2392       17.4452       14.5821       11.0495       15.2106       19.5228       21.1927       20.5520       31.9525       27.3480       30.2660       26.0776       22.6840       20.6754       19.9696       19.3296       29.0631       25.0724       16.1460        9.1560       10.5840       13.9220       61.4531       83.3889       27.6083       25.3101       13.3076       19.2327       14.1853       13.4644       17.4550       19.3556       16.3896       10.9850       17.8703       19.5092       15.3730       14.2458       13.6971       12.4543        0.0000        0.0000        0.0000        0.0000        0.0000        0.0000       12.7820       14.6211       15.9399       17.5623        0.0000        0.0000        0.0000        0.0000        0.0000        0.0000        0.0000        0.0000        0.0000        0.0000        0.0000        0.0000        0.0000        0.0000        0.0000        0.0000        0.0000        0.0000        0.0000        0.0000        0.0000        0.0000        0.0000        0.0000        0.0000        0.0000        0.0000        0.0000        0.0000        0.0000        0.0000        0.0000        0.0000        0.0000        0.0000        0.0000       24.4212       23.3929       17.7378       17.6579       20.4583       27.3822       23.1532       23.5455       22.9165       24.0272       24.7317       22.5563       21.0662       20.4244       20.1332       22.0980       23.6646       25.1145       30.5400       24.9341       30.0916       31.1932       35.0411       44.1855       51.0775       79.0064       78.1385       66.1979       70.4582       81.5946       81.4271       75.7643       66.1495       62.1660       71.1195       67.4005       68.5055       64.6837       66.5487       69.6766       71.0794       66.5540       72.7062       98.2235      119.7031      116.4254      132.0861      128.0869      142.5177      156.7880      161.1966      162.2906      150.5415      156.7633      197.9249      228.5975      247.1887      225.8569      236.2566      236.3156      250.5553      267.2207      260.2287      262.8235      260.0396      275.0833      276.1002      274.4768      246.5123      217.1876      227.7016      209.1936      184.7675      183.4432      185.0139      174.7337      145.8501      132.4339      130.8183      137.2098      150.5495      146.6646      147.4866      151.7460      151.6216      144.8679        0.0000        0.0000        0.0000        0.0000        0.0000        0.0000        0.0000        0.0000        0.0000        0.0000        0.0000        0.0000        0.0000        0.0000        0.0000        0.0000
        0.0000        0.0000        0.0000        0.0000        0.0000        0.0000        0.0000        0.0000        0.0000        0.0000        0.0000        0.0000        0.0000        0.0000        0.0000        0.0000        0.0000        0.0000        0.0000        0.0000        0.0000        0.0000        0.0000        0.0000        0.0000        0.0000       70.2422       68.1674       64.8302       65.0421       59.3034       64.9529       64.9931       70.0242       62.9018       67.6478       61.2595       74.0644      104.2146       87.5233       79.9620       79.9073       82.0515       93.3995       82.1603       90.1089      100.6902      133.7150      126.9240       94.0513       68.6957       61.0242       63.7404       80.4043       87.1735       69.6459       65.7595       66.0058       46.2463       28.3699       26.2647       20.5100       19.7833       19.1168       16.2487       24.0714       27.4832       21.8158       21.9798       22.6163       23.5656       25.8815       21.1001       21.6126       19.2068       17.0747       19.3433       25.3561       21.2793       12.0660        8.3109        6.9768        9.2451       14.7551       24.5244       18.2975       12.4235        6.4186       17.2488       27.1524       22.7830       21.9356       16.4272       11.6279        7.4600       10.1604       12.1268       11.0599       10.3980        9.7876       13.3728       14.6756        8.8756        7.7277        7.9613        8.7970        9.8240       13.0398       15.2986       17.0300       23.2435       29.1112       27.6429       30.8507       30.0931        0.0000        0.0000        0.0000        0.0000        0.0000        0.0000        0.0000        0.0000        0.0000        0.0000        0.0000        0.0000        0.0000        0.0000        0.0000        0.0000        0.0000        0.0000        0.0000        0.0000        0.0000       17.6683       20.7102       24.6586       23.2497       25.5720       29.4828       28.0981       21.9884       19.4123       20.1860       22.1192       21.3886       21.1919       20.2533       23.8401       26.2016       24.5930       25.0315       26.6296       28.1886       28.8005       32.0285       26.2720       21.0310       21.3946       22.5038       22.9803       24.1824       27.1646       35.4883       26.9365       36.1475       40.9130       54.9585       65.3632       68.7066       96.8622      106.4470       80.3438       84.3730       99.2566      104.0581      105.3280       84.7217       71.3809       77.0745       66.2731       64.9175       63.9388       66.7049       69.1188       75.7651       73.5211       83.8354      102.5969      113.9724      123.8825      141.8364      145.0477      140.8419      138.3662      159.9713      173.7269      181.0483      206.6789      250.8633      280.7962      276.1679      256.5307      308.8607      312.2195      298.2497      286.4779      271.2425      282.6662      296.3293      293.9271      295.9218      263.2850      256.4280      230.3159      215.1796      208.6260      202.1286      205.9539      220.0383      190.8687      154.8051      145.9049      136.3064      139.8155      144.9734      148.6248      154.1329      159.6001        0.0000        0.0000        0.0000        0.0000        0.0000        0.0000        0.0000        0.0000        0.0000        0.0000        0.0000        0.0000        0.0000        0.0000        0.0000        0.0000        0.0000        0.0000
        0.0000        0.0000        0.0000        0.0000        0.0000        0.0000        0.0000        0.0000        0.0000        0.0000        0.0000        0.0000        0.0000        0.0000        0.0000        0.0000        0.0000        0.0000        0.0000        0.0000        0.0000        0.0000        0.0000        0.0000        0.0000        0.0000       67.0500       64.8160       54.9239       52.6466       54.8331       66.2097       71.6249       75.2805       58.3954       59.6094       45.8720       42.5623       58.4599       64.7198       76.8890       85.2507       79.5345      120.0466       83.9746       87.4137       77.9183       90.1582       81.2199       60.7516       56.2942       47.6826       52.6312       60.2686       57.5268       51.9702       48.6498       48.6391       38.5547       21.5294       26.3043       23.7127       22.7648       16.4216        7.7392       12.2448       21.8473       19.5387       23.0631       23.2788       20.7807       23.6131       22.7294       20.5075       19.7795       15.0896       17.1208       16.9710        8.7721        6.7823        5.7829        9.1898       14.9536       23.9145       25.4917       23.0647       14.6936       14.7962       12.9977       14.5433       15.8356       12.8118       11.1704       10.7569        9.7650        9.9476       14.3557       11.1075       11.4676       17.0585       23.0661       24.3134       11.5271        9.5434       10.2427        9.9060       12.4615       15.1679       16.4723       22.5128       23.8597       25.3621       30.0386       27.5109       24.4967       20.1755       18.0290       20.2774        0.0000        0.0000        0.0000        0.0000        0.0000        0.0000        0.0000        0.0000        0.0000        0.0000        0.0000        0.0000       40.6042       32.5236       28.4056       31.4194       32.5733       24.3301       21.0798       20.1114       20.7240       27.8390       28.8356       23.4026       24.9886       23.9650       21.0661       18.6168       21.4674       20.3191       19.7878       19.8081       20.8558       26.7307       28.4240       30.1041       31.6504       29.3341       32.2198       28.5014       24.3271       22.9586       22.2657       23.1505       26.0666       28.4005       32.1084       28.8349       35.4170       42.9905       47.3522       59.5804       69.7430       67.6633       93.0730       83.9357       86.3655       97.6648      101.1063      107.9205       95.2581       85.5117       79.3951       88.9310       84.1776       72.1185       67.4638       64.5588       71.6323       83.0055       79.8985       88.6216      115.2360      113.3775      122.5919      142.4138      158.7904      151.1730      137.3691      140.5736      156.2965      166.0250      212.3505      229.3034      246.0151      320.2042      336.5827      319.0930      313.9999      314.1716      294.5053      291.9534      292.7440      254.9834      253.5544      265.4369      274.6128      289.9109      266.7708      230.7362      219.1320      210.9192      206.7025      214.4820      201.9974      163.4717      140.4492      143.8131      139.4736        0.0000      171.0003      174.1421      171.5713        0.0000        0.0000        0.0000        0.0000        0.0000        0.0000        0.0000        0.0000        0.0000        0.0000        0.0000        0.0000        0.0000        0.0000        0.0000        0.0000        0.0000        0.0000
        0.0000        0.0000        0.0000        0.0000        0.0000        0.0000        0.0000        0.0000        0.0000        0.0000        0.0000        0.0000        0.0000        0.0000        0.0000        0.0000        0.0000        0.0000        0.0000        0.0000        0.0000        0.0000        0.0000        0.0000        0.0000       71.4929       65.7851       58.5524       48.8188       41.3918       40.7807       47.3642       42.1438       40.2222       34.6027       32.4586       33.4805       44.3651       50.8845       54.5272       51.7153       49.4608       52.6363       60.7125       59.2665       55.6260       63.2196       53.9386       52.4720       46.3287       42.4603       37.7757       38.4854       57.1332       77.7201       57.9788       45.5924       36.8635       31.2134       18.4983       19.6250       24.1723       24.6496       21.1648       14.0109       17.2057       17.5794       20.8021       19.4879       15.1690       12.9853       17.0402       21.3927       18.5928       20.0918       21.6302       24.0936       19.9591        8.2085        5.0758        5.1604        5.3750        6.5150       17.4330       21.3841       18.5249       11.1217        6.0581        8.1594        7.0805        7.8324       15.2354       14.0162       10.5520       10.9991       12.8858       19.4585       16.0426       14.0826       27.2821       28.8148       25.7531       17.5511       14.4391       15.8551       19.7498       22.0559       23.4389       22.1751       26.5243       19.1725       19.2745       20.8096       19.3086       13.2041       12.2198        9.5958       11.0341       14.7162       20.0486       23.7741        0.0000        0.0000        0.0000        0.0000        0.0000        0.0000        0.0000        0.0000       42.4362       37.3707       30.8756       27.7390       25.6188       23.5332       23.9805       21.5080       21.8178       22.9546       30.5431       30.1582       29.4959       29.1480       26.2743       24.0471       22.0172       23.5584       25.2942       22.3651       22.1302       24.0224       31.4190       35.0906       37.5969       39.0516       33.1245       28.2847       27.9527       26.0176       24.6838       29.9537       31.8675       37.5183       44.7832       43.7162       39.9583       44.9404       53.5993       64.1670       72.5454       87.5997       77.6296       76.7683       91.3079       91.1560      107.7617      107.4710      115.3621      104.9182       97.0443      100.1917      102.8453      104.1005       82.1880       79.2997       75.2079       85.9820       88.9172       88.3795      134.7364      158.8392      143.7282      138.2835      157.6047      156.2571      137.0732      123.5832      131.3571      154.7497      174.2641      185.1099      202.3902      240.0644      277.2654      331.5970      328.7908      320.3975      317.7451      318.7432      304.7205      296.1084      279.0986      275.8670      257.3508      281.6418      260.4446      253.2301      250.4082      240.6331      230.6957      227.4447      225.6440      203.9061      166.3740      156.7123        0.0000        0.0000        0.0000        0.0000        0.0000        0.0000        0.0000        0.0000        0.0000        0.0000        0.0000        0.0000        0.0000        0.0000        0.0000        0.0000        0.0000        0.0000        0.0000        0.0000        0.0000        0.0000        0.0000        0.0000
        0.0000        0.0000        0.0000        0.0000        0.0000        0.0000        0.0000        0.0000        0.0000        0.0000        0.0000        0.0000        0.0000        0.0000        0.0000        0.0000        0.0000        0.0000        0.0000        0.0000        0.0000        0.0000       78.8503       83.2096       78.1618       78.0810       73.2526       64.0322       53.7650       42.6744       50.8921       39.6043       31.4089       30.5304       25.0389       20.2529       17.8791       18.4304       20.9246       24.3754       25.5108       24.9348       23.4821       25.5397       19.9561       20.4168       14.5846       16.7651       15.5950       13.7808       16.6033       19.9003       16.3561       68.6929       92.2176       65.8909       39.2511       36.4822       26.2083       22.1961       17.6041       18.3424       22.3216       21.6918       22.8169       18.9160       13.8049       15.6605       13.7088       10.9126        9.7908        9.6375       14.3628       22.2888       18.9025       11.4026       12.4109       15.7750        8.8487        5.6955        5.3436        4.9541        5.0568       14.5150       22.6108       16.9818       12.2283        9.2906        8.2633       10.5133       11.0712       14.7295       14.6930       17.4466       18.5168       15.4475       27.2617       23.5902       19.9610       22.1437       22.1693       23.0838       21.8237       23.5625       22.8876       28.7033       36.1737       22.3757       16.6106       19.5919       21.0025       23.1829       22.8227       24.6160       18.6205       14.3361       18.3837       23.7563       28.5250       27.0987       27.9342       23.8986       24.1229       28.5469       32.1632       34.7592       28.2812       30.6806       31.2941       32.0912       29.7991       31.5919       31.0770       29.2921       25.8723       25.0910       27.1978       25.2402       23.8833       24.2400       32.4813       33.2045       32.4752       31.5155       28.0245       26.7861       30.1549       31.4994       32.5684       29.4416       30.0828       35.5571       39.6348       37.9513       37.1659       33.1642       31.2241       32.0416       35.2931       38.9578       43.8688       38.7195       45.4487       46.1705       43.8073       61.2356       57.4668       52.0242       70.7031       82.2654       84.7675       67.8711       71.6054       76.7624       95.6851      109.5165      113.2715      126.1945      130.8997      144.3643      141.9163      130.5627      115.6355       96.3695       90.3810       97.7970      102.8612      122.8831      148.4417      185.8792      152.9915      151.0841      142.9695      135.2030      127.7089      137.5806      126.0009      143.1943      174.9600      190.9596      207.1193      243.1810      275.7266      344.3391      367.3319      377.3053      337.2925      316.2750      313.2273      318.8888      308.6492      300.7093      270.5580      245.9588      243.7868      239.5308      234.9277      236.9318      239.2504      246.8067      242.0628      228.5743      212.0370      184.9339        0.0000        0.0000        0.0000        0.0000        0.0000        0.0000        0.0000        0.0000        0.0000        0.0000        0.0000        0.0000        0.0000        0.0000        0.0000        0.0000        0.0000        0.0000        0.0000        0.0000        0.0000        0.0000        0.0000        0.0000        0.0000
        0.0000        0.0000        0.0000        0.0000        0.0000        0.0000        0.0000        0.0000        0.0000        0.0000        0.0000        0.0000        0.0000        0.0000        0.0000        0.0000        0.0000        0.0000       72.7893       72.9860       79.5201       92.7093       88.5352       92.1621       83.2782       84.8128       78.1648       65.3037       46.7987       34.6045       31.6292       30.1104       26.4330       23.2674       22.3799       19.1531       13.8758       14.2243       18.4476       17.1230       13.6296       15.2481       14.7377       14.5381       15.1472       12.8407        8.9256        9.8726        8.9365        8.3847        8.7976       12.8905       13.1425       13.8954       19.1249       34.3073       33.9146       34.1155       30.2944       32.2591       22.8393       17.9662       24.4288       14.9743       14.7664       12.7174       15.9480       13.0207        9.6723       11.5376       29.3712       35.9122       22.3289       18.9055       14.8859        8.9611       10.3896       13.8894       11.9496        7.9859        5.4773        5.2010        5.2080       11.7471       19.6767       15.1409       14.8310       10.7139        6.5972        8.5934       10.7630       15.5739       17.6417       17.5382       19.8729       23.9863       34.9390       21.6759       23.2457       26.4349       21.8139       20.2688       24.7898       35.7663       21.8688       21.3427       25.0962       19.4557       15.7022       18.0391       18.5128       17.7558       15.9598       29.8099       38.7674       23.5416       24.7185       24.0607       22.5524       30.6239       37.9062       37.5613       32.1120       38.9246       49.0604       48.4362       34.3045       29.1587       33.7531       42.4982       39.6610       32.9758       29.4847       29.1438       29.6547       29.1379       25.8762       24.5115       25.6259       19.4664       22.6176       27.5182       28.4563       30.0086       31.4033       36.5919       47.6112       62.1872       51.2357       45.2135       48.0601       49.5078       49.3574       43.9865       43.4392       37.9427       40.8861       44.0097       45.1412       40.2402       38.7062       34.7270       43.7987       46.8895       49.1603       65.1296       70.0182       69.5988       73.4118       87.2641       85.0908       81.2148       81.4596       82.6035       90.1765      121.2957      142.4399      157.3981      162.7042      195.3072      179.7355      165.8288      157.2472      144.7589      128.8429      121.0657      141.1839      167.2188      193.6758      219.3862      202.8937      184.3924      163.4476      140.1804      136.4878      174.0743      161.9326      157.6242      188.6068      198.5749      216.3083      257.9606      318.7119      381.8933      347.6516      315.7573      310.0341      311.3616      318.9007      317.8431      305.1219      290.5313      260.4031      260.0874      252.7472      249.0282      236.8506      239.2408      239.2426      253.6552      256.9340        0.0000        0.0000        0.0000        0.0000        0.0000        0.0000        0.0000        0.0000        0.0000        0.0000        0.0000        0.0000        0.0000        0.0000        0.0000        0.0000        0.0000        0.0000        0.0000        0.0000        0.0000        0.0000        0.0000        0.0000        0.0000        0.0000        0.0000        0.0000
        0.0000        0.0000        0.0000        0.0000        0.0000        0.0000        0.0000        0.0000        0.0000        0.0000        0.0000        0.0000        0.0000        0.0000        0.0000       66.3016       66.6637       70.4808       71.6758       75.3954       85.3261       86.6305       86.7315       86.5734       87.2223       82.8984       69.9203       45.7562       32.5341       27.5635       37.7196       23.5492       20.2033       17.6576       17.2400       16.2247       16.2337       15.3898       15.8039       17.4260       14.5677       12.4383       12.9241       12.5196       10.9895       10.1368       11.7764       10.8329       10.2603        8.4279        7.0585        8.5739        9.6661       11.0064       11.7504       24.8792       26.0467       36.7632       34.4845       23.3169       20.3144       18.0407       17.1361       11.4872       13.6039       12.9728       14.6672       10.0515       10.9258       12.0278       19.0827       47.2819       29.4541       17.3670        9.3074        7.4928       11.0116       12.6066       10.2727       13.9832        5.5885        6.7238        9.5472       14.6079       18.0840       18.8058       12.8643        6.6188       10.2620       13.9670       15.7011       22.2632       17.1579       14.2024       17.9794       23.7930       31.7329       36.1906       33.2248       29.4276       26.2796       26.0646       21.1225       21.3771       18.7989       28.3115       22.0206       25.3029       18.4689       14.6745       15.7632       14.7609       15.3894       19.2902       20.8665       22.9895       41.9441       36.7155       29.7014       29.8322       34.3451       31.0064       26.9478       34.8468       44.8870       50.3602       40.0727       35.0272       34.2085       34.7893       31.7020       27.8989       29.0129       45.6479       39.5415       34.8597       32.9346       31.0162       38.9446       29.7312       22.1114       18.3862       18.8177       33.5274       29.8984       32.4574       56.6572       55.5108       62.4312       63.0594       70.2415       63.9860       66.8662       68.5099       57.8328       51.6131       55.1770       57.6978       68.8542       63.6778       53.2420       59.1366       53.6635       54.7667       67.2337       73.4475       74.0425       84.8217       87.5424       94.7007       85.1169       85.3400      102.1719      105.1567      103.4701      133.7810      163.2144      170.0532      162.0849      177.0126      193.4914      193.5193      183.8441      175.2691      156.9160      150.5972      136.5914      175.0695      191.3903      188.6105      206.7185      184.4320      160.5611      145.5035      128.8758      169.0462      179.3066      171.2153      190.4621      197.0448      225.0960      252.4217      259.6802      297.7245      295.0987      293.5724      312.3593      314.5773      303.7581      286.3917      278.1534      258.0550      247.2086      270.1921        0.0000      237.8459      231.4730      221.7824      222.8731      240.9448      247.7919        0.0000        0.0000        0.0000        0.0000        0.0000        0.0000        0.0000        0.0000        0.0000        0.0000        0.0000        0.0000        0.0000        0.0000        0.0000        0.0000        0.0000        0.0000        0.0000        0.0000        0.0000        0.0000        0.0000        0.0000        0.0000        0.0000        0.0000        0.0000
        0.0000        0.0000        0.0000        0.0000        0.0000        0.0000        0.0000        0.0000        0.0000        0.0000        0.0000        0.0000        0.0000       58.9101       65.6925       79.2894       81.4093       81.3401       80.7468       85.1196      103.4043      100.1391       99.5248      106.5051       93.2461       66.6980       47.4182       27.8063       26.7665       23.5474       25.6409       25.9833       18.2429       14.6765       14.6259       12.2882       15.2598       13.9355       16.2709       20.1155       14.2919       12.7291       12.6264       16.9489       17.5266       12.8542       15.9036       12.4570       11.1904       11.7948       12.4349       14.3728       13.7175       13.1030       10.7521       14.9238       19.3289       33.2110       31.5904       24.0737       13.7509       11.9640       11.5468       11.7518       13.8565       15.7079       13.7856        8.4652        7.0687        5.6106        8.7473       19.2633       24.6877       14.4076        9.7752        7.4577        8.0837       14.5108       12.2895       11.4796        8.4667       12.5174       18.9188       15.3584       21.3917       19.7680       13.0083       17.1374       27.7690       32.5529       14.4334       13.5797       14.9397       18.7975       16.3324       24.7187       36.1801       43.0139       36.4215       42.7632       42.4442       33.2063       28.2999       24.4435       27.3726       26.8751       19.2948       18.4107       14.2229       13.4434       17.1823       16.1319       12.9332       14.2964       11.3545       12.4077       25.5992       18.9346       21.6930       24.6071       27.5885       27.8289       29.5092       34.6044       47.1559       52.8171       36.9069       29.9668       30.7057       29.9149       29.2375       27.1956       45.2762       54.8604       41.0825       45.1829       47.3904       38.4537       39.1207       25.0271       18.3683       29.8806       20.0828       33.4328       31.0143       35.8511       41.1856       44.2745       60.7811       96.1261      104.9947       78.7098       83.2658       82.2073       79.8832       66.8237       65.2916       66.6189       69.0058       67.3864       69.5684       69.3233       60.0793       69.3172       84.2177       91.5939       92.1075       98.2917       94.2037       92.0880       78.6408       82.6755       92.4591       98.4151      116.6628      158.1940      170.1036      184.9980      197.1584      202.3942      221.6078      245.8630      255.5564      204.0992      188.4340      149.9049      148.5655      196.8934      191.7670      211.7145      231.9910      160.7165      163.3552      134.6496      124.2468      135.9553      151.4574      178.8046      189.1249      193.3834      211.4860      232.3591      241.4121      260.9995      253.8190      261.9978      262.1526      276.9948      276.8300      268.8795      268.3510      248.6456      247.7745        0.0000        0.0000        0.0000        0.0000        0.0000        0.0000        0.0000        0.0000        0.0000        0.0000        0.0000        0.0000        0.0000        0.0000        0.0000        0.0000        0.0000        0.0000        0.0000        0.0000        0.0000        0.0000        0.0000        0.0000        0.0000        0.0000        0.0000        0.0000        0.0000        0.0000        0.0000        0.0000        0.0000        0.0000        0.0000        0.0000
        0.0000        0.0000        0.0000        0.0000        0.0000        0.0000        0.0000        0.0000        0.0000       71.2426        0.0000        0.0000       64.0655       62.9973       59.0967       80.5814       92.0751       96.0283       98.4141       99.8697      117.4257      115.4747       97.2852       92.7986       75.9661       64.5594       48.3267       33.9288       29.1425       25.0468       22.3892       20.5876       19.6568       16.2215       15.2485       13.7152       14.3562       14.5133       14.1144       10.9176        7.2480        7.9362        9.8731       11.1999       13.1167       14.6474       12.4234       12.7231       11.5100       15.4271       16.3295       17.6332       14.5585       12.4803       12.8706       17.2640       21.6850       26.0776       25.3726       17.4403       14.5464       11.8842       13.6805       15.6604       15.6839       20.4964       16.2525       38.1153       24.8755       12.3060       10.2976       10.2733        9.5578       10.0443       10.8880        7.6716        9.0558        9.6578       16.5563       10.5548        9.6126       13.0084       23.1271       25.5531       21.4051       21.9221       34.9227       39.0957       25.2771       17.1791       11.0139       15.5952       17.6398       16.9043       23.5244       23.4669       36.1353       35.9422       38.8091       47.3637       41.7402       34.8436       28.4353       28.2301       23.9043       15.1062       17.8889       17.3229       17.2273       11.7847       14.7725       15.7379       13.0443       12.8182       12.9322       11.3857       20.9113       21.8001       21.0416       25.3459       27.1874       29.4945       37.2799       44.4750       47.3649       43.6474       34.4733       25.6243       26.4615       22.9681       20.0678       33.8113       49.6109       39.3366       44.0699       43.9714       35.5597       28.0385       30.7385       30.3246       25.4846       26.4378       29.6409       25.2185       28.7211       31.1643       41.3044       51.9841       65.5941       73.8830       90.9049       89.7243       84.5277       83.4435       77.8405       82.6270       77.7892       70.8117       70.8462       67.9475       71.2254       66.8658       79.3681       86.2552       95.0990       84.2370       82.7881       75.0081       77.7521       82.9863       80.4449       98.2433      105.7772      121.8822      147.4537      204.9410      237.3367      232.9923      232.7604      247.8237      271.9577      306.5300      255.7625      204.0754      242.4073      234.3707      203.6899      226.2187      198.2402      179.0321      135.3364      117.9698      118.4595      114.4300      100.2611      109.8328      121.2179      140.9802      166.7828      200.9934      220.3790      235.4653      244.4652      259.6327      274.4785      273.4222      255.9862      266.4326      269.1896      268.7188      261.2459      244.7027        0.0000        0.0000        0.0000        0.0000        0.0000        0.0000        0.0000        0.0000        0.0000        0.0000        0.0000        0.0000        0.0000        0.0000        0.0000        0.0000        0.0000        0.0000        0.0000        0.0000        0.0000        0.0000        0.0000        0.0000        0.0000        0.0000        0.0000        0.0000        0.0000        0.0000        0.0000        0.0000        0.0000        0.0000        0.0000        0.0000        0.0000
        0.0000        0.0000        0.0000        0.0000        0.0000       51.1832       51.3696       66.3450       47.6205       58.8873       65.1942       69.2338       70.2702       63.7338       72.7691       98.0865      104.5547      109.7566      112.0481      103.3535       89.8857       89.2791       76.4318       70.0783       61.2802       52.5517       39.0809       34.3551       34.7860       32.7455       28.3143       29.2377       28.9852       21.8199       15.5878       12.9528       13.7058       11.2914        8.2580        4.9677        7.2571        9.9828       10.8540        7.7271        8.0225       18.3049       16.4301       13.9353       14.3305       12.9263       11.8289       12.8237       12.6348       12.4182       16.1289       18.8022       21.7248       27.1163       22.5905       18.1218       15.1840       12.7350       14.3321       16.7841       17.2450       20.6085       22.0689       19.7000       12.9338       19.0369       11.5445       11.4695       10.5957       11.3795       12.7912       11.6601       10.2733        7.4770        9.2605        7.5412        8.4136       12.1124       19.6533       21.4715       17.5669       16.2798       19.7402       16.1824       15.3376       12.7587       11.9934       14.7297       17.6923       20.6463       22.3330       28.9016       35.3776       39.4745       45.8820       36.7883       30.1549       33.6822       20.0057       17.7819       12.9890        8.5472       12.9494       12.9177       12.9535       13.3092       16.2414       14.6023       13.2154       12.1477        8.9986        8.3565       19.3036       21.2093       23.7489       25.6548       25.5045       26.4785       33.5245       36.0669       36.5925       28.5234       27.2682       27.6485       24.8746       21.7732       29.4865       29.4507       28.7606       28.9291       32.2061       29.3820       31.5841       39.5909       35.7691       35.2370       33.0257       27.7074       29.0129       31.8972       35.6720       50.9433       61.6114       64.1046       72.5766       85.2010       89.4741       93.8189       84.0632       85.3874       86.5974       86.4149       78.5780       92.3770       78.2867       71.3602       68.9202       60.2252       63.7299       83.3367       86.6966       77.9805       81.8166       66.5935       69.2044       83.0704       86.8751      103.8503      114.1522      145.8622      184.0977      233.8957      264.5673      255.1122      270.5203      318.3920      290.7907      294.3462      239.6047      194.6653      205.4928      177.0894      158.3947      147.3040      136.6457      130.7233      123.1961      103.1094        0.0000        0.0000      100.9333      111.8147      133.7692      165.2731      174.8636      216.9973      251.6282      264.6820      263.4907      275.5019      275.4982      265.5934      260.0246      265.1658      270.3677      266.7100      259.4572        0.0000        0.0000        0.0000        0.0000        0.0000        0.0000        0.0000        0.0000        0.0000        0.0000        0.0000        0.0000        0.0000        0.0000        0.0000        0.0000        0.0000        0.0000        0.0000        0.0000        0.0000        0.0000        0.0000        0.0000        0.0000        0.0000        0.0000        0.0000        0.0000        0.0000        0.0000        0.0000        0.0000        0.0000        0.0000        0.0000        0.0000        0.0000
        0.0000        0.0000        0.0000        0.0000       55.7581       56.6101       50.5805       53.8367       64.4162       75.4980       76.0431       76.6765       66.1415       64.0071       69.8221       88.4014       97.8046       96.1827       84.3938       73.4885       70.6610       76.8468       66.6462       52.9273       48.8092       46.0929       44.6998       43.9456       44.1128       39.5965       31.5601       27.6500       21.6350       17.4933       12.1916       11.6333       11.6711        9.3455        7.7703        5.7538        7.7392       10.5688       11.4820        4.7399        7.4547       31.6711       17.7776       16.3447       14.8539       14.9829       14.3159       16.2150       16.5679       13.1803       14.5270       19.9096       23.1645       25.6042       22.3386       16.3372       15.0893       17.4376       20.0231       14.6242       19.4767       16.4420       12.9109       26.0487       26.4923       23.6287       20.1278       16.0574        9.0791       13.9365       15.5203       17.7087       10.5559        8.4575       11.9281        9.4395       10.1590       17.2646       21.3908       16.9522       12.0623       13.6803       16.2105       19.8066       14.0404       11.2563       11.0597       18.3056       19.1059       18.4135       24.1258       28.4893       32.2861       33.0880       34.8798       34.6167       32.2902       31.6367       23.4915       15.3764       17.7579       12.8859       17.8762       18.7457       18.5315       13.9301       14.2376       14.0401       12.8926       15.4493       10.7761       12.7378       27.1020       28.6637       29.1065       32.3199       25.9273       24.0741       24.9819       20.2306       18.5445       18.5072       22.4261       23.8632       19.8497       22.9763       23.4756       26.3899       25.6060       25.9925       26.0397       28.9760       37.8167       49.8544       41.2967       36.0548       37.8021       28.0077       30.5397       27.8666       35.9897       60.5719       62.7634       61.8600       75.6411       84.4197       78.6456       83.8613       89.3167       76.1815       95.3139       86.5872       87.6951       91.0421       91.9236       76.1357       72.8701       63.5114       71.2556       81.3476       84.2734       85.7737       84.6259       85.4325       79.6857       80.2378       88.7742      100.9418      125.9158      158.7153      193.4791      242.6745      270.7281      248.1741      251.4725      261.1934      281.7815      258.3298      237.9068      188.5995      166.6951      153.3821      142.1850      103.2234      110.4000      107.0031      110.0852        0.0000        0.0000        0.0000      124.5165      138.5583      153.0316      190.8870      231.8799      228.5115      253.1799      264.1061      276.8676      274.7267      273.6452      270.3114      260.9422      259.7663        0.0000        0.0000        0.0000        0.0000        0.0000        0.0000        0.0000        0.0000        0.0000        0.0000        0.0000        0.0000        0.0000        0.0000        0.0000        0.0000        0.0000        0.0000        0.0000        0.0000        0.0000        0.0000        0.0000        0.0000        0.0000        0.0000        0.0000        0.0000        0.0000        0.0000        0.0000        0.0000        0.0000        0.0000        0.0000        0.0000        0.0000        0.0000        0.0000        0.0000        0.0000
        0.0000        0.0000       32.1690       27.3741       41.5043       50.6974       54.6673       51.3795       56.9324       55.0840       63.2440       54.7011       50.2181       48.8641       49.1941       62.6402       74.2446       73.0099       66.4255       57.5760       57.1067       55.7157       51.4177       41.9810       42.3597       42.8772       41.2318       38.6233       35.0508       28.7963       23.0545       20.6498       16.9665       13.3027       11.7478       14.2214       13.9116        8.7286        8.3091        7.6096        8.3810        9.1595       12.8122       14.9706       19.6534       46.0925       33.3597       20.5699       19.4525       15.9026       15.9678       16.8771       16.1206       14.9481       15.2603       19.9786       20.0125       17.7614       21.1618       14.3611       14.8984       17.6606       22.4402       25.2676       27.6746       27.1978       22.9415       45.4193       22.6989       17.7392       21.9982       16.6250       13.0974       19.9678       23.5850       24.7498       16.5199        9.9600       14.5013       11.4335       14.7440       19.8306       20.3743       17.4259       15.3993       12.3840       10.8562       13.3551        9.6184        8.9008       11.7650       19.0857       16.7621       15.5390       16.3543       21.3368       28.9022       29.0761       26.2138       25.5447       28.0543       32.8688       29.6062       30.2017       27.2986       19.1261       20.7081       23.0287       24.4512       25.5962       18.3708       17.4069       17.1107       18.8403       15.2604       15.6776       21.3027       24.2671       24.6382       33.2782       25.4122       22.1998       30.9188       25.0013       17.9756       18.5867       20.0627       22.3831       18.3455       20.4350       24.1343       25.5396       24.0897       25.4229       27.0007       23.3302       21.3321       32.3438       30.8125       32.3147       29.9277       38.5426       38.7352       31.6267       29.9519       49.9988       61.2172       75.1675       77.9823       85.4170       89.7207       87.9648       87.7749       77.8243       86.8960       94.8901      110.6678      114.3789       89.5224       76.2213       72.9096       73.5085       80.2311       82.9612       91.7850       93.1113       91.9804       85.3824       98.9876      113.2064      112.8271      143.4272      161.1437      205.4092      207.0698      228.6974      231.9149      226.1681      234.2770      224.9270      226.6842      214.7453      196.3277      167.1542      147.7176      141.3586      129.5613      107.6291      109.4228      107.1944        0.0000        0.0000        0.0000      138.5655      139.3977      152.2487      163.5405      170.2141      174.3274      210.6431      243.4574      250.1473      262.3131      273.8405      280.4277      274.8339      265.3323        0.0000        0.0000        0.0000        0.0000        0.0000        0.0000        0.0000        0.0000        0.0000        0.0000        0.0000        0.0000        0.0000        0.0000        0.0000        0.0000        0.0000        0.0000        0.0000        0.0000        0.0000        0.0000        0.0000        0.0000        0.0000        0.0000        0.0000        0.0000        0.0000        0.0000        0.0000        0.0000        0.0000        0.0000        0.0000        0.0000        0.0000        0.0000        0.0000        0.0000        0.0000        0.0000
        0.0000       22.8911       22.2458       25.7724       36.2572       39.3963       42.8144       46.0003       47.2731       45.0080       43.6766       42.3105       40.8275       32.6399       31.0689       36.1262       37.7018       40.3112       40.8336       37.1158       33.1548       27.3776       25.9437       30.0626       31.8620       30.9299       31.5369       34.9871       27.6662       19.4358       14.3652       13.8819       14.1431       11.6136       12.4924       13.4516       10.0949        7.7576        8.8288        9.2330       10.1570       13.0565       12.1433       12.0192       25.0612       33.1622       22.0386       19.9597       21.6804       15.2585       15.1377       18.8776       16.9022       12.0477       15.7193       21.9344       22.8664       20.2932       19.5817       18.1510       19.7599       22.9966       25.4040       30.3980       30.9763       33.9499       33.5812       41.5870       30.0614       29.0628       30.6789       26.9607       17.2512       12.5247       12.7718        8.7482        9.0160       12.1369       15.0413       12.4648       13.1495       15.6289       13.6212       11.4060        7.7637        6.2121        9.6821       12.8180        9.3796       11.0172       14.1518       15.8127       15.1100       15.2820       15.8018       28.0576       32.7897       24.2459       23.6235       28.6269       27.5467       30.3181       37.5067       31.1894       30.2907       26.6541       23.8853       21.3893       21.5752       23.2444       21.7993       21.6544       16.1996       15.4068       16.6246       16.3907       22.1463       14.6265       12.4573       17.4317       23.2377       22.1066       16.5621       26.5967       19.7624       19.2360       21.0249       20.5590       21.5093       25.0013       35.0489       29.6447       25.7759       27.1641       27.9072       23.1838       32.6525       21.1817       25.2856       32.3776       29.5305       30.5371       44.3097       49.1791       36.3123       59.1194       80.1221       73.3139       77.0551       75.7643       79.2516       87.9822       86.0378       89.6244       87.8420       88.5992       95.7746      105.1318       99.2277       97.5379       86.4326       90.4424      102.5128       99.9047       96.5861       85.2325       90.9298       92.9548      104.4814      125.0237      135.8013      167.0128      166.7008      159.9125      174.2462      194.0089      199.5604      215.6277      219.0596      204.1708      185.8427      173.2904      163.2521      123.2212      121.8650      124.3970      125.7778      254.7275        0.0000        0.0000        0.0000        0.0000      128.8621      124.0734      130.3384      144.9428      182.3154      145.7616      144.7894      222.1423      235.7982      253.6615      257.0479      285.0861      285.9441      278.0966        0.0000        0.0000        0.0000        0.0000        0.0000        0.0000        0.0000        0.0000        0.0000        0.0000        0.0000        0.0000        0.0000        0.0000        0.0000        0.0000        0.0000        0.0000        0.0000        0.0000        0.0000        0.0000        0.0000        0.0000        0.0000        0.0000        0.0000        0.0000        0.0000        0.0000        0.0000        0.0000        0.0000        0.0000        0.0000        0.0000        0.0000        0.0000        0.0000        0.0000        0.0000        0.0000        0.0000
        0.0000       24.4206       26.2035       31.4717       30.7003       31.0866       37.9205       45.8755       37.1893       40.2469       35.5277       33.2758       24.2721       14.8721       16.5800       25.8509       24.4388       24.0807       19.6813       31.9207       27.9816       19.8929       34.7137       28.3739       30.0787       28.3232       30.9668       30.6851       22.1603       13.8591       12.2481       14.3547       16.1797       13.8465       10.5364       10.2445       12.2091       12.4773       10.8999        8.4915        8.0114       15.7405       20.7614       17.7244       33.0186       30.1486       21.2713       18.5672       20.3772       19.4964       28.3159       30.5081       22.9726       18.6745       20.6748       25.5448       24.3026       23.3225       22.3573       20.9005       25.9925       28.8111       29.3328       29.2017       30.4376       32.6915       35.0487       32.5694       25.7632       25.9727       29.2936       34.4517       25.1764       16.7883       12.9530        9.1051        5.7399        5.5832        7.6457        8.3907        9.0830       10.4316       10.8629        6.4848        6.0919        6.1872        9.4555       12.4079       17.2910       14.4774       15.0578       15.0851       22.4729       24.4556       18.2213       27.4303       41.9000       40.3373       47.7452       42.0238       46.7578       47.3847       47.1254       43.2008       35.1449       26.7355       25.0232       19.5673       19.4554       19.2230       22.4824       25.4680       18.7508       17.8447       24.5465       23.7285       21.7393       19.2501       20.9375       19.6901       26.1794       19.6642       15.1543       19.8987       19.7400       23.7376       23.6829       22.8577       27.5829       30.2815       25.2781       20.6024       18.4129       18.2831       18.4950       15.4755       24.7802       29.9024       30.0407       63.1194       43.8064       31.9802       39.1244       39.2964       38.9117       57.1789       78.8367       80.7324       76.6021       89.8200       87.3592      100.8690       89.5817       96.4519       89.9620       83.1122       87.1857       97.8064      100.1372      105.6539      104.4741      116.1181      118.8491      108.4121      100.6639      105.7921      100.3259       97.6673       99.8826      124.9416      126.7497      142.7385      135.0035      136.1981      149.2777      174.1621      201.1638      216.8717      208.5340      181.5880      167.4173      163.9665      162.8314      131.2703      131.0492      137.2810        0.0000        0.0000        0.0000        0.0000        0.0000      136.9754      135.9529      152.7052      156.7041      148.1640      144.0081      153.4178      171.0652      234.9128      252.1487      259.2815      267.5919      284.1512        0.0000        0.0000        0.0000        0.0000        0.0000        0.0000        0.0000        0.0000        0.0000        0.0000        0.0000        0.0000        0.0000        0.0000        0.0000        0.0000        0.0000        0.0000        0.0000        0.0000        0.0000        0.0000        0.0000        0.0000        0.0000        0.0000        0.0000        0.0000        0.0000        0.0000        0.0000        0.0000        0.0000        0.0000        0.0000        0.0000        0.0000        0.0000        0.0000        0.0000        0.0000        0.0000        0.0000        0.0000        0.0000
       22.2820       24.0405       25.3922       26.6115       29.5018       30.9697       32.2376       36.1390       35.4968       21.4742       17.0716       12.8511       17.6942       17.1235       14.8162       17.5778       16.9837       17.6476       19.7982       18.9496       13.0932       16.4517       20.3566       26.0731       24.8459       23.0777       24.8845       26.8228       18.7932       14.2609       13.2064       12.0360       12.5316       12.7007       10.9836        9.4388        8.4427        9.8478       14.2021       12.7161       13.2660       17.5338       24.8812       24.0882       23.4250       22.4347       20.2969       21.1565       21.4748       18.7968       19.4697       26.3612       24.6937       24.6421       24.7361       26.3404       26.5981       23.7842       20.0561       22.4053       26.0564       25.1875       25.2139       28.3441       33.0042       35.0548       28.1936       27.6236       22.9607       20.0132       19.4410       18.3813       13.3972        9.7100        8.0147        7.0065        6.2911        5.9371        5.5280        3.3958        7.2031       12.6628        8.9238        2.7661        2.2416        5.9346        9.1004       14.0041       15.7177       12.2104       11.5129       19.0759       84.0309       79.5899       32.3860       51.8651       87.8027       88.5899      110.9347      140.7933       94.9546       69.4413       55.6252       43.2481       32.9479       30.6683       32.5832       40.2381       51.3595       32.1438       27.2855       31.3011       25.0724       26.1979       25.2229       25.8760       35.6615       29.8823       22.8071       19.6772       16.7491       16.0121       15.1289       18.5373       18.9238       21.0747       23.4479       26.7779       27.6790       25.7625       20.3797       16.7313       15.6430       15.8408       14.2653       15.0437       22.2096       18.4624       17.2474       29.4057       32.0549       37.1436       41.3408       51.8436       47.9776       63.6361       87.2030       81.7162       71.5916       78.5421       87.0474       85.9604      106.7981      103.9746      106.9764       83.8012       91.0304       93.6929      103.3951      122.3536      120.4380      114.9944      120.0975      111.2465      105.2579      109.0855      105.9509       97.0176      100.4706      122.0945      119.9174      120.0404      124.6793      131.4542      143.0497      170.1469      188.0146      199.8973      197.0128      161.5062      159.6057      163.4838      168.9054      152.8934      169.0656        0.0000        0.0000        0.0000        0.0000        0.0000        0.0000      131.9178      139.8360      190.3684      208.3560      159.0777      125.0524      157.0257      204.3128      260.3251      267.2735        0.0000        0.0000        0.0000        0.0000        0.0000        0.0000        0.0000        0.0000        0.0000        0.0000        0.0000        0.0000        0.0000        0.0000        0.0000        0.0000        0.0000        0.0000        0.0000        0.0000        0.0000        0.0000        0.0000        0.0000        0.0000        0.0000        0.0000        0.0000        0.0000        0.0000        0.0000        0.0000        0.0000        0.0000        0.0000        0.0000        0.0000        0.0000        0.0000        0.0000        0.0000        0.0000        0.0000        0.0000        0.0000        0.0000        0.0000        0.0000
       18.6605       19.8796       22.8390       17.2001       21.1016       39.6101       33.6341       26.7403       27.0113       22.0873       17.5212       14.2308       13.8902       18.1676       18.1925       16.4061       14.7892       13.4563       13.1050       16.3955       20.7616       24.5736       23.1650       27.4482       23.8343       24.6824       22.6419       20.6351       15.4231       13.1266       13.0793       13.2284       12.1403       10.4615       11.6498       10.4462        8.9865       11.6565       15.2341       18.8473       20.9574       16.0779       21.7379       23.1455       27.6747       23.2266       18.7619       18.9301       18.4789       18.2780       15.1141       19.0719       20.6050       21.0342       22.6033       24.8504       24.7284       23.3753       23.6571       24.9802       23.9459       30.9392       31.4079       32.5186       30.0768       32.2766       27.8647       24.9008       25.9248       25.4677       25.0600       14.8441       15.2575       12.0596       10.6499        6.5906        3.5670        2.8593        1.7755        2.8788       13.3220       16.9142        2.7912        4.6324        9.0727        6.8485       10.5149       40.4479       19.3560       12.3057       13.7947       22.7548       22.6316       32.8271       30.7814       42.0679       64.0389       69.9589       78.8889      140.3006      171.4975      107.2713       72.8008       49.1549       45.6695       54.4473       53.1384       68.3890       69.4451       56.0460       30.4103       42.9575       40.3754       33.1500       28.6614       27.6137       37.0953       35.0299       23.9157       21.7207       25.9597       37.4318       26.1175       15.8146       18.0867       21.0983       23.8567       23.4801       24.8767       19.6645       19.0863       18.2547       15.8346       14.9471       15.9661       17.0264       21.8537       21.8619       20.2317       28.8269       27.3962       32.5415       40.3315       41.7171       43.2017       47.2789       79.9614       72.8116       72.5366       80.5955       80.0474       87.9313       80.6386       86.7128      105.0189       88.6617       89.2013       95.6692      103.3059      128.4435      131.9196      128.9433      125.4643      132.7522      128.9939      117.7369      115.2487      104.1433       98.5996      112.5014      123.7836      131.7770      128.3568      135.6602      151.2251      175.4291      175.2638      190.5421      190.3537      159.2198      162.6913      173.0774      177.7741      194.5952        0.0000        0.0000        0.0000        0.0000        0.0000        0.0000       60.9000      122.8825      147.5598      164.2305      182.8283      131.5750      149.3866      196.5330      198.7700      268.6632      274.3604        0.0000        0.0000        0.0000        0.0000        0.0000        0.0000        0.0000        0.0000        0.0000        0.0000        0.0000        0.0000        0.0000        0.0000        0.0000        0.0000        0.0000        0.0000        0.0000        0.0000        0.0000        0.0000        0.0000        0.0000        0.0000        0.0000        0.0000        0.0000        0.0000        0.0000        0.0000        0.0000        0.0000        0.0000        0.0000        0.0000        0.0000        0.0000        0.0000        0.0000        0.0000        0.0000        0.0000        0.0000        0.0000        0.0000        0.0000        0.0000
       10.2369       12.1714       18.2005       19.3401       21.1475       21.7892       33.4195       29.5040       29.2717       28.8378       24.1380       13.1930       11.6848       13.2082       11.4548       13.5259       15.0368       14.0926       13.1877       23.9295       25.1797       20.5441       19.8294       21.1916       22.1477       23.9340       20.9318       20.5270       18.7581       15.1826       10.3521       10.5830       14.3810       12.6917       19.5701       16.1290       14.1028       15.8997       17.1684       19.9242       21.6795       14.3411       12.3471       14.8606       15.1667       13.7971       13.3705       16.9479       14.9484       13.7949       15.3779       17.0859       14.0291       10.6046       12.7179       21.3742       25.0049       25.9059       29.7607       36.8364       34.0318       36.4878       28.9556       35.6203       35.0016       32.1237       30.4599       37.0608       41.5405       38.2052       33.5829       27.2839       15.0950       12.7431        7.9310        4.5557        2.3694        1.9206        1.6360        1.7809        2.3007        3.0208        4.4615        3.6297        6.8606        8.8094        8.1735        9.4693       14.4669       16.7508       22.9666       23.9796       21.8704       22.8356       33.6998       54.1152       85.4596       82.1714       74.7427       55.3674       68.5524       57.6275       73.4216       93.3207       90.1668       77.8190       75.8490       69.2968       66.8516       63.5244       48.4562       55.8758       59.2387       45.0171       30.3488       29.7297       28.1760       26.4070       20.9153       20.6362       18.5873       21.8828       21.1266       15.4942       15.6500       18.2397       16.7754       20.9252       20.4953       19.0189       22.6193       19.9843       18.7907       19.2781       22.9325       19.3648       19.2357       20.4491       22.8909       26.3324       30.0135       31.2861       47.2177       51.5352       51.5348       65.2901       75.2371       71.8534       76.6099       84.3217       83.3399       82.4184       92.9124       96.2806      106.7301       95.3330       94.3991       96.7901       98.2038      121.4252      133.1939      124.1920      128.1197      141.9487      147.4535      135.3793      104.8439       83.9627       85.1790       97.5212      107.0840      131.5150      138.6348      131.6788      145.2344      158.3101      174.1526      165.8188      161.5929      126.5959      138.6403      140.4134        0.0000        0.0000        0.0000        0.0000        0.0000        0.0000        0.0000        0.0000       90.9300      123.1043      129.1469      142.1310      160.2979      147.3300        0.0000      168.7200      261.4800      363.0300      305.3701        0.0000        0.0000        0.0000        0.0000        0.0000        0.0000        0.0000        0.0000        0.0000        0.0000        0.0000        0.0000        0.0000        0.0000        0.0000        0.0000        0.0000        0.0000        0.0000        0.0000        0.0000        0.0000        0.0000        0.0000        0.0000        0.0000        0.0000        0.0000        0.0000        0.0000        0.0000        0.0000        0.0000        0.0000        0.0000        0.0000        0.0000        0.0000        0.0000        0.0000        0.0000        0.0000        0.0000        0.0000        0.0000        0.0000        0.0000        0.0000
       11.2639       14.2910       18.7520       19.3127       24.2189       24.6413       27.3788       40.5382       28.0754       26.2128       29.5496       18.1578       14.9096       12.7508       12.4191       14.5335       10.8339       10.4076       11.2252       17.7740       17.3430       17.0907       21.2805       20.1168       18.1831       20.0329       17.8469       17.8150       14.8321        9.9168        7.3818        8.9542       14.2638       15.2170       14.0725       11.4605        9.3976        9.3998       10.5695       12.8084       14.5628        7.8263       10.3964        7.5594        8.3812       10.4179       13.5487       13.5140       11.3844       10.4012       11.2796        8.9822       10.1086       13.9573       16.8159       25.5598       26.9072       27.1178       31.7146       45.6247       42.8826       40.3555       43.1585       44.6732       38.5035       29.7668       28.0517       36.3962       37.7716       29.3107       27.6572       21.4421       17.3239        8.6846        8.0517        4.4703        2.5423        2.6137        2.4521        1.6681        0.8593        0.8975        1.2114        3.9711        5.0570        7.4168        8.0527        8.6764       12.7869       14.2086       18.8120       32.2580       25.6952       23.4925       29.5038       47.8048       60.9447       66.3084       73.4069       64.0284       71.3277       56.3929       58.1977       79.3074      104.0505      101.9732       87.1270       94.0002       69.8838       58.4286       48.5219       44.4636       45.2143       42.6571       31.4413       22.4439       21.4836       22.5861       16.3635       12.9984       12.6326       11.3060       16.8827       18.6384       15.1492       16.5598       16.3473       20.7225       18.5332       15.5800       19.9930       18.2533       20.4132       26.7613       19.9499       17.1173       16.0407       18.9553       23.4205       27.4192       29.2373       38.1605       42.7221       49.8163       66.2222       75.8538       89.2829       79.8229       78.6127       82.5539       89.0637       92.7782       99.6147      101.3153      107.3218       92.4981       92.7381      107.8380       98.7875      108.6338      113.7449      128.0829      145.3006      183.0673      170.3932      169.3042      124.2475      108.4020       96.4776       98.0741      101.7013      106.5723      112.2016      121.1732      116.1532      126.3555      139.0061      154.7233      156.3681        0.0000        0.0000        0.0000        0.0000        0.0000        0.0000        0.0000        0.0000        0.0000        0.0000        0.0000      113.9400      140.2751      145.1222      152.8868        0.0000        0.0000        0.0000        0.0000        0.0000        0.0000        0.0000        0.0000        0.0000        0.0000        0.0000        0.0000        0.0000        0.0000        0.0000        0.0000        0.0000        0.0000        0.0000        0.0000        0.0000        0.0000        0.0000        0.0000        0.0000        0.0000        0.0000        0.0000        0.0000        0.0000        0.0000        0.0000        0.0000        0.0000        0.0000        0.0000        0.0000        0.0000        0.0000        0.0000        0.0000        0.0000        0.0000        0.0000        0.0000        0.0000        0.0000        0.0000        0.0000        0.0000        0.0000        0.0000        0.0000        0.0000        0.0000
        0.0000        0.0000       16.4400       16.2987        0.0000       23.1852       30.9238       38.7518       22.0742       15.9777       27.9100       19.6182       17.0221       11.5528       10.4449       12.0810       13.7821       15.3243       15.3121       19.0066       18.4773       17.4430       17.2694       15.5955       19.6152       19.2270       15.7734       10.6164        8.4100        7.1753        9.8837       17.4569       14.8509        7.6758        6.2711        7.7315        9.0822        9.9633       13.1021       10.1654        6.5769       10.3642       15.4924       10.6332        8.3890        9.8483       13.4585        9.8667       10.8143       12.2294       11.1547        7.3097        6.8944       10.3396       11.3031       27.0866       33.4734       39.1448       61.3004       59.9858       36.0620       68.9414       67.9152       54.5465       51.7073       35.2287       27.6927       27.5169       25.0333       41.3360       64.0286       47.3082       16.9871       11.1028        5.8230        3.8768        3.7662        3.5041        4.0752        3.2938        0.9823        1.0270        1.3700        3.6752        5.2371        6.9942        6.9783        6.6715       11.0921       22.2755       28.2796       37.3728       31.0959       32.7019       39.9100       58.4307       61.9973       62.5743       56.0810       49.0286       55.5824       66.4287       64.7003       80.2898       94.7564      101.3555      104.5835      116.6254      117.3719       82.8419       64.5308       45.4868       46.7596       48.2259       50.0600       41.5002       28.1921       31.3561       29.0380       20.1314       12.9883       13.8718       12.1277       16.0301       14.2680       13.2595       14.8802       18.0218       22.0141       16.3830       18.4739       16.4354       16.8992       17.1180       20.0976       17.4691       16.8113       18.7835       25.1663       44.5691       50.1291       50.9333       57.8154       48.6531       65.0563       85.0292      115.8141       82.8136       77.3723       79.1002       91.4136       95.1388      111.0004      114.5711      103.7179       92.0048       94.6353      108.1236      101.4216      105.4974      108.7801      116.0848      124.7155      130.3063      137.2316      150.3040      150.0200      103.9209       92.3531      116.0089      118.1096      122.4572      132.5562      119.0100      119.2336      124.4780      130.4341      137.4458      148.9275      139.3435        0.0000        0.0000      130.4446        0.0000        0.0000        0.0000        0.0000        0.0000        0.0000      183.3000      181.8900      191.1528        0.0000        0.0000        0.0000        0.0000        0.0000        0.0000        0.0000        0.0000        0.0000        0.0000        0.0000        0.0000        0.0000        0.0000        0.0000        0.0000        0.0000        0.0000        0.0000        0.0000        0.0000        0.0000        0.0000        0.0000        0.0000        0.0000        0.0000        0.0000        0.0000        0.0000        0.0000        0.0000        0.0000        0.0000        0.0000        0.0000        0.0000        0.0000        0.0000        0.0000        0.0000        0.0000        0.0000        0.0000        0.0000        0.0000        0.0000        0.0000        0.0000        0.0000        0.0000        0.0000        0.0000        0.0000        0.0000        0.0000        0.0000
        0.0000        0.0000        0.0000        0.0000        0.0000       19.2421       18.3310       21.8386       12.2552       13.3450       12.6747       12.9115       20.6385       20.5159       12.5278        9.8982       12.0882       16.8003       18.0698       19.1906       17.8273       19.4238       17.8933       15.8883       16.5010       15.9875       11.8384        7.5099        5.7345        8.9524       14.4544       15.9653        8.8370        5.3103        6.3118        7.4143        7.3829        8.1865        8.7347        9.8946        8.2801        4.9974        5.2408        4.8389        5.0286        7.4823       11.5893        6.1826        6.7857        6.9975        8.8214       13.0670       10.4532       11.3161       28.3031       80.5591       76.6567       56.5471       77.0902       67.4256       52.9939       65.0660       59.9180       46.6770       43.2603       36.8953       33.3093       31.3318       28.9869      420.7894      154.5204      220.5285       12.1063       13.2931        9.2981        5.2985        4.4731        4.1088        5.4694        5.4980        1.7342        1.1949        1.5298        4.2277        5.1633        5.6700        6.2081       10.6436       17.3071       20.1027       28.9427       76.0359       57.0786       37.4639       35.3264       60.6598       55.8931       49.5439       48.2470       46.0122       48.6276       79.9347       81.0255       88.0847       82.3102       87.2349       96.2862       99.1539      121.7854      102.1182       85.3295       65.2555       57.5708       58.0721       54.2527       44.2244       44.5729       40.4680       43.0790       35.6094       26.5760       20.7869       14.4620       21.4424       23.5065       18.5888       16.6833       17.9451       18.9701       12.9666       11.6547       17.8648       19.1922       22.7471       26.1717       24.0312       24.7052       25.4826       29.5975       35.3699       42.6555       54.4212       52.7720       55.4408       64.7644       79.1920       73.5439       68.9786       79.2704       76.4694       87.2121       99.8939      102.8230      112.7999       93.1221       81.9971       95.6163      118.4335      109.8653      115.5494      110.3739      108.5175      119.9297      131.2365      129.1256      157.0209      167.9935      107.3013       91.6008       99.8429      105.2829      121.3602      148.9217      122.6359      114.2974      125.3307      124.6336      128.4872      135.2911      115.5215      104.9170      127.0898      132.7843      138.0972        0.0000        0.0000        0.0000        0.0000      217.6800      181.4100      206.1000      211.3570        0.0000        0.0000        0.0000        0.0000        0.0000        0.0000        0.0000        0.0000        0.0000        0.0000        0.0000        0.0000        0.0000        0.0000        0.0000        0.0000        0.0000        0.0000        0.0000        0.0000        0.0000        0.0000        0.0000        0.0000        0.0000        0.0000        0.0000        0.0000        0.0000        0.0000        0.0000        0.0000        0.0000        0.0000        0.0000        0.0000        0.0000        0.0000        0.0000        0.0000        0.0000        0.0000        0.0000        0.0000        0.0000        0.0000        0.0000        0.0000        0.0000        0.0000        0.0000        0.0000        0.0000        0.0000        0.0000        0.0000        0.0000
        0.0000        0.0000        0.0000        0.0000        0.0000       21.0569       19.8592       13.9198       15.3282       22.1937       17.6956       15.3220       18.4894       15.4131       15.5844       15.7689       17.3131       17.6130       16.6921       19.2985       18.9349       18.9256       15.2565       10.0062       10.9906       14.2241       12.9913       13.3981        8.6108        7.2327        6.5568        4.2083        5.4404        4.0818        5.6219        7.7390        7.3872        6.5875        5.1056        7.7556        6.1969        4.5031        5.9286        6.3159        6.2304        7.6774        8.1499        4.5926        4.6376        3.4321        4.4684        7.2551       23.5800      105.2385       96.6376      174.8660      201.9120       64.1024       57.8569       54.5790       40.6084       35.2577       40.3069       42.8570       35.6878       39.9589       34.1570       46.4719       25.0095      209.9193      317.6448      192.3625       16.4845       13.5744       10.2422        7.6907        6.3512        5.7325        7.3072        3.8380        2.1280        2.1843        2.7226        5.5929        6.4847        7.2230        8.3605        7.9239       12.0142       22.9644       16.1255       17.3224       19.1574       36.6157       33.0382       35.1275       38.4694       39.4255       37.3697       42.7706       49.2139       64.2277       74.4751       76.5846       75.2014       70.3663       92.3807       95.9446       80.8711      111.6708      102.0463      102.8334       96.4410       95.2306       70.7090       68.8744       65.8140       49.8178       49.8587       53.2578       42.1902       31.4885       25.1503       21.2956       20.1689       17.6068       14.1321       12.3269       11.1367        7.2165        7.6535       18.6480       19.0426       16.4785       19.0934       25.2721       33.1229       33.5286       46.0730       35.7032       43.7853       43.0001       46.0966       61.4132       64.2641       72.9026       79.7671       67.2160       60.2561       62.1448       62.9966       74.9796       98.8547       98.9763       77.9451       85.2645       89.9602       93.7666       94.0271      106.4796      111.5511      115.6786      126.4364      179.2026      191.9015      171.4546      162.8180      130.1724      103.7648      101.5627      104.4397      118.6891      116.9146      120.2632      116.5939      108.6412      112.4782      119.5980      110.1784      102.4739      118.0057      127.9381      154.0448      168.2705        0.0000        0.0000        0.0000      225.6923      233.6729      211.5389      208.6843      226.3085      229.7086        0.0000        0.0000        0.0000        0.0000        0.0000        0.0000        0.0000        0.0000        0.0000        0.0000        0.0000        0.0000        0.0000        0.0000        0.0000        0.0000        0.0000        0.0000        0.0000        0.0000        0.0000        0.0000        0.0000        0.0000        0.0000        0.0000        0.0000        0.0000        0.0000        0.0000        0.0000        0.0000        0.0000        0.0000        0.0000        0.0000        0.0000        0.0000        0.0000        0.0000        0.0000        0.0000        0.0000        0.0000        0.0000        0.0000        0.0000        0.0000        0.0000        0.0000        0.0000        0.0000        0.0000        0.0000        0.0000        0.0000
        0.0000        0.0000        0.0000        0.0000        0.0000       20.2097       23.6247       15.5619       16.6509       13.2460       14.9406       15.8433       22.6050       17.9392       15.5599       15.4757       15.9238       15.7666       16.0767       17.1134       15.5634       13.4908       12.1155       10.8738       12.9480       11.0963        9.7864        5.4767        3.6136        6.2763        5.8048        4.3511        4.9209        5.5680        5.1811        6.3468        5.8517        5.8332        5.4951        5.1228        5.4336        5.2117        6.0873        5.3478        5.4169        7.9797        9.6832        6.2852        6.3087        3.6300        5.3074       29.2198       47.1966       63.3250       66.1339       48.8620       42.9746       28.6070       34.1169       42.4106       69.7737       62.1511       56.3159       97.7541       42.9383       54.7765       39.5381       33.6208       41.4795       38.8716       27.8045       25.6926       26.0965       22.8111       13.7414       15.1407        7.1582        5.7300        6.0805        3.1917        2.6976       67.4798        3.2061        6.3317        7.5842        9.1882       11.6869       11.6345       11.7199       15.5436       20.2496       22.1878       21.2409       27.2750       30.0148       31.7332       36.6110       39.0734       36.5472       34.9482       43.9131       52.0514       61.1537       77.0564       81.4825       78.6044       91.3783      109.8600       99.4432      100.3860       87.5760       92.5527      180.4548      156.3080      113.3051       96.7708       66.1036       76.6008       50.2392       43.6276       41.6402       35.5187       29.9871       28.7348       18.4085       17.4656       16.2454       11.9703       10.4528        7.7438        8.1380       14.7010       15.2884       15.8554       17.0097       27.8222       42.3555       57.6837       57.0694       45.6471       51.4431       51.2985       61.2703       62.6888       56.7767       54.8967       66.9227       58.4564       60.4054       47.6718       54.3944       66.1290       74.4386       71.7088       85.0673       92.5337       93.1124       90.1792       88.8371      103.1109      109.6312      127.1660      152.1461      199.1887      202.7054      167.6423      158.7359      132.2002      114.9896      109.2783      110.6680      116.5263      106.3154      106.5393      107.0271      103.9536      108.5754      120.2128      116.7334      101.1971      110.0146      132.9823      150.3386      154.1945        0.0000        0.0000      154.5512      203.2923      228.8737      215.4734      217.4898      232.0175      242.8644      273.8171      296.5493      288.7630      303.4460      305.0265        0.0000        0.0000        0.0000        0.0000        0.0000        0.0000        0.0000        0.0000        0.0000        0.0000        0.0000        0.0000        0.0000        0.0000        0.0000        0.0000        0.0000        0.0000        0.0000        0.0000        0.0000        0.0000        0.0000        0.0000        0.0000        0.0000        0.0000        0.0000        0.0000        0.0000        0.0000        0.0000        0.0000        0.0000        0.0000        0.0000        0.0000        0.0000        0.0000        0.0000        0.0000        0.0000        0.0000        0.0000        0.0000        0.0000        0.0000        0.0000        0.0000        0.0000        0.0000
        0.0000        0.0000        0.0000        0.0000       17.1329       20.5473       19.3581       18.3003       16.8450       18.8589       22.8743       19.2189       16.3939       15.2366       17.4068       15.9852       14.9952       13.1803       13.2060       14.4432       13.7937       13.7942       14.0923       15.0910       11.5666        7.4271        6.3112        4.4669        4.0111        3.2622        4.6465        3.7193        3.4420        1.7397        4.4329        7.1337        6.2497        6.4315        5.2713        4.4136        3.5212        5.2796        5.1573        5.7625        7.4353        8.4171        8.1108        8.5991       13.4707       30.9022       54.2806       64.8883       77.4529       65.2392       85.6870       72.0770       53.1970       47.0189       35.9374       48.5020       77.5871       84.7836       74.9145      101.6535       88.1409       71.7288       59.9289       22.9272       33.2068       43.2832       54.9963       46.0425       32.6370       32.3690       16.3757       14.8141       12.4713        5.5816        5.5045        3.7403        7.5610       14.0797        4.2025       10.8643       12.1544       13.5567       15.6762       19.1507       16.8834       16.3036       17.8839       21.9393       33.4329       45.0138       94.9787       42.7530       22.7139       24.0017       31.5826       31.9704       46.2365       61.7443       63.2750       78.0497       87.8723       83.9933       74.9694       74.1877       80.4707       92.3840      109.8032      129.2562      130.0181      141.5785      111.3071      104.9821      100.0246       89.2983       76.4925       72.0732       68.3947       53.0781       40.9413       25.0674       21.9258       23.6631       25.8038       21.6325       15.1020        9.7714        7.7065       14.2277       16.3380       17.9438       20.5908       29.0222       38.6175       51.8380       55.7660       61.5682       61.8926       57.6632       61.5757       63.6415       63.8195       52.3573       47.5430       49.4458       49.0867       56.3050       63.2897       72.9437       88.6460       96.1501       89.1708       89.9758       83.2789       96.2576      103.7699      126.6315      145.4469      146.8181      167.5157      181.2365      170.0704      175.3400      176.5805      142.6476      115.7717      111.3675      107.0443      103.6030      108.8323      107.9201      121.1447      121.6564      122.9450      136.7458      135.2175      122.0030      121.5397      137.6326      183.7175      159.0213        0.0000      150.9472      160.3843      200.9706      235.6653      226.5614      223.3593      244.6148      253.0432      263.7363      275.3157      263.8761      266.0836      312.3663      358.9523        0.0000        0.0000        0.0000        0.0000        0.0000        0.0000        0.0000        0.0000        0.0000        0.0000        0.0000        0.0000        0.0000        0.0000        0.0000        0.0000        0.0000        0.0000        0.0000        0.0000        0.0000        0.0000        0.0000        0.0000        0.0000        0.0000        0.0000        0.0000        0.0000        0.0000        0.0000        0.0000        0.0000        0.0000        0.0000        0.0000        0.0000        0.0000        0.0000        0.0000        0.0000        0.0000        0.0000        0.0000        0.0000        0.0000        0.0000        0.0000        0.0000        0.0000
        0.0000        0.0000        0.0000        0.0000       30.1563       22.6812       18.1095       17.4436       13.5360       13.8968       15.6263       10.9852        9.4483       11.8832       14.7155       15.3289       14.8427       12.6019       15.0862       17.5888       16.4625       14.2373       12.8578       10.3298        6.8051        5.9155        5.8533        4.9462        3.8901        3.6795        4.2725        3.7856        3.1662        3.0321        3.8603        5.9508        6.5651        5.5775        4.3143        4.5194        4.5004        8.8224        6.3558        8.3632        7.2284       10.2782       12.1985       14.8260       18.0319       65.0918       54.9084       29.4813       48.2031       53.4938       49.2915       55.8034       50.9719       40.2116       45.2828       54.3149       61.0630       76.7153       87.8704       64.3024       72.4327       54.0673       47.2836       43.9064       36.7912       45.2855       58.3430       54.8371       59.2194       42.0910       20.3749       10.2042        7.8091        5.2243        5.8480        5.1293       16.4141       20.2069        8.7549       14.9049       15.6387       13.8827       12.0325       21.4103       21.4276       16.9260       13.5650       14.7965       16.5745      260.2450      320.5676       73.2957       28.2037       20.3790       30.2443       27.7611       28.5706       57.2808       65.7389       83.1640       65.3477       82.2399       80.6429       57.7994       69.0442       70.9603       94.6328      102.8138      107.5510      114.1329      125.8759      133.1159      108.8381       99.8940       89.7366       81.8210       71.4894       54.3389       38.9290       25.3502       26.3084       22.7448       18.0265       15.8571       13.3060        9.5320        8.6631       19.7308       20.6872       22.7959       27.9069       40.2650       48.7826       48.3574       54.3499       55.0525       66.7632       69.9112       55.9938       56.5178       54.1940       45.3650       57.1802       55.5394       53.0879       66.2753       83.2551       94.1753      105.5670      104.3315       90.7857       91.9616       90.2156      104.1013      111.4465      121.1630      139.8420      148.3829      158.5449      182.7163      160.0251      145.6439      145.4293      124.6242      117.5650      121.9238      109.5064      111.3115      118.3325      126.9081      135.6191      130.6598      136.7826      138.6909      149.3960      143.2576      142.6502      136.3074      152.9701      178.8455      191.3703      195.9984      207.1540      218.0362      228.0001      226.9990      231.8064      239.4013      253.6183      262.4050      288.3053      294.3630      307.2507      311.4256      358.0961        0.0000        0.0000        0.0000        0.0000        0.0000        0.0000        0.0000        0.0000        0.0000        0.0000        0.0000        0.0000        0.0000        0.0000        0.0000        0.0000        0.0000        0.0000        0.0000        0.0000        0.0000        0.0000        0.0000        0.0000        0.0000        0.0000        0.0000        0.0000        0.0000        0.0000        0.0000        0.0000        0.0000        0.0000        0.0000        0.0000        0.0000        0.0000        0.0000        0.0000        0.0000        0.0000        0.0000        0.0000        0.0000        0.0000        0.0000        0.0000        0.0000        0.0000
        0.0000        0.0000        0.0000        0.0000       11.6135        8.4907        8.9856        8.0036       10.5973        7.2594        7.1057        8.4650       14.2416       10.6472       11.9634       18.2278       12.1865       14.5966       17.5906       18.1609       13.6185       12.3129        9.6380       10.3820        9.7005        7.4130        6.9957        4.9557        4.6352        4.3001        3.9533        2.9087        3.0480        4.7670        9.2555        5.2306        1.5654        3.2378        4.2989        1.5606        4.8159        6.8910        9.1062        7.8297       41.1565      122.9518      112.1797       56.4051       30.2700       49.7289       40.2542       25.3000       39.5708       43.4604       52.2339       51.5502       27.4906       29.9380       45.1464       68.0393       67.4951       47.0361       45.3695       47.0601       50.2447       56.0396       46.5215       37.9839       35.2580       41.1265       70.7412       86.9297       83.4149       71.7736       39.6194       25.7274       12.1736        6.7447        5.6206        7.7758        9.0565       10.0628        9.2776       10.2736       10.2665       16.0178       19.3283       20.9231       17.6161       20.2378       48.7358        9.6672       10.7865       14.9302       56.8971       21.0472       17.4249       20.8327       20.5388       25.6099       24.9715       29.4987       35.6705       45.0621       49.9269       54.8779       51.8941       50.8020       88.5444       61.3058       77.4639      104.6734      115.0882      112.3083      116.6159      168.1673      113.1371       86.8502       71.2866       53.1917       48.0717       41.5805       40.9997       27.8449       21.2329       12.8110       10.1866       20.4074       24.3793       25.2206       32.3219       32.7894       34.9294       37.0979       45.7738       40.3633       52.2430       57.5265       53.0825       53.8653       57.2727       74.9621       58.1623       41.8748       43.9507       42.4176       55.2535       50.9435       64.5818       71.1470       70.5287       78.8238       82.6537       87.3984       82.3718       87.0455       95.4644      110.1494      102.7628      105.7602      119.0391      133.0386      159.8224      157.0693      136.0112      132.6469      121.0938      117.6011      122.1577      119.6973      126.8950      130.5980      141.2255      162.9119      167.5835      150.0173      147.1145      145.8784      151.5554      142.0168      123.0516      116.5109      119.3673      129.2021      152.9617      179.5017      185.7196      228.9323      250.4853      273.1539      309.0075      218.9410      232.2748      251.2058      334.3163      337.6606      330.6526      271.2401      324.3611        0.0000        0.0000        0.0000        0.0000        0.0000        0.0000        0.0000        0.0000        0.0000        0.0000        0.0000        0.0000        0.0000        0.0000        0.0000        0.0000        0.0000        0.0000        0.0000        0.0000        0.0000        0.0000        0.0000        0.0000        0.0000        0.0000        0.0000        0.0000        0.0000        0.0000        0.0000        0.0000        0.0000        0.0000        0.0000        0.0000        0.0000        0.0000        0.0000        0.0000        0.0000        0.0000        0.0000        0.0000        0.0000        0.0000        0.0000        0.0000        0.0000        0.0000
        0.0000        0.0000        0.0000        0.0000        0.0000        0.0000        0.0000        0.0000        7.0753       12.1779        6.8558        5.7132        8.7964       10.1103        8.0062       11.1987       18.9463       18.8362       20.8817       14.9148       15.8893       12.7347       10.3345       11.0185       11.0611        8.2918        9.2044       12.6144       23.0717        3.3323        3.6271        2.6828        5.7692        6.3508        6.4892        4.7622       12.5730       12.7225       13.9955       11.5181        5.6605       11.5169       20.3076       30.9300       45.3233       44.9282       24.6421       23.5953       33.5822       37.0860       34.3342       37.2332       38.4330       41.8201       39.6712       63.9169       53.4946       48.4888       52.5378       85.3277       92.1538       59.9673       57.0143       51.3403       84.5330       70.8247       77.0201       89.1265       44.7168       52.3192       85.5835      105.3441      133.7049      110.8152       43.2689       32.9550       22.2241       24.1512       50.8170       27.3005       17.3599       14.2256       14.2851       11.3980       11.4572        9.1120       13.6118       18.4878       21.1131       14.8397       13.0120        8.9801       12.8202       10.6761       11.0318       13.4286       15.1854       17.5786       18.5047       23.7984       30.6699       30.1847       41.1519       40.1071       43.8809       39.5150       41.9604       48.7294      121.6962       82.2441       76.5858      116.2168       95.9758      111.7900       96.6169      116.0039      108.0988       94.5273       71.2052       52.6502       61.3083       51.6597       47.0464       29.0547       17.9652       14.4477       16.5204       28.6935       49.2711       60.5701       54.6797       39.5338       40.3382       42.9957       48.2027       49.3744       68.7635       59.5656       61.9013       52.5740       55.9899       61.5733       55.5463       52.2667       50.6564       54.5403       61.5079       60.2501       61.9296       74.7826       75.3406       79.7395       79.5699       78.9902       81.9907       93.7027       96.5025      104.0468      107.5376      118.6908      117.6637      116.6207      122.6387      141.3345      119.6262      111.4562      117.1828      137.0989      130.4323      130.3562      131.4991      140.1200      136.8030      164.5229      148.2085      130.7627      129.7461      136.0892      155.2724      139.6944      126.3252      114.3190      126.1077      127.0627      147.5510      186.2241      183.6238      248.3433      252.8763      279.4686      298.5429      209.2996      219.6707      254.0903      334.1422      349.6895      317.5606        0.0000        0.0000        0.0000        0.0000        0.0000        0.0000        0.0000        0.0000        0.0000        0.0000        0.0000        0.0000        0.0000        0.0000        0.0000        0.0000        0.0000        0.0000        0.0000        0.0000        0.0000        0.0000        0.0000        0.0000        0.0000        0.0000        0.0000        0.0000        0.0000        0.0000        0.0000        0.0000        0.0000        0.0000        0.0000        0.0000        0.0000        0.0000        0.0000        0.0000        0.0000        0.0000        0.0000        0.0000        0.0000        0.0000        0.0000        0.0000        0.0000        0.0000        0.0000        0.0000
        0.0000        0.0000        0.0000        0.0000        0.0000        0.0000        0.0000        0.0000        0.0000        0.0000        4.6008        4.0287        6.8604        4.6647        4.7138        7.5351       10.5703       14.0104       16.8217       14.8674       12.9223       13.0714       11.2375       10.0682       10.5468       10.8468        7.3446        4.8876        6.4606        8.7993        6.8296       11.2398       10.2086        5.3728        9.3798       25.3937       23.9044       16.6278       23.1564       18.3338       16.4103       21.5075       25.8562       20.1679       13.8685       26.9628       58.5115       51.2143       49.3578       65.4407       62.9789       73.0423       54.3464       49.9174       50.8054       56.1382       54.8003       59.3672       41.5349       49.8663       46.7983       71.5297       60.8158       74.7933       55.3018       60.6380       63.1310       51.9404       50.3549       54.8243       82.2474       53.1035       80.3596       89.4353      100.7811       71.2924       48.9914       60.0110      105.1588       81.0792       45.6036       23.9518       24.5394       20.0283       14.8959       14.4719       15.3034       17.2594       17.2423       15.0436       13.2340        9.1760       11.2052       10.4752       11.0283       13.5389       15.2356       21.4486       27.8906       28.3083       35.3938       37.6011       53.0064       62.8927       57.0831       54.2292       41.3876       50.4599       56.0436       69.7228       73.0913      110.4041      101.8757      103.3862      121.8082      123.2794      123.2356      118.5023       78.7715       53.2482       53.1554       51.9735       33.5699       22.5348       17.4330       16.2116       14.3295       28.4914       50.8429       67.2088       55.8416       45.6726       47.4779       51.9787       65.1961       75.3256       71.0598       57.1214       58.8908       58.8765       57.3749       65.1787       64.2397       60.8307       60.8253       64.5195       66.8017       63.3114       66.1483       70.2095       66.0235       72.1023       79.7939       78.4166       86.2451      110.9521      111.4691      111.2523      106.6209      115.8107      115.4769      120.2923      120.8898      123.9678      118.6367      119.4404      106.5030      121.2905      143.2973      136.4271      129.3241      126.0521      141.1438      138.3799      135.9955      121.6046      132.7318      135.8052      138.9898      123.3428      127.1689      133.1043      147.8268      149.7865      159.2571      186.3720      181.8373      230.6449      261.7463      260.5527      296.7317      279.1550      265.6692      260.0988        0.0000        0.0000        0.0000        0.0000        0.0000        0.0000        0.0000        0.0000        0.0000        0.0000        0.0000        0.0000        0.0000        0.0000        0.0000        0.0000        0.0000        0.0000        0.0000        0.0000        0.0000        0.0000        0.0000        0.0000        0.0000        0.0000        0.0000        0.0000        0.0000        0.0000        0.0000        0.0000        0.0000        0.0000        0.0000        0.0000        0.0000        0.0000        0.0000        0.0000        0.0000        0.0000        0.0000        0.0000        0.0000        0.0000        0.0000        0.0000        0.0000        0.0000        0.0000        0.0000        0.0000        0.0000        0.0000
        0.0000        0.0000        0.0000        0.0000        0.0000        0.0000        0.0000        0.0000        0.0000        0.0000        5.6726        7.0741        2.6697        3.6429        5.1734       11.3584       12.2115       12.9466       12.0055       12.5656       14.1360       14.7118       13.3099       10.9091       12.6792       14.6395       14.3120       14.3695       14.9649        8.9947       10.0407       11.9726        5.6609       15.2226       23.3536       29.8819       12.9237        8.0054       11.0263        6.1195       11.8307       12.2702      142.1092       20.2589       33.1387       46.5639       51.1485       56.8895       67.7573       64.9557       87.4819       66.0957       40.6513       41.8307       57.2657       57.8207       50.0916       58.0189       45.3200       19.2193       47.4536       53.4335       53.6527       87.8224       52.6203       44.7624       45.5519       59.2954       49.8234       41.4611       87.1948       69.9815       94.0566       87.6237      118.9690      118.4929       91.5140       84.7516       98.3299       91.2215       87.4367       74.1394       43.0834       65.0806       46.3514       32.6874       31.3571       30.6644       36.9456       37.2778       27.5522       30.7680       18.4061       20.9316       23.2717       17.9663       33.8322       28.1799       32.3101       32.3634       29.5297       38.8203       50.1856       64.2068       83.0547       70.8240       49.8468       49.2779       64.7726       70.9113       87.3745      125.7460      117.4535      108.7103       98.6213      104.8097       96.6640      105.1725       77.0684       62.3262       57.7400       52.9419       47.5289       35.7823       39.0026       35.3880       26.6555       44.9274       50.1656       67.3172       67.7656       62.9254       65.0194       76.3875       84.3230       93.6081       84.6102       74.1184       72.1736       58.0649       57.4217       64.5761       72.2003       59.0173       74.3493       74.9709       98.4207       74.0160       71.1490       79.2793       75.4868       64.9370       69.5858       80.0334       90.3709      104.2579      105.1210       99.6754      101.5510      103.1385      119.0384      113.6259      101.9151      108.0451       98.8120      111.5573      118.0265      125.4810      126.4142      124.4408      115.6168      120.8149      141.1915      144.9626      133.0224      129.3000      130.9821      142.5204      144.6685      114.5956      123.7160      139.0130      154.6988      161.5544      162.2578      174.7166      194.5190      230.7581      238.0643      232.7823      283.5321      230.4289      274.5706        0.0000        0.0000        0.0000        0.0000        0.0000        0.0000        0.0000        0.0000        0.0000        0.0000        0.0000        0.0000        0.0000        0.0000        0.0000        0.0000        0.0000        0.0000        0.0000        0.0000        0.0000        0.0000        0.0000        0.0000        0.0000        0.0000        0.0000        0.0000        0.0000        0.0000        0.0000        0.0000        0.0000        0.0000        0.0000        0.0000        0.0000        0.0000        0.0000        0.0000        0.0000        0.0000        0.0000        0.0000        0.0000        0.0000        0.0000        0.0000        0.0000        0.0000        0.0000        0.0000        0.0000        0.0000        0.0000        0.0000
        0.0000        0.0000        0.0000        0.0000        0.0000        0.0000        0.0000        0.0000        0.0000        0.0000        6.7304        6.8116        2.4920        8.3601        4.4645       18.3782       12.8697       11.3768       14.2511       15.5066       29.3275       41.5132       27.5241       14.1308       11.9689       12.4345       16.2219       15.2559       10.8486        8.9293       14.5417       13.6914        4.8359        5.9733       13.1167       27.0580       47.9892       13.4514       18.4285       28.1239       26.3152       17.4429       19.5277       10.6484       25.5622       28.6229       43.5903       67.1791       77.7019      102.6693       80.4462       47.1609       40.2336       33.3946      122.8882       34.0433       35.4048       61.1564       44.3515       42.7014       50.5735       62.4738       43.5498       77.6452       60.6450       42.9400       27.4896       45.6619       36.7815       40.9473       65.4632       64.8066       91.2382       76.3439       75.2863       74.0525       45.6753       39.0991       66.8645       66.2601       56.4035       52.5491       52.1688       61.8676       51.2022       57.8144       39.9718       58.7179       45.6944       30.5327       31.9664       30.8036       33.1543       41.1571       42.6771       47.1275       63.9579       52.5269       60.7331       47.6801       36.2160       49.2045       49.8028       62.0915       85.1341       63.4822       54.4614       58.0065       65.5604       75.3911       91.9008      116.4545      129.7560      110.8448      106.5691       92.3865       89.7018       87.6628       69.7767       69.1480       71.5683       60.2809       59.3732       58.6080       54.6188       62.2228       52.8291       67.4157       68.4966       68.5399       74.9222       84.8779       89.8891      107.4372      119.0034       80.2656       58.5669       71.6149       82.3787       63.3522       72.5384       64.9031       68.7279       82.8028       94.9117      117.8573       96.1464       74.4455       70.1329       76.7749       74.1195       64.5103       59.1592       64.4605       77.0565      102.2374       97.4706       92.6755      104.5076      122.4701      108.9770       97.9254       94.3992      106.1044       89.3695      107.8126      108.0701      117.3199      112.8480      117.7378      105.8650      105.8629      118.8411      111.4545      106.4915      109.3881      114.9643      142.0119      135.6066      133.3264      151.1971      144.7562      148.3443      155.8234      177.2714      188.9954      204.6677      214.3596      227.9028      217.1254        0.0000        0.0000        0.0000        0.0000        0.0000        0.0000        0.0000        0.0000        0.0000        0.0000        0.0000        0.0000        0.0000        0.0000        0.0000        0.0000        0.0000        0.0000        0.0000        0.0000        0.0000        0.0000        0.0000        0.0000        0.0000        0.0000        0.0000        0.0000        0.0000        0.0000        0.0000        0.0000        0.0000        0.0000        0.0000        0.0000        0.0000        0.0000        0.0000        0.0000        0.0000        0.0000        0.0000        0.0000        0.0000        0.0000        0.0000        0.0000        0.0000        0.0000        0.0000        0.0000        0.0000        0.0000        0.0000        0.0000        0.0000        0.0000        0.0000
        0.0000        0.0000        0.0000        0.0000        0.0000        0.0000        0.0000        0.0000        0.0000        0.0000        0.0000        8.1621       11.2053       13.1124       10.2720       25.1345       22.2676       13.5302       15.8973       29.1646       35.7136       30.4245       13.5444        7.6138        4.0598        2.7993       10.1528       10.2599       12.9580       13.7551       14.0977       28.5263       20.1776       14.2225       11.0388       26.4595       43.6888       53.9440       61.1851       38.6782       29.5572       27.6929       33.4106       16.0332       14.1516       25.4799       34.2411       34.9502       54.6759       78.8534       85.3282       59.0169       45.0937       40.7532       32.9878       67.5009       69.5521       33.7755       51.6818       51.2067       55.5924       67.6246       67.5705       70.4994       55.3561       38.8203       25.4278       39.6236       30.3316       34.1961       53.5848       57.5793       63.6442       57.7810       63.4736       54.8267       46.6092       50.9851       71.9025       78.0000       60.4522       67.4654       58.2389       75.4317       69.9060       69.6552       60.7016       53.5981       53.6033       45.2860       38.4576       48.6906       60.1301       95.8200      121.3683       96.5983      108.3990       65.1683       46.3964       44.3560       44.1948       46.1200       42.7066       70.7397       88.6596       82.0754       73.4474       88.4660       96.7422      105.8464       97.1289      139.0385      132.7615      110.4974      115.2445       98.2440       94.0887       87.9959       70.9272       79.8366       72.6117       62.3602       56.8991       55.8571       53.7410       51.1499       69.5217       73.3193       69.3819       80.6174      101.3991       90.5711       98.1826       85.1910       85.9359       59.7574       74.6883       81.1232       84.3270       72.7027       67.2211       66.1981       75.4155       84.9598      101.3576      122.6275      114.1535       84.4122       87.2202       76.3689       75.9139       71.6173       70.9808       82.5950       86.6341       98.3041       92.9874       94.9396       91.3543      106.7631       92.9726       93.4854       99.7633      109.5751       98.2588      100.5145      100.9527      121.4311      123.9102      119.2241      113.5914      103.3772      132.1897      123.0234      117.3639      111.5604      115.2969      132.0629      135.5694      138.0451      147.2773      163.7511      173.3607      168.9160      190.7458      209.9352      224.6471      234.0330      255.5333        0.0000        0.0000        0.0000        0.0000        0.0000        0.0000        0.0000        0.0000        0.0000        0.0000        0.0000        0.0000        0.0000        0.0000        0.0000        0.0000        0.0000        0.0000        0.0000        0.0000        0.0000        0.0000        0.0000        0.0000        0.0000        0.0000        0.0000        0.0000        0.0000        0.0000        0.0000        0.0000        0.0000        0.0000        0.0000        0.0000        0.0000        0.0000        0.0000        0.0000        0.0000        0.0000        0.0000        0.0000        0.0000        0.0000        0.0000        0.0000        0.0000        0.0000        0.0000        0.0000        0.0000        0.0000        0.0000        0.0000        0.0000        0.0000        0.0000        0.0000
        0.0000        0.0000        0.0000        0.0000        0.0000        0.0000        0.0000        0.0000        0.0000        0.0000        0.0000        0.0000        0.0000        0.0000       17.7050       30.5555       19.8265       27.0597       35.0850       34.2298       18.0167       12.5615       12.6121        4.1975        2.6068       10.2802       12.0695        5.9039        6.6534       12.5817       12.5252       17.4719       18.3180       16.3115       14.5303       19.4485       32.2904       60.9268      130.3125      111.3051       75.0955       68.2120       53.4578       27.9481       34.5814       18.9044       11.8481       42.6417       53.9845       59.1732       72.6706       53.2834       36.4669       43.5481       27.4842       34.9300       50.9714       48.9414       50.9653       60.7549       55.0425       58.3620       50.7326       90.8932       69.7064       96.7995       65.1933       51.1848       47.3848       50.4432       32.9095       45.5488       70.4538       65.3661       52.0703       57.2075       53.2706       49.6583       56.8344       64.6623       58.9683       62.5002       81.1106       79.3823       53.2572       64.3531       81.3655      103.1506       93.8487       88.3079       66.0818       45.9385       54.8603       38.3554       70.9619       71.8746       49.1048       34.6221       41.1542       49.2860       93.6414       52.5300       39.6758       68.8676       93.4089       89.5468       82.0597      111.2822      118.9576      125.2776      119.3881      124.3099      109.8632      110.5217      109.6642       83.9727       75.1576       81.4736       84.6466       75.2511       79.8601       58.9844       58.3171       62.1852       57.8279       61.3557       70.6649       90.1991       97.2008      102.9183      108.6100      116.4676      101.2742       91.3656       81.6041       80.0234       82.9982       83.4898       82.4327       77.4756       80.8183       81.6712      100.6257       85.2287       99.9197      130.3842      111.9805       86.0852       70.8507       75.7835       79.7566       79.0187       82.4613      102.5694      113.7622      178.2684      130.3161      101.6805       96.4164      102.7685       99.7666      100.8895       97.4113       85.9339       88.1262       93.9817      107.2440      127.9839      130.4282      114.8894       98.3505       92.0884      110.0567      102.5701      112.8083      118.8458      120.4736      129.4108      136.7202      176.0496      185.4373      195.9971      207.3905      214.9146      232.0514      275.0416        0.0000        0.0000        0.0000        0.0000        0.0000        0.0000        0.0000        0.0000        0.0000        0.0000        0.0000        0.0000        0.0000        0.0000        0.0000        0.0000        0.0000        0.0000        0.0000        0.0000        0.0000        0.0000        0.0000        0.0000        0.0000        0.0000        0.0000        0.0000        0.0000        0.0000        0.0000        0.0000        0.0000        0.0000        0.0000        0.0000        0.0000        0.0000        0.0000        0.0000        0.0000        0.0000        0.0000        0.0000        0.0000        0.0000        0.0000        0.0000        0.0000        0.0000        0.0000        0.0000        0.0000        0.0000        0.0000        0.0000        0.0000        0.0000        0.0000        0.0000        0.0000        0.0000        0.0000
        0.0000        0.0000        0.0000        0.0000        0.0000        0.0000        0.0000        0.0000        0.0000        0.0000        0.0000        0.0000        0.0000        0.0000        0.0000        0.0000        0.0000        0.0000       43.5452       26.5357       19.8326       26.4689       14.4760        6.6132       10.7193        9.4772        9.4100        3.8917        5.6236        6.6666        7.2042       11.2965       16.3994       21.1002       21.9531       22.8669       26.5529       53.0716      165.1202      166.2822      126.2038       84.4477       71.4980       60.4560       46.0934       46.6055      117.2076       26.1329       65.0117       69.3730       45.0555       37.0033       41.3589       48.7290       43.6111       23.4288       59.2415      101.1774       62.0438       39.4502       49.2387       78.0984       66.1592       97.5356       90.1333       55.3127       78.3251       95.2662       98.5122       72.4871       33.3534       45.4807       68.7701       62.1890       63.0437       69.1784       68.8500       73.7987       66.5301       74.2845       62.5845       75.4125       67.4128       73.4963       59.4400       76.2077      103.6446      103.1838       73.5130       77.7994       70.6464       75.8281       66.6620       46.1542       47.8828       50.9600       44.3475       53.3210       45.8832       60.1365       77.8007       65.2481       55.5730       82.0231       93.5516      128.1204      114.9152      117.8854      130.2270      136.8463      145.0802      145.5457      127.8293      130.7239      112.4505       90.4675       81.6144       87.7278       82.4423       91.3866       85.6289       76.8822       65.9604       77.8482       91.2741       77.7170       83.0660       99.2096      100.2016       98.9355      104.9434      109.9003       94.5950      106.2968       94.4592       93.9521       89.8158       93.3576       94.0876       93.9900       94.6831      111.2404      122.4558      114.8940      115.2969      113.3584      100.1033       78.5934       73.5961       82.5325       89.2518      103.0347       98.9377       98.2422       97.5328      131.7358      128.9150      115.6236      107.2388      113.6078      103.1432      100.8478       89.1752       85.3383       98.2676       94.5218      102.9962      118.0637      118.8259      110.1600      106.8813       98.5636      104.7957      115.1928      123.0136      135.8761      144.0313      137.5947      156.3723      193.6522      205.6336      226.2576      242.0668      269.8811      324.4021      375.4775        0.0000        0.0000        0.0000        0.0000        0.0000        0.0000        0.0000        0.0000        0.0000        0.0000        0.0000        0.0000        0.0000        0.0000        0.0000        0.0000        0.0000        0.0000        0.0000        0.0000        0.0000        0.0000        0.0000        0.0000        0.0000        0.0000        0.0000        0.0000        0.0000        0.0000        0.0000        0.0000        0.0000        0.0000        0.0000        0.0000        0.0000        0.0000        0.0000        0.0000        0.0000        0.0000        0.0000        0.0000        0.0000        0.0000        0.0000        0.0000        0.0000        0.0000        0.0000        0.0000        0.0000        0.0000        0.0000        0.0000        0.0000        0.0000        0.0000        0.0000        0.0000        0.0000        0.0000
        0.0000        0.0000        0.0000        0.0000        0.0000        0.0000        0.0000        0.0000        0.0000        0.0000        0.0000        0.0000        0.0000        0.0000        0.0000        0.0000        0.0000        0.0000        0.0000       13.1471       11.8210       13.3260       11.2561        1.7764        2.1736        3.6782        1.4084        1.3105        1.6930        1.0762        1.3094        4.2565       12.1871       15.2336        9.8490       19.0689       21.2960       21.6879       79.7617       93.3445       81.8556      101.8857       84.6986       64.7461       51.8878       74.3875       46.8076       51.4599       53.6227       48.3172       42.5331       36.7608       29.9270       26.2349       23.0677       43.3106       92.5908       68.3945       45.0031       48.4957       50.7367       54.1377       41.5424       51.8003       53.8370       85.8002       40.8037       24.1439       33.7105       31.1207       42.4932       85.0667       52.2674       64.0250       53.1160       63.7130       59.3355       55.5164       60.9172       70.8439       72.8904       71.2568       65.9999       62.6864       67.9690       73.9032       72.8231       73.6153       87.9124      117.4249       98.0755       92.6975       59.9235       48.9891       55.9884       61.9450       66.8046       89.6770       63.8419       78.6989       67.0984       56.6688       64.2085       77.7745      111.0533      105.4021      105.4942      102.9717      108.8899       99.0398      110.7078      111.1105      123.3422      134.3582      117.6576      109.6546       95.9534       97.6955       89.7048      110.6169      106.3751       98.2435      100.2511       98.2120       89.5715       74.1629       81.2262       88.7965       87.9684      108.5105      103.7457      100.9036       93.6454      100.7904       91.0919       98.3835      108.9568      118.5640      123.3679      121.9259      125.4369      117.9394      116.5873      105.0654      110.1801      102.4505       97.2758       87.1527       91.0645       91.5605       97.4482      106.3819      102.5524      103.4038      111.9685      118.8313      121.3891      119.9482      119.1027      117.9322      114.3222      111.3890      103.2364       85.7355       92.7425       85.1350       87.8418      191.4373      181.5599      116.1077      114.7322      115.8719      118.3598      131.4527      145.8647      169.4978      168.4792      200.8233      219.7340      223.0419      230.5529      244.8712      259.4525      299.4029      406.9622      449.2721        0.0000        0.0000        0.0000        0.0000        0.0000        0.0000        0.0000        0.0000        0.0000        0.0000        0.0000        0.0000        0.0000        0.0000        0.0000        0.0000        0.0000        0.0000        0.0000        0.0000        0.0000        0.0000        0.0000        0.0000        0.0000        0.0000        0.0000        0.0000        0.0000        0.0000        0.0000        0.0000        0.0000        0.0000        0.0000        0.0000        0.0000        0.0000        0.0000        0.0000        0.0000        0.0000        0.0000        0.0000        0.0000        0.0000        0.0000        0.0000        0.0000        0.0000        0.0000        0.0000        0.0000        0.0000        0.0000        0.0000        0.0000        0.0000        0.0000        0.0000        0.0000        0.0000        0.0000
        0.0000        0.0000        0.0000        0.0000        0.0000        0.0000        0.0000        0.0000        0.0000        0.0000        0.0000        0.0000        0.0000        0.0000        0.0000        0.0000        0.0000        0.0000        0.0000       21.3340       26.9003       17.5123        8.7726        2.4329        4.4903        2.9887        4.5462        2.7060        4.2994        1.7677        1.6801        3.5028       10.1721       10.0899       13.3285       14.0361       20.5158       71.2494       72.6213       97.1064       74.5193       83.9782       75.9230       72.3421       68.0595       55.7021       36.6188       64.7974       61.2763       47.7606       29.7876       33.5025       38.2741       34.9263       38.8338       28.5776       30.3464       48.0547       46.5548       70.7169      112.6807       57.0809       38.0108       38.2180       82.8722       98.1862       60.7366       52.6981       66.2110       74.1144       88.2654       69.0381       78.9686       89.5813       71.6400       60.5317       46.7156       53.2388       76.7739       82.5178       89.4757       76.8496       79.3400       86.7186       76.3790       86.1721      103.2541      119.2261      131.1540      111.9797       91.8684       95.3714       88.2229       80.4070      104.8032       82.8858      114.6573      102.3407       76.0579       72.0902       64.0649       87.0643       92.7418       94.7293       93.0411      100.0467      105.4482      109.5660      105.6760      102.7786      112.4590      148.4803      148.2352      130.8141      122.5388      126.6926      116.5088      106.8383       89.4041      112.1998      108.9602      104.6702      107.8969      108.4704       99.0901       99.7567       81.7478       80.5004       75.4578       76.4244       78.7463       88.9976       93.9445      115.1587      113.9447       98.1438      112.0171      111.9363      126.8197      134.7899      132.2482      129.2788      116.8663       95.4991      103.6620      116.4400      114.0919      100.5869      106.7794      117.3130       90.3400      103.6485      115.3768      110.1599      119.6691      130.2741      145.8850      160.2423      152.1034      135.7847      131.0344      118.3882      104.4633      106.3312      100.0862       89.5414      111.8361      129.3180      126.5835      111.6850      113.3430      130.6152      134.6688      149.9579      169.6675      177.4146      182.1189      215.1173      251.7894      252.7844      259.0991      260.0623      287.9361      290.7493      314.1789      341.1774      381.9845      417.8526        0.0000        0.0000        0.0000        0.0000        0.0000        0.0000        0.0000        0.0000        0.0000        0.0000        0.0000        0.0000        0.0000        0.0000        0.0000        0.0000        0.0000        0.0000        0.0000        0.0000        0.0000        0.0000        0.0000        0.0000        0.0000        0.0000        0.0000        0.0000        0.0000        0.0000        0.0000        0.0000        0.0000        0.0000        0.0000        0.0000        0.0000        0.0000        0.0000        0.0000        0.0000        0.0000        0.0000        0.0000        0.0000        0.0000        0.0000        0.0000        0.0000        0.0000        0.0000        0.0000        0.0000        0.0000        0.0000        0.0000        0.0000        0.0000        0.0000        0.0000        0.0000
        0.0000        0.0000        0.0000        0.0000        0.0000        0.0000        0.0000        0.0000        0.0000        0.0000        0.0000        0.0000        0.0000        0.0000        0.0000        0.0000        0.0000        0.0000        0.0000        0.0000       18.4467       29.8111       14.9241        6.2574       13.4051       13.7329       11.7080       12.8609       12.5342       14.7607        6.4787        2.5551        7.3235       12.0135       11.2459       13.8999       15.0024       43.7511       40.3712      120.6324       65.8708      157.1514      150.0284       74.9070       38.4220       23.8662       40.3204       38.1427       30.8118       43.9121       26.5153       25.4012       32.1660       24.0381       34.2457       36.0523       56.3300       48.9153       39.5085       84.2411      155.1614       72.9357       46.4138       31.4531       39.5479       63.2555       66.6698       69.5017       87.4079       54.1535       41.2787       62.2566       84.8238       88.1688       53.6984       66.4960       57.1209       56.0134       64.3459       82.5725       99.0725       87.1095      116.3268      102.9814      111.6689      115.4966       99.2689      113.6213      159.2458      110.2317      134.4752      132.9865       89.2264      102.5103      116.6312      124.2854      160.2742      109.3600       87.3768       82.4525       72.4622       71.4666       69.7235       81.3276       89.8733       88.4495      118.5164      116.4010      108.9166      108.4729      111.2946      140.0519      134.8361      116.1749      108.6408      109.6749      112.8526      103.8609       86.6573      112.0664      103.9170      101.1485      105.4235      102.5218       86.8176       79.0495       58.0200       66.1232       65.0933       62.9285       70.7156       95.4493      103.3574      118.6283      123.9985      112.7785      107.5651      118.8468      135.5595      111.6497      126.6160      141.1278      141.3418      111.6321      101.4775      104.4146      120.8983      122.6347      108.1495      109.1219      104.1588      121.8389      128.6238      123.6534      137.8525      150.4871      175.3654      167.1900      150.4553      131.6285      124.6969      119.4305      131.4987      129.8595      111.0640      103.4886      117.8519      121.6861      132.6655      135.7646      153.7321      155.0452      155.2536      161.9271      179.0179      197.8009      193.0737      246.0979      296.9872      271.9180      293.9326      307.7504      315.2347      310.2462      300.1013      336.1096      350.0021      424.2798      479.7066        0.0000        0.0000        0.0000        0.0000        0.0000        0.0000        0.0000        0.0000        0.0000        0.0000        0.0000        0.0000        0.0000        0.0000        0.0000        0.0000        0.0000        0.0000        0.0000        0.0000        0.0000        0.0000        0.0000        0.0000        0.0000        0.0000        0.0000        0.0000        0.0000        0.0000        0.0000        0.0000        0.0000        0.0000        0.0000        0.0000        0.0000        0.0000        0.0000        0.0000        0.0000        0.0000        0.0000        0.0000        0.0000        0.0000        0.0000        0.0000        0.0000        0.0000        0.0000        0.0000        0.0000        0.0000        0.0000        0.0000        0.0000        0.0000        0.0000        0.0000
        0.0000        0.0000        0.0000        0.0000        0.0000        0.0000        0.0000        0.0000        0.0000        0.0000        0.0000        0.0000        0.0000        0.0000        0.0000        0.0000        0.0000        0.0000        0.0000        0.0000        0.0000       12.3654       14.1342        2.6214        2.4973        1.5850        7.8735       17.6167       19.3720       11.9626        3.7092        8.0584        8.7352       13.7465        9.7023       15.7791       23.3826       70.0581       52.7237      131.7066       68.6509       91.4447      158.5970      100.3766       51.7147       47.8550       26.2905       27.3379       22.4882       34.5772       43.5781       34.3451       47.2115       52.8460       39.5261       75.6622       98.9363      101.7542       42.5926       49.6970      124.5415      115.6926       71.9104       62.2972       55.4211       40.1795       43.4698       38.8002       68.0435       56.4179       30.1183       43.9067       55.7385       67.0498       57.3103       87.6759       82.2166       75.7090       97.9516      125.6654      157.2425       99.1372      124.5566      124.2943      115.4971      120.3855      125.2803      139.2615      134.6774      172.1728      185.8207      176.0530      141.1181      117.3553      134.2533      153.5636      151.1222      107.4450       93.2545       75.9601       92.7679       87.7981       75.0409       82.1075      107.2534      105.1137      123.7150      108.1474      112.6691      106.7593       93.3566      119.2148      125.0018      117.0670      101.9322       96.4881       97.2646       92.5760       88.7881       98.3885       98.4769       85.4558       82.4921       79.2300       65.9641       66.4115       73.3415       72.6000       71.2312       74.6731       80.0905      105.5873      117.5155      141.1434      146.7932      132.8951      111.1976      135.4359      161.3506      137.2066      139.3058      152.4563      138.9687      119.7654      122.7622      120.1491      124.4237      138.4185      143.3440      140.2155      129.9226      149.0323      164.1309      157.0400      158.3528      182.7110      189.6705      180.5451      164.1829      154.7960      157.6966      165.3416      180.3318      140.9854      142.0282      154.4423      155.7901      162.1639      170.3640      169.4851      174.4819      177.9025      180.2933      177.0736      189.5072      203.4622      180.7122      216.5416      243.5448      254.4367      292.0157      352.9897      326.0456      335.5692      347.9813      359.5620      352.1269      399.0395      446.1930      471.4242        0.0000        0.0000        0.0000        0.0000        0.0000        0.0000        0.0000        0.0000        0.0000        0.0000        0.0000        0.0000        0.0000        0.0000        0.0000        0.0000        0.0000        0.0000        0.0000        0.0000        0.0000        0.0000        0.0000        0.0000        0.0000        0.0000        0.0000        0.0000        0.0000        0.0000        0.0000        0.0000        0.0000        0.0000        0.0000        0.0000        0.0000        0.0000        0.0000        0.0000        0.0000        0.0000        0.0000        0.0000        0.0000        0.0000        0.0000        0.0000        0.0000        0.0000        0.0000        0.0000        0.0000        0.0000        0.0000        0.0000        0.0000        0.0000        0.0000
        0.0000        0.0000        0.0000        0.0000        0.0000        0.0000        0.0000        0.0000        0.0000        0.0000        0.0000        0.0000        0.0000        0.0000        0.0000        0.0000        0.0000        0.0000        0.0000        0.0000        0.0000        6.2546        4.6105        2.1863        3.3948        5.3474        6.6756        5.8035       10.9525        5.7128        5.8872        7.9882       12.6025        6.6773        7.1431       10.5689       46.2323       38.3619       37.3221       51.5398       51.8296       74.0505       81.0446       59.4126       26.4054       25.5306       17.0175       15.2249       24.9170       32.6340       36.1127       33.9830       26.0855       35.3183       57.3646       74.3815       61.1836       47.8991       46.4840       52.0654       65.8878       86.4503       89.9907       98.9884       80.8072       58.9868       44.9279      124.6624      123.2909       89.6803       48.9989       47.4423       53.9192       58.8665       58.8626       94.2450       78.1907       91.9956      119.9309      107.6575      115.3642      114.5879      141.5329      152.8005      134.0846      121.7781      139.8318      106.7590      117.0867      144.5418      160.9756      157.1333      114.7921      105.4018      115.3575      121.5063      101.9650       85.6876       93.6735       94.2990       91.6250       81.4261       77.2609       78.0114       85.2437       83.9400       91.6868       91.6298       89.5252       91.7751       92.2909      113.4230       93.2165       98.3839       91.7866       83.1709       86.9902       84.1543       72.5729       85.8456       86.5285       85.3705       79.5490       77.9212       78.7496       70.4236       68.4193       82.2330       77.5243       76.7023       86.6595      107.2995      119.1037      178.6648      217.7227      170.1194      174.2974      148.8093      152.6326      138.5611      140.7440      161.6534      165.0166      148.4335      151.4592      163.0689      175.6812      162.8743      167.1052      182.3539      166.2524      185.4413      204.3921      202.7744      195.9377      204.0712      224.9632      227.9384      208.6096      212.6904      226.2803      231.2661      213.5053      192.5873      172.1295      173.1343      179.6495      206.0143      197.4046      194.5496      219.1878      218.6599      205.1573      193.1012      243.9970      273.9072      227.6252      235.9138      251.3251      294.0091      344.4696      413.5085      470.0929      503.8084      507.6155      476.6609      426.0074      406.0480      468.7618      520.1014        0.0000        0.0000        0.0000        0.0000        0.0000        0.0000        0.0000        0.0000        0.0000        0.0000        0.0000        0.0000        0.0000        0.0000        0.0000        0.0000        0.0000        0.0000        0.0000        0.0000        0.0000        0.0000        0.0000        0.0000        0.0000        0.0000        0.0000        0.0000        0.0000        0.0000        0.0000        0.0000        0.0000        0.0000        0.0000        0.0000        0.0000        0.0000        0.0000        0.0000        0.0000        0.0000        0.0000        0.0000        0.0000        0.0000        0.0000        0.0000        0.0000        0.0000        0.0000        0.0000        0.0000        0.0000        0.0000        0.0000        0.0000        0.0000        0.0000
        0.0000        0.0000        0.0000        0.0000        0.0000        0.0000        0.0000        0.0000        0.0000        0.0000        0.0000        0.0000        0.0000        0.0000        0.0000        0.0000        0.0000        0.0000        0.0000        0.0000        0.0000       14.7044       10.8867        2.7668        3.5428        6.7143        7.2735        4.7838        5.2482        5.5127        4.8167       10.9223        8.5044        8.8892        8.1935       18.8578       75.7505       67.7542       47.3733       49.5014       59.5460       63.9348       75.6810       50.7126       34.7096       31.4631       39.6421       24.7343       34.6065       26.0372       33.8561       38.0784       24.1166       31.4736       46.9377       54.0746       58.0715       59.7986       60.7031       41.6550       38.4786       56.5327       62.3823       71.7022      105.0450      101.3307       98.2714       87.7313       79.7365       94.4908       86.6947       82.6624       95.6941       94.2283       68.9849      112.8535      105.5962      125.1324      141.1917      144.0388      114.1620      139.6011      164.7358      139.1826      147.5468      173.1525      162.3863      109.3034      112.3279      132.2288      150.8504      142.3277      140.1075      143.5623      129.4455      130.4999      119.4689      111.1196      117.0285      102.7893       97.6358       89.5349       87.5615       73.1270       96.6658      101.7589       93.2687       95.1768       82.8254       89.6155       78.7893      101.7159       96.0910       94.5053       84.2007       82.4485       78.9708       80.0617       73.0369       97.0540      102.9675       92.7555       78.8971       74.4166       67.5659       59.7625       61.8750       88.2293       93.1987       89.4324       95.5613      121.2164      128.4085      140.0482      142.4216      146.0044      205.8281      225.7455      187.4209      153.8857      161.7789      190.5313      181.3488      167.0462      176.8134      183.6840      193.7996      193.4073      200.0508      207.7132      214.7146      244.9395      242.2134      261.1354      236.7989      236.1013      238.4758      250.3824      240.3119      262.4711      265.9118      257.3397      243.8279      227.8522      212.6006      209.4326      213.3771      222.3695      216.9416      227.3710      247.8750      228.8793      230.8880      243.9108      310.8451      285.8500      286.6563      256.3302      271.8797      313.9667      410.7833      500.5468      507.0621      495.6686      507.1699      494.4609      453.3317      442.1731      463.7638      468.0145        0.0000        0.0000        0.0000        0.0000        0.0000        0.0000        0.0000        0.0000        0.0000        0.0000        0.0000        0.0000        0.0000        0.0000        0.0000        0.0000        0.0000        0.0000        0.0000        0.0000        0.0000        0.0000        0.0000        0.0000        0.0000        0.0000        0.0000        0.0000        0.0000        0.0000        0.0000        0.0000        0.0000        0.0000        0.0000        0.0000        0.0000        0.0000        0.0000        0.0000        0.0000        0.0000        0.0000        0.0000        0.0000        0.0000        0.0000        0.0000        0.0000        0.0000        0.0000        0.0000        0.0000        0.0000        0.0000        0.0000        0.0000        0.0000        0.0000
        0.0000        0.0000        0.0000        0.0000        0.0000        0.0000        0.0000        0.0000        0.0000        0.0000        0.0000        0.0000        0.0000        0.0000        0.0000        0.0000        0.0000        0.0000        0.0000        0.0000        0.0000       12.9437       18.3187        3.5327        4.0271        4.7933        6.0917        7.0634        3.6774        4.8243        5.9314       11.2438       10.1742        9.5987       12.5485       49.2824       68.0026       64.5674       60.0624       31.1782       31.6943       35.7810       48.4501       32.8758       22.1427       36.6879       40.0900       21.9351       24.0874       50.9613       57.9879       50.6887       33.4947       47.6568       29.8018       47.7714       47.5912       66.9834       58.9492       94.8353       93.3384       67.6761       48.4749      113.8067      105.7919      137.6465      105.7388       72.3657       62.2362      112.1960       98.7304       70.1822       76.6272       98.2169       97.8400      107.1503      121.2146      167.4702      156.6736      141.3382      156.7197      156.1492      159.4899      161.0852      193.4061      200.9734      194.8804      133.3100      146.7191      156.8068      144.6214      136.4485      126.4560      151.6479      138.0765      136.6160      158.5108      146.2420      142.5698      110.4185       93.7173       93.1649       95.8534       94.8747       87.5096       87.6726       92.9359      110.7471       98.8500       98.1865       92.8568       99.6463      108.1569      101.5114       94.6134       81.9044       80.1711       69.3636       73.1349      101.3430       91.6728       81.4234       79.4866       81.2985       59.7427       54.5938       61.2161       82.6481      101.2340      100.5052      122.6064      128.9294      160.2918      147.6885      120.2070      125.2973      141.0608      152.1960      201.8471      177.9928      200.5212      234.0942      206.3661      183.4581      202.0314      213.0264      225.1647      218.4962      230.1476      234.7985      253.5883      274.7132      267.2491      257.3143      266.1805      303.8996      296.2312      273.9838      277.4294      279.1801      300.0423      300.1875      289.4867      273.3579      269.9724      261.6930      264.7744      268.4228      243.6127      254.7788      266.4185      263.0098      250.4081      250.1984      257.2464      266.4580      249.4462      241.0961      255.9479      325.5639      383.9062      512.6666      478.9971      478.7646      426.4019      430.8507      507.4612      505.6635      519.0706      441.9854      356.4086        0.0000        0.0000        0.0000        0.0000        0.0000        0.0000        0.0000        0.0000        0.0000        0.0000        0.0000        0.0000        0.0000        0.0000        0.0000        0.0000        0.0000        0.0000        0.0000        0.0000        0.0000        0.0000        0.0000        0.0000        0.0000        0.0000        0.0000        0.0000        0.0000        0.0000        0.0000        0.0000        0.0000        0.0000        0.0000        0.0000        0.0000        0.0000        0.0000        0.0000        0.0000        0.0000        0.0000        0.0000        0.0000        0.0000        0.0000        0.0000        0.0000        0.0000        0.0000        0.0000        0.0000        0.0000        0.0000        0.0000        0.0000        0.0000
        0.0000        0.0000        0.0000        0.0000        0.0000        0.0000        0.0000        0.0000        0.0000        0.0000        0.0000        0.0000        0.0000        0.0000        0.0000        0.0000        0.0000        0.0000        0.0000        0.0000        0.0000        0.0000       12.9435        3.9658        2.8903        3.9439        5.7986        4.5819        3.4603        3.6466        6.4373       16.6225       14.7874       15.5774       19.8546       22.1237       62.9130       83.0384       40.5603       15.4515       50.6177       47.1889       22.6544       26.4400       23.8075       37.5832       62.9074       36.1000       31.4226       46.9677       69.8249       55.1039       45.6176       58.7554       45.3435       61.0150       84.7276       27.8634       44.8719       71.0943      107.0178      140.5521       90.7915      109.1389       69.5884      119.3811      189.4580      128.4634       62.6458       90.3076       94.5690       77.8226       79.6414       68.3428      100.9315       96.2314       81.3617      103.8576      129.1411      103.6875      140.7250      134.3462      151.5415      164.3593      188.8043      185.2546      177.7161      129.6803      127.3451      153.2893      169.1441      150.3151      138.1892      161.9886      149.6882      149.9057      145.1584      168.9805      179.4683      134.5522      100.0399      105.6975      104.4149       99.4397       95.0329       99.9933       90.9462      110.6539      110.0994      105.6390      108.6483      118.0189      109.6291      115.9860      111.8254       89.2583       82.2525       71.6616       74.0732       96.7484       82.4001       80.0736       86.1305       81.1905       69.3017       69.1654       73.4458       93.3799      121.6370      141.4811      150.1688      153.9594      212.2211      158.7543      153.7175      169.2202      152.1133      173.8750      169.4763      183.5617      214.7220      244.8518      208.5819      187.3809      199.2772      227.6293      231.7842      227.5948      256.9660      262.8346      277.2791      290.2531      290.0341      287.1740      287.8896      318.4938      292.4146      269.6536      285.1219      324.9834      330.4455      314.4630      307.4001      305.0935      329.9726      326.3899      325.7933      335.1250      316.6547      305.5569      320.1873      314.1245      302.7632      293.9301      315.6547      275.7485      246.6436      235.1961      261.5886      353.9616      391.0483      442.6290      407.9041      401.4261      380.8064      407.7137      463.2722      468.1144      464.0566      434.2063      343.5635        0.0000        0.0000        0.0000        0.0000        0.0000        0.0000        0.0000        0.0000        0.0000        0.0000        0.0000        0.0000        0.0000        0.0000        0.0000        0.0000        0.0000        0.0000        0.0000        0.0000        0.0000        0.0000        0.0000        0.0000        0.0000        0.0000        0.0000        0.0000        0.0000        0.0000        0.0000        0.0000        0.0000        0.0000        0.0000        0.0000        0.0000        0.0000        0.0000        0.0000        0.0000        0.0000        0.0000        0.0000        0.0000        0.0000        0.0000        0.0000        0.0000        0.0000        0.0000        0.0000        0.0000        0.0000        0.0000        0.0000        0.0000        0.0000
        0.0000        0.0000        0.0000        0.0000        0.0000        0.0000        0.0000        0.0000        0.0000        0.0000        0.0000        0.0000        0.0000        0.0000        0.0000        0.0000        0.0000        0.0000        0.0000        0.0000        0.0000       13.4929       14.4112        6.1255        6.0294        3.2325        5.4365        5.0452        4.7579        8.3696       25.0484       11.4912       11.9059       12.3356       14.4304       15.0445       16.2115       53.8765       21.4390       19.6658       27.0925       27.0002       20.5800       55.0447       39.1016       25.0009       25.4274       24.7939       29.6403       21.8212       37.1607       30.5912       37.2551       39.0074       33.6002       56.9003       54.8815       45.8638       39.0772       79.4672       61.8988       68.1129       29.5479       67.6698       85.1535       93.6001       95.7494      148.9768      126.0050      144.3534      199.9255      128.8928      103.0856       73.4136       83.8187      101.8868      129.1880      140.8416      149.1144      109.8590      125.6830      128.8813      122.8286      109.6877      121.8387      121.0503      118.6824      109.6197       96.4238      113.5206      120.9722      144.4598      168.8563      145.3417      138.8581      145.2945      145.6138      140.2744      133.2355      143.6418      134.7689      131.3162      130.5598      129.1043      122.3515      128.5756      120.3991      128.8548      144.5878      126.4985      115.8126      123.5593      122.7758      123.4152      113.9099      103.2295       95.5530       78.8454       85.4893      106.2120       81.5929       80.7828       72.9015       79.4182       76.6762       78.9241       84.1003      104.0948      124.1409      140.1927      147.5548      156.0731      220.8719      210.6924      166.5224      188.8734      195.8921      206.3966      232.3279      214.9861      218.6733      225.7288      228.8711      205.2239      204.2417      226.2947      244.7292      271.1798      278.4075      301.7050      321.0095      296.4897      302.3735      304.3527      310.6490      287.0093      260.2486      240.0870      283.9786      313.0102      304.5640      308.3451      318.0636      345.0329      385.3611      383.7563      349.9488      347.9635      346.1441      344.0020      352.7929      325.0218      308.0990      286.2123      305.2056      258.4612      232.8677      241.5676      247.5866      314.7735      344.4940      331.7862      327.8380      329.5814      327.8773      342.5567      348.9403      406.2092      447.8297      375.5938      308.5779      331.4941        0.0000        0.0000        0.0000        0.0000        0.0000        0.0000        0.0000        0.0000        0.0000        0.0000        0.0000        0.0000        0.0000        0.0000        0.0000        0.0000        0.0000        0.0000        0.0000        0.0000        0.0000        0.0000        0.0000        0.0000        0.0000        0.0000        0.0000        0.0000        0.0000        0.0000        0.0000        0.0000        0.0000        0.0000        0.0000        0.0000        0.0000        0.0000        0.0000        0.0000        0.0000        0.0000        0.0000        0.0000        0.0000        0.0000        0.0000        0.0000        0.0000        0.0000        0.0000        0.0000        0.0000        0.0000        0.0000        0.0000        0.0000
        0.0000        0.0000        0.0000        0.0000        0.0000        0.0000        0.0000        0.0000        0.0000        0.0000        0.0000        0.0000        0.0000        0.0000        0.0000        0.0000        0.0000        0.0000        0.0000        0.0000       21.1513       25.5315       80.6930       10.4092        3.8895        2.7805        3.1497        2.6547        3.0087        3.8434        9.4524        3.7856       13.0341       23.6212       16.8889       19.1307       21.9318       57.1211       49.3950       22.0061       18.4602       40.1642       29.1087       46.7866       71.6670       57.7671       37.0770       26.6942       36.2800       33.5645       42.1232       25.2189       40.6386       52.7961       93.1897       70.4329       39.5658       38.2484       38.9391       38.4459       40.6732       33.8264       40.8297       73.6310       91.3668      105.2586      115.4212      155.9153      180.7615      190.8075      204.0103      124.4082       96.3978      110.9621      114.0687      110.4613      151.3468      167.5462      181.0925      127.6664      127.5601      134.7331      136.5079      133.9953      136.6182      135.0385      142.8510      116.4711      110.8327      132.9391      160.6765      175.0739      194.8073      192.1721      162.9150      153.6684      157.1780      137.9176      129.4807      147.2543      163.1709      163.5406      153.0327      137.1409      132.0107      128.1457      141.0605      147.2176      144.2034      150.5659      137.1132      146.5692      149.1120      142.2869      129.3392      119.1270      103.0253       95.4072       95.2678      104.6468       84.1445       84.5374       74.7132       85.5971       85.7783       85.9499       94.6303      125.2052      132.2515      143.0114      150.5976      177.3582      209.8914      228.8190      179.8783      178.3439      205.5312      237.5859      223.1043      215.0900      210.0898      212.9988      221.1206      223.7024      223.8675      243.3164      261.2032      306.6971      313.0308      369.8227      358.6408      327.0538      344.3023      302.6593      296.9481      293.2425      277.3206      286.0270      330.5379      337.2199      299.3945      315.7588      321.8595      343.0274      375.4804      349.2766      338.2323      362.8683      345.5205      353.1360      375.2919      323.3810      291.9449      277.9117      328.0092      278.3354      256.3791      290.0054      271.9148      266.1742      292.6054      294.1271      321.2793      303.0916      278.3990      316.6800      287.5133      348.4178      349.3972      314.3901      255.2612      296.6340      249.2911        0.0000        0.0000        0.0000        0.0000        0.0000        0.0000        0.0000        0.0000        0.0000        0.0000        0.0000        0.0000        0.0000        0.0000        0.0000        0.0000        0.0000        0.0000        0.0000        0.0000        0.0000        0.0000        0.0000        0.0000        0.0000        0.0000        0.0000        0.0000        0.0000        0.0000        0.0000        0.0000        0.0000        0.0000        0.0000        0.0000        0.0000        0.0000        0.0000        0.0000        0.0000        0.0000        0.0000        0.0000        0.0000        0.0000        0.0000        0.0000        0.0000        0.0000        0.0000        0.0000        0.0000        0.0000        0.0000        0.0000
        0.0000        0.0000        0.0000        0.0000        0.0000        0.0000        0.0000        0.0000        0.0000        0.0000        0.0000        0.0000        0.0000        0.0000        0.0000        0.0000        0.0000        0.0000        0.0000        0.0000       26.5279       33.2517       55.9745        9.0244        6.2614        5.0390        5.2106        4.6162        4.8762        5.5294        7.8060        8.3498        9.7467       17.2763       11.2643       18.4533       27.8085       44.3706       42.3440       32.6075       30.2793       41.6468       32.6943       55.7953       65.0458       56.4353       65.0302       23.8552       44.9108       30.2238       57.2487       37.9670       43.3572       40.1751       92.9893       60.1656       31.4695       31.3924       49.1044       46.5479       40.9885       62.1628       38.3185       95.4764      112.8883       94.3638      163.7331      185.1945      185.3641      224.2677      196.8234      119.9439      128.6646      154.4953      127.3303      138.0471      155.2380      181.9540      210.1121      144.9533      170.4834      195.7450      175.1396      165.7009      142.7103      139.9940      137.1067      114.7349      125.6804      142.7898      143.1933      165.7313      154.5112      179.6947      201.0701      165.1492      163.6579      159.4248      148.7972      153.1556      155.4680      173.4878      178.9393      153.1835      145.4674      147.3211      170.8540      145.4903      152.3447      179.8616      177.5658      184.4978      167.9803      163.8607      137.1147      132.8555      122.4284      117.7291       88.6563       96.0606       91.8045       85.5313       83.6651       98.0742       94.7621       92.3052       99.7418      139.6200      143.2289      141.4606      176.0626      232.2773      205.8817      216.9506      225.2526      201.9898      201.6683      211.5013      220.6733      209.1904      203.6764      211.5886      239.8168      246.2361      266.0045      263.0227      274.9866      323.0303      360.8736      389.1379      360.6434      348.9760      362.2188      348.9149      291.5651      264.3553      254.2375      301.7878      283.4066      337.6050      329.5877      324.9121      313.0449      353.9786      361.4547      365.1798      352.8232      338.8461      342.2986      387.8797      346.7978      303.0427      274.8256      300.3438      302.1431      307.3714      287.0064      272.1515      264.6966      264.1889      221.7259      263.5743      287.1613      281.7141      318.8342      282.6522      248.8774      273.2442      280.1766      239.9149      196.6859      206.2560      171.8396      169.9360        0.0000        0.0000        0.0000        0.0000        0.0000        0.0000        0.0000        0.0000        0.0000        0.0000        0.0000        0.0000        0.0000        0.0000        0.0000        0.0000        0.0000        0.0000        0.0000        0.0000        0.0000        0.0000        0.0000        0.0000        0.0000        0.0000        0.0000        0.0000        0.0000        0.0000        0.0000        0.0000        0.0000        0.0000        0.0000        0.0000        0.0000        0.0000        0.0000        0.0000        0.0000        0.0000        0.0000        0.0000        0.0000        0.0000        0.0000        0.0000        0.0000        0.0000        0.0000        0.0000        0.0000        0.0000        0.0000
        0.0000        0.0000        0.0000        0.0000        0.0000        0.0000        0.0000        0.0000        0.0000        0.0000        0.0000        0.0000        0.0000        0.0000        0.0000        0.0000        0.0000        0.0000        0.0000        0.0000       30.2352       37.4587       56.7782        9.8978        6.7946        8.6241       16.5334       13.5794       13.1521        6.5529        5.9419       10.1252       11.3680       21.1045        8.2368       17.3787       25.5053       34.9818       24.5844       33.3692       37.0279       35.5796       95.7241       27.5738       38.2622       72.6236      115.3200       36.3900       62.6923       39.7214       45.7559       71.3075       61.5929       32.2599       81.1038      125.2114      143.8743       92.7991       35.8828       40.0366       36.8444       41.1757       54.7214      131.9913      213.0410      113.6389      176.5689      200.2860      154.4796      340.0400      256.3088      183.7084      211.8151      171.3303      175.3235      186.0537      208.1603      272.4337      252.7704      160.1232      161.0571      201.9764      190.0921      177.0858      155.7169      141.0172      128.0715      106.1640      109.8066      124.1715      128.3926      151.0751      147.8793      177.0621      190.3693      177.2874      162.3589      197.6622      185.8095      174.0221      165.1110      173.0654      173.9263      162.1851      153.2191      156.9557      173.9436      163.1030      175.5984      192.2495      206.7338      206.5147      176.7796      158.4329      152.3968      168.9579      148.6059      124.6495      107.4484      108.9594      116.1735       92.8557       96.5037      116.8659      116.4785      115.0489      120.2810      163.4266      171.9575      145.6492      190.7309      286.2574      225.0139      211.9503      212.8997      225.8580      235.9027      243.1764      253.7405      227.6419      213.6732      227.8553      264.1650      268.8001      273.5405      271.6312      266.0538      296.3694      334.8180      364.3752      334.2673      318.3274      368.4056      343.7729      280.1740      238.1800      248.4929      272.3865      281.0467      328.0925      297.6037      303.2906      299.7912      336.7463      345.5690      356.3600      344.0652      307.9386      297.4977      315.8244      300.1832      282.6341      259.8718      276.4727      258.3262      249.1355      250.6385      215.9395      221.3535      247.2012      200.4637      215.5190      235.6415      236.6541      222.8540      223.9831      220.1162      235.1108      235.9273      224.7509      216.4153      194.7182      157.9431      143.6651      169.2288        0.0000        0.0000        0.0000        0.0000        0.0000        0.0000        0.0000        0.0000        0.0000        0.0000        0.0000        0.0000        0.0000        0.0000        0.0000        0.0000        0.0000        0.0000        0.0000        0.0000        0.0000        0.0000        0.0000        0.0000        0.0000        0.0000        0.0000        0.0000        0.0000        0.0000        0.0000        0.0000        0.0000        0.0000        0.0000        0.0000        0.0000        0.0000        0.0000        0.0000        0.0000        0.0000        0.0000        0.0000        0.0000        0.0000        0.0000        0.0000        0.0000        0.0000        0.0000        0.0000        0.0000        0.0000
        0.0000        0.0000        0.0000        0.0000        0.0000        0.0000        0.0000        0.0000        0.0000        0.0000        0.0000        0.0000        0.0000        0.0000        0.0000        0.0000        0.0000        0.0000        0.0000        0.0000        0.0000       54.2614       63.1001       64.0746       69.1524       74.9081       91.9495       41.1407       39.9158       28.9037       26.2679       10.4945       15.4351       22.0377       16.8491       13.3732       18.7231       24.0407       21.9264       24.7794       27.5879       27.2646       22.2178       45.7469       41.4262       37.9327       49.5030       51.5354       60.8698       55.5982       71.6808       75.3413       71.9214       69.1535       81.1169      156.4753      214.2259      211.8069      151.1260      216.1000      148.0302      141.4824      229.6420      252.9334      240.0661      352.2125      181.5397      149.9753      166.1357      214.5805      167.9583      159.7969      129.9192      200.2148      216.4181      174.6818      164.9045      161.9214      161.8819      150.2773      164.2120      183.6018      179.1306      179.0555      181.0945      190.9278      157.6667      139.5388      132.7347      138.8154      120.6181      111.4251      141.6532      163.0708      165.2309      171.5224      147.1522      150.0887      189.1611      190.8535      162.2723      163.6015      162.9490      163.8004      157.5112      157.6912      160.4643      169.0153      182.9005      185.1927      183.7414      198.1314      177.2330      184.1197      174.6308      222.0231      189.9641      169.4300      140.8722      151.5680      132.5855      121.3576      124.7959      129.3051      160.2900      164.5013      149.5435      164.2150      160.8913      155.3131      172.4210      221.9609      207.0900      229.4542      271.2688      231.1420      249.1069      264.3697      278.0268      252.3839      249.7381      238.1629      262.4341      268.0742      279.1821      278.0580      304.2636      308.4122      331.0838      346.5201      357.7604      329.6359      353.1443      302.9882      277.7211      250.6864      258.9320      321.5839      340.1590      298.1182      283.3840      287.1213      272.0764      319.4463      368.2849      322.9883      260.7220      259.9110      260.2158      267.6878      253.5965      255.5112      251.3008      243.1853      227.1152      211.5825      207.4565      191.4578      190.5699      200.8304      195.9792      210.4664      193.3316      201.7741      181.5533      182.6764      189.6948      316.0518      231.1001      265.0603      236.1454      215.1511      210.2153      190.9464      201.6514      176.7600        0.0000        0.0000        0.0000        0.0000        0.0000        0.0000        0.0000        0.0000        0.0000        0.0000        0.0000        0.0000        0.0000        0.0000        0.0000        0.0000        0.0000        0.0000        0.0000        0.0000        0.0000        0.0000        0.0000        0.0000        0.0000        0.0000        0.0000        0.0000        0.0000        0.0000        0.0000        0.0000        0.0000        0.0000        0.0000        0.0000        0.0000        0.0000        0.0000        0.0000        0.0000        0.0000        0.0000        0.0000        0.0000        0.0000        0.0000        0.0000        0.0000        0.0000        0.0000        0.0000        0.0000
        0.0000        0.0000        0.0000        0.0000        0.0000        0.0000        0.0000        0.0000        0.0000        0.0000        0.0000        0.0000        0.0000        0.0000        0.0000        0.0000        0.0000        0.0000        0.0000        0.0000        0.0000       37.7219       32.0319       76.3609       86.3013       94.2146       94.4409       51.7088       40.0384       42.9671       39.3862       12.2619       14.7364       19.0480       17.8477       16.4302       20.1955       21.2740       35.6777       37.3783       43.0114       47.5363       45.4743       44.9935       60.4707       47.2579       47.3722       48.2638       51.9282       70.9516       92.8163       98.3968       69.4276       93.9187       94.7692      161.1718      174.5816      176.4834      148.7365      209.0560      191.9511      182.4149      153.1711      203.1573      253.7599      281.9015      172.8303      150.2067      157.4921      137.7480      138.1187      128.3292      166.2982      170.1313      177.5033      127.8450      141.9664      124.8380      194.8560      182.0094      182.8646      174.6778      179.0642      169.8989      178.4368      181.2484      154.7796      148.6628      131.5937      138.0419      135.7322      125.1049      138.7345      157.5362      171.8075      156.8099      161.0867      154.0580      217.2996      250.5805      204.3416      181.2240      173.0262      170.9315      174.8066      158.0885      172.7967      182.9915      184.4316      188.2750      190.1081      186.1473      191.2742      191.9466      178.3313      225.0914      202.6307      172.1934      144.8525      168.5586      151.2454      150.4098      142.4372      168.3530      199.7385      188.0993      167.0869      169.5478      166.8181      151.8029      163.8872      179.3363      206.9646      266.6476      280.6459      258.8378      269.5359      264.0482      263.7520      258.3124      271.8955      272.8244      282.5361      279.4541      276.5582      277.3269      294.1782      325.9675      362.3848      366.7779      337.9608      300.1730      289.0818      275.5758      277.6214      275.0429      345.3788      373.7787      393.1765      316.0523      291.2816      266.5315      256.3938      286.4431      282.6185      252.7745      252.2384      257.0976      250.3271      252.8463      254.2665      272.4890      254.2568      235.3591      224.8443      204.7023      194.1087      181.2280      190.4407      192.1157      183.6319      182.1264      185.1945      196.9089      179.5331      166.9064      192.2404      201.5307      222.9786      213.9753      230.1905      226.1460      224.9254      237.3329      209.6186      162.2100        0.0000        0.0000        0.0000        0.0000        0.0000        0.0000        0.0000        0.0000        0.0000        0.0000        0.0000        0.0000        0.0000        0.0000        0.0000        0.0000        0.0000        0.0000        0.0000        0.0000        0.0000        0.0000        0.0000        0.0000        0.0000        0.0000        0.0000        0.0000        0.0000        0.0000        0.0000        0.0000        0.0000        0.0000        0.0000        0.0000        0.0000        0.0000        0.0000        0.0000        0.0000        0.0000        0.0000        0.0000        0.0000        0.0000        0.0000        0.0000        0.0000        0.0000        0.0000        0.0000        0.0000
        0.0000        0.0000        0.0000        0.0000        0.0000        0.0000        0.0000        0.0000        0.0000        0.0000        0.0000        0.0000        0.0000        0.0000        0.0000        0.0000        0.0000        0.0000        0.0000        0.0000        0.0000       52.2493       50.4119      103.5525      111.6298      109.4136       92.5661       55.1425       48.3558       38.3857       42.9061       13.8099       15.1070       15.0107       14.7407       17.3426       15.5777       21.6612       22.6876       20.7421       32.1701       33.5676       45.2248       62.4520       72.6246       98.1946       75.5060       52.9701       71.6841       85.0516       80.4324       87.5140       87.2354      108.4592      119.2493      145.9142      126.1400      131.8177      139.5004      214.3068      228.3328      205.8112      190.7589      279.1135      200.8777      204.5333      263.0258      247.2995      164.3781      170.0389      164.9416      137.2794      145.9488      117.9565      121.3685      119.0872      176.3095      158.8654      166.7842      174.1752      199.6911      170.3879      174.7099      167.0981      157.1658      179.1864      145.7153      129.1131      138.6660      164.0406      133.2686      114.6638      111.4281      113.7453      150.1107      142.3515      158.2252      144.1602      233.5988      249.2146      220.3469      209.6186      194.3240      210.9568      180.6658      171.3130      193.5110      195.9422      197.7931      198.6479      198.0784      193.5329      195.9036      212.0556      204.9968      219.8209      194.7881      161.1850      152.5669      171.9850      170.3850      189.4073      192.4244      185.1434      187.4591      186.5870      183.3857      196.5024      173.7401      166.0254      174.5779      196.4731      210.6237      228.4805      253.2292      261.8140      262.3076      265.8893      268.2663      263.9328      274.0139      283.3924      280.7528      274.9681      263.7350      269.5275      297.9890      322.4635      333.0411      329.9849      326.6708      311.7008      274.6409      274.6708      289.8026      332.7738      367.9943      360.4830      341.6076      298.4687      267.0422      248.1521      234.2226      271.7354      239.7495      267.0714      261.2639      231.7533      237.8615      248.1272      270.5811      266.7139      246.1588      243.6868      223.3558      215.3554      201.0177      188.7653      176.3231      171.1520      175.0882      163.6324      174.3470      217.2209      198.0043      193.5920      180.8808      237.6668      241.2801      252.3080      236.9140      209.9614      239.5646      271.0630      276.7196      168.2700        0.0000        0.0000        0.0000        0.0000        0.0000        0.0000        0.0000        0.0000        0.0000        0.0000        0.0000        0.0000        0.0000        0.0000        0.0000        0.0000        0.0000        0.0000        0.0000        0.0000        0.0000        0.0000        0.0000        0.0000        0.0000        0.0000        0.0000        0.0000        0.0000        0.0000        0.0000        0.0000        0.0000        0.0000        0.0000        0.0000        0.0000        0.0000        0.0000        0.0000        0.0000        0.0000        0.0000        0.0000        0.0000        0.0000        0.0000        0.0000        0.0000        0.0000        0.0000        0.0000        0.0000
        0.0000        0.0000        0.0000        0.0000        0.0000        0.0000        0.0000        0.0000        0.0000        0.0000        0.0000        0.0000        0.0000        0.0000        0.0000        0.0000        0.0000        0.0000        0.0000        0.0000        0.0000       82.2972       75.3055      133.2045      143.7947      117.2909       90.4795       53.4971       47.1601       46.5053       54.6110       16.0473       15.2464       11.8927       12.7691       17.7194       13.9728       18.2019       21.4755       19.1654       21.4383       31.5978       34.0594       76.8766       73.4699      112.8041       85.5128       73.0065       93.4875      106.4017      110.0415      154.4940      116.2751      111.1787      110.9493      181.6309      157.3212      166.2527      167.5561      226.0072      260.6909      224.4886      230.5385      204.9406      207.3175      166.7341      177.8999      115.6334      146.2509      126.1940      126.3190      151.9286      145.3974      168.7774      172.1352      180.9699      199.5186      153.5905      160.0864      176.2377      165.0721      143.8473      172.9460      165.5127      161.7791      156.0467      136.6159      116.1420      156.8214      136.8383      121.5890      106.1271      108.0900      106.1129      115.1735      109.7430      140.1791      145.4096      167.9089      195.7439      197.0714      206.3139      208.0913      209.8792      202.5189      198.5035      192.1603      207.9345      234.7035      205.3274      203.8117      206.3371      189.9683      199.3353      191.7675      186.1273      177.5960      171.5421      151.4916      181.4450      196.3958      244.8630      234.5790      203.0186      169.8723      186.6122      196.4282      201.3765      206.7967      206.9851      214.7472      211.4772      229.2879      243.2549      268.7470      265.6997      274.2246      280.3732      297.7423      279.3645      277.0754      264.8925      264.0411      264.5574      262.5406      275.2174      281.6905      293.1296      295.0023      297.3323      291.9936      270.3568      267.3203      263.8611      283.7988      307.4751      307.7392      295.3680      286.1748      248.5816      241.8748      205.8644      194.8812      223.3890      231.2039      231.5004      188.4929      182.1763      209.1918      230.4021      269.6214      235.2082      234.1895      226.8375      215.5132      195.5570      205.5970      198.1473      192.3608      199.7399      199.3915      191.5793      201.8659      268.0795      251.5107      199.8649      186.4680      221.4337      221.7168      230.9535      235.1125      213.9511      239.4206      260.7900      276.8382        0.0000        0.0000        0.0000        0.0000        0.0000        0.0000        0.0000        0.0000        0.0000        0.0000        0.0000        0.0000        0.0000        0.0000        0.0000        0.0000        0.0000        0.0000        0.0000        0.0000        0.0000        0.0000        0.0000        0.0000        0.0000        0.0000        0.0000        0.0000        0.0000        0.0000        0.0000        0.0000        0.0000        0.0000        0.0000        0.0000        0.0000        0.0000        0.0000        0.0000        0.0000        0.0000        0.0000        0.0000        0.0000        0.0000        0.0000        0.0000        0.0000        0.0000        0.0000        0.0000        0.0000        0.0000
        0.0000        0.0000        0.0000        0.0000        0.0000        0.0000        0.0000        0.0000        0.0000        0.0000        0.0000        0.0000        0.0000        0.0000        0.0000        0.0000        0.0000        0.0000        0.0000        0.0000        0.0000        0.0000      227.0241      179.2871      156.2977      139.6593      110.9041       84.1381       67.0789       54.1222       47.1149        8.5477        5.0198        5.9762        7.3916       34.5489       44.9244       48.8586       51.7659       45.7209       49.1415       53.6469       62.1252       53.5036       45.7400       53.6446       68.4659       73.7074       93.1101       88.0033      118.8195      143.9337      159.5153      118.0121      129.0437      165.7869      179.9573      142.3783      142.8291      197.9462      186.9690      159.3083      148.2633      165.6152      228.7225      185.7530      173.6753      176.3646      148.9043      143.0068      151.1839      175.0380      193.9923      204.7485      210.9874      175.1686      174.1008      173.3818      195.6100      202.7273      184.5922      171.5750      177.7316      193.5083      170.7077      158.1918      155.8966      140.2799      124.9946      120.8040      143.2359      133.0851      127.4844      109.0186      115.6555       92.8728      109.6760      137.6098      157.1788      153.8464      176.7225      186.3290      216.5973      204.7777      189.4185      193.0799      188.7147      228.0316      260.7659      229.8656      217.7234      246.1084      234.4747      205.1085      203.4750      235.2898      206.0551      166.7264      161.3443      197.3798      206.8482      233.1487      208.2652      201.3661      188.8078      179.1628      188.5348      240.2685      236.5711      263.9692      280.7431      257.2663      263.1723      270.6385      274.4612      280.8082      282.1745      288.2287      302.4954      279.4820      265.6936      256.5910      257.2509      247.5815      235.0679      240.2243      237.6933      269.1967      266.7549      266.1502      287.9344      252.5299      234.9856      227.3746      260.1697      338.1537      273.5285      240.5762      246.2417      246.1521      191.5126      169.4471      165.4782      162.1357      151.4498      126.0619      127.2296      168.7441      198.6522      212.5023      239.8708      221.6248      243.3095      220.7014      211.9762      222.9910      237.0173      234.8562      251.3039      225.3889      228.3420      213.7865      216.7475      223.7627      221.2100      185.5226      171.5380      153.8399      164.7754      166.0246      163.4115      202.9243      218.2740      240.3965      277.8430      280.0102      303.7812      338.8734      355.5817        0.0000        0.0000        0.0000        0.0000        0.0000        0.0000        0.0000        0.0000        0.0000        0.0000        0.0000        0.0000        0.0000        0.0000        0.0000        0.0000        0.0000        0.0000        0.0000        0.0000        0.0000        0.0000        0.0000        0.0000        0.0000        0.0000        0.0000        0.0000        0.0000        0.0000        0.0000        0.0000        0.0000        0.0000        0.0000        0.0000        0.0000        0.0000        0.0000        0.0000        0.0000        0.0000        0.0000        0.0000        0.0000        0.0000        0.0000        0.0000        0.0000        0.0000
        0.0000        0.0000        0.0000        0.0000        0.0000        0.0000        0.0000        0.0000        0.0000        0.0000        0.0000        0.0000        0.0000        0.0000        0.0000        0.0000        0.0000        0.0000        0.0000        0.0000        0.0000        0.0000        0.0000        0.0000        0.0000        0.0000      131.4382       95.5038       75.9974       59.7640       44.6970        3.5257        3.9262        6.1995        7.0229       37.8186       52.0483       61.2706       65.8587       60.7586       62.6984       58.8856       58.6665       48.5876       45.1994       52.8092       60.6558       65.3937       65.5755       78.7008       88.2594      100.9607      129.5246      118.8402      108.2816      123.4990      139.8605      137.2026      146.7734      174.3564      168.6430      183.9091      168.0427      194.6977      225.5551      203.2954      153.5458      167.9705      149.9352      178.4682      177.3597      177.4592      233.5304      200.6131      182.0943      150.3400      171.4349      178.6812      187.8977      172.9771      159.1638      151.5254      129.9397      161.6740      176.8402      154.1374      129.2187      116.8673      101.3463      101.0589      102.6985       86.9714      101.9585       87.6837       98.0640       88.0021       98.5390      134.4402      135.7054      152.3167      165.3671      189.1474      195.4301      185.7866      193.5918      191.5928      194.6195      233.8539      262.6595      240.6776      244.2039      290.1069      263.1948      235.8811      217.3898      246.7783      206.1830      182.8286      168.7355      226.3967      231.0712      234.6583      231.0102      243.7845      198.1748      196.2202      218.4967      271.1961      304.5034      313.7446      309.2079      263.6898      276.3830      271.5435      293.9973      320.7259      296.4106      311.3253      330.6976      291.9777      266.1812      271.7115      287.6981      216.3849      240.2497      238.3023      240.4364      238.5149      238.8085      249.8126      249.9857      227.1977      218.6013      231.0797      265.4317      253.2494      219.8367      192.9813      170.8969      156.0077      176.4248      137.0895      126.7446      106.6165      108.8061      118.9251      124.3658      142.7439      164.1622      193.9477      218.9998      222.2855      231.5543      190.5743      186.8113      237.5388      252.3584      223.9209      205.5129      216.1420      203.2641      214.8631      218.1918      198.7920      187.9594      179.4018      165.1524      167.2831      147.6617      153.0089      170.4206      192.5024      206.0916      244.5659      296.4184      316.0384      312.9857      322.3941      326.1474        0.0000        0.0000        0.0000        0.0000        0.0000        0.0000        0.0000        0.0000        0.0000        0.0000        0.0000        0.0000        0.0000        0.0000        0.0000        0.0000        0.0000        0.0000        0.0000        0.0000        0.0000        0.0000        0.0000        0.0000        0.0000        0.0000        0.0000        0.0000        0.0000        0.0000        0.0000        0.0000        0.0000        0.0000        0.0000        0.0000        0.0000        0.0000        0.0000        0.0000        0.0000        0.0000        0.0000        0.0000        0.0000        0.0000        0.0000        0.0000        0.0000        0.0000
        0.0000        0.0000        0.0000        0.0000        0.0000        0.0000        0.0000        0.0000        0.0000        0.0000        0.0000        0.0000        0.0000        0.0000        0.0000        0.0000        0.0000        0.0000        0.0000        0.0000        0.0000        0.0000        0.0000        0.0000        0.0000        0.0000        0.0000      118.4837      102.7849       84.0555       70.0710        3.3272        7.3181        3.8775        9.1399       60.4288       69.0092       75.8154       75.6195       69.3080       68.9135       65.8609       70.6274       53.6352       41.1629       49.9317       54.6863       52.5828       56.9344       68.5113       75.9470      108.9782      104.1813      101.1523      123.5744      121.6952      130.7001      136.8810      151.8983      182.4604      168.7746      161.7324      172.8826      200.1835      216.5785      195.0816      197.9803      142.4856      171.3265      167.4505      191.2606      205.8368      220.9162      202.5383      193.0872      166.9533      171.3275      170.0021      188.2854      164.6007      161.8860      149.1152      128.6619      137.5730      128.1612      124.1577      110.9738      115.2481       74.3321       63.3822       77.8956       80.7937       91.9569      108.7327      130.1792       99.4907      112.7036      119.4460      127.3040      145.5580      163.1166      187.4438      175.3341      196.1040      207.1867      212.3438      202.0266      240.7424      273.6341      263.5339      242.9617      305.1450      310.6193      282.2241      230.3306      241.1084      204.7878      201.9170      209.9142      233.7548      238.2710      224.2438      229.7222      241.8445      202.8865      196.2486      229.0612      279.1823      328.9680      360.4652      305.9544      260.3472      288.6393      275.3834      299.2674      283.3923      292.2350      329.3026      347.1911      356.1954      272.5430      267.6192      269.8581      222.4255      210.3927      214.2151      232.2304      236.3088      224.0574      210.2910      205.8428      201.2729      230.3976      257.2747      239.4198      192.8389      169.7544      162.9703      158.8365      138.3058      114.3377      112.6698      105.8757       96.6779       91.9029       98.8731      104.7193      136.2381      156.2530      178.8482      175.3675      180.2404      186.6266      177.8321      175.5124      223.8651      227.1696      205.3270      197.5086      196.1903      204.4117      198.0282      181.9378      176.2534      161.5636      166.6605      170.3441      152.2091      168.6830      149.9693      163.5996      197.2426      211.1002      245.9385      319.2794      330.3941      329.7694      323.0634      319.2449      168.5100        0.0000        0.0000        0.0000        0.0000        0.0000        0.0000        0.0000        0.0000        0.0000        0.0000        0.0000        0.0000        0.0000        0.0000        0.0000        0.0000        0.0000        0.0000        0.0000        0.0000        0.0000        0.0000        0.0000        0.0000        0.0000        0.0000        0.0000        0.0000        0.0000        0.0000        0.0000        0.0000        0.0000        0.0000        0.0000        0.0000        0.0000        0.0000        0.0000        0.0000        0.0000        0.0000        0.0000        0.0000        0.0000        0.0000        0.0000        0.0000        0.0000
        0.0000        0.0000        0.0000        0.0000        0.0000        0.0000        0.0000        0.0000        0.0000        0.0000        0.0000        0.0000        0.0000        0.0000        0.0000        0.0000        0.0000        0.0000        0.0000        0.0000        0.0000        0.0000        0.0000        0.0000        0.0000        0.0000        0.0000        0.0000        0.0000        0.0000      107.4046        4.2774        2.9232        3.5490        6.1841       93.6714       92.9161       90.1527       80.7151       77.2522       67.0697       62.6923       60.1036       48.0146       42.6051       50.8707       52.3145       49.1211       56.7247       69.0653       74.3669       87.9339       92.0152       95.5721       99.0755      114.9463      146.5484      151.1077      171.2552      202.6791      213.3908      186.4070      180.3804      211.5698      227.3785      200.7528      218.7863      206.5498      224.4159      229.4782      244.0759      202.7451      199.8542      215.3775      202.0802      184.1674      171.6440      174.4742      187.0864      176.1776      146.5393      150.8875      135.8886      148.3215      123.0800      130.9535      126.0083       90.5023       67.0294       60.6443       65.7178       69.3420       80.2809       90.8846      113.3588       94.7999       99.3367      110.9942      128.2458      130.4388      144.0960      135.9857      153.0181      197.6359      188.4785      206.8599      208.8539      249.0385      273.1638      269.1688      271.8542      313.5833      280.5300      251.8715      215.1442      227.5434      237.0093      246.4274      196.3756      287.4728      314.3020      276.0222      248.0413      233.7803      251.0629      226.9407      218.3995      265.0403      287.6713      336.6893      320.2441      301.4007      286.3236      280.1648      276.0356      282.0690      288.9127      316.9569      322.3946      301.1516      307.7342      268.6123      248.5589      220.1858      207.2467      219.2000      205.3957      223.8742      201.2660      213.3699      229.6660      219.1370      204.0216      202.2946      184.1150      153.4394      133.4638      122.6937      122.5905      100.4649       91.7075       92.3907      106.4345      101.9576       81.1625       87.0750      100.2774      137.7979      133.0187      150.1791      164.2341      159.1051      149.6697      143.8040      147.3048      171.1076      169.3976      169.9438      163.0696      169.3839      167.6825      162.8993      151.7108      151.7378      160.3462      161.9800      169.5782      182.3249      191.6213      175.4364      185.1355      211.5771      232.3051      252.7347      315.3556      300.8294      318.0633      350.9343      320.2964      227.1900        0.0000        0.0000        0.0000        0.0000        0.0000        0.0000        0.0000        0.0000        0.0000        0.0000        0.0000        0.0000        0.0000        0.0000        0.0000        0.0000        0.0000        0.0000        0.0000        0.0000        0.0000        0.0000        0.0000        0.0000        0.0000        0.0000        0.0000        0.0000        0.0000        0.0000        0.0000        0.0000        0.0000        0.0000        0.0000        0.0000        0.0000        0.0000        0.0000        0.0000        0.0000        0.0000        0.0000        0.0000        0.0000        0.0000        0.0000        0.0000        0.0000
        0.0000        0.0000        0.0000        0.0000        0.0000        0.0000        0.0000        0.0000        0.0000        0.0000        0.0000        0.0000        0.0000        0.0000        0.0000        0.0000        0.0000        0.0000        0.0000        0.0000        0.0000        0.0000        0.0000        0.0000        0.0000        0.0000        0.0000        0.0000        0.0000        0.0000        0.0000      163.1596      144.0034        0.0000        0.0000      109.4234      107.5183      104.7563       88.9808       41.5910       33.5104       30.8217       30.8800       39.5737       42.0741       48.1608       60.5532      105.6512      119.0528      125.7235      120.4157       80.7235       80.2037       86.0028       91.2688      101.7750      106.0086      113.3367      104.4567      149.1586      149.4010      159.9774      145.6689      178.9716      171.7763      174.5030      191.3654      176.9690      179.4025      187.7598      183.5936      185.9906      213.9953      218.5723      203.8823      278.7852      215.6028      227.3392      225.5452      254.6178      219.9174      219.0457      198.4162      231.8464      171.8401      143.8314      149.8851      118.3452       88.9189       44.7784       59.8605       71.6262       79.7460      119.8082      170.7272      116.4353      123.7195      123.8540      135.5816      142.2262      140.9059      139.7802      149.3012      185.7407      177.9327      198.8957      216.2523      240.8809      275.6620      295.9090      289.8151      287.5674      253.7431      239.7049      231.0920      263.3559      250.2902      221.1408      214.7369      349.3091      409.9310      332.2046      254.9449      239.5780      250.6749      235.9587      228.0938      240.3624      275.7735      320.1674      280.7547      247.2379      236.0476      275.0510      279.4476      259.4682      248.8466      244.1922      259.9841      243.4984      239.4243      233.5123      232.9854      219.0712      208.5483      197.4986      199.5805      216.8890      179.1694      180.2659      203.7724      242.7292      204.5120      189.9506      171.8585      144.3078      128.2960      118.5793      106.8138       94.8151       81.9417       82.7199       92.2664       86.1228       90.7693      117.8775      126.9371      143.7255      130.3855      145.2914      142.9240      120.3076      105.9351      103.2348      105.3760       96.1646      114.0162      103.2742      104.5097      121.8214      125.6521      114.4986      111.1616      121.1052      140.6251      150.2424      145.4669      170.6455      185.2211      202.0030      230.5226      232.8673      230.8525      262.4797      294.2907      295.5464      300.9730      321.1249        0.0000        0.0000        0.0000        0.0000        0.0000        0.0000        0.0000        0.0000        0.0000        0.0000        0.0000        0.0000        0.0000        0.0000        0.0000        0.0000        0.0000        0.0000        0.0000        0.0000        0.0000        0.0000        0.0000        0.0000        0.0000        0.0000        0.0000        0.0000        0.0000        0.0000        0.0000        0.0000        0.0000        0.0000        0.0000        0.0000        0.0000        0.0000        0.0000        0.0000        0.0000        0.0000        0.0000        0.0000        0.0000        0.0000        0.0000        0.0000        0.0000        0.0000        0.0000
        0.0000        0.0000        0.0000        0.0000        0.0000        0.0000        0.0000        0.0000        0.0000        0.0000        0.0000        0.0000        0.0000        0.0000        0.0000        0.0000        0.0000        0.0000        0.0000        0.0000        0.0000        0.0000        0.0000        0.0000        0.0000        0.0000        0.0000        0.0000        0.0000        0.0000        0.0000        0.0000        0.0000        0.0000        0.0000        0.0000        0.0000      117.2768       99.0943       43.1390       32.0831       28.9464       31.1939       40.9534       44.2618       52.4784       66.6500      121.6478      141.3017      142.7536      129.8403       77.9257       72.0921       75.9470       89.0860      106.9544      106.2409      104.1303       94.5723      120.9268      119.1342      126.6755      114.8360      169.1969      159.1409      157.0186      152.4933      162.1059      179.7628      156.2299      144.7801      185.5420      198.7055      205.4590      217.1175      275.1399      191.3306      181.8512      178.7697      220.8365      196.4838      188.6050      163.6526      159.0791      117.5774      110.8647      188.8760      292.2446      135.7303       99.3848       55.6287       65.3781      102.9874       83.9252      134.9741       90.8688       84.0168      105.2182      120.2091      115.8895      126.8534      123.5087      156.9282      159.4372      171.5552      184.6945      200.6498      223.6419      244.4678      269.6811      270.7776      287.8262      259.8218      274.3842      281.5945      258.2151      226.5235      222.1537      221.5280      309.7507      344.3098      329.0063      273.7726      230.9740      224.9564      257.1130      259.1648      215.3691      250.9137      267.8292      257.1347      274.2061      276.1935      264.2010      257.8607      234.2563      230.8261      237.1350      243.4892      237.0065      203.0374      206.5782      223.3307      216.7855      206.5171      202.1152      191.0872      182.5722      161.9293      156.4791      168.6830      191.7191      188.3529      211.7063      191.6530      141.9707      123.4940      105.7045       94.7318       81.6001       78.3299       86.0678      100.1993       79.0515       81.5684      100.0521      101.1144      117.9787      121.6467      132.9667      129.7404      113.7829       92.2706       86.6035       78.4802       70.2649       82.8042      111.9217       86.2208      100.1046      104.8823      105.3394      113.0071      111.8718      125.2524      123.7859      142.6140      161.1743      187.9073      209.5889      224.8178      295.6682      275.7308      267.7578      284.2160      279.3288      290.6919        0.0000        0.0000        0.0000        0.0000        0.0000        0.0000        0.0000        0.0000        0.0000        0.0000        0.0000        0.0000        0.0000        0.0000        0.0000        0.0000        0.0000        0.0000        0.0000        0.0000        0.0000        0.0000        0.0000        0.0000        0.0000        0.0000        0.0000        0.0000        0.0000        0.0000        0.0000        0.0000        0.0000        0.0000        0.0000        0.0000        0.0000        0.0000        0.0000        0.0000        0.0000        0.0000        0.0000        0.0000        0.0000        0.0000        0.0000        0.0000        0.0000        0.0000        0.0000        0.0000
        0.0000        0.0000        0.0000        0.0000        0.0000        0.0000        0.0000        0.0000        0.0000        0.0000        0.0000        0.0000        0.0000        0.0000        0.0000        0.0000        0.0000        0.0000        0.0000        0.0000        0.0000        0.0000        0.0000        0.0000        0.0000        0.0000        0.0000        0.0000        0.0000        0.0000        0.0000        0.0000        0.0000        0.0000        0.0000        0.0000        0.0000        0.0000        0.0000       60.7202       52.9702       50.4675       50.9580       65.6151       67.8835       75.6808       87.7548      150.4041      167.5219      165.6251      144.4067       81.7382       79.6911       84.6089       92.5039       99.4342       93.4405      103.5706       82.7519      116.5411      112.5896      125.9026      136.0908      175.8768      164.7166      181.2379      166.0251      164.1643      156.0053      133.4892      120.2702      175.7490      185.9665      152.0590      135.9791      185.9899      159.2266      165.2340      169.8061      139.2052      133.2912      195.0125      204.8053      145.9485       99.9455      133.8476      145.6503      188.0573      245.8279      137.7493       85.1036       62.7074      145.6251      152.1896       79.4724       61.8892       68.3216       79.4926       91.9453       93.4859       99.5697      113.7252      116.0922      134.7791      143.2523      165.9890      192.4133      216.5886      218.3987      242.0904      248.4232      260.4019      268.6362      234.2439      231.5675      259.2235      212.7581      200.3540      222.6995      280.9586      297.7774      299.7075      259.5889      231.4239      250.1611      216.0388      198.0027      191.4558      243.2526      255.5131      222.2199      236.3949      253.8040      272.8834      231.5068      220.8318      240.7387      212.5733      190.2184      205.3013      189.8949      182.1563      174.0221      185.7649      186.8372      159.1317      142.8409      138.1778      134.0316      156.7034      172.1239      196.3211      169.7305      191.7673      178.9389      132.0413      112.7661      101.0673       79.8178       83.3245      103.0397      103.7727       87.3221       74.0588       78.3945       85.2715       92.7319      100.2458      121.3684      131.3134      118.6887      107.8830       88.7103       56.3395       59.5159       55.5255       61.9531       70.6104       75.1276       71.8910       91.4651      101.3979      111.3084      118.2536      123.2924      136.5703      155.0879      174.4010      196.7028      223.6891      229.1989      282.9608      306.1540      274.7350      304.7693      297.6798      299.3201        0.0000        0.0000        0.0000        0.0000        0.0000        0.0000        0.0000        0.0000        0.0000        0.0000        0.0000        0.0000        0.0000        0.0000        0.0000        0.0000        0.0000        0.0000        0.0000        0.0000        0.0000        0.0000        0.0000        0.0000        0.0000        0.0000        0.0000        0.0000        0.0000        0.0000        0.0000        0.0000        0.0000        0.0000        0.0000        0.0000        0.0000        0.0000        0.0000        0.0000        0.0000        0.0000        0.0000        0.0000        0.0000        0.0000        0.0000        0.0000        0.0000        0.0000        0.0000        0.0000
        0.0000        0.0000        0.0000        0.0000        0.0000        0.0000        0.0000        0.0000        0.0000        0.0000        0.0000        0.0000        0.0000        0.0000        0.0000        0.0000        0.0000        0.0000        0.0000        0.0000        0.0000        0.0000        0.0000        0.0000        0.0000        0.0000        0.0000        0.0000        0.0000        0.0000        0.0000        0.0000        0.0000        0.0000        0.0000        0.0000        0.0000        0.0000        0.0000        0.0000       88.9382       86.5214       86.4957      110.0341      111.2833      116.6325      121.1125      187.4085      194.9096      190.5788      168.8784      100.3512       82.9431       84.8001      103.3277      104.0733      102.9074       98.9330       89.8481      121.3147      133.8768      138.7672      131.1208      153.4357      142.5604      153.6889      162.3190      148.8916      128.2311      141.7165      134.7099      157.0013      140.8952      148.2212      125.8510      160.5360      143.0760      165.9121      164.5102      144.4881      145.0626      209.1064      182.7683      175.0011      174.9179      210.3890      304.6396      332.8771      301.0308      199.0640      175.1010       94.8496       98.8730      129.3109      112.2222       76.2893       74.4081       71.8211       77.8952       90.3864       96.9918      114.2518      119.8586      116.3592      138.1026      167.9040      174.5985      193.6191      200.3002      215.7439      223.2841      259.2729      243.2965      227.2935      214.8281      223.7552      201.6300      200.1074      201.8446      257.7528      255.0662      252.1562      239.9795      226.0670      243.1006      217.5215      205.4739      208.7796      237.6310      225.5419      194.6863      214.7960      230.5760      237.9337      229.7212      214.4375      252.4808      183.5170      156.6842      150.7287      150.6353      148.4048      168.1703      149.4335      147.8726      134.8531      122.9320      125.4103      126.1271      132.6360      156.7988      166.4387      172.4483      196.4941      150.4253      141.1962      157.7671      146.3191      111.9189       83.4114       85.6009       84.6554       73.3553       73.9615       85.1711       80.2159       85.5731       98.6886      116.0479      108.2800       96.6712       72.6833       58.4446       50.8567       61.0313       62.4147       86.8872       73.3877       60.2928       71.5816       85.1991      104.8317       95.3195      117.4477      125.3984      155.8413      176.7177      203.1017      244.1934      251.1109      291.4697      306.3593      340.2542      319.4913      281.7919      287.2351        0.0000        0.0000        0.0000        0.0000        0.0000        0.0000        0.0000        0.0000        0.0000        0.0000        0.0000        0.0000        0.0000        0.0000        0.0000        0.0000        0.0000        0.0000        0.0000        0.0000        0.0000        0.0000        0.0000        0.0000        0.0000        0.0000        0.0000        0.0000        0.0000        0.0000        0.0000        0.0000        0.0000        0.0000        0.0000        0.0000        0.0000        0.0000        0.0000        0.0000        0.0000        0.0000        0.0000        0.0000        0.0000        0.0000        0.0000        0.0000        0.0000        0.0000        0.0000        0.0000        0.0000
        0.0000        0.0000        0.0000        0.0000        0.0000        0.0000        0.0000        0.0000        0.0000        0.0000        0.0000        0.0000        0.0000        0.0000        0.0000        0.0000        0.0000        0.0000        0.0000        0.0000        0.0000        0.0000        0.0000        0.0000        0.0000        0.0000        0.0000        0.0000        0.0000        0.0000        0.0000        0.0000        0.0000        0.0000        0.0000        0.0000        0.0000        0.0000        0.0000        0.0000        0.0000        0.0000        0.0000      254.5161      253.1062      249.8598      246.9353      227.7910      229.0319      213.8831      184.8367      114.8960       92.3132       86.8433       94.3047      143.1425      144.4612      147.3416      146.2598      140.3390      145.3578      135.6377      118.2111       91.1014       80.2454       73.2558       91.6183       99.1514      101.8856      105.3521      104.4765       95.6694      120.9702      118.1228      104.2471      104.1831      110.4414      124.7032      115.6927      204.8661      174.0993      199.9704      215.3527      347.8028      454.0532      514.8807      520.5571      498.6552      470.5016      386.2556      327.6022      196.0054      144.6549      150.0596      151.5670      121.7676       94.4544      125.6416      140.2094      143.5254      135.3705      137.9863      148.6815      123.7749      146.7570      181.5219      188.2202      184.0079      195.9741      234.3983      255.7512      293.8367      265.2917      253.7422      240.6062      257.9779      248.2128      240.9233      216.3894      197.7675      185.1849      190.9132      191.5647      184.7413      181.5340      188.7811      183.7122      159.4266      168.6916      164.4249      149.1802      164.6092      184.1226      220.9674      229.6885      173.9568      180.9460      178.8223      151.9051      143.6557      136.7110      128.8735      147.8587      145.9194      143.2663      133.8505      141.8230      157.4773      125.7213      138.9364      145.0159      180.8511      204.2532      219.8038      175.1062      189.1145      150.1033      124.3150       94.5002      105.9591      100.5752       87.2733       84.0939       79.3220       84.1980       82.4568       83.3260       72.0838       72.1933       73.9816       61.5117       51.6468       47.1875       48.5283       65.4619       77.5556      100.5831      106.3311       77.9890       62.9161       76.7974       94.9294       90.4817      119.5822      166.4521      191.7457      193.1654      264.9186      287.8421      319.2038      354.8661      360.9364      344.9229      338.3551      311.1520      131.7299        0.0000        0.0000        0.0000        0.0000        0.0000        0.0000        0.0000        0.0000        0.0000        0.0000        0.0000        0.0000        0.0000        0.0000        0.0000        0.0000        0.0000        0.0000        0.0000        0.0000        0.0000        0.0000        0.0000        0.0000        0.0000        0.0000        0.0000        0.0000        0.0000        0.0000        0.0000        0.0000        0.0000        0.0000        0.0000        0.0000        0.0000        0.0000        0.0000        0.0000        0.0000        0.0000        0.0000        0.0000        0.0000        0.0000        0.0000        0.0000        0.0000        0.0000        0.0000        0.0000        0.0000
        0.0000        0.0000        0.0000        0.0000        0.0000        0.0000        0.0000        0.0000        0.0000        0.0000        0.0000        0.0000        0.0000        0.0000        0.0000        0.0000        0.0000        0.0000        0.0000        0.0000        0.0000        0.0000        0.0000        0.0000        0.0000        0.0000        0.0000        0.0000        0.0000        0.0000        0.0000        0.0000        0.0000        0.0000        0.0000        0.0000        0.0000        0.0000        0.0000        0.0000        0.0000        0.0000        0.0000        0.0000      327.4120      317.3752      302.8576      270.2285      259.4371      239.0302      204.0204      123.6660       99.8298       92.5072      101.8338      149.4138      162.7668      167.0801      162.8373      149.8945      144.5697      128.7371      113.5603       72.5447       51.7344       41.1173       54.9881       77.3491       85.9186       82.8546       79.2769       78.9676       86.5404       74.4638       77.6112       62.8250       62.6013       92.6060      110.6728      159.0645      194.8354      249.1989      324.6527      476.6355      540.2588      583.8868      589.8509      561.9786      537.0649      457.9938      399.0445      266.8359      192.5699      159.1183      134.3123       99.7668      132.9760      158.4538      215.5359      151.6816      127.9203      138.2837      107.3352      102.7792      142.7240      181.2075      166.5230      166.2703      176.5823      213.5604      232.2373      270.0729      244.8796      253.9485      252.8376      266.2605      247.3835      223.6951      191.3795      173.7508      163.3125      168.9315      156.8635      173.3625      158.2305      149.6448      150.8399      152.5762      151.1891      158.8482      189.2424      176.8562      176.9627      227.1021      208.0204      164.9620      165.4744      179.1121      168.7316      150.7238      125.1579      124.4367      130.3386      139.5828      136.9456      132.4140      129.6200      150.7775      135.1394      146.4964      136.1872      193.2589      239.4823      248.7077      220.3719      283.6153      214.9741      158.2159      153.9849       99.4411       87.2758       73.7720       78.9318       71.8280       74.2937       70.4448       75.6660       57.7575       61.8630       54.6677       51.4722       48.7067       46.8134       51.9960       57.6320       71.9557      106.1991       99.3410       80.4656       68.7477       85.3625       87.2774       93.0802      125.3938      151.5272      192.2448      198.5648      289.3691      350.7242      382.8284      373.1603      382.5557      369.7252      353.4168      307.5630      114.8100        0.0000        0.0000        0.0000        0.0000        0.0000        0.0000        0.0000        0.0000        0.0000        0.0000        0.0000        0.0000        0.0000        0.0000        0.0000        0.0000        0.0000        0.0000        0.0000        0.0000        0.0000        0.0000        0.0000        0.0000        0.0000        0.0000        0.0000        0.0000        0.0000        0.0000        0.0000        0.0000        0.0000        0.0000        0.0000        0.0000        0.0000        0.0000        0.0000        0.0000        0.0000        0.0000        0.0000        0.0000        0.0000        0.0000        0.0000        0.0000        0.0000        0.0000        0.0000        0.0000        0.0000
        0.0000        0.0000        0.0000        0.0000        0.0000        0.0000        0.0000        0.0000        0.0000        0.0000        0.0000        0.0000        0.0000        0.0000        0.0000        0.0000        0.0000        0.0000        0.0000        0.0000        0.0000        0.0000        0.0000        0.0000        0.0000        0.0000        0.0000        0.0000        0.0000        0.0000        0.0000        0.0000        0.0000        0.0000        0.0000        0.0000        0.0000        0.0000        0.0000        0.0000        0.0000        0.0000        0.0000        0.0000        0.0000        0.0000      369.7917      330.3723      313.7209      289.5291      249.7622      153.5084      128.2538      119.1222      129.3091      184.7630      197.7428      204.3877      198.9927      182.1501      172.3670      155.2005      128.4865       72.5643       52.6636       43.0973       50.6525       76.1568       83.8033       90.8329       88.9509       84.5963       79.2505       90.8858       79.9158       56.8404       64.1482       86.3879       96.5740      197.1264      340.3513      404.3735      456.4756      575.3638      613.1014      627.0587      577.5709      554.4147      564.7086      552.1044      487.0306      318.2666      238.2113      185.5483      156.8507      118.1774      151.4487      126.2118      107.1694      122.6018      109.4162      172.1127      108.4102      107.1840      147.6138      169.3326      147.1630      153.7022      176.0391      177.6890      197.0932      238.4539      252.9521      259.4973      244.2617      248.3293      229.3684      199.6032      167.5559      145.5524      133.7783      131.7039      132.9525      150.1801      146.9394      146.6130      144.8146      148.3457      132.1183      125.6797      139.8452      152.2688      151.0297      159.9828      157.8409      159.6930      169.2741      176.5466      159.4668      168.2620      165.6173      109.6073      124.9920      128.6401      114.2671      125.0858      116.0188      101.8037       92.2679      102.3961      132.8098      184.6690      206.4061      208.3861      242.5204      206.9442      238.8229      167.4756       93.1559       84.6848       88.8034       73.6273       78.0699       69.7791       66.1168       60.2486       59.3062       54.2303       70.8356       55.6747       51.6672       56.8206       52.5002       52.3125       56.8823       68.3109       79.3402      101.1012       88.9054       66.0021       72.4970       83.1942      115.2982      140.1616      145.5131      177.9248      205.8381      304.3615      333.8580      361.7999      363.7558      370.8515      379.5770      356.2154      308.9791      127.7100        0.0000        0.0000        0.0000        0.0000        0.0000        0.0000        0.0000        0.0000        0.0000        0.0000        0.0000        0.0000        0.0000        0.0000        0.0000        0.0000        0.0000        0.0000        0.0000        0.0000        0.0000        0.0000        0.0000        0.0000        0.0000        0.0000        0.0000        0.0000        0.0000        0.0000        0.0000        0.0000        0.0000        0.0000        0.0000        0.0000        0.0000        0.0000        0.0000        0.0000        0.0000        0.0000        0.0000        0.0000        0.0000        0.0000        0.0000        0.0000        0.0000        0.0000        0.0000        0.0000        0.0000
        0.0000        0.0000        0.0000        0.0000        0.0000        0.0000        0.0000        0.0000        0.0000        0.0000        0.0000        0.0000        0.0000        0.0000        0.0000        0.0000        0.0000        0.0000        0.0000        0.0000        0.0000        0.0000        0.0000        0.0000        0.0000        0.0000        0.0000        0.0000        0.0000        0.0000        0.0000        0.0000        0.0000        0.0000        0.0000        0.0000        0.0000        0.0000        0.0000        0.0000        0.0000        0.0000        0.0000        0.0000        0.0000        0.0000        0.0000      406.1789      392.4831      365.2742      322.0908      204.1880      177.4955      170.0699      179.1770      245.0643      254.3628      261.7544      264.5288      239.1861      231.5361      219.4296      175.3501       88.2436       66.2099       58.5264       69.3988      102.4499      108.4411      111.1874      109.9279       98.9975      111.6042      105.1830      109.6422       69.7329      115.5781      157.9533      135.9897      298.7659      380.7409      405.7895      446.5409      551.9551      566.9216      566.8439      536.9678      556.6652      553.8327      520.9651      507.6278      420.8449      343.2748      273.0623      226.9717      166.0599      156.8488      190.3497      186.2744      139.8108       95.6739      101.1088       98.2576      103.9096      121.0862      154.9312      147.4188      160.6729      163.1116      177.4657      175.2476      209.1858      217.0526      219.4559      223.5875      228.8073      224.7616      174.4321      145.7358      133.3026      127.2214      117.0323      118.6238      153.2474      152.5656      141.2880      123.8322      123.5836      136.6704      106.6977      111.8747      118.0443      112.2170      136.8601      164.0226      145.3180      146.7204      179.9952      196.8674      154.4577      139.3020      109.0340      123.8813      123.2225      121.5628      104.0918      103.4165      106.1376      103.8972      110.7458      130.1303      180.7966      191.5965      152.1900      149.0158      179.7739      182.3103      101.9234       74.7585       82.6375       69.7663       75.1688       63.9584       68.6300       60.3655       59.8265       60.5854       58.8713       82.6835       76.5583       61.5372       65.0194       63.8884       63.4765       64.4395       72.6285       87.4953      102.3038      114.8304      100.2707       81.6917       83.4231      104.7945      115.4636      134.6021      184.6159      228.8449      270.1965      303.8140      289.3055      310.2186      318.5188      309.7906      302.4265      304.5325        0.0000        0.0000        0.0000        0.0000        0.0000        0.0000        0.0000        0.0000        0.0000        0.0000        0.0000        0.0000        0.0000        0.0000        0.0000        0.0000        0.0000        0.0000        0.0000        0.0000        0.0000        0.0000        0.0000        0.0000        0.0000        0.0000        0.0000        0.0000        0.0000        0.0000        0.0000        0.0000        0.0000        0.0000        0.0000        0.0000        0.0000        0.0000        0.0000        0.0000        0.0000        0.0000        0.0000        0.0000        0.0000        0.0000        0.0000        0.0000        0.0000        0.0000        0.0000        0.0000        0.0000        0.0000
        0.0000        0.0000        0.0000        0.0000        0.0000        0.0000        0.0000        0.0000        0.0000        0.0000        0.0000        0.0000        0.0000        0.0000        0.0000        0.0000        0.0000        0.0000        0.0000        0.0000        0.0000        0.0000        0.0000        0.0000        0.0000        0.0000        0.0000        0.0000        0.0000        0.0000        0.0000        0.0000        0.0000        0.0000        0.0000        0.0000        0.0000        0.0000        0.0000        0.0000        0.0000        0.0000        0.0000        0.0000        0.0000        0.0000        0.0000        0.0000        0.0000        0.0000      481.3805      385.6678      341.0946      324.8832      338.2208      347.2716      356.6475      364.1382      372.8674      401.9309      390.5365      367.1794      307.7032      160.8613      135.5792      107.4415        0.0000        0.0000      139.0634      143.5229      150.7639      158.4290      163.1953      153.9512      168.2928      222.6444      278.2456      308.0420      323.9334      346.4388      361.3661      388.9471      427.4780      416.8624      509.4231      550.5405      519.4267      418.6345      382.6156        0.0000        0.0000        0.0000        0.0000      340.7504      331.2125      354.5935      435.4312      517.3978        0.0000      299.9470      174.1931      118.1045      117.6192      138.3759      147.7292      190.8813      216.0190      235.2452      221.0316      210.7300      208.6163      207.7643      217.7423      236.3638      235.2565      214.6985      219.6430      177.0822      145.7427      128.0120      127.2055      105.4297      108.6149      121.1015      131.4601      119.1469      111.1798      111.5875      102.8951      105.1557      100.9788       90.3509       83.4652       83.6521       96.1090      122.0617      124.7844      122.7972      137.7746      135.9855      123.4031      117.3444      117.1121      125.9644      121.9553      101.5040       99.4174      105.3786      125.8160      132.4712      125.0731       85.5625       80.1796       71.8325       76.9728      136.1667       90.4324       75.1984       68.5946       82.0985      106.4538       92.1653       81.2006       70.3174       61.8068       53.3246       68.9442       70.9249       77.7605       81.3981       82.0101       81.1913       69.0744       78.4838       74.7031       88.1992      104.2052      119.2571      129.3292      117.3795       98.3890       94.2460      114.7729      115.6614      151.0827      178.8889      209.1868      234.6832      202.4589      210.2186      242.6286      236.3123      204.9426        0.0000        0.0000        0.0000        0.0000        0.0000        0.0000        0.0000        0.0000        0.0000        0.0000        0.0000        0.0000        0.0000        0.0000        0.0000        0.0000        0.0000        0.0000        0.0000        0.0000        0.0000        0.0000        0.0000        0.0000        0.0000        0.0000        0.0000        0.0000        0.0000        0.0000        0.0000        0.0000        0.0000        0.0000        0.0000        0.0000        0.0000        0.0000        0.0000        0.0000        0.0000        0.0000        0.0000        0.0000        0.0000        0.0000        0.0000        0.0000        0.0000        0.0000        0.0000        0.0000        0.0000        0.0000        0.0000        0.0000
        0.0000        0.0000        0.0000        0.0000        0.0000        0.0000        0.0000        0.0000        0.0000        0.0000        0.0000        0.0000        0.0000        0.0000        0.0000        0.0000        0.0000        0.0000        0.0000        0.0000        0.0000        0.0000        0.0000        0.0000        0.0000        0.0000        0.0000        0.0000        0.0000        0.0000        0.0000        0.0000        0.0000        0.0000        0.0000        0.0000        0.0000        0.0000        0.0000        0.0000        0.0000        0.0000        0.0000        0.0000        0.0000        0.0000        0.0000        0.0000        0.0000        0.0000        0.0000        0.0000        0.0000        0.0000        0.0000      419.7077      433.7902      439.9271        0.0000        0.0000        0.0000      447.3977      370.5195      204.1840      160.0227        0.0000        0.0000        0.0000        0.0000        0.0000        0.0000        0.0000      190.1998      198.5648      214.0772      281.6844      316.1206      336.4859      361.8521      374.4936      386.1161      405.8811      456.9174      526.0570      581.6114      545.9277      505.5424      351.1220        0.0000        0.0000        0.0000        0.0000        0.0000        0.0000      417.8151      562.7448        0.0000        0.0000        0.0000      357.6650      226.0272      151.3660      145.4402      165.9262      176.0914      203.3381      237.4451      243.7476      220.4949      225.5856      216.5067      216.3547      218.0430      223.9340      227.6720      232.3091      225.4655      175.1278      145.7906      123.4623      108.0895      107.6467      112.2501      117.8903      127.9430      118.3783      104.2205      101.2189      101.9961      104.1225       90.3482       77.1384       68.7345       62.3397       62.1179       86.0577       96.2160       82.0881       97.8195      107.0804      109.4971      120.4206      111.9359      100.4393      108.2824       95.6126       94.1101      107.3249      123.3489      127.0914      111.9963       79.6104       47.9681       36.0537       45.0229       77.8239       79.4155       69.3340       61.3821       75.2446       96.1821      100.8217       93.2612       76.1182       57.2604       62.0955       70.5051       64.8274       71.2925       77.5369       82.5868       90.0631       84.0735       75.2471       74.0196       94.1594       97.4911      109.5679      118.5856      108.5924      111.7821      109.9372      121.8169      130.2162      166.3499      206.9509      204.7781      202.6140      163.1297      183.6538      200.8555      199.0136      187.7976        0.0000        0.0000        0.0000        0.0000        0.0000        0.0000        0.0000        0.0000        0.0000        0.0000        0.0000        0.0000        0.0000        0.0000        0.0000        0.0000        0.0000        0.0000        0.0000        0.0000        0.0000        0.0000        0.0000        0.0000        0.0000        0.0000        0.0000        0.0000        0.0000        0.0000        0.0000        0.0000        0.0000        0.0000        0.0000        0.0000        0.0000        0.0000        0.0000        0.0000        0.0000        0.0000        0.0000        0.0000        0.0000        0.0000        0.0000        0.0000        0.0000        0.0000        0.0000        0.0000        0.0000        0.0000        0.0000        0.0000
        0.0000        0.0000        0.0000        0.0000        0.0000        0.0000        0.0000        0.0000        0.0000        0.0000        0.0000        0.0000        0.0000        0.0000        0.0000        0.0000        0.0000        0.0000        0.0000        0.0000        0.0000        0.0000        0.0000        0.0000        0.0000        0.0000        0.0000        0.0000        0.0000        0.0000        0.0000        0.0000        0.0000        0.0000        0.0000        0.0000        0.0000        0.0000        0.0000        0.0000        0.0000        0.0000        0.0000        0.0000        0.0000        0.0000        0.0000        0.0000        0.0000        0.0000        0.0000        0.0000        0.0000        0.0000        0.0000        0.0000        0.0000        0.0000        0.0000        0.0000        0.0000      532.0001      445.0528      246.9475      196.0597        0.0000        0.0000        0.0000        0.0000        0.0000        0.0000        0.0000        0.0000      255.5394      271.4227      316.1109      331.0381      353.6846      408.9485      418.1163      421.4419      448.7666      571.2234      594.0513      542.7452        0.0000        0.0000        0.0000        0.0000        0.0000        0.0000        0.0000        0.0000        0.0000        0.0000        0.0000        0.0000        0.0000        0.0000        0.0000      266.6270      185.3439      191.1175      176.8664      192.6891      187.4799      211.7995      227.6392      231.7992      226.2183      230.3370      235.4055      201.4215      211.2850      231.5161      256.6483      235.4462      179.0557      163.9198      142.6484      122.1321      113.9166      114.8044      122.6027      120.1917      111.4634      103.0452      104.7993      110.1768       86.0059       76.6070       69.0177       62.6842       62.7594       63.0642       77.1997       86.8223       80.9883       88.9042      108.9179      109.6295      111.9794      102.2921      104.9709       98.8755       98.0232       96.6964      116.1220      113.0777      111.1073       87.9004       48.2443       36.2050       29.9261       46.8644       96.8029       68.2641       59.8868       60.4138       71.7030       81.0746       91.2482       86.1604       76.9380       56.3870       66.8560       73.7497       68.4407       74.3325       82.2318       80.5121       82.8078       90.8726       92.6303       94.1456      110.4972      111.1023      117.7422      132.5331      153.5358      119.2154      122.2633      129.3634      135.6586      162.1545      190.2737      161.8767      157.3027      149.4424      171.5658      177.6545      162.4370        0.0000        0.0000        0.0000        0.0000        0.0000        0.0000        0.0000        0.0000        0.0000        0.0000        0.0000        0.0000        0.0000        0.0000        0.0000        0.0000        0.0000        0.0000        0.0000        0.0000        0.0000        0.0000        0.0000        0.0000        0.0000        0.0000        0.0000        0.0000        0.0000        0.0000        0.0000        0.0000        0.0000        0.0000        0.0000        0.0000        0.0000        0.0000        0.0000        0.0000        0.0000        0.0000        0.0000        0.0000        0.0000        0.0000        0.0000        0.0000        0.0000        0.0000        0.0000        0.0000        0.0000        0.0000        0.0000        0.0000        0.0000
        0.0000        0.0000        0.0000        0.0000        0.0000        0.0000        0.0000        0.0000        0.0000        0.0000        0.0000        0.0000        0.0000        0.0000        0.0000        0.0000        0.0000        0.0000        0.0000        0.0000        0.0000        0.0000        0.0000        0.0000        0.0000        0.0000        0.0000        0.0000        0.0000        0.0000        0.0000        0.0000        0.0000        0.0000        0.0000        0.0000        0.0000        0.0000        0.0000        0.0000        0.0000        0.0000        0.0000        0.0000        0.0000        0.0000        0.0000        0.0000        0.0000        0.0000        0.0000        0.0000        0.0000        0.0000        0.0000        0.0000        0.0000        0.0000        0.0000        0.0000        0.0000        0.0000      539.6189      339.2760        0.0000        0.0000        0.0000        0.0000        0.0000        0.0000        0.0000        0.0000        0.0000        0.0000      340.7485      388.7049      417.7047      445.1236      463.3916      459.9989      474.2160      502.3876      533.1993      484.6763        0.0000        0.0000        0.0000        0.0000        0.0000        0.0000        0.0000        0.0000        0.0000        0.0000        0.0000        0.0000        0.0000        0.0000        0.0000        0.0000        0.0000      176.4915      185.6796      170.7648      192.4575      195.1380      227.4139      260.5111      223.6500      226.1600      225.3030      224.0615      217.2222      269.1943      296.6439      271.7112      215.9935      176.9954      158.8944      125.1545      120.2018      111.9726      109.7657      119.5320      108.8174      115.3642      113.7846      113.9851      114.2490      100.8300       89.9185       79.9928       77.0797       78.2352       78.0833       91.8680       93.7357       95.9645      104.7132      116.0665      114.4399      108.5826       99.7189      104.1841       97.7553       92.1646       93.9726      104.0667       95.5450       93.2472       72.4087       48.3792       63.4737       67.4298      108.5720      101.6330       63.6191       78.8567       88.9919       82.3596       98.8239       85.1536       88.9062       75.9385       72.9382       66.7595       75.1774       77.6720       76.2581       79.6094       85.8425       90.8058      104.8910      109.2874      107.8406      118.9896      118.7185      119.8057      140.6609      159.7866      134.6301      132.5564      156.9576      158.7332      156.0932      156.7034      159.4719      138.5164      143.2518      157.4727      144.9312        0.0000        0.0000        0.0000        0.0000        0.0000        0.0000        0.0000        0.0000        0.0000        0.0000        0.0000        0.0000        0.0000        0.0000        0.0000        0.0000        0.0000        0.0000        0.0000        0.0000        0.0000        0.0000        0.0000        0.0000        0.0000        0.0000        0.0000        0.0000        0.0000        0.0000        0.0000        0.0000        0.0000        0.0000        0.0000        0.0000        0.0000        0.0000        0.0000        0.0000        0.0000        0.0000        0.0000        0.0000        0.0000        0.0000        0.0000        0.0000        0.0000        0.0000        0.0000        0.0000        0.0000        0.0000        0.0000        0.0000        0.0000        0.0000
        0.0000        0.0000        0.0000        0.0000        0.0000        0.0000        0.0000        0.0000        0.0000        0.0000        0.0000        0.0000        0.0000        0.0000        0.0000        0.0000        0.0000        0.0000        0.0000        0.0000        0.0000        0.0000        0.0000        0.0000        0.0000        0.0000        0.0000        0.0000        0.0000        0.0000        0.0000        0.0000        0.0000        0.0000        0.0000        0.0000        0.0000        0.0000        0.0000        0.0000        0.0000        0.0000        0.0000        0.0000        0.0000        0.0000        0.0000        0.0000        0.0000        0.0000        0.0000        0.0000        0.0000        0.0000        0.0000        0.0000        0.0000        0.0000        0.0000        0.0000        0.0000        0.0000        0.0000        0.0000        0.0000        0.0000        0.0000        0.0000        0.0000        0.0000        0.0000        0.0000        0.0000        0.0000      512.6371      477.0403      459.5842      459.1023      473.9663      462.9984      468.1172      421.7610      400.4973        0.0000        0.0000        0.0000        0.0000        0.0000        0.0000        0.0000        0.0000        0.0000        0.0000        0.0000        0.0000        0.0000        0.0000        0.0000        0.0000        0.0000        0.0000      192.4529      177.9830      202.4243      238.9226      247.8268      259.1302      276.4310      275.0489      292.1504      291.1262      316.2920      283.5557      288.5609      287.7279      231.2776      191.8482      156.1011      140.4713      125.4736      115.1711      104.2888      102.6151      134.4292      146.0149      143.7223      143.3686      142.0550      136.4368      130.1982      117.5184      120.1445      118.4399      112.7767      122.3354      107.0128      120.0348      122.4989      122.9231      109.0550      110.4827      102.9349       96.8702      102.3885      104.0857       97.1168       88.7912       83.2451       77.1535       79.1345       81.9571       83.0719       85.3689       73.1865       70.4994       71.5568       86.3472       87.5233       75.5715       85.4073      106.6605      105.2155      101.2815      104.9609       99.3295       88.0360       96.1848      104.4030      104.1079      102.8099      120.1711      144.2684      146.1120      140.3799      143.6983      120.2999      127.0676      131.4494      146.5346      152.3372      129.1146      137.1256      158.7010      174.4370      176.3469      165.7820      181.1545      122.4907      130.2849      127.2232      117.5339        0.0000        0.0000        0.0000        0.0000        0.0000        0.0000        0.0000        0.0000        0.0000        0.0000        0.0000        0.0000        0.0000        0.0000        0.0000        0.0000        0.0000        0.0000        0.0000        0.0000        0.0000        0.0000        0.0000        0.0000        0.0000        0.0000        0.0000        0.0000        0.0000        0.0000        0.0000        0.0000        0.0000        0.0000        0.0000        0.0000        0.0000        0.0000        0.0000        0.0000        0.0000        0.0000        0.0000        0.0000        0.0000        0.0000        0.0000        0.0000        0.0000        0.0000        0.0000        0.0000        0.0000        0.0000        0.0000        0.0000        0.0000        0.0000
        0.0000        0.0000        0.0000        0.0000        0.0000        0.0000        0.0000        0.0000        0.0000        0.0000        0.0000        0.0000        0.0000        0.0000        0.0000        0.0000        0.0000        0.0000        0.0000        0.0000        0.0000        0.0000        0.0000        0.0000        0.0000        0.0000        0.0000        0.0000        0.0000        0.0000        0.0000        0.0000        0.0000        0.0000        0.0000        0.0000        0.0000        0.0000        0.0000        0.0000        0.0000        0.0000        0.0000        0.0000        0.0000        0.0000        0.0000        0.0000        0.0000        0.0000        0.0000        0.0000        0.0000        0.0000        0.0000        0.0000        0.0000        0.0000        0.0000        0.0000        0.0000        0.0000        0.0000        0.0000        0.0000        0.0000        0.0000        0.0000        0.0000        0.0000        0.0000        0.0000        0.0000        0.0000        0.0000        0.0000        0.0000        0.0000        0.0000        0.0000        0.0000        0.0000        0.0000        0.0000        0.0000        0.0000        0.0000        0.0000        0.0000        0.0000        0.0000        0.0000        0.0000        0.0000        0.0000        0.0000        0.0000        0.0000        0.0000        0.0000        0.0000      182.8532      182.9013      212.6164      257.2574      306.2053      277.1534      283.6923      302.8609      320.0594      367.5552      331.5883      255.1612      243.0935      228.5830      189.3047      151.7927      136.8966      131.6842      110.6321      104.8931      113.5106      105.8509      158.3464      162.8941      146.2823      141.8752      153.4189      140.8636      140.7317      142.1135      125.6685      132.5235      117.6533      113.6257      117.2268      119.5181      106.9376      109.1052      105.1714      109.7706      109.8807       99.3756      109.0083       94.9605       83.2723       80.2987       71.9587       77.4742       77.6920       79.9419       87.9082       95.6468       76.5819       73.9784       79.0336       69.4398       67.8028       70.8894       74.5347       83.8928      108.5797      112.4395      116.7877      123.0631      115.0209      118.8495      118.0645      118.1732      131.0336      140.7555      173.3488      146.8450      143.2331      138.6663      117.1163      134.5813      147.3513      135.2284      141.4846      132.7018      141.7865      153.5616      157.8883      162.0730      160.2561      174.7384      129.4262      134.2146       98.0761        0.0000        0.0000        0.0000        0.0000        0.0000        0.0000        0.0000        0.0000        0.0000        0.0000        0.0000        0.0000        0.0000        0.0000        0.0000        0.0000        0.0000        0.0000        0.0000        0.0000        0.0000        0.0000        0.0000        0.0000        0.0000        0.0000        0.0000        0.0000        0.0000        0.0000        0.0000        0.0000        0.0000        0.0000        0.0000        0.0000        0.0000        0.0000        0.0000        0.0000        0.0000        0.0000        0.0000        0.0000        0.0000        0.0000        0.0000        0.0000        0.0000        0.0000        0.0000        0.0000        0.0000        0.0000        0.0000        0.0000        0.0000        0.0000        0.0000
        0.0000        0.0000        0.0000        0.0000        0.0000        0.0000        0.0000        0.0000        0.0000        0.0000        0.0000        0.0000        0.0000        0.0000        0.0000        0.0000        0.0000        0.0000        0.0000        0.0000        0.0000        0.0000        0.0000        0.0000        0.0000        0.0000        0.0000        0.0000        0.0000        0.0000        0.0000        0.0000        0.0000        0.0000        0.0000        0.0000        0.0000        0.0000        0.0000        0.0000        0.0000        0.0000        0.0000        0.0000        0.0000        0.0000        0.0000        0.0000        0.0000        0.0000        0.0000        0.0000        0.0000        0.0000        0.0000        0.0000        0.0000        0.0000        0.0000        0.0000        0.0000        0.0000        0.0000        0.0000        0.0000        0.0000        0.0000        0.0000        0.0000        0.0000        0.0000        0.0000        0.0000        0.0000        0.0000        0.0000        0.0000        0.0000        0.0000        0.0000        0.0000        0.0000        0.0000        0.0000        0.0000        0.0000        0.0000        0.0000        0.0000        0.0000        0.0000        0.0000        0.0000        0.0000        0.0000        0.0000        0.0000        0.0000        0.0000        0.0000        0.0000      190.7321      178.8771      213.2921      263.4059      274.5954      290.8287      310.6396      316.0364      305.3260      311.7135      271.3935      213.1042      198.7216      185.7899      165.5347      142.0987      126.2096      124.8913      107.3787      106.3192      105.6198      125.8820      159.9314      166.2772      159.7039      157.7816      158.5904      153.7590      155.2486      145.9731      136.2361      122.3001      114.5698      126.7317      130.6412      128.0772      123.1393      112.2149      112.6327      104.4860       84.8467       83.1643       88.6373       83.5004       86.9603       75.2705       72.2630       75.3466       65.9910       74.0697      103.5060       90.1832       87.6005       87.2150       81.8857       58.3621       61.7838       57.0485       56.7409       67.5094       92.3460      115.8242      120.9140      134.6531      139.6742      140.4137      130.2893      138.9848      151.4185      148.9608      157.6085      165.3492      167.4106      150.9670      145.5874      166.4729      158.9540      171.1264      162.8769      146.6861      141.2575      155.8909      163.2030      147.8914      147.4954      149.2694      131.5346      133.0937      139.9138        0.0000        0.0000        0.0000        0.0000        0.0000        0.0000        0.0000        0.0000        0.0000        0.0000        0.0000        0.0000        0.0000        0.0000        0.0000        0.0000        0.0000        0.0000        0.0000        0.0000        0.0000        0.0000        0.0000        0.0000        0.0000        0.0000        0.0000        0.0000        0.0000        0.0000        0.0000        0.0000        0.0000        0.0000        0.0000        0.0000        0.0000        0.0000        0.0000        0.0000        0.0000        0.0000        0.0000        0.0000        0.0000        0.0000        0.0000        0.0000        0.0000        0.0000        0.0000        0.0000        0.0000        0.0000        0.0000        0.0000        0.0000        0.0000        0.0000
        0.0000        0.0000        0.0000        0.0000        0.0000        0.0000        0.0000        0.0000        0.0000        0.0000        0.0000        0.0000        0.0000        0.0000        0.0000        0.0000        0.0000        0.0000        0.0000        0.0000        0.0000        0.0000        0.0000        0.0000        0.0000        0.0000        0.0000        0.0000        0.0000        0.0000        0.0000        0.0000        0.0000        0.0000        0.0000        0.0000        0.0000        0.0000        0.0000        0.0000        0.0000        0.0000        0.0000        0.0000        0.0000        0.0000        0.0000        0.0000        0.0000        0.0000        0.0000        0.0000        0.0000        0.0000        0.0000        0.0000        0.0000        0.0000        0.0000        0.0000        0.0000        0.0000        0.0000        0.0000        0.0000        0.0000        0.0000        0.0000        0.0000        0.0000        0.0000        0.0000        0.0000        0.0000        0.0000        0.0000        0.0000        0.0000        0.0000        0.0000        0.0000        0.0000        0.0000        0.0000        0.0000        0.0000        0.0000        0.0000        0.0000        0.0000        0.0000        0.0000        0.0000        0.0000        0.0000        0.0000        0.0000        0.0000        0.0000        0.0000      208.4818      171.0619      179.0753      199.5161      209.2363      255.2878      280.6550      320.0127      309.2791      288.2877      256.4176      212.0366      191.5421      176.4259      167.2401      146.5571      139.7001      124.2408      123.8089      109.2415      103.0203      145.2610      154.6102      166.0564      178.9155      189.9594      195.3168      206.9525      183.9028      179.9689      180.6369      158.0669      128.6517      134.4264      170.1481      150.5156      147.1420      148.0902      124.4571       97.6268       80.7537       80.5677       86.8965       83.9618       89.9879       87.7418       83.5460       83.4937       65.9268       57.7005       60.6273       78.3030       85.4992       89.9532      100.4181       76.3565       51.8875       63.0937       58.9862       59.2250       71.5015       87.1303      113.6790      110.4092      130.3142      143.2463      156.2836      151.4101      150.8076      170.0299      170.2300      182.3424      187.2706      213.6484      184.5798      163.9030      162.6868      171.1297      196.7703      162.5213      170.2369      152.1813      146.6305      153.6871      137.8181      140.0987      140.8598      133.6141        0.0000        0.0000        0.0000        0.0000        0.0000        0.0000        0.0000        0.0000        0.0000        0.0000        0.0000        0.0000        0.0000      163.2000        0.0000        0.0000        0.0000      167.7600        0.0000        0.0000        0.0000        0.0000        0.0000        0.0000        0.0000        0.0000        0.0000        0.0000        0.0000        0.0000        0.0000        0.0000        0.0000        0.0000        0.0000        0.0000        0.0000        0.0000        0.0000        0.0000        0.0000        0.0000        0.0000        0.0000        0.0000        0.0000        0.0000        0.0000        0.0000        0.0000        0.0000        0.0000        0.0000        0.0000        0.0000        0.0000        0.0000        0.0000        0.0000        0.0000        0.0000
        0.0000        0.0000        0.0000        0.0000        0.0000        0.0000        0.0000        0.0000        0.0000        0.0000        0.0000        0.0000        0.0000        0.0000        0.0000        0.0000        0.0000        0.0000        0.0000        0.0000        0.0000        0.0000        0.0000        0.0000        0.0000        0.0000        0.0000        0.0000        0.0000        0.0000        0.0000        0.0000        0.0000        0.0000        0.0000        0.0000        0.0000        0.0000        0.0000        0.0000        0.0000        0.0000        0.0000        0.0000        0.0000        0.0000        0.0000        0.0000        0.0000        0.0000        0.0000        0.0000        0.0000        0.0000        0.0000        0.0000        0.0000        0.0000        0.0000        0.0000        0.0000        0.0000        0.0000        0.0000        0.0000        0.0000        0.0000        0.0000        0.0000        0.0000        0.0000        0.0000        0.0000        0.0000        0.0000        0.0000        0.0000        0.0000        0.0000        0.0000        0.0000        0.0000        0.0000        0.0000        0.0000        0.0000        0.0000        0.0000        0.0000        0.0000        0.0000        0.0000        0.0000        0.0000        0.0000        0.0000        0.0000        0.0000        0.0000        0.0000      259.2456      209.3936      208.6693      206.3974      221.3801      270.0869      292.7530      299.9030      270.6891      272.1909      252.6692      198.9082      167.7022      149.8314      127.7815      141.7070      151.7545      137.3393      129.7292      125.2122      137.7673      151.9521      160.9962      179.3309      205.6334      216.7330      210.3493      255.7638      236.4870      208.6953      196.1956      155.4501      147.5737      150.4338      155.1302      143.2344      154.9704      141.5710      134.9708      104.1499       85.8053       80.6721       74.5885       91.9868      107.7635      103.1382      111.6068       89.1835       77.5209       90.6927       85.5998       77.9186       78.3086       84.0695       74.1505       62.6498       63.2457       62.8919       69.9255       59.6659       61.4213       80.4935      101.4481      118.0979      144.5658      160.8042      168.9317      175.4029      187.2779      207.1528      193.2089      188.0332      206.5684      219.5988      208.5591      201.9501      230.9160      223.7804      213.6355      195.0266      197.6171      195.5181      176.0873      140.4431      129.0187      136.9068      122.9231      205.4570        0.0000        0.0000        0.0000        0.0000        0.0000        0.0000        0.0000        0.0000        0.0000        0.0000        0.0000        0.0000      194.8200      192.5100      206.9100        0.0000      241.7400      238.9500        0.0000        0.0000        0.0000        0.0000        0.0000        0.0000        0.0000        0.0000        0.0000        0.0000        0.0000        0.0000        0.0000        0.0000        0.0000        0.0000        0.0000        0.0000        0.0000        0.0000        0.0000        0.0000        0.0000        0.0000        0.0000        0.0000        0.0000        0.0000        0.0000        0.0000        0.0000        0.0000        0.0000        0.0000        0.0000        0.0000        0.0000        0.0000        0.0000        0.0000        0.0000        0.0000        0.0000
        0.0000        0.0000        0.0000        0.0000        0.0000        0.0000        0.0000        0.0000        0.0000        0.0000        0.0000        0.0000        0.0000        0.0000        0.0000        0.0000        0.0000        0.0000        0.0000        0.0000        0.0000        0.0000        0.0000        0.0000        0.0000        0.0000        0.0000        0.0000        0.0000        0.0000        0.0000        0.0000        0.0000        0.0000        0.0000        0.0000        0.0000        0.0000        0.0000        0.0000        0.0000        0.0000        0.0000        0.0000        0.0000        0.0000        0.0000        0.0000        0.0000        0.0000        0.0000        0.0000        0.0000        0.0000        0.0000        0.0000        0.0000        0.0000        0.0000        0.0000        0.0000        0.0000        0.0000        0.0000        0.0000        0.0000        0.0000        0.0000        0.0000        0.0000        0.0000        0.0000        0.0000        0.0000        0.0000        0.0000        0.0000        0.0000        0.0000        0.0000        0.0000        0.0000        0.0000        0.0000        0.0000        0.0000        0.0000        0.0000        0.0000        0.0000        0.0000        0.0000        0.0000        0.0000        0.0000        0.0000        0.0000        0.0000        0.0000      341.9624      263.6847      251.3808      231.3285      226.6787      241.5916      272.9776      291.9925      277.2547      271.6228      255.3814      247.5350      206.7626      176.8353      151.2274      130.5132      154.9873      147.7886      154.7348      157.4093      144.3944      145.7375      133.4056      148.2097      156.0978      180.6882      197.3592      216.9501      246.3440      235.8266      208.6481      202.8127      143.0967      147.4440      152.3619      135.6023      144.0013      142.6215      140.2189      123.1894      102.5239       82.3729       83.4496       79.6552      100.4892      102.6360      102.0898      108.6863       99.5081       94.6346       99.3354       97.4790       95.2035       76.7608       74.5022       63.9970       58.2407       67.0420       81.2327       89.4402       69.9804       69.7147       94.3608      117.6036      133.9900      155.6332      152.7613      162.6158      170.7014      206.0546      228.8018      231.8562      211.3597      217.7175      234.0430      233.6408      206.8423      213.8605      222.8750      244.7800      245.7840      235.4270      235.3848      201.2533      147.1170      134.4848      125.7251      131.1008      182.1158        0.0000        0.0000        0.0000        0.0000        0.0000        0.0000      530.1978      221.4600        0.0000        0.0000        0.0000        0.0000      200.3400      207.3600        0.0000        0.0000        0.0000        0.0000        0.0000        0.0000        0.0000        0.0000        0.0000        0.0000        0.0000        0.0000        0.0000        0.0000        0.0000        0.0000        0.0000        0.0000        0.0000        0.0000        0.0000        0.0000        0.0000        0.0000        0.0000        0.0000        0.0000        0.0000        0.0000        0.0000        0.0000        0.0000        0.0000        0.0000        0.0000        0.0000        0.0000        0.0000        0.0000        0.0000        0.0000        0.0000        0.0000        0.0000        0.0000        0.0000        0.0000
        0.0000        0.0000        0.0000        0.0000        0.0000        0.0000        0.0000        0.0000        0.0000        0.0000        0.0000        0.0000        0.0000        0.0000        0.0000        0.0000        0.0000        0.0000        0.0000        0.0000        0.0000        0.0000        0.0000        0.0000        0.0000        0.0000        0.0000        0.0000        0.0000        0.0000        0.0000        0.0000        0.0000        0.0000        0.0000        0.0000        0.0000        0.0000        0.0000        0.0000        0.0000        0.0000        0.0000        0.0000        0.0000        0.0000        0.0000        0.0000        0.0000        0.0000        0.0000        0.0000        0.0000        0.0000        0.0000        0.0000        0.0000        0.0000        0.0000        0.0000        0.0000        0.0000        0.0000        0.0000        0.0000        0.0000        0.0000        0.0000        0.0000        0.0000        0.0000        0.0000        0.0000        0.0000        0.0000        0.0000        0.0000        0.0000        0.0000        0.0000        0.0000        0.0000        0.0000        0.0000        0.0000        0.0000        0.0000        0.0000        0.0000        0.0000        0.0000        0.0000        0.0000        0.0000        0.0000        0.0000        0.0000      449.2979      396.0284      276.9800      267.3907      244.8681      253.9870      233.7195      241.2384      283.3103      292.5722      275.1443      264.0416      238.6895      232.5619      203.0420      177.5307      153.3384      148.7102      183.2035      168.8028      170.0271      169.0105      148.1383      146.3256      138.8267      134.8681      150.8077      162.4587      176.8638      189.9697      187.7769      200.1778      209.4625      161.3416      158.2852      155.7233      151.0069      132.9545      153.0830      147.5275      136.3953      116.3208      111.2975       91.4318       86.8002       95.7428      113.1078      103.7275      108.6672       99.8430       90.4208      106.3153      107.6286      112.9922      114.7840      110.2757       90.9868       78.9468       93.7154      103.4056       97.7460      103.6377       83.4472       97.5016      139.5877      153.8839      149.6391      153.2271      164.9430      177.0757      178.4742      216.6417      214.5713      224.0866      209.3756      206.7867      230.1977      232.2184      226.0895      235.9275      233.6047      242.3863      248.0669      251.9878      267.1602      233.4031      115.7341      121.5566      125.1778      144.1041        0.0000        0.0000        0.0000        0.0000        0.0000      472.5290      455.9537      530.1917      172.9500        0.0000        0.0000        0.0000        0.0000        0.0000        0.0000        0.0000        0.0000        0.0000        0.0000        0.0000        0.0000        0.0000        0.0000        0.0000        0.0000        0.0000        0.0000        0.0000        0.0000        0.0000        0.0000        0.0000        0.0000        0.0000        0.0000        0.0000        0.0000        0.0000        0.0000        0.0000        0.0000        0.0000        0.0000        0.0000        0.0000        0.0000        0.0000        0.0000        0.0000        0.0000        0.0000        0.0000        0.0000        0.0000        0.0000        0.0000        0.0000        0.0000        0.0000        0.0000        0.0000        0.0000
        0.0000        0.0000        0.0000        0.0000        0.0000        0.0000        0.0000        0.0000        0.0000        0.0000        0.0000        0.0000        0.0000        0.0000        0.0000        0.0000        0.0000        0.0000        0.0000        0.0000        0.0000        0.0000        0.0000        0.0000        0.0000        0.0000        0.0000        0.0000        0.0000        0.0000        0.0000        0.0000        0.0000        0.0000        0.0000        0.0000        0.0000        0.0000        0.0000        0.0000        0.0000        0.0000        0.0000        0.0000        0.0000        0.0000        0.0000        0.0000        0.0000        0.0000        0.0000        0.0000        0.0000        0.0000        0.0000        0.0000        0.0000        0.0000        0.0000        0.0000        0.0000        0.0000        0.0000        0.0000        0.0000        0.0000        0.0000        0.0000        0.0000        0.0000        0.0000        0.0000        0.0000        0.0000        0.0000        0.0000        0.0000        0.0000        0.0000        0.0000        0.0000        0.0000        0.0000        0.0000        0.0000        0.0000        0.0000        0.0000        0.0000        0.0000        0.0000        0.0000        0.0000        0.0000        0.0000        0.0000        0.0000      437.5685      330.7555      273.2365      264.5652      246.7327      237.8207      223.2926      243.5790      281.0237      254.2149      258.1505      248.8571      229.4334      227.9729      201.6833      181.6019      158.7454      177.4948      190.2900      181.8689      188.6859      171.3214      161.4237      131.1186      119.7222      123.0012      144.1279      170.9115      180.1334      178.6325      193.4796      191.1747      213.1346      176.8175      146.2970      162.1319      149.3228      147.5298      169.0897      143.8276      126.3431      122.7168      124.9672      145.2062      122.9660      114.3399      126.1882      110.5931      114.6177      104.1702       94.8931      106.3040      114.6440      116.1563      136.0507      120.0145      106.3567      119.5843      133.3095      128.7521      105.5227      134.9525      135.1917      120.0769      133.3930      153.1946      162.6954      182.0624      214.5724      195.1378      176.3325      216.3904      209.5904      208.4521      228.5224      243.7526      252.1923      237.5470      264.6899      317.5453      288.4666      295.2558      275.1725      259.5798      248.9021      236.0266      132.7887      113.6361      144.6372      170.1640        0.0000        0.0000        0.0000      329.7600      443.0310      512.6703      472.1577      465.2395      221.9700        0.0000        0.0000        0.0000        0.0000        0.0000        0.0000        0.0000        0.0000        0.0000        0.0000        0.0000        0.0000        0.0000        0.0000        0.0000        0.0000        0.0000        0.0000        0.0000        0.0000        0.0000        0.0000        0.0000        0.0000        0.0000        0.0000        0.0000        0.0000        0.0000        0.0000        0.0000        0.0000        0.0000        0.0000        0.0000        0.0000        0.0000        0.0000        0.0000        0.0000        0.0000        0.0000        0.0000        0.0000        0.0000        0.0000        0.0000        0.0000        0.0000        0.0000        0.0000        0.0000        0.0000
        0.0000        0.0000        0.0000        0.0000        0.0000        0.0000        0.0000        0.0000        0.0000        0.0000        0.0000        0.0000        0.0000        0.0000        0.0000        0.0000        0.0000        0.0000        0.0000        0.0000        0.0000        0.0000        0.0000        0.0000        0.0000        0.0000        0.0000        0.0000        0.0000        0.0000        0.0000        0.0000        0.0000        0.0000        0.0000        0.0000        0.0000        0.0000        0.0000        0.0000        0.0000        0.0000        0.0000        0.0000        0.0000        0.0000        0.0000        0.0000        0.0000        0.0000        0.0000        0.0000        0.0000        0.0000        0.0000        0.0000        0.0000        0.0000        0.0000        0.0000        0.0000        0.0000        0.0000        0.0000        0.0000        0.0000        0.0000        0.0000        0.0000        0.0000        0.0000        0.0000        0.0000        0.0000        0.0000        0.0000        0.0000        0.0000        0.0000        0.0000        0.0000        0.0000        0.0000        0.0000        0.0000        0.0000        0.0000        0.0000        0.0000        0.0000        0.0000        0.0000        0.0000        0.0000        0.0000        0.0000      423.0510      381.4965      302.0925      267.1140      288.0338      285.9311      277.2101      235.9088      241.0930      266.2392      254.2004      267.0320      251.7325      247.7500      236.5781      208.3623      190.9613      188.6284      206.4896      212.6554      192.6909      212.4127      180.7910      156.3300      144.6792      142.8131      152.0174      164.0577      162.3098      134.6209      144.6143      170.4247      189.6283      210.1309      187.7713      197.3005      203.2935      191.1846      178.6031      174.5774      162.4583      158.2744      146.9435      178.5237      185.6746      123.6975      132.6326      138.3380      131.5985      131.6623      113.8426       93.6617      105.3710      118.1107      122.7365      131.4503      138.0359      113.2177      122.5522      120.3865      109.5806      106.0242      121.3631      118.8123      118.5663      113.6559      129.4608      158.6656      192.7676      202.6985      200.3961      184.6058      214.2166      233.4319      208.8738      211.0842      257.5839      262.4380      230.9846      269.0693      327.7917      333.1108      350.6130      288.9310      262.9792      262.5731      246.4126      109.8091      120.0925      115.9666        0.0000        0.0000        0.0000        0.0000      397.8948      422.7264      433.9368      397.8876      396.7632      186.8700        0.0000        0.0000        0.0000        0.0000        0.0000        0.0000        0.0000        0.0000        0.0000        0.0000        0.0000        0.0000        0.0000        0.0000        0.0000        0.0000        0.0000        0.0000        0.0000        0.0000        0.0000        0.0000        0.0000        0.0000        0.0000        0.0000        0.0000        0.0000        0.0000        0.0000        0.0000        0.0000        0.0000        0.0000        0.0000        0.0000        0.0000        0.0000        0.0000        0.0000        0.0000        0.0000        0.0000        0.0000        0.0000        0.0000        0.0000        0.0000        0.0000        0.0000        0.0000        0.0000        0.0000
        0.0000        0.0000        0.0000        0.0000        0.0000        0.0000        0.0000        0.0000        0.0000        0.0000        0.0000        0.0000        0.0000        0.0000        0.0000        0.0000        0.0000        0.0000        0.0000        0.0000        0.0000        0.0000        0.0000        0.0000        0.0000        0.0000        0.0000        0.0000        0.0000        0.0000        0.0000        0.0000        0.0000        0.0000        0.0000        0.0000        0.0000        0.0000        0.0000        0.0000        0.0000        0.0000        0.0000        0.0000        0.0000        0.0000        0.0000        0.0000        0.0000        0.0000        0.0000        0.0000        0.0000        0.0000        0.0000        0.0000        0.0000        0.0000        0.0000        0.0000        0.0000        0.0000        0.0000        0.0000        0.0000        0.0000        0.0000        0.0000        0.0000        0.0000        0.0000        0.0000        0.0000        0.0000        0.0000        0.0000        0.0000        0.0000        0.0000        0.0000        0.0000        0.0000        0.0000        0.0000        0.0000        0.0000        0.0000        0.0000        0.0000        0.0000        0.0000        0.0000        0.0000        0.0000        0.0000        0.0000      371.9030      311.1326      260.0255      265.5128      269.3271      301.0871      267.2023      242.9040      246.6257      247.9759      282.1437      290.7443      276.1607      261.4377      262.9253      233.7507      223.4964      207.9027      218.0479      225.2496      206.6637      202.4504      183.5284      150.9942      144.8767      132.7968      141.4566      139.5959      136.7552      131.1750      134.7475      157.1534      164.7996      187.3155      193.0603      225.6418      214.5153      214.9742      196.1427      184.4226      166.9023      180.9960      180.1616      181.9063      179.0025      171.2367      150.0641      166.1833      187.7470      165.4849      136.0823      106.8578      105.7708      128.5608      136.2475      141.1991      137.3486      126.1486      119.5029      115.5756      120.7822      122.4215      126.2582      123.9030      126.3300      124.3432      132.0095      160.5225      182.8591      194.0541      206.3340      201.0585      219.9202      240.5180      230.6493      222.9016      231.9736      247.3711      252.5029      276.7389      336.2444      360.9339      339.3380      336.0536      281.7560      258.6325      222.4814        0.0000        0.0000        0.0000        0.0000        0.0000        0.0000      335.1182      377.5453      433.9027      417.9800      398.7482      388.6014        0.0000        0.0000        0.0000        0.0000        0.0000        0.0000        0.0000        0.0000        0.0000        0.0000        0.0000        0.0000        0.0000        0.0000        0.0000        0.0000        0.0000        0.0000        0.0000        0.0000        0.0000        0.0000        0.0000        0.0000        0.0000        0.0000        0.0000        0.0000        0.0000        0.0000        0.0000        0.0000        0.0000        0.0000        0.0000        0.0000        0.0000        0.0000        0.0000        0.0000        0.0000        0.0000        0.0000        0.0000        0.0000        0.0000        0.0000        0.0000        0.0000        0.0000        0.0000        0.0000        0.0000        0.0000
        0.0000        0.0000        0.0000        0.0000        0.0000        0.0000        0.0000        0.0000        0.0000        0.0000        0.0000        0.0000        0.0000        0.0000        0.0000        0.0000        0.0000        0.0000        0.0000        0.0000        0.0000        0.0000        0.0000        0.0000        0.0000        0.0000        0.0000        0.0000        0.0000        0.0000        0.0000        0.0000        0.0000        0.0000        0.0000        0.0000        0.0000        0.0000        0.0000        0.0000        0.0000        0.0000        0.0000        0.0000        0.0000        0.0000        0.0000        0.0000        0.0000        0.0000        0.0000        0.0000        0.0000        0.0000        0.0000        0.0000        0.0000        0.0000        0.0000        0.0000        0.0000        0.0000        0.0000        0.0000        0.0000        0.0000        0.0000        0.0000        0.0000        0.0000        0.0000        0.0000        0.0000        0.0000        0.0000        0.0000        0.0000        0.0000        0.0000        0.0000        0.0000        0.0000        0.0000        0.0000        0.0000        0.0000        0.0000        0.0000        0.0000        0.0000        0.0000        0.0000        0.0000        0.0000        0.0000        0.0000      381.0934      321.2995      316.8679      306.5049      277.3008      305.5221      302.9441      236.1959      242.8332      256.0062      288.6294      284.7191      292.4476      298.3968      295.1400      262.9628      269.6437      222.1796      221.1503      227.7368      214.4422      208.0975      182.6103      164.3317      142.9222      137.9396      158.9190      140.4166      136.6975      129.5112      141.2342      159.7828      156.0142      180.4852      179.0002      225.2782      223.0012      215.8731      193.5316      189.1406      187.7570      197.1867      207.1174      210.9288      206.7025      220.2524      223.1542      194.1612      170.1810      147.4245      117.6931       99.5957      111.6963      131.1166      133.5649      135.1674      131.7932      153.9586      129.3951      141.9251      134.1723      145.2173      147.2591      137.4744      135.4955      144.6008      154.0057      182.6687      206.2074      218.7355      218.2460      206.7617      225.3586      239.5491      240.1025      262.8750      268.8133      246.5590      264.2671      318.0754      357.6768      364.5297      374.7801      381.0390      320.8019      293.0252        0.0000        0.0000        0.0000        0.0000        0.0000        0.0000      311.6422      335.0914      406.7484      423.5985      393.7229      368.3823      365.6900        0.0000        0.0000        0.0000        0.0000        0.0000        0.0000        0.0000        0.0000        0.0000        0.0000        0.0000        0.0000        0.0000        0.0000        0.0000        0.0000        0.0000        0.0000        0.0000        0.0000        0.0000        0.0000        0.0000        0.0000        0.0000        0.0000        0.0000        0.0000        0.0000        0.0000        0.0000        0.0000        0.0000        0.0000        0.0000        0.0000        0.0000        0.0000        0.0000        0.0000        0.0000        0.0000        0.0000        0.0000        0.0000        0.0000        0.0000        0.0000        0.0000        0.0000        0.0000        0.0000        0.0000        0.0000
        0.0000        0.0000        0.0000        0.0000        0.0000        0.0000        0.0000        0.0000        0.0000        0.0000        0.0000        0.0000        0.0000        0.0000        0.0000        0.0000        0.0000        0.0000        0.0000        0.0000        0.0000        0.0000        0.0000        0.0000        0.0000        0.0000        0.0000        0.0000        0.0000        0.0000        0.0000        0.0000        0.0000        0.0000        0.0000        0.0000        0.0000        0.0000        0.0000        0.0000        0.0000        0.0000        0.0000        0.0000        0.0000        0.0000        0.0000        0.0000        0.0000        0.0000        0.0000        0.0000        0.0000        0.0000        0.0000        0.0000        0.0000        0.0000        0.0000        0.0000        0.0000        0.0000        0.0000        0.0000        0.0000        0.0000        0.0000        0.0000        0.0000        0.0000        0.0000        0.0000        0.0000        0.0000        0.0000        0.0000        0.0000        0.0000        0.0000        0.0000        0.0000        0.0000        0.0000        0.0000        0.0000        0.0000        0.0000        0.0000        0.0000        0.0000        0.0000        0.0000        0.0000        0.0000        0.0000        0.0000        0.0000      366.0273      320.3114      278.8690      276.3813      268.7889      245.1708      226.0453      233.0518      253.2999      263.3521      287.7840      312.9453      336.9934      339.2879      282.6371      289.7539      215.4749      220.1013      224.4253      194.7450      191.0080      184.3907      163.2170      148.3791      166.3360      162.4711      154.3333      146.2601      153.7123      164.7471      177.7124      170.2231      157.7517      175.5719      214.3280      211.3947      213.1849      218.5010      238.1741      219.7873      202.5322      204.3299      195.3307      192.8228      187.9759      214.8019      181.0625      131.4868      136.0526      111.2248      109.5699      110.0529      122.9358      149.8039      150.3994      150.5126      152.1914      170.3078      171.7678      150.6849      161.7190      184.1834      151.7846      150.8088      155.8792      162.8254      192.1411      197.4537      219.3472      238.2511      240.5741      237.3775      244.4420      258.3648      295.5423      279.4449      253.8189      269.4065      343.2065      343.0416      369.1143      371.9432      345.7816      314.5321        0.0000        0.0000        0.0000        0.0000        0.0000        0.0000        0.0000      313.2336      366.1296      408.6782      419.2781      381.5108      355.1480      364.7336        0.0000        0.0000        0.0000        0.0000        0.0000        0.0000        0.0000        0.0000        0.0000        0.0000        0.0000        0.0000        0.0000        0.0000        0.0000        0.0000        0.0000        0.0000        0.0000        0.0000        0.0000        0.0000        0.0000        0.0000        0.0000        0.0000        0.0000        0.0000        0.0000        0.0000        0.0000        0.0000        0.0000        0.0000        0.0000        0.0000        0.0000        0.0000        0.0000        0.0000        0.0000        0.0000        0.0000        0.0000        0.0000        0.0000        0.0000        0.0000        0.0000        0.0000        0.0000        0.0000        0.0000        0.0000
        0.0000        0.0000        0.0000        0.0000        0.0000        0.0000        0.0000        0.0000        0.0000        0.0000        0.0000        0.0000        0.0000        0.0000        0.0000        0.0000        0.0000        0.0000        0.0000        0.0000        0.0000        0.0000        0.0000        0.0000        0.0000        0.0000        0.0000        0.0000        0.0000        0.0000        0.0000        0.0000        0.0000        0.0000        0.0000        0.0000        0.0000        0.0000        0.0000        0.0000        0.0000        0.0000        0.0000        0.0000        0.0000        0.0000        0.0000        0.0000        0.0000        0.0000        0.0000        0.0000        0.0000        0.0000        0.0000        0.0000        0.0000        0.0000        0.0000        0.0000        0.0000        0.0000        0.0000        0.0000        0.0000        0.0000        0.0000        0.0000        0.0000        0.0000        0.0000        0.0000        0.0000        0.0000        0.0000        0.0000        0.0000        0.0000        0.0000        0.0000        0.0000        0.0000        0.0000        0.0000        0.0000        0.0000        0.0000        0.0000        0.0000        0.0000        0.0000        0.0000        0.0000        0.0000        0.0000        0.0000      353.9613      300.1139      236.7466      260.6921        0.0000      237.7038      219.8444      222.6518      233.8542      240.6268      247.7714      301.9372      330.6419      341.4679      311.5497      288.4509      308.2062      234.1882      201.1778      194.1540      179.0450      169.5099      169.3728      200.7415      186.2745      202.8099      201.8972      203.3594      196.9937      206.4904      215.2101      205.7238      193.6486      174.7151      174.7019      213.7827      212.3567      219.0553      233.2693      186.0075      166.5024      163.8559      150.8695      142.4571      172.9127      162.9124      180.6417      137.4678      105.8188      121.0948      112.2132      139.5802      123.2196      140.5075      197.1565      189.0706      185.2429      196.0558      187.4347      181.4714      157.3420      156.7558      188.1514      207.6556      187.7386      190.9610      211.0305      222.6056      198.0692      207.2815      235.3827      266.8541      265.9261      272.4501      281.0576      318.8856      307.8552      286.3377      302.3742      320.0473      349.4519      326.3879      361.9552        0.0000        0.0000        0.0000        0.0000        0.0000      307.6800      232.5600        0.0000      391.0860      403.4245      423.5909      452.4896      399.0865      362.3087      348.6071        0.0000        0.0000        0.0000        0.0000        0.0000        0.0000        0.0000        0.0000        0.0000        0.0000        0.0000        0.0000        0.0000        0.0000        0.0000        0.0000        0.0000        0.0000        0.0000        0.0000        0.0000        0.0000        0.0000        0.0000        0.0000        0.0000        0.0000        0.0000        0.0000        0.0000        0.0000        0.0000        0.0000        0.0000        0.0000        0.0000        0.0000        0.0000        0.0000        0.0000        0.0000        0.0000        0.0000        0.0000        0.0000        0.0000        0.0000        0.0000        0.0000        0.0000        0.0000        0.0000        0.0000        0.0000        0.0000
        0.0000        0.0000        0.0000        0.0000        0.0000        0.0000        0.0000        0.0000        0.0000        0.0000        0.0000        0.0000        0.0000        0.0000        0.0000        0.0000        0.0000        0.0000        0.0000        0.0000        0.0000        0.0000        0.0000        0.0000        0.0000        0.0000        0.0000        0.0000        0.0000        0.0000        0.0000        0.0000        0.0000        0.0000        0.0000        0.0000        0.0000        0.0000        0.0000        0.0000        0.0000        0.0000        0.0000        0.0000        0.0000        0.0000        0.0000        0.0000        0.0000        0.0000        0.0000        0.0000        0.0000        0.0000        0.0000        0.0000        0.0000        0.0000        0.0000        0.0000        0.0000        0.0000        0.0000        0.0000        0.0000        0.0000        0.0000        0.0000        0.0000        0.0000        0.0000        0.0000        0.0000        0.0000        0.0000        0.0000        0.0000        0.0000        0.0000        0.0000        0.0000        0.0000        0.0000        0.0000        0.0000        0.0000        0.0000        0.0000        0.0000        0.0000        0.0000        0.0000        0.0000        0.0000        0.0000        0.0000        0.0000      222.7400        0.0000        0.0000        0.0000      218.2789      226.7948      235.6045      245.1907      259.3512      289.2966      319.8391      369.7524      371.8654      343.0423      295.3450      313.3283      269.1566      200.2129      193.2002      196.2062      180.5547      189.2062      210.2741      208.6351      230.7718      245.7070      241.6352      253.7588      255.6561      250.4717      220.9402      196.4330      182.2449      188.4447      234.9071      241.5795      237.6276      200.8846      175.6465      150.3048      146.6724      142.8676      142.5756      164.4930      148.1078      132.5631      111.4047      112.1137      103.7260      105.3302      117.9392      136.6028      151.9514      189.3903      213.8276      252.3432      189.8280      185.9293      193.6175      185.5651      178.1957      197.9825      211.2651      221.8781      218.0237      229.0588      234.8891      234.0415      240.7239      223.7784      244.7928      268.2113      297.3590      317.4241      283.3786      305.7465      268.6606      316.6809      319.9230      346.6839      372.2188      287.5066        0.0000        0.0000        0.0000        0.0000        0.0000      305.9400      307.5600      284.2200      422.3513      429.9442      469.4588      447.0056      388.7589      365.5973      369.6549        0.0000        0.0000        0.0000        0.0000        0.0000        0.0000        0.0000        0.0000        0.0000        0.0000        0.0000        0.0000        0.0000        0.0000        0.0000        0.0000        0.0000        0.0000        0.0000        0.0000        0.0000        0.0000        0.0000        0.0000        0.0000        0.0000        0.0000        0.0000        0.0000        0.0000        0.0000        0.0000        0.0000        0.0000        0.0000        0.0000        0.0000        0.0000        0.0000        0.0000        0.0000        0.0000        0.0000        0.0000        0.0000        0.0000        0.0000        0.0000        0.0000        0.0000        0.0000        0.0000        0.0000        0.0000        0.0000
        0.0000        0.0000        0.0000        0.0000        0.0000        0.0000        0.0000        0.0000        0.0000        0.0000        0.0000        0.0000        0.0000        0.0000        0.0000        0.0000        0.0000        0.0000        0.0000        0.0000        0.0000        0.0000        0.0000        0.0000        0.0000        0.0000        0.0000        0.0000        0.0000        0.0000        0.0000        0.0000        0.0000        0.0000        0.0000        0.0000        0.0000        0.0000        0.0000        0.0000        0.0000        0.0000        0.0000        0.0000        0.0000        0.0000        0.0000        0.0000        0.0000        0.0000        0.0000        0.0000        0.0000        0.0000        0.0000        0.0000        0.0000        0.0000        0.0000        0.0000        0.0000        0.0000        0.0000        0.0000        0.0000        0.0000        0.0000        0.0000        0.0000        0.0000        0.0000        0.0000        0.0000        0.0000        0.0000        0.0000        0.0000        0.0000        0.0000        0.0000        0.0000        0.0000        0.0000        0.0000        0.0000        0.0000        0.0000        0.0000        0.0000        0.0000        0.0000        0.0000        0.0000        0.0000        0.0000        0.0000        0.0000        0.0000        0.0000        0.0000        0.0000      281.5664      259.0770      272.2970      254.1050      264.4522      290.1742      348.1150      380.5090      393.7892      378.9530      325.5317      325.2193      298.3308      243.7782      224.8173      218.6561      200.1592      213.0833      238.2859      242.8386      242.4465      249.2464      296.9335      305.0858      303.7767      293.9143      251.0633      197.8627      203.2021      225.8986      235.4276      242.8540      227.5614      200.4758      187.2460      152.6378      142.9901      151.0979      154.4835      156.5392      173.8976      141.6991      120.1997      118.1492      118.4445      115.8687      118.4978      157.6492      181.8502      207.2844      217.7990      197.9713      205.3415      201.9105      209.8288      230.0669      235.4415      199.0513      223.5361      266.4567      280.5643      274.1954      252.9789      309.9262      296.6821      246.6208      277.8953      295.0530      345.7410      334.0982      338.2648      291.5869      307.5869      305.7758      329.0566      329.0292        0.0000        0.0000        0.0000        0.0000        0.0000        0.0000      322.0500      290.0700      210.4500      241.0800      433.9337      473.7278      454.1526      441.0008      383.7170      332.2835      344.3405        0.0000        0.0000        0.0000        0.0000        0.0000        0.0000        0.0000        0.0000        0.0000        0.0000        0.0000        0.0000        0.0000        0.0000        0.0000        0.0000        0.0000        0.0000        0.0000        0.0000        0.0000        0.0000        0.0000        0.0000        0.0000        0.0000        0.0000        0.0000        0.0000        0.0000        0.0000        0.0000        0.0000        0.0000        0.0000        0.0000        0.0000        0.0000        0.0000        0.0000        0.0000        0.0000        0.0000        0.0000        0.0000        0.0000        0.0000        0.0000        0.0000        0.0000        0.0000        0.0000        0.0000        0.0000        0.0000
        0.0000        0.0000        0.0000        0.0000        0.0000        0.0000        0.0000        0.0000        0.0000        0.0000        0.0000        0.0000        0.0000        0.0000        0.0000        0.0000        0.0000        0.0000        0.0000        0.0000        0.0000        0.0000        0.0000        0.0000        0.0000        0.0000        0.0000        0.0000        0.0000        0.0000        0.0000        0.0000        0.0000        0.0000        0.0000        0.0000        0.0000        0.0000        0.0000        0.0000        0.0000        0.0000        0.0000        0.0000        0.0000        0.0000        0.0000        0.0000        0.0000        0.0000        0.0000        0.0000        0.0000        0.0000        0.0000        0.0000        0.0000        0.0000        0.0000        0.0000        0.0000        0.0000        0.0000        0.0000        0.0000        0.0000        0.0000        0.0000        0.0000        0.0000        0.0000        0.0000        0.0000        0.0000        0.0000        0.0000        0.0000        0.0000        0.0000        0.0000        0.0000        0.0000        0.0000        0.0000        0.0000        0.0000        0.0000        0.0000        0.0000        0.0000        0.0000        0.0000        0.0000        0.0000        0.0000        0.0000        0.0000        0.0000        0.0000        0.0000        0.0000        0.0000      336.0744      297.8037      275.1263      271.4615      295.8498      349.9410      351.3434      374.6097      372.6023      327.9930      318.6639      282.2636      269.9927      278.4141      272.2293      262.8333      250.1845      274.1707      274.5128      269.8386      303.8495      352.6388      352.8606      338.3417      342.0865      323.9679      258.1241      226.6890      224.5935      252.8500      229.6443      219.3974      206.9230      199.9458      171.9465      190.7191      215.4182      193.5908      183.3265      197.8323      203.3164      151.4220      157.4083      136.6088      119.9280      130.6278      120.2357      133.2406      158.8106      178.1714      175.3873      195.7305      218.0065      203.9663      216.3531      204.5329      213.9554      269.3003      298.3478      317.3672      313.3009      302.4236      330.0214      302.8604      293.4603      323.7368      360.9149      361.7722      365.2731      412.6472      351.8305      346.4535      380.9798      297.8354      294.3866        0.0000        0.0000        0.0000        0.0000        0.0000        0.0000        0.0000      247.8600      184.6500      270.8700      440.2565      460.9893      438.7608      424.8462      361.6583      321.6040      323.3149        0.0000        0.0000        0.0000        0.0000        0.0000        0.0000        0.0000        0.0000        0.0000        0.0000        0.0000        0.0000        0.0000        0.0000        0.0000        0.0000        0.0000        0.0000        0.0000        0.0000        0.0000        0.0000        0.0000        0.0000        0.0000        0.0000        0.0000        0.0000        0.0000        0.0000        0.0000        0.0000        0.0000        0.0000        0.0000        0.0000        0.0000        0.0000        0.0000        0.0000        0.0000        0.0000        0.0000        0.0000        0.0000        0.0000        0.0000        0.0000        0.0000        0.0000        0.0000        0.0000        0.0000        0.0000        0.0000
        0.0000        0.0000        0.0000        0.0000        0.0000        0.0000        0.0000        0.0000        0.0000        0.0000        0.0000        0.0000        0.0000        0.0000        0.0000        0.0000        0.0000        0.0000        0.0000        0.0000        0.0000        0.0000        0.0000        0.0000        0.0000        0.0000        0.0000        0.0000        0.0000        0.0000        0.0000        0.0000        0.0000        0.0000        0.0000        0.0000        0.0000        0.0000        0.0000        0.0000        0.0000        0.0000        0.0000        0.0000        0.0000        0.0000        0.0000        0.0000        0.0000        0.0000        0.0000        0.0000        0.0000        0.0000        0.0000        0.0000        0.0000        0.0000        0.0000        0.0000        0.0000        0.0000        0.0000        0.0000        0.0000        0.0000        0.0000        0.0000        0.0000        0.0000        0.0000        0.0000        0.0000        0.0000        0.0000        0.0000        0.0000        0.0000        0.0000        0.0000        0.0000        0.0000        0.0000        0.0000        0.0000        0.0000        0.0000        0.0000        0.0000        0.0000        0.0000        0.0000        0.0000        0.0000        0.0000        0.0000        0.0000        0.0000        0.0000        0.0000        0.0000        0.0000        0.0000      353.2798      338.5089      344.2051      338.3019      335.6205      328.4530      349.8412      342.3352      383.2003      376.1707      358.4568      384.1349      418.2885      423.4398      418.5221      414.3235      415.4108      377.6531      392.9478      418.5113      493.3098      508.9266      492.3283      475.8852        0.0000        0.0000      280.6895      268.9500      251.1207      239.9725      206.7999      202.6172      188.4039      188.9025      207.1694      186.1091      195.6105      203.5311      223.3267      235.7984      184.6607      192.1033      174.3967      159.6510      152.8992      143.4447      128.7142      149.6475      159.4315      169.1404      199.6439      198.9942      204.2338      213.2350      237.8020      258.3256      354.6541      356.1220      367.5106      388.5354      395.7155      418.8525      415.6982      415.3604      382.1957      370.1328      398.0346      377.1913      353.1006      382.0764      354.8389        0.0000        0.0000        0.0000        0.0000        0.0000        0.0000        0.0000        0.0000        0.0000        0.0000        0.0000        0.0000        0.0000      391.4499      396.7224      378.9097      368.8440      312.4255      302.1031        0.0000        0.0000        0.0000        0.0000        0.0000        0.0000        0.0000        0.0000        0.0000        0.0000        0.0000        0.0000        0.0000        0.0000        0.0000        0.0000        0.0000        0.0000        0.0000        0.0000        0.0000        0.0000        0.0000        0.0000        0.0000        0.0000        0.0000        0.0000        0.0000        0.0000        0.0000        0.0000        0.0000        0.0000        0.0000        0.0000        0.0000        0.0000        0.0000        0.0000        0.0000        0.0000        0.0000        0.0000        0.0000        0.0000        0.0000        0.0000        0.0000        0.0000        0.0000        0.0000        0.0000        0.0000        0.0000        0.0000
        0.0000        0.0000        0.0000        0.0000        0.0000        0.0000        0.0000        0.0000        0.0000        0.0000        0.0000        0.0000        0.0000        0.0000        0.0000        0.0000        0.0000        0.0000        0.0000        0.0000        0.0000        0.0000        0.0000        0.0000        0.0000        0.0000        0.0000        0.0000        0.0000        0.0000        0.0000        0.0000        0.0000        0.0000        0.0000        0.0000        0.0000        0.0000        0.0000        0.0000        0.0000        0.0000        0.0000        0.0000        0.0000        0.0000        0.0000        0.0000        0.0000        0.0000        0.0000        0.0000        0.0000        0.0000        0.0000        0.0000        0.0000        0.0000        0.0000        0.0000        0.0000        0.0000        0.0000        0.0000        0.0000        0.0000        0.0000        0.0000        0.0000        0.0000        0.0000        0.0000        0.0000        0.0000        0.0000        0.0000        0.0000        0.0000        0.0000        0.0000        0.0000        0.0000        0.0000        0.0000        0.0000        0.0000        0.0000        0.0000        0.0000        0.0000        0.0000        0.0000        0.0000        0.0000        0.0000        0.0000        0.0000        0.0000        0.0000        0.0000        0.0000        0.0000        0.0000      379.9462      381.9095      398.5972      353.5276      339.5780      343.0803      357.7740      377.7166      411.1050      433.5571      452.8747      487.6300      524.9082      534.8541      518.0228      500.1660      450.6356      454.9307      480.9044      503.1131      604.8278      628.5628      596.5666        0.0000        0.0000        0.0000        0.0000        0.0000        0.0000      273.3383      225.5963      216.6871      211.8866      207.0370      206.3775      178.7952      222.4257      208.7127      208.7523      218.7289      201.7305      191.1192      169.6261      156.0140      143.9269      140.4464      160.1802      181.5262      152.8459      181.9460      159.9366      169.7133      201.2406      232.1592      264.2344      318.3455      380.8112      401.5889      439.4572      442.0536      507.5675      524.6644      520.2715      517.7717      422.7057      455.0819      480.6897      488.8672      408.8536        0.0000        0.0000        0.0000        0.0000        0.0000        0.0000        0.0000        0.0000        0.0000        0.0000        0.0000        0.0000        0.0000        0.0000        0.0000      340.0073      342.2625      353.5399      341.6712      320.0902      293.0937      293.7009        0.0000        0.0000        0.0000        0.0000        0.0000        0.0000        0.0000        0.0000        0.0000        0.0000        0.0000        0.0000        0.0000        0.0000        0.0000        0.0000        0.0000        0.0000        0.0000        0.0000        0.0000        0.0000        0.0000        0.0000        0.0000        0.0000        0.0000        0.0000        0.0000        0.0000        0.0000        0.0000        0.0000        0.0000        0.0000        0.0000        0.0000        0.0000        0.0000        0.0000        0.0000        0.0000        0.0000        0.0000        0.0000        0.0000        0.0000        0.0000        0.0000        0.0000        0.0000        0.0000        0.0000        0.0000        0.0000
        0.0000        0.0000        0.0000        0.0000        0.0000        0.0000        0.0000        0.0000        0.0000        0.0000        0.0000        0.0000        0.0000        0.0000        0.0000        0.0000        0.0000        0.0000        0.0000        0.0000        0.0000        0.0000        0.0000        0.0000        0.0000        0.0000        0.0000        0.0000        0.0000        0.0000        0.0000        0.0000        0.0000        0.0000        0.0000        0.0000        0.0000        0.0000        0.0000        0.0000        0.0000        0.0000        0.0000        0.0000        0.0000        0.0000        0.0000        0.0000        0.0000        0.0000        0.0000        0.0000        0.0000        0.0000        0.0000        0.0000        0.0000        0.0000        0.0000        0.0000        0.0000        0.0000        0.0000        0.0000        0.0000        0.0000        0.0000        0.0000        0.0000        0.0000        0.0000        0.0000        0.0000        0.0000        0.0000        0.0000        0.0000        0.0000        0.0000        0.0000        0.0000        0.0000        0.0000        0.0000        0.0000        0.0000        0.0000        0.0000        0.0000        0.0000        0.0000        0.0000        0.0000        0.0000        0.0000        0.0000        0.0000        0.0000        0.0000        0.0000        0.0000        0.0000        0.0000      370.9879      378.2596      401.9620      391.4704      360.8532      339.4012      356.7303      380.8526      423.4691      435.0629      460.2722      508.7912      576.6384      577.4592        0.0000      563.4818      518.6141        0.0000        0.0000      584.8246      682.9380        0.0000        0.0000        0.0000        0.0000        0.0000        0.0000        0.0000        0.0000      254.0621      229.9497      225.3024      218.6751      203.8983      219.5474      212.0568      251.5370      256.4723      250.2382      277.9991      201.6459      203.2916      192.7128      178.4352      144.7216      158.4565      209.4653      211.3180      168.3600      181.9819      174.7261      177.3105      236.8985      293.8883      306.2295      355.2187      428.5096      454.8259      478.1005      505.3259      552.4011      589.0473      604.4449      599.9956        0.0000        0.0000        0.0000        0.0000        0.0000        0.0000        0.0000        0.0000        0.0000        0.0000        0.0000        0.0000        0.0000        0.0000        0.0000        0.0000        0.0000        0.0000        0.0000        0.0000      278.8351      288.6048      320.4174      301.0723      294.3598        0.0000        0.0000        0.0000        0.0000        0.0000        0.0000        0.0000        0.0000        0.0000        0.0000        0.0000        0.0000        0.0000        0.0000        0.0000        0.0000        0.0000        0.0000        0.0000        0.0000        0.0000        0.0000        0.0000        0.0000        0.0000        0.0000        0.0000        0.0000        0.0000        0.0000        0.0000        0.0000        0.0000        0.0000        0.0000        0.0000        0.0000        0.0000        0.0000        0.0000        0.0000        0.0000        0.0000        0.0000        0.0000        0.0000        0.0000        0.0000        0.0000        0.0000        0.0000        0.0000        0.0000        0.0000        0.0000        0.0000        0.0000
        0.0000        0.0000        0.0000        0.0000        0.0000        0.0000        0.0000        0.0000        0.0000        0.0000        0.0000        0.0000        0.0000        0.0000        0.0000        0.0000        0.0000        0.0000        0.0000        0.0000        0.0000        0.0000        0.0000        0.0000        0.0000        0.0000        0.0000        0.0000        0.0000        0.0000        0.0000        0.0000        0.0000        0.0000        0.0000        0.0000        0.0000        0.0000        0.0000        0.0000        0.0000        0.0000        0.0000        0.0000        0.0000        0.0000        0.0000        0.0000        0.0000        0.0000        0.0000        0.0000        0.0000        0.0000        0.0000        0.0000        0.0000        0.0000        0.0000        0.0000        0.0000        0.0000        0.0000        0.0000        0.0000        0.0000        0.0000        0.0000        0.0000        0.0000        0.0000        0.0000        0.0000        0.0000        0.0000        0.0000        0.0000        0.0000        0.0000        0.0000        0.0000        0.0000        0.0000        0.0000        0.0000        0.0000        0.0000        0.0000        0.0000        0.0000        0.0000        0.0000        0.0000        0.0000        0.0000        0.0000        0.0000        0.0000        0.0000        0.0000        0.0000        0.0000        0.0000      357.6293      376.3103      389.9361      375.5617      332.9850      316.6947      339.6317      340.9500      389.6470      407.7985      436.1735        0.0000        0.0000        0.0000        0.0000        0.0000        0.0000        0.0000        0.0000        0.0000        0.0000        0.0000        0.0000        0.0000        0.0000        0.0000        0.0000        0.0000        0.0000        0.0000      236.8243      243.0826      247.8280      241.3185      250.0031      234.2722      299.6128      342.8806      280.5573      252.7426      233.3212      231.5193      236.6051      212.9635      191.0186      207.5211      252.3443      269.9832      205.9817      222.6779      217.0193      214.2386      255.8311      297.8056      307.0684      332.5643      404.5412      450.2466      496.4163      540.5927      554.7153      594.5315      570.5067        0.0000        0.0000        0.0000        0.0000        0.0000        0.0000        0.0000        0.0000        0.0000        0.0000        0.0000        0.0000        0.0000        0.0000        0.0000        0.0000        0.0000        0.0000        0.0000        0.0000        0.0000        0.0000      300.0656      316.2732      281.1989        0.0000      249.7581      257.0833        0.0000        0.0000        0.0000        0.0000        0.0000        0.0000        0.0000        0.0000        0.0000        0.0000        0.0000        0.0000        0.0000        0.0000        0.0000        0.0000        0.0000        0.0000        0.0000        0.0000        0.0000        0.0000        0.0000        0.0000        0.0000        0.0000        0.0000        0.0000        0.0000        0.0000        0.0000        0.0000        0.0000        0.0000        0.0000        0.0000        0.0000        0.0000        0.0000        0.0000        0.0000        0.0000        0.0000        0.0000        0.0000        0.0000        0.0000        0.0000        0.0000        0.0000        0.0000        0.0000        0.0000        0.0000        0.0000
        0.0000        0.0000        0.0000        0.0000        0.0000        0.0000        0.0000        0.0000        0.0000        0.0000        0.0000        0.0000        0.0000        0.0000        0.0000        0.0000        0.0000        0.0000        0.0000        0.0000        0.0000        0.0000        0.0000        0.0000        0.0000        0.0000        0.0000        0.0000        0.0000        0.0000        0.0000        0.0000        0.0000        0.0000        0.0000        0.0000        0.0000        0.0000        0.0000        0.0000        0.0000        0.0000        0.0000        0.0000        0.0000        0.0000        0.0000        0.0000        0.0000        0.0000        0.0000        0.0000        0.0000        0.0000        0.0000        0.0000        0.0000        0.0000        0.0000        0.0000        0.0000        0.0000        0.0000        0.0000        0.0000        0.0000        0.0000        0.0000        0.0000        0.0000        0.0000        0.0000        0.0000        0.0000        0.0000        0.0000        0.0000        0.0000        0.0000        0.0000        0.0000        0.0000        0.0000        0.0000        0.0000        0.0000        0.0000        0.0000        0.0000        0.0000        0.0000        0.0000        0.0000        0.0000        0.0000        0.0000        0.0000        0.0000        0.0000        0.0000        0.0000        0.0000        0.0000        0.0000        0.0000      322.7942      318.3093      277.1465      254.8261      287.2970      286.6566      284.2897      314.6674      315.2922      346.7010        0.0000        0.0000        0.0000        0.0000        0.0000        0.0000        0.0000        0.0000        0.0000        0.0000        0.0000        0.0000        0.0000        0.0000        0.0000        0.0000        0.0000        0.0000      250.3062      264.6154      279.1375      254.3867      258.4282      268.9406      307.2309      284.0920      282.6302      285.8094      282.6849      253.9152      230.5996      240.6064      241.0264      232.0413      291.1570      267.1754      216.2918      223.1022      211.2838      247.2292      266.5856      301.4587      358.1723      368.0309      354.1074      409.7904      480.6792      448.6342      294.9900      318.3000        0.0000        0.0000        0.0000        0.0000        0.0000        0.0000        0.0000        0.0000        0.0000        0.0000        0.0000        0.0000        0.0000        0.0000        0.0000        0.0000        0.0000        0.0000        0.0000        0.0000        0.0000        0.0000        0.0000        0.0000      302.3572      269.7439        0.0000      181.6200      187.7700        0.0000        0.0000        0.0000        0.0000        0.0000        0.0000        0.0000        0.0000        0.0000        0.0000        0.0000        0.0000        0.0000        0.0000        0.0000        0.0000        0.0000        0.0000        0.0000        0.0000        0.0000        0.0000        0.0000        0.0000        0.0000        0.0000        0.0000        0.0000        0.0000        0.0000        0.0000        0.0000        0.0000        0.0000        0.0000        0.0000        0.0000        0.0000        0.0000        0.0000        0.0000        0.0000        0.0000        0.0000        0.0000        0.0000        0.0000        0.0000        0.0000        0.0000        0.0000        0.0000        0.0000        0.0000        0.0000
        0.0000        0.0000        0.0000        0.0000        0.0000        0.0000        0.0000        0.0000        0.0000        0.0000        0.0000        0.0000        0.0000        0.0000        0.0000        0.0000        0.0000        0.0000        0.0000        0.0000        0.0000        0.0000        0.0000        0.0000        0.0000        0.0000        0.0000        0.0000        0.0000        0.0000        0.0000        0.0000        0.0000        0.0000        0.0000        0.0000        0.0000        0.0000        0.0000        0.0000        0.0000        0.0000        0.0000        0.0000        0.0000        0.0000        0.0000        0.0000        0.0000        0.0000        0.0000        0.0000        0.0000        0.0000        0.0000        0.0000        0.0000        0.0000        0.0000        0.0000        0.0000        0.0000        0.0000        0.0000        0.0000        0.0000        0.0000        0.0000        0.0000        0.0000        0.0000        0.0000        0.0000        0.0000        0.0000        0.0000        0.0000        0.0000        0.0000        0.0000        0.0000        0.0000        0.0000        0.0000        0.0000        0.0000        0.0000        0.0000        0.0000        0.0000        0.0000        0.0000        0.0000        0.0000        0.0000        0.0000        0.0000        0.0000        0.0000        0.0000        0.0000        0.0000        0.0000        0.0000        0.0000        0.0000      327.6407      278.2619      253.1098      261.2082      253.5561      263.4590      278.5617      288.9770      302.7191        0.0000        0.0000        0.0000        0.0000        0.0000        0.0000        0.0000        0.0000        0.0000        0.0000        0.0000        0.0000        0.0000        0.0000        0.0000        0.0000        0.0000        0.0000        0.0000        0.0000      316.7979      271.1558      277.5200      261.8363      299.6420      305.3654      308.6662      291.8837      277.6296      258.7235      241.9902      252.0772      258.7121      256.1801      254.0934      292.1698      212.5647      194.1793      192.3988      216.1496      248.7890      321.2631      366.7395      468.4220      370.8347        0.0000        0.0000      463.3201        0.0000        0.0000        0.0000        0.0000        0.0000        0.0000        0.0000        0.0000        0.0000        0.0000        0.0000        0.0000        0.0000        0.0000        0.0000        0.0000        0.0000        0.0000        0.0000        0.0000        0.0000        0.0000        0.0000        0.0000        0.0000        0.0000      292.9783      264.8495        0.0000        0.0000        0.0000        0.0000        0.0000        0.0000        0.0000        0.0000        0.0000        0.0000        0.0000        0.0000        0.0000        0.0000        0.0000        0.0000        0.0000        0.0000        0.0000        0.0000        0.0000        0.0000        0.0000        0.0000        0.0000        0.0000        0.0000        0.0000        0.0000        0.0000        0.0000        0.0000        0.0000        0.0000        0.0000        0.0000        0.0000        0.0000        0.0000        0.0000        0.0000        0.0000        0.0000        0.0000        0.0000        0.0000        0.0000        0.0000        0.0000        0.0000        0.0000        0.0000        0.0000        0.0000        0.0000        0.0000        0.0000        0.0000
[truncated: 212,709 more chars]
