# Supplementary material for: Multidimensional evaluation of the TRMM 3B43V7 satellite-based precipitation product in mainland China from 1998–2016
Source: PeerJ. 2020 Feb 20;8:e8615. doi: 10.7717/peerj.8615 (PMC7036276; doi:10.7717/peerj.8615)
Supplement: Supplemental Information 2 [file peerj-08-8615-s002.zip › TRMM_3B43 data/TRMM 3B43 data-Year-Month/2005-09.txt]

ncols         249
nrows         175
xllcorner     73.250
yllcorner     6.500
cellsize      0.25000
        0.0000        0.0000        0.0000        0.0000        0.0000        0.0000        0.0000        0.0000        0.0000        0.0000        0.0000        0.0000        0.0000        0.0000        0.0000        0.0000        0.0000        0.0000        0.0000        0.0000        0.0000        0.0000        0.0000        0.0000        0.0000        0.0000        0.0000        0.0000        0.0000        0.0000        0.0000        0.0000        0.0000        0.0000        0.0000        0.0000        0.0000        0.0000        0.0000        0.0000        0.0000        0.0000        0.0000        0.0000        0.0000        0.0000        0.0000        0.0000        0.0000        0.0000        0.0000        0.0000        0.0000        0.0000        0.0000        0.0000        0.0000        0.0000        0.0000        0.0000        0.0000        0.0000        0.0000        0.0000        0.0000        0.0000        0.0000        0.0000        0.0000        0.0000        0.0000        0.0000        0.0000        0.0000        0.0000        0.0000        0.0000        0.0000        0.0000        0.0000        0.0000        0.0000        0.0000        0.0000        0.0000        0.0000        0.0000        0.0000        0.0000        0.0000        0.0000        0.0000        0.0000        0.0000        0.0000        0.0000        0.0000        0.0000        0.0000        0.0000        0.0000        0.0000        0.0000        0.0000        0.0000        0.0000        0.0000        0.0000        0.0000        0.0000        0.0000        0.0000        0.0000        0.0000        0.0000        0.0000        0.0000        0.0000        0.0000        0.0000        0.0000        0.0000        0.0000        0.0000        0.0000        0.0000        0.0000        0.0000        0.0000        0.0000        0.0000        0.0000        0.0000        0.0000        0.0000        0.0000        0.0000        0.0000        0.0000        0.0000        0.0000        0.0000        0.0000        0.0000        0.0000        0.0000        0.0000        0.0000        0.0000        0.0000        0.0000        0.0000        0.0000        0.0000        0.0000        0.0000        0.0000        0.0000        0.0000        0.0000        0.0000        0.0000        0.0000        0.0000        0.0000        0.0000        0.0000        0.0000        0.0000        0.0000        0.0000        0.0000        0.0000        7.8867       10.0450       13.8909        0.0000        0.0000        0.0000        9.1564       13.1822       21.1211       17.5812       12.3464       15.7335       25.6605       24.8805       23.0991       24.9518       24.9941       29.4665       40.5600       39.9547       44.9058       42.2711       32.4892       28.5203       31.2041       37.4538       32.0419       32.4911       48.9632       49.8456       52.5811       33.0781       32.0414       35.3323       28.1580       21.4087       22.1417       25.7909       35.9900       39.7709       41.4196       44.2900       30.6757       25.5530       25.3739       26.2454        0.0000        0.0000        0.0000        0.0000        0.0000        0.0000        0.0000        0.0000        0.0000        0.0000        0.0000        0.0000        0.0000        0.0000        0.0000        0.0000        0.0000        0.0000        0.0000        0.0000        0.0000        0.0000        0.0000        0.0000        0.0000        0.0000        0.0000        0.0000        0.0000        0.0000
        0.0000        0.0000        0.0000        0.0000        0.0000        0.0000        0.0000        0.0000        0.0000        0.0000        0.0000        0.0000        0.0000        0.0000        0.0000        0.0000        0.0000        0.0000        0.0000        0.0000        0.0000        0.0000        0.0000        0.0000        0.0000        0.0000        0.0000        0.0000        0.0000        0.0000        0.0000        0.0000        0.0000        0.0000        0.0000        0.0000        0.0000        0.0000        0.0000        0.0000        0.0000        0.0000        0.0000        0.0000        0.0000        0.0000        0.0000        0.0000        0.0000        0.0000        0.0000        0.0000        0.0000        0.0000        0.0000        0.0000        0.0000        0.0000        0.0000        0.0000        0.0000        0.0000        0.0000        0.0000        0.0000        0.0000        0.0000        0.0000        0.0000        0.0000        0.0000        0.0000        0.0000        0.0000        0.0000        0.0000        0.0000        0.0000        0.0000        0.0000        0.0000        0.0000        0.0000        0.0000        0.0000        0.0000        0.0000        0.0000        0.0000        0.0000        0.0000        0.0000        0.0000        0.0000        0.0000        0.0000        0.0000        0.0000        0.0000        0.0000        0.0000        0.0000        0.0000        0.0000        0.0000        0.0000        0.0000        0.0000        0.0000        0.0000        0.0000        0.0000        0.0000        0.0000        0.0000        0.0000        0.0000        0.0000        0.0000        0.0000        0.0000        0.0000        0.0000        0.0000        0.0000        0.0000        0.0000        0.0000        0.0000        0.0000        0.0000        0.0000        0.0000        0.0000        0.0000        0.0000        0.0000        0.0000        0.0000        0.0000        0.0000        0.0000        0.0000        0.0000        0.0000        0.0000        0.0000        0.0000        0.0000        0.0000        0.0000        0.0000        0.0000        0.0000        0.0000        0.0000        0.0000        0.0000        0.0000        0.0000        0.0000        0.0000        0.0000        0.0000        0.0000        0.0000        0.0000        0.0000        0.0000        0.0000        0.0000        0.0000        7.1737        6.6436        8.4290        9.3729        8.3851        7.4205        6.9763        8.1354        9.7297       16.6254       13.3009        9.9873        9.4025       15.1363       15.8428       18.4021       22.1412       21.1032       26.1709       36.7266       30.7131       24.4507       28.4213       29.7231       30.6478       31.6212       33.6747       36.0750       37.8313       36.8511       39.4169       25.3909       20.9215       24.2821       31.2923       28.2191       27.4836       24.1153       39.9388       31.0836       41.1418       40.0947       44.7279       29.9556       24.2924       25.1891       22.6906       21.7979       23.8904       26.0320       39.9067       42.7428       43.3017       39.4207        0.0000        0.0000        0.0000        0.0000        0.0000        0.0000        0.0000        0.0000        0.0000        0.0000        0.0000        0.0000        0.0000        0.0000        0.0000        0.0000        0.0000        0.0000        0.0000        0.0000        0.0000        0.0000        0.0000
        0.0000        0.0000        0.0000        0.0000        0.0000        0.0000        0.0000        0.0000        0.0000        0.0000        0.0000        0.0000        0.0000        0.0000        0.0000        0.0000        0.0000        0.0000        0.0000        0.0000        0.0000        0.0000        0.0000        0.0000        0.0000        0.0000        0.0000        0.0000        0.0000        0.0000        0.0000        0.0000        0.0000        0.0000        0.0000        0.0000        0.0000        0.0000        0.0000        0.0000        0.0000        0.0000        0.0000        0.0000        0.0000        0.0000        0.0000        0.0000        0.0000        0.0000        0.0000        0.0000        0.0000        0.0000        0.0000       26.3460        0.0000       21.1589       17.5281        0.0000        0.0000        0.0000        0.0000        0.0000        0.0000        0.0000        0.0000        0.0000        0.0000        0.0000        0.0000        0.0000        0.0000        0.0000        0.0000        0.0000        0.0000        0.0000        0.0000        0.0000        0.0000        0.0000        0.0000        0.0000        0.0000        0.0000        0.0000        0.0000        0.0000        0.0000        0.0000        0.0000        0.0000        0.0000        0.0000        0.0000        0.0000        0.0000        0.0000        0.0000        0.0000        0.0000        0.0000        0.0000        0.0000        0.0000        0.0000        0.0000        0.0000        0.0000        0.0000        0.0000        0.0000        0.0000        0.0000        0.0000        0.0000        0.0000        0.0000        0.0000        0.0000        0.0000        0.0000        0.0000        0.0000        0.0000        0.0000        0.0000        0.0000        0.0000        0.0000        0.0000        0.0000        0.0000        0.0000        0.0000        0.0000        0.0000        0.0000        0.0000        0.0000        0.0000        0.0000        0.0000        0.0000        0.0000        0.0000        0.0000        0.0000        0.0000        0.0000        0.0000        0.0000        0.0000        0.0000        0.0000        0.0000        0.0000        0.0000        0.0000        0.0000        0.0000        0.0000        0.0000        0.0000        0.0000        0.0000        0.0000        0.0000        0.0000        0.0000        8.3499        7.6384        6.5619        5.1724        5.3843        6.5979        5.5888        6.3205        8.1090        8.2375        8.4018        9.4537       13.5249       10.6397       11.1318       11.6189       14.3672       21.0306       23.1946       23.6679       29.3057       32.9993       29.5513       27.0313       33.2304       40.6330       45.1002       41.2602       33.8533       31.9107       23.5785       18.1691       13.9757       12.8222       12.5876       30.8897       46.8373       31.2151       16.4376       22.5661       38.8128       33.8815       42.9967       43.8138       35.4867       31.8329       29.4803       28.2872       27.3466       31.4994       41.2709       47.2039       59.1446       60.4330       42.7823       44.8119        0.0000        0.0000        0.0000        0.0000        0.0000        0.0000        0.0000        0.0000        0.0000        0.0000        0.0000        0.0000        0.0000        0.0000        0.0000        0.0000        0.0000        0.0000        0.0000        0.0000        0.0000        0.0000
        0.0000        0.0000        0.0000        0.0000        0.0000        0.0000        0.0000        0.0000        0.0000        0.0000        0.0000        0.0000        0.0000        0.0000        0.0000        0.0000        0.0000        0.0000        0.0000        0.0000        0.0000        0.0000        0.0000        0.0000        0.0000        0.0000        0.0000        0.0000        0.0000        0.0000        0.0000        0.0000        0.0000        0.0000        0.0000        0.0000        0.0000        0.0000        0.0000        0.0000        0.0000        0.0000        0.0000        0.0000        0.0000        0.0000        0.0000        0.0000        0.0000        0.0000        0.0000        0.0000        0.0000       24.0374       24.7716       23.8428       23.8659       23.6310       21.2605        8.9709        0.0000        0.0000        0.0000        0.0000        0.0000        0.0000        0.0000        0.0000        0.0000        0.0000        0.0000        0.0000        0.0000        0.0000        0.0000        0.0000        0.0000        0.0000        0.0000        0.0000        0.0000        0.0000        0.0000        0.0000        0.0000        0.0000        0.0000        0.0000        0.0000        0.0000        0.0000        0.0000        0.0000        0.0000        0.0000        0.0000        0.0000        0.0000        0.0000        0.0000        0.0000        0.0000        0.0000        0.0000        0.0000        0.0000        0.0000        0.0000        0.0000        0.0000        0.0000        0.0000        0.0000        0.0000        0.0000        0.0000        0.0000        0.0000        0.0000        0.0000        0.0000        0.0000        0.0000        0.0000        0.0000        0.0000        0.0000        0.0000        0.0000        0.0000        0.0000        0.0000        0.0000        0.0000        0.0000        0.0000        0.0000        0.0000        0.0000        0.0000        0.0000        0.0000        0.0000        0.0000        0.0000        0.0000        0.0000        0.0000        0.0000        0.0000        0.0000        0.0000        0.0000        0.0000        0.0000        0.0000        0.0000        0.0000        0.0000        0.0000        0.0000        0.0000        0.0000        0.0000        0.0000        0.0000        0.0000        0.0000        0.0000        0.0000        8.4890        6.9021        6.5738        5.3537        5.6667        5.6024        7.2127       10.5676        6.7474       13.1971        9.4746       10.9304       12.3516       12.3432       10.5639       15.9462       13.3950       15.8637       19.9084       24.7387       25.3584       28.0428       27.8895       30.8230       35.5216       32.8710       35.8734       46.4722       48.8613       39.1388       30.5862       24.7019       26.9538       18.7558       13.5181       12.6183       25.1663       17.8621       19.8723       15.7362       13.8440       25.7070       30.7879       39.0577       44.0996       42.2884       41.0640       48.4382       46.2341       49.6448       51.3886       58.6083       70.4121       98.4763       63.7472       55.4431       52.6095       55.1069       62.2542        0.0000        0.0000        0.0000        0.0000        0.0000        0.0000        0.0000        0.0000        0.0000        0.0000        0.0000        0.0000        0.0000        0.0000        0.0000        0.0000        0.0000        0.0000        0.0000        0.0000
        0.0000        0.0000        0.0000        0.0000        0.0000        0.0000        0.0000        0.0000        0.0000        0.0000        0.0000        0.0000        0.0000        0.0000        0.0000        0.0000        0.0000        0.0000        0.0000        0.0000        0.0000        0.0000        0.0000        0.0000        0.0000        0.0000        0.0000        0.0000        0.0000        0.0000        0.0000        0.0000        0.0000        0.0000        0.0000        0.0000        0.0000        0.0000        0.0000        0.0000        0.0000        0.0000        0.0000        0.0000        0.0000        0.0000        0.0000        0.0000        0.0000        0.0000        0.0000        0.0000        0.0000       12.9549       13.1725       11.9240       12.3343       12.0096       11.6097        9.4691        0.0000        0.0000        0.0000        0.0000        0.0000        0.0000        0.0000        0.0000        0.0000        0.0000        0.0000        0.0000        0.0000        0.0000        0.0000        0.0000        0.0000        0.0000        0.0000        0.0000        0.0000        0.0000        0.0000        0.0000        0.0000        0.0000        0.0000        0.0000        0.0000        0.0000        0.0000        0.0000        0.0000        0.0000        0.0000        0.0000        0.0000        0.0000        0.0000        0.0000        0.0000        0.0000        0.0000        0.0000        0.0000        0.0000        0.0000        0.0000        0.0000        0.0000        0.0000        0.0000        0.0000        0.0000        0.0000        0.0000        0.0000        0.0000        0.0000        0.0000        0.0000        0.0000        0.0000        0.0000        0.0000        0.0000        0.0000        0.0000        0.0000        0.0000        0.0000        0.0000        0.0000        0.0000        0.0000        0.0000        0.0000        0.0000        0.0000        0.0000        0.0000        0.0000        0.0000        0.0000        0.0000        0.0000        0.0000        0.0000        0.0000        0.0000        0.0000        0.0000        0.0000        0.0000        0.0000        0.0000        0.0000        0.0000        0.0000        0.0000        0.0000        0.0000        0.0000        0.0000        0.0000        0.0000        0.0000        0.0000        0.0000        0.0000        8.6324        6.1344        4.3804        4.1392        8.0470       11.4402        7.2235        6.3627        8.9563       11.7359       14.7020       18.1506       21.0838       17.7409       15.2729       15.7413       18.2274       21.2748       23.2705       29.4872       35.0820       24.6800       16.9067       19.4099       25.0428       34.1434       34.6812       38.9028       34.6289       36.5938       29.7582       27.6854       31.4610       24.8932       18.6230       16.2420       16.5295       15.4650       19.6528       23.5041       24.8981       31.5911       37.4039       41.8628       43.1036       61.9519       58.8503       57.6221       72.7255       77.5623       86.4320       81.4770       86.9258       76.5700       64.5156       52.6658       56.9816       61.0931       62.8380       66.4837       73.1668        0.0000        0.0000        0.0000        0.0000        0.0000        0.0000        0.0000        0.0000        0.0000        0.0000        0.0000        0.0000        0.0000        0.0000        0.0000        0.0000        0.0000        0.0000
        0.0000        0.0000        0.0000        0.0000        0.0000        0.0000        0.0000        0.0000        0.0000        0.0000        0.0000        0.0000        0.0000        0.0000        0.0000        0.0000        0.0000        0.0000        0.0000        0.0000        0.0000        0.0000        0.0000        0.0000        0.0000        0.0000        0.0000        0.0000        0.0000        0.0000        0.0000        0.0000        0.0000        0.0000        0.0000        0.0000        0.0000        0.0000        0.0000        0.0000        0.0000        0.0000        0.0000        0.0000        0.0000        0.0000        0.0000        0.0000        0.0000        0.0000        9.4507        9.0351        8.1956        9.3065       11.7286        8.1379        7.9789        7.5001        6.9950        6.8208        7.7489        7.6503        0.0000        0.0000        0.0000        0.0000        0.0000        0.0000        0.0000        0.0000        0.0000        0.0000        0.0000        0.0000        0.0000        0.0000        0.0000        0.0000        0.0000        0.0000        0.0000        0.0000        0.0000        0.0000        0.0000        0.0000        0.0000        0.0000        0.0000        0.0000        0.0000        0.0000        0.0000        0.0000        0.0000        0.0000        0.0000        0.0000        0.0000        0.0000        0.0000        0.0000        0.0000        0.0000        0.0000        0.0000        0.0000        0.0000        0.0000        0.0000        0.0000        0.0000        0.0000        0.0000        0.0000        0.0000        0.0000        0.0000        0.0000        0.0000        0.0000        0.0000        0.0000        0.0000        0.0000        0.0000        0.0000        0.0000        0.0000        0.0000        0.0000        0.0000        0.0000        0.0000        0.0000        0.0000        0.0000        0.0000        0.0000        0.0000        0.0000        0.0000        0.0000        0.0000        0.0000        0.0000        0.0000        0.0000        0.0000        0.0000        0.0000        0.0000        0.0000        0.0000        0.0000        0.0000        0.0000        0.0000        0.0000        0.0000        0.0000        0.0000        0.0000        0.0000        0.0000        0.0000        0.0000        0.0000        0.0000        6.8129        7.5484        5.3237        4.5457        3.4229        4.3575       10.8941        9.2882        9.8449       15.3562       14.7056       19.4712       22.8796       21.6336       17.5638       17.6222       16.6757       18.7180       22.2139       25.7852       25.8115       27.6143       16.5590       16.8242       22.4453       21.5688       27.7136       26.7253       33.6825       37.9625       28.5960       24.2824       20.3320       21.8814       27.9686       22.0253       17.0236       17.6651       16.9092       21.6924       23.0501       41.7073       41.4866       42.5484       43.2653       50.4447       66.6232       69.4170       70.2223       74.2938       84.6736       90.7698       84.2945       75.0957       83.1058       88.8903       68.8416       70.5244       74.0742       71.9137       76.8489       92.1493        0.0000        0.0000        0.0000        0.0000        0.0000        0.0000        0.0000        0.0000        0.0000        0.0000        0.0000        0.0000        0.0000        0.0000       59.4368       58.5253       61.4796        0.0000
        0.0000        0.0000        0.0000        0.0000        0.0000        0.0000        0.0000        0.0000        0.0000        0.0000        0.0000        0.0000        0.0000        0.0000        0.0000        0.0000        0.0000        0.0000        0.0000        0.0000        0.0000        0.0000        0.0000        0.0000        0.0000        0.0000        0.0000        0.0000        0.0000        0.0000        0.0000        0.0000        0.0000        0.0000        0.0000        0.0000        0.0000        0.0000        0.0000        0.0000        0.0000        0.0000        0.0000        0.0000        0.0000        0.0000        0.0000        0.0000        4.8592        4.9654        5.6360        7.0827        7.8202        9.3670        8.7223        5.8435        5.4099        5.8699        5.6984        5.9085        6.4543        7.4013        7.9912        0.0000        0.0000        0.0000        0.0000        0.0000        0.0000        0.0000        0.0000        0.0000        0.0000        0.0000        0.0000        0.0000        0.0000        0.0000        0.0000        0.0000        0.0000        0.0000        0.0000        0.0000        0.0000        0.0000        0.0000        0.0000        0.0000        0.0000        0.0000        0.0000        0.0000        0.0000        0.0000        0.0000        0.0000        0.0000        0.0000        0.0000        0.0000        0.0000        0.0000        0.0000        0.0000        0.0000        0.0000        0.0000        0.0000        0.0000        0.0000        0.0000        0.0000        0.0000        0.0000        0.0000        0.0000        0.0000        0.0000        0.0000        0.0000        0.0000        0.0000        0.0000        0.0000        0.0000        0.0000        0.0000        0.0000        0.0000        0.0000        0.0000        0.0000        0.0000        0.0000        0.0000        0.0000        0.0000        0.0000        0.0000        0.0000        0.0000        0.0000        0.0000        0.0000        0.0000        0.0000        0.0000        0.0000        0.0000        0.0000        0.0000        0.0000        0.0000        0.0000        0.0000        0.0000        0.0000        0.0000        0.0000        0.0000        0.0000        0.0000        0.0000        0.0000        0.0000        0.0000        0.0000       10.0388        8.2478        6.2171        6.1597        5.0616        3.7618        5.3863        7.4799        8.7925        9.4249       10.2652       13.2699       12.1157       15.0239       17.3658       14.6493       19.3021       22.4909       20.8829       22.3919       25.4135       24.9838       24.3475       24.2484       37.8540       36.3391       38.0450       36.3809       30.6249       37.7275       32.8723       22.2001       19.8337       24.5553       23.1913       24.0788       24.9449       24.0949       21.1699       22.0950       29.0067       33.5750       54.6326       50.2192       50.0116       54.7583       67.8523       90.9714       89.9987       85.9750       96.8934      103.5880      114.7379      113.0923       94.1133       98.5184       93.0329       71.5602       68.5934       72.2951       70.1285       77.5082       83.9756       82.3088        0.0000        0.0000        0.0000        0.0000        0.0000        0.0000        0.0000        0.0000        0.0000       77.3220       70.5023       65.6185       64.4543       66.1720       63.0338       57.1887       57.8291
        0.0000        0.0000        0.0000        0.0000        0.0000        0.0000        0.0000        0.0000        0.0000        0.0000        0.0000        0.0000        0.0000        0.0000        0.0000        0.0000        0.0000        0.0000        0.0000        0.0000        0.0000        0.0000        0.0000        0.0000        0.0000        0.0000        0.0000        0.0000        0.0000        0.0000        0.0000        0.0000        0.0000        0.0000        0.0000        0.0000        0.0000        0.0000        0.0000        0.0000        0.0000        0.0000        0.0000        0.0000        0.0000        0.0000        0.0000        0.0000        3.8435        4.0194        4.3906        4.3335        4.8988        5.1389        4.7992        5.4163        5.0450        6.2542        7.2124        6.5781        6.3876        6.1290        6.5076        7.5375        8.3001        8.6750        8.2366        0.0000        0.0000        0.0000        0.0000        0.0000        0.0000        0.0000        0.0000        0.0000        0.0000        0.0000        0.0000        0.0000        0.0000        0.0000        0.0000        0.0000        0.0000        0.0000        0.0000        0.0000        0.0000        0.0000        0.0000        0.0000        0.0000        0.0000        0.0000        0.0000        0.0000        0.0000        0.0000        0.0000        0.0000        0.0000        0.0000        0.0000        0.0000        0.0000        0.0000        0.0000        0.0000        0.0000        0.0000        0.0000        0.0000        0.0000        0.0000        0.0000        0.0000        0.0000        0.0000        0.0000        0.0000        0.0000        0.0000        0.0000        0.0000        0.0000        0.0000        0.0000        0.0000        0.0000        0.0000        0.0000        0.0000        0.0000        0.0000        0.0000        0.0000        0.0000        0.0000        0.0000        0.0000        0.0000        0.0000        0.0000        0.0000        0.0000        0.0000        0.0000        0.0000        0.0000        0.0000        0.0000        0.0000        0.0000        0.0000        0.0000        0.0000        0.0000        0.0000        0.0000        0.0000        0.0000        0.0000        0.0000        0.0000        0.0000        0.0000        0.0000       12.1022       10.3837        7.4012        5.2554        6.0127        5.7987        6.5070        7.8530       10.7386       19.7811       13.9190       13.0249       14.1308       17.3103       20.8813       20.2036       21.7812       27.9566       25.7072       24.9554       25.2814       22.2890       24.8950       28.4090       40.9854       47.6014       57.0672       38.2394       29.6206       28.8514       28.2381       20.3925       20.3836       27.4885       23.5080       25.9963       26.7146       28.8181       25.1496       27.1411       38.5157       46.1181       88.9351       81.8654       65.2465       58.4438       82.0866       92.7442      103.2275       97.4930      103.5991      110.4111      121.4823      127.2324       99.4716      103.4430      100.9508       92.1483       74.2081       64.1694       68.8396       72.8310       79.5341        0.0000        0.0000        0.0000        0.0000        0.0000        0.0000       68.9233       65.0517       72.3004       69.9771       70.7772       70.3178       67.0682       71.6772       68.0189       66.5924        0.0000        0.0000
        0.0000        0.0000        0.0000        0.0000        0.0000        0.0000        0.0000        0.0000        0.0000        0.0000        0.0000        0.0000        0.0000        0.0000        0.0000        0.0000        0.0000        0.0000        0.0000        0.0000        0.0000        0.0000        0.0000        0.0000        0.0000        0.0000        0.0000        0.0000        0.0000        0.0000        0.0000        0.0000        0.0000        0.0000        0.0000        0.0000        0.0000        0.0000        0.0000        0.0000        0.0000        0.0000        0.0000        0.0000        0.0000        0.0000        0.0000        0.0000        2.3352        2.4868        2.6389        3.3313        3.5547        3.7346        3.2101        3.9637        4.6939        4.0021        6.9388        7.0425       10.0671        8.6913        8.6385       12.3151       14.5625       16.4829       14.3205       10.8964        9.6955        0.0000        0.0000        0.0000        0.0000        0.0000        0.0000        0.0000        0.0000        0.0000        0.0000        0.0000        0.0000        0.0000        0.0000        0.0000        0.0000        0.0000        0.0000        0.0000        0.0000        0.0000        0.0000        0.0000        0.0000        0.0000        0.0000        0.0000        0.0000        0.0000        0.0000        0.0000        0.0000        0.0000        0.0000        0.0000        0.0000        0.0000        0.0000        0.0000        0.0000        0.0000        0.0000        0.0000        0.0000        0.0000        0.0000        0.0000        0.0000        0.0000        0.0000        0.0000        0.0000        0.0000        0.0000        0.0000        0.0000        0.0000        0.0000        0.0000        0.0000        0.0000        0.0000        0.0000        0.0000        0.0000        0.0000        0.0000        0.0000        0.0000        0.0000        0.0000        0.0000        0.0000        0.0000        0.0000        0.0000        0.0000        0.0000        0.0000        0.0000        0.0000        0.0000        0.0000        0.0000        0.0000        0.0000        0.0000        0.0000        0.0000        0.0000        0.0000        0.0000        0.0000        0.0000        0.0000        0.0000        0.0000        0.0000        0.0000       12.5355       10.5556        7.3954        6.3766        8.9147        9.8129        9.7190       11.0767      100.7726      106.1181       19.8413       14.1538       16.7929       25.1948       25.7299       24.2649       29.6731       29.9026       27.0683       29.0395       31.2015       27.3396       28.8948       35.8258       33.8628       42.3492       43.1663       33.9046       26.6950       26.8082       25.7147       18.7796       18.8757       16.0895       23.9769       27.2090       21.7781       23.6831       28.0648       30.1745       39.7623       54.2897       85.7463       74.8709       79.2702       81.7041       97.0862      123.8293      138.1727      123.5960      112.7677      119.9686      125.0667      143.3610      118.7185      105.4497       87.9660       84.1464       71.6121       72.7919       73.8552       78.4388       79.3075       77.8843       77.4292       69.2933       63.3930       56.5770       56.4691       55.7538       58.7279       66.1491       67.8434       69.1153       68.8708       73.3029       74.7856       74.4359       77.8089        0.0000        0.0000
        0.0000        0.0000        0.0000        0.0000        0.0000        0.0000        0.0000        0.0000        0.0000        0.0000        0.0000        0.0000        0.0000        0.0000        0.0000        0.0000        0.0000        0.0000        0.0000        0.0000        0.0000        0.0000        0.0000        0.0000        0.0000        0.0000        0.0000        0.0000        0.0000        0.0000        0.0000        0.0000        0.0000        0.0000        0.0000        0.0000        0.0000        0.0000        0.0000        0.0000        0.0000        0.0000        0.0000        0.0000        0.0000        0.0000        0.0000        0.0000        2.1102        2.2603        2.0333        2.4159        2.5125        2.4104        2.3210        3.4230        6.0648        8.7735        9.7120        8.8385        7.0940        7.7066        8.1155       15.8414       15.7053       13.4916       14.3013       10.8792       10.2465       12.6363        0.0000        0.0000        0.0000        0.0000        0.0000        0.0000        0.0000        0.0000        0.0000        0.0000        0.0000        0.0000        0.0000        0.0000        0.0000        0.0000        0.0000        0.0000        0.0000        0.0000        0.0000        0.0000        0.0000        0.0000        0.0000        0.0000        0.0000        0.0000        0.0000        0.0000        0.0000        0.0000        0.0000        0.0000        0.0000        0.0000        0.0000        0.0000        0.0000        0.0000        0.0000        0.0000        0.0000        0.0000        0.0000        0.0000        0.0000        0.0000        0.0000        0.0000        0.0000        0.0000        0.0000        0.0000        0.0000        0.0000        0.0000        0.0000        0.0000        0.0000        0.0000        0.0000        0.0000        0.0000        0.0000        0.0000        0.0000        0.0000        0.0000        0.0000        0.0000        0.0000        0.0000        0.0000        0.0000        0.0000        0.0000        0.0000        0.0000        0.0000        0.0000        0.0000        0.0000        0.0000        0.0000        0.0000        0.0000        0.0000        0.0000        0.0000        0.0000        0.0000        0.0000        0.0000        0.0000        0.0000        0.0000        0.0000        0.0000        8.3392        7.5779        8.4012       10.2575       11.4334        0.0000       12.1071       53.1030       52.4333        0.0000        0.0000        0.0000       23.6226       21.2591       28.5580       35.8392       38.8642       40.2787       39.1991       39.6471       37.1923       35.0158       33.7469       34.2179       45.0750       35.9501       28.8117       29.8228       24.0730       22.9994       21.4875       24.2291       23.2677       23.9692       23.7106       22.9123       21.9765       24.3762       35.4042       51.6876       50.8618       60.0813       76.5452       96.0478      113.9578      115.9156      128.7526      128.4508      134.2855      131.7479      109.7056      100.2406      118.4051      124.3046      104.6054       92.4778      115.0883      102.1943       90.5359       70.2486       63.3540       62.5922       68.4306       66.0445       64.4229       57.6821       51.3880       48.3482       50.1564       56.4947       65.0394       66.3959       67.4843       75.5129       82.2093       88.0581       91.0940      111.9507        0.0000        0.0000
        0.0000        0.0000        0.0000        0.0000        0.0000        0.0000        0.0000        0.0000        0.0000        0.0000        0.0000        0.0000        0.0000        0.0000        0.0000        0.0000        0.0000        0.0000        0.0000        0.0000        0.0000        0.0000        0.0000        0.0000        0.0000        0.0000        0.0000        0.0000        0.0000        0.0000        0.0000        0.0000        0.0000        0.0000        0.0000        0.0000        0.0000        0.0000        2.3408        2.9963        2.7273        0.0000        0.0000        0.0000        0.0000        0.0000        0.0000        0.0000        1.8834        1.8564        1.8864        2.0635        2.4424        2.0653        4.6368       11.6519        8.0889        5.9668        6.1574        5.7206        5.5750        5.7082        6.8273       10.3521       10.5584       10.1895       10.9730       10.7305       10.1212       11.6605        0.0000        0.0000        0.0000        0.0000        0.0000        0.0000        0.0000        0.0000        0.0000        0.0000        0.0000        0.0000        0.0000        0.0000        0.0000        0.0000        0.0000        0.0000        0.0000        0.0000        0.0000        0.0000        0.0000        0.0000        0.0000        0.0000        0.0000        0.0000        0.0000        0.0000        0.0000        0.0000        0.0000        0.0000        0.0000        0.0000        0.0000        0.0000        0.0000        0.0000        0.0000        0.0000        0.0000        0.0000        0.0000        0.0000        0.0000        0.0000        0.0000        0.0000        0.0000        0.0000        0.0000        0.0000        0.0000        0.0000        0.0000        0.0000        0.0000        0.0000        0.0000        0.0000        0.0000        0.0000        0.0000        0.0000        0.0000        0.0000        0.0000        0.0000        0.0000        0.0000        0.0000        0.0000        0.0000        0.0000        0.0000        0.0000        0.0000        0.0000        0.0000        0.0000        0.0000        0.0000        0.0000        0.0000        0.0000        0.0000        0.0000        0.0000        0.0000        0.0000        0.0000        0.0000        0.0000        0.0000        0.0000        0.0000        0.0000        0.0000        0.0000        0.0000        0.0000        0.0000        0.0000        0.0000        0.0000        0.0000        0.0000        0.0000        0.0000        0.0000        0.0000       31.6510       35.2821       43.4789       41.0840       43.5502       46.0950       49.0576       42.5171       31.0550       26.4893       24.5877       28.7758       26.0953       23.1819       25.2850       33.4831       30.2036       26.8312       22.2255       20.9524       24.0162       24.2175       23.4318       31.3379       57.3150       53.5532       51.3962       69.6763       90.6086       95.9931      104.0803      106.7400      105.6117      137.1628      103.7418       98.9812       82.5693       75.0305       82.3830      103.9554      103.4925       93.8562       93.6001      101.9540       83.1633       67.9209       59.4910       58.0000       62.7495       58.2543       57.8533       52.5375       45.6225       45.1523       50.3687       59.5783       59.2793       69.6011       75.7537       81.4734       94.1834      106.2813      109.9429        0.0000        0.0000        0.0000
        0.0000        0.0000        0.0000        0.0000        0.0000        0.0000        0.0000        0.0000        0.0000        0.0000        0.0000        0.0000        0.0000        0.0000        0.0000        0.0000        0.0000        0.0000        0.0000        0.0000        0.0000        0.0000        0.0000        0.0000        0.0000        0.0000        0.0000        0.0000        0.0000        0.0000        0.0000        0.0000        0.0000        0.0000        0.0000        0.0000        0.0000        0.0000        3.2865        5.0487        7.1007        6.5195        5.7189        7.6002        7.2686        5.7977        6.6184       11.5612       17.9597        8.4420        2.2574        3.8774        3.2877        2.4389        3.4202       11.1897        6.2291        5.2245        6.6077        6.5494        6.2906        5.5452        6.7681       10.2866       12.5377       11.6057       10.8667       12.0274       12.7673       11.6948        9.8222        6.9310        0.0000        0.0000        0.0000        0.0000        0.0000        0.0000        0.0000        0.0000        0.0000        0.0000        0.0000        0.0000        0.0000        0.0000        0.0000        0.0000        0.0000        0.0000        0.0000        0.0000        0.0000        0.0000        0.0000        0.0000        0.0000        0.0000        0.0000        0.0000        0.0000        0.0000        0.0000        0.0000        0.0000        0.0000        0.0000        0.0000        0.0000        0.0000        0.0000        0.0000        0.0000        0.0000        0.0000        0.0000        0.0000        0.0000        0.0000        0.0000        0.0000        0.0000        0.0000        0.0000        0.0000        0.0000        0.0000        0.0000        0.0000        0.0000        0.0000        0.0000        0.0000        0.0000        0.0000        0.0000        0.0000        0.0000        0.0000        0.0000        0.0000        0.0000        0.0000        0.0000        0.0000        0.0000        0.0000        0.0000        0.0000        0.0000        0.0000        0.0000        0.0000        0.0000        0.0000        0.0000        0.0000        0.0000        0.0000        0.0000        0.0000        0.0000        0.0000        0.0000        0.0000        0.0000        0.0000        0.0000        0.0000        0.0000        0.0000        0.0000        0.0000        0.0000        0.0000        0.0000        0.0000        0.0000        0.0000        0.0000        0.0000        0.0000        0.0000        0.0000       49.7395       47.7372       41.6108       43.7148       56.2108       49.3739       48.7619       36.0519       32.7789       35.7334       32.0915       30.5079       27.4402       31.5230       44.4632       53.6537       30.5361       20.8726       23.1724       25.9025       29.5013       34.2292       34.3937       38.7148       41.8091       47.3358       64.8141       85.1331       89.6650      105.6580      116.5435      124.1950      123.4958      104.8381       93.1773       84.3634       82.5823       75.5065       71.8043       88.6287       89.2264       73.5179       73.7276       70.8036       67.8920       55.9247       50.7076       63.9518       60.4602       58.5550       58.2769       51.4273       49.1111       55.3264       65.8058       71.7581       63.7870       69.0359       78.7600       84.1885       83.6744        0.0000        0.0000        0.0000        0.0000
        0.0000        0.0000        0.0000        0.0000        0.0000        0.0000        0.0000        0.0000        0.0000        0.0000        0.0000        0.0000        0.0000        0.0000        0.0000        0.0000        0.0000        0.0000        0.0000        0.0000        0.0000        0.0000        0.0000        0.0000        0.0000        0.0000        0.0000        0.0000        0.0000        0.0000        0.0000        0.0000        0.0000        0.0000        0.0000        0.0000        0.0000        2.3137        2.4831        3.7719        6.1965        6.8659        6.2278        6.0874        7.0160        8.1266        8.3311       10.0098       11.1377        5.6513        2.7059        2.9123        2.9367        3.1693        2.9602        4.6047       17.5715        5.5447        6.2257        8.5470        6.1380        6.7845        7.7145       10.6447       11.0886       12.2133       10.3951       11.1001       12.0081       10.5680       11.3067        7.0722        0.0000        0.0000        0.0000        0.0000        0.0000        0.0000        0.0000        0.0000        0.0000        0.0000        0.0000        0.0000        0.0000        0.0000        0.0000        0.0000        0.0000        0.0000        0.0000        0.0000        0.0000        0.0000        0.0000        0.0000        0.0000        0.0000        0.0000        0.0000        0.0000        0.0000        0.0000        0.0000        0.0000        0.0000        0.0000        0.0000        0.0000        0.0000        0.0000        0.0000        0.0000        0.0000        0.0000        0.0000        0.0000        0.0000        0.0000        0.0000        0.0000        0.0000        0.0000        0.0000        0.0000        0.0000        0.0000        0.0000        0.0000        0.0000        0.0000        0.0000        0.0000        0.0000        0.0000        0.0000        0.0000        0.0000        0.0000        0.0000        0.0000        0.0000        0.0000        0.0000        0.0000        0.0000        0.0000        0.0000        0.0000        0.0000        0.0000        0.0000        0.0000        0.0000        0.0000        0.0000        0.0000        0.0000        0.0000        0.0000        0.0000        0.0000        0.0000        0.0000        0.0000        0.0000        0.0000        0.0000        0.0000        0.0000        0.0000        0.0000        0.0000        0.0000        0.0000        0.0000        0.0000        0.0000        0.0000       21.2867       20.5901       24.3362       46.2552       47.5135        0.0000       48.8313       54.9861       51.8963       63.0557       36.8964       49.4255       45.4622       39.1850       35.1450       42.8707       29.0009       40.3356       38.3806       43.9327       36.1746       27.2503       23.3458       22.3598       21.0857       25.3377       28.7961       32.2332       32.5019       34.0280       41.7569       45.6921       59.5547       72.0255       81.1389       86.7657       89.8175       92.6233       94.6335       96.2651       84.6289       62.2039       93.9321      106.9043       80.0615       72.9618       71.5659       69.1518       66.7915       71.5467       46.8357       44.0013       50.6364       54.7677       56.2312       66.5245       60.9281       58.6431       68.6173       66.3686       59.2365       61.3043       69.8104       79.2767       80.7835       78.0498        0.0000        0.0000        0.0000        0.0000
        0.0000        0.0000        0.0000        0.0000        0.0000        0.0000        0.0000        0.0000        0.0000        0.0000        0.0000        0.0000        0.0000        0.0000        0.0000        0.0000        0.0000        0.0000        0.0000        0.0000        0.0000        0.0000        0.0000        0.0000        0.0000        0.0000        0.0000        0.0000        0.0000        0.0000        0.0000        0.0000        0.0000        0.0000        0.0000        0.0000        0.0000        1.9273        3.2856        4.1844        5.0387        5.8962        6.1373        8.3157        8.0643        7.1090        6.6418        5.3977        3.0271        2.4308        2.3715        1.7256        2.2319        4.2155        2.5147        2.1628        3.0423        3.9029        6.8145        8.8512        7.8468        8.5219        9.5428       10.9368       12.0127       12.8687       12.8158       12.0555       10.5675        9.6892        8.8130        6.2224        6.1053        0.0000        0.0000        0.0000        0.0000        0.0000        0.0000        0.0000        0.0000        0.0000        0.0000        0.0000        0.0000        0.0000        0.0000        0.0000        0.0000        0.0000        0.0000        0.0000        0.0000        0.0000        0.0000        0.0000        0.0000        0.0000        0.0000        0.0000        0.0000        0.0000        0.0000        0.0000        0.0000        0.0000        0.0000        0.0000        0.0000        0.0000        0.0000        0.0000        0.0000        0.0000        0.0000        0.0000        0.0000        0.0000        0.0000        0.0000        0.0000        0.0000        0.0000        0.0000        0.0000        0.0000        0.0000        0.0000        0.0000        0.0000        0.0000        0.0000        0.0000        0.0000        0.0000        0.0000        0.0000        0.0000        0.0000        0.0000        0.0000        0.0000        0.0000        0.0000        0.0000        0.0000        0.0000        0.0000        0.0000        0.0000        0.0000        0.0000        0.0000        0.0000        0.0000        0.0000        0.0000        0.0000        0.0000        0.0000        0.0000        0.0000        0.0000        0.0000        0.0000        0.0000        0.0000        0.0000        0.0000        0.0000        0.0000        0.0000        0.0000        0.0000        0.0000       12.6218       14.7373       19.3990       17.2802       22.6816       25.4027       37.5115       42.9258       48.9945       48.9721       59.4378       50.9605       40.7596       44.9715       38.5135       36.0375       49.3009       50.0550       51.2896       43.1281       36.5689       35.3901       30.5368       44.8217       44.6838       37.6672       22.4617       21.1703       19.3077       24.4298       24.4421       28.1567       31.9628       32.5878       35.9179       44.1313       60.5726       64.5911       69.3266       67.7654       76.1937       87.7030       93.4117       87.2498       77.0742       72.9453       80.3024       73.5593       63.1633       59.9517       60.4107       54.4006       58.0889       64.0970       44.4780       40.1453       44.9553       45.1700       47.1624       55.7842       53.7078       51.8833       53.0857       52.7769       53.0930       56.7413       72.7328       81.6307       67.6070        0.0000        0.0000        0.0000        0.0000        0.0000
        0.0000        0.0000        0.0000        0.0000        0.0000        0.0000        0.0000        0.0000        0.0000        0.0000        0.0000        0.0000        0.0000        0.0000        0.0000        0.0000        0.0000        0.0000        0.0000        0.0000        0.0000        0.0000        0.0000        0.0000        0.0000        0.0000        0.0000        0.0000        0.0000        0.0000        0.0000        0.0000        0.0000        0.0000        0.0000        0.0000        1.4763        1.9850        2.9601        4.6444        5.8555        6.7610        7.1127       11.3490        8.1726        7.6992        6.4809        3.7099        2.5422        2.3264        1.9871        1.9993        4.8490        6.7108        3.6446        3.1314        5.8293        7.6301       10.0708       10.9120       11.1724       12.3691       12.1609       13.4502       13.8928       12.5575       11.2475       10.8049       10.1783        9.7414        9.4495        5.7612        0.0000        0.0000        0.0000        0.0000        0.0000        0.0000        0.0000        0.0000        0.0000        0.0000        0.0000        0.0000        0.0000        0.0000        0.0000        0.0000        0.0000        0.0000        0.0000        0.0000        0.0000        0.0000        0.0000        0.0000        0.0000        0.0000        0.0000        0.0000        0.0000        0.0000        0.0000        0.0000        0.0000        0.0000        0.0000        0.0000        0.0000        0.0000        0.0000        0.0000        0.0000        0.0000        0.0000        0.0000        0.0000        0.0000        0.0000        0.0000        0.0000        0.0000        0.0000        0.0000        0.0000        0.0000        0.0000        0.0000        0.0000        0.0000        0.0000        0.0000        0.0000        0.0000        0.0000        0.0000        0.0000        0.0000        0.0000        0.0000        0.0000        0.0000        0.0000        0.0000        0.0000        0.0000        0.0000        0.0000        0.0000        0.0000        0.0000        0.0000        0.0000        0.0000        0.0000        0.0000        0.0000        0.0000        0.0000        0.0000        0.0000        0.0000        0.0000        0.0000        0.0000        0.0000        0.0000        0.0000        0.0000        0.0000        0.0000        0.0000       21.7508       21.8805       19.6436       23.5659       21.1819       18.8357       18.9120       25.2500       34.3151       39.1596       43.0526       44.0752       50.3191       47.8417       46.7393       53.1944       52.8184       45.6847       41.7236       48.1360       73.4325       67.2716       48.2657       34.8626       36.2167       28.0990       24.3141       33.3830       24.9524       23.0713       24.1296       24.3598       26.4501       24.1074       27.7298       27.3714       31.3086       40.5801       43.8654       53.7617       56.2361       61.4442       68.0329       76.3428       89.3044       89.1176       68.9621       77.9159       68.5092       62.0052       74.9015       66.4648       62.7514       51.8169       56.0721       54.6057       56.5112       43.9420       41.0459       40.7547       39.3932       43.3744       54.2251       53.2733       52.9170       54.3409       60.7999       56.4733       52.0849       53.1342       46.3830       50.4319        0.0000        0.0000        0.0000        0.0000        0.0000
        0.0000        0.0000        0.0000        0.0000        0.0000        0.0000        0.0000        0.0000        0.0000        0.0000        0.0000        0.0000        0.0000        0.0000        0.0000        0.0000        0.0000        0.0000        0.0000        0.0000        0.0000        0.0000        0.0000        0.0000        0.0000        0.0000        0.0000        0.0000        0.0000        0.0000        0.0000        0.0000        0.0000        0.0000        0.0000        1.7842        1.8321        2.4018        3.5768        5.8109        7.3719        8.0242        7.8567       10.4067        8.9634        7.4878        6.6026        3.9670        3.6177        3.6594        4.9146        7.2973        5.2168        3.9105        2.4586        2.2342        3.6203        5.1967        9.4992       12.7012       12.9790       14.4923       12.1680       11.6275       10.8638       10.0034       10.3017       10.5262       10.0171        9.4926        9.7352        6.9683        0.0000        0.0000        0.0000        0.0000        0.0000        0.0000        0.0000        0.0000        0.0000        0.0000        0.0000        0.0000        0.0000        0.0000        0.0000        0.0000        0.0000        0.0000        0.0000        0.0000        0.0000        0.0000        0.0000        0.0000        0.0000        0.0000        0.0000        0.0000        0.0000        0.0000        0.0000        0.0000        0.0000        0.0000        0.0000        0.0000        0.0000        0.0000        0.0000        0.0000        0.0000        0.0000        0.0000        0.0000        0.0000        0.0000        0.0000        0.0000        0.0000        0.0000        0.0000        0.0000        0.0000        0.0000        0.0000        0.0000        0.0000        0.0000        0.0000        0.0000        0.0000        0.0000        0.0000        0.0000        0.0000        0.0000        0.0000        0.0000        0.0000        0.0000        0.0000        0.0000        0.0000        0.0000        0.0000        0.0000        0.0000        0.0000        0.0000        0.0000        0.0000        0.0000        0.0000        0.0000        0.0000        0.0000        0.0000        0.0000        0.0000        0.0000        0.0000        0.0000        0.0000        0.0000        0.0000        0.0000        0.0000        0.0000        0.0000       16.5547       15.2409       28.7613       27.1708       23.8754       25.3853       18.6068       17.3517       22.5762       30.1618       30.4921       30.6456       35.4219       44.5776       41.3326       44.5609       60.7198       67.2544       65.1816       55.3518       57.7638       61.2693       47.5431       48.2924       25.1901       25.0123       21.6503       15.9880       21.4983       21.7692       23.2748       23.3219       25.5893       38.7462       36.0476       33.9983       36.5118       38.3603       43.0750       49.6074       60.0499       52.4362       53.7837       63.0501       76.4590       90.2946       72.2188       62.8725       50.9593       46.9308       46.2407       44.1310       65.9096       64.9775       65.7358       52.5757       52.4537       45.0469       40.5135       39.0697       34.9702       32.0658       37.3424       45.1713       45.5377       46.0934       54.1142       55.7909       51.5898       47.3120       50.1191       44.7866       54.9755        0.0000        0.0000        0.0000        0.0000        0.0000
        0.0000        0.0000        0.0000        0.0000        0.0000        0.0000        0.0000        0.0000        0.0000        0.0000        0.0000        0.0000        0.0000        0.0000        0.0000        0.0000        0.0000        0.0000        0.0000        0.0000        0.0000        0.0000        0.0000        0.0000        0.0000        0.0000        0.0000        0.0000        0.0000        0.0000        0.0000        0.0000        0.0000        0.0000        0.0000        2.2342        2.1427        4.1251        5.9317       11.8640       11.8143       11.0685       10.7460        8.9405        7.2621        7.0393        6.3919        6.1202        6.3201       22.1699       27.2887       11.7152       11.4893        3.0866        2.9557        1.0503        1.5030        3.1984        5.6892        8.6056        9.2602       10.7805       10.3635        9.4003        9.6425        9.8005        9.7723       11.4677       11.3107       10.2518        9.1309        6.3650        0.0000        0.0000        0.0000        0.0000        0.0000        0.0000        0.0000        0.0000        0.0000        0.0000        0.0000        0.0000        0.0000        0.0000        0.0000        0.0000        0.0000        0.0000        0.0000        0.0000        0.0000        0.0000        0.0000        0.0000        0.0000        0.0000        0.0000        0.0000        0.0000        0.0000        0.0000        0.0000        0.0000        0.0000        0.0000        0.0000        0.0000        0.0000        0.0000        0.0000        0.0000        0.0000        0.0000        0.0000        0.0000        0.0000        0.0000        0.0000        0.0000        0.0000        0.0000        0.0000        0.0000        0.0000        0.0000        0.0000        0.0000        0.0000        0.0000        0.0000        0.0000        0.0000        0.0000        0.0000        0.0000        0.0000        0.0000        0.0000        0.0000        0.0000        0.0000        0.0000        0.0000        0.0000        0.0000        0.0000        0.0000        0.0000        0.0000        0.0000        0.0000        0.0000        0.0000        0.0000        0.0000        0.0000        0.0000        0.0000        0.0000        0.0000        0.0000        0.0000        0.0000        0.0000        0.0000        0.0000        0.0000        0.0000       12.9215       11.9569        8.7044       12.8671       20.0353       20.3572       15.6798       11.0891       13.4566       10.9170       16.4117       29.0704       33.1248       33.0665       35.4454       42.3069       49.7242       61.1679       67.8808       74.2124       62.5665       44.2986       40.2278       37.2141       28.6456       22.6335       20.0990       19.3465       16.8406       22.8116       28.3841       27.3827       26.6697       27.8896       33.6125       33.9433       38.5496       41.0296       46.6950       56.7372       62.9707       63.1757       57.7625       57.9773       61.9890       72.5814       73.5900       71.5891       48.0731       48.4651       50.1523       45.0260       53.0144       51.3011       57.0860       55.5616       63.8588       34.2896       26.2944       29.1185       27.9137       28.4969       24.0782       25.7625       32.2902       33.2458       35.6893       36.7590       37.8262       44.7288       57.4933       55.4254       57.1046        0.0000        0.0000        0.0000        0.0000        0.0000        0.0000
        0.0000        0.0000        0.0000        0.0000        0.0000        0.0000        0.0000        0.0000        0.0000        0.0000        0.0000        0.0000        0.0000        0.0000        0.0000        0.0000        0.0000        0.0000        0.0000        0.0000        0.0000        0.0000        0.0000        0.0000        0.0000        0.0000        0.0000        0.0000        0.0000        0.0000        0.0000        0.0000        0.0000        0.0000        0.0000        4.7053        2.3835        5.3205        8.4696       13.6411       13.6249       16.4149       13.1151        8.6672        7.4855        6.6961        5.9638        4.2533        3.7769        9.5739        5.1304        4.7364        3.3636        2.8639        2.5432        1.4759        2.2062        2.7718        3.8235        7.0131        8.1974        8.2576        8.6512        9.8568       10.6961       11.2498       11.4090       13.3954       12.0193       11.8208       10.6993        0.0000        0.0000        0.0000        0.0000        0.0000        0.0000        0.0000        0.0000        0.0000        0.0000        0.0000        0.0000        0.0000        0.0000        0.0000        0.0000        0.0000        0.0000        0.0000        0.0000        0.0000        0.0000        0.0000        0.0000        0.0000        0.0000        0.0000        0.0000        0.0000        0.0000        0.0000        0.0000        0.0000        0.0000        0.0000        0.0000        0.0000        0.0000        0.0000        0.0000        0.0000        0.0000        0.0000        0.0000        0.0000        0.0000        0.0000        0.0000        0.0000        0.0000        0.0000        0.0000        0.0000        0.0000        0.0000        0.0000        0.0000        0.0000        0.0000        0.0000        0.0000        0.0000        0.0000        0.0000        0.0000        0.0000        0.0000        0.0000        0.0000        0.0000        0.0000        0.0000        0.0000        0.0000        0.0000        0.0000        0.0000        0.0000        0.0000        0.0000        0.0000        0.0000        0.0000        0.0000        0.0000        0.0000        0.0000        0.0000        0.0000        0.0000        0.0000        0.0000        0.0000        0.0000        7.9904        9.8726        0.0000        9.8013       10.1319       10.2800        9.7928        7.0426        6.6954        5.9663        7.4595       15.3339       12.9948       13.3064        8.0051       15.0598       31.6836       43.9590       32.5336       33.8449       47.7208       53.4711       59.0356       62.6322       55.4405       52.3637       49.1705       46.7288       31.8433       30.2060       31.1447       28.8991       25.1880       25.2931       23.9311       25.1608       23.4429       26.4723       30.5647       32.7629       41.1976       39.4051       50.5623       46.6158       40.5685       52.9448       56.0057       79.3240       83.8990       59.1693       47.0442       46.4949       39.3933       43.2475       36.9257       37.6539       38.5690       50.7956       49.5947       44.8001       40.1132       40.4884       28.1176       25.7091       20.7026       26.6933       30.9224       25.2972       25.8889       27.5934       27.7902       29.5966       32.0517       33.7180       52.0428       54.8020       55.1962        0.0000        0.0000        0.0000        0.0000        0.0000        0.0000        0.0000
        0.0000        0.0000        0.0000        0.0000        0.0000        0.0000        0.0000        0.0000        0.0000        0.0000        0.0000        0.0000        0.0000        0.0000        0.0000        0.0000        0.0000        0.0000        0.0000        0.0000        0.0000        0.0000        0.0000        0.0000        0.0000        0.0000        0.0000        0.0000        0.0000        4.6184        6.2335        7.3333       14.4326        7.3133        2.9770        3.9783        4.2925        4.9584        6.1306       10.9093       12.5251       14.3484       13.1598        9.8989        8.9971        7.5573        7.1860        5.6993        4.8276        4.6354        3.5456        3.2011        3.2091        3.4494        3.5703        3.2289        2.8460        4.0769        3.4320        6.0015        7.4414        7.1347        7.2298        9.8806       11.3529       12.8150       13.8834       13.4329       12.7397       12.0477       10.8176        8.6831        7.8254        0.0000        0.0000        0.0000        0.0000        0.0000        0.0000        0.0000        0.0000        0.0000        0.0000        0.0000        0.0000        0.0000        0.0000        0.0000        0.0000        0.0000        0.0000        0.0000        0.0000        0.0000        0.0000        0.0000        0.0000        0.0000        0.0000        0.0000        0.0000        0.0000        0.0000        0.0000        0.0000        0.0000        0.0000        0.0000        0.0000        0.0000        0.0000        0.0000        0.0000        0.0000        0.0000        0.0000        0.0000        0.0000        0.0000        0.0000        0.0000        0.0000        0.0000        0.0000        0.0000        0.0000        0.0000        0.0000        0.0000        0.0000        0.0000        0.0000        0.0000        0.0000        0.0000        0.0000        0.0000        0.0000        0.0000        0.0000        0.0000        0.0000        0.0000        0.0000        0.0000        0.0000        0.0000        0.0000        0.0000        0.0000        0.0000        0.0000        0.0000        0.0000        0.0000        0.0000        0.0000        0.0000        0.0000        0.0000        0.0000        0.0000        0.0000        0.0000        6.9852        8.0494       10.7178       10.9934        7.9414        7.5139        8.2506       10.0418        9.3125        7.9631        7.5113       10.0517       26.5176       16.7318       12.2582       11.3078       19.6882       27.2233       34.4032       38.9984       47.1023       40.7038       44.9007       57.5154       59.7817       53.6067       48.7032       43.2521       44.8257       33.2317       38.9868       43.9694       32.0678       24.1702       24.0369       28.1662       28.7808       24.4352       29.7558       57.8881       49.4808       46.8333       41.3752       47.9372       39.5329       43.5120       52.4043       58.7405       62.3904       66.5016       52.7831       44.0297       36.8998       37.6363       41.9329       44.8709       39.4543       34.9333       40.8684       37.0721       31.5554       30.6261       30.8661       25.5430       17.8203       18.2221       27.4753       28.4563       24.7807       21.5115       21.0087       26.1703       23.8306       26.3190       33.0744       64.9895       50.4529        0.0000        0.0000        0.0000        0.0000        0.0000        0.0000        0.0000        0.0000
        0.0000        0.0000        0.0000        0.0000        0.0000        0.0000        0.0000        0.0000        0.0000        0.0000        0.0000        0.0000        0.0000        0.0000        0.0000        0.0000        0.0000        0.0000        0.0000        0.0000        0.0000        0.0000        0.0000        0.0000        0.0000        0.0000        7.3890       10.9906        8.9063        6.7359        9.1985        5.7112        5.5003        4.1361        2.9807        4.5975        5.4272        9.3748        7.9281       11.5617       12.7361       15.0006       13.9785        9.9638       11.3076        8.7656        7.6840        5.9495        5.8357        5.4890        3.9833        3.5640        3.3519        4.4850        5.0385        3.7704        2.9693        1.8976        1.5229        3.9638        4.9567        5.4239        5.8973        7.8313        8.7386        9.6466       11.3928       13.1187       11.3634       10.4745       10.3842        7.7734        8.2877        7.8152        5.6620        4.3320        4.6540        4.4155        4.3404        4.0128        3.9345        3.7732        0.0000        0.0000        0.0000        0.0000        0.0000        0.0000        0.0000        0.0000        0.0000        0.0000        0.0000        0.0000        0.0000        0.0000        0.0000        0.0000        0.0000        0.0000        0.0000        0.0000        0.0000        0.0000        0.0000        0.0000        0.0000        0.0000        0.0000        0.0000        0.0000        0.0000        0.0000        0.0000        0.0000        0.0000        0.0000        0.0000        0.0000        0.0000        0.0000        0.0000        0.0000        0.0000        0.0000        0.0000        0.0000        0.0000        0.0000        0.0000        0.0000        0.0000        0.0000        0.0000        0.0000        0.0000        0.0000        0.0000        0.0000        0.0000        0.0000        0.0000        0.0000        0.0000        0.0000        0.0000        0.0000        0.0000        0.0000        0.0000        0.0000        0.0000        0.0000        5.3214        3.1153        2.3697        2.0592        2.6039        0.0000        0.0000        0.0000        0.0000        6.1929        6.4610        6.3940        7.6829       12.2190       10.1004        8.5081        7.5961        9.5657        9.5274        9.6356       10.0445       11.6926        8.7300        9.4073       11.7133       13.7762       18.1943       24.8388       29.3723       31.5692       35.2782       44.8717       53.5260       46.4442       50.2130       65.4126       56.8349       67.1222       41.6371       26.0915       22.9879       18.4002       24.6976       22.6095       20.0721       20.5329       25.2357       31.1401       31.0753       34.1710       60.4441       49.5541       45.3266       49.2137       41.6309       43.2694       51.1039       60.2859       61.6184       62.1770       61.1040       57.0463       45.3193       41.5884       40.4829       42.8051       39.8131       35.7481       29.3958       29.4475       31.9011       33.1382       23.0756       23.6675       19.4845       18.2468       16.5435       19.2983       19.9883       20.3655       18.5060       19.7704       21.9054       24.7378       24.2380       29.1673       34.6258       38.6292        0.0000        0.0000        0.0000        0.0000        0.0000        0.0000        0.0000        0.0000
        0.0000        0.0000        0.0000        0.0000        0.0000        0.0000        0.0000        0.0000        0.0000        0.0000        0.0000        0.0000        0.0000        0.0000        0.0000        0.0000        0.0000        0.0000        0.0000        0.0000        0.0000        0.0000        0.0000        0.0000        0.0000       11.0965       11.3782        9.3762        8.2486        7.5765        6.5921        4.5367        6.0683        6.2751        6.5353        6.7044        7.0401       15.6528       13.2749        8.7309       10.5186       11.6535       12.1646       11.8203       11.4027        8.6070        7.6300        6.4589        6.5550        6.9476        6.1288        1.3953        1.0146        1.5654        1.3916        1.2422        1.0744        2.0097        1.3696        1.9259        2.4225        3.2586        4.6930        7.2795        8.5774        8.6980        8.8144        9.7214        9.3922        9.0873        8.7745        7.1827        6.8353        6.1251        5.7502        7.7938        4.4953        4.9131        5.1276        2.5493        3.4600        1.6318        1.0743        0.8230        0.0000        0.0000        0.0000        0.0000        0.0000        0.0000        0.0000        0.0000        0.0000        0.0000        0.0000        0.0000        0.0000        0.0000        0.0000        0.0000        0.0000        0.0000        0.0000        0.0000        0.0000        0.0000        0.0000        0.0000        0.0000        0.0000        0.0000        0.0000        0.0000        0.0000        0.0000        0.0000        0.0000        0.0000        0.0000        0.0000        0.0000        0.0000        0.0000        0.0000        0.0000        0.0000        0.0000        0.0000        0.0000        0.0000        0.0000        0.0000        0.0000        0.0000        0.0000        0.0000        0.0000        0.0000        0.0000        0.0000        0.0000        0.0000        0.0000        0.0000        0.0000        0.0000        0.0000        0.0000        0.0000        0.0000        0.0000        0.0000        4.4985        2.3504        1.6050        1.9089        2.2265        2.8088        3.4591        5.0195        5.6560        6.3284        7.0716        5.9593        6.5476       12.5273        9.2819        8.6235        9.8342       10.7468       15.3847       19.4669       17.8108       15.5215       15.2875       15.4517       19.9997       19.6063       25.5811       23.3130       23.3724       24.5385       24.7876       30.7335       27.5096       37.0255       33.5723       42.1544       37.2042       41.9091       34.7704       25.5452       22.3985       23.4264       26.2065       18.6642       19.1472       21.7675       21.8494       34.1125       41.5111       48.2534       54.3102       44.9794       48.3821       49.2302       48.5365       54.0480       57.5816       53.9184       52.6810       59.7948       62.5576       63.4426       63.1407       50.0720       49.6949       38.6013       38.4462       35.7476       31.4559       30.6263       32.0805       32.7910       31.0349       25.0730       22.4979       20.5394       17.6838       16.6626       17.9464       20.4944       22.1367       18.2683        0.0000        0.0000       27.0887       29.6090       32.0470       30.7582        0.0000        0.0000        0.0000        0.0000        0.0000        0.0000        0.0000        0.0000        0.0000
        0.0000        0.0000        0.0000        0.0000        0.0000        0.0000        0.0000        0.0000        0.0000        0.0000        0.0000        0.0000        0.0000        0.0000        0.0000        0.0000        0.0000        0.0000        0.0000        0.0000        0.0000        0.0000        0.0000        0.0000        0.0000        0.0000       14.6743       18.4005       15.3132       11.2672       17.4061       13.2536        5.8501        6.6112        7.4120       10.2364        8.2460        8.2257        8.7930        9.3996       11.1103       12.5404       12.6586       11.2141        9.8892        8.1589        7.1395        7.9608        7.5740        5.8823        5.4802        1.7741        1.1484        1.1780        0.8494        0.8603        0.8352        1.3662        1.3943        1.3746        2.3326        3.0264        4.1631        7.4724        8.3946        8.7914        9.0638        9.2583        8.9762        8.7097        8.5808        6.6736        6.6181        6.7738        6.6681        5.1495        5.4338        6.4319        5.9852        2.5873        3.0285        4.0900        1.9873        1.3766        1.2930        1.6358        0.0000        0.0000        0.0000        0.0000        0.0000        0.0000        0.0000        0.0000        0.0000        0.0000        0.0000        0.0000        0.0000        0.0000        0.0000        0.0000        0.0000        0.0000        0.0000        0.0000        0.0000        0.0000        0.0000        0.0000        0.0000        0.0000        0.0000        0.0000        0.0000        0.0000        0.0000        0.0000        0.0000        0.0000        0.0000        0.0000        0.0000        0.0000        0.0000        0.0000        0.0000        0.0000        0.0000        0.0000        0.0000        0.0000        0.0000        0.0000        0.0000        0.0000        0.0000        0.0000        0.0000        0.0000        0.0000        0.0000        0.0000        0.0000        0.0000        0.0000        0.0000        0.0000        0.0000        0.0000        0.0000        0.0000        2.8841        2.3177        3.2787        2.7426        2.3057        3.0042        4.0856        5.8273        7.8621        8.6224        9.8288        8.2153        7.7322        7.3748        6.9610       10.7397       11.2254       13.5777       18.5569       25.6454       26.0325       20.0718       18.4801       21.0821       27.0825       28.2290       25.4691       23.0294       18.4147       22.2906       27.6676       30.3648       31.0805       32.5958       34.1407       35.6514       31.2987       25.8185       30.9979       26.1835       22.1393       28.8846       18.7318       19.2309       22.2068       23.8257       28.8077       44.7205       44.2164       45.3654       51.7178       51.4283       48.8109       57.1930       53.8780       58.4733       57.3907       58.3713       56.7476       63.0651       58.5341       55.7095       57.9689       56.3866       57.8496       47.4824       38.4087       38.4252       34.4536       32.1590       29.5993       31.0202       28.4239       23.4728       21.3569       19.3950       17.0087       15.8045       16.6043       17.6680       17.9059        0.0000        0.0000        0.0000        0.0000        0.0000        0.0000        0.0000        0.0000        0.0000        0.0000        0.0000        0.0000        0.0000        0.0000        0.0000        0.0000
        0.0000        0.0000        0.0000        0.0000        0.0000        0.0000        0.0000        0.0000        0.0000        0.0000        0.0000        0.0000        0.0000        0.0000        0.0000        0.0000        0.0000        0.0000        0.0000        0.0000        0.0000        0.0000        0.0000        0.0000        0.0000        0.0000        0.0000       13.2442       12.2479       10.7046       10.9237       11.8756        9.6081       11.6573       11.3891       10.4335       10.2549        9.1527       10.7917       15.5851       14.3372       11.6137       11.4004       10.0818        9.0036        7.7633        7.0004        6.4536        6.7360        6.5461        5.2325        1.6401        2.0160        1.7758        0.6797        0.6333        1.1136        0.7583        1.2745        1.7846        1.5165        2.5606        2.8990        6.0349        7.2655        7.5431        8.0827        8.4029        8.1902        8.0970        8.0517        6.0117        6.0927        6.6547        8.2221        6.0460        6.4477        6.5988        6.9372        3.2093        3.6098        2.9602        2.3941        2.5948        2.7939        2.4466        1.9666        0.9906        0.2552        0.2429        0.0000        0.0000        0.0000        0.0000        0.0000        0.0000        0.0000        0.0000        0.0000        0.0000        0.0000        0.0000        0.0000        0.0000        0.0000        0.0000        0.0000        0.0000        0.0000        0.0000        0.0000        0.0000        0.0000        0.0000        0.0000        0.0000        0.0000        0.0000        0.0000        0.0000        0.0000        0.0000        0.0000        0.0000        0.0000        0.0000        0.0000        0.0000        0.0000        0.0000        0.0000        0.0000        0.0000        0.0000        0.0000        0.0000        0.0000        0.0000        0.0000        0.0000        0.0000        0.0000        0.0000        0.0000        0.0000        0.0000        0.0000        0.0000        0.0000        0.0000        0.0000        1.4362        1.1986        1.3073        2.5217        3.1178        2.8481        3.4505        4.4087        6.3718        7.7343        8.5625        8.4680        7.1784        7.2741        7.2230        7.5980       10.0540       10.5349       10.7796       11.7798       16.4325       18.3726       22.1605       21.7783       27.0881       26.2282       24.4733       21.9010       29.0676       22.8022       22.9463       26.3609       26.6812       30.5436       22.1302       15.5391       24.9443       25.1094       26.7303       32.0619       33.3967       31.0456       27.8128       32.9769       29.9548       28.9305       36.5544       42.7755       45.6012       45.7079       49.1609       47.7079       49.1849       55.4946       62.3776       67.8091       63.7934       60.7290       59.1383       58.3409       52.2662       47.4383       49.2090       52.4171       47.0209       38.3740       38.1908       33.9188       37.8910       33.6175       30.5426       25.0484       25.3398       22.0742       19.8734       18.7703       17.3436       14.7565       14.0822       16.2061       16.1107       18.4178        0.0000        0.0000        0.0000        0.0000        0.0000        0.0000        0.0000        0.0000        0.0000        0.0000        0.0000        0.0000        0.0000        0.0000        0.0000        0.0000
        0.0000        0.0000        0.0000        0.0000        0.0000        0.0000        0.0000        0.0000        0.0000        0.0000        0.0000        0.0000        0.0000        0.0000        0.0000        0.0000        0.0000        0.0000        0.0000        0.0000        0.0000        0.0000        0.0000        0.0000        0.0000        0.0000        0.0000       11.8476       12.2996       12.5251       13.5893       11.7849       11.9347       12.3602       11.4858       13.2798       13.2004       15.0830       12.8949       24.3991       28.6543       24.6053       17.7061       11.5226       10.0474        9.6441        8.4169        8.1385        8.5630        7.9920        5.3010        3.5740        6.3583        4.5635        2.6237        1.6240        1.2079        0.7657        0.1851        0.7438        2.4245        3.2802        3.5401        5.7901        7.0580        7.8484        7.6940        7.2956        7.4568        7.1586        6.5494        4.8023        4.7155        4.9919        6.1667        5.3874        5.6848        6.2131        7.4583        5.2705        6.2152        5.9368        4.3787        3.0384        2.3650        1.4691        1.6765        0.7348        0.0000        0.0000        0.0000        0.0000        0.0000        0.0000        0.0000        0.0000        0.0000        0.0000        0.0000        0.0000        0.0000        0.0000        0.0000        0.0000        0.0000        0.0000        0.0000        0.0000        0.0000        0.0000        0.0000        0.0000        0.0000        0.0000        0.0000        0.0000        0.0000        0.0000        0.0000        0.0000        0.0000        0.0000        0.0000        0.0000        0.0000        0.0000        0.0000        0.0000        0.0000        0.0000        0.0000        0.0000        0.0000        0.0000        0.0000        0.0000        0.0000        0.0000        0.0000        0.0000        0.0000        0.0000        0.0000        0.0000        0.0000        0.0000        0.0000        0.0000        0.0000        0.0000        0.0000        0.0000        1.5091        1.4803        2.1849        2.8900        3.2881        4.9895        8.5310        8.0004        7.3498        8.3875        9.0620        7.4547        8.5849        9.3977        9.8633       11.3505       11.5962       12.5710       13.7015       14.8289       17.8604       21.8615       21.3246       21.9868       23.9555       20.5321       22.2397       19.8056       20.5361       20.9073       20.1279       15.7628       23.2696       17.9859       17.0050       19.2650       22.9173       23.8676       29.1608       31.4769       29.6080       28.9123       33.9000       30.4470       30.9355       39.5495       46.4114       56.0906       45.8645       45.7932       52.3589       53.1025       60.4471       63.8704       69.5934       66.3605       63.0788       58.6187       54.0467       48.0312       45.2807       42.6866       41.1436       36.5939       37.5820       40.5859       33.9391       36.2742       37.5248       32.4370       26.6786       24.0688       23.6821       23.6475       19.7322       16.1902       14.6396       14.3937       15.8137       17.3519       19.2410        0.0000        0.0000        0.0000        0.0000        0.0000        0.0000        0.0000        0.0000        0.0000        0.0000        0.0000        0.0000        0.0000        0.0000        0.0000        0.0000
        0.0000        0.0000        0.0000        0.0000        0.0000        0.0000        0.0000        0.0000        0.0000        0.0000        0.0000        0.0000        0.0000        0.0000        0.0000        0.0000        0.0000        0.0000        0.0000        0.0000        0.0000        0.0000        0.0000        0.0000        0.0000        0.0000        0.0000        0.0000       14.3318       14.7681       16.7201       16.0370       13.7562       16.1645       14.2671        9.6898        9.1903       11.6251       12.4468       15.4536       23.1873       34.7818       23.8194       16.0707       13.1087       11.2642       10.6138        9.5646        8.9783        8.2622        8.3203        6.5028        8.7072        8.3196        4.6908        1.6861        0.8822        1.0449        3.5633       37.3739       49.9366       16.1206        4.7480        6.6236        6.7807        6.8663        6.2436        5.6013        5.2671        5.0822        4.6716        1.2348        1.0608        1.2290        1.5116        5.7403        6.9129        8.1897        8.5685        8.2799        9.0033        7.2867        4.5075        3.8893        3.6440        3.0617        2.4500        0.4407        0.8819        0.7976        1.1260        0.0000        0.0000        0.0000        0.0000        0.0000        0.0000        0.0000        0.0000        0.0000        0.0000        0.0000        0.0000        0.0000        0.0000        0.0000        0.0000        0.0000        0.0000        0.0000        0.0000        0.0000        0.0000        0.0000        0.0000        0.0000        0.0000        0.0000        0.0000        0.0000        0.0000        0.0000        0.0000        0.0000        0.0000        0.0000        0.0000        0.0000        0.0000        0.0000        0.0000        0.0000        0.0000        0.0000        0.0000        0.0000        0.0000        0.0000        0.0000        0.0000        0.0000        0.0000        0.0000        0.0000        0.0000        0.0000        0.0000        0.0000        0.0000        0.0000        0.0000        0.0000        0.0000        3.0155        2.8616        3.0296        3.4262        4.0811        4.9379        6.7251        7.5894        8.1878        7.4241        5.8899        6.6933        7.8280       12.5338       13.5360       11.5149       12.2374       12.7618       11.8667       17.8111       16.1997       18.9579       23.5795       26.2062       21.5700       20.3447       22.1326       30.0589       28.6693       27.6055       18.9760       17.3231       18.1338       17.9180       19.0341       21.9928       22.0367       27.1675       28.8565       31.7649       29.4310       30.4391       29.4227       35.1247       40.4331       55.2782       45.8737       50.0145       52.6014       56.6853       56.3454       61.5034       61.8636       56.3850       61.1646       55.5490       53.5866       55.0167       35.4201       31.5912       28.7084       28.6651       30.1979       27.7353       25.5780       31.9175       39.0876       36.2768       33.2873       29.0209       27.9793       27.0375       23.3270       19.6303       11.9707       11.9934       11.8278        9.9681       13.9028       14.7333        0.0000        0.0000        0.0000        0.0000        0.0000        0.0000        0.0000        0.0000        0.0000        0.0000        0.0000        0.0000        0.0000        0.0000        0.0000        0.0000
        0.0000        0.0000        0.0000        0.0000        0.0000        0.0000        0.0000        0.0000        0.0000        0.0000        0.0000        0.0000        0.0000        0.0000        0.0000        0.0000        0.0000        0.0000        0.0000        0.0000        0.0000        0.0000        0.0000        0.0000        0.0000        0.0000        0.0000        0.0000       16.4695       17.8713       19.3837       17.5741       16.0135       15.4021       14.4641       10.0351        9.6369       11.7311       13.4340       13.3408       12.8189       13.3967       13.3185       13.8731       15.0996       17.4444       21.5575       20.0533       12.2264       10.4090       13.1440        7.4611        7.2547        7.4214        6.3436        4.1395        2.1717        1.5754        4.7240       21.8920       23.8675       32.6852       28.3658       27.0057       14.8801        9.7147       10.1345       10.2057        6.6171        5.3835        4.4266        0.8948        0.8861        0.8570        1.0540        4.9238        6.0919        7.6345        8.4009        6.7893        6.2366        9.0467        7.8960        4.3602        5.2720        3.7501        2.3134        0.4967        0.6776        0.4769        0.3019        0.0000        0.0000        0.0000        0.0000        0.0000        0.0000        0.0000        0.0000        0.0000        0.0000        0.0000        0.0000        0.0000        0.0000        0.0000        0.0000        0.0000        0.0000        0.0000        0.0000        0.0000        0.0000        0.0000        0.0000        0.0000        0.0000        0.0000        0.0000        0.0000        0.0000        0.0000        0.0000        0.0000        0.0000        0.0000        0.0000        0.0000        0.0000        0.0000        0.0000        0.0000        0.0000        0.0000        0.0000        0.0000        0.0000        0.0000        0.0000        0.0000        0.0000        0.0000        0.0000        0.0000        0.0000        0.0000        0.0000        0.0000        0.0000        0.0000        0.0000        2.8832        3.1855        3.2734        2.9343        3.0589        3.2247        4.0548        5.1107        7.1244        7.0378        6.6597        6.5998        5.9793        6.6786        7.5016       10.9284       17.0014       14.2135       13.4433       12.5728       12.2075       13.4625       16.3993       16.5622       25.2431       29.6036       37.3369       36.3775       33.5849       30.1281       32.5334       28.1945       17.9066       20.5962       25.4278       21.2443       18.4382       20.9237       21.5283       31.2823       37.3994       40.7851       37.7491       42.3921       49.6569       42.5951       36.1278       39.6509       42.9939       49.4226       56.4923       60.4882       62.2789       55.1844       58.2474       57.9707       59.5488       64.6819       53.9279       54.3767       35.2410       28.9641       28.5202       32.4498       50.6288       17.7833       20.8000       24.7885       30.6714       27.2504       29.9728       27.8406       28.0695       27.0501       24.3156       20.7254       13.0537       11.0166        9.7506        9.1550       12.4765       15.7304        0.0000        0.0000        0.0000        0.0000        0.0000        0.0000        0.0000        0.0000        0.0000        0.0000        0.0000        0.0000        0.0000        0.0000        0.0000        0.0000
        0.0000        0.0000        0.0000        0.0000        0.0000        0.0000        0.0000        0.0000        0.0000        0.0000        0.0000        0.0000        0.0000        0.0000        0.0000        0.0000        0.0000        0.0000        0.0000        0.0000        0.0000        0.0000        0.0000        0.0000        0.0000        0.0000        0.0000        0.0000       24.1784       22.5225       27.0663       28.8395       23.7216       20.7681       16.9465       10.9517       11.9657       13.6332       13.7307       13.5985       13.6942       12.4401       12.6628       13.3667       13.3876       15.2825       16.9156       15.3451       17.0218        9.8164        9.7948       10.6045        8.1877        6.7687        7.9475        5.4336        3.7795        3.2811        3.4012        4.2989        4.0944        4.7598        7.9162       24.1827       45.6715       38.9489       22.7477       12.4687        4.6978        5.5930        3.6950        1.5075        0.5721        0.4648        0.8154        4.1583        5.5479        6.5102        7.3996       16.4741       23.6755        8.0209       12.1258       29.3803       13.7882        8.2120        3.1039        0.4914        0.4525        0.3986        0.3228        0.1900        0.0000        0.0000        0.0000        0.0000        0.0000        0.0000        0.0000        0.0000        0.0000        0.0000        0.0000        0.0000        0.0000        0.0000        0.0000        0.0000        0.0000        0.0000        0.0000        0.0000        0.0000        0.0000        0.0000        0.0000        0.0000        0.0000        0.0000        0.0000        0.0000        0.0000        0.0000        0.0000        0.0000        0.0000        0.0000        0.0000        0.0000        0.0000        0.0000        0.0000        0.0000        0.0000        0.0000        0.0000        0.0000        0.0000        0.0000        0.0000        0.0000        0.0000        0.0000        0.0000        0.0000        0.0000        0.0000        0.0000        0.0000        0.0000        4.3948        3.9339        4.8935        4.3986        3.5189        3.6598        4.3809        5.6083        6.5946        7.9434        8.6989        8.3398        8.3852       13.3181        7.4100       13.6082       22.2649       12.7993       14.7412       14.2874       14.3108       14.0027       90.1531       82.2423       18.4636       30.6602       35.3579       47.0746       42.6174       34.0961       37.9848       39.7462       31.3830       22.0883       21.0138       18.2600       17.6592       21.2610       19.9237       22.1176       29.7092       34.9697       37.6267       37.8271       39.8834       39.0105       36.9006       37.1106       43.9799       44.7570       47.7787       53.5078       50.4983       51.2669       52.9307       55.8728       54.3402       51.8397       49.8881       48.7575       48.4174       29.2774       24.8804       29.9289       40.2657       38.4306       24.4492       25.2863       27.2069       24.6837       23.4508       25.8937       26.1407       27.5085       27.3345       26.6859       23.1026       12.8678       11.2439       12.2753       11.4655       15.6814       15.8101       13.1984        0.0000        0.0000        0.0000        0.0000        0.0000        0.0000        0.0000        0.0000        0.0000        0.0000        0.0000        0.0000        0.0000        0.0000        0.0000
        0.0000        0.0000        0.0000        0.0000        0.0000        0.0000        0.0000        0.0000        0.0000        0.0000        0.0000        0.0000        0.0000        0.0000        0.0000        0.0000        0.0000        0.0000        0.0000        0.0000        0.0000        0.0000        0.0000        0.0000        0.0000        0.0000        0.0000       23.3707       27.2213       23.0595       20.2177       20.5564       18.5539       18.8853       16.8168       15.8395       18.6914       17.9054       17.3326       19.5349       22.1344       21.5695       15.8614       16.6987       19.0534       17.2715       15.3042       13.5509       12.8415       10.9705       11.5238       13.4445       13.0217       16.0097       17.5650       12.5529        9.0877        7.2646        4.8361        2.4930        3.0853        3.6475        4.1526        5.4760        5.2723        3.7776        3.5142        2.9588        2.5992        2.3891        2.0680        0.6047        1.1144        1.4385        1.0411        3.2816        5.3290        6.2088        5.8745        6.0371        3.6732        3.7097       10.6245      119.9394       75.7147        4.9588        3.5509        2.1203        0.7158        0.6271        0.2882        0.4644        0.1252        0.0000        0.0000        0.0000        0.0000        0.0000        0.0000        0.0000        0.0000        0.0000        0.0000        0.0000        0.0000        0.0000        0.0000        0.0000        0.0000        0.0000        0.0000        0.0000        0.0000        0.0000        0.0000        0.0000        0.0000        0.0000        0.0000        0.0000        0.0000        0.0000        0.0000        0.0000        0.0000        0.0000        0.0000        0.0000        0.0000        0.0000        0.0000        0.0000        0.0000        0.0000        0.0000        0.0000        0.0000        0.0000        0.0000        0.0000        0.0000        0.0000        0.0000        0.0000        0.0000        0.0000        0.0000        0.0000        0.0000        6.4988        6.0164        5.4074        5.3338        5.0387        5.2969        5.5380        5.0321        7.7207       10.1218        9.8274       10.6253       11.2314       12.0376       15.4269       10.1892       13.1602       12.6239       14.7961       15.8577       23.0770       19.1059       17.5787       51.6431       46.0461       27.4076       37.5986       36.1965       39.5377       30.4314       25.2122       29.5858       40.9551       33.0015       24.4788       19.2818       22.3094       24.0179       28.7952       33.2309       27.6004       31.8932       29.9297       33.1233       31.7458       31.6812       34.0110       39.9543       56.9690       53.5366       52.2589       57.7635       51.9714       46.5430       41.7580       46.8672       46.7000       54.0355       58.7695       50.5852       40.4532       35.7667       29.8030       27.5819       24.9354       26.0311       25.9605       23.7475       25.1129       24.2092       24.6754       31.8553       36.3854       32.2172       36.4361       32.3402       28.8445       24.6290       16.3639       16.1281       14.1473       14.3258       17.1635       19.2556        0.0000        0.0000        0.0000        0.0000        0.0000        0.0000        0.0000        0.0000        0.0000        0.0000        0.0000        0.0000        0.0000        0.0000        0.0000        0.0000
        0.0000        0.0000        0.0000        0.0000        0.0000        0.0000        0.0000        0.0000        0.0000        0.0000        0.0000        0.0000        0.0000        0.0000        0.0000        0.0000        0.0000        0.0000        0.0000        0.0000        0.0000        0.0000        0.0000        0.0000        0.0000        0.0000        0.0000       18.5566       17.2912       16.2839       15.3523       17.4653       20.3307       23.6607       25.0338       30.6803       30.1054       27.4387       32.4600       26.0411       20.8667       17.5342       16.8248       19.8386       23.4380       18.6838       18.1476       15.4800       12.3340       13.0422       10.5141       10.4143        8.9865       11.1056       13.4173        9.1143        6.8662        3.5168        2.4939        1.6495        2.5732        2.1758        2.5278        1.1444        1.1324        0.8941        1.5079        0.3785        0.5720        0.7188        0.8063        1.2489        1.9566        2.1889        1.8208        2.0960        2.2850        3.1866        3.6323        1.4637        0.5847        0.4704        0.8274       20.2727       26.4136        3.9122        3.1494        2.9510        1.1852        2.1336        2.1001        1.3439        0.7513        0.4392        0.5785        0.5723        0.2868        0.4828        1.2622        0.7026        0.8328        0.0000        0.0000        0.0000        0.0000        0.0000        0.0000        0.4286        0.3350        0.4976        0.6725        0.0000        0.0000        0.0000        0.0000        0.0000        0.0000        0.0000        0.0000        0.0000        0.0000        0.0000        0.0000        0.0000        0.0000        0.0000        0.0000        0.0000        0.0000        0.0000        0.0000        0.0000        0.0000        0.0000        0.0000        0.0000        0.0000        0.0000        0.0000        0.0000        0.0000        0.0000        0.0000        0.0000        0.0000        0.0000        0.0000       13.4052       14.5030       10.6596        9.2325        9.3541        9.6833        8.8995        8.9690        6.9300        6.4210        7.5665        9.6653       12.3419       13.2783       15.1983       17.1211       17.6009       19.9586       21.0421       18.1759       18.7496       21.3534       23.8006       19.9517       23.6914       18.9722       23.9591       38.4961       49.3759       40.0615       34.0047       26.9870       24.7973       25.2229       33.5663       35.7897       24.3458       22.1421       27.6079       26.1707       28.1058       31.5425       35.3584       31.6938       29.5856       38.6724       39.7856       32.0662       38.3233       43.4841       49.1880       49.8195       50.9626       57.6287       53.2038       47.8025       40.7249       41.1259       38.4775       34.4770       30.2863       28.1194       24.8419       26.8398       29.4541       26.4623       20.1564       20.0313       29.3109       33.1440       37.4505       40.1111       44.7739       45.9684       49.5774       44.5496       32.9729       30.0388       27.3081       26.4646       32.1501       29.5702       26.0854       24.4228       26.3622       25.4436        0.0000        0.0000        0.0000        0.0000        0.0000        0.0000        0.0000        0.0000        0.0000        0.0000        0.0000        0.0000        0.0000        0.0000        0.0000        0.0000
        0.0000        0.0000        0.0000        0.0000        0.0000        0.0000        0.0000        0.0000        0.0000        0.0000        0.0000        0.0000        0.0000        0.0000        0.0000        0.0000        0.0000        0.0000        0.0000        0.0000        0.0000        0.0000        0.0000        0.0000        0.0000        0.0000       28.5904       21.2849       19.0167       20.2930       19.2720       21.9545       29.0514       35.2430       26.0537       25.5716       33.4060       35.7794       43.6923       39.7638       37.8742       40.4499       36.4877       34.9409       24.2045       19.6627       24.3614       25.4482       21.3942       18.1068       11.0794       10.7577        9.8043        8.8039       10.1180        5.8711        5.3026        4.2468        2.6994        3.0628        2.4918        2.1066        2.4555        1.2997        1.2328        1.6968        1.8725        0.5838        1.0829        0.8786        1.1223        1.4594        1.0117        0.5316        1.1003        2.0064        2.3044        2.2062        1.8953        0.5549        0.2178        0.2094        0.2261        0.7528        0.7914        0.7994        1.5750        1.0200        0.7730        1.4871        1.2474        0.6260        0.5313        0.4623        0.4201        0.3485        0.5136        0.2755        0.2433        0.0000        0.0000        0.0000        0.0000        0.0000        0.2922        0.8878        0.9530        0.2137        0.2847        0.4927        1.4799        8.4606        9.1063        6.9784        3.9457        0.0000        0.0000        0.0000        0.0000        0.0000        0.0000        0.0000        0.0000        0.0000        0.0000        0.0000        0.0000        0.0000        0.0000        0.0000        0.0000        0.0000        0.0000        0.0000        0.0000        0.0000        5.3984        4.3135        4.0382        5.3889        5.9486        6.2174        7.1749        8.3184        8.9803       10.3186       11.2418       15.4860       14.4471       11.8801       11.3652       11.6864       11.5719       11.4328       11.4395        8.8753        9.0356        9.5843       11.5788       14.6022       16.4824       17.0778       19.3898       20.4076       34.8855       28.0106       20.7389       22.8673       28.3027       24.2100       24.0813       28.0923       22.9469       31.4927       47.5140       47.7966       30.5456       30.1763       29.3760       33.7163       44.7179       47.6422       26.5058       25.4530       24.3219       38.9490       33.3199       32.8816       33.7931       32.7907       30.4196       33.5855       33.6341       40.9077       43.9438       40.6774       40.7422       43.5389       44.0401       50.0339       46.4272       45.5777       45.9941       48.3766       38.7722       37.2524       33.8296       27.5762       27.9800       23.6931       22.5118       21.4906       18.9443       20.8482       22.0490       34.3886       38.4707       42.3313       46.8771       51.8377       54.4661       53.3895       49.0115       35.1538       33.8624       31.3246       26.8515       32.3940       33.3214       32.8624       30.0243        0.0000        0.0000        0.0000        0.0000        0.0000        0.0000        0.0000        0.0000        0.0000        0.0000        0.0000        0.0000        0.0000        0.0000        0.0000        0.0000        0.0000        0.0000
        0.0000        0.0000        0.0000        0.0000        0.0000        0.0000        0.0000        0.0000        0.0000        0.0000        0.0000        0.0000        0.0000        0.0000        0.0000        0.0000        0.0000        0.0000        0.0000        0.0000        0.0000        0.0000        0.0000        0.0000        0.0000        0.0000       27.8769       19.6261       16.8004       17.8285       20.3773       25.2021       30.3139       29.5077       26.9296       29.5610       35.3163       29.7236       29.8218       28.3652       27.7099       32.9566       27.3952       53.3550       28.1562       20.9987       19.0129       16.1770       14.5169       11.8617        9.0923        9.0867        8.1813        7.4755        7.2339        3.0733        2.5087        1.6528        1.5453        2.8974        3.1921        3.2957        2.3805        1.2390        1.0828        1.5219        2.0488        0.3444        0.2282        0.4874        0.8002        0.2761        0.1541        0.2803        0.3565        0.6998        0.7470        0.7576        0.6167        0.1085        0.0752        0.0754        0.1079        0.4480        0.5487        0.9137        0.7064        0.3844        0.4699        0.6859        0.8319        0.5351        0.4826        0.7545        1.2742        1.3338        1.4150        0.2838        0.2185        0.1940        0.5426        0.0000        0.0607        0.1935        0.3861        0.6089        0.8916        0.7949        0.4749        2.1209        2.3056        8.8160        9.5928        4.5747        0.7994        0.1773        0.0671        0.4853        0.0000        0.0000        0.0000        0.0000        0.0000        0.0000        0.0000        0.0000        0.0000        0.0000        0.0000        0.0000       13.8965       10.2314        8.0210        6.9443        7.0034        9.0359       10.1325        6.7161        6.4350        6.8281        6.0133        5.8711        7.6065        9.0918       10.0515       10.8668       12.6712       13.7576       13.6724       14.2762       15.1672       15.3584       15.4040       15.1467       14.9773       12.2532       12.6195       11.7233       11.7429       14.3081       14.9976       16.9534       20.7305       23.1316       40.6150       38.0342       26.3123       35.9224       44.3172       40.7106       43.4206       39.0818       47.0508       34.9365       37.8197       32.8505       31.8684       32.3382       38.6880       53.8544       52.7824       50.6773       44.2144       26.5989       25.6624       28.7294       30.9689       34.1636       47.6787       33.8605       29.9139       31.2238       34.2757       35.0596       38.0896       43.1852       44.3530       45.7679       46.0341       43.4190       39.3144       38.4901       36.6983       28.0031       28.0324       30.3245       28.8581       21.3147       22.0158       24.2496       23.2821       25.9983       25.9765       24.1548       24.9026       36.6742       40.4638       44.6338       51.1992       55.8364       57.9041       58.3537       52.7757       38.5244       34.8795       30.5947       30.5732        0.0000       38.3081       37.2413       36.9456        0.0000        0.0000        0.0000        0.0000        0.0000        0.0000        0.0000        0.0000        0.0000        0.0000        0.0000        0.0000        0.0000        0.0000        0.0000        0.0000        0.0000        0.0000
        0.0000        0.0000        0.0000        0.0000        0.0000        0.0000        0.0000        0.0000        0.0000        0.0000        0.0000        0.0000        0.0000        0.0000        0.0000        0.0000        0.0000        0.0000        0.0000        0.0000        0.0000        0.0000        0.0000        0.0000        0.0000       25.6093       23.4165       18.2808       16.4574       16.1235       16.6908       21.3668       23.9691       24.5495       26.0557       30.5922       30.2971       23.0676       19.4620       19.7498       18.5385       16.6226       14.4779       16.2765       13.5098       11.0744       11.8616       11.6631       12.7229       11.7660       10.3974        9.6830        9.7298       15.3162       12.4703        5.0689        3.1612        5.9205        0.8930        2.1428        2.5375        2.7544        2.2977        1.7702        1.7079        2.1831        1.8407        0.4795        0.3738        0.4176        0.5193        0.0573        0.0584        0.1733        0.2236        0.4370        0.5496        0.5602        0.4699        0.0863        0.0651        0.0679        0.0947        0.3867        0.4690        0.4980        0.5713        0.0833        0.0793        0.0745        0.6972        0.5816        0.5772        1.0169        1.3999        1.3561        1.2794        0.3226        0.2777        0.0600        0.7757        0.5644        2.1460        2.0361        0.2183        0.0000        0.5242        1.4222        5.0245        1.6453        0.0000        0.3379        1.1191        0.6222        0.0181        0.2443        1.0696        2.0124        3.1037        4.1916        5.6847        0.0000        0.0000        0.0000        0.0000        0.0000        0.0000        0.0000        0.0000        8.7663        9.0227        8.2548        6.9385        7.0445        7.6125        9.9737       14.4547       13.7405        9.4877        8.9041        8.8332        7.5971        8.6668       10.2767       11.3487       11.8345       14.9140       15.5649       15.8544       16.3722       16.4430       17.1457       16.5420       15.9021       15.6361       13.5037       12.9666       13.3553       13.3352       15.7526       16.1378       17.8312       24.5949       32.5683       44.4035       45.1678       46.7189       50.9558       45.5160       50.0556       59.8344       40.6139       36.3161       44.4951       44.5936       44.6721       49.1817       45.9574       51.2521       71.2550       67.7904       49.9616       33.5420       26.6913       24.4394       22.5137       25.6632       33.2316       33.6080       29.1842       28.0362       29.3463       30.9379       33.4414       36.1424       44.2411       47.9054       46.6952       49.5191       42.4456       46.4686       42.1104       40.6375       29.6435       29.4238       27.9790       26.5171       22.0119       23.2551       27.5227       29.5193       26.4985       26.7555       27.6734       34.1898       42.6987       46.3328       48.3507       57.2942       62.6036       64.6240       61.9078       56.1911       40.3603       37.2633        0.0000        0.0000        0.0000        0.0000        0.0000        0.0000        0.0000        0.0000        0.0000        0.0000        0.0000        0.0000        0.0000        0.0000        0.0000        0.0000        0.0000        0.0000        0.0000        0.0000        0.0000        0.0000        0.0000        0.0000
        0.0000        0.0000        0.0000        0.0000        0.0000        0.0000        0.0000        0.0000        0.0000        0.0000        0.0000        0.0000        0.0000        0.0000        0.0000        0.0000        0.0000        0.0000        0.0000        0.0000        0.0000        0.0000       21.6088       18.0371       15.7695       14.8004       15.6782       15.7432       13.0526       15.7646       13.8574       19.0706       22.9341       20.5104       20.6592       21.0157       19.0233       15.7868       13.2124       14.0799       13.7198       11.2855        9.3534        7.0498        7.5905        8.0626        8.7147       10.8298       10.0869        8.7385        8.1518        9.4818        9.8919       14.6023       13.6054       12.8568        3.8819        9.7373        2.5549        2.6294        2.2024        1.7987        1.4955        1.3505        1.3583        1.3320        1.0459        0.6385        0.5358        0.2897        0.2719        0.2034        0.2105        0.0246        0.0339        0.0641        0.0778        0.0800        0.1640        0.5903        0.3448        0.2998        0.4007        0.7469        0.8292        0.8522        1.3018        1.5702        1.4785        0.4223        0.1545        0.3495        0.3361        0.3448        0.3755        0.6052        0.6508        0.6503        0.6046        0.7045        1.1457        0.7748        1.5478        0.0000        0.0000        1.3189        5.1142        5.3089        5.9043        3.8111        2.0220        1.8985        3.2080        4.5701        2.8050        1.9175        2.2929        2.2480        2.6883        5.4271        7.8218        9.1643        9.1925        9.5737        9.9343       10.3018        9.2411       10.0359        8.9230        8.7358        8.2817        7.5874        8.1769        8.6566        8.7896       10.4697       11.0736       10.4783        9.4881        8.8039        7.4581       22.6699        9.1009        9.4304        9.7126       10.4337       12.4315       13.3802       14.7535       16.0793       15.2735       17.5378       16.4965       16.4918       17.8578       18.6157       16.6768       14.3839       15.2784       17.8087       19.7854       26.8186       46.1630       49.8867       46.5765       44.8514       46.2996       60.6081       54.0143       55.5251       50.0868       45.5924       48.9462       63.9233       59.0416       44.3830       43.5537       47.2363       43.4958       52.5549       54.8066       44.7990       29.6251       25.6773       24.4672       20.7313       23.6436       24.7316       17.9101       20.1974       22.7338       26.1502       29.2730       31.3355       32.2687       34.9176       38.7378       43.7119       52.1212       53.3272       41.1906       43.5472       42.3945       35.5451       30.4165       31.8519       31.6012       32.2565       30.9737       30.6439       31.0417       29.7994       30.1457       35.1426       37.3949       42.8824       48.5597       51.4441       62.2648       67.6100       66.3747       65.6397       59.7664       55.5930        0.0000        0.0000        0.0000        0.0000        0.0000        0.0000        0.0000        0.0000        0.0000        0.0000        0.0000        0.0000        0.0000        0.0000        0.0000        0.0000        0.0000        0.0000        0.0000        0.0000        0.0000        0.0000        0.0000        0.0000        0.0000
        0.0000        0.0000        0.0000        0.0000        0.0000        0.0000        0.0000        0.0000        0.0000        0.0000        0.0000        0.0000        0.0000        0.0000        0.0000        0.0000        0.0000        0.0000       22.8740       18.8108       18.7705       18.4670       17.1875       14.6866       13.3909       13.3540       13.4374       14.0478       13.9667       12.3744       11.1731       13.8865       19.0235       18.8536       11.2150        9.7187       10.2236       11.7706        9.2857        5.7136        6.3845        6.8888        6.1973        2.7669        3.7462        4.0267        4.1750        7.6797        7.3509        7.2428        6.5231        7.0363        7.5006        7.1209        6.1349        4.5677        4.1150        3.8257        3.4292        2.6452        1.9430        1.5515        1.4356        1.3967        1.8393        1.9145        1.1068        2.1695        1.1851        0.2775        0.2296        0.0292        0.0212        0.0180        0.1093        0.6866        0.6085        0.2240        0.1170        0.2782        0.3438        2.4106        0.6349        1.0813        0.8395        0.6639        1.6279        1.5347        0.4372        0.0868        0.0912        0.2249        0.2351        0.2712        0.3332        0.5900        1.1020        0.7186        0.7090        0.7873        0.7755        0.6752        1.3440        0.2932        0.2952        1.2072        5.3932        2.8470        1.0694        1.8306        1.5398        1.6704        3.5911        6.8943        6.2965        7.2271        4.9881        4.6938        4.3917        6.3320        8.8132       12.4902       11.5375       10.5872       11.4248       13.9870       12.5322       11.1895       10.5184       11.8074       11.4436       12.1787       11.8079       11.5098       16.4424       17.5924       12.7483       15.8455       17.3961       13.9392       13.3997       10.7777        9.1621        9.5972       10.2294       11.9887       15.2836       20.2865       18.2525       17.9143       16.5298       17.3739       17.8388       20.7470       26.5685       27.2980       24.5855       23.7202       21.0270       25.2809       33.2532       36.1362       41.2500       37.5261       35.6451       40.6546       45.7895       45.9463       50.2569       50.0222       47.5580       54.6935       55.0003       63.8909       57.0562       49.1395       47.7083       48.0282       45.7253       43.4960       35.8862       32.0335       24.9519       19.7093       18.5184       18.5297       20.0162       20.8565       19.1373       21.4444       24.7706       27.4133       29.8701       30.2283       28.2007       28.9102       29.4466       48.6452       66.1475       57.1921       54.1430       46.8423       50.6360       41.7892       36.3038       33.8835       32.5399       33.4371       33.1736       33.1690       33.9666       31.0434       32.6077       36.4992       38.5252       45.2623       48.9478       54.2383       59.4060       68.3424       70.7088        0.0000        0.0000        0.0000        0.0000        0.0000        0.0000        0.0000        0.0000        0.0000        0.0000        0.0000        0.0000        0.0000        0.0000        0.0000        0.0000        0.0000        0.0000        0.0000        0.0000        0.0000        0.0000        0.0000        0.0000        0.0000        0.0000        0.0000        0.0000
        0.0000        0.0000        0.0000        0.0000        0.0000        0.0000        0.0000        0.0000        0.0000        0.0000        0.0000        0.0000        0.0000        0.0000        0.0000       18.7266       19.2702       19.6869       19.1197       15.2523       16.2664       14.9568       13.7781       10.1929        9.5039       11.3946       12.6575       10.1635        7.8150        6.3317        7.0549        9.1788       10.8184       10.4295        8.4060        8.6129        9.5025       10.5203        7.3329        5.1712        4.4300        3.9735        5.6941        4.2845        4.0656        3.4473        5.2735        7.7419        6.4559        6.2948        6.1960        6.5912        6.4863        6.2155        5.3883        4.0971        3.4251        2.6963        2.4795        1.8667        1.5618        1.5159        1.6483        1.2959        1.5324        1.5204        0.8768        0.5027        0.3940        0.3109        0.2530        0.0316        0.0219        0.0157        0.0127        0.2217        0.6266        1.0301        1.1750        0.8657        0.3933        0.2664        0.2630        0.3662        0.4232        0.4111        0.3931        0.1602        0.0526        0.0438        0.0522        0.1421        0.1614        0.2077        0.2809        0.5288        0.6357        1.1611        2.2783        0.7986        0.9830        1.3522        1.2421        0.0000        0.0000        0.0000        0.8773        0.2339        0.3448        0.4680        0.1106        1.8096        4.9458        7.8192       10.4375       15.5373       12.7202       10.8111        7.3188       14.7540       13.7642       12.8522       10.7221       12.7689       17.6512       21.6905       21.8272       23.0761       20.1015       13.7593       13.9266       15.7782       19.8432       19.0636       26.7850       24.6166       23.4728       23.1417       19.9089       13.8714       10.4099       14.7094       11.8530        9.7997        9.6503       12.0270       16.2265       24.5127       20.6856       19.2556       15.7570       18.9254       23.1839       34.6561       44.2086       34.1595       30.1874       28.8086       25.0637       23.5165       32.5910       39.6809       47.0076       44.1447       39.7083       44.2043       51.2181       51.4612       55.7168       53.5702       52.4372       58.9221       69.3560       60.4399       66.4986       55.6133       51.1544       44.2827       35.1187       37.0629       30.0749       23.8412       22.4902       32.0573       19.9001       18.7692       18.8945       24.6820       19.3778       18.7445       20.9868       25.0697       25.8421       25.8965       25.6990       26.2075       36.9712       41.3208       46.3638       41.6241       44.0408       54.1564       54.1280       45.4881       39.0033       39.1441       38.4692       39.8629       41.2771       38.6093       40.1474       40.9168       42.5795       43.0148        0.0000       50.2737       52.3742       55.8260       59.4264       67.1904       71.7449        0.0000        0.0000        0.0000        0.0000        0.0000        0.0000        0.0000        0.0000        0.0000        0.0000        0.0000        0.0000        0.0000        0.0000        0.0000        0.0000        0.0000        0.0000        0.0000        0.0000        0.0000        0.0000        0.0000        0.0000        0.0000        0.0000        0.0000        0.0000
        0.0000        0.0000        0.0000        0.0000        0.0000        0.0000        0.0000        0.0000        0.0000        0.0000        0.0000        0.0000        0.0000       14.7563       16.3012       17.4855       18.2916       19.0168       17.7791       15.0274       14.3125       11.6272       10.3148        9.8279       10.9178        8.4897       10.7155       14.1537        9.2044        6.5005        6.9905        9.0606        8.8610        9.8826        9.5003        7.9334        6.6651        7.2376        5.5748        4.6072        5.1772        4.5147        4.3533        3.1074        3.9387        4.0121        3.0369        6.1494        6.3341        5.8413        5.2337        5.8418        5.2277        4.7916        4.0052        3.1164        2.4455        2.0636        1.7827        1.2957        1.3580        1.4672        1.5162        1.2387        1.0025        0.7825        0.6039        0.4975        0.3662        0.3044        0.2867        0.0935        0.0810        0.2548        0.5315        0.3403        0.2008        0.2497        0.1415        0.1397        0.1228        0.1538        0.1885        0.2623        0.3029        0.2946        0.2366        0.0558        0.0375        0.0313        0.0373        0.1016        0.1155        0.1544        0.2190        0.4230        0.5165        0.5673        0.7022        1.3507        2.7876        2.9137        2.1045        2.8704        2.6234        2.4553        1.7434        1.1703        2.6019        9.3272       13.0122        6.6866        4.5745        6.7618        8.5276       13.4495       14.5981       17.5874       24.8599       35.1333       28.7168       22.8498       18.8986       23.3516       26.6835       25.6261       27.9118       28.9481       26.7770       19.4347       20.4530       20.6644       20.1589       20.7715       29.6554       23.2567       21.0710       23.9184       16.1813       22.8551       19.8892       12.3227        9.2118       10.8797        9.9493       20.5747       27.1535       21.2338       20.2440       34.8280       35.7586       26.4881       28.7809       33.4761       36.9100       34.2326       34.1871       32.5059       31.0358       30.1349       36.5637       48.5105       51.5933       47.5750       45.5809       46.6962       52.1136       54.6098       48.4517       45.5233       45.5909       69.2954       69.6918       58.7004       60.2895       52.1524       46.2651       35.9063       34.3508       28.5575       27.4500       24.3059       30.1000       39.3972       22.8266       20.2935       22.4084       33.9110       23.3623       22.2133       21.0175       25.3213       23.6982       23.2494       22.5000       27.9478       33.6777       43.3307       50.2067       44.6670       43.1547       49.1715       53.4621       46.5192       48.9815       45.8396       44.5826       50.1957       50.6116       49.7631       48.5896       55.5573       52.6901        0.0000        0.0000        0.0000        0.0000        0.0000        0.0000        0.0000        0.0000        0.0000        0.0000        0.0000        0.0000        0.0000        0.0000        0.0000        0.0000        0.0000        0.0000        0.0000        0.0000        0.0000        0.0000        0.0000        0.0000        0.0000        0.0000        0.0000        0.0000        0.0000        0.0000        0.0000        0.0000        0.0000        0.0000        0.0000        0.0000
        0.0000        0.0000        0.0000        0.0000        0.0000        0.0000        0.0000        0.0000        0.0000       21.0369        0.0000        0.0000       14.3393       13.9489       12.7665       13.0659       16.1818       14.7000       13.7522        9.7031       10.8746        8.3865       13.6058       22.9142       26.6129       10.8835        4.9119        6.8865        6.8397        5.7226        6.2289        7.2798        7.0042        8.4302        8.4076        7.0780        6.5251        6.5929        5.9344        3.5412        3.4429        3.4688        3.0916        2.0010        1.8384        1.7316        2.1049        4.8232        4.0360        3.5742        3.2033        3.3953        3.0200        2.6429        2.2326        1.5185        1.1879        0.9658        0.7237        0.5016        0.6949        0.6805        0.5709        0.4939        0.4901        0.4329        3.7384       38.4672       32.3353        4.4228        0.0621        0.0403        0.0311        0.0238        0.0178        0.0000        0.0000        0.0000        0.0681        0.0000        0.0000        0.1788        0.0534        0.0000        0.0000        0.0000        0.0000        0.0000        0.0000        0.0000        0.0000        0.0000        0.0000        0.0000        0.0000        0.1086        1.0873        1.3634        2.6746        3.5044        2.0227        2.1741        2.4073        3.9710        4.7559        5.1170        4.7742        5.1852       12.2054       28.4957       32.9928       13.1676        7.2846       10.7682       12.7337       12.9529       18.9539       32.4495       38.6841       38.0389       27.4564       26.8805       28.7529       23.3586       24.9468       23.9856       25.8048       24.3903       25.6245       25.5463       21.7915       20.5138       19.5216       15.7419       13.8544       19.0596       15.7999       14.7365       11.5137       16.1463       29.9492       31.1149       20.4804       10.8223       10.4113       17.9208       21.8524       26.8796       26.1977       41.4691       40.7282       39.7058       35.9279       27.3912       28.2087       37.3270       37.3913       40.6268       50.2158       56.9896       52.4511       57.2256       54.2166       50.7534       47.1728       45.1343       40.3452       44.1308       42.2774       40.2148       38.7072       43.2035       46.8147       47.5368       51.4946       46.9615       44.8471       44.8038       40.4630       32.5895       29.0395       27.7168       28.3824       25.9088       25.4984       24.4105       28.3206       31.3888       21.8698       23.5463       24.8198       23.6714       17.4011       13.2028       13.6672       19.0139       29.1537       31.1678       44.0182       57.4413       52.7927       55.5143       57.4407       60.9710       63.3235       64.0165       68.1322       75.5147       77.5564       76.1730       69.4233       50.9333        0.0000        0.0000        0.0000        0.0000        0.0000        0.0000        0.0000        0.0000        0.0000        0.0000        0.0000        0.0000        0.0000        0.0000        0.0000        0.0000        0.0000        0.0000        0.0000        0.0000        0.0000        0.0000        0.0000        0.0000        0.0000        0.0000        0.0000        0.0000        0.0000        0.0000        0.0000        0.0000        0.0000        0.0000        0.0000        0.0000        0.0000
        0.0000        0.0000        0.0000        0.0000        0.0000       12.7662       10.6880       15.5574       14.8359       15.7702       14.8241       15.5241       16.7830       14.9754       14.1406       12.3505       14.0116       14.5028       12.7176        9.3370        7.0746        6.4178       10.3331       15.3778        6.8013        4.9263        4.6927        6.5403        7.2431        6.8671        6.3566        6.9498        6.9514        7.1213        6.8756        7.2878        7.5056        5.8409        5.2426        3.6387        2.9651        2.7062        2.9249        1.2704        0.7092        0.7229        1.4221        4.3377        4.0605        4.0017        3.0257        3.0560        2.6675        2.5104        1.9995        1.0898        0.8998        0.6651        0.5113        0.3705        0.2893        0.2245        0.2682        0.3175        0.2365        0.2396        6.5573       10.5331        9.8210       13.5392        0.1709        0.4773        0.0335        0.0262        0.0190        0.0000        0.0000        0.0000        0.2518        0.4528        0.3816        0.0854        0.0000        0.0000        0.0000        0.0000        0.0000        0.0000        0.0000        0.0000        0.0000        0.0000        0.0000        0.0000        0.3785        1.4563        2.1232        3.1164        3.4523        1.5618        0.9251        1.0354        1.2791        3.6215        3.2254        2.4651        2.6516        4.0481        9.8459       25.4299       34.5988       17.4909       12.6745       18.2941       18.0851       17.3702       19.0841       32.9244       35.1803       34.5032       29.4980       27.8555       33.5174       29.3572       24.9043       22.2452       24.1484       26.5904       26.8542       24.8020       20.2408       17.5294       15.2427       13.6999       12.1915       16.9295       12.3941       11.7417       12.1837       22.2298       46.1410       25.2656       12.0851       22.3159       11.5146       16.9931       34.0494       40.1980       34.2796       44.7565       45.8955       44.4137       38.0020       34.2099       37.4004       44.2274       49.5503       67.0807       62.8772       59.3700       55.6315       56.1142       59.0948       52.4448       49.5460       47.1829       41.2711       40.4708       43.2296       39.8948       35.8003       37.5220       40.4431       42.6525       48.5232       43.0641       51.7621       46.9804       37.3486       33.8934       32.3098       32.9601       32.7959       32.3382       31.1342       29.8852       27.7604       25.9087       24.6227       30.3057       29.9052       21.5176        0.0000        0.0000       13.4193       15.5283       21.0172       23.5341       24.8746       46.9311       52.9434       62.7904       64.1606       72.8752       79.0237       83.8981       90.4094       92.1449       95.1610       92.7625       85.3606        0.0000        0.0000        0.0000        0.0000        0.0000        0.0000        0.0000        0.0000        0.0000        0.0000        0.0000        0.0000        0.0000        0.0000        0.0000        0.0000        0.0000        0.0000        0.0000        0.0000        0.0000        0.0000        0.0000        0.0000        0.0000        0.0000        0.0000        0.0000        0.0000        0.0000        0.0000        0.0000        0.0000        0.0000        0.0000        0.0000        0.0000        0.0000
        0.0000        0.0000        0.0000        0.0000        9.8011       10.7709       11.0162       16.0690       16.1549       15.8394       14.3806       15.4801       15.4949       13.8190       15.7774       13.7054       13.8500       13.0867       10.1259        6.9856        6.5490        6.6112        3.9321        3.2417        3.5087        3.5960        3.5790        4.9506        8.3313        7.0814        6.1641        6.9249        6.8392        7.5539        7.4077        8.2225        8.2015        5.9070        5.1422        3.5690        3.1661        2.8760        2.3838        0.7718        1.0303        2.4299        3.2628        4.4015        3.7406        3.1966        3.0129        2.7368        2.1977        1.7399        1.3353        0.7422        0.5171        0.3549        0.3280        0.2337        0.1401        0.1463        0.1599        0.1696        0.1535        0.1672        1.0463        1.4985        1.8506        3.4780        0.6138        0.0435        0.0376        0.0307        0.0227        0.0000        0.0000        0.0000        0.0489        0.0394        0.0334        0.0000        0.0000        0.0000        0.0000        0.0000        0.0000        0.0618        0.0769        0.0000        0.0000        0.0000        0.0000        1.5598        2.7555        2.9506        3.1031        2.2163        1.9551        1.2277        1.0699        1.2486        1.5783        2.4603        2.2121        2.4706        3.2681        6.2711        9.2060       13.3251       18.6206       17.7608       16.6858       17.5656       20.8436       21.0755       22.0603       33.6779       25.9737       30.6155       32.4240       27.8089       23.8424       20.4691       23.4602       34.4887       29.1146       27.7770       24.9534       22.2492       19.6411       16.2910       14.7905       14.4022       13.0060       12.7988       13.3417       13.3356       15.3954       21.6290       23.2467       13.9047       19.1803       26.5976       27.3945       28.0693       30.5017       49.2239       60.8250       56.4759       51.0297       44.1181       36.9887       36.5047       41.9699       49.4103       53.5758       61.5252       71.0087       62.1194       62.5177       62.2830       66.4752       54.7250       50.1129       49.2642       47.0580       51.3238       43.8972       37.4751       35.7111       36.8002       37.1222       37.6129       42.7523       43.3630       43.5532       42.1859       38.9957       35.0995       34.5353       31.6223       31.9741       33.5121       36.0033       34.6889       28.8236       25.0012       28.8250       26.5497       19.6138        0.0000        0.0000        0.0000       17.5143       16.9099       13.8741       21.3351       26.4077       51.3534       59.0124       66.3019       69.6628       83.0299       90.6440       97.7352       99.0587      106.5229        0.0000        0.0000        0.0000        0.0000        0.0000        0.0000        0.0000        0.0000        0.0000        0.0000        0.0000        0.0000        0.0000        0.0000        0.0000        0.0000        0.0000        0.0000        0.0000        0.0000        0.0000        0.0000        0.0000        0.0000        0.0000        0.0000        0.0000        0.0000        0.0000        0.0000        0.0000        0.0000        0.0000        0.0000        0.0000        0.0000        0.0000        0.0000        0.0000        0.0000        0.0000
        0.0000        0.0000       10.8112        6.9691        8.6264       13.4548       13.8210       13.8247       12.9665       13.6102       13.0319       16.0723       13.5596       16.5981       17.9800       14.7898       15.3025        8.1962        6.7268        4.3626        4.1728        7.3070        4.6482        4.4949        4.3506        3.6548        3.5864        4.7143        8.8370        8.7323        5.9054        6.5363        6.9355        8.3922        7.6958        5.9915        5.6416        5.5868        6.8614        7.8731        5.1252        3.2686        3.7270        3.5578        3.1686        3.2078        2.4650        3.0990        2.6416        2.4091        2.0799        1.9036        1.4909        1.1549        0.9155        0.5417        0.4366        0.4299        0.2601        0.1683        0.1232        0.1111        0.1000        0.1060        0.1148        0.1320        0.1578        0.1840        0.4433        0.2593        0.1239        0.0470        0.0433        0.0373        0.1390        0.0441        0.0000        0.0000        0.0000        0.0000        0.1296        0.0000        0.0000        0.0000        0.0000        0.0000        0.0000        0.0000        0.0000        0.0000        0.0000        0.0000        2.5630        3.6956        3.2105        2.3801        2.6000        2.7856        2.5482        1.7472        1.6314        1.6116        2.1652        3.3966        2.8823        4.7350        5.0830        8.0495        8.7636       11.8824       22.3877       23.5480       26.2089       21.5413       20.8827       30.9056       39.3816       38.8055       31.5638       32.0434       31.9196       28.2454       24.0653       20.1643       22.1638       25.4749       23.4466       25.3854       22.8852       22.7908       21.8641       19.6345       18.1752       16.3923       14.2004       12.3736       14.3036       17.0008       20.1543       16.9128       17.4433       17.1630       15.4492       15.1577       14.2000       18.7462       36.9979       51.4356       50.2445       48.7620       41.8712       35.7215       34.3212       29.8887       42.3312       50.8205       54.0065       64.2500       64.0853       69.0289       67.9288       82.1821       76.6526       57.3718       54.2994       49.6422       41.3807       42.8098       36.8663       36.2785       36.1932       39.8099       39.9038       39.6173       40.1176       41.4247       44.1034       42.0822       35.7633       31.8968       31.4480       30.2469       31.5500       31.8807       29.3358       26.5533       26.2305       20.3078       18.9060       22.4895        0.0000        0.0000        0.0000       22.0507       20.8964       21.2387       24.8301       34.5840       40.6695       64.8948       64.1569       68.8142       74.5395       88.3108       97.7195      103.3275      110.4372        0.0000        0.0000        0.0000        0.0000        0.0000        0.0000        0.0000        0.0000        0.0000        0.0000        0.0000        0.0000        0.0000        0.0000        0.0000        0.0000        0.0000        0.0000        0.0000        0.0000        0.0000        0.0000        0.0000        0.0000        0.0000        0.0000        0.0000        0.0000        0.0000        0.0000        0.0000        0.0000        0.0000        0.0000        0.0000        0.0000        0.0000        0.0000        0.0000        0.0000        0.0000        0.0000
        0.0000        6.0713        7.3085        6.8833        9.9391       16.0394       13.0820       10.7835       13.7178       18.3380       15.6233       10.8317       12.1750        8.9612       11.1037        9.2369        4.1837        3.4497        3.2931        3.2697        2.9174        2.8716        3.1157        3.0814        5.8877        7.9523       11.8985       13.3633        6.5727        5.6268        8.7461        8.9312        6.4953        5.6460        4.9282        4.5227        4.7456        5.3612        5.5944        6.7492        5.8577        5.4334        5.2817        3.8349        2.4803        1.4194        1.2645        0.3578        0.2621        0.1961        0.1108        0.2613        0.2058        0.1609        0.1920        0.0470        0.0470        0.1178        0.0470        0.0000        0.0235        0.0000        0.0440        0.8608        0.8619        0.7005        0.5219        0.4842        0.4946        0.4492        0.4421        0.2729        0.3222        0.2743        0.2474        0.0979        0.0879        0.1485        0.0677        0.0590        0.0043        0.0016        0.0012        0.0871        0.0618        0.0000        0.0000        0.0815        0.0000        0.0000        0.1711        1.1578        5.4133        5.3942        5.5130        5.6851        7.5864        6.7971        5.3819        3.8760        3.9049        3.9566        4.9110        6.6671        7.3267        7.6859        9.2157       11.6614       15.5535       16.3002       18.5551       22.1953       29.6870       30.2300       24.4658       39.8701       65.1755       90.7428       74.1719       34.9222       28.1546       24.5320       21.4113       22.2555       22.9324       23.0739       25.7004       26.6855       23.3851       24.0198       21.5087       20.7890       20.2041       23.0877       21.1916       16.9155       17.1934       28.3898       27.2140       20.9450       20.5356       21.4376       25.2219       22.6759       14.8504       11.0528       27.5851       28.4341       30.1280       24.2593       26.9291       29.0029       31.0937       34.6885       46.4371       48.3951       59.7914       68.4004       71.2384       71.6124       64.3877       67.4699       64.8063       49.6456       43.8611       44.6837       45.6021       40.2404       38.4954       36.4994       35.4127       32.9474       29.1916       29.4843       32.3659       34.7566       37.9019       40.8972       36.7643       30.1008       27.0913       26.0500       25.4970       21.3024       19.5330       20.2530       23.9381       15.6936        0.0000        0.0000        0.0000        0.0000       31.3866       27.9138       37.5242       44.4105       42.1070       45.7457       46.5004       64.8088       73.3308       81.9799       89.2033       99.4807      110.1147      114.0886        0.0000        0.0000        0.0000        0.0000        0.0000        0.0000        0.0000        0.0000        0.0000        0.0000        0.0000        0.0000        0.0000        0.0000        0.0000        0.0000        0.0000        0.0000        0.0000        0.0000        0.0000        0.0000        0.0000        0.0000        0.0000        0.0000        0.0000        0.0000        0.0000        0.0000        0.0000        0.0000        0.0000        0.0000        0.0000        0.0000        0.0000        0.0000        0.0000        0.0000        0.0000        0.0000        0.0000
        0.0000        6.2783        6.9893        8.0312        9.3349        9.3450        9.4838        8.6975       12.1495        9.4417        7.1853        4.0346        3.4851        3.7929        4.1893        4.1486        1.9731        1.9021        1.9851        2.4666        3.1525        4.0511        4.5088        7.5292       11.5000        7.8268        5.8526        7.0891        6.2058        9.2596        6.6313        5.8723        5.3299        5.0096        4.6897        4.7559        4.6988        4.1610        3.4462        3.5162        3.5883        3.3202        2.1251        1.5867        1.4054        1.4946        0.9295        0.3599        0.2666        0.3283        0.4586        0.2404        0.1216        0.0674        0.0522        0.0529        0.0676        0.0528        0.0706        0.0881        0.0791        0.2089        0.5032        0.5897        0.5468        0.3123        0.3022        0.5920        0.6587        0.7637        0.7636        0.2946        0.2979        0.2739        0.2199        0.1689        0.0803        0.0537        0.0401        0.0568        0.0459        0.0474        0.0518        0.1078        0.0367        0.0000        0.0000        0.4263        0.9942        2.6820        1.4488        7.3212       10.9000        8.5878        6.1941       11.0906       13.5390        9.6340        8.8735        5.7927        6.9513        7.6628        8.4336        9.6301        9.7948       11.2325       12.0252       15.1774       17.4953       17.8728       18.9060       23.8715       37.0825       39.4815       44.7542       47.7203       55.0591       75.6334       67.8036       37.6376       29.0149       25.7983       23.9235       24.3560       24.2404       36.0063       34.3396       26.4688       26.6002       29.0138       27.5227       27.1137       24.2809       23.7118       23.7543       17.8008       22.8365       33.6280       32.6729       23.0116       19.2332       17.2584       18.3746       15.9770       14.9867       11.3922       14.4172       36.9860       25.7663       24.3031       27.6683       32.3020       38.6751       40.5852       43.5600       63.5046       76.3655       81.3792       86.9501       72.2640       65.4989       68.6462       66.3558       52.5015       43.9047       39.3465       39.9655       39.7158       36.3768       34.2668       31.7786       30.8483       28.9527       28.8997       30.2811       31.3780       33.4644       34.1059       30.5440       24.9904       25.6297       25.0165       19.3584       20.2402       19.2983       23.6437        0.0000        0.0000        0.0000        0.0000        0.0000       34.2981       35.9727       40.5164       43.5588       47.0633       49.7630       35.9182       49.3905       75.3367       87.3816      103.3400      107.2022      113.4498        0.0000        0.0000        0.0000        0.0000        0.0000        0.0000        0.0000        0.0000        0.0000        0.0000        0.0000        0.0000        0.0000        0.0000        0.0000        0.0000        0.0000        0.0000        0.0000        0.0000        0.0000        0.0000        0.0000        0.0000        0.0000        0.0000        0.0000        0.0000        0.0000        0.0000        0.0000        0.0000        0.0000        0.0000        0.0000        0.0000        0.0000        0.0000        0.0000        0.0000        0.0000        0.0000        0.0000        0.0000        0.0000
        4.3906        6.0815        6.7793        6.9144        9.9149       10.6653        9.5512        8.5575        8.2042        6.9097        5.2743        4.1461        3.0625        1.6119        1.8603        1.6774        1.5216        1.4521        1.7036        2.3977        3.1663        4.1935        5.8370        7.6262        9.5451        9.6879        5.7263        5.8053        5.2317        4.7551        4.3885        4.3579        4.5980        4.9225        4.4358        3.9375        3.4106        3.5719        2.7685        2.7220        1.3200        0.7427        0.5175        0.4939        0.4636        0.6303        0.5317        0.3756        0.2919        0.1260        0.0718        0.0467        0.0292        0.0872        0.0974        0.1589        0.1116        0.0000        0.0000        0.0000        1.3036        0.0849        0.0847        0.2302        0.2189        0.2119        0.3296        0.3954        0.5174        1.0026        1.0776        1.0166        1.2204        1.0240        0.6052        0.1436        0.1031        0.0747        0.2221        0.2091        0.8669        1.6693        0.4938        0.0976        0.2731        0.1725        2.1026       12.6904        5.5389        2.2151        1.8411        5.8987       30.9890       23.4452       12.1438       14.6334       26.8085       15.3966       23.1914       38.6611       34.1740       27.0159       14.8175       15.6586       17.5447       20.4024       20.6529       17.2247       27.2663       21.3198       24.6429       39.8977       48.8621       60.6009       61.4435       60.5425       57.0802       59.4196       41.9579       35.5216       32.5469       27.3102       24.7444       25.6876       23.8049       22.9060       25.0874       27.4014       26.5749       25.6308       26.6464       26.1383       25.3347       24.6542       27.2637       23.4206       35.4509       42.4006       27.9254       20.2520       19.3940       22.0629       21.6431       15.9884       14.2221       14.2728       17.9130       22.5637       24.2658       27.7406       31.2684       39.5408       45.2287       50.3357       65.5573       71.9741       71.1372       73.9543       76.1361       67.8815       70.5895       73.6151       71.6340       54.7161       53.8388       47.2630       42.8072       40.2904       36.5890       34.8235       33.2221       30.2266       30.4862       31.2078       34.2725       33.8815       29.3411       29.8969       35.3705       26.1638       24.5379       24.4960       23.3074       19.4635       23.6600        0.0000        0.0000        0.0000        0.0000        0.0000        0.0000       41.5512       40.4463       37.5470       42.0748       39.5676       34.8348       39.3728       57.4481       91.4644      105.9582        0.0000        0.0000        0.0000        0.0000        0.0000        0.0000        0.0000        0.0000        0.0000        0.0000        0.0000        0.0000        0.0000        0.0000        0.0000        0.0000        0.0000        0.0000        0.0000        0.0000        0.0000        0.0000        0.0000        0.0000        0.0000        0.0000        0.0000        0.0000        0.0000        0.0000        0.0000        0.0000        0.0000        0.0000        0.0000        0.0000        0.0000        0.0000        0.0000        0.0000        0.0000        0.0000        0.0000        0.0000        0.0000        0.0000        0.0000        0.0000
        3.8583        4.6064        6.0183        7.8106        8.5951       12.8703       11.7723        8.3453        7.3909        6.5608        4.5442        2.1955        1.6733        1.3762        1.6186        1.4025        1.4410        2.5503        3.9370        1.9753        2.1387        1.9109        4.0809        6.9125        8.5047        5.9742        4.7630        4.6101        4.9638        5.8278        5.1308        4.9960        4.4843        3.7802        3.4208        3.0533        2.0837        1.8315        1.4893        0.8255        0.7479        0.8154        0.5257        0.4469        0.4563        1.0528        0.9321        0.2097        0.0285        0.0237        0.0185        0.0369        0.0873        0.1499        0.0861        0.0821        0.0556        0.0000        0.0000        0.0263        0.0712        0.1081        0.1202        0.1330        0.2244        0.3491        0.6223        0.8277        1.0951        0.8957        0.9483        0.6086        0.6012        0.6396        0.5480        0.1645        0.1273        0.0988        0.1710        0.2865        0.6999        2.0683        0.0141        0.0000        0.0000        0.0000        1.0920       15.4765       17.8851        1.7012        2.8547        6.9580        6.9857       11.8596       15.6884       19.6856       13.8510       13.7748       19.4795       31.0578       53.5531       45.0822       34.4052       30.7144       31.5995       25.2128       26.2959       27.7676       35.5268       38.3058       38.9461       55.6938       63.3097       67.6518       68.6154       49.2098       39.3299       33.7377       26.3715       23.9815       22.2181       25.7393       20.3940       22.2364       21.2940       21.7503       24.2300       27.5429       34.2907       34.8109       41.2530       36.2063       26.9397       27.2285       28.8327       25.3785       31.4066       32.5706       22.2256       26.9207       24.4994       29.2242       31.3119       26.9295       14.3347       15.4969       16.0825       26.4538       29.5785       35.5033       43.3620       51.1429       51.3626       67.0626       72.7114       76.3447       73.5333       70.9141       72.1414       71.6014       76.6736       80.5980       72.5950       55.3111       52.8377       49.8599       45.5395       43.1444       42.9181       41.8244       37.7021       33.1804       33.6612       33.3572       32.2052       31.5846       32.9791       34.8845       39.7942       33.7932       32.8107       38.5644       30.6761       28.3088        0.0000        0.0000        0.0000        0.0000        0.0000        0.0000       15.0900       55.3049       50.4153       40.2298       44.4095       44.5235       48.4848       51.6969       63.5147       84.2103       95.6941        0.0000        0.0000        0.0000        0.0000        0.0000        0.0000        0.0000        0.0000        0.0000        0.0000        0.0000        0.0000        0.0000        0.0000        0.0000        0.0000        0.0000        0.0000        0.0000        0.0000        0.0000        0.0000        0.0000        0.0000        0.0000        0.0000        0.0000        0.0000        0.0000        0.0000        0.0000        0.0000        0.0000        0.0000        0.0000        0.0000        0.0000        0.0000        0.0000        0.0000        0.0000        0.0000        0.0000        0.0000        0.0000        0.0000        0.0000        0.0000
        3.9080        3.5990        5.1360        5.9049        6.9593        6.6608        7.9204        7.2417        5.4968        3.7017        4.0097        2.1412        1.4305        1.0715        0.8627        0.6641        1.2637        1.2104        1.1371        1.0254        1.1278        1.3147        1.5334        1.9260        2.2913        2.7702        3.7081        3.1944        3.0175        3.6519        3.7715        1.8333        0.5895        0.5484        0.4728        1.1989        0.9455        0.8159        0.7245        0.7708        0.5133        0.4249        0.3211        0.3603        0.3254        0.2903        0.2556        0.0328        0.0276        0.0225        0.0172        0.2140        0.6529        0.6777        0.4815        0.2596        0.1655        0.1217        0.0000        0.0000        0.5423        1.2504        0.9951        0.7149        0.7952        1.5518        1.2214        1.1804        2.2400        2.2671        1.4320        0.5488        0.4806        1.1583        0.8246        0.5639        0.3403        0.1845        0.1091        0.0738        0.0556        2.8172        0.9949        0.0398        0.0340        0.0370        0.1034        1.1789        1.6503        2.9569        3.6558        4.5319        6.6842       19.2995       25.5506       26.9607       22.6980       24.8115       28.8008       32.2026       38.5993       41.3989       48.3679       57.4530       52.6070       48.3744       49.5580       46.1250       51.3003       42.1872       51.8911       47.2657       44.9322       39.9473       37.1289       28.8784       24.8501       26.0458       24.8824       22.7387       21.2035       20.4068       20.2115       23.5939       23.1820       26.4213       28.5158       22.0300       23.1964       23.6151       24.8021       22.4610       20.5839       23.4612       24.2133       23.9403       29.1797       24.4015       22.3747       23.4125       29.3032       23.1181       23.6335       23.3213       18.4419       25.0051       27.3563       34.5894       39.9160       46.6199       52.7333       49.9384       63.6147       70.7097       64.5182       64.8696       70.7199       70.8019       68.9974       70.5958       85.1110       87.0895       69.7246       64.8851       64.0455       60.8480       59.2775       50.1737       47.6559       43.0666       41.0367       35.4497       33.7096       33.9262       33.5249       29.0074       31.6625       33.1729       39.2777       50.0534       64.7463       59.8257        0.0000        0.0000        0.0000        0.0000        0.0000        0.0000        0.0000        0.0000       25.0800       54.0916       56.5033       59.5836       57.5271       46.5600        0.0000       57.3300       88.0800      109.6800      119.7000        0.0000        0.0000        0.0000        0.0000        0.0000        0.0000        0.0000        0.0000        0.0000        0.0000        0.0000        0.0000        0.0000        0.0000        0.0000        0.0000        0.0000        0.0000        0.0000        0.0000        0.0000        0.0000        0.0000        0.0000        0.0000        0.0000        0.0000        0.0000        0.0000        0.0000        0.0000        0.0000        0.0000        0.0000        0.0000        0.0000        0.0000        0.0000        0.0000        0.0000        0.0000        0.0000        0.0000        0.0000        0.0000        0.0000        0.0000        0.0000
        7.2877        6.2785        6.4599        5.7481        6.7407        8.0180        7.3509       10.3820       11.2697        8.5799        8.4652        5.9457        3.1596        1.3054        1.3297        0.5743        0.6633        0.8278        0.5025        0.6861        0.7808        1.0566        1.3078        1.5882        1.9133        2.6784        5.3399        3.5103        2.3377        2.6219        3.8931        0.9247        0.5172        0.4759        0.4049        1.0021        0.8276        0.6030        0.5159        0.4231        0.3336        0.2776        0.2560        0.2889        0.2627        0.2336        0.2011        0.2856        0.3183        0.1914        0.1338        0.1941        0.2388        0.2327        0.0000        0.1519        0.1153        1.3708        1.8910        1.5642        1.8634        1.9585        2.2149        1.3492        0.8338        1.3377        1.2754        1.3532        1.5069        1.1906        1.9831        0.9921        0.5692        1.0649        1.4052        0.7491        0.4448        0.2230        0.1326        0.0922        0.0726        0.0596        0.0534        0.4029        0.3328        0.4919        1.1240        4.0519        5.4619        6.4920        7.5396       13.4247       17.0764       27.6003       28.8966       37.9117       43.9147       39.3459       39.5352       45.1797       54.0835       55.5639       62.1031       72.2506       72.8233       70.7854       66.3769       62.9097       59.1090       53.0551       43.8815       43.6029       47.8483       43.9238       41.0721       32.6416       22.5979       22.7576       19.2281       19.1762       17.1968       15.6919       16.0608       19.9879       20.6237       24.6246       29.7665       22.7058       17.4598       23.5842       23.1120       21.6900       19.1105       17.6866       21.2979       24.5557       19.6208       29.1392       30.2690       24.0542       39.3982       26.7468       26.5794       25.8886       28.6563       40.1751       44.5126       47.4611       50.6193       52.9325       51.9536       54.2523       61.6286       64.4772       64.1730       66.0190       81.7199       73.9811       71.4803       76.4930       84.7282       88.1069       82.5543       71.8559       68.4425       65.9064       64.2293       60.0542       54.5867       47.8159       40.1102       34.7105       33.8255       33.4815       37.0569       35.6558       37.5706       38.4189       48.7160        0.0000        0.0000        0.0000        0.0000        0.0000        0.0000        0.0000        0.0000        0.0000        0.0000        0.0000       34.9500       64.5474       70.5454       68.1929        0.0000        0.0000        0.0000        0.0000        0.0000        0.0000        0.0000        0.0000        0.0000        0.0000        0.0000        0.0000        0.0000        0.0000        0.0000        0.0000        0.0000        0.0000        0.0000        0.0000        0.0000        0.0000        0.0000        0.0000        0.0000        0.0000        0.0000        0.0000        0.0000        0.0000        0.0000        0.0000        0.0000        0.0000        0.0000        0.0000        0.0000        0.0000        0.0000        0.0000        0.0000        0.0000        0.0000        0.0000        0.0000        0.0000        0.0000        0.0000        0.0000        0.0000        0.0000        0.0000        0.0000        0.0000        0.0000
        0.0000        0.0000        6.0711        5.3097        0.0000        6.2092        8.3534       12.4950        8.3931        6.0333        6.6374        4.3708        7.7870        1.5348        0.6868        0.3845        0.4707        0.2151        0.3340        0.8462        0.9859        1.0397        1.3672        1.5256        1.8144        2.8350        3.5961        2.1423        2.1957        2.4078        3.2048        4.5027        0.6017        0.4468        0.3803        0.9365        0.7199        0.5662        0.4847        0.3979        0.3148        0.2609        0.2378        0.2647        0.2365        0.2851        0.1745        0.2816        0.0166        0.0125        0.0089        0.3987        0.2829        0.4907        1.2782        1.8351        3.0180        4.3606        3.5070        3.8142        4.6317        6.9462        7.4522        6.3057        7.1767        3.1066        1.5432        1.1543        1.0650        4.3948       17.0061        8.0218        1.0699        0.9690        0.8205        0.5371        0.2312        0.2893        0.3179        0.1298        0.1089        0.0936        0.0856        0.0898        0.2627        0.4659        1.0849        2.3761        3.6168        7.3111       10.2423       17.0350       17.2163       24.2114       32.9591       34.1310       28.1317       29.5463       44.0974       51.5441       54.1390       62.8148       66.7930       69.7862       70.9160       74.7285       70.8135       97.6307      111.7833       73.1472       55.9376       53.2231       51.4376       46.2463       36.3288       25.8346       19.9845       19.5881       18.5260       17.5293       17.1144       17.6891       17.8010       19.7861       19.0415       18.7577       17.9120       16.4683       14.7462       14.4433       14.9561       16.9996       16.8341       17.9900       21.5970       23.8751       21.5162       20.7882       23.4215       25.8978       31.7097       43.6663       47.4783       47.5985       45.1011       47.4512       46.4664       53.3891       55.0791       56.4186       53.1167       60.7276       66.4910       71.9126       70.0495       74.9105       77.0292       76.0636       71.5211       76.4803       77.3521       83.2297       82.1917       79.8704       74.0882       73.4618       69.8199       64.8990       61.3252       55.2475       47.3486       46.8933       45.3995       41.9048       41.1204       43.0911       45.2533       45.5529       47.7764       56.1809        0.0000        0.0000       74.7615        0.0000        0.0000        0.0000        0.0000        0.0000        0.0000       52.0500       48.6000       85.6174        0.0000        0.0000        0.0000        0.0000        0.0000        0.0000        0.0000        0.0000        0.0000        0.0000        0.0000        0.0000        0.0000        0.0000        0.0000        0.0000        0.0000        0.0000        0.0000        0.0000        0.0000        0.0000        0.0000        0.0000        0.0000        0.0000        0.0000        0.0000        0.0000        0.0000        0.0000        0.0000        0.0000        0.0000        0.0000        0.0000        0.0000        0.0000        0.0000        0.0000        0.0000        0.0000        0.0000        0.0000        0.0000        0.0000        0.0000        0.0000        0.0000        0.0000        0.0000        0.0000        0.0000        0.0000        0.0000        0.0000        0.0000
        0.0000        0.0000        0.0000        0.0000        0.0000        5.4037        6.1824       11.5308        6.2350        4.2218        3.4312        2.5475        4.3534        1.1203        0.8646        0.4844        0.2968        0.2334        0.7700        1.9712        1.7462        1.2073        1.1517        1.5924        2.1112        3.9391        4.3321        2.4073        2.1991        2.3897        2.2619        0.5005        0.4934        0.5465        0.3987        1.1010        0.8067        0.8583        0.5607        0.4613        0.3651        0.2996        0.2663        0.2878        0.2471        0.2100        0.1767        0.0214        0.0164        0.0122        0.1077        2.3144        3.3469        3.7014        5.2386        9.1727       10.0055        5.7187       14.8409       17.1489        6.3596        6.2817       11.5314        4.0765        3.2779        2.9643        2.3933        0.9461        1.9155       76.8458       60.1256       80.0772        1.0826        1.1831        2.4972        1.2149        0.9975        1.4876        1.8012        0.4711        0.5050        0.3644        0.1349        0.6592        0.8517        1.0929        1.6034        6.8350       18.0775        9.8588       17.8870       39.1783       27.5444       30.0504       36.6309       38.1322       40.6234       39.5594       50.7907       55.2255       56.1816       58.1487       56.0649       54.4621       57.1537       59.8842       57.9635       52.1411       90.6193       80.4167       71.0713       61.9805       57.2947       51.1203       46.9582       28.3319       21.4854       20.5701       20.4762       20.8486       20.2157       21.7213       22.5426       22.9438       19.7943       16.6347       15.0718       13.9293       13.5496       10.3167       11.2715       15.1801       15.0484       15.7416       20.8015       28.3810       23.0949       20.9747       28.0533       33.1383       53.1260       57.9211       59.7071       51.2315       45.1343       44.4507       52.2713       62.0029       60.7394       57.9745       64.7484       67.6221       68.2076       80.1111       78.4478       81.4534       78.3350       73.5871       74.9960       81.6922       90.2444       98.0345      103.1982       93.5807       87.9793       80.4090       71.2063       67.3511       65.0100       59.8225       55.5961       54.8179       55.3618       53.1080       50.2737       58.1198       55.4082       56.0134       59.1916       68.1477       66.5787       76.9958       80.6725       46.8488        0.0000        0.0000        0.0000        0.0000       39.5700       53.7900       67.0500       95.0419        0.0000        0.0000        0.0000        0.0000        0.0000        0.0000        0.0000        0.0000        0.0000        0.0000        0.0000        0.0000        0.0000        0.0000        0.0000        0.0000        0.0000        0.0000        0.0000        0.0000        0.0000        0.0000        0.0000        0.0000        0.0000        0.0000        0.0000        0.0000        0.0000        0.0000        0.0000        0.0000        0.0000        0.0000        0.0000        0.0000        0.0000        0.0000        0.0000        0.0000        0.0000        0.0000        0.0000        0.0000        0.0000        0.0000        0.0000        0.0000        0.0000        0.0000        0.0000        0.0000        0.0000        0.0000        0.0000        0.0000        0.0000
        0.0000        0.0000        0.0000        0.0000        0.0000       10.6294       10.8022        3.2104        4.6036        2.8650        3.2970        2.6979        2.1657        2.1575        1.2489        0.3822        0.2792        0.1832        0.5098        0.9261        0.6440        0.7804        1.0956        1.6455        2.1025        2.7861        2.7149        1.9918        2.4717        2.4889        2.3432        0.9603        0.7378        0.7624        0.6739        1.6010        1.4776        1.1190        1.0632        0.6187        0.5867        0.4279        0.3420        0.2833        0.3402        0.1945        0.1630        0.5936        1.0587        0.8979        1.6454        4.9276        9.6942       26.3831       33.4325       16.1562       48.6969       32.0943       24.5379       18.1912        8.0863        7.6530        7.0219        6.5646       10.0050        8.9512        8.3555       11.9544       12.0655       53.6914       75.0382       52.3941        5.0993        5.2342        3.1949        1.5161        1.3953        1.7904        2.1191        0.7411        1.0827        1.2271        1.5306        3.2254        3.1775        1.7309        2.1574        4.8452        5.1717       12.6909       11.8365       15.3140       21.2099       29.2104       40.5400       46.2048       44.2831       36.0059       31.5533       31.7440       42.4923       40.8688       46.9097       58.4435       60.9086       58.6457       56.7194       59.4597       62.0360       62.9531       69.4577       78.8669       84.4962       63.3008       56.9423       37.7740       37.9071       34.3741       30.4310       28.1080       27.0069       25.7206       23.8428       16.5692       12.2678       10.7323       10.7304        8.4027        8.0222        6.0530        8.5279       13.4861       15.0353       15.3913       17.2906       19.9933       21.5283       23.5061       37.3114       52.4796       54.8849       55.1307       58.8112       51.9607       52.5416       48.7760       44.4239       54.3432       59.6500       62.1226       69.9508       77.8794       85.7802       97.0175       96.8127       88.2579       83.4997       75.4574       87.5037      109.3772      104.4162      106.8116      100.5365       86.5871       84.3021       75.6594       69.5969       67.0064       65.9187       63.2684       65.6411       59.6444       58.0364       59.3324       63.9271       73.1547       75.0192       73.3737       72.2319       65.8057       66.9713       73.5440       73.4567       80.2612        0.0000        0.0000        0.0000       91.7083      100.6986       94.5228      101.6191      122.1386      127.0618        0.0000        0.0000        0.0000        0.0000        0.0000        0.0000        0.0000        0.0000        0.0000        0.0000        0.0000        0.0000        0.0000        0.0000        0.0000        0.0000        0.0000        0.0000        0.0000        0.0000        0.0000        0.0000        0.0000        0.0000        0.0000        0.0000        0.0000        0.0000        0.0000        0.0000        0.0000        0.0000        0.0000        0.0000        0.0000        0.0000        0.0000        0.0000        0.0000        0.0000        0.0000        0.0000        0.0000        0.0000        0.0000        0.0000        0.0000        0.0000        0.0000        0.0000        0.0000        0.0000        0.0000        0.0000        0.0000        0.0000
        0.0000        0.0000        0.0000        0.0000        0.0000       14.8699       15.8101        3.6165        3.0774        3.5915        4.2378        3.4605        4.5126        3.4290        2.2987        0.4243        0.2885        0.2820        0.2048        0.4512        0.5632        0.7922        1.1522        1.8219        2.2177        2.4179        2.6457        2.1766        2.3660        2.3958        2.4685        0.6722        0.7671        0.7395        0.5767        1.7663        1.4281        1.0793        0.9242        0.7366        0.6059        0.4986        0.4220        0.4103        0.2838        0.4286        0.3738        0.9909        4.6458        3.9227        4.1810        9.6054       21.3955       22.6687       22.3512       15.7301       16.1632       20.4099       18.2292       12.5069       14.4537       17.0194       14.5603       20.1037       12.1802       11.4736       10.0041       14.3766       15.4149       16.3848       14.1659        9.0279        5.6673        4.5115        2.0064        1.5013        2.5933        2.8855        2.4189        0.8852        0.8498       31.6600        0.8869        0.8377        1.9653        1.7064        1.2280        4.5455        6.2896       11.7692       15.0809       17.8685       16.0407       16.6994       24.9358       30.0058       29.7628       26.5134       24.1475       25.9279       31.9295       45.4782       41.7483       55.7750       62.3738       62.3755       59.5422       66.3182       66.6301       70.7102       66.5826       75.9893      138.9353      103.8032       76.1595       60.8796       52.4192       46.8685       44.6092       32.7308       28.2842       28.7917       27.5694       17.2816       11.7413        9.1215        9.9220        6.4228        5.1051        6.2977       10.6012       14.5655       17.4340       16.3313       18.7857       28.0518       37.3930       40.4764       46.6663       57.4850       63.5963       62.0064       56.8865       55.3730       53.0674       52.1071       54.7667       65.0288       74.7076       76.2909       85.2044       95.3772       99.7490      108.5233       99.7714       90.2019       86.5154       92.7028      103.6811      114.9904      110.5194      107.1558      111.6662      102.8234       88.5866       75.1581       74.9224       71.4654       68.9049       68.2113       72.7181       72.8159       73.4525       72.8919       78.4534       84.4241       87.6712       89.4865       86.8472       78.8738       75.5218       81.1910       82.7718       93.3492        0.0000        0.0000      117.2555       98.8732      105.1027       96.6967      105.0999      130.8006      140.4787      152.8159      149.2246      127.6445      132.7070      143.9238        0.0000        0.0000        0.0000        0.0000        0.0000        0.0000        0.0000        0.0000        0.0000        0.0000        0.0000        0.0000        0.0000        0.0000        0.0000        0.0000        0.0000        0.0000        0.0000        0.0000        0.0000        0.0000        0.0000        0.0000        0.0000        0.0000        0.0000        0.0000        0.0000        0.0000        0.0000        0.0000        0.0000        0.0000        0.0000        0.0000        0.0000        0.0000        0.0000        0.0000        0.0000        0.0000        0.0000        0.0000        0.0000        0.0000        0.0000        0.0000        0.0000        0.0000        0.0000
        0.0000        0.0000        0.0000        0.0000       15.7748       16.5584       14.8418        4.2155        2.5883        2.8420        3.1282        2.1230        4.0784        3.4327        2.2049        0.6230        0.2740        0.5761        0.7088        0.8290        0.7107        0.9960        1.2869        1.8661        2.2337        2.5341        2.8130        2.2098        2.3528        2.3835        2.6088        0.8308        0.6550        0.6894        0.7762        1.6776        1.5463        1.2031        1.0425        0.7735        0.6970        0.6321        0.5038        0.5121        0.4771        0.7098        0.9852        5.2479       10.6884       14.5564       31.3423       19.3016       26.1513       34.4444       30.9317       25.9684       25.5835       38.2321       19.6817       14.7862       17.4033       26.2904       25.7585       12.7527        6.2608        9.0038        8.9485       11.1140       13.0125       11.5496       15.5328       22.3941       23.0323       14.8686        3.4001        1.3635        3.8189        5.6216        5.5942        3.3034        4.9376        5.6635        2.6938        2.0540        3.0085        1.9709        1.0951        3.3684        5.0068        3.8596        4.4041        9.7076       11.1201       18.7718       62.3810       33.7148       26.9538       26.2053       24.5256       28.9687       29.0701       40.4966       40.7340       47.1981       51.0814       54.3588       57.1317       66.5465       72.7923       84.1093       87.3132       82.6026       79.4126       93.3856       73.2178       65.3628       61.6608       60.7966       60.3223       49.7679       47.8924       46.4381       29.7304       19.9276       15.3241       11.6101       13.7063        7.8858        9.0011        7.9119       11.3754       16.5180       17.2728       20.0588       27.5186       32.9720       40.9248       48.2575       65.7386       85.5612       88.6258       80.7757       68.6868       69.6689       66.7596       67.5581       71.5567       86.8103       90.4733       93.6152       99.0849      103.7366      102.9441      110.6833      108.8624      101.7193       99.3725      104.5654      111.0463      108.9289      109.5676      105.2386      104.4419       94.7072       86.6457       88.1113       84.8429       90.8706       84.5370       82.5307       90.7949       97.3600      102.0370       99.1304      105.6993      111.7283      113.5178      112.8954      107.5242      101.2027       93.0093       88.3915      102.3291      123.3382        0.0000      149.3935      115.6837      118.1839      118.1148      125.4261      111.1757      146.2751      160.0876      164.9485      167.0601      141.1980      138.9974      142.3855      158.1508        0.0000        0.0000        0.0000        0.0000        0.0000        0.0000        0.0000        0.0000        0.0000        0.0000        0.0000        0.0000        0.0000        0.0000        0.0000        0.0000        0.0000        0.0000        0.0000        0.0000        0.0000        0.0000        0.0000        0.0000        0.0000        0.0000        0.0000        0.0000        0.0000        0.0000        0.0000        0.0000        0.0000        0.0000        0.0000        0.0000        0.0000        0.0000        0.0000        0.0000        0.0000        0.0000        0.0000        0.0000        0.0000        0.0000        0.0000        0.0000        0.0000        0.0000
        0.0000        0.0000        0.0000        0.0000       13.6324       13.9313       14.0819        5.9723        3.6726        4.7828        3.8471        3.5013        2.3594        2.2549        3.4221        1.4878        0.7239        1.3495        1.1302        0.9519        1.0495        1.2984        1.4505        1.9847        2.2982        2.5986        2.7990        2.1875        2.4345        2.5019        2.8046        1.6995        0.9651        1.3784        0.5531        1.7009        1.5126        1.3376        1.1817        0.9014        0.7932        1.0615        1.0640        1.3728        0.9451        2.4271        3.7258       15.3592       16.0732       22.5563       31.8747       13.6860       13.2522       13.7342       17.3921       20.0573       22.2124       23.6224       28.2255       23.4627       14.7855       13.6249       17.3128       12.5893        9.9299        9.7401       12.0156       16.8139       20.1817       11.9523       12.7310       21.9044       25.4146       26.0083        4.9577        1.7582        6.8613        6.8316        5.6774        4.8813        6.0283        2.0318        1.6523        1.9050        1.6385        1.0153        0.9234        3.8996        5.0971        1.7403        1.7941        6.9622        8.3608      159.0503      217.3971      129.3762       27.3917       15.8894       16.6348       20.6202       24.7032       26.1993       35.4420       44.7551       43.5916       47.5418       52.9419       51.1771       58.7104       62.4743       73.0766       75.5381       77.9068       75.1142       69.6816       73.5329       63.0262       68.7995       53.2832       54.2949       57.9121       55.1138       41.0196       27.1911       21.6641       17.3091       13.1610        8.9816        8.0631        9.9223       14.1050       20.3787       21.1972       28.9313       34.5619       41.2858       55.0828       68.6666       89.1789       90.5759       93.1645       79.0219       77.8687       78.4361       74.7310       75.8394       85.2001       87.9618       95.7033       98.6530      112.3674      123.4328      112.8258      116.9764      118.5544      115.2623      119.4437      124.4380      118.2007      123.7074      122.8704      113.8189      118.2091      116.2249      110.2857      107.4628      107.4199      111.3110      104.9638      105.3658      119.7126      125.4583      128.8679      136.0628      133.3734      140.0940      141.7312      145.3654      141.2179      135.8636      136.6676      126.3372      124.2234      126.0371      137.6053      150.4678      163.2934      146.8934      144.1774      145.7353      136.1759      167.4944      174.4496      181.9260      181.4894      161.4930      162.1068      155.5443      165.6357        0.0000        0.0000        0.0000        0.0000        0.0000        0.0000        0.0000        0.0000        0.0000        0.0000        0.0000        0.0000        0.0000        0.0000        0.0000        0.0000        0.0000        0.0000        0.0000        0.0000        0.0000        0.0000        0.0000        0.0000        0.0000        0.0000        0.0000        0.0000        0.0000        0.0000        0.0000        0.0000        0.0000        0.0000        0.0000        0.0000        0.0000        0.0000        0.0000        0.0000        0.0000        0.0000        0.0000        0.0000        0.0000        0.0000        0.0000        0.0000        0.0000        0.0000
        0.0000        0.0000        0.0000        0.0000        9.1518        8.2803        7.5010        8.6370        5.7998        5.0045        4.8382        3.3384        4.5676        4.2973        5.7839        3.7399        1.4105        1.6528        2.8643        2.6218        3.2549        2.4602        2.5914        2.5997        3.1476        3.3884        3.0016        2.4185        2.7988        2.8710        2.6392        0.9108        0.9896        0.8987        0.5492        0.5543        0.6322        1.0417        1.4341        0.8509        1.3768        1.4340        1.5129        2.3343        2.9560        6.5486        8.3065       43.3050       15.7244       12.8108        8.9007       12.9137       20.6870       23.6744       32.5284       39.5960       47.3181       41.0423       37.9226       16.0881       14.0886       14.6900       12.7613       19.6390       18.7503       13.8239       13.8122       14.5751       11.1387       18.6134       23.5803       21.7737       29.2816       27.4485       18.1958       10.9797        7.7305        5.9878        7.8872        5.4562        3.7889        2.9238        1.0499        1.9682        1.3002        0.7724        0.8091        7.3285        2.6461        8.2751       19.5598        5.1449        5.2456       55.3113      153.2863       21.7018       12.5648       10.3998       10.1916       15.3065       14.4079       18.3481       25.2944       29.9250       32.9325       39.9726       40.4583       44.0665       48.0599       52.8445       53.6725       58.0866       58.4010       62.6159       59.8070       61.8030       72.6504       67.0791       62.8348       51.5140       50.9691       45.9332       53.6097       30.8673       24.5254       19.2096       16.0137       19.4711       24.3391       29.8575       34.5887       39.2013       39.4682       46.6327       54.1413       63.6390       71.9381       77.9935       85.9084       87.0066       84.8455       91.1196       96.1200       87.2474       76.2975       75.4987       76.0451       98.8779      110.8679      107.3946      102.6683      131.8569      134.2001      133.8267      142.6647      153.9521      144.3187      130.5862      140.2198      135.4160      138.9142      147.2885      156.6873      140.7782      134.1408      142.7637      133.5434      121.5921      117.9652      121.0994      140.8102      162.8187      175.3523      190.2620      202.6345      210.5466      211.2671      210.4270      197.2694      173.7711      173.8237      167.2470      159.6104      150.2527      154.5797      163.8947      185.8658      198.4153      207.1750      220.3050      227.9009      188.8453      192.7046      188.1715      182.1161      144.9659      137.3327      140.8218      158.9130        0.0000        0.0000        0.0000        0.0000        0.0000        0.0000        0.0000        0.0000        0.0000        0.0000        0.0000        0.0000        0.0000        0.0000        0.0000        0.0000        0.0000        0.0000        0.0000        0.0000        0.0000        0.0000        0.0000        0.0000        0.0000        0.0000        0.0000        0.0000        0.0000        0.0000        0.0000        0.0000        0.0000        0.0000        0.0000        0.0000        0.0000        0.0000        0.0000        0.0000        0.0000        0.0000        0.0000        0.0000        0.0000        0.0000        0.0000        0.0000        0.0000        0.0000
        0.0000        0.0000        0.0000        0.0000        0.0000        0.0000        0.0000        0.0000        5.9981        6.2025        5.2467        1.8640        3.6596        7.0490        4.1932        4.3050        4.5966        7.2777        6.2546        4.4495        5.7939        3.4286        2.7926        2.8796        3.3465        3.8336        3.9124        8.7423        8.9954        3.1858        2.9168        2.1950        1.0321        1.1748        1.3861        1.3156        1.3964        1.5079        1.4568        1.1974        2.6637        2.6671        4.4430        5.9085        5.3774        8.3233        8.6530       27.6703       22.3250       19.7705       24.5343       21.7336       35.0680       43.7382       47.7925       40.9916       33.5069       33.7454       48.8858       23.9795       20.6038       23.7751       15.6558       36.8144       27.4063       27.7470       22.9181       27.9845       38.5047       30.0992       29.0740       31.0882       49.2451       27.1337       21.6252       17.1273       16.5977       16.7617       27.2652        8.3321        4.3161        3.1692        2.9843        2.8178        1.0986        0.9750        1.0565        1.2243        5.0447        7.7141        8.8393       13.5242       11.7757       11.5641       17.9250       17.9572       18.5069       16.4098       13.7127       18.4638       15.9134       13.0894       17.0301       24.6654       30.1950       35.9097       42.3993       50.9773       80.9173       55.8114       53.7415       63.3781       55.5308       63.0086       58.7835       62.5051       66.7306       69.8825       63.0915       53.6297       58.9893       53.9637       72.0864       63.4884       37.9040       26.6262       22.6689       27.8295       34.1123       36.6585       47.9742       45.4304       55.4380       59.2046       70.9859       74.6560       77.2476       78.3692       96.3034      103.9236       94.5314       97.8075       96.3062       82.4559       80.8759       86.1850       83.5593      103.3667      105.4553      103.9012      103.4868      134.5876      134.6065      138.2939      148.5963      162.3419      164.5214      153.0323      142.8114      152.3303      155.7281      165.6947      191.1917      177.4329      188.4934      179.6664      166.4016      141.3242      141.3106      137.2149      151.7735      182.0311      206.0628      223.0750      238.7564      246.1711      251.6834      255.6519      238.9735      198.9092      191.6275      195.2035      201.5761      182.3034      174.8488      189.9407      204.0542      218.6765      234.4770      254.1623      253.1173      205.6357      209.2059      203.3518      190.3870      156.0068      155.2931        0.0000        0.0000        0.0000        0.0000        0.0000        0.0000        0.0000        0.0000        0.0000        0.0000        0.0000        0.0000        0.0000        0.0000        0.0000        0.0000        0.0000        0.0000        0.0000        0.0000        0.0000        0.0000        0.0000        0.0000        0.0000        0.0000        0.0000        0.0000        0.0000        0.0000        0.0000        0.0000        0.0000        0.0000        0.0000        0.0000        0.0000        0.0000        0.0000        0.0000        0.0000        0.0000        0.0000        0.0000        0.0000        0.0000        0.0000        0.0000        0.0000        0.0000        0.0000        0.0000
        0.0000        0.0000        0.0000        0.0000        0.0000        0.0000        0.0000        0.0000        0.0000        0.0000       10.1464        9.3174        6.7667        4.6953        9.4342       11.7671        7.4305        3.2677        1.1165        4.1163        4.1160        6.1556        3.8652        4.0827        4.6617        4.3788        4.3328        4.2722        5.4086        5.5384        4.2407        2.7126        2.0655        2.0913        2.5518        7.0259        6.7928        7.1503       10.2327       11.3179        7.1695        5.4878        7.8118        6.7524        4.9004        8.7149       10.0767       45.0217       52.6579       33.2695       38.5006       29.6656       37.9166       38.6239       51.0020       40.2653       66.7510       45.9756       55.3836       13.8366       12.1843       12.6113       18.8454       27.5674       20.4253       30.9151       44.5695       41.5877       41.5936       36.5293       36.9618       34.1505       45.6916       40.4919       33.4333       33.6974       42.0589       40.0149       45.3215       17.7060       10.2062        7.2953        4.1745        4.6952        4.8978        8.9257        4.8298        9.1169        4.8310        5.7213        6.7434       15.8721       24.9824       26.4502       20.2051       23.3875       20.7340       24.3705       19.0573       17.5570       16.8045       18.7558       19.4430       27.7712       30.2841       30.7743       38.0216       46.8836       55.0551       55.5506       58.9434       81.7893       69.3719       71.5488       74.3937       73.3355       71.5836       59.9344       52.4504       48.9971       51.7760       47.0520       41.9547       46.2792       36.1885       34.1351       29.7256       35.8875       40.6079       54.1778       65.4347       62.7106       67.5157       65.9795       69.4839       68.5404       71.1608       81.7991      100.7929       96.9149       98.0883       98.5649      108.4292      116.5003      103.7176      106.0855      110.0397      117.9303      117.4333      102.9135      104.1218      137.2441      153.6565      161.2211      158.0682      164.4685      164.1661      178.4990      167.0884      178.6350      185.4132      205.1689      202.3634      186.6487      179.0404      179.2138      170.5823      147.2486      145.5471      153.2268      160.0444      196.7841      213.4877      235.4847      265.7293      271.9663      273.1198      268.6234      257.5425      235.0067      225.0832      228.8566      235.4617      207.8584      197.6376      205.6365      205.1245      223.2896      240.0368      258.8023      262.1862      218.8330      221.3087      229.9826        0.0000        0.0000        0.0000        0.0000        0.0000        0.0000        0.0000        0.0000        0.0000        0.0000        0.0000        0.0000        0.0000        0.0000        0.0000        0.0000        0.0000        0.0000        0.0000        0.0000        0.0000        0.0000        0.0000        0.0000        0.0000        0.0000        0.0000        0.0000        0.0000        0.0000        0.0000        0.0000        0.0000        0.0000        0.0000        0.0000        0.0000        0.0000        0.0000        0.0000        0.0000        0.0000        0.0000        0.0000        0.0000        0.0000        0.0000        0.0000        0.0000        0.0000        0.0000        0.0000        0.0000        0.0000        0.0000
        0.0000        0.0000        0.0000        0.0000        0.0000        0.0000        0.0000        0.0000        0.0000        0.0000        5.8439        4.4005        1.7349        0.8940        1.7656        2.3253        2.9601        5.9813        3.4045        4.6056        4.2963        4.9162        3.6731        3.5303        4.8368        4.9518        5.5004        6.4948        8.5119        5.0640        7.5462        8.3314        8.0519        9.0717        7.0375       13.8494        9.3837        6.3999        3.9773        6.1952        9.7279        6.9696       10.6925        7.5380        5.1607        9.7397       15.3003       41.5534       35.8685       22.7047       20.3430       37.8566       34.2961       41.6965       39.3662       49.9927       46.1429       50.9389       46.7052       13.3772       10.8054       11.7920       14.1306       25.8206       28.8113       42.4490       46.0230       60.0963       65.3952       42.3358       42.4222       46.6802       90.2987       91.7860      113.0072       53.5323       44.3808       46.5068       50.9743       20.0363       17.4655       15.3654       10.0026       16.4985       17.4465       21.3833       19.9991       20.9489       29.4542       23.5632       19.1957       76.2302       73.8930       57.1726       41.0463       32.7609       23.4601       22.1710       20.9263       27.4001       25.9051       27.3619       25.0093       32.6339       34.5577       35.1112       39.1261       42.6570       48.8014       67.1271       60.8329       80.6304       76.5465       79.7934       91.4976       87.5751       92.3794       88.8022       63.8453       54.1122       53.1853       48.1848       42.1488       59.8133       43.9728       50.6737       62.2841       53.1519       53.8443       54.5855       57.7059       67.3908       67.9582       67.0637       71.0877       72.6834       83.6233       84.4332       95.3191       95.4302      106.1412      109.4699      113.9901      119.8984      104.7560       96.6376       95.4805      109.8945      113.2597      113.6487      119.9605      129.7640      146.9975      166.3115      148.3598      154.3628      189.8697      196.1787      160.2694      163.6937      191.4810      197.5929      208.3819      190.6898      193.1692      185.9621      191.6191      172.7917      172.0850      169.4180      163.2962      217.9911      250.7770      270.5283      281.0094      276.0326      290.9978      290.0913      277.7160      271.9634      244.7907      238.3531      260.6206      233.3535      222.9196      209.1824      205.5161      230.5644      250.3054      272.8210      267.5309      230.7451      243.9897        0.0000        0.0000        0.0000        0.0000        0.0000        0.0000        0.0000        0.0000        0.0000        0.0000        0.0000        0.0000        0.0000        0.0000        0.0000        0.0000        0.0000        0.0000        0.0000        0.0000        0.0000        0.0000        0.0000        0.0000        0.0000        0.0000        0.0000        0.0000        0.0000        0.0000        0.0000        0.0000        0.0000        0.0000        0.0000        0.0000        0.0000        0.0000        0.0000        0.0000        0.0000        0.0000        0.0000        0.0000        0.0000        0.0000        0.0000        0.0000        0.0000        0.0000        0.0000        0.0000        0.0000        0.0000        0.0000        0.0000
        0.0000        0.0000        0.0000        0.0000        0.0000        0.0000        0.0000        0.0000        0.0000        0.0000        4.3342       18.9959       21.7467       25.4787       15.3306       14.2462       12.2351       14.3527       20.0415       15.0272       17.1427       22.7362       13.2143        4.7995        2.9069        1.8674        3.0880        4.0624        8.1062        2.7524        6.0456        8.1305        2.6631       11.0211       16.4906        4.4611        7.9886        2.6528        1.9033        2.4309        6.8978        5.4248        2.7440        1.7297        2.2544        2.6998        2.9040       26.6586       28.8252       36.8368       29.2109       38.3820       26.0605       55.6610       53.9207       34.5871       32.4142       43.1150       25.7145       16.7102       22.8599       12.7511       20.7284       14.8572       14.8234       26.5193       18.3788       42.4076       33.9997       20.4414       30.7963       52.3579       54.0646       61.2170       59.3097       36.7506       43.3108       29.6492       24.1928       22.9594       19.8523       22.1085       17.8621       17.0705       22.8683       25.8080       25.4997       21.2904       17.5979       17.7458       23.5406       31.9348       46.4849       55.6223       46.2643       41.5231       47.9695       52.0687       52.8179       35.0413       29.0929       27.5851       29.0406       35.2864       34.8979       42.6682       50.1952       50.6637       54.0026       76.2083       72.2400       91.7388       78.9393       77.1877       80.3584       91.7111       91.4405      110.2376      117.7719       91.6297       84.8489       81.8794       65.2382       54.2028       49.7973       54.0419       62.9164       62.2207       58.8816       62.8501       74.2272       76.2042       77.4281       77.8043       72.2828       77.0983       87.1827       91.8444       95.6828      106.4103      114.8081      114.7348      116.6788      111.9281      113.9714      118.6860      117.0132      121.4779      117.9196      128.5703      135.3026      131.2472      133.7637      134.3241      141.0927      168.9108      177.1568      168.5903      160.9677      155.7852      178.7269      180.2536      168.7899      168.1922      175.7480      185.9633      201.1461      201.8191      196.4490      186.1008      196.0519      260.6615      318.1213      322.2566      303.4224      269.6146      267.7801      277.4872      310.6949      294.9039      277.6021      272.2578      261.4119      242.0240      232.8758      233.6874      253.7584      250.8408      292.4391      297.0432        0.0000        0.0000        0.0000        0.0000        0.0000        0.0000        0.0000        0.0000        0.0000        0.0000        0.0000        0.0000        0.0000        0.0000        0.0000        0.0000        0.0000        0.0000        0.0000        0.0000        0.0000        0.0000        0.0000        0.0000        0.0000        0.0000        0.0000        0.0000        0.0000        0.0000        0.0000        0.0000        0.0000        0.0000        0.0000        0.0000        0.0000        0.0000        0.0000        0.0000        0.0000        0.0000        0.0000        0.0000        0.0000        0.0000        0.0000        0.0000        0.0000        0.0000        0.0000        0.0000        0.0000        0.0000        0.0000        0.0000        0.0000        0.0000        0.0000
        0.0000        0.0000        0.0000        0.0000        0.0000        0.0000        0.0000        0.0000        0.0000        0.0000        0.0000       16.0619       17.0901       21.4920       26.0093       25.7801       16.2479        6.2781        4.6800       11.3150       15.4568       11.3153       11.0294        5.9528        6.7553        3.2452        1.9494        5.4989        2.7481        5.0529        5.3601        3.8221        3.6359        4.4859        5.9814        4.3675        3.8128        2.2612        2.5413        2.6304        3.9782        2.2318        1.7171        1.2644        1.6417        1.2459        3.3888       19.7831       16.8345       22.3570       26.4682       30.6385       38.6847       49.1091       55.4090       14.6177       19.4143       17.9128       13.2520        9.9256       12.5863       15.1213       41.8926       20.8840       12.4157        9.8352       11.8514       28.4349       28.2910       23.7755       20.8944       27.9623       31.5041       53.8527       33.5766       38.5154       44.4259       28.0323       46.8013       23.1804       18.0469       21.8074       22.7975       21.8875       29.9542       28.2644       29.5860       28.5648       21.1948       35.4902       30.3322       40.2257       49.8492       51.2271       55.7969       57.8556       55.9691       62.4270       43.9431       32.5728       35.7028       44.5619       37.9185       42.9603       42.0953       45.5381       55.8890       70.1155       91.2883       98.2835       78.3756       92.8899       99.4087       88.0888       96.4608      101.1707      123.9285      127.7457      132.3366      110.1101       91.9660       81.9916       72.8810       64.5333       62.6644       77.6933       80.8254       74.1081       81.8679       83.3830       88.3525       77.3811       83.1349       70.8085       75.2452       88.1405       98.2877       95.8855      110.0291      119.9202      129.2276      132.4675      127.4093      126.7906      127.1183      119.3219      124.8394      122.5950      107.2601       99.7704      113.0869      130.7429      129.5302      131.2703      136.4045      150.3074      151.6805      165.1856      174.3255      173.1208      160.6310      171.1652      179.0914      174.3149      194.1912      183.2530      191.1338      213.0937      221.0721      214.6789      227.8211      304.4896      362.1578      348.1683      369.3448      331.0627      346.9212      317.9204      321.6175      322.9062      301.4112      304.4828      296.2759      259.7847      260.3820      286.6124      298.9134      289.1623      320.9862        0.0000        0.0000        0.0000        0.0000        0.0000        0.0000        0.0000        0.0000        0.0000        0.0000        0.0000        0.0000        0.0000        0.0000        0.0000        0.0000        0.0000        0.0000        0.0000        0.0000        0.0000        0.0000        0.0000        0.0000        0.0000        0.0000        0.0000        0.0000        0.0000        0.0000        0.0000        0.0000        0.0000        0.0000        0.0000        0.0000        0.0000        0.0000        0.0000        0.0000        0.0000        0.0000        0.0000        0.0000        0.0000        0.0000        0.0000        0.0000        0.0000        0.0000        0.0000        0.0000        0.0000        0.0000        0.0000        0.0000        0.0000        0.0000        0.0000        0.0000
        0.0000        0.0000        0.0000        0.0000        0.0000        0.0000        0.0000        0.0000        0.0000        0.0000        0.0000        0.0000        0.0000        0.0000       21.9302       25.2033       30.1821       18.6627       17.8192       17.8863       12.1843        5.8324       10.9694        5.3456        7.3491        4.0443        4.3979        5.9409        6.9646        7.1711        8.5457        8.8926        8.4166        7.0736        4.1533        3.4000        2.0366        3.4627        2.5702        2.2610        1.0083        0.9362        2.2153        2.4530        2.9963        1.8647        4.0361       23.0256       20.4454       25.0693       33.9347       22.8403       38.1928       45.9577       55.1776       19.0185       26.8677       20.2576       26.1050       12.6136       10.6249       14.0022       16.1120       12.0958       10.3084       21.0393       17.5363       21.2398       37.8423       33.4774       38.2300       36.0736       43.5299       33.7439       26.3469       26.5510       37.7804       38.4803       32.8305       28.1323       24.4863       20.9971       24.1581       27.2536       38.4852       40.2184       31.5971       33.1304       25.5829       27.8042       35.6159       42.0393       40.3078       42.8008       63.8643       40.9691       38.7057       39.7159       37.4941       35.3183       47.2299       51.6641       42.3131       44.5384       49.4122       54.5477       61.6709       68.9180      108.2615       92.3255       79.9746       93.8248       93.1042      107.8321      118.2592      125.8156      132.0814      134.1234      143.3620      114.1938      102.9102       89.3554       86.1099       74.5925       80.5162       85.6528      102.7082       98.1929       93.8543       86.8570       78.5523       80.8027       90.5641       85.2886       95.7588      117.7460      144.5952      155.2536      163.3610      152.4082      152.0125      147.8944      150.7167      137.8995      113.9884      104.9928       96.0291      111.0188      102.5980       95.9377      104.9608      112.3976      130.4994      142.9099      143.8156      148.1685      151.0042      192.5436      205.6831      190.1331      179.3730      186.2916      185.0150      169.7884      171.1387      202.6769      216.1692      222.8670      238.2009      247.3170      254.3109      328.6815      358.5801      390.2051      388.2665      357.8111      338.4382      308.4519      326.3986      334.3534      327.9793      312.5074      286.9352      269.3456      269.9444      295.5289        0.0000        0.0000        0.0000        0.0000        0.0000        0.0000        0.0000        0.0000        0.0000        0.0000        0.0000        0.0000        0.0000        0.0000        0.0000        0.0000        0.0000        0.0000        0.0000        0.0000        0.0000        0.0000        0.0000        0.0000        0.0000        0.0000        0.0000        0.0000        0.0000        0.0000        0.0000        0.0000        0.0000        0.0000        0.0000        0.0000        0.0000        0.0000        0.0000        0.0000        0.0000        0.0000        0.0000        0.0000        0.0000        0.0000        0.0000        0.0000        0.0000        0.0000        0.0000        0.0000        0.0000        0.0000        0.0000        0.0000        0.0000        0.0000        0.0000        0.0000        0.0000        0.0000        0.0000
        0.0000        0.0000        0.0000        0.0000        0.0000        0.0000        0.0000        0.0000        0.0000        0.0000        0.0000        0.0000        0.0000        0.0000        0.0000        0.0000        0.0000        0.0000       25.7783       18.2191       15.0831       18.4283       22.3008        3.8400        4.3298       15.3637       15.8813       11.3562        8.3299       12.5599        9.6312        5.7109        8.2151        7.3294        9.2839        2.4591        1.5737        2.1319        2.4412        1.6223        1.2851        2.9985        3.9740        4.1456        5.0420        3.6975        5.9387       36.9103       32.6572       44.5274       47.2621       60.2844       37.6097       26.5508       13.4068       14.7036       17.3175       16.9563       21.7599       13.8270       18.5932       15.3405       19.4477        8.3327       11.8209       12.5064       16.7924       23.0866       27.7380       28.5169       50.2096       44.5847       35.7741       40.4513       39.7641       40.7072       46.1642       36.1270       43.4387       33.8849       32.8996       25.8408       32.6019       29.9284       30.1471       31.7858       34.6910       31.0584       36.4181       48.8355       41.2761       41.7268       47.9854       35.5606       33.8623       43.8804       42.4502       36.9267       34.2873       42.1738       45.7592       45.7921       46.8810       58.4619       59.5782       66.2806       76.6643       84.6153       89.5802       89.4764      106.0153      115.2743      120.8427      119.9169      135.4315      156.8333      173.7858      179.8564      176.9049      158.3837      129.9807      102.7894       99.6949       95.4719       88.0040      106.7580      101.0638       92.6718       81.5105       79.9237       75.9510       77.4623       82.8758      101.6707      132.8428      198.1389      206.6911      201.3308      193.1212      143.7433      135.8187      133.3947      128.8252      132.0982      108.7405       99.8809       95.9942      110.6502      101.0858      111.8253      110.1280      122.3611      139.1325      146.2979      143.8384      154.4286      155.2514      183.3903      200.5937      167.6888      149.5829      158.4566      154.0594      147.4491      154.8921      180.9169      214.1327      219.4276      216.9695      282.2152      293.5423      339.6935      379.7312      382.7181      364.6315      337.4277      293.4880      277.1125      293.7440      282.8387      280.9813      286.9091      264.5002      279.3730      279.9816      290.6672        0.0000        0.0000        0.0000        0.0000        0.0000        0.0000        0.0000        0.0000        0.0000        0.0000        0.0000        0.0000        0.0000        0.0000        0.0000        0.0000        0.0000        0.0000        0.0000        0.0000        0.0000        0.0000        0.0000        0.0000        0.0000        0.0000        0.0000        0.0000        0.0000        0.0000        0.0000        0.0000        0.0000        0.0000        0.0000        0.0000        0.0000        0.0000        0.0000        0.0000        0.0000        0.0000        0.0000        0.0000        0.0000        0.0000        0.0000        0.0000        0.0000        0.0000        0.0000        0.0000        0.0000        0.0000        0.0000        0.0000        0.0000        0.0000        0.0000        0.0000        0.0000        0.0000        0.0000
        0.0000        0.0000        0.0000        0.0000        0.0000        0.0000        0.0000        0.0000        0.0000        0.0000        0.0000        0.0000        0.0000        0.0000        0.0000        0.0000        0.0000        0.0000        0.0000       29.5212       26.7888       36.7619       34.6744       23.6421       31.0828       41.0806       43.7843       25.6840       29.7770       32.7133       24.6169       23.7106       21.6157       18.2988       18.1178        9.5486        9.4242       11.3831       17.2563       13.6930       10.5928       12.7088       15.4513        9.8225        9.5749       10.8102       13.5513       64.1204       73.3279       70.6698       64.5690       77.6083       57.6986       83.2221      116.8598       55.5536       50.6441       42.8489       52.1983       15.7404       34.0235       24.7470       21.3539        8.3778       12.9829       14.3327       25.9240       19.9956       10.9915       10.4924       25.0351       32.6421       28.0148       23.8562       34.8442       52.6418       51.9552       35.8968       28.9344       34.6324       34.9098       29.4351       33.4288       32.2151       42.3491       38.1943       36.1868       39.1853       50.3415       47.8406       45.0165       39.8050       39.2960       37.2568       47.1275       46.5440       47.4178       41.5313       45.4135       52.4353       44.6999       46.2117       62.7336       68.7726       84.8899       77.5234       85.5472       95.2373       97.9767       99.3626      130.9308      154.7567      153.4533      172.4851      184.2200      211.4155      217.6792      205.3464      182.8959      163.2736      142.6667      122.4137      114.4563      100.4807       99.9211       88.8312       96.8179       87.9780       78.3839       76.0511       75.6156       84.6838       96.6153      164.2618      180.7701      212.1772      203.5808      190.2087      150.9909      125.4748      119.8043      139.7523      139.0045      129.1493      123.0500      102.7453       98.4029      121.8834      114.3003      121.2613      136.0485      147.0862      148.5906      148.3387      155.8388      144.9154      157.8958      171.2733      156.7608      152.4873      163.4677      149.1956      146.1913      142.4040      147.3988      174.4108      190.1753      192.3366      238.8277      309.3466      309.6990      289.6492      285.8398      303.3191      274.2824      249.4557      227.1205      232.4736      261.6423      290.3270      304.1422      278.7556      261.4998      296.0895      332.2630      325.3212        0.0000        0.0000        0.0000        0.0000        0.0000        0.0000        0.0000        0.0000        0.0000        0.0000        0.0000        0.0000        0.0000        0.0000        0.0000        0.0000        0.0000        0.0000        0.0000        0.0000        0.0000        0.0000        0.0000        0.0000        0.0000        0.0000        0.0000        0.0000        0.0000        0.0000        0.0000        0.0000        0.0000        0.0000        0.0000        0.0000        0.0000        0.0000        0.0000        0.0000        0.0000        0.0000        0.0000        0.0000        0.0000        0.0000        0.0000        0.0000        0.0000        0.0000        0.0000        0.0000        0.0000        0.0000        0.0000        0.0000        0.0000        0.0000        0.0000        0.0000        0.0000        0.0000        0.0000
        0.0000        0.0000        0.0000        0.0000        0.0000        0.0000        0.0000        0.0000        0.0000        0.0000        0.0000        0.0000        0.0000        0.0000        0.0000        0.0000        0.0000        0.0000        0.0000       32.2755       37.8202       23.4380       36.0852       35.7442       36.9744       30.1248       36.2971       31.0807       41.2577       32.4598       25.0836       29.4901       24.8688       28.1373       34.0627       20.9696       24.8146       28.1794       29.5261       21.9877       12.7995       13.5491       14.4609        7.4277        9.1885       10.4195       16.6640       49.2243       38.5190       45.7010       48.6017       52.6795       41.2242       50.0057       50.4992       29.7009       20.8814       47.1526       55.5967       18.7580       18.7891       15.7678       24.0898       13.2283       17.4341       26.3138       26.3142       25.6456       24.0145       24.8157       22.3669       32.9306       68.2595       56.0589       35.4906       45.8811       44.3475       33.6772       43.6263       54.0660       37.5063       27.8735       29.7826       31.1967       50.2767       44.8698       45.8140       53.1321       51.4440       59.4928       53.8150       61.1836       47.8550       47.3520       58.3327       50.3885       46.6082       59.0210       52.1373       64.8862       52.8030       66.0550       70.8382       70.5909       79.4676       73.0705       83.8112      108.8007       99.3371      112.8879      144.7510      188.7316      189.2059      199.6791      206.9384      238.0632      253.9366      236.0127      193.0520      188.8919      158.4786      146.8689      143.7516      118.4983      116.1532      105.4587       89.4669       90.0009       77.6880       71.3409       82.2098      112.2717      149.0139      210.6801      194.3114      161.2268      152.3636      121.1034      117.7213      105.8283      108.0683      142.8458      116.7779      103.8816      105.0362      109.1804      112.4468      122.9792      132.3457      156.5367      179.3062      167.2148      155.8368      153.2504      155.1293      152.0032      164.0657      151.8075      153.6080      146.4758      147.9118      135.4559      128.8190      129.6053      178.8294      188.0438      177.2042      198.7937      239.4311      290.1939      267.5070      266.2376      245.2935      258.1880      248.2944      228.5881      188.5497      217.2488      240.7503      271.8872      262.8460      238.3221      230.7899      238.0260      275.4178      335.6170      336.1442      290.6648        0.0000        0.0000        0.0000        0.0000        0.0000        0.0000        0.0000        0.0000        0.0000        0.0000        0.0000        0.0000        0.0000        0.0000        0.0000        0.0000        0.0000        0.0000        0.0000        0.0000        0.0000        0.0000        0.0000        0.0000        0.0000        0.0000        0.0000        0.0000        0.0000        0.0000        0.0000        0.0000        0.0000        0.0000        0.0000        0.0000        0.0000        0.0000        0.0000        0.0000        0.0000        0.0000        0.0000        0.0000        0.0000        0.0000        0.0000        0.0000        0.0000        0.0000        0.0000        0.0000        0.0000        0.0000        0.0000        0.0000        0.0000        0.0000        0.0000        0.0000        0.0000
        0.0000        0.0000        0.0000        0.0000        0.0000        0.0000        0.0000        0.0000        0.0000        0.0000        0.0000        0.0000        0.0000        0.0000        0.0000        0.0000        0.0000        0.0000        0.0000        0.0000       45.9065       47.5815       41.9989       37.8169       49.3516       34.5055       38.0170       24.2828       40.4305       40.8356       34.8127       36.6311       41.0739       38.6191       32.6034       14.3448       36.3136       42.8831       37.9473       21.1714       15.1699       25.3461       23.9443       12.3279        9.3258       11.7283       12.4392       39.2110       45.7408       22.7884       24.5176       46.0542       52.4998       31.3444       27.7420       23.7733       27.5106       44.2972       26.5729       12.1216       17.8069       28.2033       35.2335       18.7481       25.1319       36.4160       33.3809       30.3858       26.5423       21.9199       15.4553       29.5180       31.3018       42.3888       38.3241       50.4110       45.4555       32.7792       43.2038       47.2477       49.2804       50.4142       45.1828       46.7555       53.4432       46.4100       54.2141       64.2686       69.2947       87.4216       75.7233       76.4634       62.5313       57.2636       69.3654       58.2261       54.8498       68.9690       75.8848       64.5280       69.3223       71.4390       65.7974       71.5120       78.4696       75.7150       87.5620       85.8152       93.5612      121.6431      156.4020      176.0906      166.9787      176.6188      208.8136      235.8198      228.3756      227.7716      211.4483      193.6930      159.0924      164.0518      157.5604      134.7802      118.1585      113.3596      107.3390       83.1796       80.9221       83.1179      102.1019      142.4395      126.3357      132.3125      127.1212      111.9801      107.7516      103.3890       95.9281       98.7051      114.7696      121.2625      109.5915      111.0685      109.6691      120.2480      129.6190      158.4725      153.2764      165.6484      185.4782      166.4227      150.6121      152.8781      163.3949      157.5361      155.0095      153.9853      156.0276      150.6042      160.5394      140.4269      142.0598      169.3889      157.1082      142.8273      164.6535      200.5184      217.3784      227.3959      244.7165      268.2762      249.7327      235.9075      198.1183      187.1466      182.9954      227.8567      217.6898      233.3250      240.9550      211.1649      260.1182      213.4853      233.9668      279.0150      272.6267      249.6091      260.3540        0.0000        0.0000        0.0000        0.0000        0.0000        0.0000        0.0000        0.0000        0.0000        0.0000        0.0000        0.0000        0.0000        0.0000        0.0000        0.0000        0.0000        0.0000        0.0000        0.0000        0.0000        0.0000        0.0000        0.0000        0.0000        0.0000        0.0000        0.0000        0.0000        0.0000        0.0000        0.0000        0.0000        0.0000        0.0000        0.0000        0.0000        0.0000        0.0000        0.0000        0.0000        0.0000        0.0000        0.0000        0.0000        0.0000        0.0000        0.0000        0.0000        0.0000        0.0000        0.0000        0.0000        0.0000        0.0000        0.0000        0.0000        0.0000        0.0000        0.0000
        0.0000        0.0000        0.0000        0.0000        0.0000        0.0000        0.0000        0.0000        0.0000        0.0000        0.0000        0.0000        0.0000        0.0000        0.0000        0.0000        0.0000        0.0000        0.0000        0.0000        0.0000       39.0044       43.8960       34.7144       55.3948       27.8299       36.6572       19.8405       43.7294       31.0862       24.5425       30.4037       39.2137       27.7608       22.5638       14.8534       30.2275       34.5409       25.5030       27.8568       27.4054       23.4849        8.4356        9.3056       18.8666       11.6032       13.8756       58.9632       35.6214       24.2313       43.4324       44.2683       55.6856       53.5429       65.5915       48.5817       45.8892       43.2081       27.1739       28.2304       28.8585       63.8659       97.0040       57.6938       60.7329       39.2545       21.6009       24.0689       19.6753       39.9242       28.2062       39.8482       45.4521       51.2694       59.4484       38.5006       46.1394       42.4742       38.1418       54.6996       70.0446       57.5055       64.8376       64.1222       55.5656       64.2043       58.0627       58.0699       61.0629       64.4895       62.8795       77.0654       78.2344       76.1813       72.1438       60.2365       70.1397       68.6064       84.8670       80.0035       79.1214       84.6937       84.2406       80.5949       94.7229       96.0461      103.1767       89.7277       97.9362      124.9099      138.6503      151.6039      158.0250      173.0128      196.1363      193.3591      210.7972      232.7706      178.5179      177.7413      151.5501      151.2816      128.9646      109.5110      121.1538      119.4863      100.4757       89.8477       79.5172       83.4543       99.1682      104.0196      107.4912      115.7267      107.8493      112.7843      110.8130      106.3007      102.5298      117.4354      117.4505      111.6961      110.6205      118.3946      119.5862      129.0218      131.5761      154.3538      169.2931      177.3982      154.5765      150.5468      153.7762      166.2087      172.5914      165.0442      155.1267      158.3199      154.4877      163.8382      164.6380      156.6325      155.4179      160.3930      143.8330      145.0288      158.1152      232.6135      246.9940      220.2211      245.2492      216.7855      200.3213      190.4543      188.7514      168.0047      173.1337      181.3993      189.3241      187.7226      195.3382      203.1962      264.8013      207.0272      236.7297      279.8701      223.3038      216.7968      225.5170      191.5626        0.0000        0.0000        0.0000        0.0000        0.0000        0.0000        0.0000        0.0000        0.0000        0.0000        0.0000        0.0000        0.0000        0.0000        0.0000        0.0000        0.0000        0.0000        0.0000        0.0000        0.0000        0.0000        0.0000        0.0000        0.0000        0.0000        0.0000        0.0000        0.0000        0.0000        0.0000        0.0000        0.0000        0.0000        0.0000        0.0000        0.0000        0.0000        0.0000        0.0000        0.0000        0.0000        0.0000        0.0000        0.0000        0.0000        0.0000        0.0000        0.0000        0.0000        0.0000        0.0000        0.0000        0.0000        0.0000        0.0000        0.0000        0.0000        0.0000
        0.0000        0.0000        0.0000        0.0000        0.0000        0.0000        0.0000        0.0000        0.0000        0.0000        0.0000        0.0000        0.0000        0.0000        0.0000        0.0000        0.0000        0.0000        0.0000        0.0000        0.0000       41.4158       50.9221       41.5687       37.4208       34.9186       33.8641       19.6477       18.4467       36.6317       34.8590       28.9213       28.9783       31.1872       33.2861       55.3184       43.1589       20.9757       13.9504       26.6122       42.2814       20.4862       17.8256        6.5237       12.9545       11.3458       27.1479       17.7692       34.9151       50.1133       43.7496       42.7845       48.8145       61.9448       70.2757       57.8258       68.3438       55.7489       41.3141       52.5515       46.8715       55.0157       67.2128       69.7452       51.4882       35.2838       24.6946       21.4946       16.3608       33.1466       42.6625       46.8109       44.6920       46.5637       31.5546       31.2102       40.2661       42.6173       37.0346       53.3485       70.0905       89.2746       99.9860       55.7289       63.4628       70.3327       68.5642       74.1825       72.4558       56.8372       60.2448       80.1181       69.9705       76.6536       58.9972       56.3739       59.6711       59.6468       77.7252       82.9789       77.9670       80.6459       92.7191      102.9261      114.2911      109.2055      100.0696       92.1401       89.7960      126.8243      128.9204      130.8409      156.9473      180.1489      172.1009      175.9474      179.2575      196.0411      175.0999      181.5407      174.9350      150.2523      114.1817      102.1450      120.1621       97.1440       88.3674       89.7631       83.3117       96.6597       98.1143      112.0249      110.9003      129.9790      114.9803      123.6590      117.6028      119.8006      136.6722      148.2793      136.2227      125.2780      129.2906      121.8891      114.4449      113.6001      115.7941      143.6894      151.8005      158.3986      149.2216      165.1015      179.3287      181.6878      181.7058      171.5862      160.0083      152.4417      160.1780      162.2917      160.4414      148.6772      150.6427      142.7020      134.1126      143.3792      166.2064      218.4538      245.5161      235.0270      234.5081      210.0079      173.1006      181.8508      178.2026      203.5154      167.6716      140.9190      145.0683      145.0786      189.6685      252.0188      231.8876      192.7458      186.7470      185.8757      177.4903      201.7711      231.1160      241.5453        0.0000        0.0000        0.0000        0.0000        0.0000        0.0000        0.0000        0.0000        0.0000        0.0000        0.0000        0.0000        0.0000        0.0000        0.0000        0.0000        0.0000        0.0000        0.0000        0.0000        0.0000        0.0000        0.0000        0.0000        0.0000        0.0000        0.0000        0.0000        0.0000        0.0000        0.0000        0.0000        0.0000        0.0000        0.0000        0.0000        0.0000        0.0000        0.0000        0.0000        0.0000        0.0000        0.0000        0.0000        0.0000        0.0000        0.0000        0.0000        0.0000        0.0000        0.0000        0.0000        0.0000        0.0000        0.0000        0.0000        0.0000        0.0000        0.0000
        0.0000        0.0000        0.0000        0.0000        0.0000        0.0000        0.0000        0.0000        0.0000        0.0000        0.0000        0.0000        0.0000        0.0000        0.0000        0.0000        0.0000        0.0000        0.0000        0.0000        0.0000       40.9455       34.3622       29.0328       32.6418       30.2073       46.4270       22.2089       19.6320       12.9207       27.4861       37.1482       34.7053       42.9397       44.9798       35.8735       53.0983       36.9823       39.5033       20.3168       16.5041       26.7730       18.2622       11.2249       11.6375       17.3151       43.0378       27.9378       36.5280       39.6953       47.1533       83.3597       85.6236       53.1649       45.4790       47.1416       53.3846       49.9828       56.4042       36.2489       30.4321       63.6006       62.4948       40.2090       31.1037       16.9538       15.8527       27.6282       27.5829       49.0594       47.4004       54.9367       57.1599       49.6207       45.3474       51.0002       63.8677       39.6288       36.8704       37.0883       56.8212       69.2722       76.5623       66.6628       82.0466       99.8146      103.1418       75.3788       69.0376       57.2804       77.3297       87.7159       88.4239       65.4418       76.2786       64.4398       79.4047      104.4925      135.2260      102.9232       71.0077       76.1411      100.3952      108.4888      108.5185      101.6193      105.8051       97.7126      109.2170      110.5153      110.7508      140.4225      165.1387      201.1753      180.2833      171.3918      166.4997      164.8304      152.2013      189.3713      188.5426      131.3363      123.5443      103.3608      100.9676       92.0773       91.3215       97.7423       99.6643      102.4682      101.8044      104.6069      114.6347      114.5625      104.8833      108.5368      124.1894      140.9215      175.3475      165.7927      147.5103      139.1458      130.4538      113.3065      111.4201      112.3970      128.2662      131.9327      151.4388      159.6116      164.5055      182.1547      182.4298      175.6800      179.5798      165.5386      170.1137      171.1203      171.3326      157.0156      164.2963      159.0147      149.7803      140.5368      144.9275      157.6509      164.9683      193.2149      197.5221      224.3681      285.3848      283.8409      217.3701      208.2636      238.4072      153.8190      133.3820      118.8483      115.1097      139.6245      155.8561      183.5564      185.2852      180.0454      181.0557      170.3228      168.5072      194.3821      219.2603      242.4247        0.0000        0.0000        0.0000        0.0000        0.0000        0.0000        0.0000        0.0000        0.0000        0.0000        0.0000        0.0000        0.0000        0.0000        0.0000        0.0000        0.0000        0.0000        0.0000        0.0000        0.0000        0.0000        0.0000        0.0000        0.0000        0.0000        0.0000        0.0000        0.0000        0.0000        0.0000        0.0000        0.0000        0.0000        0.0000        0.0000        0.0000        0.0000        0.0000        0.0000        0.0000        0.0000        0.0000        0.0000        0.0000        0.0000        0.0000        0.0000        0.0000        0.0000        0.0000        0.0000        0.0000        0.0000        0.0000        0.0000        0.0000        0.0000        0.0000
        0.0000        0.0000        0.0000        0.0000        0.0000        0.0000        0.0000        0.0000        0.0000        0.0000        0.0000        0.0000        0.0000        0.0000        0.0000        0.0000        0.0000        0.0000        0.0000        0.0000        0.0000       68.4258       47.1404       27.8347       29.7654       26.6251       27.0007       24.6560       26.7286       21.4343       27.4666       33.7065       41.4549       44.4188       40.8730       42.9055       45.9630       16.2060       16.4607       41.5854       12.1766       14.3780       15.2273       45.0212       59.9838       29.3092       17.6663       27.8285       24.0893       22.7528       22.0544       42.0162       44.9328       49.6275       66.4836       46.9131       44.8118       63.9292       76.1260       51.1663       63.0853       56.2941       54.8852       28.3605       28.2960       17.4324       16.8073       24.7831       19.5953       28.7796       29.8196       49.1629       53.4651       58.0735       50.2017       63.5557       60.2716       47.9193       63.4094       62.9483       64.6568       68.1381       59.9022       62.4143       81.3182       95.0579       92.6874       70.6425       65.7117       70.8384       76.4163       83.2115       81.3918       64.5515       70.0740       68.0839       87.2574       97.4490      134.2339      110.7153       83.3900       87.5279       97.0928       97.1113      103.8887       94.7637       95.4982       96.8762       93.2880      102.9453      114.3296      126.7835      170.5093      177.6579      186.1519      180.8040      163.4771      166.8772      143.6406      157.9847      153.4740      135.7217      121.8647      105.8915       95.5506       90.8649       97.5625       98.2192       95.4531       94.4946       92.7575       92.5068       95.2699      111.0615      138.3330      129.3314      135.0417      213.7828      177.7317      140.2688      134.4170      140.1813      113.4049      106.6232      116.8136      122.8678      113.8537      128.5850      135.5436      134.2050      140.7866      151.0067      157.0126      169.9556      171.0998      166.1203      164.4423      169.9577      167.1405      155.6098      153.7711      140.1793      136.7648      128.0963      128.9338      135.3581      143.7903      191.5920      216.6364      225.5022      296.8040      311.2034      258.5045      288.3575      273.2634      157.9130      139.2595      111.0409      114.8091      126.5169      126.8331      153.7231      157.1000      171.6290      162.7544      155.1769      164.1580      176.1125      199.0336      220.0150      191.5976        0.0000        0.0000        0.0000        0.0000        0.0000        0.0000        0.0000        0.0000        0.0000        0.0000        0.0000        0.0000        0.0000        0.0000        0.0000        0.0000        0.0000        0.0000        0.0000        0.0000        0.0000        0.0000        0.0000        0.0000        0.0000        0.0000        0.0000        0.0000        0.0000        0.0000        0.0000        0.0000        0.0000        0.0000        0.0000        0.0000        0.0000        0.0000        0.0000        0.0000        0.0000        0.0000        0.0000        0.0000        0.0000        0.0000        0.0000        0.0000        0.0000        0.0000        0.0000        0.0000        0.0000        0.0000        0.0000        0.0000        0.0000        0.0000
        0.0000        0.0000        0.0000        0.0000        0.0000        0.0000        0.0000        0.0000        0.0000        0.0000        0.0000        0.0000        0.0000        0.0000        0.0000        0.0000        0.0000        0.0000        0.0000        0.0000        0.0000        0.0000       54.8580       33.5439       31.4093       28.5924       27.0017       26.5601       20.9785       40.7879       46.9510       25.8786       19.0471       18.1947       19.3153       21.3551       33.0879       35.8470       31.4023        8.9953       16.0455       16.0573       10.1809       39.9067       32.3856       12.4452        8.6090        9.8363       17.8735       29.1480       29.0576       48.7848       82.2602       46.7104       64.1646       46.6845       47.4597       42.8297       39.0649       18.6606       22.9890       30.4607       38.7642       26.1558       11.1105       12.0021       31.8868       37.4112       25.0428       31.7712       39.5803       51.7006       40.1708       32.0574       33.8269       68.2137       66.1204       65.2976       61.1112       57.3375       76.6468       77.4306       73.2873       63.9569       82.4923       86.6278       84.1891       70.8566       81.0266       93.1431       97.7910       81.6783       85.7189       62.0691       65.7435       74.9396       76.9459       77.1367      113.8240      109.8097       83.9732       81.7684       96.3035       85.2115       92.4965       87.3326       85.1089       78.0018       99.5382       92.7168      106.2634      128.9641      160.2659      179.5394      150.9056      155.2601      136.2462      152.6378      157.4834      134.7115      116.6909      101.0397       98.0326       98.5511       97.0020       86.1556       91.8788      101.4616       91.0193       92.7812       92.5221       90.6990       89.2362       88.7628       92.8670      112.4608      129.6009      211.7762      166.9126      125.5026      103.9439      121.6298      106.8149      112.5729      117.8280      105.6226       97.8276      112.8977      128.5505      132.7829      138.6609      149.5409      148.8275      151.6231      156.0592      137.1746      135.5293      137.6019      150.9616      141.1194      134.2409      133.7805      127.7880      119.6805      145.3916      139.1085      142.6201      165.8946      206.1115      224.5088      269.4403      299.3403      246.3896      279.3052      225.9832      113.1485      104.0824      117.3033      160.9297      141.1090      131.6558      139.0533      145.2753      152.4605      156.4842      154.2634      178.8497      177.9289      175.6923      190.0403      165.3313        0.0000        0.0000        0.0000        0.0000        0.0000        0.0000        0.0000        0.0000        0.0000        0.0000        0.0000        0.0000        0.0000        0.0000        0.0000        0.0000        0.0000        0.0000        0.0000        0.0000        0.0000        0.0000        0.0000        0.0000        0.0000        0.0000        0.0000        0.0000        0.0000        0.0000        0.0000        0.0000        0.0000        0.0000        0.0000        0.0000        0.0000        0.0000        0.0000        0.0000        0.0000        0.0000        0.0000        0.0000        0.0000        0.0000        0.0000        0.0000        0.0000        0.0000        0.0000        0.0000        0.0000        0.0000        0.0000        0.0000        0.0000        0.0000
        0.0000        0.0000        0.0000        0.0000        0.0000        0.0000        0.0000        0.0000        0.0000        0.0000        0.0000        0.0000        0.0000        0.0000        0.0000        0.0000        0.0000        0.0000        0.0000        0.0000        0.0000       49.5191       41.2953       29.4260       24.4178       28.0632       28.9241       19.9668       22.6746       18.1432       26.3918       24.5994       19.3846       16.0993       19.2061       14.7475       13.8416       13.1077       24.7844       20.0642       27.6355       20.3867       16.5392       13.3109       12.6879       13.4606       10.7604       14.0545       25.5158       37.5344       36.0399       31.3173       21.9057       59.8946       43.8271       28.5087       32.2314       28.0146       24.1818       16.2560       13.7680       13.8634        9.8661       41.9305       26.0187       28.1800       34.1106       32.2785       39.8760       64.3223       36.5454       48.7603       36.7007       34.2614       34.7405       38.7154       39.3885       50.7720       41.0020       47.5378       49.1630       49.7529       48.8909       53.3199       71.1972       59.9430       63.2498       67.9109       66.2682       66.9388       70.4266       91.0439       96.2967       74.4001       88.2835       83.3329       82.4401       81.4610       85.1460       75.4384       64.1669       63.9525       67.8289       92.4346       91.2530       82.1869       82.8383       92.4610       89.9387      113.3497      143.0278      131.6689      107.5098      110.8129       99.4457      111.5837      121.1278      138.5241      131.2222      106.3624       89.1711       80.9229       82.9141       96.7927      108.5407       96.5715       85.7793      115.1657      121.6908      116.0999      109.6389      107.2227      105.1017      112.0454      123.4164      134.0870      147.5408      157.0210      125.9449      123.7937      112.5945      108.5738      105.2133      110.5249      102.1754       94.5439       93.9218      116.1194      128.9405      138.7251      139.9617      141.6275      133.6967      141.3239      140.6597      120.5429      123.0237      126.8858      131.5744      144.0216      134.1413      129.2204      140.0088      132.1547      143.4149      162.7224      162.4559      167.6426      181.4321      185.9803      269.0002      286.1466      244.4570      284.9895      227.3687      138.9537      126.5134      140.5795      144.5533      140.2523      134.0519      131.1831      117.3801      121.8287      125.8719      160.9381      166.3084      170.3610      162.2771      149.2148      161.9885      143.9899        0.0000        0.0000        0.0000        0.0000        0.0000        0.0000        0.0000        0.0000        0.0000        0.0000        0.0000        0.0000        0.0000        0.0000        0.0000        0.0000        0.0000        0.0000        0.0000        0.0000        0.0000        0.0000        0.0000        0.0000        0.0000        0.0000        0.0000        0.0000        0.0000        0.0000        0.0000        0.0000        0.0000        0.0000        0.0000        0.0000        0.0000        0.0000        0.0000        0.0000        0.0000        0.0000        0.0000        0.0000        0.0000        0.0000        0.0000        0.0000        0.0000        0.0000        0.0000        0.0000        0.0000        0.0000        0.0000        0.0000        0.0000
        0.0000        0.0000        0.0000        0.0000        0.0000        0.0000        0.0000        0.0000        0.0000        0.0000        0.0000        0.0000        0.0000        0.0000        0.0000        0.0000        0.0000        0.0000        0.0000        0.0000       52.6494       48.4201       45.4313       29.7612       27.5295       43.5773       44.6639       24.5291       22.5444       17.2412       20.8299       20.5597       19.9022       17.3929       21.3052       15.1118       13.7626       12.5999       21.2991       18.4311       23.9394       22.8114       21.5372       15.3405       18.9241       22.1930       21.5067       24.8264       28.0356       29.4964       27.3835       21.4350       25.6067       28.4496       34.3451       29.2444       51.2535       53.5007       36.6209       26.1715       34.9640       43.6471       33.8365       38.1851       33.5619       29.7685       24.9588       34.1125       33.8872       38.7650       33.8364       33.9397       34.5316       39.6411       35.5103       35.1118       41.6679       57.1286       62.3869       65.3021       63.1636       51.8048       58.2504       58.2043       63.5283       68.4721       63.8163       67.3790       77.6256       63.9610       60.7211       92.5493       96.7840       88.5151       91.1297       87.6784       85.7326       82.3868       87.9680       70.5742       60.2802       55.2545       60.9711       81.5320       76.6529       90.0380      105.7353      104.1642      101.7099      116.7309      126.1195       95.6583       80.7223       80.5201       81.7605       99.0701       90.8011       90.5229       85.9520       88.3768       72.6766       84.2667       86.0114      106.0576       89.8556      100.3143       92.3098      114.1393      132.5979      120.1221      105.9745      108.2235      115.4834      132.2161      142.0249      156.6242      161.3568      148.9672      134.7437      110.6604      110.4399      106.8227      103.3929       93.4413       87.5498       89.7934      100.8089      111.8618      130.3557      147.9957      154.6441      133.6440      126.0284      121.6883      134.6883      121.9769      109.0093      123.3740      134.8839      136.6285      128.9719      124.1974      129.0921      166.7672      160.5927      179.2822      188.7660      171.0892      171.4549      173.1557      187.3337      175.4578      188.2545      257.0418      219.9768      142.2620      131.5903      120.8703      106.6028      108.3105      110.8325      102.8605       94.0540      114.6790      123.4876      136.1016      139.4919      143.0578      130.7257      143.2696      179.1157      138.0297      113.2729        0.0000        0.0000        0.0000        0.0000        0.0000        0.0000        0.0000        0.0000        0.0000        0.0000        0.0000        0.0000        0.0000        0.0000        0.0000        0.0000        0.0000        0.0000        0.0000        0.0000        0.0000        0.0000        0.0000        0.0000        0.0000        0.0000        0.0000        0.0000        0.0000        0.0000        0.0000        0.0000        0.0000        0.0000        0.0000        0.0000        0.0000        0.0000        0.0000        0.0000        0.0000        0.0000        0.0000        0.0000        0.0000        0.0000        0.0000        0.0000        0.0000        0.0000        0.0000        0.0000        0.0000        0.0000        0.0000        0.0000
        0.0000        0.0000        0.0000        0.0000        0.0000        0.0000        0.0000        0.0000        0.0000        0.0000        0.0000        0.0000        0.0000        0.0000        0.0000        0.0000        0.0000        0.0000        0.0000        0.0000       80.1798       60.4867       67.1756       48.3056       57.7366       57.4783       44.6243       27.7288       22.5119       26.0554       28.0139       17.3700       20.7800       17.2627       16.6677       12.6366       20.3938       29.9299       23.2940       18.4463       19.0855       22.5224       22.2259       22.4051       32.3766       37.1270       43.0182       30.5654       35.6887       34.9596       26.2755       26.5950       29.5471       23.8038       42.1508       34.6438       65.1669       78.6176       64.9436       28.9361       44.5822       77.3672       30.5186       30.8412       35.0914       33.5635       49.1117       33.7588       28.6734       36.0344       37.3933       31.2701       30.5062       38.7680       39.5679       48.0907       55.3980       60.6093       80.3678       74.8653       69.2062       93.2784       90.1522       94.8108       87.4097       76.9867       62.1594       58.9805       64.2184       55.7864       65.9681       85.1041       93.5982       91.3513       75.0974       59.1566       77.7094       77.9279       73.5170       75.4326       67.2428       50.5632       53.3945       64.6162       74.5496       78.1299       98.2861      105.7485      109.7516      100.5483       96.7134       77.4575       74.3246       73.2195       71.2231       77.7779       85.1627       82.9517       83.3137       84.9729       78.7045       84.7240       77.6493       89.7094      103.5339       96.5842      100.7952      110.4211      121.5146      116.1016      108.0015      126.4781      122.4581      151.5398      179.3275      167.7715      136.3421      131.5082      130.4522      111.0045      104.0056       96.4297       92.5173       80.6719       84.9858       89.0250      114.4928      126.8389      133.7482      142.0483      139.7416      121.3113      121.2280      134.5836      124.0519      104.9007      101.2863      104.8444      126.5530      138.4642      137.5141      127.9301      139.0474      189.2619      192.5933      137.6070      159.3973      177.8260      183.8992      191.8801      190.0223      200.9771      181.5735      183.7812      195.7935      139.3307      120.9485      115.6802      119.1790      110.0946       94.0982       91.8651       86.5367       96.2200      110.5881      118.2560      110.1181      110.2374      111.2359      167.3564      174.0580      112.8078      104.5975       90.3796        0.0000        0.0000        0.0000        0.0000        0.0000        0.0000        0.0000        0.0000        0.0000        0.0000        0.0000        0.0000        0.0000        0.0000        0.0000        0.0000        0.0000        0.0000        0.0000        0.0000        0.0000        0.0000        0.0000        0.0000        0.0000        0.0000        0.0000        0.0000        0.0000        0.0000        0.0000        0.0000        0.0000        0.0000        0.0000        0.0000        0.0000        0.0000        0.0000        0.0000        0.0000        0.0000        0.0000        0.0000        0.0000        0.0000        0.0000        0.0000        0.0000        0.0000        0.0000        0.0000        0.0000        0.0000        0.0000
        0.0000        0.0000        0.0000        0.0000        0.0000        0.0000        0.0000        0.0000        0.0000        0.0000        0.0000        0.0000        0.0000        0.0000        0.0000        0.0000        0.0000        0.0000        0.0000        0.0000       73.1659       69.2273       75.2405       63.9860       63.1270       59.5116       67.8692       35.0142       31.0815       33.6972       31.3082       30.6362       26.1046       20.4147       19.8860       18.1358       21.7052       27.9196       27.7886       25.8840       23.1669       22.1659       29.6954       30.0028       42.0741       51.0729       41.7281       42.6040       42.8590       46.3984       50.0607       36.1687       29.1139       17.4428       37.4246       58.3079       74.3737       69.5255       98.5262       41.7812       31.1271       36.0327       24.7089       28.5624       24.0984       25.2865       34.7417       31.7650       28.4613       25.7487       67.2398       30.7996       42.5655       48.0063       55.6094       59.6842       47.4459       51.7099       72.9878       80.3933       97.5877       93.7096       97.7696       85.9836       79.9525       66.9735       52.3383       57.9837       66.4580       55.0257       57.4850       83.0006       77.5759       71.6126       67.4854       56.8091       76.3906       77.7571       70.2732       74.1351       68.1014       55.1320       53.6561       68.9961       61.1310       62.4869       77.1001       92.2914       78.2369       78.1127       71.2645       69.6036       79.5590       71.0309       62.0259       82.8646       84.3590       78.6987       84.1589       77.8814       71.9004       72.7683       67.4358       85.7949      100.3912       97.8407       91.5145       97.1975       91.5131       99.4280      100.8819      136.0461      118.0812      163.0819      188.7099      152.6235      129.3597      125.7606      115.1846      112.4565      112.4157      113.5318       94.0995       90.1611       89.1823       84.2289       90.0966       97.2800      102.9067      116.7996      115.1022      114.6304      121.6924      130.5214      140.1259      122.8883       99.8846       95.0336      113.2539      133.9628      130.3627      117.2629      131.9610      150.2850      154.8848      129.8671      172.6858      203.9401      216.3968      242.5782      276.7271      243.7114      237.6074      241.5270      226.6028      147.1258      126.6396      123.2784      143.0652      114.7944       90.2312       96.0313       95.0590       97.0042       96.2650      100.4764       99.3059       99.8475      106.9584      123.9020      107.9197       91.6722      110.6648      100.8507       84.7570        0.0000        0.0000        0.0000        0.0000        0.0000        0.0000        0.0000        0.0000        0.0000        0.0000        0.0000        0.0000        0.0000        0.0000        0.0000        0.0000        0.0000        0.0000        0.0000        0.0000        0.0000        0.0000        0.0000        0.0000        0.0000        0.0000        0.0000        0.0000        0.0000        0.0000        0.0000        0.0000        0.0000        0.0000        0.0000        0.0000        0.0000        0.0000        0.0000        0.0000        0.0000        0.0000        0.0000        0.0000        0.0000        0.0000        0.0000        0.0000        0.0000        0.0000        0.0000        0.0000        0.0000        0.0000
        0.0000        0.0000        0.0000        0.0000        0.0000        0.0000        0.0000        0.0000        0.0000        0.0000        0.0000        0.0000        0.0000        0.0000        0.0000        0.0000        0.0000        0.0000        0.0000        0.0000        0.0000      106.8762      107.6869      103.9134       98.4910       95.2615       97.5133       70.0746       69.7815       74.7727       54.3093       36.8270       33.7800       27.1424       25.7806       31.9124       37.3290       31.5797       25.4122       19.9748       22.6967       24.4850       25.1408       28.2218       31.3354       34.2656       36.0637       33.2345       39.3175       29.4105       29.0791       34.7635       43.2203       32.6450       28.1897       32.4196       67.6820       83.6745       39.4554       65.8003       37.0924       27.9307       23.4754       34.9380       31.6353       36.9688       33.3808       22.0909       32.1632       33.5109       33.1861       40.9576       48.5019       49.8193       37.6966       38.8620       44.2736       46.7012       59.4314       74.6153       86.4202       72.1378       69.4974       65.5176       70.5671       91.5138       61.1072       67.0603       92.4972       58.4636       50.7125       68.4054      116.4783       92.4047       70.1050       66.7650       67.0890       55.5949       45.0028       46.7358       47.7438       50.8296       87.8040       67.2206       61.1036       56.3273       55.8680       62.2661       74.7664       75.3550       79.0780       87.3396       88.7416       85.7964       81.1142       90.0048       88.4177       70.2338       74.3625       87.3482       88.1176       92.2139      103.7187      101.6302       86.6673       81.8630       67.0120       78.7492       90.9164      103.9422       95.3725      105.6332      118.4799      133.7797      154.4232      133.8382      142.4419      140.0636      151.0502      153.7840      119.3431      102.0567      104.4736       96.5766       97.8081       83.0877       67.1653       85.7292       99.9360      106.4474      109.1701      125.9038      127.6442      124.4163      147.1093      117.7519       95.2682      108.0277      119.9051      116.7413      109.4378      107.2351      109.7675      107.2827      122.9987      175.6741      190.3385      195.6965      201.4390      247.4687      292.4755      297.9839      289.2698      288.1072      249.1891      158.4304      134.5305      124.5738      120.5350      115.4905      117.4874      112.2938       90.4895       90.5370       82.9427       86.9560       91.9335       89.1514       99.1817       99.7038      111.7037      109.1268      123.5195      102.3234       94.5147       75.1200        0.0000        0.0000        0.0000        0.0000        0.0000        0.0000        0.0000        0.0000        0.0000        0.0000        0.0000        0.0000        0.0000        0.0000        0.0000        0.0000        0.0000        0.0000        0.0000        0.0000        0.0000        0.0000        0.0000        0.0000        0.0000        0.0000        0.0000        0.0000        0.0000        0.0000        0.0000        0.0000        0.0000        0.0000        0.0000        0.0000        0.0000        0.0000        0.0000        0.0000        0.0000        0.0000        0.0000        0.0000        0.0000        0.0000        0.0000        0.0000        0.0000        0.0000        0.0000        0.0000        0.0000
        0.0000        0.0000        0.0000        0.0000        0.0000        0.0000        0.0000        0.0000        0.0000        0.0000        0.0000        0.0000        0.0000        0.0000        0.0000        0.0000        0.0000        0.0000        0.0000        0.0000        0.0000      126.9607      118.6472      124.6725      121.0390      117.6555      109.1031       92.5895       80.6436       84.4126       67.4048       48.4975       43.6334       39.8159       36.3282       41.9526       36.5223       33.3135       65.4732       28.6700       36.1786       26.0492       33.1510       40.3740       35.2047       39.3707       44.5952       37.7100       32.6185       34.8557       29.2342       30.3521       39.2460       30.4406       31.0744       37.9496       46.0161       39.4644       49.4677       38.4781       25.4356       23.3014       25.5023       45.9220       46.1188       46.5068       39.9185       31.8240       28.6623       27.3108       31.5566       43.3188       40.0847       41.1539       52.3863       35.9990       31.3303       42.8719       54.9495       76.4051       74.5113       69.6485       68.1147       61.1551       66.5847       87.4859       77.4684       98.2372      118.7580       94.3022       69.3535       76.7450       83.1090       72.5968       68.4530       85.3834       75.1356       46.9499       43.0192       55.2127       55.2699       48.9228       66.4081       62.7273       55.3781       56.1926       58.5822       66.4071       73.3452       77.0763       73.4820       82.6079       82.3616       82.0512       84.1013       91.2709       87.2114       80.4613       69.7945       87.6707       91.0212      109.4171      118.5450      107.2914       83.9871       65.5612       58.2462       76.1779       85.8836       90.0104       91.3667      108.1609      137.4466      162.4494      155.5570      153.5939      157.5420      155.0127      162.2109      156.1110      124.0832      117.8863      112.8684      107.7538       97.5674       70.7179       68.2811       86.1189       99.2413      114.0032      115.3796      124.7833      124.6858      127.1059      120.3411      107.7038       95.1504      107.5055      115.2162      117.0359      108.1132       97.0895      105.7406      112.8283      128.3188      202.2021      209.2535      213.7022      224.4006      258.3970      285.9633      284.7315      290.4303      272.4054      256.3115      173.3979      151.2938      121.1833      112.6281      103.2175       92.3918       82.5583       86.6265       78.2016       76.7660       78.3733       75.0432       91.5696       99.8027      102.4641      117.9040      113.1194      125.3015      115.7161       95.2274       70.8300        0.0000        0.0000        0.0000        0.0000        0.0000        0.0000        0.0000        0.0000        0.0000        0.0000        0.0000        0.0000        0.0000        0.0000        0.0000        0.0000        0.0000        0.0000        0.0000        0.0000        0.0000        0.0000        0.0000        0.0000        0.0000        0.0000        0.0000        0.0000        0.0000        0.0000        0.0000        0.0000        0.0000        0.0000        0.0000        0.0000        0.0000        0.0000        0.0000        0.0000        0.0000        0.0000        0.0000        0.0000        0.0000        0.0000        0.0000        0.0000        0.0000        0.0000        0.0000        0.0000        0.0000
        0.0000        0.0000        0.0000        0.0000        0.0000        0.0000        0.0000        0.0000        0.0000        0.0000        0.0000        0.0000        0.0000        0.0000        0.0000        0.0000        0.0000        0.0000        0.0000        0.0000        0.0000      152.3232      148.4801      146.4543      139.1893      137.2994      125.8686      111.2575      105.7144       92.6942       95.9767       63.5144       49.9236       42.2654       50.6082       42.2172       38.5673       35.5581       33.5027       26.1507       31.9722       28.3980       28.1987       37.1561       29.7937       29.0792       39.4623       33.6904       30.0438       36.5654       39.2151       38.5801       45.5283       30.8056       37.9946       41.5389       44.3660       52.8767       39.3316       30.4895       32.9714       39.6459       29.2834       39.9904       38.8751       35.5163       39.2177       35.4082       37.8621       54.9954       50.1922       51.5324       40.7621       33.1760       32.8828       37.3351       34.0517       38.6165       73.3738       79.0246       65.5109       72.3050       71.3992       59.5347       56.7257       62.1339       75.5071      102.7181       89.2892       90.4994       85.0679       73.4336       64.6264       58.3670       54.8646       73.0376       70.5503       57.4208       45.8131       55.0515       65.7141       53.8525       55.0563       46.2915       60.7255       62.7001       63.5015       71.9516       76.7463       77.7601       83.5326       78.4955       66.4541       69.5654       68.7136       78.1705       89.7397       84.8556       72.4426       98.1149      100.6443      108.0368      110.2169       85.3087       72.8687       57.7126       55.0732       73.6576       77.4423       80.6351       94.4932      102.1437      110.3517      145.9207      160.7733      124.2356      142.0752      121.2401      113.9037      102.0477       97.9223       95.3053       88.0091       76.8892       84.2521       69.4705       66.4421       86.6536      105.1304      110.4676      123.9777      124.1534      137.3186      145.6312      120.9860      110.6126       90.4503       92.6208      103.0502       98.3959       96.5959      106.9690      125.7812      138.4615      168.4270      192.1811      177.5906      196.0015      223.0459      241.1708      271.1273      310.6687      312.3171      288.4701      258.8128      189.2170      159.6372      131.1209      125.1300      104.0475      101.6860       90.8553       87.4285       73.9198       72.4883       72.3696       67.4924       91.1105      100.7424      102.0469       97.5611      105.7811      114.4639      116.2231      114.0315      107.4300        0.0000        0.0000        0.0000        0.0000        0.0000        0.0000        0.0000        0.0000        0.0000        0.0000        0.0000        0.0000        0.0000        0.0000        0.0000        0.0000        0.0000        0.0000        0.0000        0.0000        0.0000        0.0000        0.0000        0.0000        0.0000        0.0000        0.0000        0.0000        0.0000        0.0000        0.0000        0.0000        0.0000        0.0000        0.0000        0.0000        0.0000        0.0000        0.0000        0.0000        0.0000        0.0000        0.0000        0.0000        0.0000        0.0000        0.0000        0.0000        0.0000        0.0000        0.0000        0.0000        0.0000
        0.0000        0.0000        0.0000        0.0000        0.0000        0.0000        0.0000        0.0000        0.0000        0.0000        0.0000        0.0000        0.0000        0.0000        0.0000        0.0000        0.0000        0.0000        0.0000        0.0000        0.0000      192.5305      171.7093      184.1987      188.1430      183.7090      147.8503      134.0924      130.5290      113.3882      103.2038       80.2001       67.1972       56.8851       46.7334       41.3267       45.2040       43.3030       48.2490       52.2076       30.7341       32.4661       23.3022       56.8365       27.2918       41.4250       38.5529       24.0961       27.3545       27.7238       32.1126       26.8276       32.1479       41.3017       36.0794       81.8217       48.5698       51.4276       45.9621       46.7442       51.3384       43.7104       37.7436       59.2857       37.8783       34.6577       36.0057       30.8629       35.1336       63.9491       61.0038       61.5523       47.3484       33.6647       34.5497       40.6916       49.0655       52.1024       43.8245       64.9924       62.0292       68.1676       62.5501       60.6190       58.3352       55.6396       59.1872       87.5919       93.9710       62.6306       58.9267       69.7045       72.6045       46.8789       45.3866       54.6880       66.1487       51.7430       45.7772       42.8383       55.7684       52.8641       53.5253       50.8281       55.2686       60.2127       76.6787       76.7306       76.5771       77.2085       75.0199       71.5000       63.5730       68.7090       71.2474       69.8023       79.0360       76.5121       86.0529      101.3096       97.4237       97.1094       97.4493       73.3419       60.2573       58.3454       58.1528       75.7580       82.7712       87.0914      102.6737      113.7357      116.3420      105.4440      116.0784       94.4575      102.6193       91.7253       91.0042       83.4974       74.9216       69.0257       65.3079       50.6765       54.1953       47.7246       54.0495       79.1313       95.0063      127.9377      131.6476      119.9975      148.2801      130.5850      131.5284      118.8304       87.2458       73.4497       76.2962       81.6942       90.6051      114.8222      127.9783      197.0199      176.4597      166.2578      188.0939      220.7623      260.3328      277.1231      288.4131      339.0479      314.4795      297.3016      266.5923      195.2138      170.2551      140.0877      131.3092      115.5425       92.5887       86.4009       93.5699       86.9332       81.4402       73.1091       78.8337       94.8201       90.6352       94.1902       98.6203      106.1843      114.0754      123.7874      109.3654        0.0000        0.0000        0.0000        0.0000        0.0000        0.0000        0.0000        0.0000        0.0000        0.0000        0.0000        0.0000        0.0000        0.0000        0.0000        0.0000        0.0000        0.0000        0.0000        0.0000        0.0000        0.0000        0.0000        0.0000        0.0000        0.0000        0.0000        0.0000        0.0000        0.0000        0.0000        0.0000        0.0000        0.0000        0.0000        0.0000        0.0000        0.0000        0.0000        0.0000        0.0000        0.0000        0.0000        0.0000        0.0000        0.0000        0.0000        0.0000        0.0000        0.0000        0.0000        0.0000        0.0000        0.0000
        0.0000        0.0000        0.0000        0.0000        0.0000        0.0000        0.0000        0.0000        0.0000        0.0000        0.0000        0.0000        0.0000        0.0000        0.0000        0.0000        0.0000        0.0000        0.0000        0.0000        0.0000        0.0000      277.0764      237.7435      223.6764      213.9694      200.7908      223.0575      221.6795      203.9331      173.1883      107.0935       82.4748       70.0429       65.6429       73.7389       73.7301       70.1043       60.2353       50.6158       40.8012       36.7892       33.1643       20.5220       15.9832       14.9944       22.5127       22.5295       30.7645       24.6020       40.2036       36.4719       44.0092       40.9271       39.1078       57.6659       48.7268       55.5312       50.5762       54.9742       63.5878       55.3036       43.9001       46.7878       44.7800       42.6822       45.3769       43.9493       51.1429       49.1341       54.8868       52.9410       65.8945       49.7584       55.6033       62.9366       58.3576       50.7950       48.9947       57.4087       58.2860       59.5329       67.8600       89.4268       56.0195       54.5472       49.7731       48.8360       39.1041       34.6206       35.0934       41.1226       56.3418       34.0440       55.3364       35.7698       36.2968       39.0068       59.2502       51.0858       50.5023       54.3989       47.7316       53.6058       59.1756       61.1982       65.1979       61.8886       67.6849       67.8640       63.5097       77.5215       86.3909       78.9491       74.1740       87.0818       84.3210       85.4402       87.1987      108.9085       90.2696       87.4680       79.4885       63.5447       56.9803       60.5750       63.6846       91.3267       87.2351       99.3069       92.7718       95.4660      100.5970       97.2932       88.9668       63.2816       53.3699       54.9140       45.0057       41.9022       39.8761       37.9779       36.5323       40.7425       33.6028       39.0046       54.3874       81.7545       93.1853      107.8141      113.9207      128.4691      144.5498      140.5042      115.0885       67.8098       69.6132       62.2809       65.2745       81.1994      107.9533      108.3794      147.8242      202.7939      171.2465      166.1248      199.1613      268.2523      326.9734      385.5978      370.3827      318.7110      333.3625      273.4741      240.4311      194.8741      168.5166      134.1040      131.3356      154.9684      138.0910      120.1489      122.6510      112.7351      116.0213       99.0565       99.9203       74.3025       60.6818       92.9593       99.2410      102.6701      124.6004      148.7515      139.3429      139.7659      154.7859      158.9258      153.3489        0.0000        0.0000        0.0000        0.0000        0.0000        0.0000        0.0000        0.0000        0.0000        0.0000        0.0000        0.0000        0.0000        0.0000        0.0000        0.0000        0.0000        0.0000        0.0000        0.0000        0.0000        0.0000        0.0000        0.0000        0.0000        0.0000        0.0000        0.0000        0.0000        0.0000        0.0000        0.0000        0.0000        0.0000        0.0000        0.0000        0.0000        0.0000        0.0000        0.0000        0.0000        0.0000        0.0000        0.0000        0.0000        0.0000        0.0000        0.0000        0.0000        0.0000
        0.0000        0.0000        0.0000        0.0000        0.0000        0.0000        0.0000        0.0000        0.0000        0.0000        0.0000        0.0000        0.0000        0.0000        0.0000        0.0000        0.0000        0.0000        0.0000        0.0000        0.0000        0.0000        0.0000        0.0000        0.0000        0.0000      234.9407      265.4828      268.6603      242.1808      203.1082      130.2510       98.1309       83.1464       81.0762       85.4722       81.9777       77.7579       67.8276       56.4959       48.9221       39.8630       35.5362       20.1533       14.9944       16.8769       19.4810       27.3962       28.4958       28.4700       31.0314       37.6042       37.6093       40.0645       44.5280       42.4452       40.3110       47.2362       58.8078       53.3846       53.9458       46.2029       42.4071       44.0301       46.0459       46.8931       48.1844       47.5830       48.4100       51.3738       61.2592       92.6196       91.8685       66.0922       52.1765       67.2672       63.6118       56.7473       54.8890       51.8546       48.6991       55.8408       61.1017       76.5822      102.9657      130.1349       66.8265       64.7363       32.0764       31.0282       33.4768       34.4749       37.5212       32.3196       37.2102       36.9009       60.2622       43.9648       38.4490       43.7744       45.0971       52.6157       58.3295       77.9927       84.8959       68.6019       64.3600       61.1803       73.3914       82.0630       85.4518       77.6376       75.2952       69.7856       76.2790       77.7747       89.8953       96.9268       90.3108       88.8560      101.1165       89.6152       79.6131       68.7563       61.7763       62.9501       68.0105       82.2521       98.1197      106.9707      101.6255       95.2847       86.7806       86.4895       72.5310       51.6635       40.6492       33.0430       34.4126       39.9773       34.8473       41.7256       38.1199       52.2175       50.3326       50.7644       53.6727       80.2094      100.0495       86.6935       88.0493      124.9222      121.2438      102.9405       75.3870       50.9236       50.9576       56.9879       65.7908       74.6985       93.4489       98.7354      115.1320      103.2955      121.3009      148.5033      207.5293      280.3311      352.4150      423.6270      412.7708      328.8928      316.0193      254.8929      233.9720      207.9306      180.4108      144.0440      141.1019      174.9602      172.6902      135.1935      123.6464      125.2460      123.5412      125.6981       90.0398       62.4199       68.6199       79.6712       82.4979      109.1059      141.4329      150.9592      167.0855      147.5057      157.4990      162.8574      157.8622        0.0000        0.0000        0.0000        0.0000        0.0000        0.0000        0.0000        0.0000        0.0000        0.0000        0.0000        0.0000        0.0000        0.0000        0.0000        0.0000        0.0000        0.0000        0.0000        0.0000        0.0000        0.0000        0.0000        0.0000        0.0000        0.0000        0.0000        0.0000        0.0000        0.0000        0.0000        0.0000        0.0000        0.0000        0.0000        0.0000        0.0000        0.0000        0.0000        0.0000        0.0000        0.0000        0.0000        0.0000        0.0000        0.0000        0.0000        0.0000        0.0000        0.0000
        0.0000        0.0000        0.0000        0.0000        0.0000        0.0000        0.0000        0.0000        0.0000        0.0000        0.0000        0.0000        0.0000        0.0000        0.0000        0.0000        0.0000        0.0000        0.0000        0.0000        0.0000        0.0000        0.0000        0.0000        0.0000        0.0000        0.0000      302.7356      306.2692      284.3479      233.8518      144.7902      113.7063       92.6523       84.6229       96.4252       90.4402       82.6039       71.2280       55.9819       48.8313       41.1389       35.9641       19.9009       14.8952       19.4317       21.9880       31.8105       35.5155       44.5418       40.3034       35.9284       43.9862       38.3267       48.8787       42.0604       41.5634       42.5906       45.4800       52.6449       51.8086       45.6582       47.5656       51.0987       44.5308       46.9678       52.2876       49.2531       54.9235       64.2670       65.8061       79.5668       77.8937       60.0542       55.5395       70.1452       57.9749       54.4293       56.0754       55.8475       55.2731       73.6561       62.0155       52.7427       48.5975       47.6125       60.4654       62.9306       49.7109       40.3762       33.7077       32.3412       38.3359       37.1733       50.2519       41.0800       34.0610       38.0023       37.2911       44.7625       53.3827       66.7905       87.1120       66.2386       69.8018       64.4018       72.3491       69.0247       70.0720       78.5930       86.5101       75.3624       77.5096       72.0920       71.2559       73.4757       81.7190       81.3441       75.6373       80.9243      100.3300       96.2615       90.0753       78.4806       67.1234       60.8796       65.6783       92.3395      100.9139      106.7740      111.8635      101.5077       79.5855       70.1329       63.6042       40.3466       33.4558       30.3912       34.1059       47.1045       58.6218       56.4390       38.2962       51.4245       69.7756       49.6482       49.5116       70.9192       87.8987       74.2240       69.0640       70.6837       82.0574       73.7087       73.0490       44.6199       39.0770       43.9529       55.3035       71.7278       81.8488       92.6244      105.7766       98.0485      119.5220      162.9169      236.9814      349.1792      437.2469      460.6241      421.8516      347.4192      336.2212      307.1288      272.6342      188.0858      156.3398      142.4914      138.1788      165.5230      174.6984      133.8900      120.7769      147.6484      110.8841      105.7191       95.1208       74.3917       71.5623       78.4701       86.0124      134.1268      140.3146      173.0579      196.6657      178.6693      175.9820      170.3958      160.1714       54.5700        0.0000        0.0000        0.0000        0.0000        0.0000        0.0000        0.0000        0.0000        0.0000        0.0000        0.0000        0.0000        0.0000        0.0000        0.0000        0.0000        0.0000        0.0000        0.0000        0.0000        0.0000        0.0000        0.0000        0.0000        0.0000        0.0000        0.0000        0.0000        0.0000        0.0000        0.0000        0.0000        0.0000        0.0000        0.0000        0.0000        0.0000        0.0000        0.0000        0.0000        0.0000        0.0000        0.0000        0.0000        0.0000        0.0000        0.0000        0.0000        0.0000
        0.0000        0.0000        0.0000        0.0000        0.0000        0.0000        0.0000        0.0000        0.0000        0.0000        0.0000        0.0000        0.0000        0.0000        0.0000        0.0000        0.0000        0.0000        0.0000        0.0000        0.0000        0.0000        0.0000        0.0000        0.0000        0.0000        0.0000        0.0000        0.0000        0.0000      260.1875      164.7614      125.8903      102.1726       92.8863      107.9316       91.2775       80.7293       71.5807       55.6315       47.9984       40.1336       35.6789       19.7739       19.5376       19.7499       24.0946       40.5324       48.9588       49.8272       45.7693       48.5172       51.6933       50.7550       60.2818       56.2436       56.2569       48.9265       56.4752       65.2721       57.9573       46.2786       57.5863       56.8605       46.1062       44.6033       44.0409       50.6549       54.0950       63.9207       54.2502       54.3852       63.9532       60.2962       68.1432       67.9099       57.8311       51.0679       50.9044       49.7098       58.0191       62.2165       47.8568       57.8662       45.5057       48.2640       54.5557       44.1941       46.2256       38.4713       33.5207       35.2125       37.6380       46.0161       40.2178       35.6238       32.3219       33.4184       37.3881       48.5770       50.9611       86.8351       98.9979       64.0259       80.6397       81.3419       79.9518       71.0161       70.1919       79.4617       93.4416       86.8985       88.4231       87.2618       78.3182       85.6277       76.0370       79.2025       77.8023       90.7429      113.8367      102.1789       90.5538       79.1144       70.6158       70.8041       65.6118       84.8220       97.8623       99.8295       94.3046       82.7853       71.3252       60.1004       59.5859       42.6717       38.5292       30.4180       39.2691       60.3417       68.4989       55.5452       47.4969       45.9189       47.1056       45.4463       42.7896       60.8456       62.3222       66.9929       65.0138       74.5796       71.5521       55.4497       54.1445       41.4159       37.3532       40.5125       44.8372       66.0088       73.4898       88.1528      104.3775      103.6997      123.6254      170.7032      293.8755      412.0397      459.5958      491.1586      483.8625      414.4433      384.1209      349.5090      290.6316      174.1279      137.3145      129.0659      134.8309      144.6578      132.5040      123.3858      116.5733      119.9349       98.6294       92.8341      101.5682       97.5752      102.7506      113.1834      118.9329      131.1395      155.7196      209.4745      241.3409      218.7258      184.8516      167.8022      159.1559       65.1300        0.0000        0.0000        0.0000        0.0000        0.0000        0.0000        0.0000        0.0000        0.0000        0.0000        0.0000        0.0000        0.0000        0.0000        0.0000        0.0000        0.0000        0.0000        0.0000        0.0000        0.0000        0.0000        0.0000        0.0000        0.0000        0.0000        0.0000        0.0000        0.0000        0.0000        0.0000        0.0000        0.0000        0.0000        0.0000        0.0000        0.0000        0.0000        0.0000        0.0000        0.0000        0.0000        0.0000        0.0000        0.0000        0.0000        0.0000        0.0000        0.0000
        0.0000        0.0000        0.0000        0.0000        0.0000        0.0000        0.0000        0.0000        0.0000        0.0000        0.0000        0.0000        0.0000        0.0000        0.0000        0.0000        0.0000        0.0000        0.0000        0.0000        0.0000        0.0000        0.0000        0.0000        0.0000        0.0000        0.0000        0.0000        0.0000        0.0000        0.0000      209.4739      163.7993        0.0000        0.0000       87.9653       74.8854       65.4987       55.6056       33.5257       26.0164       21.9629       20.2053       18.3827       17.7785       21.2050       28.4950       77.8304       97.0900       98.0116       83.0257       47.5392       44.9829       55.1651       74.9823       65.6226       68.1558       64.9480       66.5491       73.8281       68.2337       54.1648       56.1155       54.6225       48.8676       46.3410       48.9302       50.2736       50.4032       70.2722       58.8133       73.5760       83.0369       74.8532       68.6780       54.8033       50.0074       49.4715       90.0881       91.0376       94.7415       91.0593       70.3822       83.5716       46.4658       79.1577      194.3646       55.5892       58.2704       34.2563       48.8621       43.7290       40.1478       53.0147       51.7969       27.9455       23.7280       24.9357       36.2405       38.2001       54.3857       75.3227       87.4932       63.8090       69.8877       76.9864       68.0439       83.4449       83.9775       90.4320      111.7839      128.9851      114.1435      128.2633      118.9581       97.3016       86.9203       87.2215       84.2810       98.2607      109.8112      100.7474       97.7536       93.7410       85.7296       79.0160       70.5377       77.4666       86.6734       82.4745       72.3512       56.1537       57.4233       55.9277       58.2910       45.9086       35.5361       38.1008       52.9640       61.8851       85.8474       74.5393       58.5293       48.8660       61.9982       52.6580       46.7335       63.6802       37.7241       42.3251       39.1025       50.3448       42.0503       47.7821       46.7521       41.5759       40.8740       48.4693       51.1966       60.7578       67.1794       78.0987       97.2952      113.8771      131.8942      219.0515      263.6291      439.8510      543.2079      569.7986      548.5588      446.7948      397.0485      360.2899      286.0806      181.1941      124.6596      120.5496      148.2511      141.4697      126.4037       91.1262       88.0553       88.2716       72.1451       77.1969      143.3026      138.6296      134.9058      151.6800      163.6561      169.9895      173.7529      190.6497      192.4190      159.7135      153.0182      145.4523        0.0000        0.0000        0.0000        0.0000        0.0000        0.0000        0.0000        0.0000        0.0000        0.0000        0.0000        0.0000        0.0000        0.0000        0.0000        0.0000        0.0000        0.0000        0.0000        0.0000        0.0000        0.0000        0.0000        0.0000        0.0000        0.0000        0.0000        0.0000        0.0000        0.0000        0.0000        0.0000        0.0000        0.0000        0.0000        0.0000        0.0000        0.0000        0.0000        0.0000        0.0000        0.0000        0.0000        0.0000        0.0000        0.0000        0.0000        0.0000        0.0000        0.0000        0.0000
        0.0000        0.0000        0.0000        0.0000        0.0000        0.0000        0.0000        0.0000        0.0000        0.0000        0.0000        0.0000        0.0000        0.0000        0.0000        0.0000        0.0000        0.0000        0.0000        0.0000        0.0000        0.0000        0.0000        0.0000        0.0000        0.0000        0.0000        0.0000        0.0000        0.0000        0.0000        0.0000        0.0000        0.0000        0.0000        0.0000        0.0000       64.1917       54.7721       30.4702       24.6397       21.2542       20.0887       18.5093       19.4638       24.2851       33.0674       91.4888      116.5305      120.1766       96.1167       56.2522       58.4995       50.1144       60.2508       79.1209       76.8838       65.6929       60.1920       70.2637       58.7970       63.9409       64.3844       59.3752       57.1314       52.6852       76.7550       99.5794       89.3020       90.9949       68.5677       76.7152       78.5487       80.9952       55.8636       55.9683       47.7241       45.7021       59.9883       64.8876       78.4332       60.8362       58.0075       75.9785       46.3792       57.1969      291.8041      267.8940       99.6734       50.2355       49.0939       42.4779       46.1963       71.1498       63.9686       47.8549       25.0971       29.9022       58.0141       41.3705       36.9250       37.4987       41.3167       50.9261       55.3009       67.1196       66.9920       72.8303       78.3506       79.5860       97.3698      125.3040      100.9384      138.4079      223.2740       89.9647       83.9871       87.2477      103.8019      101.8023       95.5243       98.6980       96.4484       86.9779       84.3962       78.9849       70.3542       80.9538       93.3550      106.5628       71.2435       56.2219       56.0991       52.1030       49.9578       38.9670       34.0135       41.8313       57.0946       64.9045       60.7492       50.0388       50.9555       38.5333       40.1286       65.7259       62.0406       39.9274       57.6521       37.8568       29.1803       36.0088       31.3623       33.9158       35.0733       34.0907       34.8978       39.5340       49.4247       53.3288       65.2174       86.7273       98.8769      116.0820      141.6945      187.6968      287.4312      462.0397      552.4942      582.8438      555.7435      480.4117      443.6593      394.3032      331.0355      185.9546      137.5570      106.7230       99.0026      105.6176       94.3546       72.1086       62.4648       70.3173       69.8661       68.6902      102.8773      130.3233      150.6925      148.5491      185.9399      194.6133      198.9619      202.8297      212.8725      174.1165      148.7754        0.0000        0.0000        0.0000        0.0000        0.0000        0.0000        0.0000        0.0000        0.0000        0.0000        0.0000        0.0000        0.0000        0.0000        0.0000        0.0000        0.0000        0.0000        0.0000        0.0000        0.0000        0.0000        0.0000        0.0000        0.0000        0.0000        0.0000        0.0000        0.0000        0.0000        0.0000        0.0000        0.0000        0.0000        0.0000        0.0000        0.0000        0.0000        0.0000        0.0000        0.0000        0.0000        0.0000        0.0000        0.0000        0.0000        0.0000        0.0000        0.0000        0.0000        0.0000        0.0000
        0.0000        0.0000        0.0000        0.0000        0.0000        0.0000        0.0000        0.0000        0.0000        0.0000        0.0000        0.0000        0.0000        0.0000        0.0000        0.0000        0.0000        0.0000        0.0000        0.0000        0.0000        0.0000        0.0000        0.0000        0.0000        0.0000        0.0000        0.0000        0.0000        0.0000        0.0000        0.0000        0.0000        0.0000        0.0000        0.0000        0.0000        0.0000        0.0000       39.9668       35.8815       32.9040       31.5217       29.5967       26.3495       30.4474       40.8002      108.6592      129.6832      129.2053      103.9859       55.7735       43.3352       38.0943       49.5112       57.9616       56.7309       63.7104       68.8078       72.2271       60.4575       66.2459       65.3826       55.3661       54.2909       56.3830       86.1124       84.3651       79.8139       77.9239       60.3239       63.9162       74.4175       57.0743       49.6690       52.2935       53.8824       45.6422       42.3257       64.9189       49.7734       61.6691       64.9966       60.4104       32.6938       44.8246       74.2856      108.6221      154.3529       85.7446       51.9790       41.8069      126.6614      132.6314       68.1334       46.2600       29.2565       30.3042       40.1922       44.1702       44.5594       46.8466       49.0471       46.5958       48.3224       51.0729       51.1774       67.9913       84.8401       95.5865       90.2016      111.9328       93.5046      118.4094      113.1084       91.9725       90.6826       89.3258       98.3850       98.3680       95.3068       88.2223       91.4959       80.3079       73.6329       74.1311       74.9040       84.8236       87.5146       81.5083       62.4460       50.2310       52.3158       49.8696       46.2545       35.2544       45.4336       55.7655       51.3267       50.0136       46.2389       36.5228       48.9257       45.0379       43.1253       27.8173       26.0588       18.1759       16.7532       18.4009       22.3561       23.3434       25.9176       27.4434       29.3261       30.5163       34.7809       47.3065       51.7230       54.1741       68.7900       94.4664      115.7703      119.0734      157.1290      216.7372      304.4584      421.9023      494.3462      528.2767      486.7897      434.0381      385.1880      334.9583      284.8853      193.6019      152.5457      119.8125       93.1483       92.5502       71.2937       61.6850       66.8428       69.4062       66.6740       57.5243       81.3540      126.7158      144.9570      175.3735      194.1044      219.9521      208.5768      210.0781      211.1325      164.2791      167.3336        0.0000        0.0000        0.0000        0.0000        0.0000        0.0000        0.0000        0.0000        0.0000        0.0000        0.0000        0.0000        0.0000        0.0000        0.0000        0.0000        0.0000        0.0000        0.0000        0.0000        0.0000        0.0000        0.0000        0.0000        0.0000        0.0000        0.0000        0.0000        0.0000        0.0000        0.0000        0.0000        0.0000        0.0000        0.0000        0.0000        0.0000        0.0000        0.0000        0.0000        0.0000        0.0000        0.0000        0.0000        0.0000        0.0000        0.0000        0.0000        0.0000        0.0000        0.0000        0.0000
        0.0000        0.0000        0.0000        0.0000        0.0000        0.0000        0.0000        0.0000        0.0000        0.0000        0.0000        0.0000        0.0000        0.0000        0.0000        0.0000        0.0000        0.0000        0.0000        0.0000        0.0000        0.0000        0.0000        0.0000        0.0000        0.0000        0.0000        0.0000        0.0000        0.0000        0.0000        0.0000        0.0000        0.0000        0.0000        0.0000        0.0000        0.0000        0.0000        0.0000       59.1994       56.7273       53.6431       47.5996       44.1202       45.0199       51.1848      123.3100      137.2753      128.2374      101.8753       52.3881       33.9629       30.8453       43.6398       50.7229       59.3795       74.8339       64.8829       63.9038       58.4599       52.8177       58.3089       72.9920       55.5728       57.7086       52.1611       45.2777       52.1303       53.2382       56.2585       65.9019       57.9138       45.6598       44.3623       51.0256       65.2324       65.5804       48.6667       67.6164       56.9072       73.9920       69.0114       71.3428       77.9710       72.0857       92.9319      112.1927      162.2085      131.0906       76.9587       91.6761      119.5257      100.6082       69.9025       38.2233       36.7153       30.7510       41.6935       44.3085       42.5137       40.1273       41.1305       39.0192       37.2098       48.1109       48.7302       60.0008       74.3166       96.6955       90.3953       99.9781       91.5164      100.0007      105.7608       85.7245       95.5020       82.3588       81.8701       99.9294       95.3815       87.3951      105.8797       89.8804       70.9886       72.6535       75.5548       61.9123       63.6485       59.5590       65.9068       59.4500       54.4571       54.0240       46.8538       42.2664       59.3537       75.0423       67.8982       48.2645       39.5102       49.2269       66.5349       69.5195       39.3279       30.8535       27.4393       19.1124       14.6993       15.8828       12.8260       18.9464       21.9603       24.1981       27.6312       30.2503       33.5254       55.0382       57.2860       52.5184       59.1160      103.9797      108.9807      106.1606      136.6159      191.9236      249.9693      382.5116      434.0642      429.7081      423.3073      376.2297      341.8789      289.4007      246.4841      161.1660      126.2654       94.6973       89.7534       87.5906       85.7959       78.3662       80.0276       82.2580       66.8191       67.9334       84.6616      136.8712      153.8065      185.2510      212.5542      212.8527      218.5661      225.2366      195.3818      175.7938        0.0000        0.0000        0.0000        0.0000        0.0000        0.0000        0.0000        0.0000        0.0000        0.0000        0.0000        0.0000        0.0000        0.0000        0.0000        0.0000        0.0000        0.0000        0.0000        0.0000        0.0000        0.0000        0.0000        0.0000        0.0000        0.0000        0.0000        0.0000        0.0000        0.0000        0.0000        0.0000        0.0000        0.0000        0.0000        0.0000        0.0000        0.0000        0.0000        0.0000        0.0000        0.0000        0.0000        0.0000        0.0000        0.0000        0.0000        0.0000        0.0000        0.0000        0.0000        0.0000        0.0000
        0.0000        0.0000        0.0000        0.0000        0.0000        0.0000        0.0000        0.0000        0.0000        0.0000        0.0000        0.0000        0.0000        0.0000        0.0000        0.0000        0.0000        0.0000        0.0000        0.0000        0.0000        0.0000        0.0000        0.0000        0.0000        0.0000        0.0000        0.0000        0.0000        0.0000        0.0000        0.0000        0.0000        0.0000        0.0000        0.0000        0.0000        0.0000        0.0000        0.0000        0.0000        0.0000        0.0000      131.6897      120.1189      116.5346      121.8803      128.0423      133.0397      122.5923       91.8672        1.9603        1.9027        1.6730        2.4442       59.7897       78.3131       85.1576       77.1153       58.6262       53.3303       52.3203       45.7550       48.6072       37.0128       27.1816       32.4648       55.5258       62.2913       68.8381       70.1212       72.2428       69.9064       69.6260       72.7392       46.4645       53.1545       54.1234       60.6603      165.5840      146.8732      132.0028      138.5325      167.7302      199.0630      195.7529      199.7530      251.6066      233.2999      225.5456      172.0519       90.6540       90.9882       71.7474       52.0902       40.2053       38.3816       47.4953       52.6097       56.7476       58.0810       52.6269       50.2101       29.9462       30.0364       48.6182       46.7728       74.1525      101.1828      100.4912      112.0755       92.6514       93.5816      112.8406      110.4975      112.1940      121.8893      116.0505      116.3609       95.8770       82.6908       84.3189       93.0787       94.2753       72.9346       74.0622       81.1283       60.0223       60.3684       59.0505       56.9802       57.5364       56.7598       49.8079       56.5428       60.1627       72.2343      111.6820      121.9730       82.5813       81.1721       98.0598      107.2541       60.2794       40.4822       31.0204       22.2391       20.6083       13.5221       10.7737       14.0512       20.1424       19.0511       23.4116       26.3686       38.1566       34.0647       35.8421       44.3198       56.0603       61.4925       78.4951      101.9288      158.7072      142.8202      178.4855      237.3773      261.4558      305.6771      304.2990      346.9791      326.7666      301.8433      245.9419      206.0963      158.0916      120.5065       90.3747       80.0405       79.9761       76.7552       63.0412       57.9959       57.9813       55.4621       66.0107       79.9877      137.8037      166.5004      199.1386      219.8184      201.0009      231.7729      235.2323      194.0077      119.2200        0.0000        0.0000        0.0000        0.0000        0.0000        0.0000        0.0000        0.0000        0.0000        0.0000        0.0000        0.0000        0.0000        0.0000        0.0000        0.0000        0.0000        0.0000        0.0000        0.0000        0.0000        0.0000        0.0000        0.0000        0.0000        0.0000        0.0000        0.0000        0.0000        0.0000        0.0000        0.0000        0.0000        0.0000        0.0000        0.0000        0.0000        0.0000        0.0000        0.0000        0.0000        0.0000        0.0000        0.0000        0.0000        0.0000        0.0000        0.0000        0.0000        0.0000        0.0000        0.0000        0.0000
        0.0000        0.0000        0.0000        0.0000        0.0000        0.0000        0.0000        0.0000        0.0000        0.0000        0.0000        0.0000        0.0000        0.0000        0.0000        0.0000        0.0000        0.0000        0.0000        0.0000        0.0000        0.0000        0.0000        0.0000        0.0000        0.0000        0.0000        0.0000        0.0000        0.0000        0.0000        0.0000        0.0000        0.0000        0.0000        0.0000        0.0000        0.0000        0.0000        0.0000        0.0000        0.0000        0.0000        0.0000      155.2953      145.9151      143.2385      141.8660      139.9053      121.9953       89.3914        1.5121        1.9327        1.2585        1.6564       64.5219       86.5643       95.6904       87.2014       62.6748       56.8451       50.9582       43.6610       36.7730       26.3637       27.7597       28.7666       53.0742       63.5587       67.7705       71.6404       70.4752       68.0803       67.5447       64.9324       49.1025       49.2555       55.2866       59.5588       88.9445       96.7978      117.2440      130.3553      224.6833      239.2764      233.3512      253.2879      288.1643      269.5229      234.4318      229.3607      134.1216      116.6366       99.9422      102.2195       70.3565       60.2768       55.2716       59.7625       65.9989       56.2713       67.8481       37.5117       30.1338       26.9056       35.9472       54.4745       75.3280       99.6551       77.5993       93.4821      109.1149      118.2377      152.5297      148.6186      139.8223      144.4218      139.2463      133.5772      112.1464       88.1924       94.9932       87.1630       94.6937      104.5367       70.5932       64.5622       64.7012       67.7344       63.0778       62.3274       59.3298       59.3698       56.0970       52.1694       87.5629       98.9448      117.5488      102.1979       89.5357       98.2838       92.7781       73.8633       47.6718       38.5363       19.6279       15.0353       27.3103       16.2912       12.2724       17.8206       20.3650       19.1979       23.2045       37.8447       52.3408       43.1339       52.1138       78.0879      105.4656      108.9194      130.9079      143.2908      178.8665      222.7757      219.6590      170.6266      198.7841      218.9666      220.6573      280.8108      264.7021      244.1931      185.1312      193.5318      144.5881      103.3079       78.3834       70.9517       73.2815       75.5241       59.4562       51.1719       55.2986       55.8532       62.7026       83.7524      139.3346      177.1485      203.0924      227.5716      200.6274      210.3798      222.7846      198.5397      121.5900        0.0000        0.0000        0.0000        0.0000        0.0000        0.0000        0.0000        0.0000        0.0000        0.0000        0.0000        0.0000        0.0000        0.0000        0.0000        0.0000        0.0000        0.0000        0.0000        0.0000        0.0000        0.0000        0.0000        0.0000        0.0000        0.0000        0.0000        0.0000        0.0000        0.0000        0.0000        0.0000        0.0000        0.0000        0.0000        0.0000        0.0000        0.0000        0.0000        0.0000        0.0000        0.0000        0.0000        0.0000        0.0000        0.0000        0.0000        0.0000        0.0000        0.0000        0.0000        0.0000        0.0000
        0.0000        0.0000        0.0000        0.0000        0.0000        0.0000        0.0000        0.0000        0.0000        0.0000        0.0000        0.0000        0.0000        0.0000        0.0000        0.0000        0.0000        0.0000        0.0000        0.0000        0.0000        0.0000        0.0000        0.0000        0.0000        0.0000        0.0000        0.0000        0.0000        0.0000        0.0000        0.0000        0.0000        0.0000        0.0000        0.0000        0.0000        0.0000        0.0000        0.0000        0.0000        0.0000        0.0000        0.0000        0.0000        0.0000      154.6046      151.9286      145.5961      127.6795       96.2638        1.0918        1.6109        1.0785        1.2422       83.0597      109.0232      116.4262      106.9541       77.2248       68.8736       60.9963       53.1281       33.3439       28.5724       33.2461       31.9083       60.8425       70.8773       77.1687       83.5586       83.8065       75.8410       74.5064       69.4069       45.2962       53.6372       54.6174       53.9218       81.8847      113.3393      172.3963      168.5868      242.9727      257.9940      245.6597      255.5528      276.4798      338.4477      376.8712      319.6569      248.2805      183.4748      167.4077      123.5722       88.9694      103.8779       69.0129       52.8092       41.4089       65.4466      161.1083       38.2238       28.7003       31.0575       39.1766       44.6570       81.5845       97.0282       84.3433      116.9171      130.7457      125.3824      126.7357      165.6674      183.4118      179.4598      161.3773      145.2686      106.9148       91.3390       96.6941      101.8435      100.8939      108.3867       79.0713       69.0731       70.7108       71.0884       65.6937       65.6365       63.6603       61.5081       61.7642       67.2896      120.7720      136.7067      115.2870       89.7620       83.7082       99.9522       67.7751       52.1373       32.4745       35.1936       14.3017       13.6812       10.0275       13.3417       26.4442       19.0445       15.0530       18.8045       20.9878       37.5068       67.4827       58.6330       56.3412       90.0926       99.4744      103.5825      112.7234      135.7269      168.1092      139.1410      143.8228      151.2332      157.5859      165.5963      169.9293      222.0414      229.9380      213.9250      178.8198      156.1234      111.0240       97.3044       76.4623       66.0274       56.8557       53.9080       44.2570       52.8468       58.5962       62.3181       72.9058      108.2895      154.9611      183.8672      211.9829      229.0154      205.6586      212.1814      210.5135      198.4107      108.8100        0.0000        0.0000        0.0000        0.0000        0.0000        0.0000        0.0000        0.0000        0.0000        0.0000        0.0000        0.0000        0.0000        0.0000        0.0000        0.0000        0.0000        0.0000        0.0000        0.0000        0.0000        0.0000        0.0000        0.0000        0.0000        0.0000        0.0000        0.0000        0.0000        0.0000        0.0000        0.0000        0.0000        0.0000        0.0000        0.0000        0.0000        0.0000        0.0000        0.0000        0.0000        0.0000        0.0000        0.0000        0.0000        0.0000        0.0000        0.0000        0.0000        0.0000        0.0000        0.0000        0.0000
        0.0000        0.0000        0.0000        0.0000        0.0000        0.0000        0.0000        0.0000        0.0000        0.0000        0.0000        0.0000        0.0000        0.0000        0.0000        0.0000        0.0000        0.0000        0.0000        0.0000        0.0000        0.0000        0.0000        0.0000        0.0000        0.0000        0.0000        0.0000        0.0000        0.0000        0.0000        0.0000        0.0000        0.0000        0.0000        0.0000        0.0000        0.0000        0.0000        0.0000        0.0000        0.0000        0.0000        0.0000        0.0000        0.0000        0.0000      155.8126      151.5279      138.1801      113.4163        1.1305        0.8702        2.0081        1.1441      115.9326      141.6530      150.0056      140.8216      101.5442       93.9572       88.1524       75.0048       41.7115       36.0547       36.3659       43.8451       77.1547       83.7878       88.8727       91.6261       89.9911       94.9990       90.2398       89.1597       58.2940       60.2956       89.4521       76.9165      143.2035      185.0426      229.9669      204.4766      227.1055      242.1274      261.7614      293.8589      374.0238      450.7779      462.5006      415.1262      348.9571      235.5981      145.7752       89.3317       95.6179       67.4115       79.9988       87.6934       65.8122       47.3203       42.7707       39.6191       34.7075       35.9664       47.8611       49.9620       76.7215      122.6802      117.1256       96.2824      112.9312      111.0772      122.8866      183.3983      181.3940      174.8572      157.1241      140.4109      104.0421       84.2819       88.9316       90.3979      113.2547       88.6711       84.1252       75.8356       69.5864       67.1319       59.4402       63.3467       65.9887       73.1719       67.7076       66.7887      119.8399      127.2726       95.5606       96.0069       89.1612       81.7949       67.1217       45.8765       34.1222       17.0652       12.0607       12.5075       10.1014       23.0052       32.6293       20.4084       21.8216       16.7004       28.3173       62.2131       68.8838       86.1854       98.2156      104.0610      104.7908       77.7708       87.8941       94.8094      120.2326      126.1597      122.5712      127.1962      129.5905      140.4681      178.0815      221.8925      184.3690      169.3928      161.0332      138.2639      106.2685       93.1266       74.9899       61.9103       53.9564       54.3121       50.9130       53.2458       77.8284       90.7305      106.1971      120.7213      169.1995      192.8112      214.5244      213.4637      198.4052      197.0259      184.8326      189.0826        0.0000        0.0000        0.0000        0.0000        0.0000        0.0000        0.0000        0.0000        0.0000        0.0000        0.0000        0.0000        0.0000        0.0000        0.0000        0.0000        0.0000        0.0000        0.0000        0.0000        0.0000        0.0000        0.0000        0.0000        0.0000        0.0000        0.0000        0.0000        0.0000        0.0000        0.0000        0.0000        0.0000        0.0000        0.0000        0.0000        0.0000        0.0000        0.0000        0.0000        0.0000        0.0000        0.0000        0.0000        0.0000        0.0000        0.0000        0.0000        0.0000        0.0000        0.0000        0.0000        0.0000        0.0000
        0.0000        0.0000        0.0000        0.0000        0.0000        0.0000        0.0000        0.0000        0.0000        0.0000        0.0000        0.0000        0.0000        0.0000        0.0000        0.0000        0.0000        0.0000        0.0000        0.0000        0.0000        0.0000        0.0000        0.0000        0.0000        0.0000        0.0000        0.0000        0.0000        0.0000        0.0000        0.0000        0.0000        0.0000        0.0000        0.0000        0.0000        0.0000        0.0000        0.0000        0.0000        0.0000        0.0000        0.0000        0.0000        0.0000        0.0000        0.0000        0.0000        0.0000      136.6348      107.1444       90.5909       95.9931      123.9399      183.1293      215.2019      225.7485      215.3707      176.4581      166.1188      153.4922      136.0890       75.4708       65.3118       59.3499        0.0000        0.0000       86.6743       92.0961       95.6768      114.9364      122.1192      115.7142      111.7445      115.7768      128.8958      142.2314      151.8347      219.3080      223.5046      243.2098      212.6866      180.2908      229.7422      284.2521      351.8344      276.5329      320.7859        0.0000        0.0000        0.0000        0.0000      160.1592      125.0684      156.4311      200.0080      239.9587        0.0000      161.2237       86.9044       63.3968       58.7342       51.0619       49.4530       55.6485       66.3362      108.9258      135.5999      140.7566      111.3877      108.3994      122.2571      153.8337      179.1043      187.9886      190.9077      174.8429      146.0509       97.4291       78.1653       80.2745       75.4065       75.5353       83.7216       86.8708       95.2014       79.7856       69.4667       69.9405       75.0508       92.3209       92.3003       74.0145       72.6701       89.0107      101.4287       89.5522       72.6930       70.0232       55.2542       48.3118       28.9444       22.8261       32.2491       12.3922       20.2828       31.6049       31.7356       34.0351       29.1728       14.2680       20.3402       34.8192       34.0736       72.4163       82.5919      126.9760      132.1808       94.5961       77.4139      111.8000      114.0216      110.7035      113.7594      123.4633      131.1890      112.2271      131.4731      133.4790      171.5727      158.7517      142.1062      115.1632      109.3104      114.3751      104.9545       91.5072       73.1654       65.8853       60.1584       94.9231      112.8528      134.2840      169.5578      196.1524      199.4301      157.3938      167.4741      185.5856      185.9025      142.1754      133.2290        0.0000        0.0000        0.0000        0.0000        0.0000        0.0000        0.0000        0.0000        0.0000        0.0000        0.0000        0.0000        0.0000        0.0000        0.0000        0.0000        0.0000        0.0000        0.0000        0.0000        0.0000        0.0000        0.0000        0.0000        0.0000        0.0000        0.0000        0.0000        0.0000        0.0000        0.0000        0.0000        0.0000        0.0000        0.0000        0.0000        0.0000        0.0000        0.0000        0.0000        0.0000        0.0000        0.0000        0.0000        0.0000        0.0000        0.0000        0.0000        0.0000        0.0000        0.0000        0.0000        0.0000        0.0000        0.0000        0.0000
        0.0000        0.0000        0.0000        0.0000        0.0000        0.0000        0.0000        0.0000        0.0000        0.0000        0.0000        0.0000        0.0000        0.0000        0.0000        0.0000        0.0000        0.0000        0.0000        0.0000        0.0000        0.0000        0.0000        0.0000        0.0000        0.0000        0.0000        0.0000        0.0000        0.0000        0.0000        0.0000        0.0000        0.0000        0.0000        0.0000        0.0000        0.0000        0.0000        0.0000        0.0000        0.0000        0.0000        0.0000        0.0000        0.0000        0.0000        0.0000        0.0000        0.0000        0.0000        0.0000        0.0000        0.0000        0.0000      225.4196      259.1388      269.9003        0.0000        0.0000        0.0000      188.2300      163.8315       91.0166       79.6828        0.0000        0.0000        0.0000        0.0000        0.0000        0.0000        0.0000      137.0215      142.5032      138.1110      132.9778      137.2789      161.5788      201.5521      234.6354      231.4423      222.6992      225.1331      216.4687      302.1614      311.4950      273.1676      189.5880        0.0000        0.0000        0.0000        0.0000        0.0000        0.0000      186.7637      175.0718        0.0000        0.0000        0.0000      198.9922      137.4363       92.9760       62.6705       66.1029       61.6389       85.9905       64.1708       92.3885      108.9296      110.5365      102.8089      108.9302      126.0718      133.3906      133.0218      160.8118      175.1042      182.8395      156.2821      106.4243       78.0631       73.0952       69.7476       76.0537       84.1171       90.3004       96.9236       97.6520       82.1977       76.3325       78.0806      105.3976       84.4080       76.5631       82.8600       82.3899       81.9997       76.6546       69.9729       63.7913       42.3830       27.8008       19.0497       19.2197       35.6433       17.6644       25.0967       55.7825       62.5159       34.5528       36.2537       28.5866       32.0065       34.7276       36.2988       70.8618       79.1174       95.9552       94.6305       80.8106       84.5343      101.5449      122.5832      142.3640      110.2061      157.7092      157.2377      120.7336      106.3810      111.1091      166.0358      152.8867      137.0059      101.9450       86.6032      100.3828       98.3634       93.3522       71.8020       53.1072       60.8477       94.6075      103.5049      150.9342      201.9158      229.4057      231.2692      187.5610      164.7805      177.0245      185.7343      152.1828      136.2307        0.0000        0.0000        0.0000        0.0000        0.0000        0.0000        0.0000        0.0000        0.0000        0.0000        0.0000        0.0000        0.0000        0.0000        0.0000        0.0000        0.0000        0.0000        0.0000        0.0000        0.0000        0.0000        0.0000        0.0000        0.0000        0.0000        0.0000        0.0000        0.0000        0.0000        0.0000        0.0000        0.0000        0.0000        0.0000        0.0000        0.0000        0.0000        0.0000        0.0000        0.0000        0.0000        0.0000        0.0000        0.0000        0.0000        0.0000        0.0000        0.0000        0.0000        0.0000        0.0000        0.0000        0.0000        0.0000        0.0000
        0.0000        0.0000        0.0000        0.0000        0.0000        0.0000        0.0000        0.0000        0.0000        0.0000        0.0000        0.0000        0.0000        0.0000        0.0000        0.0000        0.0000        0.0000        0.0000        0.0000        0.0000        0.0000        0.0000        0.0000        0.0000        0.0000        0.0000        0.0000        0.0000        0.0000        0.0000        0.0000        0.0000        0.0000        0.0000        0.0000        0.0000        0.0000        0.0000        0.0000        0.0000        0.0000        0.0000        0.0000        0.0000        0.0000        0.0000        0.0000        0.0000        0.0000        0.0000        0.0000        0.0000        0.0000        0.0000        0.0000        0.0000        0.0000        0.0000        0.0000        0.0000      221.1443      199.8049      123.6938      114.3827        0.0000        0.0000        0.0000        0.0000        0.0000        0.0000        0.0000        0.0000      166.1973      161.9292      156.9434      152.7325      169.8536      209.2865      245.8661      247.8111      225.8402      243.7111      267.7890      272.0090        0.0000        0.0000        0.0000        0.0000        0.0000        0.0000        0.0000        0.0000        0.0000        0.0000        0.0000        0.0000        0.0000        0.0000        0.0000      178.5250      125.2360       77.0490       74.1409       65.7528       86.5384       77.3983       89.5374       81.0503       90.9742       88.9846      122.4831      130.4890      154.8767      184.6683      195.6108      194.7204      195.2363      164.5745      119.6717       89.6227       67.5318       66.2374       71.6664       80.3368       86.3808       89.9538       88.0636       83.6754       79.6672       90.0316      112.2289       90.2604       81.1405       73.7318       73.3854       74.6067       71.7235       69.0588       64.6497       30.6648       23.8450       21.7798       14.6020       14.1550       19.2349       29.1595       53.8913       54.7819       43.6903       44.3543       18.3653       18.1255       25.1419       43.6836       64.0469       82.7873       94.7037      109.0507       80.0699       87.9474       97.1726      150.0802      114.1690       81.0894       90.1459      144.5477      159.5675      166.4150      140.3912      185.0686      157.9060      157.8244       90.3272       83.7550       91.9275       80.0738       80.3635       66.2250       52.5670       58.7498       72.8082       89.0677      172.7817      223.2149      224.6444      247.3632      208.0133      167.4865      172.4420      176.4525      136.0975        0.0000        0.0000        0.0000        0.0000        0.0000        0.0000        0.0000        0.0000        0.0000        0.0000        0.0000        0.0000        0.0000        0.0000        0.0000        0.0000        0.0000        0.0000        0.0000        0.0000        0.0000        0.0000        0.0000        0.0000        0.0000        0.0000        0.0000        0.0000        0.0000        0.0000        0.0000        0.0000        0.0000        0.0000        0.0000        0.0000        0.0000        0.0000        0.0000        0.0000        0.0000        0.0000        0.0000        0.0000        0.0000        0.0000        0.0000        0.0000        0.0000        0.0000        0.0000        0.0000        0.0000        0.0000        0.0000        0.0000        0.0000
        0.0000        0.0000        0.0000        0.0000        0.0000        0.0000        0.0000        0.0000        0.0000        0.0000        0.0000        0.0000        0.0000        0.0000        0.0000        0.0000        0.0000        0.0000        0.0000        0.0000        0.0000        0.0000        0.0000        0.0000        0.0000        0.0000        0.0000        0.0000        0.0000        0.0000        0.0000        0.0000        0.0000        0.0000        0.0000        0.0000        0.0000        0.0000        0.0000        0.0000        0.0000        0.0000        0.0000        0.0000        0.0000        0.0000        0.0000        0.0000        0.0000        0.0000        0.0000        0.0000        0.0000        0.0000        0.0000        0.0000        0.0000        0.0000        0.0000        0.0000        0.0000        0.0000      249.7797      174.6776        0.0000        0.0000        0.0000        0.0000        0.0000        0.0000        0.0000        0.0000        0.0000        0.0000      173.7224      171.6537      183.2750      188.7892      198.0025      276.0539      306.3070      310.3860      253.0612      264.3808        0.0000        0.0000        0.0000        0.0000        0.0000        0.0000        0.0000        0.0000        0.0000        0.0000        0.0000        0.0000        0.0000        0.0000        0.0000        0.0000        0.0000      125.1720       96.0699       79.9589       66.9750       62.1793       75.5269      114.6245       94.7267      107.0967      108.2219      139.5972      172.7533      223.5414      255.4194      277.3872      243.0178      197.9700      174.5773      126.6735       85.6398       71.6834       64.6956       82.5847       89.5167       93.7177       89.4974       81.5188       79.2751       72.5037       81.4444       90.1914       76.2507       65.5010       56.9688       71.8915       75.6022       75.7311       63.1339       49.3017       24.0208       16.9034       17.8882       16.3671       17.3014       21.7211       27.7885       38.9354       48.9733       40.0841       21.7590        9.9607       10.1140       21.1934       36.0835       84.1054       76.2575       89.1800       92.9798       86.4212       96.8318      122.6119      113.9143      106.3473       90.2974       89.2641      112.2480      112.9825      124.4800      161.8071      133.7585      123.8275      112.2871      103.5335       85.8849       87.6151       79.1874       74.4658       68.7520       55.9310       70.5861       78.8174       91.8146      161.4111      220.3343      189.5067      226.7063      226.1103      177.3648      166.4995      170.3759        0.0000        0.0000        0.0000        0.0000        0.0000        0.0000        0.0000        0.0000        0.0000        0.0000        0.0000        0.0000        0.0000        0.0000        0.0000        0.0000        0.0000        0.0000        0.0000        0.0000        0.0000        0.0000        0.0000        0.0000        0.0000        0.0000        0.0000        0.0000        0.0000        0.0000        0.0000        0.0000        0.0000        0.0000        0.0000        0.0000        0.0000        0.0000        0.0000        0.0000        0.0000        0.0000        0.0000        0.0000        0.0000        0.0000        0.0000        0.0000        0.0000        0.0000        0.0000        0.0000        0.0000        0.0000        0.0000        0.0000        0.0000        0.0000
        0.0000        0.0000        0.0000        0.0000        0.0000        0.0000        0.0000        0.0000        0.0000        0.0000        0.0000        0.0000        0.0000        0.0000        0.0000        0.0000        0.0000        0.0000        0.0000        0.0000        0.0000        0.0000        0.0000        0.0000        0.0000        0.0000        0.0000        0.0000        0.0000        0.0000        0.0000        0.0000        0.0000        0.0000        0.0000        0.0000        0.0000        0.0000        0.0000        0.0000        0.0000        0.0000        0.0000        0.0000        0.0000        0.0000        0.0000        0.0000        0.0000        0.0000        0.0000        0.0000        0.0000        0.0000        0.0000        0.0000        0.0000        0.0000        0.0000        0.0000        0.0000        0.0000        0.0000        0.0000        0.0000        0.0000        0.0000        0.0000        0.0000        0.0000        0.0000        0.0000        0.0000        0.0000      240.1266      177.8983      171.2227      163.5262      156.3744      182.0603      162.4520      145.2134      139.0443        0.0000        0.0000        0.0000        0.0000        0.0000        0.0000        0.0000        0.0000        0.0000        0.0000        0.0000        0.0000        0.0000        0.0000        0.0000        0.0000        0.0000        0.0000      114.1154       91.0183       98.8054       92.4048       86.7159      120.5126      123.6065      141.1642      152.6686      160.4719      227.0572      263.3928      245.1852      266.5480      255.4004      236.8230      216.0070      186.5389      118.6073       81.9568       65.0538       76.5002      117.7672      122.9610      113.2602      113.7373       98.1914       89.3190       84.2231       78.5909       72.2880       71.2129       74.9075       66.2796       67.9759       82.4978       64.2879       48.4354       22.4312       16.5093       13.1708       16.1368       24.4463       32.4871       33.1200       29.0252       23.6114       18.3251       11.9278       15.3191       13.6495       16.6029       26.2523       29.8004       53.7059       82.0879      109.6831      106.5553      108.4795       99.3748      109.9509      109.7327      103.5608       95.3479      102.4388      124.3442      116.0670      131.2276      139.6641       99.6701       85.6268       84.5494       95.9201      105.1234      107.1748       72.5238       76.8863       68.5431       82.7757       90.7107      112.9249      136.0861      192.9848      224.7303      230.4064      237.4866      235.9216      218.2610      180.7518      169.9155        0.0000        0.0000        0.0000        0.0000        0.0000        0.0000        0.0000        0.0000        0.0000        0.0000        0.0000        0.0000        0.0000        0.0000        0.0000        0.0000        0.0000        0.0000        0.0000        0.0000        0.0000        0.0000        0.0000        0.0000        0.0000        0.0000        0.0000        0.0000        0.0000        0.0000        0.0000        0.0000        0.0000        0.0000        0.0000        0.0000        0.0000        0.0000        0.0000        0.0000        0.0000        0.0000        0.0000        0.0000        0.0000        0.0000        0.0000        0.0000        0.0000        0.0000        0.0000        0.0000        0.0000        0.0000        0.0000        0.0000        0.0000        0.0000
        0.0000        0.0000        0.0000        0.0000        0.0000        0.0000        0.0000        0.0000        0.0000        0.0000        0.0000        0.0000        0.0000        0.0000        0.0000        0.0000        0.0000        0.0000        0.0000        0.0000        0.0000        0.0000        0.0000        0.0000        0.0000        0.0000        0.0000        0.0000        0.0000        0.0000        0.0000        0.0000        0.0000        0.0000        0.0000        0.0000        0.0000        0.0000        0.0000        0.0000        0.0000        0.0000        0.0000        0.0000        0.0000        0.0000        0.0000        0.0000        0.0000        0.0000        0.0000        0.0000        0.0000        0.0000        0.0000        0.0000        0.0000        0.0000        0.0000        0.0000        0.0000        0.0000        0.0000        0.0000        0.0000        0.0000        0.0000        0.0000        0.0000        0.0000        0.0000        0.0000        0.0000        0.0000        0.0000        0.0000        0.0000        0.0000        0.0000        0.0000        0.0000        0.0000        0.0000        0.0000        0.0000        0.0000        0.0000        0.0000        0.0000        0.0000        0.0000        0.0000        0.0000        0.0000        0.0000        0.0000        0.0000        0.0000        0.0000        0.0000        0.0000      100.8726       82.9941       97.2119       85.7400       95.7199      115.9418      129.6657      157.0833      173.8045      194.0748      257.7638      295.7596      292.9129      259.2726      229.0320      243.6594      218.8621      181.5115      114.0235       79.8591       74.5064       97.4989      157.2593      151.8766      134.3022      128.3153      114.9634       95.5659       88.1304       77.4367       68.4030       71.7630       88.7747       65.2327       55.9976       62.5289       60.9265       35.5572       18.6993       16.0016       13.1509       16.1940       29.1061       38.3750       32.2095       20.8252       15.2314       15.7914       20.2696       38.6444       19.5273       25.3071       26.5046       43.7146       52.7341       82.6197      131.2746      100.8352      103.8955      116.3921      122.0762      125.8914      109.5874       97.6486      109.3977      130.1768      129.3908      137.6732      111.4728       87.5580       88.7558       83.4727      104.1885       97.4108       97.3911       90.2050       94.3777       77.1373      101.4199      117.8299      127.3984      156.3547      204.3298      238.7929      249.0365      262.7185      229.8975      223.6525      172.6470        0.0000        0.0000        0.0000        0.0000        0.0000        0.0000        0.0000        0.0000        0.0000        0.0000        0.0000        0.0000        0.0000        0.0000        0.0000        0.0000        0.0000        0.0000        0.0000        0.0000        0.0000        0.0000        0.0000        0.0000        0.0000        0.0000        0.0000        0.0000        0.0000        0.0000        0.0000        0.0000        0.0000        0.0000        0.0000        0.0000        0.0000        0.0000        0.0000        0.0000        0.0000        0.0000        0.0000        0.0000        0.0000        0.0000        0.0000        0.0000        0.0000        0.0000        0.0000        0.0000        0.0000        0.0000        0.0000        0.0000        0.0000        0.0000        0.0000
        0.0000        0.0000        0.0000        0.0000        0.0000        0.0000        0.0000        0.0000        0.0000        0.0000        0.0000        0.0000        0.0000        0.0000        0.0000        0.0000        0.0000        0.0000        0.0000        0.0000        0.0000        0.0000        0.0000        0.0000        0.0000        0.0000        0.0000        0.0000        0.0000        0.0000        0.0000        0.0000        0.0000        0.0000        0.0000        0.0000        0.0000        0.0000        0.0000        0.0000        0.0000        0.0000        0.0000        0.0000        0.0000        0.0000        0.0000        0.0000        0.0000        0.0000        0.0000        0.0000        0.0000        0.0000        0.0000        0.0000        0.0000        0.0000        0.0000        0.0000        0.0000        0.0000        0.0000        0.0000        0.0000        0.0000        0.0000        0.0000        0.0000        0.0000        0.0000        0.0000        0.0000        0.0000        0.0000        0.0000        0.0000        0.0000        0.0000        0.0000        0.0000        0.0000        0.0000        0.0000        0.0000        0.0000        0.0000        0.0000        0.0000        0.0000        0.0000        0.0000        0.0000        0.0000        0.0000        0.0000        0.0000        0.0000        0.0000        0.0000        0.0000       76.6037       56.2237       86.1680      124.4350      101.5457      128.4033      141.2573      145.2422      165.3546      200.8862      224.7248      235.8165      234.8152      234.7475      217.6079      203.3466      201.6614      185.8666      111.7953       97.0893      111.8888      118.3739      162.5081      158.6894      140.4090      133.4797      137.4156      111.4679      105.9207       86.7687       71.0285       63.2766       65.3550       53.4090       47.7955       45.6078       39.1853       32.8736       20.6572       19.4995       15.3359       17.7587       31.1565       20.5539       16.2973       13.1885       17.5678       30.8394       42.5350       37.4752       23.1156       20.6355       25.9187       50.0365       72.4761       94.6336      131.5337      111.8319       97.6134      121.5448      134.8383      137.8857      118.0667      108.6104      111.9659      128.3113      123.4462      122.9096       90.0937       80.7646       97.1617       91.8050      106.3877      105.0238       98.4007       96.3086      111.7880       87.5674      118.5129      128.8450      156.4122      171.7590      220.9577      237.2122      248.6271      265.3646      224.7685      216.6364      201.6726        0.0000        0.0000        0.0000        0.0000        0.0000        0.0000        0.0000        0.0000        0.0000        0.0000        0.0000        0.0000        0.0000        0.0000        0.0000        0.0000        0.0000        0.0000        0.0000        0.0000        0.0000        0.0000        0.0000        0.0000        0.0000        0.0000        0.0000        0.0000        0.0000        0.0000        0.0000        0.0000        0.0000        0.0000        0.0000        0.0000        0.0000        0.0000        0.0000        0.0000        0.0000        0.0000        0.0000        0.0000        0.0000        0.0000        0.0000        0.0000        0.0000        0.0000        0.0000        0.0000        0.0000        0.0000        0.0000        0.0000        0.0000        0.0000        0.0000
        0.0000        0.0000        0.0000        0.0000        0.0000        0.0000        0.0000        0.0000        0.0000        0.0000        0.0000        0.0000        0.0000        0.0000        0.0000        0.0000        0.0000        0.0000        0.0000        0.0000        0.0000        0.0000        0.0000        0.0000        0.0000        0.0000        0.0000        0.0000        0.0000        0.0000        0.0000        0.0000        0.0000        0.0000        0.0000        0.0000        0.0000        0.0000        0.0000        0.0000        0.0000        0.0000        0.0000        0.0000        0.0000        0.0000        0.0000        0.0000        0.0000        0.0000        0.0000        0.0000        0.0000        0.0000        0.0000        0.0000        0.0000        0.0000        0.0000        0.0000        0.0000        0.0000        0.0000        0.0000        0.0000        0.0000        0.0000        0.0000        0.0000        0.0000        0.0000        0.0000        0.0000        0.0000        0.0000        0.0000        0.0000        0.0000        0.0000        0.0000        0.0000        0.0000        0.0000        0.0000        0.0000        0.0000        0.0000        0.0000        0.0000        0.0000        0.0000        0.0000        0.0000        0.0000        0.0000        0.0000        0.0000        0.0000        0.0000        0.0000       96.8151       56.3538       55.2034       89.9717      130.1529      138.7720      129.8840      133.3286      140.1212      145.0020      172.6176      208.6012      212.3850      209.5991      213.6544      199.3798      192.3252      180.8914      162.5810      107.3839      101.8457      114.7840      123.0304      153.2607      149.6032      149.1977      149.8166      156.2138      139.5497      116.8423      115.7392       97.0829       64.7334       55.4640       44.8830       42.8993       42.1499       42.1227       45.3414       25.9480       20.6403       19.5186       24.8586       24.1769       23.4832       16.2190       15.3616       20.9278       28.5779       35.0227       39.2871       36.1812       32.1378       37.2070       70.0861      105.2739       99.5723       97.4846      104.1168      102.8434      105.6069      115.3371      119.1528       98.2448      105.7334      103.6327      134.1500      135.3257      125.8307       88.5074       80.4136       87.4760       91.2508      105.1223      114.3668      103.3359       92.1750      104.9836       98.3970      130.8931      143.1216      154.2592      169.6824      214.6741      213.4517      207.5650      211.2517      172.7813        0.0000        0.0000        0.0000        0.0000        0.0000        0.0000        0.0000        0.0000        0.0000        0.0000        0.0000        0.0000        0.0000      204.3000        0.0000        0.0000        0.0000      106.0500        0.0000        0.0000        0.0000        0.0000        0.0000        0.0000        0.0000        0.0000        0.0000        0.0000        0.0000        0.0000        0.0000        0.0000        0.0000        0.0000        0.0000        0.0000        0.0000        0.0000        0.0000        0.0000        0.0000        0.0000        0.0000        0.0000        0.0000        0.0000        0.0000        0.0000        0.0000        0.0000        0.0000        0.0000        0.0000        0.0000        0.0000        0.0000        0.0000        0.0000        0.0000        0.0000        0.0000
        0.0000        0.0000        0.0000        0.0000        0.0000        0.0000        0.0000        0.0000        0.0000        0.0000        0.0000        0.0000        0.0000        0.0000        0.0000        0.0000        0.0000        0.0000        0.0000        0.0000        0.0000        0.0000        0.0000        0.0000        0.0000        0.0000        0.0000        0.0000        0.0000        0.0000        0.0000        0.0000        0.0000        0.0000        0.0000        0.0000        0.0000        0.0000        0.0000        0.0000        0.0000        0.0000        0.0000        0.0000        0.0000        0.0000        0.0000        0.0000        0.0000        0.0000        0.0000        0.0000        0.0000        0.0000        0.0000        0.0000        0.0000        0.0000        0.0000        0.0000        0.0000        0.0000        0.0000        0.0000        0.0000        0.0000        0.0000        0.0000        0.0000        0.0000        0.0000        0.0000        0.0000        0.0000        0.0000        0.0000        0.0000        0.0000        0.0000        0.0000        0.0000        0.0000        0.0000        0.0000        0.0000        0.0000        0.0000        0.0000        0.0000        0.0000        0.0000        0.0000        0.0000        0.0000        0.0000        0.0000        0.0000        0.0000        0.0000        0.0000      126.5950      112.2583       97.0285      109.1627      119.8479      153.2162      149.8031      203.9032      182.4512      162.9093      181.3314      204.6456      198.0922      185.0594      191.9628      160.7719      148.6160      144.7461      128.1437      117.5359      104.9270      105.5910      128.0856      135.5288      139.6041      162.4543      165.1057      168.6847      143.9282      121.6161      103.8512       63.2746       46.3840       34.5970       27.4064       37.3478       40.5698       47.3352       55.0118       30.7819       30.5504       28.2518       34.3639       42.5633       31.9832       28.0947       30.8623       34.3536       37.1963       44.7822       60.8494       37.5174       43.0826       63.1120       81.5699       74.4791       82.3516       89.4794      115.8330       91.7264       90.1026       97.0534       95.3460       91.9255      100.4213       94.0701      108.9674      116.3105       96.0428       79.0538       79.2026       86.5583      101.2974      107.8924      121.6871      129.9158      131.8228      142.5999      131.7545      156.0463      164.2150      176.5717      183.8950      175.2589      178.5806      160.1599      139.8623       77.3925        0.0000        0.0000        0.0000        0.0000        0.0000        0.0000        0.0000        0.0000        0.0000        0.0000        0.0000        0.0000      271.0800      254.8500      211.8900        0.0000      136.4400      138.9000        0.0000        0.0000        0.0000        0.0000        0.0000        0.0000        0.0000        0.0000        0.0000        0.0000        0.0000        0.0000        0.0000        0.0000        0.0000        0.0000        0.0000        0.0000        0.0000        0.0000        0.0000        0.0000        0.0000        0.0000        0.0000        0.0000        0.0000        0.0000        0.0000        0.0000        0.0000        0.0000        0.0000        0.0000        0.0000        0.0000        0.0000        0.0000        0.0000        0.0000        0.0000        0.0000        0.0000
        0.0000        0.0000        0.0000        0.0000        0.0000        0.0000        0.0000        0.0000        0.0000        0.0000        0.0000        0.0000        0.0000        0.0000        0.0000        0.0000        0.0000        0.0000        0.0000        0.0000        0.0000        0.0000        0.0000        0.0000        0.0000        0.0000        0.0000        0.0000        0.0000        0.0000        0.0000        0.0000        0.0000        0.0000        0.0000        0.0000        0.0000        0.0000        0.0000        0.0000        0.0000        0.0000        0.0000        0.0000        0.0000        0.0000        0.0000        0.0000        0.0000        0.0000        0.0000        0.0000        0.0000        0.0000        0.0000        0.0000        0.0000        0.0000        0.0000        0.0000        0.0000        0.0000        0.0000        0.0000        0.0000        0.0000        0.0000        0.0000        0.0000        0.0000        0.0000        0.0000        0.0000        0.0000        0.0000        0.0000        0.0000        0.0000        0.0000        0.0000        0.0000        0.0000        0.0000        0.0000        0.0000        0.0000        0.0000        0.0000        0.0000        0.0000        0.0000        0.0000        0.0000        0.0000        0.0000        0.0000        0.0000        0.0000        0.0000      166.3121      125.1078      109.5015       91.9676      118.4122      142.5532      143.1730      163.0635      233.3156      194.1370      167.7086      171.1201      170.6975      164.7360      150.9779      156.9107      153.2829      140.2449      131.0228      122.1921      109.8773       90.6711       94.4281      105.9013      127.1130      144.7029      153.3432      151.3578      157.6048      127.9204      110.5081       82.7564       52.8086       35.3204       24.8937       25.9830       37.3144       40.7228       48.2717       43.0224       36.7429       38.1660       36.3802       36.9556       41.3060       35.6226       38.4028       40.2416       45.5613       47.0685       48.4629       49.0134       42.0675       50.4384       56.5766       65.1677       83.1312       68.0857       84.5936       89.8416       78.3111       78.8907       81.4793       84.5781       85.6822       92.0656       84.9562       95.2845      119.1743       88.0919       77.2311       77.5688       96.2347      113.1282      118.5358      132.7845      152.2119      153.4986      158.9988      166.8003      194.8514      174.2875      173.8215      162.9829      162.4442      154.9815      131.7639      129.0302       38.6756        0.0000        0.0000        0.0000        0.0000        0.0000        0.0000      202.1444      128.0700        0.0000        0.0000        0.0000        0.0000      298.9200      226.0500        0.0000        0.0000        0.0000        0.0000        0.0000        0.0000        0.0000        0.0000        0.0000        0.0000        0.0000        0.0000        0.0000        0.0000        0.0000        0.0000        0.0000        0.0000        0.0000        0.0000        0.0000        0.0000        0.0000        0.0000        0.0000        0.0000        0.0000        0.0000        0.0000        0.0000        0.0000        0.0000        0.0000        0.0000        0.0000        0.0000        0.0000        0.0000        0.0000        0.0000        0.0000        0.0000        0.0000        0.0000        0.0000        0.0000        0.0000
        0.0000        0.0000        0.0000        0.0000        0.0000        0.0000        0.0000        0.0000        0.0000        0.0000        0.0000        0.0000        0.0000        0.0000        0.0000        0.0000        0.0000        0.0000        0.0000        0.0000        0.0000        0.0000        0.0000        0.0000        0.0000        0.0000        0.0000        0.0000        0.0000        0.0000        0.0000        0.0000        0.0000        0.0000        0.0000        0.0000        0.0000        0.0000        0.0000        0.0000        0.0000        0.0000        0.0000        0.0000        0.0000        0.0000        0.0000        0.0000        0.0000        0.0000        0.0000        0.0000        0.0000        0.0000        0.0000        0.0000        0.0000        0.0000        0.0000        0.0000        0.0000        0.0000        0.0000        0.0000        0.0000        0.0000        0.0000        0.0000        0.0000        0.0000        0.0000        0.0000        0.0000        0.0000        0.0000        0.0000        0.0000        0.0000        0.0000        0.0000        0.0000        0.0000        0.0000        0.0000        0.0000        0.0000        0.0000        0.0000        0.0000        0.0000        0.0000        0.0000        0.0000        0.0000        0.0000        0.0000        0.0000      258.7018      229.4803      158.1614      129.4175      110.1139      110.7745      126.4495      134.0717      148.9189      145.8913      177.7710      158.4066      142.9879      132.8018      127.8226      140.7463      142.6004      153.7374      143.9731      148.0525      118.9591      104.4002      102.3341       87.5607       83.8531       91.4530      128.9161      128.6005      139.1779      133.4895      131.5541      115.2969       98.9046       77.1365       39.4514       28.1000       21.3548       28.2304       49.4852       44.8300       48.5670       40.6915       35.2037       31.0638       32.9007       33.6287       49.0188       42.8305       41.6900       47.6768       54.1348       78.4740       50.4253       47.8166       44.2916       49.3513       57.8008       74.2561       99.0164       68.4093       64.6983       64.5791       67.3487       74.7580       78.9136       85.9229       90.0905       98.2319       95.6250       88.1853       81.6040       76.7748       75.3938       84.6756      111.3114      123.3538      133.0063      144.4140      167.3477      186.8369      204.1246      184.6189      228.6708      209.2214      180.7423      154.4685      173.4044      142.4684      134.1039      110.8995        0.0000        0.0000        0.0000        0.0000        0.0000      200.0597      234.6630      192.6094      122.8500        0.0000        0.0000        0.0000        0.0000        0.0000        0.0000        0.0000        0.0000        0.0000        0.0000        0.0000        0.0000        0.0000        0.0000        0.0000        0.0000        0.0000        0.0000        0.0000        0.0000        0.0000        0.0000        0.0000        0.0000        0.0000        0.0000        0.0000        0.0000        0.0000        0.0000        0.0000        0.0000        0.0000        0.0000        0.0000        0.0000        0.0000        0.0000        0.0000        0.0000        0.0000        0.0000        0.0000        0.0000        0.0000        0.0000        0.0000        0.0000        0.0000        0.0000        0.0000        0.0000        0.0000
        0.0000        0.0000        0.0000        0.0000        0.0000        0.0000        0.0000        0.0000        0.0000        0.0000        0.0000        0.0000        0.0000        0.0000        0.0000        0.0000        0.0000        0.0000        0.0000        0.0000        0.0000        0.0000        0.0000        0.0000        0.0000        0.0000        0.0000        0.0000        0.0000        0.0000        0.0000        0.0000        0.0000        0.0000        0.0000        0.0000        0.0000        0.0000        0.0000        0.0000        0.0000        0.0000        0.0000        0.0000        0.0000        0.0000        0.0000        0.0000        0.0000        0.0000        0.0000        0.0000        0.0000        0.0000        0.0000        0.0000        0.0000        0.0000        0.0000        0.0000        0.0000        0.0000        0.0000        0.0000        0.0000        0.0000        0.0000        0.0000        0.0000        0.0000        0.0000        0.0000        0.0000        0.0000        0.0000        0.0000        0.0000        0.0000        0.0000        0.0000        0.0000        0.0000        0.0000        0.0000        0.0000        0.0000        0.0000        0.0000        0.0000        0.0000        0.0000        0.0000        0.0000        0.0000        0.0000        0.0000        0.0000      206.6218      177.2635      143.7123      139.0531      115.2582       97.0362      128.8339      136.4975      124.9196      133.4040      121.1891      115.2782      115.1693      119.8879      123.2692      136.6551      142.1707      138.1445      122.6338      110.6755       98.8649       91.5600       85.0349       88.8415       82.4386       89.3071      117.4740      131.7149      127.4313      118.9345      123.8823      109.0649       88.7531       68.8798       36.9532       28.5201       26.6450       38.1368       46.3401       46.2557       47.9608       52.4512       42.6769       38.7132       34.1199       36.5165       45.3972       42.3186       40.7481       43.8285       53.4883       59.2243       48.1013       55.0566       44.2563       42.9661       45.3687       71.4306       69.9376       62.7928       66.3753       64.0710       60.9513       64.4925       63.9229       71.9476       81.9567       93.9223      103.5496       86.1636       81.1978       93.2400       87.9662       98.5092      104.7984      116.5252      154.2882      161.6521      166.7848      205.6486      193.5948      182.9539      177.0787      187.9274      160.2704      152.9989      166.1852      133.7854      106.4014      106.6129        0.0000        0.0000        0.0000      148.8000      164.4786      170.2390      209.8909      200.0204       78.3600        0.0000        0.0000        0.0000        0.0000        0.0000        0.0000        0.0000        0.0000        0.0000        0.0000        0.0000        0.0000        0.0000        0.0000        0.0000        0.0000        0.0000        0.0000        0.0000        0.0000        0.0000        0.0000        0.0000        0.0000        0.0000        0.0000        0.0000        0.0000        0.0000        0.0000        0.0000        0.0000        0.0000        0.0000        0.0000        0.0000        0.0000        0.0000        0.0000        0.0000        0.0000        0.0000        0.0000        0.0000        0.0000        0.0000        0.0000        0.0000        0.0000        0.0000        0.0000        0.0000        0.0000
        0.0000        0.0000        0.0000        0.0000        0.0000        0.0000        0.0000        0.0000        0.0000        0.0000        0.0000        0.0000        0.0000        0.0000        0.0000        0.0000        0.0000        0.0000        0.0000        0.0000        0.0000        0.0000        0.0000        0.0000        0.0000        0.0000        0.0000        0.0000        0.0000        0.0000        0.0000        0.0000        0.0000        0.0000        0.0000        0.0000        0.0000        0.0000        0.0000        0.0000        0.0000        0.0000        0.0000        0.0000        0.0000        0.0000        0.0000        0.0000        0.0000        0.0000        0.0000        0.0000        0.0000        0.0000        0.0000        0.0000        0.0000        0.0000        0.0000        0.0000        0.0000        0.0000        0.0000        0.0000        0.0000        0.0000        0.0000        0.0000        0.0000        0.0000        0.0000        0.0000        0.0000        0.0000        0.0000        0.0000        0.0000        0.0000        0.0000        0.0000        0.0000        0.0000        0.0000        0.0000        0.0000        0.0000        0.0000        0.0000        0.0000        0.0000        0.0000        0.0000        0.0000        0.0000        0.0000        0.0000      179.5620      186.3302      163.8107      145.7690      144.3764      126.2062      113.0070      120.6588      121.2887      121.2454      119.1009      106.3705       98.6491      114.5357      113.0105      123.8862      132.2962      147.4218      130.9188      106.6395       99.0195      125.6981       86.1197       75.1527       82.1732       85.4046       99.5166      112.5864      125.2383      110.1780       98.6507       99.1933       89.9126       76.1561       60.9548       57.9748       48.0577       53.1363       67.8759       92.6115       61.6453       66.1603       68.0912       70.7687       50.1675       48.6946       48.0700       34.8028       30.5137       39.7101       37.2751       39.7092       43.4859       40.8767       44.9713       42.8383       34.7193       38.5788       48.6850       60.4690       59.0116       70.2434       65.6499       52.7248       56.5341       54.6522       57.8110       83.2670       93.3402       96.5182       97.2154       93.8495      103.3079      102.9842      106.9750      119.6666      129.9651      159.9278      190.0247      209.1714      201.3197      180.0217      174.9242      159.6510      157.3877      144.6335      139.2816       86.0191       26.7478        3.5541        0.0000        0.0000        0.0000        0.0000      195.8905      200.8897      234.6727      239.9195      241.0691      230.1000        0.0000        0.0000        0.0000        0.0000        0.0000        0.0000        0.0000        0.0000        0.0000        0.0000        0.0000        0.0000        0.0000        0.0000        0.0000        0.0000        0.0000        0.0000        0.0000        0.0000        0.0000        0.0000        0.0000        0.0000        0.0000        0.0000        0.0000        0.0000        0.0000        0.0000        0.0000        0.0000        0.0000        0.0000        0.0000        0.0000        0.0000        0.0000        0.0000        0.0000        0.0000        0.0000        0.0000        0.0000        0.0000        0.0000        0.0000        0.0000        0.0000        0.0000        0.0000        0.0000        0.0000
        0.0000        0.0000        0.0000        0.0000        0.0000        0.0000        0.0000        0.0000        0.0000        0.0000        0.0000        0.0000        0.0000        0.0000        0.0000        0.0000        0.0000        0.0000        0.0000        0.0000        0.0000        0.0000        0.0000        0.0000        0.0000        0.0000        0.0000        0.0000        0.0000        0.0000        0.0000        0.0000        0.0000        0.0000        0.0000        0.0000        0.0000        0.0000        0.0000        0.0000        0.0000        0.0000        0.0000        0.0000        0.0000        0.0000        0.0000        0.0000        0.0000        0.0000        0.0000        0.0000        0.0000        0.0000        0.0000        0.0000        0.0000        0.0000        0.0000        0.0000        0.0000        0.0000        0.0000        0.0000        0.0000        0.0000        0.0000        0.0000        0.0000        0.0000        0.0000        0.0000        0.0000        0.0000        0.0000        0.0000        0.0000        0.0000        0.0000        0.0000        0.0000        0.0000        0.0000        0.0000        0.0000        0.0000        0.0000        0.0000        0.0000        0.0000        0.0000        0.0000        0.0000        0.0000        0.0000        0.0000      135.8722      148.9041      138.9275      138.1762      118.2656      108.7689      106.0151      121.3457      113.2519      103.9389      123.4453      107.2915      102.8079      123.5244      109.5370      121.7899      118.0073      144.1434      118.9992      100.8756       98.2215       95.2660       94.5634       77.9899       86.4137       84.6997       93.3896      107.5408      110.2580       83.1476       76.9831       75.0230       72.0492       63.8985       57.8270       62.8012       64.4904       61.2404       90.7027      125.4187       81.7233       67.6651       75.5746       87.8556       64.1105       57.2778       43.7424       40.8430       41.0426       37.0093       43.2216       40.3290       37.7277       42.8826       43.1476       38.6770       34.7758       36.7540       39.4578       49.4955       55.4453       60.2192       56.4875       54.8314       48.3698       44.5586       51.1262       78.9739       87.0133       94.1059      101.7966      101.6273       98.3668      110.5584      115.9588      124.5837      135.0070      150.0977      180.7950      230.1022      191.3189      188.1798      188.1207      186.2404      170.9300      154.6702      145.4778        0.0000        0.0000        0.0000        0.0000        0.0000        0.0000      138.4039      169.8106      173.5244      238.9041      254.1765      219.5415        0.0000        0.0000        0.0000        0.0000        0.0000        0.0000        0.0000        0.0000        0.0000        0.0000        0.0000        0.0000        0.0000        0.0000        0.0000        0.0000        0.0000        0.0000        0.0000        0.0000        0.0000        0.0000        0.0000        0.0000        0.0000        0.0000        0.0000        0.0000        0.0000        0.0000        0.0000        0.0000        0.0000        0.0000        0.0000        0.0000        0.0000        0.0000        0.0000        0.0000        0.0000        0.0000        0.0000        0.0000        0.0000        0.0000        0.0000        0.0000        0.0000        0.0000        0.0000        0.0000        0.0000        0.0000
        0.0000        0.0000        0.0000        0.0000        0.0000        0.0000        0.0000        0.0000        0.0000        0.0000        0.0000        0.0000        0.0000        0.0000        0.0000        0.0000        0.0000        0.0000        0.0000        0.0000        0.0000        0.0000        0.0000        0.0000        0.0000        0.0000        0.0000        0.0000        0.0000        0.0000        0.0000        0.0000        0.0000        0.0000        0.0000        0.0000        0.0000        0.0000        0.0000        0.0000        0.0000        0.0000        0.0000        0.0000        0.0000        0.0000        0.0000        0.0000        0.0000        0.0000        0.0000        0.0000        0.0000        0.0000        0.0000        0.0000        0.0000        0.0000        0.0000        0.0000        0.0000        0.0000        0.0000        0.0000        0.0000        0.0000        0.0000        0.0000        0.0000        0.0000        0.0000        0.0000        0.0000        0.0000        0.0000        0.0000        0.0000        0.0000        0.0000        0.0000        0.0000        0.0000        0.0000        0.0000        0.0000        0.0000        0.0000        0.0000        0.0000        0.0000        0.0000        0.0000        0.0000        0.0000        0.0000        0.0000      154.8637      168.3555      155.1271      138.8371      136.4510      122.7124      120.0746      116.3757      107.6113      100.0311      105.6078      103.9404      104.3837      115.7420      123.2578      113.5359      115.1090      114.4585      103.3349       88.7601       82.2234       84.3882       85.1750       84.2794       84.5903       99.6439      102.5167       94.9170       87.3505       77.1265       72.3297       61.3224       57.2994       60.5755       52.6252       66.3524       70.3476       83.5283      110.7346      101.4854       87.0544       79.9405       91.0146       75.5942       69.5997       43.8650       46.5196       43.9510       39.9441       34.9488       42.5765       37.4922       37.9200       37.7655       40.4345       44.9419       41.9367       45.2598       43.3260       56.9633       67.3889       66.7884       64.5318       57.1080       49.7933       51.3991       61.9582       88.0982      100.8150      100.6199       99.6344      103.5450      107.8090      117.7619      115.8491      126.2355      135.9458      153.5842      176.0916      240.2192      215.1450      196.6952      197.4203      191.3808      190.5259      162.7550        0.0000        0.0000        0.0000        0.0000        0.0000        0.0000      142.4696      131.3842      160.9475      170.7324      257.7419      265.8057      231.6015        0.0000        0.0000        0.0000        0.0000        0.0000        0.0000        0.0000        0.0000        0.0000        0.0000        0.0000        0.0000        0.0000        0.0000        0.0000        0.0000        0.0000        0.0000        0.0000        0.0000        0.0000        0.0000        0.0000        0.0000        0.0000        0.0000        0.0000        0.0000        0.0000        0.0000        0.0000        0.0000        0.0000        0.0000        0.0000        0.0000        0.0000        0.0000        0.0000        0.0000        0.0000        0.0000        0.0000        0.0000        0.0000        0.0000        0.0000        0.0000        0.0000        0.0000        0.0000        0.0000        0.0000        0.0000
        0.0000        0.0000        0.0000        0.0000        0.0000        0.0000        0.0000        0.0000        0.0000        0.0000        0.0000        0.0000        0.0000        0.0000        0.0000        0.0000        0.0000        0.0000        0.0000        0.0000        0.0000        0.0000        0.0000        0.0000        0.0000        0.0000        0.0000        0.0000        0.0000        0.0000        0.0000        0.0000        0.0000        0.0000        0.0000        0.0000        0.0000        0.0000        0.0000        0.0000        0.0000        0.0000        0.0000        0.0000        0.0000        0.0000        0.0000        0.0000        0.0000        0.0000        0.0000        0.0000        0.0000        0.0000        0.0000        0.0000        0.0000        0.0000        0.0000        0.0000        0.0000        0.0000        0.0000        0.0000        0.0000        0.0000        0.0000        0.0000        0.0000        0.0000        0.0000        0.0000        0.0000        0.0000        0.0000        0.0000        0.0000        0.0000        0.0000        0.0000        0.0000        0.0000        0.0000        0.0000        0.0000        0.0000        0.0000        0.0000        0.0000        0.0000        0.0000        0.0000        0.0000        0.0000        0.0000        0.0000        0.0000      170.1139      149.9399      143.3417      134.2339      125.5824      124.4641      137.1408      114.5618      105.0192      111.1272      103.9039      112.2068      127.0200      118.5846      114.0271      128.5423      120.1231      100.6684       81.3124       83.9321       81.6701       78.0957       68.3737       83.4107       97.9523       89.2632       82.2372       73.2725       72.7210       66.5379       59.0418       61.6598       65.9182       63.5447       93.9196       83.6199       81.5532       81.2239       92.7879       80.3727      107.8009      120.6785       78.9607       65.6436       49.3136       50.7393       46.6769       43.5294       42.9731       41.2141       41.2182       37.7081       38.0475       51.4938       55.0636       51.1155       51.6009       67.1531       78.3441       86.1621       88.2591       80.8759       65.0938       61.9972       61.6558       74.7717       92.2179       94.8435       98.3292      102.0866      100.2660      103.3666      105.6548      113.7839      137.3249      138.6099      151.4880      156.2675      223.4509      232.0936      206.8296      199.8702      205.1178      203.4275        0.0000        0.0000        0.0000        0.0000        0.0000        0.0000        0.0000      153.2848      147.9329      164.1646      184.4474      254.3328      236.5970      212.3191        0.0000        0.0000        0.0000        0.0000        0.0000        0.0000        0.0000        0.0000        0.0000        0.0000        0.0000        0.0000        0.0000        0.0000        0.0000        0.0000        0.0000        0.0000        0.0000        0.0000        0.0000        0.0000        0.0000        0.0000        0.0000        0.0000        0.0000        0.0000        0.0000        0.0000        0.0000        0.0000        0.0000        0.0000        0.0000        0.0000        0.0000        0.0000        0.0000        0.0000        0.0000        0.0000        0.0000        0.0000        0.0000        0.0000        0.0000        0.0000        0.0000        0.0000        0.0000        0.0000        0.0000        0.0000
        0.0000        0.0000        0.0000        0.0000        0.0000        0.0000        0.0000        0.0000        0.0000        0.0000        0.0000        0.0000        0.0000        0.0000        0.0000        0.0000        0.0000        0.0000        0.0000        0.0000        0.0000        0.0000        0.0000        0.0000        0.0000        0.0000        0.0000        0.0000        0.0000        0.0000        0.0000        0.0000        0.0000        0.0000        0.0000        0.0000        0.0000        0.0000        0.0000        0.0000        0.0000        0.0000        0.0000        0.0000        0.0000        0.0000        0.0000        0.0000        0.0000        0.0000        0.0000        0.0000        0.0000        0.0000        0.0000        0.0000        0.0000        0.0000        0.0000        0.0000        0.0000        0.0000        0.0000        0.0000        0.0000        0.0000        0.0000        0.0000        0.0000        0.0000        0.0000        0.0000        0.0000        0.0000        0.0000        0.0000        0.0000        0.0000        0.0000        0.0000        0.0000        0.0000        0.0000        0.0000        0.0000        0.0000        0.0000        0.0000        0.0000        0.0000        0.0000        0.0000        0.0000        0.0000        0.0000        0.0000      166.6847      154.3192      175.2408      162.9047        0.0000      137.5872      127.7503      124.7973      113.1778      116.6825      125.2343      132.0029      150.1534      136.5809      112.9255      100.0558       91.6504       84.2390       72.2255       61.1071       63.3344       63.9167       51.9731       54.0894       56.8772       57.4449       49.8361       61.6560       60.3236       62.6556       63.0775       78.3282       80.7938       96.4364      101.1656      109.7738      113.2492       90.1537       90.0150       82.7095       80.9555      117.1474      106.4541       92.6262       72.3314       57.3043       61.3377       44.2806       38.5964       31.7378       32.1398       32.4407       31.7680       34.0505       41.0229       60.1135       69.5086       72.4073       92.5270      134.7819      150.3839      151.2849      119.1641       88.5448       77.8298       88.0448       88.1335       82.8917       84.7844       97.0275      105.2913      120.9087      135.3615      134.6284      131.3954      132.5157      121.6275      126.8043      129.5735      118.1236      149.2622      164.8510      192.6727        0.0000        0.0000        0.0000        0.0000        0.0000      202.8000      133.8300        0.0000      150.5643      153.2230      158.8646      167.3820      232.3272      276.0877      286.1427        0.0000        0.0000        0.0000        0.0000        0.0000        0.0000        0.0000        0.0000        0.0000        0.0000        0.0000        0.0000        0.0000        0.0000        0.0000        0.0000        0.0000        0.0000        0.0000        0.0000        0.0000        0.0000        0.0000        0.0000        0.0000        0.0000        0.0000        0.0000        0.0000        0.0000        0.0000        0.0000        0.0000        0.0000        0.0000        0.0000        0.0000        0.0000        0.0000        0.0000        0.0000        0.0000        0.0000        0.0000        0.0000        0.0000        0.0000        0.0000        0.0000        0.0000        0.0000        0.0000        0.0000        0.0000        0.0000
        0.0000        0.0000        0.0000        0.0000        0.0000        0.0000        0.0000        0.0000        0.0000        0.0000        0.0000        0.0000        0.0000        0.0000        0.0000        0.0000        0.0000        0.0000        0.0000        0.0000        0.0000        0.0000        0.0000        0.0000        0.0000        0.0000        0.0000        0.0000        0.0000        0.0000        0.0000        0.0000        0.0000        0.0000        0.0000        0.0000        0.0000        0.0000        0.0000        0.0000        0.0000        0.0000        0.0000        0.0000        0.0000        0.0000        0.0000        0.0000        0.0000        0.0000        0.0000        0.0000        0.0000        0.0000        0.0000        0.0000        0.0000        0.0000        0.0000        0.0000        0.0000        0.0000        0.0000        0.0000        0.0000        0.0000        0.0000        0.0000        0.0000        0.0000        0.0000        0.0000        0.0000        0.0000        0.0000        0.0000        0.0000        0.0000        0.0000        0.0000        0.0000        0.0000        0.0000        0.0000        0.0000        0.0000        0.0000        0.0000        0.0000        0.0000        0.0000        0.0000        0.0000        0.0000        0.0000        0.0000        0.0000      173.2699        0.0000        0.0000        0.0000      144.5999      133.0735      127.5868      127.2250      132.8463      128.1144      155.5837      142.8538      129.3934      128.0239      105.6216      110.0212       85.9999       71.2771       69.2028       58.0480       46.3291       40.9275       40.6718       42.3933       48.7436       48.2080       53.3025       54.3490       58.3741       65.4788       77.4488       79.7192       87.3976       89.7208       98.4503      118.0650      101.9335      103.4571       80.3128       77.5208      102.7379      112.1468       76.2385       70.6737       70.8661       84.4894       49.1221       34.5123       36.5320       44.8611       41.1988       33.9944       37.3639       44.5499       64.4347       74.9190       92.1220      127.7306      189.4250      209.4182      175.6831      134.3319       99.0971       88.0780       86.2842       92.7333       88.3605       93.7198       99.8892      105.2243      135.4486      144.3144      133.7271      137.9997      123.4916      103.9913       98.9441      102.2078      107.7538      143.2683      176.6683      132.4046        0.0000        0.0000        0.0000        0.0000        0.0000      237.4201      117.4200       90.8700      179.7245      183.0695      215.5553      202.8060      265.2450      291.1390      315.0231        0.0000        0.0000        0.0000        0.0000        0.0000        0.0000        0.0000        0.0000        0.0000        0.0000        0.0000        0.0000        0.0000        0.0000        0.0000        0.0000        0.0000        0.0000        0.0000        0.0000        0.0000        0.0000        0.0000        0.0000        0.0000        0.0000        0.0000        0.0000        0.0000        0.0000        0.0000        0.0000        0.0000        0.0000        0.0000        0.0000        0.0000        0.0000        0.0000        0.0000        0.0000        0.0000        0.0000        0.0000        0.0000        0.0000        0.0000        0.0000        0.0000        0.0000        0.0000        0.0000        0.0000        0.0000        0.0000
        0.0000        0.0000        0.0000        0.0000        0.0000        0.0000        0.0000        0.0000        0.0000        0.0000        0.0000        0.0000        0.0000        0.0000        0.0000        0.0000        0.0000        0.0000        0.0000        0.0000        0.0000        0.0000        0.0000        0.0000        0.0000        0.0000        0.0000        0.0000        0.0000        0.0000        0.0000        0.0000        0.0000        0.0000        0.0000        0.0000        0.0000        0.0000        0.0000        0.0000        0.0000        0.0000        0.0000        0.0000        0.0000        0.0000        0.0000        0.0000        0.0000        0.0000        0.0000        0.0000        0.0000        0.0000        0.0000        0.0000        0.0000        0.0000        0.0000        0.0000        0.0000        0.0000        0.0000        0.0000        0.0000        0.0000        0.0000        0.0000        0.0000        0.0000        0.0000        0.0000        0.0000        0.0000        0.0000        0.0000        0.0000        0.0000        0.0000        0.0000        0.0000        0.0000        0.0000        0.0000        0.0000        0.0000        0.0000        0.0000        0.0000        0.0000        0.0000        0.0000        0.0000        0.0000        0.0000        0.0000        0.0000        0.0000        0.0000        0.0000        0.0000      181.3229      179.2993      135.4769      119.4662      115.6636      124.8538      128.6315      134.7265      127.9695      113.2378      110.4508      115.1728      128.3736       99.6928       79.1988       56.5270       45.1841       48.9293       49.3273       41.1136       48.9300       51.2344       58.8658       64.5215       64.0928       73.4397       82.4230       87.7387       92.7932       88.7719       95.8956       95.0912      106.8166      129.5682       97.2729       98.7697      106.3494      101.7158       77.8390       76.3304       73.8956       87.7353       51.9338       41.0640       40.9625       48.6997       47.1787       51.1078       74.6608       62.7603       82.8526       92.9022      109.0970      155.6700      224.3785      261.9314      212.5704      154.5514      117.6008      100.5156       95.6751      102.2906      101.6850      105.5283      104.3830      121.1646      156.2859      154.8404      154.3374      143.8096      109.7422       97.8340      102.6838      114.2129      121.8534      172.3176        0.0000        0.0000        0.0000        0.0000        0.0000        0.0000      221.3100      212.0100      102.6000      117.0600      189.5964      205.1237      206.4376      240.7927      259.4365      274.6693      298.2081        0.0000        0.0000        0.0000        0.0000        0.0000        0.0000        0.0000        0.0000        0.0000        0.0000        0.0000        0.0000        0.0000        0.0000        0.0000        0.0000        0.0000        0.0000        0.0000        0.0000        0.0000        0.0000        0.0000        0.0000        0.0000        0.0000        0.0000        0.0000        0.0000        0.0000        0.0000        0.0000        0.0000        0.0000        0.0000        0.0000        0.0000        0.0000        0.0000        0.0000        0.0000        0.0000        0.0000        0.0000        0.0000        0.0000        0.0000        0.0000        0.0000        0.0000        0.0000        0.0000        0.0000        0.0000        0.0000
        0.0000        0.0000        0.0000        0.0000        0.0000        0.0000        0.0000        0.0000        0.0000        0.0000        0.0000        0.0000        0.0000        0.0000        0.0000        0.0000        0.0000        0.0000        0.0000        0.0000        0.0000        0.0000        0.0000        0.0000        0.0000        0.0000        0.0000        0.0000        0.0000        0.0000        0.0000        0.0000        0.0000        0.0000        0.0000        0.0000        0.0000        0.0000        0.0000        0.0000        0.0000        0.0000        0.0000        0.0000        0.0000        0.0000        0.0000        0.0000        0.0000        0.0000        0.0000        0.0000        0.0000        0.0000        0.0000        0.0000        0.0000        0.0000        0.0000        0.0000        0.0000        0.0000        0.0000        0.0000        0.0000        0.0000        0.0000        0.0000        0.0000        0.0000        0.0000        0.0000        0.0000        0.0000        0.0000        0.0000        0.0000        0.0000        0.0000        0.0000        0.0000        0.0000        0.0000        0.0000        0.0000        0.0000        0.0000        0.0000        0.0000        0.0000        0.0000        0.0000        0.0000        0.0000        0.0000        0.0000        0.0000        0.0000        0.0000        0.0000        0.0000        0.0000      190.4338      133.1516      120.4257      125.7495      142.8732      139.6828      149.2877      128.7046      120.9128      118.9584      133.0353      108.6513       87.4582       69.5010       64.2401       64.3174       64.6601       67.1633       63.9156       57.5145       56.5300       64.8390       68.7854       75.5524       82.4935       94.7730      104.1688      119.4607      123.8971      117.9072      108.4326      120.3129      123.0103      123.5000      148.4587      147.3033      119.2417      116.6073       88.9796       83.4582       82.3777       67.0700       67.5488       60.0896       65.9179       77.9470       86.1193       83.3162       88.5598      103.1229      114.7132      126.2842      151.3276      214.4489      260.7286      246.0291      185.3580      129.3357      113.3388      107.1204      113.4520      129.4947      127.0306      134.1250      143.0398      162.6427      155.8175      161.8810      146.7484      108.3418      113.3863      112.0663      130.9202      111.3709      125.4723        0.0000        0.0000        0.0000        0.0000        0.0000        0.0000        0.0000      189.1200      185.7300      228.9600      218.6125      247.8772      210.2297      232.2100      260.6749      278.5795      301.5996        0.0000        0.0000        0.0000        0.0000        0.0000        0.0000        0.0000        0.0000        0.0000        0.0000        0.0000        0.0000        0.0000        0.0000        0.0000        0.0000        0.0000        0.0000        0.0000        0.0000        0.0000        0.0000        0.0000        0.0000        0.0000        0.0000        0.0000        0.0000        0.0000        0.0000        0.0000        0.0000        0.0000        0.0000        0.0000        0.0000        0.0000        0.0000        0.0000        0.0000        0.0000        0.0000        0.0000        0.0000        0.0000        0.0000        0.0000        0.0000        0.0000        0.0000        0.0000        0.0000        0.0000        0.0000        0.0000
        0.0000        0.0000        0.0000        0.0000        0.0000        0.0000        0.0000        0.0000        0.0000        0.0000        0.0000        0.0000        0.0000        0.0000        0.0000        0.0000        0.0000        0.0000        0.0000        0.0000        0.0000        0.0000        0.0000        0.0000        0.0000        0.0000        0.0000        0.0000        0.0000        0.0000        0.0000        0.0000        0.0000        0.0000        0.0000        0.0000        0.0000        0.0000        0.0000        0.0000        0.0000        0.0000        0.0000        0.0000        0.0000        0.0000        0.0000        0.0000        0.0000        0.0000        0.0000        0.0000        0.0000        0.0000        0.0000        0.0000        0.0000        0.0000        0.0000        0.0000        0.0000        0.0000        0.0000        0.0000        0.0000        0.0000        0.0000        0.0000        0.0000        0.0000        0.0000        0.0000        0.0000        0.0000        0.0000        0.0000        0.0000        0.0000        0.0000        0.0000        0.0000        0.0000        0.0000        0.0000        0.0000        0.0000        0.0000        0.0000        0.0000        0.0000        0.0000        0.0000        0.0000        0.0000        0.0000        0.0000        0.0000        0.0000        0.0000        0.0000        0.0000        0.0000        0.0000      134.5298      119.2855      131.9217      122.6549      143.6956      155.7485      149.9911      138.2392      154.0138      153.5718      140.3738      117.6125      101.0092       89.4694       85.0279       80.7240       82.0927       72.3962       73.1523       75.5530       98.2717      104.6236      114.9871      140.1134        0.0000        0.0000      127.7592      140.4222      116.5074      115.1914      120.0100      124.5907      139.7106      151.4947      160.5070      133.8675      159.6651      119.9124       83.2230       93.9305       90.2084       76.1319       78.3884       84.3759      115.7860      134.8919      136.0720      145.5440      156.6619      174.3269      174.1703      203.2866      252.3210      262.1295      252.1687      217.4341      168.8828      145.3910      143.5483      153.2687      163.1657      164.4545      180.1693      180.2357      173.1846      176.7889      180.0370      161.5159      128.7478      153.6668      109.3504        0.0000        0.0000        0.0000        0.0000        0.0000        0.0000        0.0000        0.0000        0.0000        0.0000        0.0000        0.0000        0.0000      220.8569      229.9530      225.6202      222.0238      240.4820      264.3059        0.0000        0.0000        0.0000        0.0000        0.0000        0.0000        0.0000        0.0000        0.0000        0.0000        0.0000        0.0000        0.0000        0.0000        0.0000        0.0000        0.0000        0.0000        0.0000        0.0000        0.0000        0.0000        0.0000        0.0000        0.0000        0.0000        0.0000        0.0000        0.0000        0.0000        0.0000        0.0000        0.0000        0.0000        0.0000        0.0000        0.0000        0.0000        0.0000        0.0000        0.0000        0.0000        0.0000        0.0000        0.0000        0.0000        0.0000        0.0000        0.0000        0.0000        0.0000        0.0000        0.0000        0.0000        0.0000        0.0000
        0.0000        0.0000        0.0000        0.0000        0.0000        0.0000        0.0000        0.0000        0.0000        0.0000        0.0000        0.0000        0.0000        0.0000        0.0000        0.0000        0.0000        0.0000        0.0000        0.0000        0.0000        0.0000        0.0000        0.0000        0.0000        0.0000        0.0000        0.0000        0.0000        0.0000        0.0000        0.0000        0.0000        0.0000        0.0000        0.0000        0.0000        0.0000        0.0000        0.0000        0.0000        0.0000        0.0000        0.0000        0.0000        0.0000        0.0000        0.0000        0.0000        0.0000        0.0000        0.0000        0.0000        0.0000        0.0000        0.0000        0.0000        0.0000        0.0000        0.0000        0.0000        0.0000        0.0000        0.0000        0.0000        0.0000        0.0000        0.0000        0.0000        0.0000        0.0000        0.0000        0.0000        0.0000        0.0000        0.0000        0.0000        0.0000        0.0000        0.0000        0.0000        0.0000        0.0000        0.0000        0.0000        0.0000        0.0000        0.0000        0.0000        0.0000        0.0000        0.0000        0.0000        0.0000        0.0000        0.0000        0.0000        0.0000        0.0000        0.0000        0.0000        0.0000        0.0000      144.3669      114.8186      106.1711      122.7966      145.3673      159.9891      161.3452      150.2037      173.5916      168.8040      145.8621      137.4026      118.1211      109.1881       98.2662       88.7746       69.9454       61.0799       60.1245       76.8791      117.4382      153.1185      162.3895        0.0000        0.0000        0.0000        0.0000        0.0000        0.0000      134.0848      140.2880      143.4836      159.9347      160.4007      174.8807      157.1943      134.0255      106.4184       97.9661       92.2239      100.2851       84.3257       88.1025      109.7543      133.0665      169.8304      194.4879      197.0780      225.7767      211.8673      232.9461      245.3971      295.4833      282.7438      285.7331      259.9897      190.7088      190.6177      159.8268      168.3085      171.1046      174.1261      192.7292      198.3021      199.1537      218.9087      227.9093      228.9587      183.3848        0.0000        0.0000        0.0000        0.0000        0.0000        0.0000        0.0000        0.0000        0.0000        0.0000        0.0000        0.0000        0.0000        0.0000        0.0000      201.1631      220.3248      215.3526      267.6938      313.7002      289.4171      277.8314        0.0000        0.0000        0.0000        0.0000        0.0000        0.0000        0.0000        0.0000        0.0000        0.0000        0.0000        0.0000        0.0000        0.0000        0.0000        0.0000        0.0000        0.0000        0.0000        0.0000        0.0000        0.0000        0.0000        0.0000        0.0000        0.0000        0.0000        0.0000        0.0000        0.0000        0.0000        0.0000        0.0000        0.0000        0.0000        0.0000        0.0000        0.0000        0.0000        0.0000        0.0000        0.0000        0.0000        0.0000        0.0000        0.0000        0.0000        0.0000        0.0000        0.0000        0.0000        0.0000        0.0000        0.0000        0.0000
        0.0000        0.0000        0.0000        0.0000        0.0000        0.0000        0.0000        0.0000        0.0000        0.0000        0.0000        0.0000        0.0000        0.0000        0.0000        0.0000        0.0000        0.0000        0.0000        0.0000        0.0000        0.0000        0.0000        0.0000        0.0000        0.0000        0.0000        0.0000        0.0000        0.0000        0.0000        0.0000        0.0000        0.0000        0.0000        0.0000        0.0000        0.0000        0.0000        0.0000        0.0000        0.0000        0.0000        0.0000        0.0000        0.0000        0.0000        0.0000        0.0000        0.0000        0.0000        0.0000        0.0000        0.0000        0.0000        0.0000        0.0000        0.0000        0.0000        0.0000        0.0000        0.0000        0.0000        0.0000        0.0000        0.0000        0.0000        0.0000        0.0000        0.0000        0.0000        0.0000        0.0000        0.0000        0.0000        0.0000        0.0000        0.0000        0.0000        0.0000        0.0000        0.0000        0.0000        0.0000        0.0000        0.0000        0.0000        0.0000        0.0000        0.0000        0.0000        0.0000        0.0000        0.0000        0.0000        0.0000        0.0000        0.0000        0.0000        0.0000        0.0000        0.0000        0.0000      154.7156      119.4669      119.3843      135.5824      141.3088      154.6212      161.2781      160.5001      168.4515      150.1642      150.4452      130.4454      117.9121      119.6526        0.0000       98.5490       81.2836        0.0000        0.0000       84.9654      126.7365        0.0000        0.0000        0.0000        0.0000        0.0000        0.0000        0.0000        0.0000      178.8042      169.7540      187.4014      219.6755      209.3411      203.9521      202.9744      177.4524      128.9579      122.9868      120.9077      109.9191      105.9540      112.8568      136.9284      171.7974      219.4908      233.4406      236.9798      236.6886      247.5074      288.3792      284.9392      330.4117      365.1357      347.3027      307.5458      228.6276      208.2426      187.6774      192.4181      193.9246      212.5823      217.6400      225.9543        0.0000        0.0000        0.0000        0.0000        0.0000        0.0000        0.0000        0.0000        0.0000        0.0000        0.0000        0.0000        0.0000        0.0000        0.0000        0.0000        0.0000        0.0000        0.0000        0.0000      240.1681      248.1322      241.2724      285.7917      335.0279        0.0000        0.0000        0.0000        0.0000        0.0000        0.0000        0.0000        0.0000        0.0000        0.0000        0.0000        0.0000        0.0000        0.0000        0.0000        0.0000        0.0000        0.0000        0.0000        0.0000        0.0000        0.0000        0.0000        0.0000        0.0000        0.0000        0.0000        0.0000        0.0000        0.0000        0.0000        0.0000        0.0000        0.0000        0.0000        0.0000        0.0000        0.0000        0.0000        0.0000        0.0000        0.0000        0.0000        0.0000        0.0000        0.0000        0.0000        0.0000        0.0000        0.0000        0.0000        0.0000        0.0000        0.0000        0.0000        0.0000        0.0000
        0.0000        0.0000        0.0000        0.0000        0.0000        0.0000        0.0000        0.0000        0.0000        0.0000        0.0000        0.0000        0.0000        0.0000        0.0000        0.0000        0.0000        0.0000        0.0000        0.0000        0.0000        0.0000        0.0000        0.0000        0.0000        0.0000        0.0000        0.0000        0.0000        0.0000        0.0000        0.0000        0.0000        0.0000        0.0000        0.0000        0.0000        0.0000        0.0000        0.0000        0.0000        0.0000        0.0000        0.0000        0.0000        0.0000        0.0000        0.0000        0.0000        0.0000        0.0000        0.0000        0.0000        0.0000        0.0000        0.0000        0.0000        0.0000        0.0000        0.0000        0.0000        0.0000        0.0000        0.0000        0.0000        0.0000        0.0000        0.0000        0.0000        0.0000        0.0000        0.0000        0.0000        0.0000        0.0000        0.0000        0.0000        0.0000        0.0000        0.0000        0.0000        0.0000        0.0000        0.0000        0.0000        0.0000        0.0000        0.0000        0.0000        0.0000        0.0000        0.0000        0.0000        0.0000        0.0000        0.0000        0.0000        0.0000        0.0000        0.0000        0.0000        0.0000        0.0000      146.3535      139.9731      143.0827      159.6947      150.4661      153.4973      161.2211      160.8069      144.3915      139.5210      146.6909        0.0000        0.0000        0.0000        0.0000        0.0000        0.0000        0.0000        0.0000        0.0000        0.0000        0.0000        0.0000        0.0000        0.0000        0.0000        0.0000        0.0000        0.0000        0.0000      222.6510      238.5929      276.5739      299.3691      275.2677      231.8658      202.3874      142.6410      140.7623      150.2054      124.4871      133.2599      150.2739      161.3231      210.5239      255.4812      258.8066      264.6234      267.7361      288.6771      290.9666      291.6136      324.7183      367.3762      358.3935      334.3427      256.2202      240.9381      209.5958      212.7787      216.3317      250.6952      213.3806        0.0000        0.0000        0.0000        0.0000        0.0000        0.0000        0.0000        0.0000        0.0000        0.0000        0.0000        0.0000        0.0000        0.0000        0.0000        0.0000        0.0000        0.0000        0.0000        0.0000        0.0000        0.0000      277.6299      301.9747      276.0083        0.0000      263.4999      298.3264        0.0000        0.0000        0.0000        0.0000        0.0000        0.0000        0.0000        0.0000        0.0000        0.0000        0.0000        0.0000        0.0000        0.0000        0.0000        0.0000        0.0000        0.0000        0.0000        0.0000        0.0000        0.0000        0.0000        0.0000        0.0000        0.0000        0.0000        0.0000        0.0000        0.0000        0.0000        0.0000        0.0000        0.0000        0.0000        0.0000        0.0000        0.0000        0.0000        0.0000        0.0000        0.0000        0.0000        0.0000        0.0000        0.0000        0.0000        0.0000        0.0000        0.0000        0.0000        0.0000        0.0000        0.0000        0.0000
        0.0000        0.0000        0.0000        0.0000        0.0000        0.0000        0.0000        0.0000        0.0000        0.0000        0.0000        0.0000        0.0000        0.0000        0.0000        0.0000        0.0000        0.0000        0.0000        0.0000        0.0000        0.0000        0.0000        0.0000        0.0000        0.0000        0.0000        0.0000        0.0000        0.0000        0.0000        0.0000        0.0000        0.0000        0.0000        0.0000        0.0000        0.0000        0.0000        0.0000        0.0000        0.0000        0.0000        0.0000        0.0000        0.0000        0.0000        0.0000        0.0000        0.0000        0.0000        0.0000        0.0000        0.0000        0.0000        0.0000        0.0000        0.0000        0.0000        0.0000        0.0000        0.0000        0.0000        0.0000        0.0000        0.0000        0.0000        0.0000        0.0000        0.0000        0.0000        0.0000        0.0000        0.0000        0.0000        0.0000        0.0000        0.0000        0.0000        0.0000        0.0000        0.0000        0.0000        0.0000        0.0000        0.0000        0.0000        0.0000        0.0000        0.0000        0.0000        0.0000        0.0000        0.0000        0.0000        0.0000        0.0000        0.0000        0.0000        0.0000        0.0000        0.0000        0.0000        0.0000        0.0000      145.5559      152.2634      147.1162      142.0949      131.0493      131.6020      119.8532       99.4393       83.0776       77.6917        0.0000        0.0000        0.0000        0.0000        0.0000        0.0000        0.0000        0.0000        0.0000        0.0000        0.0000        0.0000        0.0000        0.0000        0.0000        0.0000        0.0000        0.0000      241.0151      247.3659      282.5728      299.2215      282.1723      261.7826      175.7834      125.5575      121.1425      135.2407      143.7560      153.9971      173.0620      187.9508      233.6288      289.6915      335.5905      333.4007      245.1496      241.6755      208.5969      215.1150      265.3394      320.3104      323.4100      313.3717      275.1942      239.6404      218.5377      190.9748       83.9900       78.5975        0.0000        0.0000        0.0000        0.0000        0.0000        0.0000        0.0000        0.0000        0.0000        0.0000        0.0000        0.0000        0.0000        0.0000        0.0000        0.0000        0.0000        0.0000        0.0000        0.0000        0.0000        0.0000        0.0000        0.0000      359.3774      348.6234        0.0000      185.4300      257.5200        0.0000        0.0000        0.0000        0.0000        0.0000        0.0000        0.0000        0.0000        0.0000        0.0000        0.0000        0.0000        0.0000        0.0000        0.0000        0.0000        0.0000        0.0000        0.0000        0.0000        0.0000        0.0000        0.0000        0.0000        0.0000        0.0000        0.0000        0.0000        0.0000        0.0000        0.0000        0.0000        0.0000        0.0000        0.0000        0.0000        0.0000        0.0000        0.0000        0.0000        0.0000        0.0000        0.0000        0.0000        0.0000        0.0000        0.0000        0.0000        0.0000        0.0000        0.0000        0.0000        0.0000        0.0000        0.0000
        0.0000        0.0000        0.0000        0.0000        0.0000        0.0000        0.0000        0.0000        0.0000        0.0000        0.0000        0.0000        0.0000        0.0000        0.0000        0.0000        0.0000        0.0000        0.0000        0.0000        0.0000        0.0000        0.0000        0.0000        0.0000        0.0000        0.0000        0.0000        0.0000        0.0000        0.0000        0.0000        0.0000        0.0000        0.0000        0.0000        0.0000        0.0000        0.0000        0.0000        0.0000        0.0000        0.0000        0.0000        0.0000        0.0000        0.0000        0.0000        0.0000        0.0000        0.0000        0.0000        0.0000        0.0000        0.0000        0.0000        0.0000        0.0000        0.0000        0.0000        0.0000        0.0000        0.0000        0.0000        0.0000        0.0000        0.0000        0.0000        0.0000        0.0000        0.0000        0.0000        0.0000        0.0000        0.0000        0.0000        0.0000        0.0000        0.0000        0.0000        0.0000        0.0000        0.0000        0.0000        0.0000        0.0000        0.0000        0.0000        0.0000        0.0000        0.0000        0.0000        0.0000        0.0000        0.0000        0.0000        0.0000        0.0000        0.0000        0.0000        0.0000        0.0000        0.0000        0.0000        0.0000        0.0000      169.5736      160.4991      157.4206      140.2536      144.8022      114.7777       99.3439       86.2539       82.5973        0.0000        0.0000        0.0000        0.0000        0.0000        0.0000        0.0000        0.0000        0.0000        0.0000        0.0000        0.0000        0.0000        0.0000        0.0000        0.0000        0.0000        0.0000        0.0000        0.0000      323.1127      293.1809      305.6212      259.0112      177.9363      153.3322      146.1792      145.2720      149.6298      179.4966      180.3930      221.9614      286.9113      333.3791      351.5744      341.2716      259.4156      247.0403      212.0714      226.8253      268.9526      330.5356      347.7506      328.8694      243.5132        0.0000        0.0000      216.4998        0.0000        0.0000        0.0000        0.0000        0.0000        0.0000        0.0000        0.0000        0.0000        0.0000        0.0000        0.0000        0.0000        0.0000        0.0000        0.0000        0.0000        0.0000        0.0000        0.0000        0.0000        0.0000        0.0000        0.0000        0.0000        0.0000      348.1922      331.4102        0.0000        0.0000        0.0000        0.0000        0.0000        0.0000        0.0000        0.0000        0.0000        0.0000        0.0000        0.0000        0.0000        0.0000        0.0000        0.0000        0.0000        0.0000        0.0000        0.0000        0.0000        0.0000        0.0000        0.0000        0.0000        0.0000        0.0000        0.0000        0.0000        0.0000        0.0000        0.0000        0.0000        0.0000        0.0000        0.0000        0.0000        0.0000        0.0000        0.0000        0.0000        0.0000        0.0000        0.0000        0.0000        0.0000        0.0000        0.0000        0.0000        0.0000        0.0000        0.0000        0.0000        0.0000        0.0000        0.0000        0.0000        0.0000
[truncated: 212,709 more chars]
