# Supplementary material for: Multidimensional evaluation of the TRMM 3B43V7 satellite-based precipitation product in mainland China from 1998–2016
Source: PeerJ. 2020 Feb 20;8:e8615. doi: 10.7717/peerj.8615 (PMC7036276; doi:10.7717/peerj.8615)
Supplement: Supplemental Information 2 [file peerj-08-8615-s002.zip › TRMM_3B43 data/TRMM 3B43 data-Year-Month/2005-10.txt]

ncols         249
nrows         175
xllcorner     73.250
yllcorner     6.500
cellsize      0.25000
        0.0000        0.0000        0.0000        0.0000        0.0000        0.0000        0.0000        0.0000        0.0000        0.0000        0.0000        0.0000        0.0000        0.0000        0.0000        0.0000        0.0000        0.0000        0.0000        0.0000        0.0000        0.0000        0.0000        0.0000        0.0000        0.0000        0.0000        0.0000        0.0000        0.0000        0.0000        0.0000        0.0000        0.0000        0.0000        0.0000        0.0000        0.0000        0.0000        0.0000        0.0000        0.0000        0.0000        0.0000        0.0000        0.0000        0.0000        0.0000        0.0000        0.0000        0.0000        0.0000        0.0000        0.0000        0.0000        0.0000        0.0000        0.0000        0.0000        0.0000        0.0000        0.0000        0.0000        0.0000        0.0000        0.0000        0.0000        0.0000        0.0000        0.0000        0.0000        0.0000        0.0000        0.0000        0.0000        0.0000        0.0000        0.0000        0.0000        0.0000        0.0000        0.0000        0.0000        0.0000        0.0000        0.0000        0.0000        0.0000        0.0000        0.0000        0.0000        0.0000        0.0000        0.0000        0.0000        0.0000        0.0000        0.0000        0.0000        0.0000        0.0000        0.0000        0.0000        0.0000        0.0000        0.0000        0.0000        0.0000        0.0000        0.0000        0.0000        0.0000        0.0000        0.0000        0.0000        0.0000        0.0000        0.0000        0.0000        0.0000        0.0000        0.0000        0.0000        0.0000        0.0000        0.0000        0.0000        0.0000        0.0000        0.0000        0.0000        0.0000        0.0000        0.0000        0.0000        0.0000        0.0000        0.0000        0.0000        0.0000        0.0000        0.0000        0.0000        0.0000        0.0000        0.0000        0.0000        0.0000        0.0000        0.0000        0.0000        0.0000        0.0000        0.0000        0.0000        0.0000        0.0000        0.0000        0.0000        0.0000        0.0000        0.0000        0.0000        0.0000        0.0000        0.0000        0.0000        0.0000        0.0000        0.0000        0.0000        0.0000        0.0000        0.9050        0.7855        0.1588        0.0000        0.0000        0.0000        0.0543        0.2295        0.3022        0.5596        1.1438        2.3183        4.4198        3.1216        3.4402        2.0492        1.6512        1.2582        1.5883        1.9994        1.9955        2.2126        2.5947        2.9304        2.5795        3.7187        7.0423        3.3996        4.2795        6.4645        4.0192        4.5501        4.4883        3.7804        2.4396        1.9641        1.9553        2.3073        1.8060        1.8444        2.3947        3.7391        3.2132        2.7092        2.2444        2.5568        0.0000        0.0000        0.0000        0.0000        0.0000        0.0000        0.0000        0.0000        0.0000        0.0000        0.0000        0.0000        0.0000        0.0000        0.0000        0.0000        0.0000        0.0000        0.0000        0.0000        0.0000        0.0000        0.0000        0.0000        0.0000        0.0000        0.0000        0.0000        0.0000        0.0000
        0.0000        0.0000        0.0000        0.0000        0.0000        0.0000        0.0000        0.0000        0.0000        0.0000        0.0000        0.0000        0.0000        0.0000        0.0000        0.0000        0.0000        0.0000        0.0000        0.0000        0.0000        0.0000        0.0000        0.0000        0.0000        0.0000        0.0000        0.0000        0.0000        0.0000        0.0000        0.0000        0.0000        0.0000        0.0000        0.0000        0.0000        0.0000        0.0000        0.0000        0.0000        0.0000        0.0000        0.0000        0.0000        0.0000        0.0000        0.0000        0.0000        0.0000        0.0000        0.0000        0.0000        0.0000        0.0000        0.0000        0.0000        0.0000        0.0000        0.0000        0.0000        0.0000        0.0000        0.0000        0.0000        0.0000        0.0000        0.0000        0.0000        0.0000        0.0000        0.0000        0.0000        0.0000        0.0000        0.0000        0.0000        0.0000        0.0000        0.0000        0.0000        0.0000        0.0000        0.0000        0.0000        0.0000        0.0000        0.0000        0.0000        0.0000        0.0000        0.0000        0.0000        0.0000        0.0000        0.0000        0.0000        0.0000        0.0000        0.0000        0.0000        0.0000        0.0000        0.0000        0.0000        0.0000        0.0000        0.0000        0.0000        0.0000        0.0000        0.0000        0.0000        0.0000        0.0000        0.0000        0.0000        0.0000        0.0000        0.0000        0.0000        0.0000        0.0000        0.0000        0.0000        0.0000        0.0000        0.0000        0.0000        0.0000        0.0000        0.0000        0.0000        0.0000        0.0000        0.0000        0.0000        0.0000        0.0000        0.0000        0.0000        0.0000        0.0000        0.0000        0.0000        0.0000        0.0000        0.0000        0.0000        0.0000        0.0000        0.0000        0.0000        0.0000        0.0000        0.0000        0.0000        0.0000        0.0000        0.0000        0.0000        0.0000        0.0000        0.0000        0.0000        0.0000        0.0000        0.0000        0.0000        0.0000        0.0000        0.0000        1.3256        0.8354        0.6262        0.3919        0.2540        0.3578        0.4749        0.5835        0.1006        0.2944        1.1548        2.4037        3.8165        5.2442        4.0225        3.8358        2.8072        1.9427        1.6208        1.9531        2.2383        2.7738        4.0264        3.5024        3.7327        4.0520        6.0569        4.7428        2.4539        5.3133        6.1978        4.3218        3.5053        3.8516        3.2966        1.8745        2.4438        2.9051        1.8940        1.5536        1.2087        1.4475        1.6658        1.2128        1.6521        1.6348        2.2201        3.3082        4.2223        4.8630        5.3396        6.2728        9.0941        6.4484        0.0000        0.0000        0.0000        0.0000        0.0000        0.0000        0.0000        0.0000        0.0000        0.0000        0.0000        0.0000        0.0000        0.0000        0.0000        0.0000        0.0000        0.0000        0.0000        0.0000        0.0000        0.0000        0.0000
        0.0000        0.0000        0.0000        0.0000        0.0000        0.0000        0.0000        0.0000        0.0000        0.0000        0.0000        0.0000        0.0000        0.0000        0.0000        0.0000        0.0000        0.0000        0.0000        0.0000        0.0000        0.0000        0.0000        0.0000        0.0000        0.0000        0.0000        0.0000        0.0000        0.0000        0.0000        0.0000        0.0000        0.0000        0.0000        0.0000        0.0000        0.0000        0.0000        0.0000        0.0000        0.0000        0.0000        0.0000        0.0000        0.0000        0.0000        0.0000        0.0000        0.0000        0.0000        0.0000        0.0000        0.0000        0.0000       25.8399        0.0000       20.0547       16.9689        0.0000        0.0000        0.0000        0.0000        0.0000        0.0000        0.0000        0.0000        0.0000        0.0000        0.0000        0.0000        0.0000        0.0000        0.0000        0.0000        0.0000        0.0000        0.0000        0.0000        0.0000        0.0000        0.0000        0.0000        0.0000        0.0000        0.0000        0.0000        0.0000        0.0000        0.0000        0.0000        0.0000        0.0000        0.0000        0.0000        0.0000        0.0000        0.0000        0.0000        0.0000        0.0000        0.0000        0.0000        0.0000        0.0000        0.0000        0.0000        0.0000        0.0000        0.0000        0.0000        0.0000        0.0000        0.0000        0.0000        0.0000        0.0000        0.0000        0.0000        0.0000        0.0000        0.0000        0.0000        0.0000        0.0000        0.0000        0.0000        0.0000        0.0000        0.0000        0.0000        0.0000        0.0000        0.0000        0.0000        0.0000        0.0000        0.0000        0.0000        0.0000        0.0000        0.0000        0.0000        0.0000        0.0000        0.0000        0.0000        0.0000        0.0000        0.0000        0.0000        0.0000        0.0000        0.0000        0.0000        0.0000        0.0000        0.0000        0.0000        0.0000        0.0000        0.0000        0.0000        0.0000        0.0000        0.0000        0.0000        0.0000        0.0000        0.0000        0.0000        1.8837        1.2106        0.7765        0.9039        0.6170        0.8352        0.7402        0.9461        2.7462        0.0892        0.1078        0.2205        1.1072        1.3896        2.5334        2.6341        2.7873        2.9954        2.5409        1.5082        2.5403        4.6397        8.6657        8.6403        6.7787        7.6171        7.0360        5.5079        2.3249        1.4467        4.4797        4.3584        2.8615        3.2718        0.6024        0.5493        1.8648        1.3300        0.7496        0.4512        0.9149        1.0215        1.4792        2.4392        1.8206        1.3145        2.2076        2.4623        3.2341        3.6762        4.0510        4.4466        8.9349        9.9806        6.4393        7.1242        0.0000        0.0000        0.0000        0.0000        0.0000        0.0000        0.0000        0.0000        0.0000        0.0000        0.0000        0.0000        0.0000        0.0000        0.0000        0.0000        0.0000        0.0000        0.0000        0.0000        0.0000        0.0000
        0.0000        0.0000        0.0000        0.0000        0.0000        0.0000        0.0000        0.0000        0.0000        0.0000        0.0000        0.0000        0.0000        0.0000        0.0000        0.0000        0.0000        0.0000        0.0000        0.0000        0.0000        0.0000        0.0000        0.0000        0.0000        0.0000        0.0000        0.0000        0.0000        0.0000        0.0000        0.0000        0.0000        0.0000        0.0000        0.0000        0.0000        0.0000        0.0000        0.0000        0.0000        0.0000        0.0000        0.0000        0.0000        0.0000        0.0000        0.0000        0.0000        0.0000        0.0000        0.0000        0.0000       36.4293       33.0358       26.2160       27.1174       23.4219       19.6824        6.4921        0.0000        0.0000        0.0000        0.0000        0.0000        0.0000        0.0000        0.0000        0.0000        0.0000        0.0000        0.0000        0.0000        0.0000        0.0000        0.0000        0.0000        0.0000        0.0000        0.0000        0.0000        0.0000        0.0000        0.0000        0.0000        0.0000        0.0000        0.0000        0.0000        0.0000        0.0000        0.0000        0.0000        0.0000        0.0000        0.0000        0.0000        0.0000        0.0000        0.0000        0.0000        0.0000        0.0000        0.0000        0.0000        0.0000        0.0000        0.0000        0.0000        0.0000        0.0000        0.0000        0.0000        0.0000        0.0000        0.0000        0.0000        0.0000        0.0000        0.0000        0.0000        0.0000        0.0000        0.0000        0.0000        0.0000        0.0000        0.0000        0.0000        0.0000        0.0000        0.0000        0.0000        0.0000        0.0000        0.0000        0.0000        0.0000        0.0000        0.0000        0.0000        0.0000        0.0000        0.0000        0.0000        0.0000        0.0000        0.0000        0.0000        0.0000        0.0000        0.0000        0.0000        0.0000        0.0000        0.0000        0.0000        0.0000        0.0000        0.0000        0.0000        0.0000        0.0000        0.0000        0.0000        0.0000        0.0000        0.0000        0.0000        0.0000        2.9987        1.6045        1.1111        0.6951        0.7723        0.4970        0.4729        0.5053        1.2810        7.4791        0.0600        0.0156        0.1240        0.8056        0.9859        1.9690        1.9741        2.4417        2.2937        2.2447        2.5506        4.1075        6.0604        8.7033        7.1147        4.2150        6.8712        4.0909        1.4666        0.6532        0.8142        1.7368        2.8346        2.8401        2.9289        0.5131        1.9158        2.6471        2.3957        0.3471        0.1170        0.9361        1.3297        1.8163        1.9849        2.4473        2.3032        2.2218        3.2107        4.1689        5.0723        6.0620        6.4954        8.2686        8.3874        8.4107       11.4789       16.5469       15.5177        0.0000        0.0000        0.0000        0.0000        0.0000        0.0000        0.0000        0.0000        0.0000        0.0000        0.0000        0.0000        0.0000        0.0000        0.0000        0.0000        0.0000        0.0000        0.0000        0.0000
        0.0000        0.0000        0.0000        0.0000        0.0000        0.0000        0.0000        0.0000        0.0000        0.0000        0.0000        0.0000        0.0000        0.0000        0.0000        0.0000        0.0000        0.0000        0.0000        0.0000        0.0000        0.0000        0.0000        0.0000        0.0000        0.0000        0.0000        0.0000        0.0000        0.0000        0.0000        0.0000        0.0000        0.0000        0.0000        0.0000        0.0000        0.0000        0.0000        0.0000        0.0000        0.0000        0.0000        0.0000        0.0000        0.0000        0.0000        0.0000        0.0000        0.0000        0.0000        0.0000        0.0000       23.7190       22.1461       25.3799       27.2455       21.0999       15.0218       11.4195        0.0000        0.0000        0.0000        0.0000        0.0000        0.0000        0.0000        0.0000        0.0000        0.0000        0.0000        0.0000        0.0000        0.0000        0.0000        0.0000        0.0000        0.0000        0.0000        0.0000        0.0000        0.0000        0.0000        0.0000        0.0000        0.0000        0.0000        0.0000        0.0000        0.0000        0.0000        0.0000        0.0000        0.0000        0.0000        0.0000        0.0000        0.0000        0.0000        0.0000        0.0000        0.0000        0.0000        0.0000        0.0000        0.0000        0.0000        0.0000        0.0000        0.0000        0.0000        0.0000        0.0000        0.0000        0.0000        0.0000        0.0000        0.0000        0.0000        0.0000        0.0000        0.0000        0.0000        0.0000        0.0000        0.0000        0.0000        0.0000        0.0000        0.0000        0.0000        0.0000        0.0000        0.0000        0.0000        0.0000        0.0000        0.0000        0.0000        0.0000        0.0000        0.0000        0.0000        0.0000        0.0000        0.0000        0.0000        0.0000        0.0000        0.0000        0.0000        0.0000        0.0000        0.0000        0.0000        0.0000        0.0000        0.0000        0.0000        0.0000        0.0000        0.0000        0.0000        0.0000        0.0000        0.0000        0.0000        0.0000        0.0000        0.0000        1.7241        0.6004        0.4569        0.2218        1.0663        1.4050        1.1904        1.0190        1.7655        3.5710        0.2086        0.1321        0.1182        0.1603        0.7525        1.4082        1.0536        3.5488        4.9088        2.6606        3.5113        4.1310        2.9507        2.6086        1.8526        2.9647        3.3307        1.9026        1.6008        0.9914        0.9097        1.2998        1.5082        2.3472        2.4376        2.7341        2.0147        1.1529        0.7134        0.3562        0.6302        1.4067        1.7708        2.3952        2.2439        2.9601        2.8112        3.6852        5.3123        8.2332       10.0225       12.0104       12.2860       12.8807       13.6286       15.0318       17.3269       20.7014       20.5706       21.9352       22.7045        0.0000        0.0000        0.0000        0.0000        0.0000        0.0000        0.0000        0.0000        0.0000        0.0000        0.0000        0.0000        0.0000        0.0000        0.0000        0.0000        0.0000        0.0000
        0.0000        0.0000        0.0000        0.0000        0.0000        0.0000        0.0000        0.0000        0.0000        0.0000        0.0000        0.0000        0.0000        0.0000        0.0000        0.0000        0.0000        0.0000        0.0000        0.0000        0.0000        0.0000        0.0000        0.0000        0.0000        0.0000        0.0000        0.0000        0.0000        0.0000        0.0000        0.0000        0.0000        0.0000        0.0000        0.0000        0.0000        0.0000        0.0000        0.0000        0.0000        0.0000        0.0000        0.0000        0.0000        0.0000        0.0000        0.0000        0.0000        0.0000       21.5148       20.9017       21.5868       20.8137       22.4868       23.9021       21.1928       22.2413       20.8636       14.6646       11.3523       10.6713        0.0000        0.0000        0.0000        0.0000        0.0000        0.0000        0.0000        0.0000        0.0000        0.0000        0.0000        0.0000        0.0000        0.0000        0.0000        0.0000        0.0000        0.0000        0.0000        0.0000        0.0000        0.0000        0.0000        0.0000        0.0000        0.0000        0.0000        0.0000        0.0000        0.0000        0.0000        0.0000        0.0000        0.0000        0.0000        0.0000        0.0000        0.0000        0.0000        0.0000        0.0000        0.0000        0.0000        0.0000        0.0000        0.0000        0.0000        0.0000        0.0000        0.0000        0.0000        0.0000        0.0000        0.0000        0.0000        0.0000        0.0000        0.0000        0.0000        0.0000        0.0000        0.0000        0.0000        0.0000        0.0000        0.0000        0.0000        0.0000        0.0000        0.0000        0.0000        0.0000        0.0000        0.0000        0.0000        0.0000        0.0000        0.0000        0.0000        0.0000        0.0000        0.0000        0.0000        0.0000        0.0000        0.0000        0.0000        0.0000        0.0000        0.0000        0.0000        0.0000        0.0000        0.0000        0.0000        0.0000        0.0000        0.0000        0.0000        0.0000        0.0000        0.0000        0.0000        0.0000        0.0000        0.0000        0.0000        1.7199        1.3723        0.3675        0.2558        0.2707        1.1632        2.7477        1.6035        1.2425        1.3113        0.7925        0.2474        0.1349        0.2324        0.3789        1.1023        3.5703        2.3220        7.7131        4.7237        2.7243        2.2767        3.3316        1.9524        1.6872        1.5232        2.4104        2.1668        2.6140        1.6911        1.6282        1.0896        0.9579        0.9814        1.7843        4.2435        3.4838        2.0869        0.2952        0.3334        0.4491        0.3799        1.1579        1.6524        2.1841        2.8061        4.0204        4.2712        6.3531        6.9275       11.6962       12.5300       15.7910       15.1708       16.6013       20.1422       20.4972       23.0357       21.5319       21.8102       25.1719       18.0619        0.0000        0.0000        0.0000        0.0000        0.0000        0.0000        0.0000        0.0000        0.0000        0.0000        0.0000        0.0000        0.0000        0.0000       11.5073        9.0912        7.0769        0.0000
        0.0000        0.0000        0.0000        0.0000        0.0000        0.0000        0.0000        0.0000        0.0000        0.0000        0.0000        0.0000        0.0000        0.0000        0.0000        0.0000        0.0000        0.0000        0.0000        0.0000        0.0000        0.0000        0.0000        0.0000        0.0000        0.0000        0.0000        0.0000        0.0000        0.0000        0.0000        0.0000        0.0000        0.0000        0.0000        0.0000        0.0000        0.0000        0.0000        0.0000        0.0000        0.0000        0.0000        0.0000        0.0000        0.0000        0.0000        0.0000       18.1564       18.5852       19.1571       17.0099       17.8153       19.5608       18.9362       18.4542       17.9712       20.9928       22.5592       19.0657       16.8538       13.1619       11.2469        0.0000        0.0000        0.0000        0.0000        0.0000        0.0000        0.0000        0.0000        0.0000        0.0000        0.0000        0.0000        0.0000        0.0000        0.0000        0.0000        0.0000        0.0000        0.0000        0.0000        0.0000        0.0000        0.0000        0.0000        0.0000        0.0000        0.0000        0.0000        0.0000        0.0000        0.0000        0.0000        0.0000        0.0000        0.0000        0.0000        0.0000        0.0000        0.0000        0.0000        0.0000        0.0000        0.0000        0.0000        0.0000        0.0000        0.0000        0.0000        0.0000        0.0000        0.0000        0.0000        0.0000        0.0000        0.0000        0.0000        0.0000        0.0000        0.0000        0.0000        0.0000        0.0000        0.0000        0.0000        0.0000        0.0000        0.0000        0.0000        0.0000        0.0000        0.0000        0.0000        0.0000        0.0000        0.0000        0.0000        0.0000        0.0000        0.0000        0.0000        0.0000        0.0000        0.0000        0.0000        0.0000        0.0000        0.0000        0.0000        0.0000        0.0000        0.0000        0.0000        0.0000        0.0000        0.0000        0.0000        0.0000        0.0000        0.0000        0.0000        0.0000        0.0000        0.0000        0.0000        0.0000        1.7852        1.6596        1.1016        0.4274        0.3693        0.2362        0.9046        1.2890        1.2728        1.3881        1.2780        0.8110        0.4449        0.0454        0.1486        0.6470        1.4634        2.1787        1.9759        6.1385        3.5411        2.5035        2.3175        3.4936        2.4684        2.1661        1.6710        2.6015        2.2658        2.4647        1.6845        1.4431        1.6157        0.7862        0.7695        1.3990        1.6848        1.9990        1.6916        1.4673        0.5667        0.4998        0.6869        1.7579        2.6088        3.4206        4.3548        4.5819        6.0625        6.1158        8.9785       15.7513       18.2076       21.9978       23.3180       20.6802       25.4582       35.2985       31.8782       25.4108       24.6632       19.2954       19.1975       16.6001        0.0000        0.0000        0.0000        0.0000        0.0000        0.0000        0.0000        0.0000        0.0000       11.0950        6.1162       10.3767       10.3000        7.8613        8.5343       10.4258       12.9118
        0.0000        0.0000        0.0000        0.0000        0.0000        0.0000        0.0000        0.0000        0.0000        0.0000        0.0000        0.0000        0.0000        0.0000        0.0000        0.0000        0.0000        0.0000        0.0000        0.0000        0.0000        0.0000        0.0000        0.0000        0.0000        0.0000        0.0000        0.0000        0.0000        0.0000        0.0000        0.0000        0.0000        0.0000        0.0000        0.0000        0.0000        0.0000        0.0000        0.0000        0.0000        0.0000        0.0000        0.0000        0.0000        0.0000        0.0000        0.0000       15.1046       15.4645       15.4321       13.3832       14.1111       15.4842       15.1321       15.5147       17.3433       18.5216       20.2534       23.3699       25.4533       21.6745       16.0294       12.2191       11.4077       12.7026       12.3570        0.0000        0.0000        0.0000        0.0000        0.0000        0.0000        0.0000        0.0000        0.0000        0.0000        0.0000        0.0000        0.0000        0.0000        0.0000        0.0000        0.0000        0.0000        0.0000        0.0000        0.0000        0.0000        0.0000        0.0000        0.0000        0.0000        0.0000        0.0000        0.0000        0.0000        0.0000        0.0000        0.0000        0.0000        0.0000        0.0000        0.0000        0.0000        0.0000        0.0000        0.0000        0.0000        0.0000        0.0000        0.0000        0.0000        0.0000        0.0000        0.0000        0.0000        0.0000        0.0000        0.0000        0.0000        0.0000        0.0000        0.0000        0.0000        0.0000        0.0000        0.0000        0.0000        0.0000        0.0000        0.0000        0.0000        0.0000        0.0000        0.0000        0.0000        0.0000        0.0000        0.0000        0.0000        0.0000        0.0000        0.0000        0.0000        0.0000        0.0000        0.0000        0.0000        0.0000        0.0000        0.0000        0.0000        0.0000        0.0000        0.0000        0.0000        0.0000        0.0000        0.0000        0.0000        0.0000        0.0000        0.0000        0.0000        0.0000        0.0000        0.0000        1.5237        1.3124        0.9369        0.6087        0.5026        0.4993        0.4184        0.9639        1.5071        2.1578        1.1416        0.8732        0.2524        0.0931        0.2770        1.0308        1.0191        0.8699        0.5524        4.0821        3.8549        3.6006        2.9608        2.2660        1.7127        2.1492        1.7529        2.4097        2.2847        2.0616        1.9556        3.8476        2.4761        1.6074        2.0264        1.8188        0.8027        0.9691        1.2583        0.5466        0.7213        0.5968        0.8881        2.1720        2.4912        2.7323        5.0196        4.2757        5.6039       11.1529       19.0495       28.5775       26.2226       26.7856       32.4597       35.7452       41.2661       40.5947       26.9909       25.2909       19.3269       19.4020       15.1366        0.0000        0.0000        0.0000        0.0000        0.0000        0.0000        5.3378        5.3173        5.7433        6.4416        9.1103       10.0714       13.2618       12.3792       15.3246       11.9582        0.0000        0.0000
        0.0000        0.0000        0.0000        0.0000        0.0000        0.0000        0.0000        0.0000        0.0000        0.0000        0.0000        0.0000        0.0000        0.0000        0.0000        0.0000        0.0000        0.0000        0.0000        0.0000        0.0000        0.0000        0.0000        0.0000        0.0000        0.0000        0.0000        0.0000        0.0000        0.0000        0.0000        0.0000        0.0000        0.0000        0.0000        0.0000        0.0000        0.0000        0.0000        0.0000        0.0000        0.0000        0.0000        0.0000        0.0000        0.0000        0.0000        0.0000        9.9235        9.5379        9.6687        8.0394        9.2060        9.5635        9.3438        9.6695       11.4225       12.7229       11.6894       11.7976       13.1259       13.6943       12.8606       13.3011       20.8644       20.3523       14.9319       10.5456        6.6879        0.0000        0.0000        0.0000        0.0000        0.0000        0.0000        0.0000        0.0000        0.0000        0.0000        0.0000        0.0000        0.0000        0.0000        0.0000        0.0000        0.0000        0.0000        0.0000        0.0000        0.0000        0.0000        0.0000        0.0000        0.0000        0.0000        0.0000        0.0000        0.0000        0.0000        0.0000        0.0000        0.0000        0.0000        0.0000        0.0000        0.0000        0.0000        0.0000        0.0000        0.0000        0.0000        0.0000        0.0000        0.0000        0.0000        0.0000        0.0000        0.0000        0.0000        0.0000        0.0000        0.0000        0.0000        0.0000        0.0000        0.0000        0.0000        0.0000        0.0000        0.0000        0.0000        0.0000        0.0000        0.0000        0.0000        0.0000        0.0000        0.0000        0.0000        0.0000        0.0000        0.0000        0.0000        0.0000        0.0000        0.0000        0.0000        0.0000        0.0000        0.0000        0.0000        0.0000        0.0000        0.0000        0.0000        0.0000        0.0000        0.0000        0.0000        0.0000        0.0000        0.0000        0.0000        0.0000        0.0000        0.0000        0.0000        0.0000        0.3763        0.3650        0.4126        1.3451        1.1507        1.2366        1.3606        1.4306        7.6539        5.3975        1.3515        2.2093        0.7929        0.5807        0.9606        3.9083        6.2854        6.8907        7.3687        4.9041        4.9553        4.5673        3.8894        2.2940        2.0884        1.8692        1.9322        2.4375        1.9872        2.1716        2.6179        1.6896        3.0185        1.5084        1.0452        1.1514        1.3843        1.9790        1.9745        1.1604        1.1051        0.9109        1.8695        1.1503        1.6362        2.3984        6.8548        9.0421       14.0933        9.0632       29.4326       42.1779       34.6279       29.4609       33.7423       38.9968       31.2185       22.8759       25.4728       21.2527       23.0860       19.4220       18.2562       21.4588       17.5820       10.8462        9.0691        9.5022        7.3190        6.7446        7.7419        7.7749       10.0639        9.3275       15.0011       19.1098       18.5714       23.0613       21.2443        0.0000        0.0000
        0.0000        0.0000        0.0000        0.0000        0.0000        0.0000        0.0000        0.0000        0.0000        0.0000        0.0000        0.0000        0.0000        0.0000        0.0000        0.0000        0.0000        0.0000        0.0000        0.0000        0.0000        0.0000        0.0000        0.0000        0.0000        0.0000        0.0000        0.0000        0.0000        0.0000        0.0000        0.0000        0.0000        0.0000        0.0000        0.0000        0.0000        0.0000        0.0000        0.0000        0.0000        0.0000        0.0000        0.0000        0.0000        0.0000        0.0000        0.0000       13.2873       11.9784        9.1156        7.4400        7.4219        8.3611        8.7206        8.8023        9.4966       11.5827        9.7644       11.2705       11.7340       11.5798       12.5526       13.6217       14.4836       17.9295       20.6907       16.8576        9.9004        6.0059        0.0000        0.0000        0.0000        0.0000        0.0000        0.0000        0.0000        0.0000        0.0000        0.0000        0.0000        0.0000        0.0000        0.0000        0.0000        0.0000        0.0000        0.0000        0.0000        0.0000        0.0000        0.0000        0.0000        0.0000        0.0000        0.0000        0.0000        0.0000        0.0000        0.0000        0.0000        0.0000        0.0000        0.0000        0.0000        0.0000        0.0000        0.0000        0.0000        0.0000        0.0000        0.0000        0.0000        0.0000        0.0000        0.0000        0.0000        0.0000        0.0000        0.0000        0.0000        0.0000        0.0000        0.0000        0.0000        0.0000        0.0000        0.0000        0.0000        0.0000        0.0000        0.0000        0.0000        0.0000        0.0000        0.0000        0.0000        0.0000        0.0000        0.0000        0.0000        0.0000        0.0000        0.0000        0.0000        0.0000        0.0000        0.0000        0.0000        0.0000        0.0000        0.0000        0.0000        0.0000        0.0000        0.0000        0.0000        0.0000        0.0000        0.0000        0.0000        0.0000        0.0000        0.0000        0.0000        0.0000        0.0000        0.0000        0.0000        0.2205        0.2921        1.0040        1.9426        2.8248        0.0000        2.0476        5.2405        4.7191        0.0000        0.0000        0.0000        0.7524        0.9795        6.0404       11.7642        9.7730        4.8861        4.9412        5.3981        5.4941        4.7950        2.8853        2.9635        2.1624        3.1195        4.4250        3.2336        3.4680        1.8901        2.2305        1.8479        2.2750        1.1254        2.3051        2.8675        2.5373        2.4816        1.6873        1.5846        1.3028        4.5151        5.0981        2.1339        1.9595        2.6418        4.3997        6.0750       15.8951       27.5051       22.4590       24.6993       21.2719       26.8054       32.7692       22.8744       18.3048       19.7096       18.3582       13.3101        9.1586       10.5404        7.8068        8.2168        5.5000        5.9928        5.0065        8.7866        7.2872        8.0642        8.5103        9.5679       19.0044       20.9180       14.0234       22.4036       23.9662       21.0063        0.0000        0.0000
        0.0000        0.0000        0.0000        0.0000        0.0000        0.0000        0.0000        0.0000        0.0000        0.0000        0.0000        0.0000        0.0000        0.0000        0.0000        0.0000        0.0000        0.0000        0.0000        0.0000        0.0000        0.0000        0.0000        0.0000        0.0000        0.0000        0.0000        0.0000        0.0000        0.0000        0.0000        0.0000        0.0000        0.0000        0.0000        0.0000        0.0000        0.0000       20.1452       17.6350       11.3571        0.0000        0.0000        0.0000        0.0000        0.0000        0.0000        0.0000        8.6303        7.4653        7.5294        6.0780        5.3804        5.7257        6.9670        7.9193        8.3872        9.1067        9.4729       10.5450       10.9619       11.3478       10.6635       12.2654       12.0409       11.4361       14.6717       17.9718       16.3420        8.1333        0.0000        0.0000        0.0000        0.0000        0.0000        0.0000        0.0000        0.0000        0.0000        0.0000        0.0000        0.0000        0.0000        0.0000        0.0000        0.0000        0.0000        0.0000        0.0000        0.0000        0.0000        0.0000        0.0000        0.0000        0.0000        0.0000        0.0000        0.0000        0.0000        0.0000        0.0000        0.0000        0.0000        0.0000        0.0000        0.0000        0.0000        0.0000        0.0000        0.0000        0.0000        0.0000        0.0000        0.0000        0.0000        0.0000        0.0000        0.0000        0.0000        0.0000        0.0000        0.0000        0.0000        0.0000        0.0000        0.0000        0.0000        0.0000        0.0000        0.0000        0.0000        0.0000        0.0000        0.0000        0.0000        0.0000        0.0000        0.0000        0.0000        0.0000        0.0000        0.0000        0.0000        0.0000        0.0000        0.0000        0.0000        0.0000        0.0000        0.0000        0.0000        0.0000        0.0000        0.0000        0.0000        0.0000        0.0000        0.0000        0.0000        0.0000        0.0000        0.0000        0.0000        0.0000        0.0000        0.0000        0.0000        0.0000        0.0000        0.0000        0.0000        0.0000        0.0000        0.0000        0.0000        0.0000        0.0000        0.0000        0.0000        0.0000        0.0000        0.0000        0.0000        8.6309       11.1947        7.0808        5.6898        5.9722        6.0911        5.9042        5.1794        3.2489        2.9049        2.7312        5.5778        5.5343        4.0921        4.8137        4.7991        7.7908        8.9825        2.6413        1.1696        1.8474        2.0204        1.8976        2.1795        2.9874        2.6366        1.7132        5.1272        6.5931        5.9234        5.2959        7.0986        7.8770       12.4562       24.8316       23.3621       15.9371       12.5864       11.1305       14.3123       20.2972       16.4597       13.0639       18.7556        9.1428        6.7918        6.1471        5.4715       10.3084        6.5158        4.7435        7.5441        9.3677       17.2161       16.7726       13.5102       12.3885       14.3370       23.3888       28.9094       23.4981       23.8929       25.6025        0.0000        0.0000        0.0000
        0.0000        0.0000        0.0000        0.0000        0.0000        0.0000        0.0000        0.0000        0.0000        0.0000        0.0000        0.0000        0.0000        0.0000        0.0000        0.0000        0.0000        0.0000        0.0000        0.0000        0.0000        0.0000        0.0000        0.0000        0.0000        0.0000        0.0000        0.0000        0.0000        0.0000        0.0000        0.0000        0.0000        0.0000        0.0000        0.0000        0.0000        0.0000       13.6764       23.4559       39.7456       34.0564       18.7092       14.3441       12.5824       12.7125       16.0649       19.6009       15.9382       11.1667       10.1272        7.4965        5.5169        5.4842        6.2069        7.0100        7.5758        8.7537       10.0108        9.5753        9.9142       10.6249       10.8274       10.7142       10.8515       10.9487       10.4229       13.3657       17.0294       13.6696        6.6572        5.4979        0.0000        0.0000        0.0000        0.0000        0.0000        0.0000        0.0000        0.0000        0.0000        0.0000        0.0000        0.0000        0.0000        0.0000        0.0000        0.0000        0.0000        0.0000        0.0000        0.0000        0.0000        0.0000        0.0000        0.0000        0.0000        0.0000        0.0000        0.0000        0.0000        0.0000        0.0000        0.0000        0.0000        0.0000        0.0000        0.0000        0.0000        0.0000        0.0000        0.0000        0.0000        0.0000        0.0000        0.0000        0.0000        0.0000        0.0000        0.0000        0.0000        0.0000        0.0000        0.0000        0.0000        0.0000        0.0000        0.0000        0.0000        0.0000        0.0000        0.0000        0.0000        0.0000        0.0000        0.0000        0.0000        0.0000        0.0000        0.0000        0.0000        0.0000        0.0000        0.0000        0.0000        0.0000        0.0000        0.0000        0.0000        0.0000        0.0000        0.0000        0.0000        0.0000        0.0000        0.0000        0.0000        0.0000        0.0000        0.0000        0.0000        0.0000        0.0000        0.0000        0.0000        0.0000        0.0000        0.0000        0.0000        0.0000        0.0000        0.0000        0.0000        0.0000        0.0000        0.0000        0.0000        0.0000        0.0000        0.0000        0.0000        0.0000        0.0000        0.0000        9.4582        6.3414        6.0848        6.0061        6.3162        5.9843        5.4610        4.0412        4.5126        3.1617        3.4091        4.4362        4.9059       10.9952       12.0468       10.6279        6.3122        1.1690        2.6977        2.7455        3.2534       10.5660        8.7675        6.0489       12.1134        4.8314        8.7849        8.0980        7.0631       10.6634        9.6062        9.7688        9.8847       14.3780       11.9468       12.4618       13.4255       22.5027       14.0322       15.6491       15.2858       14.4418       12.2011        9.2681        7.9747        4.1502        4.1716        7.5445        7.7789        5.5405        6.2655       12.3978       16.7498       14.7100       14.1630       14.7280       20.4414       22.7548       23.8100       23.7202       27.8029        0.0000        0.0000        0.0000        0.0000
        0.0000        0.0000        0.0000        0.0000        0.0000        0.0000        0.0000        0.0000        0.0000        0.0000        0.0000        0.0000        0.0000        0.0000        0.0000        0.0000        0.0000        0.0000        0.0000        0.0000        0.0000        0.0000        0.0000        0.0000        0.0000        0.0000        0.0000        0.0000        0.0000        0.0000        0.0000        0.0000        0.0000        0.0000        0.0000        0.0000        0.0000        7.7861        7.8437        7.7450       12.2297       15.2352        9.3720        7.8794        9.7008       15.7514       13.2642        6.3799        5.4678        4.9883        4.3196        4.1457        2.8546        4.6601        5.5878        7.9625       10.0275        8.1982        7.6515        7.4326        7.8481       10.1401        8.6042        9.7912       11.4287       12.0698       10.7810        9.2897        9.7129       16.1465       14.6186        6.2000        0.0000        0.0000        0.0000        0.0000        0.0000        0.0000        0.0000        0.0000        0.0000        0.0000        0.0000        0.0000        0.0000        0.0000        0.0000        0.0000        0.0000        0.0000        0.0000        0.0000        0.0000        0.0000        0.0000        0.0000        0.0000        0.0000        0.0000        0.0000        0.0000        0.0000        0.0000        0.0000        0.0000        0.0000        0.0000        0.0000        0.0000        0.0000        0.0000        0.0000        0.0000        0.0000        0.0000        0.0000        0.0000        0.0000        0.0000        0.0000        0.0000        0.0000        0.0000        0.0000        0.0000        0.0000        0.0000        0.0000        0.0000        0.0000        0.0000        0.0000        0.0000        0.0000        0.0000        0.0000        0.0000        0.0000        0.0000        0.0000        0.0000        0.0000        0.0000        0.0000        0.0000        0.0000        0.0000        0.0000        0.0000        0.0000        0.0000        0.0000        0.0000        0.0000        0.0000        0.0000        0.0000        0.0000        0.0000        0.0000        0.0000        0.0000        0.0000        0.0000        0.0000        0.0000        0.0000        0.0000        0.0000        0.0000        0.0000        0.0000        0.0000        0.0000        0.0000        0.0000        0.0000        0.0000        0.0000        1.9199        1.8455        2.4523        7.7180       15.8733        0.0000        8.1267        6.5333        3.9889        4.0542        4.6409        5.0811        8.5592       17.0357        9.3305        2.0863        5.0758        5.3380        9.5431        9.1935        5.5881        5.3469        2.1789        3.3391        8.7975        9.4644       13.1440        9.8862       11.9237       15.4836       10.9569       11.0744        8.1342       10.1809        9.4152        6.1258        5.8522        6.4108        7.4377        8.4642        9.6881       14.1434       11.8299       14.1174       17.4149       13.3903       17.0939       16.4262       13.5650       13.8615        9.3496        8.4827        9.4478        8.7393        8.7292       10.1181       12.6888       15.1667       15.0996       18.1807       17.4752       21.8379       25.9985       28.8049       33.1274       36.8766        0.0000        0.0000        0.0000        0.0000
        0.0000        0.0000        0.0000        0.0000        0.0000        0.0000        0.0000        0.0000        0.0000        0.0000        0.0000        0.0000        0.0000        0.0000        0.0000        0.0000        0.0000        0.0000        0.0000        0.0000        0.0000        0.0000        0.0000        0.0000        0.0000        0.0000        0.0000        0.0000        0.0000        0.0000        0.0000        0.0000        0.0000        0.0000        0.0000        0.0000        0.0000        6.3245        6.4783        6.2151        6.9520        6.6200        7.0711        8.4887       11.5578        9.2715        8.7306        5.4178        3.9258        3.5197        3.3609        2.9202        3.0357        4.2894        4.3882        5.9911        6.1746        6.2858        7.0796        6.0874        6.7314        7.4034        7.9013       10.4252       12.3531       10.9966        9.8004        9.7126        8.8237        8.8898        9.0400        9.8234        8.5214        0.0000        0.0000        0.0000        0.0000        0.0000        0.0000        0.0000        0.0000        0.0000        0.0000        0.0000        0.0000        0.0000        0.0000        0.0000        0.0000        0.0000        0.0000        0.0000        0.0000        0.0000        0.0000        0.0000        0.0000        0.0000        0.0000        0.0000        0.0000        0.0000        0.0000        0.0000        0.0000        0.0000        0.0000        0.0000        0.0000        0.0000        0.0000        0.0000        0.0000        0.0000        0.0000        0.0000        0.0000        0.0000        0.0000        0.0000        0.0000        0.0000        0.0000        0.0000        0.0000        0.0000        0.0000        0.0000        0.0000        0.0000        0.0000        0.0000        0.0000        0.0000        0.0000        0.0000        0.0000        0.0000        0.0000        0.0000        0.0000        0.0000        0.0000        0.0000        0.0000        0.0000        0.0000        0.0000        0.0000        0.0000        0.0000        0.0000        0.0000        0.0000        0.0000        0.0000        0.0000        0.0000        0.0000        0.0000        0.0000        0.0000        0.0000        0.0000        0.0000        0.0000        0.0000        0.0000        0.0000        0.0000        0.0000        0.0000        0.0000        0.0000        0.0000        1.2251        0.9794        0.7230        0.5645        1.4043        1.7752        2.4109        8.0372       15.0599       13.9694       10.9922        8.4943       13.0991       14.8938       11.9237        9.2234       13.2816        7.0069        5.1541        2.2142        3.5210        6.5577        8.0899        8.0996        3.8037        2.7890        6.5506        7.9278        8.6724        9.3098        8.7340       10.4764       13.7457       11.6261       13.3255       12.9288       11.5311        7.2108        4.4648        5.2269        5.1950        5.5137        6.4435        7.6058        8.1229        9.1723       10.6365       12.5158       13.1377       12.7798       12.7861       11.7434       13.6867       11.4057        9.3950       11.3555       12.3306       12.3224       12.8274       14.5202       14.3233       12.0693       21.5100       23.8391       26.7533       29.6078       38.9984       43.5756       48.0354        0.0000        0.0000        0.0000        0.0000        0.0000
        0.0000        0.0000        0.0000        0.0000        0.0000        0.0000        0.0000        0.0000        0.0000        0.0000        0.0000        0.0000        0.0000        0.0000        0.0000        0.0000        0.0000        0.0000        0.0000        0.0000        0.0000        0.0000        0.0000        0.0000        0.0000        0.0000        0.0000        0.0000        0.0000        0.0000        0.0000        0.0000        0.0000        0.0000        0.0000        0.0000        6.2197        6.3996        6.5048        7.1229        7.2413        7.0018        8.7274       13.4505       10.2861        8.2873        7.7045        4.7995        4.4012        3.6683        3.5509        2.7669        2.7394        3.6655        3.3006        4.8707        4.5859        7.8720        6.6137        6.4165        6.3180        6.8714        7.2849        9.8454       10.4140       10.6297       10.1146       10.3815        9.3163        8.1554        7.3295        5.4356        0.0000        0.0000        0.0000        0.0000        0.0000        0.0000        0.0000        0.0000        0.0000        0.0000        0.0000        0.0000        0.0000        0.0000        0.0000        0.0000        0.0000        0.0000        0.0000        0.0000        0.0000        0.0000        0.0000        0.0000        0.0000        0.0000        0.0000        0.0000        0.0000        0.0000        0.0000        0.0000        0.0000        0.0000        0.0000        0.0000        0.0000        0.0000        0.0000        0.0000        0.0000        0.0000        0.0000        0.0000        0.0000        0.0000        0.0000        0.0000        0.0000        0.0000        0.0000        0.0000        0.0000        0.0000        0.0000        0.0000        0.0000        0.0000        0.0000        0.0000        0.0000        0.0000        0.0000        0.0000        0.0000        0.0000        0.0000        0.0000        0.0000        0.0000        0.0000        0.0000        0.0000        0.0000        0.0000        0.0000        0.0000        0.0000        0.0000        0.0000        0.0000        0.0000        0.0000        0.0000        0.0000        0.0000        0.0000        0.0000        0.0000        0.0000        0.0000        0.0000        0.0000        0.0000        0.0000        0.0000        0.0000        0.0000        0.0000        0.0000        1.3408        1.3147        1.1167        1.4674        1.7372        1.0818        1.0868        1.8178        2.1496        3.1811        5.5225        8.6578        9.2718       11.9456       15.2379       17.7803       13.6532       14.7649       12.5453        9.7045       11.0623       13.0527        9.9012        4.4589        4.7879        5.6708        3.9386        3.9273        5.7462        7.2862        8.1956        8.0881       10.0379        7.5710        7.2751        6.8303        6.7825        5.9576        4.8925        5.7438        5.1729        5.8318        5.6121        5.8275        6.4000        7.2568        7.8687        8.7628       14.0949       12.9861       15.0287       24.5301       16.5444       13.4382       14.2015       18.2444       14.0590       13.8478       14.9383       14.3935       14.5610       14.5441       14.9505       16.0160       18.8179       25.5675       20.3119       25.8260       30.9101       36.1195       40.0043       41.1366        0.0000        0.0000        0.0000        0.0000        0.0000
        0.0000        0.0000        0.0000        0.0000        0.0000        0.0000        0.0000        0.0000        0.0000        0.0000        0.0000        0.0000        0.0000        0.0000        0.0000        0.0000        0.0000        0.0000        0.0000        0.0000        0.0000        0.0000        0.0000        0.0000        0.0000        0.0000        0.0000        0.0000        0.0000        0.0000        0.0000        0.0000        0.0000        0.0000        0.0000        5.4681        5.3595        6.9417        8.4290        7.3592        6.6316        6.8619        7.5335       10.0614        8.9437        8.5856        8.2302        4.3595        4.0857        3.8317        7.6563        7.0069        3.0467        3.2386        2.6562        4.1257        4.3206        6.1184        6.9036        6.2352        7.4437        8.0833        9.1701       10.6287       11.4096       10.4140        9.6525       10.6040       10.3538        8.6950        7.4102        5.1453        0.0000        0.0000        0.0000        0.0000        0.0000        0.0000        0.0000        0.0000        0.0000        0.0000        0.0000        0.0000        0.0000        0.0000        0.0000        0.0000        0.0000        0.0000        0.0000        0.0000        0.0000        0.0000        0.0000        0.0000        0.0000        0.0000        0.0000        0.0000        0.0000        0.0000        0.0000        0.0000        0.0000        0.0000        0.0000        0.0000        0.0000        0.0000        0.0000        0.0000        0.0000        0.0000        0.0000        0.0000        0.0000        0.0000        0.0000        0.0000        0.0000        0.0000        0.0000        0.0000        0.0000        0.0000        0.0000        0.0000        0.0000        0.0000        0.0000        0.0000        0.0000        0.0000        0.0000        0.0000        0.0000        0.0000        0.0000        0.0000        0.0000        0.0000        0.0000        0.0000        0.0000        0.0000        0.0000        0.0000        0.0000        0.0000        0.0000        0.0000        0.0000        0.0000        0.0000        0.0000        0.0000        0.0000        0.0000        0.0000        0.0000        0.0000        0.0000        0.0000        0.0000        0.0000        0.0000        0.0000        0.0000        0.0000        0.0000        0.5546        0.8886        0.8185        0.5237        1.0451        1.3009        1.4730        1.6993        2.4923        2.4760        3.3847        4.1041        4.5845        7.1705        7.9413        8.1040        8.3960       11.6077       12.9091       10.0031       12.3660       15.0813       10.0481        3.1929        5.4436        4.7243        6.2830        4.8007        5.3882        6.7208        6.2726        6.1314        5.5003        5.2859        5.5919        5.1981        5.7726        5.4798        5.6100        5.3012        6.5163        6.1327        5.8892        6.5988        6.7846        8.0403       11.6578        9.3490       10.2048       12.9799       13.2925       16.9163       19.2269       20.0810       16.5691       14.2583       14.3345       14.4664       16.2815       17.0121       21.7176       22.8291       20.8342       19.9680       21.2345       18.8830       25.3431       24.4903       30.2247       36.0842       36.4269       36.4638       41.7470        0.0000        0.0000        0.0000        0.0000        0.0000
        0.0000        0.0000        0.0000        0.0000        0.0000        0.0000        0.0000        0.0000        0.0000        0.0000        0.0000        0.0000        0.0000        0.0000        0.0000        0.0000        0.0000        0.0000        0.0000        0.0000        0.0000        0.0000        0.0000        0.0000        0.0000        0.0000        0.0000        0.0000        0.0000        0.0000        0.0000        0.0000        0.0000        0.0000        0.0000        2.0240        3.3166        6.7415       12.8307       11.9481        9.0052        7.3382        7.4881        7.9358        8.4874        8.7174        8.0833        6.2406        5.9564       14.6182       27.5122       26.4432       28.1236        4.2206        3.9617        3.4323        4.0379        4.3760        5.5095        8.4427       10.2499       10.0023       10.0736       11.5111       11.0840        9.5328        9.2035       10.3915        9.0624        7.9090        6.9833        5.0160        0.0000        0.0000        0.0000        0.0000        0.0000        0.0000        0.0000        0.0000        0.0000        0.0000        0.0000        0.0000        0.0000        0.0000        0.0000        0.0000        0.0000        0.0000        0.0000        0.0000        0.0000        0.0000        0.0000        0.0000        0.0000        0.0000        0.0000        0.0000        0.0000        0.0000        0.0000        0.0000        0.0000        0.0000        0.0000        0.0000        0.0000        0.0000        0.0000        0.0000        0.0000        0.0000        0.0000        0.0000        0.0000        0.0000        0.0000        0.0000        0.0000        0.0000        0.0000        0.0000        0.0000        0.0000        0.0000        0.0000        0.0000        0.0000        0.0000        0.0000        0.0000        0.0000        0.0000        0.0000        0.0000        0.0000        0.0000        0.0000        0.0000        0.0000        0.0000        0.0000        0.0000        0.0000        0.0000        0.0000        0.0000        0.0000        0.0000        0.0000        0.0000        0.0000        0.0000        0.0000        0.0000        0.0000        0.0000        0.0000        0.0000        0.0000        0.0000        0.0000        0.0000        0.0000        0.0000        0.0000        0.0000        0.0000        0.3672        0.0653        0.3615        0.2066        0.1607        0.3802        0.6525        0.9431        1.3534        1.1255        0.6700        0.5600        0.7049        3.1235        4.1803        5.7344        9.6092        9.7943       10.0749       13.9446       13.9692       13.2284       16.2857       15.0711        5.5130        6.7599        6.3812        5.6044        5.2415        6.0449        6.6167        6.5309        7.2888        9.8567       11.2211       13.1879       12.2921       11.2358        9.4270        9.1753        8.6054        6.8906        6.9770        6.1721        6.7695        8.1578        9.6935        9.7635       10.0041       10.0330       11.5425       11.9432       18.7845       24.7232       22.4564       16.8649       14.2247       18.6269       18.9211       18.6793       18.3433       18.1753       20.7286       20.8563       20.6219       21.1563       22.9052       23.4685       23.4809       31.2626       44.5060       42.5812       42.1902        0.0000        0.0000        0.0000        0.0000        0.0000        0.0000
        0.0000        0.0000        0.0000        0.0000        0.0000        0.0000        0.0000        0.0000        0.0000        0.0000        0.0000        0.0000        0.0000        0.0000        0.0000        0.0000        0.0000        0.0000        0.0000        0.0000        0.0000        0.0000        0.0000        0.0000        0.0000        0.0000        0.0000        0.0000        0.0000        0.0000        0.0000        0.0000        0.0000        0.0000        0.0000        3.7693        3.0526        5.4586        5.9860        8.8238        8.9639       11.9313       10.6585        9.2508        9.2408        9.0511        8.7225        6.5396        6.7333       10.7072       10.0897       12.0747        7.4769        4.9183        5.6543        3.8724        3.9490        3.8110        3.8824        8.1858        8.6194        9.7267       10.0770        9.0389        7.9162        8.1037        7.9535        9.0948        8.1864        7.6178        6.9445        0.0000        0.0000        0.0000        0.0000        0.0000        0.0000        0.0000        0.0000        0.0000        0.0000        0.0000        0.0000        0.0000        0.0000        0.0000        0.0000        0.0000        0.0000        0.0000        0.0000        0.0000        0.0000        0.0000        0.0000        0.0000        0.0000        0.0000        0.0000        0.0000        0.0000        0.0000        0.0000        0.0000        0.0000        0.0000        0.0000        0.0000        0.0000        0.0000        0.0000        0.0000        0.0000        0.0000        0.0000        0.0000        0.0000        0.0000        0.0000        0.0000        0.0000        0.0000        0.0000        0.0000        0.0000        0.0000        0.0000        0.0000        0.0000        0.0000        0.0000        0.0000        0.0000        0.0000        0.0000        0.0000        0.0000        0.0000        0.0000        0.0000        0.0000        0.0000        0.0000        0.0000        0.0000        0.0000        0.0000        0.0000        0.0000        0.0000        0.0000        0.0000        0.0000        0.0000        0.0000        0.0000        0.0000        0.0000        0.0000        0.0000        0.0000        0.0000        0.0000        0.0000        0.0000        0.7666        0.7476        0.0000        0.6867        0.4895        0.3769        0.1050        0.1494        0.0761        0.0000        5.5569       50.5981       38.7701        5.7258        0.6691        0.6395        0.7646        1.3433        3.7714        4.8945        6.3509       10.6189       11.4476        9.8799       11.7650        9.6800       14.1430       11.4379        7.8557        7.7541        7.7920        6.5672        5.9816        5.6653        6.5798        6.9132        7.6756        9.0233       12.0996       13.2409       13.5927       13.7816       13.1783       13.4942       12.1132       11.1480        9.3035       12.8317        9.0684        8.6111       11.4607       12.1187       11.6713       15.2030       18.5989       12.9572       16.2050       20.4897       23.7276       25.0584       21.6201       19.4349       20.6734       21.4607       22.1660       22.5370       21.4866       22.0195       21.9341       23.5250       24.0497       23.3025       25.4114       29.0256       39.3419       49.3078       48.7402        0.0000        0.0000        0.0000        0.0000        0.0000        0.0000        0.0000
        0.0000        0.0000        0.0000        0.0000        0.0000        0.0000        0.0000        0.0000        0.0000        0.0000        0.0000        0.0000        0.0000        0.0000        0.0000        0.0000        0.0000        0.0000        0.0000        0.0000        0.0000        0.0000        0.0000        0.0000        0.0000        0.0000        0.0000        0.0000        0.0000       28.8547       21.6632       13.4023        9.7220        5.8393        4.4730        2.4215        2.1792        2.0180        2.1875        4.2937        5.2837        6.6605        6.9883        8.1464        8.7433        9.2751        8.9665        6.9776        7.3785        7.1210        6.6757        5.0386        5.1372        4.7918        4.3449        1.8616        2.1633        1.6310        2.7592        6.2797        6.5562        8.4398        7.6707        7.1820        7.2918        7.4962        7.3161        8.5636        8.4208        8.1319        8.4217        5.3616        4.7642        0.0000        0.0000        0.0000        0.0000        0.0000        0.0000        0.0000        0.0000        0.0000        0.0000        0.0000        0.0000        0.0000        0.0000        0.0000        0.0000        0.0000        0.0000        0.0000        0.0000        0.0000        0.0000        0.0000        0.0000        0.0000        0.0000        0.0000        0.0000        0.0000        0.0000        0.0000        0.0000        0.0000        0.0000        0.0000        0.0000        0.0000        0.0000        0.0000        0.0000        0.0000        0.0000        0.0000        0.0000        0.0000        0.0000        0.0000        0.0000        0.0000        0.0000        0.0000        0.0000        0.0000        0.0000        0.0000        0.0000        0.0000        0.0000        0.0000        0.0000        0.0000        0.0000        0.0000        0.0000        0.0000        0.0000        0.0000        0.0000        0.0000        0.0000        0.0000        0.0000        0.0000        0.0000        0.0000        0.0000        0.0000        0.0000        0.0000        0.0000        0.0000        0.0000        0.0000        0.0000        0.0000        0.0000        0.0000        0.0000        0.0000        0.0000        0.0000        0.9695        0.8815        0.8650        0.8533        0.7221        0.8127        0.7208        0.5286        0.3395        0.0963        0.0287       16.3240       51.3134       19.1010       11.2835        0.5575        0.3861        0.8538        2.7551        3.7307        5.7887        9.1494       11.8751       13.3823       12.8941       11.1823        9.2337        8.2153        7.0618        7.0239        7.8821        6.5701        8.2705       11.1049        9.9208        7.9381        7.5763        8.8984       10.9373       27.5441       16.8841       17.1787       18.6586       16.0604       16.1296       17.4616       17.0594       16.4024       17.6938       17.4001       16.0441       17.4780       19.9827       19.9170       19.7703       18.8844       15.9760       16.9114       23.9851       27.9269       22.5955       20.5681       21.3393       25.6324       27.2214       28.8126       30.8620       28.9441       26.8830       25.0945       26.1930       28.9584       27.7347       29.4385       34.6106       47.2520       55.8817        0.0000        0.0000        0.0000        0.0000        0.0000        0.0000        0.0000        0.0000
        0.0000        0.0000        0.0000        0.0000        0.0000        0.0000        0.0000        0.0000        0.0000        0.0000        0.0000        0.0000        0.0000        0.0000        0.0000        0.0000        0.0000        0.0000        0.0000        0.0000        0.0000        0.0000        0.0000        0.0000        0.0000        0.0000       19.8370       20.6452       20.3624       16.8766       13.6787        7.0428        4.8947        3.6902        3.1395        1.8841        1.9379        2.0295        1.6924        3.0214        3.8673        4.8124        6.0877        7.3485        8.1704        8.6910        8.8206        7.1091        7.5132        7.2871        6.6561        5.0059        4.7004        4.7058        4.3295        1.2383        0.6716        1.2384        1.7559        3.9846        4.6937        5.3820        5.7939        7.1437        7.7334        7.9629        7.7497        9.0473        8.8591       11.7361       11.9591        5.8913        5.1265        4.7253        4.4833        3.8923        4.0340        4.1031        3.6879        2.4714        2.4109        2.4347        0.0000        0.0000        0.0000        0.0000        0.0000        0.0000        0.0000        0.0000        0.0000        0.0000        0.0000        0.0000        0.0000        0.0000        0.0000        0.0000        0.0000        0.0000        0.0000        0.0000        0.0000        0.0000        0.0000        0.0000        0.0000        0.0000        0.0000        0.0000        0.0000        0.0000        0.0000        0.0000        0.0000        0.0000        0.0000        0.0000        0.0000        0.0000        0.0000        0.0000        0.0000        0.0000        0.0000        0.0000        0.0000        0.0000        0.0000        0.0000        0.0000        0.0000        0.0000        0.0000        0.0000        0.0000        0.0000        0.0000        0.0000        0.0000        0.0000        0.0000        0.0000        0.0000        0.0000        0.0000        0.0000        0.0000        0.0000        0.0000        0.0000        0.0000        0.0000        0.6229        0.5689        0.0422        0.1554        0.2980        0.0000        0.0000        0.0000        0.0000        0.9773        1.1898        0.9951        0.9700        1.0353        0.9306        0.8018        0.8334        0.8955        0.5053        0.3300        0.0907        0.0764        0.2253        1.2302        1.8557        0.2562        2.6564        1.7817        2.6733        4.7538        8.8286       18.1731       13.7983       13.9010       14.2380       13.6634       15.7967       11.4266        8.8074        7.3334        8.7029       14.4433        6.5788        7.4073        6.9710        6.7257        7.1300        8.4017       10.1150       12.8804       21.5464       18.3068       20.3823       22.8200       23.5390       21.3454       21.5104       21.3110       17.6864       18.7537       18.0424       17.1859       19.1972       20.2264       23.9055       21.3331       22.9091       19.8159       19.5630       22.6717       36.1129       45.7974       41.5979       27.4152       31.7507       37.1255       39.3770       34.6765       33.3302       33.6151       33.7224       34.6193       32.6184       36.7139       36.2811       38.6726       48.5642       56.8994        0.0000        0.0000        0.0000        0.0000        0.0000        0.0000        0.0000        0.0000
        0.0000        0.0000        0.0000        0.0000        0.0000        0.0000        0.0000        0.0000        0.0000        0.0000        0.0000        0.0000        0.0000        0.0000        0.0000        0.0000        0.0000        0.0000        0.0000        0.0000        0.0000        0.0000        0.0000        0.0000        0.0000       16.5345       13.6944        3.0130        1.9814        2.0211        1.7923        1.6609        1.6114        2.1288        1.2041        2.9327        2.8069        3.9598        3.2445        3.5683        3.2890        3.7285        4.4548        5.9496        6.6429        6.9480        7.2248        8.0378        8.4313        8.4213        7.6387        4.7270        4.5271        4.6259        3.5558        2.2645        1.4425        1.7315        2.2503        5.8060        7.1786        9.6924        9.3670       10.5178       10.2350       10.4445        9.6577        9.4905        9.5115        8.9812        8.7192        6.0913        5.3428        4.9632        4.8528        3.8087        4.0060        4.1721        3.9819        2.5724        3.2458        3.3105        3.2073        2.1762        0.0000        0.0000        0.0000        0.0000        0.0000        0.0000        0.0000        0.0000        0.0000        0.0000        0.0000        0.0000        0.0000        0.0000        0.0000        0.0000        0.0000        0.0000        0.0000        0.0000        0.0000        0.0000        0.0000        0.0000        0.0000        0.0000        0.0000        0.0000        0.0000        0.0000        0.0000        0.0000        0.0000        0.0000        0.0000        0.0000        0.0000        0.0000        0.0000        0.0000        0.0000        0.0000        0.0000        0.0000        0.0000        0.0000        0.0000        0.0000        0.0000        0.0000        0.0000        0.0000        0.0000        0.0000        0.0000        0.0000        0.0000        0.0000        0.0000        0.0000        0.0000        0.0000        0.0000        0.0000        0.0000        0.0000        0.0000        0.0000        1.2049        1.1703        1.1569        1.2625        1.3141        1.2602        1.2099        1.1250        1.0925        1.0413        0.8696        0.4653        0.5082        0.3561        0.3389        0.6043        0.6368        0.6868        0.6601        0.8899        0.9916        0.8571        0.6374        0.8340        0.4913        0.6526        1.1030        2.6204        2.2154        3.4475        6.7848        6.5520        4.1197        7.2267        8.4666       11.4341       14.6024       11.4003        9.4592        9.1902        7.2214        8.6763        8.6491        5.5529        5.4308        5.8283        7.6402        7.4612        7.9244       15.0073       15.6540       18.4100       21.1003       19.2606       21.8693       20.5766       18.3236       17.6164       18.2708       15.4499       15.8850       17.5847       18.6372       21.7049       30.4748       28.9721       34.6725       41.3005       35.7888       32.2891       37.0687       42.8533       52.0207       45.2105       41.2849       51.6014       49.6873       44.6932       42.4008       40.8792       42.0378       40.8843        0.0000        0.0000       57.2248       58.8851       59.4602       62.6168        0.0000        0.0000        0.0000        0.0000        0.0000        0.0000        0.0000        0.0000        0.0000
        0.0000        0.0000        0.0000        0.0000        0.0000        0.0000        0.0000        0.0000        0.0000        0.0000        0.0000        0.0000        0.0000        0.0000        0.0000        0.0000        0.0000        0.0000        0.0000        0.0000        0.0000        0.0000        0.0000        0.0000        0.0000        0.0000        9.5707        5.1556        3.5196        2.8793        1.6427        2.7886        1.4772        1.6277        1.6269        2.7619        3.7235        3.8253        3.6260        3.4575        3.5553        4.6933        5.9362        7.6527        6.6547        7.1659        7.7146        8.3552        8.8788        8.7312        7.9043        4.9744        4.1210        3.0451        2.6656        1.5132        1.1095        1.2984        1.5564        5.7818        6.6523        8.1172        8.3128        9.4651        9.7339       10.1326       10.1006        9.8772        9.2089        8.6692        8.0398        5.7559        5.8035        5.6478        5.8678        4.5198        5.0937        5.3972        5.4440        4.5743        5.5382        5.4594        2.9720        2.6497        2.3002        1.6371        0.0000        0.0000        0.0000        0.0000        0.0000        0.0000        0.0000        0.0000        0.0000        0.0000        0.0000        0.0000        0.0000        0.0000        0.0000        0.0000        0.0000        0.0000        0.0000        0.0000        0.0000        0.0000        0.0000        0.0000        0.0000        0.0000        0.0000        0.0000        0.0000        0.0000        0.0000        0.0000        0.0000        0.0000        0.0000        0.0000        0.0000        0.0000        0.0000        0.0000        0.0000        0.0000        0.0000        0.0000        0.0000        0.0000        0.0000        0.0000        0.0000        0.0000        0.0000        0.0000        0.0000        0.0000        0.0000        0.0000        0.0000        0.0000        0.0000        0.0000        0.0000        0.0000        0.0000        0.0000        0.0000        0.0000        1.3082        1.3765        1.4713        1.6166        1.7568        1.7592        1.5419        1.3819        1.2799        1.1203        0.9271        0.3956        0.3310        0.2961        0.3151        0.5619        0.6826        0.7444        0.8235        1.0886        1.2671        1.1698        1.6059        1.1203        0.6620        0.7895        1.5430        4.0151        5.4458        7.6369        6.3930        2.7955        5.1547        4.7950        4.6193        6.3981        7.8295        8.6048        8.4129        7.6192        7.3352       16.8466        6.8678        6.2518        7.2722        5.9390        6.8939        9.2129        9.7866       11.0938       14.8098       15.0180       17.7037       18.4098       16.8669       20.3791       18.7697       19.5281       20.0695       19.6268       19.5632       22.5594       25.1267       25.3520       38.1421       34.5959       48.1595       62.7799       61.1839       47.7554       44.0905       35.6608       37.5113       41.0389       43.2888       47.4276       50.0504       47.9632       49.9664       46.3607       45.5120        0.0000        0.0000        0.0000        0.0000        0.0000        0.0000        0.0000        0.0000        0.0000        0.0000        0.0000        0.0000        0.0000        0.0000        0.0000        0.0000
        0.0000        0.0000        0.0000        0.0000        0.0000        0.0000        0.0000        0.0000        0.0000        0.0000        0.0000        0.0000        0.0000        0.0000        0.0000        0.0000        0.0000        0.0000        0.0000        0.0000        0.0000        0.0000        0.0000        0.0000        0.0000        0.0000        0.0000        2.8573        2.4846        2.5470        1.7536        1.5130        1.2792        1.3241        2.8278        3.0230        4.2707        5.2226        5.5367        4.8244        4.3530        5.6302        7.4559        9.7867       10.3921       10.8424        8.7612        8.6045        9.0508        8.6136        7.3668        3.9883        3.3446        3.3158        2.2143        1.2353        1.3137        1.2710        2.3440        6.2684        7.5788        7.5829        7.8689        9.9394       10.4374        9.8771       10.0208        9.5461        9.0159        8.5100        7.9676        5.5306        5.2764        6.1090        6.3169        5.1186        5.6813        5.7051        5.6955        5.2523        4.0286        2.8331        2.3387        1.8319        1.0212        0.9349        0.9610        0.5543        0.2916        0.2237        0.0000        0.0000        0.0000        0.0000        0.0000        0.0000        0.0000        0.0000        0.0000        0.0000        0.0000        0.0000        0.0000        0.0000        0.0000        0.0000        0.0000        0.0000        0.0000        0.0000        0.0000        0.0000        0.0000        0.0000        0.0000        0.0000        0.0000        0.0000        0.0000        0.0000        0.0000        0.0000        0.0000        0.0000        0.0000        0.0000        0.0000        0.0000        0.0000        0.0000        0.0000        0.0000        0.0000        0.0000        0.0000        0.0000        0.0000        0.0000        0.0000        0.0000        0.0000        0.0000        0.0000        0.0000        0.0000        0.0000        0.0000        0.0000        0.0000        0.0000        0.0000        1.2831        1.4338        1.5433        1.5983        1.6422        1.7510        1.7697        1.8015        1.7634        1.6000        1.4462        1.1375        0.4750        0.3247        0.2627        0.3009        0.5935        0.7383        0.8268        1.1877        1.2054        0.9193        0.8336        0.7690        1.1466        0.9145        0.9184        1.6452        7.7062        5.5271        5.0206        5.1995        5.9144        5.2767        4.7428        4.5526        5.7565        6.6044        7.9092        8.5530        8.5350       12.4184        6.6862        6.4433        5.1443        5.4607        6.1799        7.3952        8.7953       12.2895       10.6201       13.2141       15.1081       15.5011       20.7908       22.3236       20.8506       20.7613       21.6447       24.3733       25.7968       26.2632       29.5074       37.8518       37.0835       48.2545       51.1648       46.1582       55.5648       48.6155       39.5245       39.0700       38.1011       37.9336       38.8208       39.7267       42.0524       44.1864       45.4926       47.2041       48.1051       47.4161        0.0000        0.0000        0.0000        0.0000        0.0000        0.0000        0.0000        0.0000        0.0000        0.0000        0.0000        0.0000        0.0000        0.0000        0.0000        0.0000
        0.0000        0.0000        0.0000        0.0000        0.0000        0.0000        0.0000        0.0000        0.0000        0.0000        0.0000        0.0000        0.0000        0.0000        0.0000        0.0000        0.0000        0.0000        0.0000        0.0000        0.0000        0.0000        0.0000        0.0000        0.0000        0.0000        0.0000        3.5064        2.8861        2.1507        2.0954        1.6779        1.1695        1.5148        1.7908        3.0057        6.3479        7.8134        7.7583       10.2382       11.7069       10.3221       10.8577       12.2393       10.0769        9.5037        8.9464        8.5634        8.7018        7.9640        6.8671        4.1691        3.9455        2.7801        2.1693        1.1208        1.0554        3.0690        3.5979        6.0544        7.8774        8.5101        8.3335       11.1464       11.8411       10.6800       12.0162       10.0665        8.8833        8.4358        7.3413        5.4760        5.7152        5.8948        6.3420        5.4222        5.7793        7.0789        7.1304        4.2268        2.4793        2.6240        2.3331        2.0799        3.8297        6.7143        2.1624        2.7398        0.5301        0.3071        0.0000        0.0000        0.0000        0.0000        0.0000        0.0000        0.0000        0.0000        0.0000        0.0000        0.0000        0.0000        0.0000        0.0000        0.0000        0.0000        0.0000        0.0000        0.0000        0.0000        0.0000        0.0000        0.0000        0.0000        0.0000        0.0000        0.0000        0.0000        0.0000        0.0000        0.0000        0.0000        0.0000        0.0000        0.0000        0.0000        0.0000        0.0000        0.0000        0.0000        0.0000        0.0000        0.0000        0.0000        0.0000        0.0000        0.0000        0.0000        0.0000        0.0000        0.0000        0.0000        0.0000        0.0000        0.0000        0.0000        0.0000        0.0000        0.0000        0.0000        0.0000        0.0000        1.6153        1.7752        1.7759        1.8488        1.7483        1.8319        1.7602        1.7760        1.7719        1.5956        1.2332        0.4822        0.3381        0.3121        0.3332        0.6192        0.9866        0.9740        0.8830        0.9190        1.0113        1.1188        1.0638        0.9714        1.5752        2.3407        2.8270        3.5226        2.1434        1.7413        4.1477        3.4913        4.5176        2.9008        3.6545        5.6305        6.6584        7.2948        6.8111        7.6484        8.1414        5.7238        5.7452        5.8098       10.8497        7.9116       10.9019       12.1738       12.7119       12.5889       12.6503       14.0137       15.8697       18.1242       23.4152       25.7012       28.2126       26.7417       27.5318       33.7383       34.2097       33.7106       35.5886       35.0424       33.3593       35.1856       33.3619       37.1416       31.5694       34.2934       34.9235       39.4856       36.7309       35.6986       36.1308       37.8128       38.4322       41.1706       43.8450       43.7431       45.5166        0.0000        0.0000        0.0000        0.0000        0.0000        0.0000        0.0000        0.0000        0.0000        0.0000        0.0000        0.0000        0.0000        0.0000        0.0000        0.0000
        0.0000        0.0000        0.0000        0.0000        0.0000        0.0000        0.0000        0.0000        0.0000        0.0000        0.0000        0.0000        0.0000        0.0000        0.0000        0.0000        0.0000        0.0000        0.0000        0.0000        0.0000        0.0000        0.0000        0.0000        0.0000        0.0000        0.0000        0.0000        6.7296        5.9400        5.5902        4.8298        5.0736        4.1829        4.1357        6.9726        9.5332       10.9678       12.4896       11.9374       14.4595       21.7354       20.7288       20.2719       15.7851       11.0224       10.8759        8.7141        7.8135        7.0275        6.0012        6.6554        6.0901        4.0704        3.7508        3.7642        3.9103        4.1243        6.6011       19.8943       32.7649       34.1083       15.9150       10.4045       12.0546       12.3411       11.6475        9.9354        9.8813        8.1519        7.2946        3.8190        3.9490        6.2762        8.2127        8.2819        8.5129        9.0647        9.6788        7.0225       11.8164       16.4471        9.5685        8.1166       11.1548       12.7162       13.1450       12.9629        7.9975        2.3993        3.0520        0.0000        0.0000        0.0000        0.0000        0.0000        0.0000        0.0000        0.0000        0.0000        0.0000        0.0000        0.0000        0.0000        0.0000        0.0000        0.0000        0.0000        0.0000        0.0000        0.0000        0.0000        0.0000        0.0000        0.0000        0.0000        0.0000        0.0000        0.0000        0.0000        0.0000        0.0000        0.0000        0.0000        0.0000        0.0000        0.0000        0.0000        0.0000        0.0000        0.0000        0.0000        0.0000        0.0000        0.0000        0.0000        0.0000        0.0000        0.0000        0.0000        0.0000        0.0000        0.0000        0.0000        0.0000        0.0000        0.0000        0.0000        0.0000        0.0000        0.0000        0.0000        0.0000        1.8655        1.8543        1.8016        1.8343        1.9666        1.7576        2.0957        2.0762        1.8321        1.6117        0.7238        0.5118        0.7126        1.0718        0.6950        0.5390        0.5599        0.6537        0.9250        1.3906        1.5627        1.7394        4.4717        4.5460        4.8567        3.8421        3.7938        4.0230        2.5100        2.3033        1.8610        2.0160        2.1086        2.8598        5.2541        6.1273        6.2877        6.2045        5.4123        5.2614        5.2223        5.5194        5.3400        5.7710        7.2884        9.2390       14.5254       16.5395       14.2363       14.8387       17.6435       25.0816       27.1873       28.0898       28.3127       36.5954       40.4144       39.2159       43.7941       40.3655       38.6731       52.3579       46.1659       37.5632       38.5322       43.8219       33.0585       31.7780       34.9016       43.8897       36.1389       34.2914       30.7008       31.3149       29.3620       27.7615       27.2657       30.9559       38.6641       39.2413        0.0000        0.0000        0.0000        0.0000        0.0000        0.0000        0.0000        0.0000        0.0000        0.0000        0.0000        0.0000        0.0000        0.0000        0.0000        0.0000
        0.0000        0.0000        0.0000        0.0000        0.0000        0.0000        0.0000        0.0000        0.0000        0.0000        0.0000        0.0000        0.0000        0.0000        0.0000        0.0000        0.0000        0.0000        0.0000        0.0000        0.0000        0.0000        0.0000        0.0000        0.0000        0.0000        0.0000        0.0000        9.4029        8.1414        7.4688        6.1667        6.6093        6.6820        5.7725        8.9577       12.7190       12.5513       12.6304       12.8109       11.9015       11.5808       12.7038       20.0907       19.1249       18.0972       14.5510        8.1719        6.5145        6.2944        6.7127        8.0712        5.8131        4.4734        4.3139        5.9679        5.2481        5.0586        5.5281        5.2885        8.0259       18.4859       41.0902       55.6039       36.5233       20.4811       20.6005       19.7634       16.7978       12.2297        8.1076        4.9068        3.9415        4.8958        7.1855        9.0137       11.8891       11.8402       18.8554       21.1671       19.5080       28.8037       31.9039       22.0630       10.9834        8.9831        8.3893        7.0388        7.7663        3.7278        4.7045        0.0000        0.0000        0.0000        0.0000        0.0000        0.0000        0.0000        0.0000        0.0000        0.0000        0.0000        0.0000        0.0000        0.0000        0.0000        0.0000        0.0000        0.0000        0.0000        0.0000        0.0000        0.0000        0.0000        0.0000        0.0000        0.0000        0.0000        0.0000        0.0000        0.0000        0.0000        0.0000        0.0000        0.0000        0.0000        0.0000        0.0000        0.0000        0.0000        0.0000        0.0000        0.0000        0.0000        0.0000        0.0000        0.0000        0.0000        0.0000        0.0000        0.0000        0.0000        0.0000        0.0000        0.0000        0.0000        0.0000        0.0000        0.0000        0.0000        0.0000        1.9887        2.2523        2.0544        2.0427        1.7477        1.7422        1.8972        2.5582        2.8769        2.4078        2.1873        2.5135        2.0134        1.4680        0.8568        0.6769        0.6790        0.6680        0.8126        0.9362        1.3106        1.2802        2.0095        1.8965        4.0983        5.1405        4.2176        3.3470        2.3801        3.2338        2.3560        2.7548        2.3094        2.2629        2.6483        3.4152        6.2562        7.6778        9.0539        6.2962        5.4369        5.3887        6.0900       10.3135        6.5622        8.5536       10.3071       12.4126       15.3001       18.8769       20.1701       22.7321       26.8600       27.3138       28.5502       32.7498       34.9471       41.5890       42.6575       38.7891       42.3801       44.6676       33.5705       67.5056       65.1826       31.5031       32.7855       39.4234       42.8733       38.2434       36.1635       37.1115       30.4431       26.2431       23.1410       24.8583       22.7767       21.4903       22.7246       24.1654       33.0275       34.3991        0.0000        0.0000        0.0000        0.0000        0.0000        0.0000        0.0000        0.0000        0.0000        0.0000        0.0000        0.0000        0.0000        0.0000        0.0000        0.0000
        0.0000        0.0000        0.0000        0.0000        0.0000        0.0000        0.0000        0.0000        0.0000        0.0000        0.0000        0.0000        0.0000        0.0000        0.0000        0.0000        0.0000        0.0000        0.0000        0.0000        0.0000        0.0000        0.0000        0.0000        0.0000        0.0000        0.0000        0.0000       22.4207       15.6104       14.5220       15.2257       11.7013        9.7750        9.4131       14.3129       11.3933       10.8086       12.0668       10.4108       10.9527        9.5417        8.5040        9.7448       11.2428       11.3635       10.0391        6.8394        5.3879        4.9379        5.1113        8.2381        8.2873        7.0872        6.0111        7.0927        7.5942        6.3378        4.9045        2.8410        2.7332        3.6333        7.4011       21.7576       48.3425       53.8609       32.4576       20.5304       12.6290        8.0307        5.1554        2.9774        5.2976        5.5297        5.4797        7.0905        8.6761        9.6788       14.9409       26.4890       31.1097       27.0659       34.2276       48.5807       31.4742       10.5222        7.6960        4.8610        4.7739        2.1353        2.1890        1.9604        0.0000        0.0000        0.0000        0.0000        0.0000        0.0000        0.0000        0.0000        0.0000        0.0000        0.0000        0.0000        0.0000        0.0000        0.0000        0.0000        0.0000        0.0000        0.0000        0.0000        0.0000        0.0000        0.0000        0.0000        0.0000        0.0000        0.0000        0.0000        0.0000        0.0000        0.0000        0.0000        0.0000        0.0000        0.0000        0.0000        0.0000        0.0000        0.0000        0.0000        0.0000        0.0000        0.0000        0.0000        0.0000        0.0000        0.0000        0.0000        0.0000        0.0000        0.0000        0.0000        0.0000        0.0000        0.0000        0.0000        0.0000        0.0000        1.6636        2.1674        2.3676        2.4322        2.2211        1.9985        2.1255        2.0959        2.3135        2.2317        2.1117        2.0693        2.4935        4.4000        0.4853        1.5515        7.4251        0.9486        1.1599        1.0376        1.2608        1.6888       45.1490       37.2310        7.9975        3.5290        5.2776        5.5781        4.7962        4.7176        4.3888        3.6470        5.1722        3.9096        4.7232        4.3368        4.6627        7.5840        8.2949        7.3665       11.5418        5.9338        5.8550        5.7334        7.0288        9.7577       12.9299       12.0558       14.3204       16.3040       24.3619       25.3055       26.1893       31.8612       35.7901       35.5531       35.2741       39.7442       37.2336       38.0403       38.9502       39.3249       38.2591       33.3919       50.9877       31.3808       27.3246       41.4819       43.3840       38.0152       37.2698       32.8399       22.0847       24.2592       23.6636       20.9477       20.8970       17.8353       16.0559       16.7831       21.7945       26.5404       27.7522       33.4731        0.0000        0.0000        0.0000        0.0000        0.0000        0.0000        0.0000        0.0000        0.0000        0.0000        0.0000        0.0000        0.0000        0.0000        0.0000
        0.0000        0.0000        0.0000        0.0000        0.0000        0.0000        0.0000        0.0000        0.0000        0.0000        0.0000        0.0000        0.0000        0.0000        0.0000        0.0000        0.0000        0.0000        0.0000        0.0000        0.0000        0.0000        0.0000        0.0000        0.0000        0.0000        0.0000       20.6430       26.9831       17.0114       13.7656       12.0522       10.2885        9.8696        8.9505       14.0875       13.8509       14.0965       17.6869       21.0606       22.1442       22.2961       15.5878       10.8145        9.3914        8.1227        6.9409        6.0417        5.7677        4.0722        3.6493        4.3564        6.0834        9.0594       12.4029       14.2358       10.8373        5.7505        5.0614        3.1935        4.1584        4.6418        4.1728        7.1514        9.0319       10.7104        9.9707        7.6418        7.1181        4.9278        4.9146        3.8308        2.9803        3.3524        4.0717        5.2667        5.9367        6.6962        6.9521        4.7848        4.9618        5.2983        7.0908       46.9628       64.4308       39.2654       13.1773        6.0992        3.8988        2.0643        1.7139        1.6368        1.4550        0.0000        0.0000        0.0000        0.0000        0.0000        0.0000        0.0000        0.0000        0.0000        0.0000        0.0000        0.0000        0.0000        0.0000        0.0000        0.0000        0.0000        0.0000        0.0000        0.0000        0.0000        0.0000        0.0000        0.0000        0.0000        0.0000        0.0000        0.0000        0.0000        0.0000        0.0000        0.0000        0.0000        0.0000        0.0000        0.0000        0.0000        0.0000        0.0000        0.0000        0.0000        0.0000        0.0000        0.0000        0.0000        0.0000        0.0000        0.0000        0.0000        0.0000        0.0000        0.0000        0.0000        0.0000        0.0000        0.0000        1.2875        1.5214        2.0043        2.2718        2.4043        2.3209        2.6848        2.3283        2.2977        1.9177        2.1450        2.0998        1.6582        1.8049        2.0744        0.5223        0.4063        0.4953        0.8985        0.9184        0.9280        1.0573        1.8349       21.7533       14.5221        6.1975        3.3946        4.3555        5.6815        6.1477        6.4784        4.9022        5.2484        9.0743        5.8630        5.9405        6.8322        5.4038        7.9472        9.0929        8.4473        8.1320        7.9629        9.0310       12.1948       12.0050       20.1133       26.0378       20.6516       16.3256       18.0103       19.3754       24.7574       32.4452       47.9341       52.4269       53.0617       51.9239       42.4896       37.3309       36.9023       33.7540       28.3818       31.7194       31.8376       27.6522       26.7796       29.3539       36.5612       29.0950       25.9991       27.6109       26.4164       26.4934       25.1005       21.6519       22.6662       21.6254       17.5007       16.2334       17.4326       18.5389       20.9661       21.6310        0.0000        0.0000        0.0000        0.0000        0.0000        0.0000        0.0000        0.0000        0.0000        0.0000        0.0000        0.0000        0.0000        0.0000        0.0000        0.0000
        0.0000        0.0000        0.0000        0.0000        0.0000        0.0000        0.0000        0.0000        0.0000        0.0000        0.0000        0.0000        0.0000        0.0000        0.0000        0.0000        0.0000        0.0000        0.0000        0.0000        0.0000        0.0000        0.0000        0.0000        0.0000        0.0000        0.0000       16.9085       16.4713       15.2640       13.4745       12.2002       11.0661        9.9627        9.1057       17.7121       20.8351       22.6044       24.1737       26.3586       15.4826        8.8318        7.6896        8.1941        8.4985       11.7824        9.7505        4.7398        4.3059        3.9861        3.7692        3.1355        3.5598        6.2444        8.4948        7.5012        8.4492        5.6331        5.7013        6.8267        4.3098        5.2950        4.4418        5.8236        6.3870        6.8868        5.1320        2.3390        1.8438        1.6830        1.8296        1.7125        3.1899        2.8698        2.8795        3.9574        4.4362        4.8465        4.8250        5.2164        5.5734        4.2607        3.9021        6.7895        9.0009        6.9867        5.4576        5.3913        3.7014        2.0835        1.0681        1.6718        1.1920        1.3014        1.3110        1.1789        1.7403        1.9799        2.2574        0.4963        0.4926        0.0000        0.0000        0.0000        0.0000        0.0000        0.0000        0.3510        0.3872        0.4447        0.5237        0.0000        0.0000        0.0000        0.0000        0.0000        0.0000        0.0000        0.0000        0.0000        0.0000        0.0000        0.0000        0.0000        0.0000        0.0000        0.0000        0.0000        0.0000        0.0000        0.0000        0.0000        0.0000        0.0000        0.0000        0.0000        0.0000        0.0000        0.0000        0.0000        0.0000        0.0000        0.0000        0.0000        0.0000        0.0000        0.0000        1.1699        1.0336        1.1159        1.3546        2.3485        2.7000        2.6802        2.4486        1.6632        1.7159        1.7680        1.2958        1.0694        1.2649        0.8012        0.8512        1.1961        1.2668        1.4396        1.6012        2.1812        2.3245        2.5046        2.7441        2.9975        3.3201        3.7633        4.5563        5.4300        6.5668        7.1354        8.5247       10.2934        8.0426        9.0967       10.2233        9.7709        9.8888       11.2856       11.5748       11.8907       11.7029       12.3323       13.2822       14.0841       12.4179       12.4936       13.4564       18.8923       20.1581       20.1281       18.5091       21.0100       27.6643       30.6869       38.8248       51.2083       54.4051       48.8502       43.6798       40.5438       39.3256       40.1487       40.2723       35.6829       33.2617       30.5605       29.1276       33.4529       34.7974       33.6064       32.6489       29.3215       30.4779       27.1898       23.9976       20.8428       22.2357       24.2202       22.9245       20.9891       18.4072       16.9777       16.7915       12.4748       15.7349        0.0000        0.0000        0.0000        0.0000        0.0000        0.0000        0.0000        0.0000        0.0000        0.0000        0.0000        0.0000        0.0000        0.0000        0.0000        0.0000
        0.0000        0.0000        0.0000        0.0000        0.0000        0.0000        0.0000        0.0000        0.0000        0.0000        0.0000        0.0000        0.0000        0.0000        0.0000        0.0000        0.0000        0.0000        0.0000        0.0000        0.0000        0.0000        0.0000        0.0000        0.0000        0.0000       24.2640       20.9603       20.2418       18.3546       16.6297       15.0941       13.5999       12.9051        9.6735        9.7227        9.0902       11.5735       14.8056       18.6770       16.5373       13.3762        9.9032        9.1792        8.7209        8.6283        9.1166        5.7680        5.8641        5.1121        3.3252        2.2412        1.9698        4.4344        4.5077       11.9124        7.0104        4.9788        5.7497        6.3953        6.4002        4.6317        3.3586        4.5120        3.8820        3.6154        0.7578        0.8605        0.9359        1.0313        1.6873        1.3101        1.2745        1.4727        2.7023        3.7215        3.6382        3.8235        3.9428        3.1206        4.1016        5.1221        3.1026        5.0117        4.5629        3.9915        4.3387        3.1215        3.0526        1.2818        1.3239        2.1412        1.1974        1.1181        0.9854        1.4823        1.4977        1.9822        1.9145        0.4383        0.3947        0.3326        0.2996        0.0750        0.0483        0.0341        0.0182        0.1680        0.2015        0.2428        0.3028        0.4687        0.5358        0.5809        0.6014        0.0000        0.0000        0.0000        0.0000        0.0000        0.0000        0.0000        0.0000        0.0000        0.0000        0.0000        0.0000        0.0000        0.0000        0.0000        0.0000        0.0000        0.0000        0.0000        0.0000        0.0000        0.8904        1.5058        0.9870        0.6452        0.6459        0.6144        0.6595        0.7466        0.8840        0.9052        1.0014        1.0104        1.0426        1.8136        1.7111        2.7140        2.9429        2.9129        2.8791        1.9750        1.6992        1.3774        1.5618        1.3163        1.0070        0.9111        0.8290        1.4912        1.8378        2.2241        2.2412        2.9370        3.8504        3.5151        3.5893        3.5552        4.0493        4.9296        6.1130        7.7184        7.8474       11.8276       11.6727       10.3720       10.2341       11.7006       12.1721       13.0729       14.7722       20.9428       18.6896       21.7607       22.0973       17.5786       20.0877       21.3483       19.5720       19.5553       18.9313       15.8820       18.1157       22.2146       24.4193       32.9805       34.3711       37.3523       45.3224       61.3688       62.0519       48.7480       44.7719       44.8677       44.9845       41.8986       40.5041       34.1321       35.1335       32.3577       30.7917       36.1692       35.3457       33.0975       34.1695       28.4216       26.7999       22.8737       22.3612       19.9889       19.1973       19.6305       18.9670       18.2872       15.7860       14.6146       15.6203        0.0000        0.0000        0.0000        0.0000        0.0000        0.0000        0.0000        0.0000        0.0000        0.0000        0.0000        0.0000        0.0000        0.0000        0.0000        0.0000        0.0000        0.0000
        0.0000        0.0000        0.0000        0.0000        0.0000        0.0000        0.0000        0.0000        0.0000        0.0000        0.0000        0.0000        0.0000        0.0000        0.0000        0.0000        0.0000        0.0000        0.0000        0.0000        0.0000        0.0000        0.0000        0.0000        0.0000        0.0000       25.2650       22.2509       20.7249       18.4023       16.8913       15.3929       12.4120        9.7981        8.4097        9.2378        7.3783        6.0683        7.2681        8.7160        8.2366        8.0242        5.2990        6.3997        6.3562        9.3797        8.0986        3.9221        3.6559        2.7657        2.2540        2.1391        1.6110        1.0470        0.9934        1.1615        2.4722        3.7848        3.9730        5.4050        5.3493        5.5959        4.3305        4.4434        3.8085        3.9112        0.3752        0.5295        0.6061        0.7681        1.2634        0.9049        1.1836        1.5027        3.0012        2.8413        3.4524        3.4964        3.5559        2.4353        2.5174        3.8104        3.7290        4.2364        4.4682        3.5068        2.6926        1.0862        1.7694        1.7476        2.1756        1.8538        1.4305        1.5905        1.3493        1.6423        1.5782        2.6792        2.2204        0.7268        0.3631        0.3260        0.2312        0.0540        0.0435        0.0153        0.0163        0.0750        0.1576        0.1993        0.1600        0.2635        0.3064        0.3302        0.3354        0.3022        0.3058        0.3074        0.0000        0.0000        0.0000        0.0000        0.0000        0.0000        0.0000        0.0000        0.0000        0.0000        0.0000        0.0000        0.5257        0.5156        0.6018        0.6178        0.5677        0.7341        0.8750        0.9500        0.8530        0.7853        0.8511        0.9990        0.8829        0.8306        1.0066        1.2265        1.5348        1.6980        1.7827        1.7523        1.8433        3.1946        3.6656        3.4117        3.1740        2.1425        1.6438        1.0372        1.5367        1.7177        1.6406        1.2199        1.0597        1.5290        1.7238        2.0292        2.1658        3.0146        3.3465        3.6350        3.9792        3.9285        4.0573        5.4439        6.9517        8.7952        7.6353        8.3534        9.2912        9.9202       10.8857       11.1357       11.7836       14.4947       15.4459       16.9357       18.1365       21.5742       26.1360       28.8821       21.9718       21.0723       24.8380       25.5209       21.7652       19.1104       18.9601       26.8469       30.7618       38.3241       42.6428       47.9975       53.7487       61.0106       55.8148       53.4307       50.8252       50.8257       47.3209       47.0759       43.5634       36.2173       37.0413       35.9950       34.0828       32.3786       31.1832       30.4983       29.9886       30.3714       29.2659       27.2543       21.9463       17.7802       16.3735       16.0596       15.7400        0.0000       14.4753       15.2861       14.3416        0.0000        0.0000        0.0000        0.0000        0.0000        0.0000        0.0000        0.0000        0.0000        0.0000        0.0000        0.0000        0.0000        0.0000        0.0000        0.0000        0.0000        0.0000
        0.0000        0.0000        0.0000        0.0000        0.0000        0.0000        0.0000        0.0000        0.0000        0.0000        0.0000        0.0000        0.0000        0.0000        0.0000        0.0000        0.0000        0.0000        0.0000        0.0000        0.0000        0.0000        0.0000        0.0000        0.0000       21.7251       20.1003       16.4928       14.8102       13.8219       12.9523       13.4090       11.3225        8.8741        7.2932        7.3833        6.2413        6.3623        4.9913        3.5943        4.6771        4.5002        3.1400        1.9379        2.3526        2.7164        3.6559        2.4792        3.8685        2.4641        2.1072        1.6998        1.5506        1.4718        1.7614        1.4459        2.3050        4.3858        2.3865        2.7143        2.9514        3.3871        3.6885        4.2839        4.8077        5.7729        4.0952        2.8914        3.3247        1.4311        1.4037        1.0078        1.1593        2.6380        2.9055        3.9049        3.4604        3.5383        3.3990        2.2882        2.2733        2.2741        2.2488        2.8050        2.7914        2.3989        2.0277        0.9939        1.9896        1.8292        3.1077        3.9359        2.3142        1.7827        1.2834        1.2520        1.1898        1.9094        2.5916        1.2911        0.9168        0.3606        0.2534        0.0381        0.0136        0.0000        0.0607        0.1202        0.2959        0.1307        0.1180        0.2890        0.2309        0.2528        0.2990        0.2413        0.2495        0.2550        0.2586        0.2752        0.2802        0.0000        0.0000        0.0000        0.0000        0.0000        0.0000        0.0000        0.0000        1.0880        1.5740        0.6137        0.6562        0.7235        0.6540        0.9480        1.3908        1.4927        1.4448        1.9533        2.0784        1.6386        1.5787        1.7063        2.1352        1.9768        1.4273        1.5941        1.8943        2.3252        2.4192        3.9063        4.0499        4.3002        3.8912        1.5076        1.3324        1.9472        1.3069        1.0117        1.0470        1.2335        1.3032        1.9712        1.9398        2.1077        2.2681        3.0563        3.3328        3.5875        3.6890        3.6594        4.7566        5.3674        5.5904        6.6397        6.8784        7.5843        8.7021        8.6704       10.5327       12.2743       15.3355       20.3868       19.6734       16.8637       19.7275       20.5647       19.4902       19.9499       23.4243       20.2296       26.0150       27.3674       26.8546       24.1669       28.9135       32.3094       29.5220       43.3055       48.3336       47.8627       53.6297       60.9599       61.2912       58.3219       52.2416       53.1246       50.9461       49.6315       43.4761       39.2832       34.9368       33.8973       31.9802       32.4720       29.8522       29.0520       39.7823       28.1576       23.5757       23.1777       22.5762       19.9735       17.2067        0.0000        0.0000        0.0000        0.0000        0.0000        0.0000        0.0000        0.0000        0.0000        0.0000        0.0000        0.0000        0.0000        0.0000        0.0000        0.0000        0.0000        0.0000        0.0000        0.0000        0.0000        0.0000        0.0000        0.0000
        0.0000        0.0000        0.0000        0.0000        0.0000        0.0000        0.0000        0.0000        0.0000        0.0000        0.0000        0.0000        0.0000        0.0000        0.0000        0.0000        0.0000        0.0000        0.0000        0.0000        0.0000        0.0000       20.2984       18.6001       16.5547       14.7059       13.0029        4.7867        3.7261        3.0909        2.9328        6.5363        5.4141        5.0621        4.4026        3.5684        2.7803        2.6644        2.7192        3.0051        2.2760        2.7283        2.0539        1.1562        1.2856        1.1698        1.2630        1.7090        1.5922        1.3081        1.0762        1.7903        2.1182        2.2428        1.6400        1.4969        1.2396        4.4660        1.8827        1.3354        1.3216        2.0002        1.5609        0.4081        0.9971        1.0820        1.2898        0.7895        0.5184        0.6325        0.8149        0.2901        0.3384        0.8207        1.6027        3.5083        3.7561        2.4320        2.4153        3.1961        3.2497        3.1119        3.0262        3.1571        4.7027        4.3637        3.4538        2.6018        2.6150        2.5822        1.5065        1.4224        1.2145        1.7127        1.5853        2.5930        1.8035        1.8094        2.2201        0.6583        0.6447        0.5678        0.4383        0.0319        0.0611        0.1530        0.3461        0.0609        0.0431        0.0918        0.0000        0.1291        0.1116        0.0682        0.0739        0.1563        0.1668        0.1749        0.1804        0.2478        0.2561        0.2637        0.2726        0.2963        0.3777        0.6781        0.2565        0.3351        0.6443        1.5033        1.7764        1.1851        1.2836        1.2338        1.1721        1.9499        1.9131        2.5740        2.4973        1.6593        1.1715        1.7169        1.4023        2.3282        2.3398        2.2452        2.3665        2.4976        2.7571        3.3220        3.0342        3.8350        4.4510        4.6788        3.9933        2.8428        3.4267        2.7937        2.4149        2.3179        2.1475        2.1063        2.4485        2.5837        2.5270        2.6513        2.7060        3.2445        3.6915        4.2905        4.5689        4.4773        3.7322        4.2755        4.4974        6.0757        6.9641        7.7162        8.6292        8.8450        9.0381       12.9482       20.3745       20.9846       24.8676       22.0424       20.5133       19.7299       18.9921       18.6690       22.4698       24.6077       26.2033       25.3315       26.5959       28.1165       39.7848       41.7347       38.9088       47.2687       51.1523       57.2587       61.6357       66.6769       62.6741       60.7903       58.2926       59.2950       56.0235       50.1531       46.8608       42.2070       37.8072       35.0866       31.7353       28.1682       25.4902       24.2931       39.9219       22.5572       15.3029       18.2057       16.7294       15.8125        0.0000        0.0000        0.0000        0.0000        0.0000        0.0000        0.0000        0.0000        0.0000        0.0000        0.0000        0.0000        0.0000        0.0000        0.0000        0.0000        0.0000        0.0000        0.0000        0.0000        0.0000        0.0000        0.0000        0.0000        0.0000
        0.0000        0.0000        0.0000        0.0000        0.0000        0.0000        0.0000        0.0000        0.0000        0.0000        0.0000        0.0000        0.0000        0.0000        0.0000        0.0000        0.0000        0.0000       24.6883       20.8877       21.1512       19.6621       18.3085       15.9052       14.1590       13.1938       10.1621        2.8021        1.9155        1.4509        1.4031        3.4855        3.7105        2.5562        2.2944        2.0736        1.7203        2.2106        1.7230        1.3404        1.5200        1.4677        1.7559        1.5899        1.8248        2.0737        1.7944        1.6707        1.5322        0.9543        0.9421        1.6363        1.7337        1.9696        1.5388        1.2965        2.6772        1.6969        1.9498        1.4976        1.3064        1.1050        0.7678        0.4739        0.4681        0.8081        0.6294        0.5614        0.5862        0.7333        0.8146        0.2941        0.8160        0.3948        1.5436        3.1085        3.4631        2.7494        2.2399        2.8618        2.8848        3.0454        2.5340        3.0030        3.1387        2.6470        2.1214        1.2586        1.6428        1.9051        1.3795        1.4577        1.8286        2.7985        3.1724        2.3832        1.5544        2.0969        1.7565        0.8853        0.6906        0.6323        0.8631        0.0232        0.0248        0.0829        0.0054        0.0000        0.1027        0.0763        0.0464        0.0911        0.2412        0.4830        0.5773        0.1038        0.1179        0.1292        0.1377        3.4830        2.5961        1.4434        0.3939        0.5311        0.4869        0.6521        0.5366        0.5585        0.6454        1.1892        1.9506        2.5521        2.1424        2.3728        3.1703        4.1662        4.1014        3.1599        3.2265        1.3008        1.2846        1.2189        1.5046        2.4160        2.3743        2.6946        3.0145        3.3735        3.4091        3.4118        3.3969        5.0047        5.2564        5.1763        4.1844        4.3388        3.3340        3.0311        3.0395        3.0777        2.9648        2.7488        2.8300        3.5004        3.3419        3.1830        3.6048        4.6085        4.7284        5.6357        7.8698        8.2694        6.3260        4.7087        4.0171        6.2719        6.4569        7.1974        8.2110        8.9379       10.1737       14.0154       17.5956       21.0359       19.9453       19.2537       17.0986       15.1214       19.6563       22.7807       23.3798       27.9112       28.6021       26.1329       30.5375       38.3653       42.0553       38.6392       36.3955       50.0635       56.8390       63.5226       63.1761       63.0522       62.7173       59.5155       56.6673       57.4892       54.7747       51.3892       48.7973       42.6252       36.2846       34.4426       30.8514       27.7496       26.0560       23.6282       20.9409       17.5927       14.4158        0.0000        0.0000        0.0000        0.0000        0.0000        0.0000        0.0000        0.0000        0.0000        0.0000        0.0000        0.0000        0.0000        0.0000        0.0000        0.0000        0.0000        0.0000        0.0000        0.0000        0.0000        0.0000        0.0000        0.0000        0.0000        0.0000        0.0000        0.0000
        0.0000        0.0000        0.0000        0.0000        0.0000        0.0000        0.0000        0.0000        0.0000        0.0000        0.0000        0.0000        0.0000        0.0000        0.0000       17.0263       20.1538       21.2922       21.7087       18.5685       17.9931       17.2530       16.6853       14.2837       12.6569       10.1220        8.6708        2.0970        1.1303        0.7134        0.7383        1.9221        1.8469        1.7538        1.6427        1.7765        1.8020        1.9863        1.7783        0.8956        0.6758        0.7467        0.6535        0.6850        0.4046        0.6449        1.0168        1.3393        1.0929        1.1139        0.9478        1.2214        1.3549        1.3923        1.3592        1.1103        0.9390        1.4290        1.2562        1.3604        1.5790        1.0782        0.7445        0.6919        0.4496        1.2913        1.0665        0.7598        0.4697        0.5731        0.9500        0.2729        1.4323        0.9973        1.8932        2.9925        2.3223        1.9566        1.8893        2.6933        2.6145        2.1947        2.0163        2.3240        2.5822        2.3138        1.3150        1.2571        1.7599        2.7479        2.8910        3.1728        3.1044        3.0585        2.4939        1.6915        1.6691        2.4090        2.6845        0.8010        0.8811        1.5085        1.2296        0.5621        0.1212        0.0222        0.0166        0.1122        0.1496        0.0000        0.0000        0.1822        0.3276        1.0939        1.0735        0.8403        0.4012        0.8089        0.4550        0.3957        1.2055        0.7332        0.7197        1.2814        1.2017        2.3394        2.4042        3.3541        2.4486        1.9127        1.9934        2.2184        2.1586        3.2931        7.8855        8.5097       11.2823       13.3729        6.2871        3.8626        1.4537        2.0652        2.5990        2.9027        3.0060        3.4439        3.6443        4.1602        4.6341        4.5831        3.9170        5.0507        5.3772        5.3871        8.5746        5.5511        3.5261        3.7709        4.6360        4.2595        4.3495        4.5866        3.4291        3.3351        3.8663        3.4220        4.0619        5.8368        5.8141        6.0686       11.8638        6.1917        3.2931        3.7839        3.9174        5.0413        5.6742        7.1768        7.1733        7.7318       12.2495       12.9164       17.1735       17.6733       16.9525       19.8328       19.9532       16.1596       20.4077       21.6529       19.9609       24.5822       24.4071       25.4308       30.3106       31.9874       37.2605       41.6625       42.9392       51.1342       54.0414       58.4763       61.5905       59.5624       58.8644       58.1765       59.0020       61.2805       54.9188       50.8811       45.1071       37.8482       34.6855       34.9792        0.0000       24.5941       22.5914       22.4336       21.5489       19.0942       16.0219        0.0000        0.0000        0.0000        0.0000        0.0000        0.0000        0.0000        0.0000        0.0000        0.0000        0.0000        0.0000        0.0000        0.0000        0.0000        0.0000        0.0000        0.0000        0.0000        0.0000        0.0000        0.0000        0.0000        0.0000        0.0000        0.0000        0.0000        0.0000
        0.0000        0.0000        0.0000        0.0000        0.0000        0.0000        0.0000        0.0000        0.0000        0.0000        0.0000        0.0000        0.0000        8.5939       11.9556       16.2858       19.6333       20.1716       19.1668       16.7481       17.2417       17.7071       14.9319       10.9024        9.5416        8.2386        6.1442        1.7011        0.8475        0.5227        0.5457        1.2688        1.3186        1.3161        1.2715        1.1095        1.1961        0.9542        1.6670        1.7739        0.7929        1.0585        0.6492        0.7655        0.0913        0.1089        0.1202        0.7894        0.8401        0.8583        0.8288        1.0647        1.1149        1.1304        1.1683        0.9685        1.0613        1.1647        0.8340        1.1028        1.1091        0.6503        0.5747        0.3592        1.1471        1.0476        0.9262        0.6378        0.4027        0.4864        0.6254        1.3265        2.2203        1.7437        1.3702        1.5274        1.4718        1.4878        1.4325        1.8155        1.7632        1.6196        1.4991        1.8890        2.5093        1.9596        0.8978        1.7561        1.2815        1.7565        1.9911        1.6741        1.7127        2.0568        2.3753        2.1139        2.5116        1.9845        1.6179        1.2530        1.6732        1.2811        1.1510        0.7731        0.2804        0.0980        0.2900        0.7254        0.4285        0.0413        0.0770        0.2491        0.5759        0.7651        0.8709        1.2295        1.2736        1.0344        0.9976        0.9357        2.2373        0.7067        0.8264        1.2423        1.1802        0.6587        0.6212        0.6618        1.0425        1.3331        1.8818        4.6809        7.5289        5.6051       19.9192       20.7004       16.3280       13.9797        3.2130        1.5441        1.3923        1.4014        1.9818        4.2453        4.1812        4.0273        3.7494        3.6692        4.4701        6.2839        5.4847        5.2975        6.1625        8.2266       11.6659        7.8731        6.7765        6.9101        5.4667        4.9786        5.1550        4.9526        4.6787        4.2325        3.6968        4.3389        5.1579        6.3376        6.4238        5.3247        4.9802        3.4163        3.1774        3.1666        3.8304        5.1835        5.0447        6.6385        7.4490        7.9638       10.1227       10.1828       11.8491       15.7554       16.0667       19.2245       22.5103       23.2221       22.1300       18.8283       18.6513       22.9918       24.2542       25.2586       27.9195       26.5901       30.1037       37.8766       46.6967       52.2320       52.1035       53.0491       56.1032       57.5681       56.1862       56.5805       61.0420       59.2136       53.0634       48.2897       42.6314       38.9401       35.5009        0.0000        0.0000        0.0000        0.0000        0.0000        0.0000        0.0000        0.0000        0.0000        0.0000        0.0000        0.0000        0.0000        0.0000        0.0000        0.0000        0.0000        0.0000        0.0000        0.0000        0.0000        0.0000        0.0000        0.0000        0.0000        0.0000        0.0000        0.0000        0.0000        0.0000        0.0000        0.0000        0.0000        0.0000        0.0000        0.0000
        0.0000        0.0000        0.0000        0.0000        0.0000        0.0000        0.0000        0.0000        0.0000       13.9599        0.0000        0.0000        7.0314        7.2851        9.5336        9.7707       11.5156       11.8683       11.8283       11.8680       12.3667       10.5552        8.6020        9.4194        7.5629        5.2313        4.0496        1.0049        0.5638        0.3386        0.3393        0.3158        0.3166        0.3182        0.3237        0.8156        0.8253        0.7690        0.6823        0.4566        0.3644        0.7450        0.3542        0.1060        0.1101        0.1178        0.1288        0.5698        0.6138        0.6117        0.5635        0.5542        0.5015        0.4462        0.4713        0.2760        0.2407        0.1680        0.1434        0.2852        0.2475        0.1411        0.1454        0.1579        0.1622        0.1757        3.1048       22.0284       18.8538        2.2426        0.1422        1.3586        1.6717        1.2928        0.2255        0.1702        0.0998        0.0994        0.0946        0.2822        0.2688        0.2591        0.2994        1.9413        1.8931        0.9791        0.2230        0.2841        0.5765        0.7126        1.6755        0.7334        0.7208        0.9108        1.0814        1.0842        1.5986        1.3132        1.1991        1.6908        1.9488        1.7599        1.7104        1.1830        1.1576        1.0253        0.7943        0.3348        0.1965        0.2312        0.2608        0.4833        1.2994        0.9724        1.0280        0.8426        1.0633        0.5384        0.8039        1.0320        1.1033        2.8799        1.3272        0.8322        0.7018        1.2142        1.2175        1.6717        1.8748        1.8456        3.8804        4.5641        4.2784        4.7460        6.7636       11.1241       11.0278       10.7384        3.1052        3.1219        3.0640        3.3412        3.8467        4.2391        4.5286        4.6442        4.9760        5.7796        5.1774        5.5062        5.3472        4.9279        4.2754        6.0127        6.8168        9.4604        8.8834        8.9546        7.9705        8.9173        8.0531        7.1020        7.1037        6.4885        6.8425        6.4306        6.2081        5.0322        5.4592        3.3587        3.2385        3.4414        2.8662        2.6830        3.6396        6.4426        7.5557        8.1042        8.2375        9.5323       10.2323       12.9583       14.2986       15.9062       14.6587       17.4144       18.7307       13.9414       15.4910       18.1890       18.9986       21.3822       21.6216       22.6874       25.7894       29.4134       29.7339       40.4304       42.9692       41.9434       44.6758       47.6479       46.3989       50.4254       49.4274       51.2685       52.3441       50.9578       47.5208       41.4310       40.0267       41.4098        0.0000        0.0000        0.0000        0.0000        0.0000        0.0000        0.0000        0.0000        0.0000        0.0000        0.0000        0.0000        0.0000        0.0000        0.0000        0.0000        0.0000        0.0000        0.0000        0.0000        0.0000        0.0000        0.0000        0.0000        0.0000        0.0000        0.0000        0.0000        0.0000        0.0000        0.0000        0.0000        0.0000        0.0000        0.0000        0.0000        0.0000
        0.0000        0.0000        0.0000        0.0000        0.0000       19.4019       15.6564       12.7001       13.9636       13.2171       10.8165        8.6859        7.6606        8.2213       11.4791        7.7700       10.5963       10.4039       10.2308        9.4243        8.3187        6.4871        5.5510        5.5874        4.5358        4.1817        2.9689        0.7297        0.3986        0.2218        0.6254        0.1714        0.1533        0.1584        0.1861        0.5317        0.5894        0.5984        0.5639        0.3787        0.3550        0.3520        0.3707        0.1118        0.1171        0.1237        0.1317        0.5668        0.5972        0.5774        0.5061        0.4666        0.3885        0.3225        0.2802        0.2353        0.1844        0.0710        0.0719        0.0676        0.0685        0.0735        0.0822        0.0962        0.1050        0.1221        5.9119        7.4276       10.8587       12.6074        0.0905        0.6016        0.0884        0.0918        0.0884        0.0528        0.0507        0.0478        0.0445        0.1281        0.1180        0.1061        0.1550        1.7669        1.9909        2.4157        0.2360        0.9758        0.2797        0.1893        0.1067        0.1516        0.3588        0.6781        0.8565        0.8435        1.4830        1.7468        1.8623        1.9634        2.2082        2.1143        2.1494        1.5549        1.5505        1.3771        1.0717        0.4668        0.3163        0.5708        0.7297        0.6150        1.1840        0.9729        0.8896        0.7397        0.6312        0.9961        1.4479        2.5009        0.7061        3.4641        3.3695        2.3258        2.6685        3.2972        4.1822        4.3162        4.6382        6.5128        8.1645        6.9881        7.7570        6.5017        8.6852       17.6580       17.8043       17.1397        3.2645        3.5602        3.7838        4.0770        4.4526        4.8344        5.3910        5.8113        5.5263        7.0789        5.2001        4.8836        4.3555        3.5915        3.6289        4.8532       11.9707        9.8929       10.6786       15.9158       13.3905       11.4960        8.5564        8.6847       10.8426       11.4799        9.6130        8.5344        7.1490        4.3277        2.7655        2.4235        2.6401        2.2515        2.1413        3.4791        6.3942        6.0947        6.2231        7.6086        8.7693       10.2551       12.1166       14.1744       14.6996       15.9696       19.4369       19.3276       18.0897       13.9627       16.5796       16.6299       17.9083       24.4413        0.0000        0.0000       28.2882       31.9482       35.4878       39.4153       43.9567       42.0580       44.9188       44.9856       44.6002       49.3705       47.7153       49.0973       48.0837       44.9784       43.1222       41.6138       41.3675        0.0000        0.0000        0.0000        0.0000        0.0000        0.0000        0.0000        0.0000        0.0000        0.0000        0.0000        0.0000        0.0000        0.0000        0.0000        0.0000        0.0000        0.0000        0.0000        0.0000        0.0000        0.0000        0.0000        0.0000        0.0000        0.0000        0.0000        0.0000        0.0000        0.0000        0.0000        0.0000        0.0000        0.0000        0.0000        0.0000        0.0000        0.0000
        0.0000        0.0000        0.0000        0.0000       15.8002       17.4405       15.6038       10.7148        9.1239       10.1286       11.6010        9.2906       10.8914       11.9771       12.9024        7.2942        7.6069        7.8141        7.7338        6.4699        6.1166        4.4245        3.9058        3.9444        3.2747        3.1058        3.0706        1.0064        0.2671        0.1389        0.1164        0.0871        0.0655        0.0727        0.1083        0.3584        0.4457        0.4888        0.4865        0.3480        0.3458        0.3547        0.3751        0.1135        0.1192        0.1242        0.1283        0.5378        0.5544        0.5421        0.4429        0.3894        0.3026        0.2343        0.2530        0.1173        0.0500        0.0356        0.0362        0.0337        0.0345        0.0406        0.0522        0.0672        0.0802        0.1006        1.1970        6.7675        0.7337        2.4524        0.0661        0.0732        0.0662        0.1139        0.1107        0.0513        0.1840        0.2904        0.1773        0.0800        0.0373        0.0294        0.1432        0.6477        0.7991        1.4344        0.4962        0.4240        0.4225        0.2500        0.2592        0.4952        0.2479        1.0288        1.6222        1.1570        2.0565        2.3395        1.5530        1.9903        2.3347        2.4921        2.5006        1.7543        1.7557        1.7902        1.7282        0.5981        0.5638        0.7767        2.0881        1.6405        1.7588        1.5626        1.3486        0.9481        0.7816        1.1237        1.3699        1.1729        1.4969        3.2750        4.8992        2.8497        2.3921        1.5609        2.7463        6.3244        8.3104       11.1801       11.5267       10.3047       14.2081       17.7845       16.6298       16.2548       12.5460       10.5944        3.6680        4.3607        4.3998        4.6895        5.1641        5.7297        6.2841        6.0379        5.9473        7.0679        5.5352        4.6356        4.3568        3.3607        4.8813        6.6030        5.2110        6.3017        6.4290        7.7862        7.2342        8.1673        8.6486       10.4681       13.3199       13.0505       11.1269        8.9604        6.6943        4.6016        3.5926        3.6126        3.9430        2.8542        2.2605        2.2957        7.3791        5.0078        6.2235        7.2804        8.3485       10.4003       11.9938       12.5820       12.9712       13.6360       16.8669       17.2195       15.9124       13.2887       14.7119       19.4990       16.9882        0.0000        0.0000        0.0000       29.4610       35.7197       39.5378       37.9265       42.9633       42.6043       38.2891       41.2956       42.7800       43.4690       43.7176       40.4874       41.4415       37.9913        0.0000        0.0000        0.0000        0.0000        0.0000        0.0000        0.0000        0.0000        0.0000        0.0000        0.0000        0.0000        0.0000        0.0000        0.0000        0.0000        0.0000        0.0000        0.0000        0.0000        0.0000        0.0000        0.0000        0.0000        0.0000        0.0000        0.0000        0.0000        0.0000        0.0000        0.0000        0.0000        0.0000        0.0000        0.0000        0.0000        0.0000        0.0000        0.0000        0.0000        0.0000
        0.0000        0.0000       31.4695       24.3944       17.0826       15.0034       16.0698       13.2419       11.3058       12.9450       14.5784       10.7225       11.1906       11.2431       10.3227        5.4438        5.9070        4.9982        4.7432        3.7464        3.5123        3.1523        2.9711        2.8460        2.4152        2.0341        1.5955        0.3904        0.1972        0.1042        0.0897        0.0704        0.0569        0.0803        0.0972        0.3200        0.3973        0.5393        0.4505        0.3307        0.3369        0.3495        0.3679        0.1112        0.1164        0.1196        0.1192        0.5050        0.5027        0.4464        0.3729        0.3209        0.2414        0.1837        0.1484        0.0654        0.0588        0.0490        0.0362        0.0345        0.0359        0.0432        0.0565        0.0731        0.0871        0.1327        0.1377        3.4944        0.1673        0.0863        0.0678        0.0722        0.1235        0.2251        0.3755        0.5003        0.4508        0.4578        0.4384        0.1758        0.1258        0.2522        0.1293        0.0769        0.1170        0.9670        1.1895        0.5316        0.1436        0.5674        0.7111        0.4455        0.4789        0.7245        0.7054        0.9479        1.7372        2.0084        1.8543        2.6806        2.9939        3.2661        3.7851        3.3449        2.1381        2.3244        1.8512        0.7529        0.6208        0.6978        1.8992        2.7492        2.7803        1.4370        1.3309        1.3326        1.8758        1.5864        2.3570        3.2698        4.9113        3.9485        2.4735        2.0117        1.8886        3.2840        7.9145       14.0855       22.4546       25.7771       22.0877       16.6719       15.5011       15.5210       12.3275        5.5299        5.0702        4.8597        5.0623        5.3469        5.4541        6.1321        6.9392       10.7592        9.4147        7.8123        6.7310        7.0589        7.5855       10.4617        5.8391        5.7570        5.7939        7.0530        8.1606        6.3996        5.7775        5.8623        6.6005        8.4647        8.4316       11.3540       12.1739       10.2314       10.7036        9.8565        8.0538        5.1629        3.7994        3.4105        3.9499        3.3985        2.2967        2.2609        2.7575        4.6040        6.3714        7.8509        7.6348        9.2229        9.6025       11.2010       11.1687       11.8116       13.2761       14.5146       13.5748       11.6036       13.4359       20.6497        0.0000        0.0000        0.0000       29.3550       29.8235       31.2917       32.0968       41.3944       37.8214       29.9561       27.2374       34.3943       32.0306       32.6630       32.4313       33.8133       33.4814        0.0000        0.0000        0.0000        0.0000        0.0000        0.0000        0.0000        0.0000        0.0000        0.0000        0.0000        0.0000        0.0000        0.0000        0.0000        0.0000        0.0000        0.0000        0.0000        0.0000        0.0000        0.0000        0.0000        0.0000        0.0000        0.0000        0.0000        0.0000        0.0000        0.0000        0.0000        0.0000        0.0000        0.0000        0.0000        0.0000        0.0000        0.0000        0.0000        0.0000        0.0000        0.0000
        0.0000       14.7442       12.4726       10.4948        7.3057        8.8053       11.5027       12.2337       16.9770       17.8914       12.8876        8.6246        8.6319        7.7501        6.7998        2.0306        2.0891        2.0218        1.8303        0.3253        0.3528        0.2935        0.4384        0.5956        0.4814        0.4052        0.3086        0.1099        0.0593        0.0325        0.0296        0.0737        0.0661        0.1075        0.1177        0.2636        0.3262        0.3678        0.3881        0.3060        0.3208        0.3367        0.3537        0.3983        0.4165        0.4190        0.4019        0.0628        0.0600        0.0537        0.0440        0.0951        0.0679        0.0500        0.0420        0.0806        0.0608        0.0526        0.0563        0.0597        0.0635        0.0780        0.1034        0.1525        0.1834        0.2285        0.2839        0.5255        0.7990        0.5757        0.4999        0.4979        0.8089        0.8418        0.6644        0.2714        0.2483        0.2992        0.5483        0.5998        0.6422        1.3724        1.2672        1.9090        1.9963        2.0856        1.8491        2.2860        1.7652        1.5134        1.0756        1.3805        1.7859        1.3095        1.9797        2.9993        4.5714        4.2563        3.7730        3.6765        4.2461        3.7512        3.4012        3.0117        3.2592        2.7610        2.4939        3.6898        3.4633        4.5328        5.2772        4.1479        4.9075        4.0761        2.7299        1.4393        1.5680        2.4045        5.5710        4.0625        3.5604        3.1677        2.7183        3.4939        3.7034        8.8483       16.5895       16.8508       12.1471       12.1569        9.9418        5.3521        5.1524       13.2285       13.6695        5.5447        5.5684        6.9340        7.3094        7.3614        7.3189        7.3324        6.8926        6.3902        7.8707        8.3567        8.3247        6.9076        5.4763        5.2898        5.1474        4.9648        5.1701        6.9616        9.5448        6.7811        5.2585        5.1584        5.6851        6.6478        8.3209        9.2945        8.1297        9.4761       10.5210       10.9228        8.8757        7.7322        6.6374        6.3746        4.9282        2.9333        1.6571        1.3780        1.9769        4.3871        5.5313        6.4306        7.3225        6.7817        7.7810        7.6046        8.2312       10.5816       10.0008        9.2566        9.9381        7.7069        0.0000        0.0000        0.0000        0.0000       19.7676       17.4063       22.5752       26.2409       27.0278       23.9086       22.3591       21.4028       17.6870       19.3635       19.7986       21.2757       22.7568       23.8249        0.0000        0.0000        0.0000        0.0000        0.0000        0.0000        0.0000        0.0000        0.0000        0.0000        0.0000        0.0000        0.0000        0.0000        0.0000        0.0000        0.0000        0.0000        0.0000        0.0000        0.0000        0.0000        0.0000        0.0000        0.0000        0.0000        0.0000        0.0000        0.0000        0.0000        0.0000        0.0000        0.0000        0.0000        0.0000        0.0000        0.0000        0.0000        0.0000        0.0000        0.0000        0.0000        0.0000
        0.0000       10.3260        8.1932        8.3012        7.1530        8.7228       11.1469       11.1466       10.1973       11.5280       10.2996        7.0006        4.7233        3.8597        3.4129        1.3187        1.2444        1.1466        0.9639        0.1508        0.2701        0.2060        0.1095        0.2128        0.1998        0.1736        0.1325        0.0477        0.0264        0.0163        0.0175        0.0511        0.0543        0.0715        0.1026        0.2280        0.2807        0.3542        0.3547        0.4156        0.7076        0.4535        0.3478        0.3909        0.4087        0.4022        0.3694        0.0549        0.0495        0.0424        0.0337        0.0691        0.0447        0.0309        0.0279        0.0596        0.0523        0.0512        0.0566        0.0616        0.0674        0.0845        0.1139        0.1682        0.2020        0.2487        0.3070        0.5015        0.3481        0.3686        0.4983        0.8046        0.8207        0.7378        0.4684        0.3380        0.5031        0.8607        2.4313        3.1642        3.2410        2.2028        2.0983        1.5826        1.9699        1.7409        2.1747        1.9822        2.7380        3.3330        1.9160        1.4045        2.2078        2.2406        3.0820        3.6279        3.6589        4.4015        4.9923        4.9998        5.0706        4.7427        4.8208        4.0992        5.1602        2.1047        1.8876        2.2653        3.7115        3.8278        6.4815        5.5875        4.3334        4.0770        3.9286        1.8753        2.1605        2.5861        2.0775        4.8273        2.8688        3.3728        3.1051        6.8906       10.9877       33.7660       27.4278       11.3417        6.8869        8.8712        8.4829        4.9391        4.6979        7.6480        8.4866        5.8840        6.3354        7.3596        8.3775        8.9759        8.1921        8.0017       10.1364       10.4437        8.0239        9.6966        7.5710        7.0542        6.3320        6.8016       10.4394       11.7797        9.1528        6.4347        6.0066        6.9871        5.6595        5.1056        5.9065        6.7706        7.7285        7.9478        7.6900        9.8481       11.3511       10.6453        9.8523        8.5647        8.0366        7.1017        5.6144        3.1255        2.1530        2.1726        2.3004        4.7129        5.8885        6.2431        6.6267        5.9354        7.3257        6.7433        7.1607        6.5721        6.5375        9.2691        0.0000        0.0000        0.0000        0.0000        0.0000       16.8170       15.4921       17.1384       19.3698       20.7917       21.5726       26.3988       25.9992       14.9535       16.7237       16.7678       16.6359       20.1859        0.0000        0.0000        0.0000        0.0000        0.0000        0.0000        0.0000        0.0000        0.0000        0.0000        0.0000        0.0000        0.0000        0.0000        0.0000        0.0000        0.0000        0.0000        0.0000        0.0000        0.0000        0.0000        0.0000        0.0000        0.0000        0.0000        0.0000        0.0000        0.0000        0.0000        0.0000        0.0000        0.0000        0.0000        0.0000        0.0000        0.0000        0.0000        0.0000        0.0000        0.0000        0.0000        0.0000        0.0000        0.0000
        7.6382        6.8888        7.1004        8.4731       11.2877       16.3618       12.9404       10.4101       10.3661        7.5731        5.4971        3.3369        3.8295        3.2604        2.5880        1.1424        0.9045        0.7141        0.5398        0.1200        0.0369        0.0207        0.0461        0.0730        0.0543        0.0494        0.0384        0.0143        0.0087        0.0077        0.0782        0.6460        0.1524        0.1098        0.1006        0.2218        0.2718        0.3162        0.8664        0.4230        0.3197        0.3398        0.3523        0.3923        0.4068        0.3943        0.3548        0.0513        0.0448        0.0373        0.0292        0.0582        0.0355        0.0239        0.0232        0.0543        0.0530        0.0567        0.0643        0.1155        1.1616        0.0996        0.1319        0.1941        0.2333        0.2837        0.3471        0.3448        0.5254        1.1108        0.7422        0.5980        0.9573        2.1732        1.7783        1.3542        1.9651        4.2207        6.2551        4.8953        4.2770        4.4072        3.2363        4.2855        4.7875        2.8837        3.9839        5.5245        4.6692        3.9977        1.9201        2.4860        3.5742        4.8166        1.7068        3.7063        3.5357        3.3808        4.3593        5.0698        5.2367        5.3415        5.1575        3.6779        5.1226       13.3604       13.3471        5.1084        8.3215        6.1132        6.5167        3.7556        6.1808        6.4360        5.5703       10.0269        7.1414        5.8350        6.2250        3.7167        3.4677        4.0614       14.3123       14.7060       10.5088       14.8327       14.1623        8.8408        7.5469        5.1250        5.4834        5.9610        6.7081        7.3864        8.5153        6.2013        7.3900        8.2819        8.6212        9.5050       12.5282        8.6339        8.5819        8.0671        8.5343        9.5028        8.0538        7.1224        7.4287        8.3237       10.4302       11.0607        8.7047        8.0462        7.9742        6.5625        5.8033        7.0763        6.8457        6.2254        6.8778        7.8287        7.4729        9.6965       10.5199       10.9400        9.5552        8.8036        8.1890        6.4518        5.5095        3.2506        2.4047        2.6920        2.5377        4.6182        5.8236        6.5968        6.7420        5.8704        6.1692        6.4782        6.4861        5.5566        7.0707        0.0000        0.0000        0.0000        0.0000        0.0000        0.0000       15.6864       15.0993       14.3014       19.5902       19.0233       22.0474       22.7963       22.9995       18.8398       19.5985        0.0000        0.0000        0.0000        0.0000        0.0000        0.0000        0.0000        0.0000        0.0000        0.0000        0.0000        0.0000        0.0000        0.0000        0.0000        0.0000        0.0000        0.0000        0.0000        0.0000        0.0000        0.0000        0.0000        0.0000        0.0000        0.0000        0.0000        0.0000        0.0000        0.0000        0.0000        0.0000        0.0000        0.0000        0.0000        0.0000        0.0000        0.0000        0.0000        0.0000        0.0000        0.0000        0.0000        0.0000        0.0000        0.0000        0.0000        0.0000
        4.9814        6.0010        7.8356        9.7829        9.9358       14.2600       15.1350        8.6743        7.1764        6.3615        6.8755        3.8409        3.9478        2.8755        2.0554        1.4686        1.0072        0.8339        0.6556        0.1909        0.2992        0.1626        0.0748        0.1509        0.1340        0.0941        0.0274        0.0602        0.0062        0.0374        0.1000        0.1191        0.0570        0.0795        0.1113        0.2443        0.2985        0.3451        0.3820        0.3133        0.3412        0.3586        0.3662        0.4021        0.5395        0.3949        0.3577        0.0517        0.0456        0.0384        0.0305        0.0626        0.0678        0.0562        0.0282        0.0801        0.0630        0.0678        0.0791        0.0901        0.1012        0.1248        0.2585        0.2982        0.3223        0.4640        1.5168        2.9675        1.3139        1.5402        2.9976        4.3926        4.2665        3.5706        3.3736        3.3438        3.5731        4.4013        4.3150        3.9927        3.0606        3.7098        1.9591        2.2217        1.8210        1.8051        2.2052        5.9589        7.7968        3.2719        1.9639        2.7548        3.9511        3.5268        2.2302        3.1556        3.6806        5.2886        7.0743        5.4510        5.8092        7.9262        9.0232        7.1862        8.8977       14.3095       16.7615        6.2471        6.9551        7.5917        6.1783        4.7310        4.8512        5.8625        8.5230        9.0521        8.4077        4.4761        5.1193       10.0315       17.3358       44.1685       26.6429       19.7948       16.3048       11.6703        6.7176       10.8748       11.3494        8.1539       11.1677        8.8906        6.1563        6.3122        7.3895        7.0541        8.3376        7.7590        7.6195        7.4324        9.8851       11.1666       11.8208        9.1149        7.4792        8.4884        8.3630        9.6239        9.8584       10.8609        9.0038        8.4053        9.3130        9.6051        8.1610        5.9566        5.1334        5.3226        6.9108        5.0197        6.2174        6.3655        6.5497        8.8036        8.7811        9.0798        8.9091        8.2827        8.1053        7.2418        5.5587        3.7800        2.9475        3.0587        2.4149        3.8247        4.9665        6.2576        6.6794        6.4037        6.3789        6.4902        6.5089        9.7595        0.0000        0.0000        0.0000        0.0000        0.0000        0.0000       15.3300       14.3386       15.8279       15.6806       14.2598       18.8410       25.3898       19.3530       18.9172       20.2055       20.7172        0.0000        0.0000        0.0000        0.0000        0.0000        0.0000        0.0000        0.0000        0.0000        0.0000        0.0000        0.0000        0.0000        0.0000        0.0000        0.0000        0.0000        0.0000        0.0000        0.0000        0.0000        0.0000        0.0000        0.0000        0.0000        0.0000        0.0000        0.0000        0.0000        0.0000        0.0000        0.0000        0.0000        0.0000        0.0000        0.0000        0.0000        0.0000        0.0000        0.0000        0.0000        0.0000        0.0000        0.0000        0.0000        0.0000        0.0000        0.0000
        4.0061        5.7830        8.7315        5.6579        5.9833        7.9909       10.2262       10.0632        8.7369        9.9420        9.0303        5.8218        4.5367        3.1370        1.9517        2.1148        1.9727        1.6315        1.2965        0.9951        0.6341        0.4051        0.4317        0.0379        0.0000        0.0000        0.0000        0.0000        0.0000        0.0809        0.0000        0.0159        0.1199        0.2334        0.1970        0.2848        0.3527        0.3877        0.4277        0.4891        0.4546        0.4307        0.4131        0.8568        1.2053        0.6807        0.8032        1.6338        1.3605        0.0382        0.0307        0.0153        0.0104        0.0079        0.0076        0.0571        0.3331        0.5618        0.7602        0.4098        0.4089        1.2151        1.8926        2.0069        1.0993        0.9769        1.5734        1.8691        0.8715        0.6125        0.6360        0.8160        1.7684        2.9407        2.7030        3.4641        5.3074        6.5655        4.3448        4.6478        3.8069        2.7224        1.7288        1.0048        0.9542        0.7619        2.3176        3.8345        3.9610        4.8073        4.4482        2.3367        1.9714        2.1453        3.1774        5.5005        4.4781        4.5229        5.3346        5.4462        7.4539       14.1939       28.1223       18.9750       14.8187       13.4381       13.0116       12.2764       12.6198       13.3458        9.0079        9.2412       12.5010       11.0153        9.5357        7.2222        9.8851       11.6164       12.1752       10.2011       14.1358       16.9040       15.7310       16.5693        8.7975        6.3136        8.5232        7.2786        6.2867        7.8231        9.4675        5.9387        5.6047        7.7102        8.9416        7.1875        7.1488        6.9524        8.3606        8.4549        9.2865       11.1844       11.4027        8.5630        7.8353        8.0358        7.3935        9.0271       10.1519       11.8470        9.9616       10.1816       10.7308       10.8267        9.2421        6.5651        4.5231        4.0487        3.6788        3.1516        4.8566        4.7187        4.3668        4.6148        4.9489        5.4898        5.0822        6.4374        6.1409        5.9041        5.0914        3.1402        2.5991        2.6645        2.1986        1.0567        1.5942        2.7468        2.5280        7.9151        8.1998        8.7995        0.0000        0.0000        0.0000        0.0000        0.0000        0.0000        0.0000        0.0000       11.7000       14.3175       12.3933       12.1356       14.2494       14.3100        0.0000       12.5100       20.0100       29.7600       30.5100        0.0000        0.0000        0.0000        0.0000        0.0000        0.0000        0.0000        0.0000        0.0000        0.0000        0.0000        0.0000        0.0000        0.0000        0.0000        0.0000        0.0000        0.0000        0.0000        0.0000        0.0000        0.0000        0.0000        0.0000        0.0000        0.0000        0.0000        0.0000        0.0000        0.0000        0.0000        0.0000        0.0000        0.0000        0.0000        0.0000        0.0000        0.0000        0.0000        0.0000        0.0000        0.0000        0.0000        0.0000        0.0000        0.0000        0.0000        0.0000
        5.1729        6.5673        8.0189        6.0265        6.3883        8.8186       10.1013        9.9478       11.4262       11.6121        9.3236        5.5282        6.5748        4.5072        2.2416        2.1561        2.1557        2.0335        1.8536        1.1501        0.7775        0.6343        0.3868        0.0000        0.0000        0.0000        0.0000        0.0597        0.0891        0.0642        0.0000        0.2115        0.1828        0.2936        0.6024        1.1530        0.8721        0.6923        0.4701        0.4332        0.4192        0.4325        0.4299        0.4172        0.7037        1.1870        1.5372        2.5110        2.1973        1.3548        1.0978        0.0164        0.0117        0.0091        0.0088        0.1830        0.5612        0.8253        0.5610        0.7333        1.1876        1.0317        1.1163        0.7779        0.6493        0.6059        0.7512        1.3677        0.6102        0.5638        1.3485        3.2954        6.2169        6.9067        5.5669        8.1461        8.0834        6.0237        3.2575        2.8855        2.3220        1.8239        1.3071        1.2425        0.9467        1.7764        2.1497        4.7734        5.8950        4.8329        4.5462        2.7181        1.4280        1.6512        3.1524        3.8931        3.9458        5.1703        5.6643        6.1493        8.1282        6.9939       12.9121       18.6740       17.3478       17.6597       10.0368       10.8107       12.4583       15.7852       19.5386        9.8970       12.6447       14.2569       13.6519       10.5769       12.1570       15.7052       22.8678       15.8300       10.8537       18.7360       18.3958       12.7280        7.8119        9.2348        9.6401        9.7453        8.3699        8.0361        8.3763        5.7848        5.4703        8.9291        6.0801        6.5238        7.9420        8.1547        8.0734        9.7858        9.6172        8.5121        7.9976        6.2598        6.3307        5.8183        5.7200        8.6807        9.1090        9.5541        9.8375       10.9169       10.9790       11.0965        9.4540        7.9266        4.9928        3.5962        3.4538        3.6122        4.8896        4.0917        3.3228        4.2688        4.8564        4.4358        4.1258        5.2852        5.4139        5.9275        4.9067        3.3977        2.4825        1.9891        3.1693        1.4593        1.7448        3.5402        4.8318        0.0000        0.0000        0.0000        0.0000        0.0000        0.0000        0.0000        0.0000        0.0000        0.0000        0.0000       17.8500       12.2148       11.0831       12.5963        0.0000        0.0000        0.0000        0.0000        0.0000        0.0000        0.0000        0.0000        0.0000        0.0000        0.0000        0.0000        0.0000        0.0000        0.0000        0.0000        0.0000        0.0000        0.0000        0.0000        0.0000        0.0000        0.0000        0.0000        0.0000        0.0000        0.0000        0.0000        0.0000        0.0000        0.0000        0.0000        0.0000        0.0000        0.0000        0.0000        0.0000        0.0000        0.0000        0.0000        0.0000        0.0000        0.0000        0.0000        0.0000        0.0000        0.0000        0.0000        0.0000        0.0000        0.0000        0.0000        0.0000        0.0000        0.0000
        0.0000        0.0000        8.6330        9.5409        0.0000        9.7984       11.6137       10.0541        9.1083       10.2113        8.8374        7.8614        5.9106        3.0541        2.2321        2.1528        2.0503        1.7159        1.3725        1.0268        0.7463        0.5257        0.3477        0.0000        0.0000        0.0000        0.0000        0.0000        0.0516        0.0000        0.0000        0.0151        0.0211        0.0306        0.0436        0.6503        0.3746        0.3377        0.3706        0.3930        0.4240        0.4365        0.6886        0.5579        1.3988        1.7787        2.1892        2.5107        2.1975        1.1056        1.0985        0.7098        0.0137        0.0116        0.0115        1.0354        1.0963        0.3451        0.7317        0.7339        0.7361        1.3143        2.9023        1.9421        1.2383        0.9961        1.0534        1.2107        2.8112        6.7977        8.8578        7.1127        4.3757        2.9948        3.2086        3.4945        2.8722        3.2138        3.3174        1.6853        1.3370        1.8966        1.1447        1.5560        1.2012        1.0882        1.5188        5.1549        5.3706        4.7531        2.6303        2.4803        2.2869        2.2215        3.2532        4.7071        4.6489        4.7999        6.6772        6.3060        6.5738        6.9404        8.2593       10.3456       11.2224       13.3947       16.3062       15.8354       35.1759       29.8833       19.7791       15.6713       14.4869       12.2297       12.3333       14.6794       10.8014       13.4747       12.7469       10.5042       18.5300       16.8654       13.5005       13.5182       10.7813       11.0552       10.9390        9.3227        8.1537        7.4743        7.3386        6.0419        6.5639        5.2282        6.3386       12.2284       14.5688       11.6080        9.9475        9.1131        8.2722        7.3022        7.5087        6.5048        6.1583        5.7183        6.3538        9.9548        9.9331       10.5722       10.9599       12.2202       12.0489       11.0435        9.5147        6.1084        5.3413        4.9686        5.2907        4.2793        3.9748        3.8503        4.2690        4.9973        4.6153        4.4306        4.6342        5.5644        6.3215        6.3559        5.0810        3.2351        3.4050        2.6868        3.1119        1.6537        2.1144        2.9388        3.6756       10.8322        0.0000        0.0000       14.2314        0.0000        0.0000        0.0000        0.0000        0.0000        0.0000       28.8600       19.7400       15.7492        0.0000        0.0000        0.0000        0.0000        0.0000        0.0000        0.0000        0.0000        0.0000        0.0000        0.0000        0.0000        0.0000        0.0000        0.0000        0.0000        0.0000        0.0000        0.0000        0.0000        0.0000        0.0000        0.0000        0.0000        0.0000        0.0000        0.0000        0.0000        0.0000        0.0000        0.0000        0.0000        0.0000        0.0000        0.0000        0.0000        0.0000        0.0000        0.0000        0.0000        0.0000        0.0000        0.0000        0.0000        0.0000        0.0000        0.0000        0.0000        0.0000        0.0000        0.0000        0.0000        0.0000        0.0000        0.0000        0.0000        0.0000
        0.0000        0.0000        0.0000        0.0000        0.0000       12.4690       14.5696       10.6156        7.1444        6.8410        6.5427        4.4062        3.5753        2.1838        1.7831        2.0312        1.9396        1.3716        1.0912        0.7917        0.5209        0.3512        0.2408        0.0000        0.0000        0.0034        0.1087        0.2327        0.0601        0.0000        0.0000        0.0108        0.0151        0.0239        0.0371        0.2127        0.2685        0.3139        0.3492        0.3950        0.4081        0.4245        0.4255        0.4146        0.8602        0.8410        1.1485        2.2024        0.8737        0.0412        0.0358        0.0200        0.0273        0.5240        1.4595        2.8496        3.3295        1.9974        2.0770        2.2654        1.8043        0.6814        1.4870        1.6922        2.1723        3.1919        4.3689        6.6399        5.7560        6.8832        6.3860        6.8189        3.8120        2.8405        1.7563        1.0031        1.3551        1.5615        1.5424        1.0830        3.0135        4.5076        3.5031        1.4678        0.7360        0.8024        0.8111        3.2700        4.3411        3.6842        2.9903        2.6174        3.4419        4.1894        3.2672        4.4158        8.8905       11.6357       10.2471        7.6099        8.5313        9.5798        9.8433       11.8284       12.0110       11.4169       11.4909       13.4578       14.1469       19.3081       25.3939       24.0880       21.1935       24.1252       20.1414       18.1298       15.3424       17.0563       22.7795       14.9083       12.3952        9.7539        9.1788        9.5322        8.6753        8.2974        8.3510        8.4226        8.0364        8.0219        7.8013        7.8913        9.0817        8.7650       10.1600       11.9812        8.5792       11.1448       10.8868        8.7570        7.9589        7.7312        7.8340        6.2392        6.4094        7.1731        8.9688       11.1300       11.2102       11.2308       11.8742       13.2126       11.9152       10.7435       11.1409        6.9525        7.1336        6.0731        6.1583        5.6740        5.8267        5.8081        5.4346        6.3399        8.1031        5.2762        4.7799        6.5404        7.5117        7.9537        7.2082        6.9367        8.3283        5.8922        5.2718        1.3542        1.2832        2.8833        3.5382       10.7549        9.9567       14.0971       17.5653       23.7237        0.0000        0.0000        0.0000        0.0000       24.6000       23.5800       27.8700       19.9537        0.0000        0.0000        0.0000        0.0000        0.0000        0.0000        0.0000        0.0000        0.0000        0.0000        0.0000        0.0000        0.0000        0.0000        0.0000        0.0000        0.0000        0.0000        0.0000        0.0000        0.0000        0.0000        0.0000        0.0000        0.0000        0.0000        0.0000        0.0000        0.0000        0.0000        0.0000        0.0000        0.0000        0.0000        0.0000        0.0000        0.0000        0.0000        0.0000        0.0000        0.0000        0.0000        0.0000        0.0000        0.0000        0.0000        0.0000        0.0000        0.0000        0.0000        0.0000        0.0000        0.0000        0.0000        0.0000        0.0000        0.0000
        0.0000        0.0000        0.0000        0.0000        0.0000       11.0740        9.3011        5.3593        3.6058        5.4121        2.8162        3.4404        3.9396        4.5327        2.9718        1.9192        1.3729        0.9355        0.7770        0.2141        0.1778        0.0901        0.0181        0.0000        0.0236        0.0551        0.0845        0.1984        0.1217        0.0398        0.0000        0.0067        0.0000        0.0000        0.0000        0.1759        0.2301        0.2746        0.3098        0.3598        0.8502        0.8678        1.2452        1.5922        1.9681        1.4839        2.2829        2.3512        1.4245        0.2644        0.2499        0.1633        1.0713        1.2294        4.3313        6.4500        7.7620        6.3373        5.7957        5.3174        3.2241        3.3608        7.7584        3.8832        4.8589        6.1506        5.4145        3.5382        4.7562        4.3932        4.5180        2.9104        1.6002        1.4590        1.8194        1.5281        1.8774        1.1395        1.2077        0.3989        0.7115        1.1252        1.4069        1.5450        0.6104        0.6562        0.4821        1.3814        2.1802        2.5848        3.2893        3.7746        3.2357        2.4709        1.6972        1.8846        3.9721        7.1942        7.2673        8.6906        8.9118        8.2912       10.5672       15.1036       11.7896        8.9139        7.3543       11.1714       10.6510       15.2019       30.3719       31.9533       42.6639       33.5118       23.5698       19.1818       17.2913       17.4468       18.1598       16.4567       12.6217        9.6507       11.3427        8.3759        7.7368        7.6795        7.2803        7.4319        8.3675        7.4319        8.8830       10.6349       11.4338       11.1625       11.9128       12.0429        8.5135        5.9987        5.4618        7.1929        7.7794        7.8702        8.0382        8.4179        9.2402       11.1271        9.0576       10.3450        9.7970        9.9146       10.3054       10.9395       10.5699        9.8093       10.8456       10.4235       10.8955        7.8568        7.5630        8.8453        8.9362        8.7331        9.3507        8.1145        7.1326        5.8752        7.1673        7.1414        7.7444        8.6176        8.4850        9.1471        9.0101        7.4782        7.1324        7.9250        7.0919        6.0599        8.9282       11.0253       11.3853       14.0379       16.1353       22.6777        0.0000        0.0000        0.0000       28.3214       27.4546       21.3588       19.0732       17.9015       17.5381        0.0000        0.0000        0.0000        0.0000        0.0000        0.0000        0.0000        0.0000        0.0000        0.0000        0.0000        0.0000        0.0000        0.0000        0.0000        0.0000        0.0000        0.0000        0.0000        0.0000        0.0000        0.0000        0.0000        0.0000        0.0000        0.0000        0.0000        0.0000        0.0000        0.0000        0.0000        0.0000        0.0000        0.0000        0.0000        0.0000        0.0000        0.0000        0.0000        0.0000        0.0000        0.0000        0.0000        0.0000        0.0000        0.0000        0.0000        0.0000        0.0000        0.0000        0.0000        0.0000        0.0000        0.0000        0.0000        0.0000
        0.0000        0.0000        0.0000        0.0000        0.0000       11.2442       11.5450        6.2316        4.0246        6.9723        7.9791        6.4071        6.1307        4.3818        3.2600        1.0765        1.5933        1.0444        0.5929        0.0173        0.0000        0.0000        0.0000        0.0000        0.0000        0.0000        0.0299        0.1093        0.0000        0.0000        0.0000        0.0000        0.0000        0.0000        0.0000        0.1520        0.2073        0.2530        0.2907        0.3175        0.3802        0.6999        1.2089        1.9725        2.2905        2.2746        1.5018        1.2806        0.6616        0.1598        0.6585        4.3812        4.5614        3.3390        1.9894        1.6153        6.3098        5.1648        2.7331        5.8783        7.1028        6.7692        7.4940        2.5731        3.4468        2.6255        2.7301        4.1894        4.7045        7.4781        4.3902        2.5564        2.8508        2.8852        2.2139        1.9143        1.0890        1.1176        0.7886        0.4600        1.2797        1.1238        0.5415        0.8388        1.7622        1.3613        1.0600        1.9564        2.4112        3.5310        4.0670        3.6287        2.3822        2.1285        2.8938        2.6816        2.4510        5.5334        7.3172        8.8039        8.8276        6.7735       10.4947       14.9934       11.4662       11.6428       18.5108       13.4115       14.6810       17.3233       22.1517       21.9465       30.9632       60.6749       60.5456       47.5218       29.8246       17.8798       19.7212       17.0497       14.2844       11.1865       12.3173        9.0658        9.3821       11.6971        8.6933        9.0854        9.8007       12.8975       11.9758       10.8381       13.0967       11.7040       11.9207        8.3841        6.7900        5.5726        5.5080        8.1246        9.1870        8.9476       10.2515       11.2126        9.2396       10.3247       10.5641       14.0330       10.2095       10.0867       10.5519       11.3257       11.3295       11.0043       12.2435       12.0230        9.8556        9.3426        9.7664       10.4627       10.2622        9.6789        8.9260        8.1696        8.2962        8.5295        9.6704        8.4991        8.0154        8.6114        8.4988       11.1759       10.1205        8.6129        8.8795       11.8872       11.4674       11.0957       12.3622       12.1172       11.5634       14.0018       15.6222       22.2268        0.0000        0.0000       31.1252       29.4054       27.5862       23.3375       20.6929       17.8685       17.6440       18.5481       19.2240       17.2435       17.2385       13.8905        0.0000        0.0000        0.0000        0.0000        0.0000        0.0000        0.0000        0.0000        0.0000        0.0000        0.0000        0.0000        0.0000        0.0000        0.0000        0.0000        0.0000        0.0000        0.0000        0.0000        0.0000        0.0000        0.0000        0.0000        0.0000        0.0000        0.0000        0.0000        0.0000        0.0000        0.0000        0.0000        0.0000        0.0000        0.0000        0.0000        0.0000        0.0000        0.0000        0.0000        0.0000        0.0000        0.0000        0.0000        0.0000        0.0000        0.0000        0.0000        0.0000        0.0000        0.0000
        0.0000        0.0000        0.0000        0.0000       12.4167       12.1183       10.3744        5.5329        5.8314        5.5421        4.2997        4.0099        5.6947        3.7575        3.9874        1.5010        0.9242        0.5662        0.3737        0.1017        0.0174        0.0000        0.0000        0.0000        0.0000        0.0000        0.0000        0.0502        0.0000        0.0000        0.0000        0.0000        0.0000        0.0000        0.0000        0.1319        0.1791        0.2244        0.2642        0.2941        0.3331        0.5297        0.4332        1.5040        1.1867        1.3248        1.0314        1.2897        1.5598        3.1404        6.1993        6.7168        3.6857        1.6258        1.2362        1.4175        1.4279        1.8522        1.7129        7.0334        7.7727        8.3731        3.9790        2.1649        2.7432        4.3090        6.0971        4.3766        4.0351        7.3324       10.0633       11.8800       10.1524        7.0990        3.1325        2.6052        1.1582        0.8699        1.6028        1.3019        2.2057        2.4895        1.4431        1.6936        1.5142        1.6026        1.8339        3.3790        2.6699        3.3082        3.5543        3.0714        3.9098        2.7232        3.1080        2.7920        3.1810        3.7145        4.7715        8.1974        6.4347        7.9604        7.5437        8.2699        7.6469        9.4108       14.5999       14.6059       19.0245       21.7705       27.7655       27.3564       27.4947       27.6270       31.2698       32.1120       30.8845       23.1576       19.1754       16.2847       15.9908       12.5129       13.2214       11.6465       10.5701        9.1996       10.5839       15.4450       17.3694       13.7773       13.4457       13.6905       13.0001       12.5160       12.6502       11.2245       12.1451       14.9268       14.4307       15.0803       14.2263       13.9651       13.8210       11.8270       12.1552       19.7095       15.5967       13.9014       16.9506       12.1302       12.4558       13.4384       12.6301       12.3825       12.8614       12.9670       12.2830       12.0327       11.7595       13.1523       12.4712       12.0698       11.9647       10.3781       10.1787        8.8991        8.0874        7.3171        7.4435        7.7328        9.3221       11.3334       11.8752       12.1857       14.5950       18.5526       16.2184       16.9521       16.6870       16.0646       13.7021       14.7732       16.8054       22.0903        0.0000       31.4863       32.0572       29.8611       29.2403       27.8956       22.8253       21.5630       19.9229       19.6038       18.1752       13.0473       10.9687       11.8184       15.3452        0.0000        0.0000        0.0000        0.0000        0.0000        0.0000        0.0000        0.0000        0.0000        0.0000        0.0000        0.0000        0.0000        0.0000        0.0000        0.0000        0.0000        0.0000        0.0000        0.0000        0.0000        0.0000        0.0000        0.0000        0.0000        0.0000        0.0000        0.0000        0.0000        0.0000        0.0000        0.0000        0.0000        0.0000        0.0000        0.0000        0.0000        0.0000        0.0000        0.0000        0.0000        0.0000        0.0000        0.0000        0.0000        0.0000        0.0000        0.0000        0.0000        0.0000
        0.0000        0.0000        0.0000        0.0000        9.9754        8.6893        5.8492        2.9960        4.6807        3.5684        2.1020        2.7530        3.5054        2.8946        3.5210        2.1931        1.7510        1.5722        0.5812        0.1219        0.0466        0.0221        0.0170        0.0142        0.0000        0.0000        0.0000        0.0000        0.0000        0.0000        0.0000        0.0000        0.0000        0.0000        0.0000        0.1024        0.1680        0.4769        0.5429        0.3024        0.3921        0.6055        0.4193        0.7798        0.9359        1.4496        2.6312        4.9081        4.3251        3.8905        3.4251        4.4982        1.0062        1.2197        1.0644        1.9054        0.3233        1.3142        6.2682        3.9952        5.1050        5.2972        4.5472        4.1335        6.2058        7.4792        5.9786        4.8512        5.9251        6.9850        9.4345       10.3021        8.7958        8.2330        4.1596        2.3261        1.4164        2.0829        1.2507        1.0913        1.4781        0.9410        1.6656        1.9617        2.1543        3.0253        2.4632        4.0859        3.9356        2.8112        2.0853        3.1853        4.8374        4.1878        3.5722        4.4389        5.4249        6.1064        5.6268        6.7917        7.5399        9.6885       10.4601       16.6973       13.7667       13.8539       15.7438       18.2774       26.1021       29.7696       31.9107       27.3875       30.8316       34.4173       32.5200       24.7454       21.9614       21.8989       18.8662       20.0048       18.2456       13.0722       12.1611       10.8456       10.9219       10.3757       11.6209       13.9483       14.4575       17.5956       18.5407       14.8085       16.0299       14.0964       14.9650       13.5902       13.0870       15.0158       16.2032       16.6790       15.5733       16.0786       19.5239       20.8969       24.4488       26.5153       23.0926       21.0647       19.1414       16.4816       16.5747       16.6393       15.4025       14.7375       13.8460       15.4709       16.0543       14.9149       14.9330       15.7444       15.7856       18.6233       15.2803       11.1042       10.5107       10.4117       10.0756        8.9309        9.5705       10.2315       10.4842       13.2940       14.3494       15.6659       17.0320       19.6815       20.3975       21.5299       20.3533       21.8256       20.4603       20.5063       24.8884       33.3110       35.7500       31.9009       29.1563       30.6095       27.4437       23.4553       21.6407       21.8404       21.9629       24.0328       20.5913       17.8593       13.9172       14.7289       20.2847        0.0000        0.0000        0.0000        0.0000        0.0000        0.0000        0.0000        0.0000        0.0000        0.0000        0.0000        0.0000        0.0000        0.0000        0.0000        0.0000        0.0000        0.0000        0.0000        0.0000        0.0000        0.0000        0.0000        0.0000        0.0000        0.0000        0.0000        0.0000        0.0000        0.0000        0.0000        0.0000        0.0000        0.0000        0.0000        0.0000        0.0000        0.0000        0.0000        0.0000        0.0000        0.0000        0.0000        0.0000        0.0000        0.0000        0.0000        0.0000        0.0000        0.0000
        0.0000        0.0000        0.0000        0.0000        2.4839        1.8430        1.5529        1.2337        1.7141        1.5524        1.8309        3.2185        4.7583        3.7523        2.8758        2.6338        3.1283        2.9111        2.9713        1.6785        1.5117        1.0959        0.8564        1.7835        0.5117        0.4232        0.0687        0.0000        0.0000        0.0000        0.0195        0.0343        1.0949        2.0978        2.3673        2.2568        2.0314        1.1249        2.0204        0.8998        0.7223        0.6640        1.0187        3.7435        5.8857        4.9214        6.4640        6.9562        5.1201        3.7873        5.0998        8.2200        5.7536        0.9906        0.7062        3.1666        3.3630        7.7453        5.4937        4.7991        6.8653        5.7743        4.6914        6.1319        8.9530        8.4704        9.1607       10.9470       15.6588       17.6821       12.1380       10.1051        8.2940        6.2560        6.4043        4.8850        5.7391        3.7301        2.6213        1.2721        0.8251        1.1332        1.2154        0.8109        1.4565        2.4917        2.0670        2.2124        1.3201        1.8711        2.5895        5.0186        6.3311        3.4738        8.5949        6.8534        6.5631        7.6350        6.4887        7.7432        8.6220       11.2571       11.7907        9.6698        7.8817        6.8959        8.5770       12.5842       16.6951       23.2660       25.3311       25.5375       27.0805       23.7658       20.8735       20.3382       22.7403       25.0847       24.0703       14.9092       18.6660       13.7059       11.9138       13.2247       13.7638       13.4000       14.5001       18.6728       22.5039       25.9037       18.2703       19.9963       21.0761       19.8362       18.9266       17.6545       17.2218       17.7688       20.7344       27.9770       23.5939       20.1475       24.6044       30.6032       32.9075       28.3041       25.3757       23.3529       31.7201       45.5733       37.0444       39.1121       31.8963       31.7135       38.9324       24.6642       25.5071       26.6156       22.9589       19.3833       20.5039       18.5883       15.0612       14.1360       14.9709       13.4112       15.3207       18.0679       18.9724       19.6654       19.5332       20.0096       20.5434       21.2476       23.7098       23.1693       24.7208       24.5051       26.8836       26.8307       28.4964       29.3435       28.8926       27.2764       28.0530       33.1846       31.5081       27.7077       25.5517       23.6892       24.9462       24.9678       23.7426       18.7692       18.5584       14.6899       15.0180       16.3923       18.9047        0.0000        0.0000        0.0000        0.0000        0.0000        0.0000        0.0000        0.0000        0.0000        0.0000        0.0000        0.0000        0.0000        0.0000        0.0000        0.0000        0.0000        0.0000        0.0000        0.0000        0.0000        0.0000        0.0000        0.0000        0.0000        0.0000        0.0000        0.0000        0.0000        0.0000        0.0000        0.0000        0.0000        0.0000        0.0000        0.0000        0.0000        0.0000        0.0000        0.0000        0.0000        0.0000        0.0000        0.0000        0.0000        0.0000        0.0000        0.0000        0.0000        0.0000
        0.0000        0.0000        0.0000        0.0000        0.0000        0.0000        0.0000        0.0000        2.4678        1.5475        2.0355        3.6215        3.7528        3.8447        2.0782        2.0505        4.1719        5.6259        5.2788        3.2944        2.7670        1.7156        2.4143        1.0157        0.6677        0.9771        0.0519        3.3603        5.4050        0.7329        0.2118        0.1084        0.0344        1.5501        0.5373        0.2916        0.6638        1.4325        1.0935        1.2219        0.9848        2.0482        3.2496        5.1852        3.4067        2.3671        4.1200        5.3952        1.1703        2.8337        3.2257        2.6027        1.7117        1.1359        8.1755        6.1727        6.9573        7.8565        7.4465        6.3294        1.7009        1.8027        4.0574        4.0895        4.6040        8.3675       11.3611        9.2886       11.9025       12.6604       13.2208       12.6528       12.6206        8.6931        6.4564        6.3868        5.4696        3.5125        4.3765        2.6323        1.5834        2.2140        1.7755        2.1361        2.4988        2.6793        2.5538        4.5174        3.5899        5.0176        4.1792        4.1288        5.6103        3.8097        4.7154        5.3330        5.9433        3.6356        6.8664       12.6414       10.5484       12.8101       13.0770        8.3254        6.8760        7.0939       11.5930       14.7403       22.6986       24.4604       24.7358       21.5086       22.4118       22.2164       24.6661       23.9158       23.9280       25.8436       24.3782       17.1566       12.8316       20.4047       28.2495       14.5648       13.9143       24.8394       25.4338       31.5654       26.3484       26.1737       22.7880       21.0341       24.8782       25.7852       23.0481       28.1202       22.2618       21.4459       21.8326       22.4451       31.3565       33.6692       27.7620       39.0650       40.6184       36.3427       43.3111       35.2296       33.1454       43.3138       40.1946       48.7439       47.2009       44.1842       53.8697       39.7357       38.9343       45.3474       33.0224       23.0416       21.7226       19.6816       17.8928       15.3718       14.4383       18.1639       20.1230       22.0540       21.9424       25.5973       25.1098       24.5721       24.9205       25.1698       24.8717       26.8933       28.7336       29.4591       29.9110       33.7529       33.1391       32.7939       31.6357       27.3945       27.5698       28.0047       28.7669       27.1276       24.8316       26.5842       26.0011       22.8914       23.6817       20.4042       17.9709       19.1265       18.2593        0.0000        0.0000        0.0000        0.0000        0.0000        0.0000        0.0000        0.0000        0.0000        0.0000        0.0000        0.0000        0.0000        0.0000        0.0000        0.0000        0.0000        0.0000        0.0000        0.0000        0.0000        0.0000        0.0000        0.0000        0.0000        0.0000        0.0000        0.0000        0.0000        0.0000        0.0000        0.0000        0.0000        0.0000        0.0000        0.0000        0.0000        0.0000        0.0000        0.0000        0.0000        0.0000        0.0000        0.0000        0.0000        0.0000        0.0000        0.0000        0.0000        0.0000        0.0000        0.0000
        0.0000        0.0000        0.0000        0.0000        0.0000        0.0000        0.0000        0.0000        0.0000        0.0000        1.2639        1.5213        2.1707        1.9964        1.6742        5.6329        6.5653        4.9628        2.0622        1.0191        1.7638        2.2454        2.4452        1.3237        1.2971        0.8754        0.9003        1.5818        1.3883        0.4526        0.2538        0.1081        0.0000        0.5190        1.5120        1.4251        2.4668        1.6285        2.7808        6.0049        7.1923        6.8221        7.2505        3.6706        1.9176        1.1154        3.5823        4.1603        4.0594        3.3119        2.5646        3.8770        3.1298        2.8707        8.5241        6.2301       11.3710       10.2367        6.6259        2.4559        2.2878        1.8462        1.5271        2.1644        5.2353        8.8098       12.5234       14.9856       14.8239       13.6070       15.3275       15.2825       13.1380       13.1488       13.0152       10.8328        9.3404        8.4928       10.3469        5.2903        4.6564        3.9153        2.6780        2.8173        2.8427        3.0157        2.8666        3.6209        2.1194        3.1122        5.0838        4.0903        2.6996        1.6200        2.2278        7.0807        9.3068       12.0800       11.5291       10.2833       13.7382       16.1192       15.8679       11.9403       12.1479       11.5219       12.7202       23.5362       26.7358       28.8672       29.5364       25.9936       23.3254       18.9675       23.2743       22.5143       20.9035       21.4355       20.4423       15.6697       15.2254       23.2184       24.0266       17.4863       18.6766       19.3022       21.4679       31.1306       30.7590       33.4786       29.6100       27.8700       29.6200       31.1002       34.4247       41.8848       30.2925       30.7820       30.2297       35.8564       30.3529       42.5822       37.2452       42.0662       49.5891       66.2780       44.9110       45.8855       41.8223       48.2189       51.8339       54.5177       55.4230       50.8532       52.8875       47.0787       43.8719       48.1435       39.0679       29.1750       28.0619       25.0323       20.4962       20.4648       18.5029       23.7638       22.8171       25.9107       27.6314       28.6937       26.9886       26.0559       27.5289       27.5474       28.8366       32.3273       34.5350       34.6239       35.8420       38.8211       37.0246       36.0046       32.8549       27.7437       31.5007       25.3105       25.7611       27.3092       28.1827       24.8820       24.0446       21.9844       26.0932       22.2049        0.0000        0.0000        0.0000        0.0000        0.0000        0.0000        0.0000        0.0000        0.0000        0.0000        0.0000        0.0000        0.0000        0.0000        0.0000        0.0000        0.0000        0.0000        0.0000        0.0000        0.0000        0.0000        0.0000        0.0000        0.0000        0.0000        0.0000        0.0000        0.0000        0.0000        0.0000        0.0000        0.0000        0.0000        0.0000        0.0000        0.0000        0.0000        0.0000        0.0000        0.0000        0.0000        0.0000        0.0000        0.0000        0.0000        0.0000        0.0000        0.0000        0.0000        0.0000        0.0000        0.0000        0.0000        0.0000
        0.0000        0.0000        0.0000        0.0000        0.0000        0.0000        0.0000        0.0000        0.0000        0.0000        1.2485        2.3474        0.4543        0.4480        0.9483        1.5119        1.3347        1.3036        0.6997        0.5094        0.8091        1.7157        1.8773        0.8841        0.2064        0.2714        1.0513        1.9357        1.9763        1.4390        0.4482        0.5742        0.5297        0.2199        0.3384        0.4461        1.1908        1.3154        4.5809        6.6238        5.1509        4.8366        5.6589        3.0496        2.0826        2.5736        1.2566        4.3051        3.7395        1.8410        2.6056        3.6353        7.5617        4.7990        5.7102        6.3192        7.7064        8.7824        7.4761        3.5967        3.8857        3.0444        4.1592        4.2075        4.1595       11.1503       14.9371       12.9243       14.6737       13.8762       11.9861       12.6156       11.9057       12.4307        9.6055        9.0649       11.0299       17.4633       23.0026       11.0111       10.1242       10.8416        8.2299        7.6966        6.6228        5.4198        4.4242        7.1612        6.3186        6.8249        5.9013        8.7472        6.9074        7.5439        9.4647       12.9856       10.9495        9.9524        7.6626        8.9436       14.0795       15.3898       15.1237       14.9625       19.2192       16.2069       17.0188       21.3396       22.2901       24.4683       28.9195       27.4334       24.5643       24.7998       29.8659       28.7650       24.5163       25.5766       23.5968       21.5710       22.0462       22.5867       21.4324       22.2609       24.1842       24.1860       26.4112       29.7729       32.4188       32.0801       31.9358       28.7723       29.7639       33.0668       39.9961       44.4358       37.0894       39.3208       37.5175       47.7791       45.1346       55.3651       68.0558       51.3185       54.0372       53.6011       51.7226       53.9198       44.4114       52.2096       46.3587       55.8383       65.9345       52.8755       59.7294       47.6357       44.2993       47.5903       43.6425       32.3815       31.0883       28.6046       25.1813       23.4868       23.5882       23.2842       26.1446       30.5439       31.9546       31.5498       29.3640       30.7371       29.1422       28.5442       30.4747       32.7176       34.0305       33.5923       34.2860       37.1657       36.6604       36.0768       31.9796       26.3870       24.0369       26.4052       26.4717       23.9872       23.3322       23.6594       20.7406       19.1191       20.9466        0.0000        0.0000        0.0000        0.0000        0.0000        0.0000        0.0000        0.0000        0.0000        0.0000        0.0000        0.0000        0.0000        0.0000        0.0000        0.0000        0.0000        0.0000        0.0000        0.0000        0.0000        0.0000        0.0000        0.0000        0.0000        0.0000        0.0000        0.0000        0.0000        0.0000        0.0000        0.0000        0.0000        0.0000        0.0000        0.0000        0.0000        0.0000        0.0000        0.0000        0.0000        0.0000        0.0000        0.0000        0.0000        0.0000        0.0000        0.0000        0.0000        0.0000        0.0000        0.0000        0.0000        0.0000        0.0000        0.0000
        0.0000        0.0000        0.0000        0.0000        0.0000        0.0000        0.0000        0.0000        0.0000        0.0000        2.4646        4.0265        2.6066        5.2381        2.5116        5.5506        3.1631        3.8646        2.0002        3.9661        2.9280        1.4365        0.8345        1.9814        1.4832        0.6614        0.8249        2.0406        1.9974        3.6329        3.4040        2.6397        1.5235        0.3739        2.0461        1.4104        0.3961        2.4487        6.3617        8.3001        9.6824        9.0494        4.0686        2.1432        1.9290        4.6482        3.1467        2.0676        0.6224        3.2044        3.5055        6.8263       11.7840       11.4555        6.8215        4.9383        5.2811        5.8847        3.1970        3.3044        8.7614        8.0933        6.6728        5.9822       11.7969       15.2960       16.8431       11.0062        8.6285        8.9314       13.4310        8.2229        8.3418        8.5336        6.6285        7.3984        8.5518        9.8658       15.5505        8.8301        6.7928        5.5204        7.8821        9.3844       10.1919        8.7388        9.4582       13.5107       11.2807       10.8905       14.1331       20.6172       19.2496       24.0087       36.0000       20.2017       10.2698        8.0520        9.7677       10.0444       13.1022       11.2175       13.2006       12.5143       13.4807       20.1360       24.3547       23.7725       27.9800       31.2942       25.6294       24.4786       23.4991       24.4568       33.7670       41.0752       31.9083       29.3586       32.6796       30.8100       27.3740       34.7603       31.9251       31.4061       29.3274       29.6551       28.8567       33.3344       33.8874       33.5526       35.0359       38.3611       37.9914       38.0484       35.8543       38.2475       57.3143       59.8434       62.6556       83.0504       85.1413       89.3729       98.8043       85.7855       72.5821       72.3839       74.2571       98.9926       74.2878       60.7696       66.3470       71.7784       75.8271       85.7268       97.0587       70.2400       62.4771       58.2012       58.3615       40.9180       39.4783       36.3502       33.4140       32.7051       35.0138       34.4288       40.5312       45.7572       40.8173       37.7993       34.0969       35.4749       30.5667       30.4915       31.4305       30.3940       30.4863       31.7204       29.9575       27.9884       28.9790       28.8708       27.5568       22.1763       21.8464       22.1270       26.5296       23.3256       26.6595       28.1770        0.0000        0.0000        0.0000        0.0000        0.0000        0.0000        0.0000        0.0000        0.0000        0.0000        0.0000        0.0000        0.0000        0.0000        0.0000        0.0000        0.0000        0.0000        0.0000        0.0000        0.0000        0.0000        0.0000        0.0000        0.0000        0.0000        0.0000        0.0000        0.0000        0.0000        0.0000        0.0000        0.0000        0.0000        0.0000        0.0000        0.0000        0.0000        0.0000        0.0000        0.0000        0.0000        0.0000        0.0000        0.0000        0.0000        0.0000        0.0000        0.0000        0.0000        0.0000        0.0000        0.0000        0.0000        0.0000        0.0000        0.0000        0.0000        0.0000
        0.0000        0.0000        0.0000        0.0000        0.0000        0.0000        0.0000        0.0000        0.0000        0.0000        0.0000        2.4723        4.3023        6.4826        5.1717        8.6114        3.8140        3.6663        0.9716        1.0957        1.6014        2.6725        4.8086        3.5543        3.2614        4.4710        1.4237        1.0498        1.4437        1.9266        2.3479        0.8177        0.9415        0.5203        0.4104        0.1760        0.6933        0.9618        4.8258       11.6858        7.3658        5.2962        3.7861        4.1207        6.5389        3.9733        0.4586        0.5511        0.3415        5.2710        5.4615        6.6746        8.4333        8.4785        4.4512        7.6000        8.6660        6.5230        3.3539        6.5893       10.8157        5.9243        4.4108        6.0458       17.5904       18.5001       17.4530       11.0243        7.8429        6.1273        6.7627        7.3505        8.2611        7.9545        6.5110        7.8079       10.7053       11.5081       11.8688        7.3928        7.5709        6.6870        9.6443       11.8752       13.9456       13.8273       12.9787       20.5587       18.9206       18.0706       16.7031       20.3972       26.4934       26.4710       22.8108       11.4465       11.2948        9.3415        9.5325       11.4901       15.0318       14.2062       14.3765       15.7897       20.1564       21.5518       27.4219       26.2078       25.7381       24.9170       29.1086       25.6293       24.5066       24.7374       36.5432       40.7162       34.3505       39.8076       38.7045       34.7142       30.9504       32.3796       35.7060       36.8455       32.3957       35.7968       34.2094       39.5991       38.9772       38.1720       39.7040       38.7624       33.0711       30.1048       31.7212       48.1287       51.5144       61.6145       63.5838       77.7612       77.3433       75.8696       95.8418      103.4428       94.9135       72.3830       80.5285       91.6930       75.3779       64.2337       65.8568       72.0288      101.6408       97.9726       86.8113       67.8449       71.1210       69.7879       65.5954       44.0869       40.8344       37.0642       37.0018       37.1455       33.6238       38.6782       43.5551       46.4245       44.6153       39.6860       37.3728       33.8773       29.0861       30.4471       31.5881       31.8011       30.5584       27.0889       27.1001       27.1624       26.9880       25.8416       25.1172       20.6329       21.7759       24.3633       23.8128       23.4252       25.3685        0.0000        0.0000        0.0000        0.0000        0.0000        0.0000        0.0000        0.0000        0.0000        0.0000        0.0000        0.0000        0.0000        0.0000        0.0000        0.0000        0.0000        0.0000        0.0000        0.0000        0.0000        0.0000        0.0000        0.0000        0.0000        0.0000        0.0000        0.0000        0.0000        0.0000        0.0000        0.0000        0.0000        0.0000        0.0000        0.0000        0.0000        0.0000        0.0000        0.0000        0.0000        0.0000        0.0000        0.0000        0.0000        0.0000        0.0000        0.0000        0.0000        0.0000        0.0000        0.0000        0.0000        0.0000        0.0000        0.0000        0.0000        0.0000        0.0000        0.0000
        0.0000        0.0000        0.0000        0.0000        0.0000        0.0000        0.0000        0.0000        0.0000        0.0000        0.0000        0.0000        0.0000        0.0000        4.2223        9.0072        5.9496        2.8512        0.6945        1.1928        1.9444        4.7994        5.1342        5.0996        5.4004        4.0160        2.2830        3.8497        5.1333        1.8885        1.0790        1.0957        0.2158        0.1152        1.6308        1.2875        1.0306        4.4417        6.0814        3.8499        4.2709        6.0681        4.6452        6.5115        6.8733        4.7267        0.8786        1.1441        4.3121        8.3106        5.5539        7.1209        6.2332        3.9205        8.0242        4.4764        5.8190        7.4439        5.2128        7.6571        4.4601        3.9398        6.2019        9.5663       14.2648       13.0712        9.6521        8.7203        7.3021        9.4635        7.6265        9.3858        8.6792        8.5298        8.3861        8.9911       10.1747       11.5260       13.4726        9.5662       11.3300        9.9815       11.8299       13.3969       13.9802       14.9824       17.4984       21.4216       20.5449       20.7552       19.0746       16.8094       19.6391       21.6958       21.9177       19.2698       18.1035       17.2444       17.6936       18.3383       18.7922       10.8233       12.8303       18.2034       21.5539       25.8853       22.8845       28.3586       27.3073       28.5375       28.0882       24.2426       28.4144       30.2384       28.6552       36.5715       38.8210       35.0060       35.0062       32.1058       33.0983       33.0861       41.3071       38.7693       39.8965       42.5199       52.8891       45.5852       42.9879       40.6110       41.5422       39.1893       40.4966       39.9841       38.3719       60.8287       60.2751       56.2876       41.2758       50.1456       55.7415       69.7159       75.9511      107.4704       78.8391       77.0928       70.8445       86.4434       77.3016       90.0322      103.0189      117.1122      130.0235      107.6597       77.4704       66.3776       68.0977       68.9768       65.0771       44.9289       40.6502       35.2125       39.3011       34.5177       33.7643       30.9030       37.0838       33.6764       32.6959       32.1349       31.0991       30.1557       28.9420       27.5831       28.8659       28.7435       30.3009       28.0464       27.5678       27.2884       26.0917       26.0502       23.0571       21.0333       23.2569       24.3578        0.0000        0.0000        0.0000        0.0000        0.0000        0.0000        0.0000        0.0000        0.0000        0.0000        0.0000        0.0000        0.0000        0.0000        0.0000        0.0000        0.0000        0.0000        0.0000        0.0000        0.0000        0.0000        0.0000        0.0000        0.0000        0.0000        0.0000        0.0000        0.0000        0.0000        0.0000        0.0000        0.0000        0.0000        0.0000        0.0000        0.0000        0.0000        0.0000        0.0000        0.0000        0.0000        0.0000        0.0000        0.0000        0.0000        0.0000        0.0000        0.0000        0.0000        0.0000        0.0000        0.0000        0.0000        0.0000        0.0000        0.0000        0.0000        0.0000        0.0000        0.0000        0.0000        0.0000
        0.0000        0.0000        0.0000        0.0000        0.0000        0.0000        0.0000        0.0000        0.0000        0.0000        0.0000        0.0000        0.0000        0.0000        0.0000        0.0000        0.0000        0.0000        1.9340        3.4455        0.8368        2.8988        2.7074        2.5599        4.5757        4.1529        3.9778        2.6041        6.2910        3.9284        6.7466        2.8559        0.4270        0.4079        1.3552        3.9860        1.7741        4.3823        7.9865        6.1439        1.7690        1.0106        1.5908        4.7704        5.6869        2.1506        2.7092        4.3478        3.4137        3.2413        7.3790        9.4278        4.8595        2.5206        4.2591        4.4239        4.4313        6.8858        4.4731        5.6879        5.6445        6.7854        9.7818        8.3244        8.1258        6.8539        7.0143        7.6423        4.0404        5.3896        6.8635        9.9701        9.1356        8.7144       12.1692       17.8676       14.2304       14.6888       10.8169       10.5955       10.7372       11.4646       11.7475       11.2926       14.3683       12.6830       17.9852       23.1809       22.6558       21.0329       19.5879       16.8218       19.4884       25.0728       28.6637       24.5798       21.7342       18.4143       19.0736       23.0147       18.9060       17.4957       19.4417       24.4952       30.4682       33.7685       31.6683       32.9756       29.7765       34.7899       39.2425       39.9172       37.8708       34.1511       37.2424       50.7193       51.9970       48.7238       48.3450       47.4605       47.0095       49.7215       64.2095       46.2579       46.1603       47.2662       43.5493       48.4311       49.0079       41.4583       49.0984       37.3318       47.3040       55.7931       58.0311       55.1128       58.7381       49.1332       44.4508       56.0508       62.2640       67.7548       72.8032       79.2350       73.3402       69.4601       76.0120      101.0891       96.8346      118.5686      113.5533      117.2742      102.2440      106.9322       72.1145       70.7435       67.4837       57.4695       55.9670       41.4645       38.5954       35.2095       35.4614       29.9367       29.5014       27.6739       32.5376       31.1253       31.5174       28.8444       26.9818       27.7124       26.4631       24.7305       24.8737       25.3220       25.7327       25.7857       23.7081       23.1307       23.4477       23.9029       21.8192       21.1205       22.0453       30.0588        0.0000        0.0000        0.0000        0.0000        0.0000        0.0000        0.0000        0.0000        0.0000        0.0000        0.0000        0.0000        0.0000        0.0000        0.0000        0.0000        0.0000        0.0000        0.0000        0.0000        0.0000        0.0000        0.0000        0.0000        0.0000        0.0000        0.0000        0.0000        0.0000        0.0000        0.0000        0.0000        0.0000        0.0000        0.0000        0.0000        0.0000        0.0000        0.0000        0.0000        0.0000        0.0000        0.0000        0.0000        0.0000        0.0000        0.0000        0.0000        0.0000        0.0000        0.0000        0.0000        0.0000        0.0000        0.0000        0.0000        0.0000        0.0000        0.0000        0.0000        0.0000        0.0000        0.0000
        0.0000        0.0000        0.0000        0.0000        0.0000        0.0000        0.0000        0.0000        0.0000        0.0000        0.0000        0.0000        0.0000        0.0000        0.0000        0.0000        0.0000        0.0000        0.0000        6.4143        5.6418        1.3283        2.9734        0.9068        2.0334        2.6293        3.6244        8.3235       13.1905        6.7753        8.8041        5.1126        2.0736        2.3220        7.0716       17.4375        9.9756       10.9722       16.4061       15.6347       10.8792        2.6340        3.7021        3.0169        1.3874        1.8550        5.7219        3.7234        5.6134        6.4419        4.3346        4.0135        5.9751        3.6586        6.8451       12.6031       11.1786       12.3958        8.1935        6.7887       12.2561        8.5043       12.3471        8.8685        8.9485        5.7162        8.3097        7.8937        6.1567        8.2529       14.4869       13.6214       17.6021       20.1910       24.1267       20.4000       17.4644       14.7264       14.5325       12.9009       12.5352       14.6240       18.1903       19.5235       22.9862       27.3681       27.6610       27.4555       21.9836       20.1448       27.1917       28.2397       27.9632       28.8751       26.6145       22.7200       19.0397       19.6133       19.5662       20.4450       23.0561       25.8896       27.3580       29.1582       33.6033       33.6891       34.6627       35.5997       32.4078       33.9280       30.4827       42.8757       42.1295       41.4681       51.5322       64.6318       64.4899       65.5941       71.4866       67.6787       71.4910       65.1455       66.9243       52.3057       39.6122       41.1230       40.1112       43.3452       52.9007       56.2085       58.4683       57.9056       65.1320       62.7869       59.3783       57.9818       63.0588       65.3486       64.6493       73.4918       78.2024       72.7551       76.3143       73.6249       74.1226       76.9765       81.2989      120.7786      146.3802      130.1979      125.5190      112.7312      106.4547       94.8377       79.8479       79.4957       76.0704       60.6469       50.7369       45.0698       43.5118       39.7309       34.2639       28.8839       27.1136       28.0977       31.0009       28.2984       27.7336       27.6463       25.3127       25.3355       24.9463       24.3159       22.9112       28.9679       26.1807       23.4161       20.9670       18.7301       18.8225       20.4178       20.0720       16.5879       18.1046       20.5126        0.0000        0.0000        0.0000        0.0000        0.0000        0.0000        0.0000        0.0000        0.0000        0.0000        0.0000        0.0000        0.0000        0.0000        0.0000        0.0000        0.0000        0.0000        0.0000        0.0000        0.0000        0.0000        0.0000        0.0000        0.0000        0.0000        0.0000        0.0000        0.0000        0.0000        0.0000        0.0000        0.0000        0.0000        0.0000        0.0000        0.0000        0.0000        0.0000        0.0000        0.0000        0.0000        0.0000        0.0000        0.0000        0.0000        0.0000        0.0000        0.0000        0.0000        0.0000        0.0000        0.0000        0.0000        0.0000        0.0000        0.0000        0.0000        0.0000        0.0000        0.0000        0.0000        0.0000
        0.0000        0.0000        0.0000        0.0000        0.0000        0.0000        0.0000        0.0000        0.0000        0.0000        0.0000        0.0000        0.0000        0.0000        0.0000        0.0000        0.0000        0.0000        0.0000       11.3101        8.3940        6.6503        2.0482        5.7405        3.6007        5.3284        8.4449        7.2791        3.5639        2.9107        3.9145        6.4957        5.0589        1.9455        7.3222        9.4615       10.4546        6.6921        9.0605       11.1062        9.5930        4.1474        4.3450        3.6147        0.6405        2.1934        5.7893        7.4936        7.0107        4.7748        7.4893       10.7571        2.7482        4.0881        8.3078        5.6815        4.5567        7.0978        7.2895        9.5679       11.3723       10.9337        5.9267        5.7846        9.4135       11.2340       11.8989       10.7114        9.3916       12.8416       20.1219       20.2528       20.4425       20.3592       18.0675       18.5802       16.7529       16.0085       13.2816       12.0962       12.3528        8.7046        9.2962       22.3654       26.0429       26.8768       30.8254       28.6613       23.1133       23.6155       25.0773       26.3408       29.0920       28.2645       27.9684       22.3181       23.8212       28.0888       27.6172       25.3622       28.0222       27.3278       26.4413       28.8612       30.0459       35.1916       36.4152       40.2364       37.4699       33.9500       34.2148       35.2713       37.9605       42.3163       44.5563       57.7811       62.3467       68.3286       69.6283       62.4277       64.7239       69.8892       57.1873       39.0512       34.5662       39.8819       40.8624       48.8461       51.5668       60.9433       59.6585       63.5127       72.2366       67.3669       75.1445       76.1341       73.2362       72.8098       77.8757       84.0459       90.3672       95.8834      105.7316      105.4763      112.2320      105.7899      100.4817      139.9087      159.3088      153.2493      140.6391      127.7379      121.9898       93.1222       83.1700       69.3460       60.9644       59.2203       53.7032       46.3977       45.1297       37.0614       31.1201       29.0853       30.6737       27.4537       30.7646       27.3168       25.5779       21.9294       22.9027       23.2008       22.6436       20.9882       29.8830       36.1762       19.7405       18.7281       18.5488       17.8930       16.5450       16.8967       21.7242       21.1610       17.4497       17.2832       17.6359       21.4408        0.0000        0.0000        0.0000        0.0000        0.0000        0.0000        0.0000        0.0000        0.0000        0.0000        0.0000        0.0000        0.0000        0.0000        0.0000        0.0000        0.0000        0.0000        0.0000        0.0000        0.0000        0.0000        0.0000        0.0000        0.0000        0.0000        0.0000        0.0000        0.0000        0.0000        0.0000        0.0000        0.0000        0.0000        0.0000        0.0000        0.0000        0.0000        0.0000        0.0000        0.0000        0.0000        0.0000        0.0000        0.0000        0.0000        0.0000        0.0000        0.0000        0.0000        0.0000        0.0000        0.0000        0.0000        0.0000        0.0000        0.0000        0.0000        0.0000        0.0000        0.0000
        0.0000        0.0000        0.0000        0.0000        0.0000        0.0000        0.0000        0.0000        0.0000        0.0000        0.0000        0.0000        0.0000        0.0000        0.0000        0.0000        0.0000        0.0000        0.0000        0.0000        5.8033        6.4890        0.7148        3.5926        8.6733        5.8667        9.4190       13.3697       13.1842        5.0622        2.2739        6.9660        6.5392        4.1250        5.3974       13.1823        5.5335        6.7614        7.5665       16.4672        5.4500        4.7388        3.8876        3.0189        2.3701        4.6696        7.4972        6.3309        4.6446        7.3355        9.5503       11.3022        4.7147        6.2709        6.1704        8.4149        7.3643        5.5044        7.0191        9.1379        8.1096        9.6083       11.3430       13.5328        9.9290        8.0231        9.7819       13.7493       21.7059       21.2078       23.0752       17.5171       16.8703       17.3488       14.9804       14.5367       16.7311       13.5093        9.8168        9.2634       12.2813        9.1395       15.0732       23.8039       26.3454       29.2564       34.1390       28.8215       28.1682       29.7049       27.4817       31.1833       29.4957       30.7152       31.6095       28.3911       32.5356       43.1429       43.9356       29.7605       28.5204       28.9434       28.2659       30.0890       30.4417       37.0471       37.3527       41.5034       40.9886       41.9484       37.2230       37.4036       44.6672       48.5547       50.7345       55.1610       59.1792       63.6453       62.4208       70.4230       77.8243       63.4443       49.6679       39.0070       40.2810       46.2264       55.3147       56.5695       53.4742       59.4971       63.8811       62.0054       66.8783       77.1651       77.3292       80.6291       90.3839       92.0836       97.7833      123.2605      133.7406      120.9840      112.4564      172.6815      159.1880      156.6567      175.9509      159.3316      151.3430      162.8228      146.9028      131.1895      112.5649       96.8099       94.9246       74.9570       65.7102       71.5803       58.9580       48.7954       42.6866       32.8433       32.5677       34.1561       34.4535       32.8101       29.7455       26.1652       22.6350       21.8884       21.9630       19.9877       20.1348       19.9445       18.7076       28.1520       18.1362       16.5544       16.9328       16.5876       12.8366       15.4358       19.1375       16.9820       12.1133       15.9690       17.0122       18.6649       23.8105        0.0000        0.0000        0.0000        0.0000        0.0000        0.0000        0.0000        0.0000        0.0000        0.0000        0.0000        0.0000        0.0000        0.0000        0.0000        0.0000        0.0000        0.0000        0.0000        0.0000        0.0000        0.0000        0.0000        0.0000        0.0000        0.0000        0.0000        0.0000        0.0000        0.0000        0.0000        0.0000        0.0000        0.0000        0.0000        0.0000        0.0000        0.0000        0.0000        0.0000        0.0000        0.0000        0.0000        0.0000        0.0000        0.0000        0.0000        0.0000        0.0000        0.0000        0.0000        0.0000        0.0000        0.0000        0.0000        0.0000        0.0000        0.0000        0.0000        0.0000
        0.0000        0.0000        0.0000        0.0000        0.0000        0.0000        0.0000        0.0000        0.0000        0.0000        0.0000        0.0000        0.0000        0.0000        0.0000        0.0000        0.0000        0.0000        0.0000        0.0000        0.0000        5.2450        4.2222       12.8517       11.0043        3.6189        5.0987        6.2611       10.9780        5.8722        2.8689        9.9511        2.7797        0.2824        1.8864        5.4015        4.0100        2.4921        3.8589        2.8757        4.2382        2.3055        1.4186        4.4573        1.5194        8.5511        7.0090        7.5545       10.1025        7.5253        9.6186        8.5627        5.2100        4.7258        7.8445       11.3379        8.9375       10.6809        9.8413        7.4068        7.6259       11.0926       13.2299       12.7130       10.3040       11.6944       11.0199       13.2950       21.1424       27.4006       35.3559       21.5698       17.2477       15.0303       13.1985       14.3286       13.6418       10.3139        7.8339        7.4739       10.3710       10.0263       12.2636       17.0282       23.1377       25.7423       33.3619       26.6509       25.2172       24.2533       26.6980       28.1221       32.4228       33.6192       35.2724       31.8974       31.1938       51.2862       57.7614       36.6491       37.1440       35.8013       35.1889       35.8937       39.9408       45.1915       43.5736       49.1326       40.7877       42.3513       41.1331       40.8395       41.9283       42.6301       52.1382       56.0658       53.8727       60.4676       60.4782       63.8344       61.0900       54.5485       53.7701       42.0888       41.2420       43.4968       54.6251       42.3771       39.7138       52.1811       67.2142       71.0901       75.3531       88.9528       86.5329       93.5506       97.1577      103.9261      110.9197      150.1979      178.2878      177.5540      168.6283      218.0806      212.2014      215.3357      193.4309      207.2230      181.4627      200.9252      166.9422      118.6496      106.8721       97.1709       99.7171       80.8749       64.2972       75.6586       54.8935       45.5700       36.7427       34.1374       33.6032       32.7064       30.0628       27.3226       26.5515       22.3263       21.7812       21.7839       20.5229       19.3357       18.8595       18.6198       19.7000       19.5697       23.8734       19.8761       18.8576       18.3128       15.4654       16.1908       17.3109       12.4122       11.6118       14.4884       17.3415       17.7277       18.4439       20.7821        0.0000        0.0000        0.0000        0.0000        0.0000        0.0000        0.0000        0.0000        0.0000        0.0000        0.0000        0.0000        0.0000        0.0000        0.0000        0.0000        0.0000        0.0000        0.0000        0.0000        0.0000        0.0000        0.0000        0.0000        0.0000        0.0000        0.0000        0.0000        0.0000        0.0000        0.0000        0.0000        0.0000        0.0000        0.0000        0.0000        0.0000        0.0000        0.0000        0.0000        0.0000        0.0000        0.0000        0.0000        0.0000        0.0000        0.0000        0.0000        0.0000        0.0000        0.0000        0.0000        0.0000        0.0000        0.0000        0.0000        0.0000        0.0000        0.0000
        0.0000        0.0000        0.0000        0.0000        0.0000        0.0000        0.0000        0.0000        0.0000        0.0000        0.0000        0.0000        0.0000        0.0000        0.0000        0.0000        0.0000        0.0000        0.0000        0.0000        0.0000        4.1555        4.4814        7.0327        4.7060        5.1089        3.9934        7.8340        9.1748        1.9440        5.6613        0.4153        2.8617        6.0060        7.1450       14.9216        6.8002        8.5845        2.1547        1.5215        6.3682        4.3016        2.6250        3.9652        3.6723        2.8214        0.9095        5.5284        5.9635       13.4931       13.6956        9.8936        6.0630        7.2210        8.0811       13.1303       16.4152       16.4884       11.0715       11.0863       12.0055       11.4199       13.9756       17.4653       14.9000       16.8101       18.7081       18.4741       23.3733       27.2774       20.9089       12.4101       14.9742       13.4227       11.6213       10.0177       10.8691       17.0012       16.3088       14.2445       12.2645       10.3182       11.2240       15.7803       18.9068       23.1913       27.3056       23.2813       24.4468       25.5594       23.7999       26.7809       33.3319       35.5922       32.8324       30.5336       31.6461       38.3735       39.4325       38.7892       37.5451       37.8805       39.5173       44.3466       42.9089       46.8478       49.4693       46.8052       45.1981       44.8932       39.0889       48.4982       49.8042       52.8956       51.3779       56.4994       61.0643       64.8400       65.8034       78.0154       93.9569      106.5910       82.9340       47.0179       42.7947       53.5021       42.1136       33.1724       41.1513       73.3390       67.8367       65.7568       80.1571       92.9575       88.0026      124.5319      119.7797      126.2506      143.2023      200.4277      197.5153      201.7640      218.9068      171.0475      169.8084      164.7501      160.4552      177.1934      173.5783      157.7538      150.3107      114.0748      109.7579       98.6318       90.3052       65.9566       69.4044       58.7980       48.6544       39.2859       33.2343       31.7238       30.3421       30.6420       30.5143       28.6253       28.2530       21.6834       18.9952       22.1644       17.9133       15.6160       16.5718       17.8052       19.8805       25.5238       24.1138       24.2122       16.3019       15.5446       15.6073       20.0875       19.8464       17.4712       23.7316       23.3595       23.1293       21.0272       18.9676       16.1219        0.0000        0.0000        0.0000        0.0000        0.0000        0.0000        0.0000        0.0000        0.0000        0.0000        0.0000        0.0000        0.0000        0.0000        0.0000        0.0000        0.0000        0.0000        0.0000        0.0000        0.0000        0.0000        0.0000        0.0000        0.0000        0.0000        0.0000        0.0000        0.0000        0.0000        0.0000        0.0000        0.0000        0.0000        0.0000        0.0000        0.0000        0.0000        0.0000        0.0000        0.0000        0.0000        0.0000        0.0000        0.0000        0.0000        0.0000        0.0000        0.0000        0.0000        0.0000        0.0000        0.0000        0.0000        0.0000        0.0000        0.0000        0.0000        0.0000
        0.0000        0.0000        0.0000        0.0000        0.0000        0.0000        0.0000        0.0000        0.0000        0.0000        0.0000        0.0000        0.0000        0.0000        0.0000        0.0000        0.0000        0.0000        0.0000        0.0000        0.0000        5.3152        1.5187        2.4161        3.1436        2.5841        1.6092        2.5796        2.8482        0.8670        0.8723        4.5695        4.7005        1.8773        3.3993       14.7047       15.9115       13.8448        8.9451        1.3837        1.0392        2.0503        4.0555        1.1486        0.2965        1.6454        4.5992        6.0892       12.0280        9.3471       12.9286       12.9906        8.0676       13.7147       16.1616       22.2742       19.0666       14.0614       15.0732       12.2475       15.6498       17.3501       14.5446       17.3143       13.8583       13.0477        7.8183       12.7117       16.7866       25.3060       19.2371       16.7802       18.0553       14.3197       15.1322       11.0549       11.6607       17.0431       16.4577       15.4682       13.6029       11.6668       16.3055       19.7619       22.6134       25.6884       28.0093       24.8621       26.7167       28.2901       30.2608       33.4833       33.7018       37.3659       35.5670       33.1781       32.1647       34.3939       37.3935       38.4434       40.6932       41.2075       40.1100       39.4434       41.5772       46.7574       42.5087       43.7620       47.1814       54.1125       46.8516       52.9667       58.0652       61.4029       58.0111       67.5086       71.5611       68.8163       67.2742       81.0247       72.2840       75.9384       78.2662       61.8613       31.6192       41.3350       33.9343       78.8060       70.6974       60.3529       62.5672       74.2295       93.1502       97.6555      109.0098      132.4426      143.6825      164.8341      193.0011      224.2014      221.0223      244.1350      246.6665      200.2631      197.1013      179.0922      157.8860      156.8343      149.2553      133.7337      116.7008      107.0844       96.6455       89.0521       80.6352       61.3951       49.9674       48.5836       48.1552       44.6100       39.3907       35.8405       33.3380       33.8437       31.2670       29.3731       27.2805       22.7167       19.8603       18.2582       17.7036       14.2593       14.3675       13.2131       14.8760       17.1085       26.3055       24.1520       14.2651       14.9224       15.6389       20.1364       17.7344       18.8051       25.1737       25.2388       25.0734       17.2034       17.1811       18.9440        0.0000        0.0000        0.0000        0.0000        0.0000        0.0000        0.0000        0.0000        0.0000        0.0000        0.0000        0.0000        0.0000        0.0000        0.0000        0.0000        0.0000        0.0000        0.0000        0.0000        0.0000        0.0000        0.0000        0.0000        0.0000        0.0000        0.0000        0.0000        0.0000        0.0000        0.0000        0.0000        0.0000        0.0000        0.0000        0.0000        0.0000        0.0000        0.0000        0.0000        0.0000        0.0000        0.0000        0.0000        0.0000        0.0000        0.0000        0.0000        0.0000        0.0000        0.0000        0.0000        0.0000        0.0000        0.0000        0.0000        0.0000        0.0000        0.0000
        0.0000        0.0000        0.0000        0.0000        0.0000        0.0000        0.0000        0.0000        0.0000        0.0000        0.0000        0.0000        0.0000        0.0000        0.0000        0.0000        0.0000        0.0000        0.0000        0.0000        0.0000       14.9455       17.8965       10.9474        4.9654        2.4572        6.5116        0.6278        3.8848        3.1792        3.1669        7.3723        3.4894        5.5460        2.7572       10.5586       10.2975        5.7644        2.8246       10.1175        6.2360        7.1241        8.8901        1.1571        1.6027        5.5531        4.0654        5.3291        7.7084       11.7996       14.9985       13.7166       12.8936       15.0760       16.1204       21.0575       22.0469       16.3281       20.0868       20.1974       17.3406       16.5189       17.5119       12.8363       10.7235        6.3498        5.4629        8.3342       12.6947       17.3084       20.0347       18.6474       18.2368       19.0721       17.0650       16.9877       12.7683       16.9705       22.5358       21.3100       21.2414       19.4167       20.1742       19.0978       22.8448       27.9241       26.8975       26.1698       31.4777       40.1678       35.8625       32.6949       33.4100       35.6419       35.7783       31.2077       29.9002       33.7783       42.3356       43.4804       44.0314       46.0861       44.7305       44.2878       47.6426       47.5797       50.2832       64.5888       60.6834       55.6390       48.5700       57.1795       63.7664       67.5351       62.3347       69.5231       68.9843       67.8718       79.2343       94.8354       83.0276       86.0990       90.8885       62.3571       47.4400       85.6736       48.5172       73.5915       54.1256       44.3744       66.9033       94.5959      101.6770       79.9903      102.1090      148.0323      172.7082      187.0028      200.0854      218.2803      217.5997      218.6148      224.3082      196.5825      189.2791      181.6882      174.3527      173.0449      155.9588      140.7116      118.3559      112.4284      100.0437       80.1558       76.6686       53.4602       47.1253       41.2441       38.1810       35.6687       34.4416       31.5932       29.4173       30.9942       32.4878       33.3339       29.5807       23.2638       20.7586       20.1194       19.2270       18.7634       14.6733       13.2756       13.8592       13.5863       14.6439       15.0519       16.3703       15.0507       15.3144       24.4810       22.3600       23.9235       23.9574       19.5005       19.2478       16.2374       15.7842       17.2776       17.5393        0.0000        0.0000        0.0000        0.0000        0.0000        0.0000        0.0000        0.0000        0.0000        0.0000        0.0000        0.0000        0.0000        0.0000        0.0000        0.0000        0.0000        0.0000        0.0000        0.0000        0.0000        0.0000        0.0000        0.0000        0.0000        0.0000        0.0000        0.0000        0.0000        0.0000        0.0000        0.0000        0.0000        0.0000        0.0000        0.0000        0.0000        0.0000        0.0000        0.0000        0.0000        0.0000        0.0000        0.0000        0.0000        0.0000        0.0000        0.0000        0.0000        0.0000        0.0000        0.0000        0.0000        0.0000        0.0000        0.0000        0.0000        0.0000
        0.0000        0.0000        0.0000        0.0000        0.0000        0.0000        0.0000        0.0000        0.0000        0.0000        0.0000        0.0000        0.0000        0.0000        0.0000        0.0000        0.0000        0.0000        0.0000        0.0000        0.0000        0.0000       13.2073       13.0246       11.2364        5.0629        3.2669        2.5434        1.4279        1.8472        3.7242        1.7829        3.8522        2.6764        4.9742        6.8967        4.2790        5.7210        5.7114        4.3188        4.4012        4.7495        1.2048        2.1156        5.9711        4.3584        3.1618        7.5036       16.8947       11.8504       12.0964       12.3400       17.4614       16.0496       14.8197       22.3067       19.3452       12.0564       16.4675       17.1694       19.2458       16.3063       16.8897       16.2034       17.6899       11.5977        8.8698       12.0134       16.7974       19.4695       22.2596       20.0725       22.4885       17.2259       15.7901       17.9897       18.7699       21.6967       25.7623       18.5746       21.2907       25.3108       25.1402       24.3744       25.0870       22.1929       25.9723       27.5154       38.0089       40.1561       40.8111       33.4010       34.7217       38.2690       35.6320       34.4843       40.6990       47.0056       48.8900       46.1766       50.8247       55.5112       59.1926       50.8584       48.0397       44.7106       46.2405       59.3897       52.5898       53.0435       48.1353       72.5707       74.3558       71.5038       64.9447       67.0247       72.3001       88.6076       89.9566       97.7467      113.7806      104.0908      103.8772       56.3779       54.3812       56.0390       67.7890       97.1728       67.9484       91.3881      114.6246       89.5533       98.9459      108.3248      143.5367      153.2769      175.3088      181.5874      172.6079      209.0332      203.0613      203.1804      188.6020      168.2574      170.0176      166.0462      165.6628      167.2858      138.7212      106.8628       97.0549       87.2875       79.3138       71.9722       63.6356       45.3283       39.7074       38.0986       48.2046       36.2343       30.5927       29.4055       31.6913       36.0991       39.3942       37.4396       34.0444       29.4211       25.1182       19.7501       20.4895       18.9100       19.7342       15.1240       13.0911       14.7636       16.9441       15.7202       29.5866       23.2730       26.2459       22.4743       23.7981       26.8634       20.1744       25.8319       16.8046       14.9085       15.0898       16.3731       19.0539        0.0000        0.0000        0.0000        0.0000        0.0000        0.0000        0.0000        0.0000        0.0000        0.0000        0.0000        0.0000        0.0000        0.0000        0.0000        0.0000        0.0000        0.0000        0.0000        0.0000        0.0000        0.0000        0.0000        0.0000        0.0000        0.0000        0.0000        0.0000        0.0000        0.0000        0.0000        0.0000        0.0000        0.0000        0.0000        0.0000        0.0000        0.0000        0.0000        0.0000        0.0000        0.0000        0.0000        0.0000        0.0000        0.0000        0.0000        0.0000        0.0000        0.0000        0.0000        0.0000        0.0000        0.0000        0.0000        0.0000        0.0000        0.0000
        0.0000        0.0000        0.0000        0.0000        0.0000        0.0000        0.0000        0.0000        0.0000        0.0000        0.0000        0.0000        0.0000        0.0000        0.0000        0.0000        0.0000        0.0000        0.0000        0.0000        0.0000       24.8457       32.8510       20.5970       19.7291       19.2275       15.8973       10.6815       13.3359       12.6437        7.2135       11.0998       12.5884        5.4347        7.5465        7.2466        7.6106        8.9886       21.7385       14.4300       15.5984        8.4997        7.6350       11.7203       17.8520       19.4270       16.7497       19.2079       21.2575       30.2114       26.1006       26.7378       21.2822       17.9944       18.6743       18.4808       17.9588       17.8900       30.0993       24.3847       25.5544       26.8829       22.2437       19.6870       15.6810       17.1998       18.9359       24.0701       26.9324       38.1127       36.6661       23.3290       24.7870       26.4878       26.3635       25.9679       29.5384       32.6580       33.6879       27.6464       27.6770       29.4832       27.5595       29.9310       29.7481       27.4462       30.9210       35.6345       38.5243       36.6379       35.6805       35.0308       38.0937       38.6671       42.1660       38.6670       40.8267       40.7784       44.3566       43.7454       48.7114       50.9050       49.7972       48.9113       45.4452       45.9085       48.7981       46.1156       43.2415       47.0711       52.7373       67.9548       70.7132       57.3200       55.2206       75.5585      101.1913      115.3227      121.5878      156.5405      139.5932      143.9135      135.2194       75.6094       79.3299       91.0312       70.9150       62.8413       61.4071      104.3843       89.1023       97.2993      104.6786      131.4576      156.8611      194.3424      227.8711      253.5841      250.7717      232.0066      232.1937      222.2763      193.2410      176.1674      170.2638      163.7096      150.5074      161.1754      125.1928      102.7675       94.0292       76.7056       72.3410       57.3066       55.1637       44.3585       40.4189       37.9719       36.9360       44.0234       36.9677       36.7098       39.9393       43.8565       38.8234       41.7483       36.3950       33.0674       32.7263       22.6071       21.5436       18.2568       17.5379       16.2441       14.9915       16.3190       15.3057       15.5902       34.4711       34.2944       31.7283       27.0913       25.8386       35.9179       32.2792       32.4402       19.0385       12.6150       13.8823       16.2251       16.9893       23.6776        0.0000        0.0000        0.0000        0.0000        0.0000        0.0000        0.0000        0.0000        0.0000        0.0000        0.0000        0.0000        0.0000        0.0000        0.0000        0.0000        0.0000        0.0000        0.0000        0.0000        0.0000        0.0000        0.0000        0.0000        0.0000        0.0000        0.0000        0.0000        0.0000        0.0000        0.0000        0.0000        0.0000        0.0000        0.0000        0.0000        0.0000        0.0000        0.0000        0.0000        0.0000        0.0000        0.0000        0.0000        0.0000        0.0000        0.0000        0.0000        0.0000        0.0000        0.0000        0.0000        0.0000        0.0000        0.0000        0.0000        0.0000
        0.0000        0.0000        0.0000        0.0000        0.0000        0.0000        0.0000        0.0000        0.0000        0.0000        0.0000        0.0000        0.0000        0.0000        0.0000        0.0000        0.0000        0.0000        0.0000        0.0000       20.5814       28.8537       23.1821       18.3005       17.0294        9.2177       15.1840       13.9594       19.0192       11.3588        6.5183        6.6405        4.8021        3.4944        3.3992        1.6437        4.0876        7.9358       11.2868        7.5873       11.6182       11.7174       14.1044       21.8536       29.0466       30.6398       31.1521       41.3774       34.1085       27.1538       25.9204       26.6117       29.7569       32.2145       20.8509       21.5289       25.1833       38.4543       48.2744       37.0308       30.5260       29.2942       28.4634       25.4350       18.8427       14.9268       21.7450       31.0526       38.1570       36.8197       31.1164       24.9601       21.0141       25.2498       33.7468       33.3807       32.9297       35.8592       41.2374       37.6062       35.5694       33.4624       35.9331       31.5752       30.5494       36.3259       41.4599       36.1530       32.8445       31.1125       31.9015       32.4921       36.0093       44.0189       51.4631       50.0835       43.1586       44.0446       48.8180       42.8824       44.5893       47.2038       39.8103       46.3728       47.6017       42.2762       43.1640       47.8770       39.3690       42.1359       55.7621       54.2822       51.6159       47.1716       55.8110       69.3105      103.1133      101.8464      106.5117      124.8818      136.5161      138.0609      123.7548       62.4723       63.1365       71.0287       52.4652       46.4675       55.7111       59.2775       87.5297      117.0976      121.8711      132.4308      182.3688      224.3226      257.3326      257.4009      283.3055      267.0296      253.8094      240.7691      210.4009      168.8489      173.8483      157.8983      148.0887      126.8843      112.0236      104.7473       92.2280       83.1244       70.3584       53.3920       54.6672       47.7987       41.5071       38.5753       36.1755       38.8042       39.3889       39.7497       40.2817       40.9210       40.7193       42.8500       36.1754       31.4413       28.2509       24.1530       20.6258       17.4945       16.9655       18.4473       18.5977       14.6181       14.0327       15.4845       16.3979       23.1539       24.2415       23.2276       23.6410       23.6021       39.7084       30.3501       20.1274       12.3789       13.0858       18.4905       22.3870       25.7789       30.5718        0.0000        0.0000        0.0000        0.0000        0.0000        0.0000        0.0000        0.0000        0.0000        0.0000        0.0000        0.0000        0.0000        0.0000        0.0000        0.0000        0.0000        0.0000        0.0000        0.0000        0.0000        0.0000        0.0000        0.0000        0.0000        0.0000        0.0000        0.0000        0.0000        0.0000        0.0000        0.0000        0.0000        0.0000        0.0000        0.0000        0.0000        0.0000        0.0000        0.0000        0.0000        0.0000        0.0000        0.0000        0.0000        0.0000        0.0000        0.0000        0.0000        0.0000        0.0000        0.0000        0.0000        0.0000        0.0000        0.0000
        0.0000        0.0000        0.0000        0.0000        0.0000        0.0000        0.0000        0.0000        0.0000        0.0000        0.0000        0.0000        0.0000        0.0000        0.0000        0.0000        0.0000        0.0000        0.0000        0.0000       16.6976        8.4346        7.5378       12.7611       20.1020        9.7779        7.9004       15.0350       14.9027        9.0416        3.0122        3.6368        3.1973        3.4038        7.3021       10.3342       14.8068       16.3114       17.5849       12.0626       16.7559       12.5572       15.3926       31.1012       30.8616       40.2200       41.0027       42.6504       33.3087       32.1752       37.4225       41.9451       35.2309       28.0817       22.1691       30.8649       27.9219       40.5131       52.7762       37.6721       29.8591       20.7759       18.4053       13.9847       15.8394       19.2583       25.3710       33.5207       25.8793       28.1689       28.7829       24.5912       24.8789       31.0517       36.1613       33.4233       35.2971       42.4024       47.5788       43.4962       38.6680       38.3130       41.9189       42.2230       44.4195       51.5208       53.7086       46.2443       35.2435       33.7903       36.6015       39.5215       45.4253       53.5196       57.1299       53.8773       48.4707       49.4019       46.5965       44.3005       45.1166       38.2217       37.5341       40.8444       42.1568       42.7194       42.6393       46.1715       45.7545       45.5499       51.3423       46.5224       49.0759       50.1624       60.3342       74.5527       76.9880       80.3771       94.0465      127.3955      127.5082      119.8724      104.2943       61.2530       55.6459       66.6903       50.1678       42.7478       54.6538       53.3450       75.4106      105.4746      135.2029      158.5985      167.9899      241.7261      271.3807      291.3350      287.4036      296.4980      285.5128      230.7287      197.5803      173.2529      161.2254      157.5173      144.5764      129.3124      130.3883      105.0841      101.9150       85.2771       73.4348       62.7012       55.7160       51.6060       46.0841       38.7697       40.5256       45.0782       47.7200       49.3871       47.0415       51.0090       41.6385       40.4372       40.8148       29.4731       27.7229       27.2204       23.1179       19.3314       17.6802       27.8372       19.4044       15.5663       13.4191       15.4659       14.7403       20.8036       23.6314       24.4342       25.2156       20.5154       20.9081       21.2635       22.6168       16.2599       19.7283       21.3964       36.1937       29.8405       32.8568       33.0521        0.0000        0.0000        0.0000        0.0000        0.0000        0.0000        0.0000        0.0000        0.0000        0.0000        0.0000        0.0000        0.0000        0.0000        0.0000        0.0000        0.0000        0.0000        0.0000        0.0000        0.0000        0.0000        0.0000        0.0000        0.0000        0.0000        0.0000        0.0000        0.0000        0.0000        0.0000        0.0000        0.0000        0.0000        0.0000        0.0000        0.0000        0.0000        0.0000        0.0000        0.0000        0.0000        0.0000        0.0000        0.0000        0.0000        0.0000        0.0000        0.0000        0.0000        0.0000        0.0000        0.0000        0.0000        0.0000
        0.0000        0.0000        0.0000        0.0000        0.0000        0.0000        0.0000        0.0000        0.0000        0.0000        0.0000        0.0000        0.0000        0.0000        0.0000        0.0000        0.0000        0.0000        0.0000        0.0000       11.4777       18.6754       10.0965        7.7177       10.1783        6.1816        4.1059        9.9262        6.2999        7.9450        7.4156       10.0968        7.2370        5.6544       12.0703       12.9356       13.8012       15.6790       16.5502       21.8273       19.5710       20.3466       21.3713       20.1320       23.2301       40.9761       46.1433       46.2226       42.5077       45.9185       44.4244       40.6432       29.2949       21.6712       22.8479       33.7362       47.6811       54.1261       43.0750       21.3560        8.3955        5.9240        6.9786       16.3442       24.4497       34.5069       30.2490       22.5353       18.2478       18.8489       16.4602       19.8526       21.6528       28.3642       34.3013       35.8949       36.7734       44.0159       43.7464       41.0896       40.2522       41.6489       49.7153       49.6759       62.1225       64.0854       62.1981       54.5050       51.8795       47.5098       55.8792       49.9659       57.0589       63.4251       56.2515       52.5378       50.1778       47.7416       47.7731       40.3825       39.8540       40.4738       38.9639       41.3878       48.0513       50.7600       46.5177       43.6739       46.2638       46.5117       45.6751       48.9667       49.3010       46.0179       47.7287       59.9612       67.9178       77.0493       66.7469       91.5463       89.9889      106.6282       72.2356       60.4755       62.5330       44.5263       46.3478       49.5300       51.8455       73.6958       99.2101      113.0157      128.8344      143.9063      189.7056      241.5276      258.0198      254.0947      261.9290      271.5316      258.3548      220.7614      193.7830      166.5759      132.3276      133.9053      125.6616      114.7952      117.9594      126.4814      110.6730       88.7801       92.6881       60.7131       52.7221       45.6745       48.2576       48.0478       45.1997       49.5377       50.8122       60.8534       59.0768       48.0302       44.7378       42.2154       40.4526       27.1484       26.7267       24.3823       22.7400       22.0689       21.4368       22.9354       20.4017       16.2711       16.4520       16.9604       18.3840       24.6037       25.9122       26.9813       32.8830       35.5407       31.9910       40.8000       31.8318       23.8386       23.7001       22.7955       33.5593       31.7533       34.4145       30.6412       32.1734        0.0000        0.0000        0.0000        0.0000        0.0000        0.0000        0.0000        0.0000        0.0000        0.0000        0.0000        0.0000        0.0000        0.0000        0.0000        0.0000        0.0000        0.0000        0.0000        0.0000        0.0000        0.0000        0.0000        0.0000        0.0000        0.0000        0.0000        0.0000        0.0000        0.0000        0.0000        0.0000        0.0000        0.0000        0.0000        0.0000        0.0000        0.0000        0.0000        0.0000        0.0000        0.0000        0.0000        0.0000        0.0000        0.0000        0.0000        0.0000        0.0000        0.0000        0.0000        0.0000        0.0000        0.0000
        0.0000        0.0000        0.0000        0.0000        0.0000        0.0000        0.0000        0.0000        0.0000        0.0000        0.0000        0.0000        0.0000        0.0000        0.0000        0.0000        0.0000        0.0000        0.0000        0.0000        0.0000       15.4758       15.5112       18.7336       22.2964       22.2516       17.1579       15.8081       18.5993       14.8786       18.0152       13.4919       10.8671       11.5552       17.0330       13.1196       15.8416       13.8654       21.6463       20.0388       17.9905       27.7614       30.1651       47.8033       53.8275       54.6131       49.7646       50.1440       48.8334       50.5816       38.3429       34.2772       27.1388       33.2808       36.9042       47.7253       36.5505       31.8093       32.2813       22.4968       15.0606       14.5672       16.1437       33.9902       46.0958       42.1740       26.7803       23.5916       26.0776       24.9503       24.1112       25.1054       25.2877       29.6133       39.1597       42.8819       41.2496       40.4779       40.3934       41.7564       45.3201       47.3680       63.4518       67.6329       66.7168       66.8465       69.5496       72.6062       82.2721       77.9451       77.4451       64.5722       65.1878       64.4421       51.7630       43.6363       47.1576       37.6883       31.6333       42.5071       47.4602       48.3279       55.7729       56.8104       57.8311       55.7578       54.8206       45.1214       43.8430       55.1195       54.0296       45.9915       44.2002       42.9054       46.8981       59.5719       57.9872       64.4533       83.7168      101.0160       84.1276       68.3327       52.1424       62.4901       48.9493       42.9298       46.7250       65.3801       62.7586       80.0975       98.4528      102.2632      127.9166      125.1489      156.2771      230.9425      255.0546      263.0517      255.2299      239.6403      251.1859      211.3784      173.8909      149.5174      132.8646      133.1351      137.0585      122.1675      121.4313      105.6120       90.8546       73.8650       76.2549       57.0766       54.3999       47.4642       42.6426       39.1407       44.2733       41.6335       41.4368       37.6763       33.7155       32.2857       32.9510       32.2357       36.8720       30.8002       28.7645       26.1515       22.8682       24.8838       24.4201       25.4245       22.7580       23.4005       26.5369       25.7760       26.1743       31.4131       30.8797       28.4505       29.9779       30.5333       31.6400       33.9041       44.0977       39.8566       34.1676       36.0549       47.2577       33.7063       38.5050       33.7536       31.4674       15.9000        0.0000        0.0000        0.0000        0.0000        0.0000        0.0000        0.0000        0.0000        0.0000        0.0000        0.0000        0.0000        0.0000        0.0000        0.0000        0.0000        0.0000        0.0000        0.0000        0.0000        0.0000        0.0000        0.0000        0.0000        0.0000        0.0000        0.0000        0.0000        0.0000        0.0000        0.0000        0.0000        0.0000        0.0000        0.0000        0.0000        0.0000        0.0000        0.0000        0.0000        0.0000        0.0000        0.0000        0.0000        0.0000        0.0000        0.0000        0.0000        0.0000        0.0000        0.0000        0.0000        0.0000
        0.0000        0.0000        0.0000        0.0000        0.0000        0.0000        0.0000        0.0000        0.0000        0.0000        0.0000        0.0000        0.0000        0.0000        0.0000        0.0000        0.0000        0.0000        0.0000        0.0000        0.0000       13.0598       12.8892       21.0727       23.7571       24.0047       25.8422       22.6263       19.4871       21.5970       17.2632       12.5734       12.2943       15.6150       17.2257       19.5400       22.9220       26.8420       24.5024       14.5719       20.4075       40.0299       47.8284       57.9999       55.1090       55.1100       57.3953       46.5021       31.9926       27.7054       24.7710       28.4544       29.3619       36.7486       38.9351       44.9579       37.7880       29.3571       22.4426       22.7641       20.0397       16.2138       20.7075       18.8003       18.8391       16.9686       11.9648       12.8294       16.7701       23.7832       18.7818       21.5939       22.1979       25.7330       33.2298       32.8718       38.1417       40.0611       43.1285       47.6116       60.4093       69.9562       72.8724       63.4533       63.7450       69.1526       79.9136       77.5287       81.3383       74.0192       78.9921       64.7116       60.5558       59.6947       55.3370       37.4865       41.2922       42.5523       37.1694       40.4731       44.1016       41.1451       45.6560       49.5446       52.5197       55.7708       51.1306       45.5525       43.0834       48.2313       59.1759       57.4345       58.7188       52.4246       51.3990       70.5940       83.0004       93.0600       86.9838       78.6962       73.7991       50.2234       53.6530       24.9644       21.7701       33.1820       53.6832      101.9092       85.3960       84.3849       81.1700       90.0296      100.5154      114.7081      143.1327      196.8622      219.6012      245.9539      203.6694      212.6634      213.5220      190.0849      189.3903      178.5907      160.2728      155.3604      154.1552      114.6918      100.4452       89.7146       79.7458       71.6944       69.1775       60.6765       45.0025       32.4577       32.2416       29.7854       52.2471       48.6225       46.3899       42.9775       34.0673       33.2392       30.9045       29.8121       30.8824       38.9188       33.6793       31.6713       25.5757       35.5922       26.5206       24.8847       25.6170       26.7942       29.5246       29.9419       28.2557       32.0712       36.0030       42.3441       37.2358       33.1850       30.0641       37.7915       36.3781       30.0288       36.4858       57.1331       52.6886       95.0270       40.3051       32.6807       31.4104       12.7200        0.0000        0.0000        0.0000        0.0000        0.0000        0.0000        0.0000        0.0000        0.0000        0.0000        0.0000        0.0000        0.0000        0.0000        0.0000        0.0000        0.0000        0.0000        0.0000        0.0000        0.0000        0.0000        0.0000        0.0000        0.0000        0.0000        0.0000        0.0000        0.0000        0.0000        0.0000        0.0000        0.0000        0.0000        0.0000        0.0000        0.0000        0.0000        0.0000        0.0000        0.0000        0.0000        0.0000        0.0000        0.0000        0.0000        0.0000        0.0000        0.0000        0.0000        0.0000        0.0000        0.0000
        0.0000        0.0000        0.0000        0.0000        0.0000        0.0000        0.0000        0.0000        0.0000        0.0000        0.0000        0.0000        0.0000        0.0000        0.0000        0.0000        0.0000        0.0000        0.0000        0.0000        0.0000       17.2457       17.1887       20.5695       26.4763       30.3546       28.5173       25.5198       26.5364       24.5021       31.6699       22.4719       13.8266       16.6518       24.3266       25.6280       29.9150       29.0995       40.3714       34.5958       22.5915       32.1607       40.7637       49.4709       54.1881       45.3102       46.4963       47.2106       53.0235       42.3252       31.1797       31.5593       34.2186       24.3024       33.2342       53.4820       46.7321       41.6180       38.3053       40.1487       30.0331       24.0919       16.9043       13.5774       20.3679       19.0831       11.7378        9.8532       13.8548       14.4195       19.3221       23.1190       24.5991       25.7438       33.0730       29.6203       41.3837       43.8992       54.5761       58.5970       70.3558       76.5572       76.9928       68.0683       72.9134       70.3931       89.4166       79.7935       78.0308       65.0077       58.1257       53.3525       52.2791       49.5677       49.2073       41.6201       36.0061       35.4671       34.3451       46.6880       44.8970       38.1049       41.1055       43.4479       48.1389       58.9095       60.4289       46.8926       43.1596       47.4332       49.8616       52.3747       62.6148       65.4291       59.0743       97.3040       97.9228       93.8083       80.1929       69.5682       52.5250       53.9362       44.4165       23.2442       21.1061       19.8290       27.5017       51.9515       53.1830       55.2988       74.5649       73.6143       76.8392       90.8054      114.4131      168.3377      193.4361      204.4590      191.6900      194.1603      182.4053      177.1502      181.4549      134.3344      126.4785      108.5054      120.6791      109.1996       98.2411       85.1578       83.1024       74.7963       63.0756       63.0959       52.8251       34.6880       26.9516       29.6046       40.5590       38.6872       36.1482       31.8596       31.8427       31.2494       27.5564       24.9693       26.9850       29.6449       26.6601       29.2617       26.1375       31.7004       29.8690       27.8411       30.9046       27.9092       27.7544       30.6551       31.8580       36.2608       39.3475       43.1321       38.7115       37.0040       37.0551       39.7459       42.7619       53.2358       52.7247      114.4704       35.5961       41.3950       40.9355       35.4618       44.4362       17.4000        0.0000        0.0000        0.0000        0.0000        0.0000        0.0000        0.0000        0.0000        0.0000        0.0000        0.0000        0.0000        0.0000        0.0000        0.0000        0.0000        0.0000        0.0000        0.0000        0.0000        0.0000        0.0000        0.0000        0.0000        0.0000        0.0000        0.0000        0.0000        0.0000        0.0000        0.0000        0.0000        0.0000        0.0000        0.0000        0.0000        0.0000        0.0000        0.0000        0.0000        0.0000        0.0000        0.0000        0.0000        0.0000        0.0000        0.0000        0.0000        0.0000        0.0000        0.0000        0.0000        0.0000
        0.0000        0.0000        0.0000        0.0000        0.0000        0.0000        0.0000        0.0000        0.0000        0.0000        0.0000        0.0000        0.0000        0.0000        0.0000        0.0000        0.0000        0.0000        0.0000        0.0000        0.0000       23.7639       15.4145       27.0706       30.7570       32.5002       31.3164       33.0447       33.3702       31.0004       27.9193       26.3196       28.8742       28.1436       29.4819       33.8942       33.4519       30.5461       38.0716       47.8365       40.0248       39.4060       33.9154       44.3370       53.1148       65.9533       62.6625       53.0169       37.3132       28.1984       33.8042       71.2755       52.9025       14.2184       20.3828       28.5325       35.7483       43.6397       24.5571       25.8057       17.2195       24.1140       25.0800       20.2552       17.2547       17.6343       15.0404       15.2088       13.1925       12.8831       31.3971       41.8102       39.5656       41.1779       45.9307       48.1652       54.5017       57.7628       61.2532       63.4737       75.2550       81.1645       80.0560       75.6009       71.9650       81.4775       86.1330       77.0416       75.4699       85.0437       69.4225       56.3511       54.6698       64.5347       53.3341       42.1057       37.1624       36.6967       34.4595       45.8231       42.4645       38.1330       39.2467       46.0372       57.9529       61.3314       68.2406       49.1574       42.2966       50.7415       50.9216       61.8516       64.2986       72.8928       70.2250       91.0129       94.3309       99.5795      126.5040      108.9925       69.7709       53.7804       37.7644       30.8763       29.7201       18.3592       33.2992       44.3781       42.8981       51.6621       60.6638       60.8495       69.1836       83.9087      104.4395      147.1723      163.1138      169.7925      175.9191      186.4385      179.8547      172.1619      160.0277      134.2325      123.8946      114.5778       99.9581       95.9813       97.3808       88.2585       75.4366       67.9742       64.3953       53.2088       47.8306       33.5635       29.9478       27.2012       27.6957       29.3058       28.1490       25.4626       26.2516       23.3245       21.1748       20.5209       22.6407       21.9440       25.8448       26.0221       26.6234       31.2754       31.5732       32.6734       32.8951       30.3052       31.3134       33.3715       38.0766       44.7987       44.4183       46.6176       49.2897       52.3101       60.8193       55.9722       58.5740       54.7916       60.3503       73.5262       57.6606       35.3400       35.7376       50.5165       45.1086        0.0000        0.0000        0.0000        0.0000        0.0000        0.0000        0.0000        0.0000        0.0000        0.0000        0.0000        0.0000        0.0000        0.0000        0.0000        0.0000        0.0000        0.0000        0.0000        0.0000        0.0000        0.0000        0.0000        0.0000        0.0000        0.0000        0.0000        0.0000        0.0000        0.0000        0.0000        0.0000        0.0000        0.0000        0.0000        0.0000        0.0000        0.0000        0.0000        0.0000        0.0000        0.0000        0.0000        0.0000        0.0000        0.0000        0.0000        0.0000        0.0000        0.0000        0.0000        0.0000        0.0000        0.0000
        0.0000        0.0000        0.0000        0.0000        0.0000        0.0000        0.0000        0.0000        0.0000        0.0000        0.0000        0.0000        0.0000        0.0000        0.0000        0.0000        0.0000        0.0000        0.0000        0.0000        0.0000        0.0000       21.1528       26.8017       31.2499       34.4131       36.5160       52.4854       56.9178       55.9149       44.7625       15.2163       10.8766       10.8616       13.2870       21.1104       22.6846       27.4966       30.8833       36.7884       41.8277       45.9393       53.0383       59.3374       57.9734       56.5190       53.4074       58.8489       49.3474       40.8094       40.9656       39.0617       19.4102       17.1050       24.3664       25.2273       25.4015       24.7228       32.7233       39.3003       29.1879       29.4522       24.3645       21.0892       22.3019       20.3614       24.4331       18.9165       16.5155       29.0938       57.6506       45.4313       50.9829       46.8132       51.8765       50.1539       53.5943       54.2559       69.6035       67.1571       70.6687       74.5734       78.6005       83.1009      101.2813       93.1356       81.7944       96.9224       84.6053       85.2615       90.9815       71.8262       69.6936       81.2607       78.2033       26.8631       22.3759       24.6467       26.9731       33.6068       33.2737       35.8904       37.0731       46.9758       53.4165       51.0800       48.3818       51.0742       56.9749       57.8184       55.6415       70.1795       79.2810       85.7058       87.3752      104.8948      121.2703      101.6026      106.7062       72.2486       62.1331       45.9303       38.7712       21.4233       19.6025       16.9161       42.8772       68.7114       43.3835       56.2543       61.6268       70.4973       91.1665       96.5061      119.6870      170.2357      171.5130      182.9055      219.0923      204.8438      179.7652      149.9833      142.2877      118.7145      122.2065      130.2998      128.7821      113.5549      111.0081       97.0325       76.9321       63.8762       54.7229       51.8690       42.7068       34.3655       31.5430       31.6926       33.2850       27.6069       22.9059       18.1203       16.3080       11.7447       13.4655       11.2638       12.7231       21.9388       25.4416       25.2605       25.8269       37.0203       41.0615       46.9110       48.0524       50.0323       52.6345       52.5826       57.0265       63.3274       72.7307       68.9162       74.4224       75.8952       79.7692       73.6514       65.5738       60.2345       59.0271       67.4567       56.3182       49.9099       50.9568       49.7106       57.1978       59.9330       71.0377       82.4608       93.3010        0.0000        0.0000        0.0000        0.0000        0.0000        0.0000        0.0000        0.0000        0.0000        0.0000        0.0000        0.0000        0.0000        0.0000        0.0000        0.0000        0.0000        0.0000        0.0000        0.0000        0.0000        0.0000        0.0000        0.0000        0.0000        0.0000        0.0000        0.0000        0.0000        0.0000        0.0000        0.0000        0.0000        0.0000        0.0000        0.0000        0.0000        0.0000        0.0000        0.0000        0.0000        0.0000        0.0000        0.0000        0.0000        0.0000        0.0000        0.0000        0.0000        0.0000
        0.0000        0.0000        0.0000        0.0000        0.0000        0.0000        0.0000        0.0000        0.0000        0.0000        0.0000        0.0000        0.0000        0.0000        0.0000        0.0000        0.0000        0.0000        0.0000        0.0000        0.0000        0.0000        0.0000        0.0000        0.0000        0.0000       39.8867       58.0464       64.6219       62.2510       49.1320       16.1408       10.4648       11.7147       15.7196       27.3566       30.1949       33.0792       38.0939       46.8448       50.2598       56.3613       65.5540       56.5179       54.2640       54.6728       52.9199       57.4289       63.4280       58.2573       48.2288       34.8913       22.1142       36.1730       42.0268       39.2076       25.9719       30.1428       24.9510       24.2999       20.5524       23.0432       22.6782       20.4003       23.8017       27.8927       29.1005       18.8592       20.3842       25.9276       35.9945       31.4999       37.8052       45.4848       49.4181       51.3273       57.9850       65.5121       77.9301       65.8172       57.4943       62.5787       71.5925       73.7166       78.8048       96.1716      100.0212      135.0594       99.4972       95.8157       89.2082       72.4003       69.1810       66.6942       67.3606       32.4461       27.2011       23.6695       22.8601       32.0017       33.1309       40.1832       40.5217       50.6736       60.5251       67.2970       62.2295       47.5951       48.0866       49.2680       58.8971       73.4103       85.8267       94.2805       85.5759      110.8951      120.2611       84.0123       71.7004       64.0403       49.1676       33.4156       29.3132       20.3443       17.9094       21.0746       25.0901       41.5746       42.8946       55.7096       60.2243       67.9733      110.0887      108.6853      128.7183      154.2012      157.1335      151.6410      170.7370      171.0452      167.7459      154.1208      140.1432      136.6341      138.2581      141.7621      141.9134      129.0354      115.0248      101.6481       87.7840       66.1959       46.3583       42.9473       37.4685       28.9610       27.0150       27.2847       26.2062       24.2033       19.2498       17.5260       14.7644       27.7179       37.1319       24.7084       13.1148       26.2045       26.2191       35.0312       34.9400       41.6920       48.6781       45.0353       49.9378       58.4365       61.4826       68.3897       76.0073       84.2902       95.9959       95.4201       96.0026       92.9150       87.0394       88.8465       83.9709       76.7942       62.8840       68.4694       63.5952       63.0772       57.5615       59.8707       68.5134       64.8812       74.8125       83.6451       93.0169        0.0000        0.0000        0.0000        0.0000        0.0000        0.0000        0.0000        0.0000        0.0000        0.0000        0.0000        0.0000        0.0000        0.0000        0.0000        0.0000        0.0000        0.0000        0.0000        0.0000        0.0000        0.0000        0.0000        0.0000        0.0000        0.0000        0.0000        0.0000        0.0000        0.0000        0.0000        0.0000        0.0000        0.0000        0.0000        0.0000        0.0000        0.0000        0.0000        0.0000        0.0000        0.0000        0.0000        0.0000        0.0000        0.0000        0.0000        0.0000        0.0000        0.0000
        0.0000        0.0000        0.0000        0.0000        0.0000        0.0000        0.0000        0.0000        0.0000        0.0000        0.0000        0.0000        0.0000        0.0000        0.0000        0.0000        0.0000        0.0000        0.0000        0.0000        0.0000        0.0000        0.0000        0.0000        0.0000        0.0000        0.0000       59.4266       67.7604       63.3878       52.6517       18.3211       13.7910       12.6919       16.7082       27.9203       30.8467       34.5823       39.8372       49.7823       52.9955       56.2441       63.3274       62.5611       61.4032       60.2552       59.0736       60.2441       61.9411       56.8473       55.2013       32.9090       21.0807       28.0858       27.3158       25.6523       24.0624       22.3523       19.5003       17.7162       23.5026       23.4947       23.9928       26.5818       27.7330       21.8770       28.3606       23.0435       24.7395       28.1729       33.5406       32.9568       39.6429       47.4134       71.8729       78.8733       86.5494       85.4451       61.5959       50.6812       65.1789       77.0561       74.2547       59.1376       58.6251       70.9564       79.3827       93.5229       81.4142       83.0867       80.4075       74.1112       68.5298       56.3028       61.4492       25.7621       23.9244       24.9336       25.7224       31.6851       31.5856       39.2840       41.8210       58.0490       53.3128       56.3912       57.1654       52.4587       47.8679       56.0188       64.2661       75.6436       84.8613       94.5726       88.6315      100.6693       91.7539       78.2170       66.8712       64.2290       56.8420       35.1813       29.8920       20.4806       16.7147       20.7665       21.1290       29.8531       38.5873       47.9820       51.3450       72.5109       99.1450      112.1523      141.4027      150.9341      146.5627      148.1930      151.3255      143.0806      149.1283      146.4320      147.6520      135.7624      166.9108      139.2692      147.8005      146.4408      123.0642      114.4786      118.6573       88.4349       63.9333       48.3118       38.9865       27.0839       27.4225       27.3312       26.0049       19.6301       19.5341       19.3011       23.9931       55.3216       38.5830       17.4191       17.7495       31.9024       32.9480       39.1072       40.1470       42.2174       48.7224       55.7923       64.9291       69.0023       82.6342       89.6950       86.3996      103.1114      105.4543      103.7307       97.0602       96.0827       93.4910       86.4021       84.4235       69.0327       68.6547       75.3365       67.9464       52.0915       54.3571       66.7921       99.4021       98.2138      107.4800       95.3045      109.9054       75.4800        0.0000        0.0000        0.0000        0.0000        0.0000        0.0000        0.0000        0.0000        0.0000        0.0000        0.0000        0.0000        0.0000        0.0000        0.0000        0.0000        0.0000        0.0000        0.0000        0.0000        0.0000        0.0000        0.0000        0.0000        0.0000        0.0000        0.0000        0.0000        0.0000        0.0000        0.0000        0.0000        0.0000        0.0000        0.0000        0.0000        0.0000        0.0000        0.0000        0.0000        0.0000        0.0000        0.0000        0.0000        0.0000        0.0000        0.0000        0.0000        0.0000
        0.0000        0.0000        0.0000        0.0000        0.0000        0.0000        0.0000        0.0000        0.0000        0.0000        0.0000        0.0000        0.0000        0.0000        0.0000        0.0000        0.0000        0.0000        0.0000        0.0000        0.0000        0.0000        0.0000        0.0000        0.0000        0.0000        0.0000        0.0000        0.0000        0.0000       49.7291       18.1943       14.9661       16.3939       19.0364       31.5207       33.8245       34.3760       38.7896       44.7104       47.7507       53.3680       59.5215       61.5840       62.0627       62.8150       59.5073       63.3328       63.8200       63.5770       44.3884       27.3958       17.4953       17.2032       15.0431       18.5411       16.9212       15.3257       14.4198       17.4414       20.1398       21.0369       16.6355       12.7741       13.8376       25.9007       34.4697       26.0656       28.1717       32.5995       37.0880       31.8353       35.9658       52.4337       62.2116       55.4697       50.8628       45.0182       49.2602       45.0497       49.2482       57.0577       52.2520       48.3065       52.3703       66.8728       88.4730       89.7938       84.7298       79.9771       76.1244       68.8160       63.3778       56.5881       46.3456       24.0865       23.1542       34.0493       28.4980       31.2807       37.1881       33.9645       36.5958       43.3496       43.2613       45.4407       50.4193       46.2095       45.4742       49.2997       60.5605       74.4297       80.8122       83.4153       86.5050       96.9802       85.8558       79.6867       68.8925       61.1369       39.9423       33.4316       27.7076       19.1359       13.9274       12.7838       17.6267       27.8910       36.6971       50.4256       87.8732       91.1586      101.6649      107.2424      117.9345      107.5909      138.9609      142.6690      147.7767      133.4942      131.2406      137.1015      139.3742      140.8805      135.7327      129.0557      130.3232      151.5378      117.5960      109.5758      111.4921       91.3386       80.0464       59.5886       39.0773       30.3940       28.4374       29.0203       31.2166       26.2043       30.5935       25.8460       32.2144       25.0029       14.9963       15.9838       19.0399       53.9062       41.3743       44.6585       43.6025       51.9370       59.6708       68.2785       73.1589       74.3973       83.8725       92.1915       93.7738       93.5489       97.4648       95.1983       90.5397       85.0739       84.1217       83.9714       71.2606       80.7646       65.3176       57.5827       63.4791       67.7846       70.6562      119.5101       85.3100       62.0415       98.2898       75.6342       88.2971      123.3600        0.0000        0.0000        0.0000        0.0000        0.0000        0.0000        0.0000        0.0000        0.0000        0.0000        0.0000        0.0000        0.0000        0.0000        0.0000        0.0000        0.0000        0.0000        0.0000        0.0000        0.0000        0.0000        0.0000        0.0000        0.0000        0.0000        0.0000        0.0000        0.0000        0.0000        0.0000        0.0000        0.0000        0.0000        0.0000        0.0000        0.0000        0.0000        0.0000        0.0000        0.0000        0.0000        0.0000        0.0000        0.0000        0.0000        0.0000        0.0000        0.0000
        0.0000        0.0000        0.0000        0.0000        0.0000        0.0000        0.0000        0.0000        0.0000        0.0000        0.0000        0.0000        0.0000        0.0000        0.0000        0.0000        0.0000        0.0000        0.0000        0.0000        0.0000        0.0000        0.0000        0.0000        0.0000        0.0000        0.0000        0.0000        0.0000        0.0000        0.0000       28.0720       23.7575        0.0000        0.0000       26.5631       29.7316       31.9398       34.8782       33.5749       35.8178       39.6751       43.6239       55.7481       59.3073       63.8761       67.2901       85.1549       88.3820       81.8116       63.4922       33.5102       26.0615       22.6308       18.6006       19.4596       13.6550       13.8168       12.1418       16.3495       22.8328       13.0096       10.8660        6.8874       11.1403       21.7496       28.9898       33.5637       23.3505       32.8725       35.9493       33.6934       53.0408       56.1311       52.4385       44.6313       32.9929       27.6295       35.2861       39.7520       40.5634       44.0343       46.9627       55.8798       77.9454       88.8856      110.2588      111.8754      109.5641      111.5167      107.2857      100.8096       91.1054       76.5778       78.9223       68.1282       54.3033       51.4234       54.5504       27.6611       23.0993       25.1420       29.5067       32.1530       30.2162       35.4207       35.1039       42.6249       44.8344       49.0379       63.1447       88.6821       87.6315      106.9666      135.0198       86.1660       60.5708       50.0818       44.2070       37.2222       29.8151       27.0005       22.4168       16.9620       15.2166       16.1147       22.1533       36.1636       54.2157       66.6734       94.0607      113.2228       98.1884       94.0147       86.0280       90.1025      119.6793      127.0772      142.7727      143.2228      124.4062      113.8503      122.7262      124.0145      105.5560      100.8597      112.0259      113.5628      108.0758      104.6786      100.8835       89.8848       81.4305       73.1408       55.2017       46.4868       46.2417       46.4384       45.1452       67.5766       54.9980       54.6560       37.7761       33.1211       43.0893       50.6184       53.3969       49.4296       55.1829       55.8716       69.4598       72.5312       83.0869       80.0252       85.9567       77.7097       80.6957       79.3839       81.0637       83.7837       76.6989       82.3388       79.8004       69.3595       63.0938       56.1469       52.4879       53.9431       55.2510       54.0722       66.0297      113.1024       82.6048       92.9830       69.8195       66.3689       71.9971       71.2990        0.0000        0.0000        0.0000        0.0000        0.0000        0.0000        0.0000        0.0000        0.0000        0.0000        0.0000        0.0000        0.0000        0.0000        0.0000        0.0000        0.0000        0.0000        0.0000        0.0000        0.0000        0.0000        0.0000        0.0000        0.0000        0.0000        0.0000        0.0000        0.0000        0.0000        0.0000        0.0000        0.0000        0.0000        0.0000        0.0000        0.0000        0.0000        0.0000        0.0000        0.0000        0.0000        0.0000        0.0000        0.0000        0.0000        0.0000        0.0000        0.0000        0.0000        0.0000
        0.0000        0.0000        0.0000        0.0000        0.0000        0.0000        0.0000        0.0000        0.0000        0.0000        0.0000        0.0000        0.0000        0.0000        0.0000        0.0000        0.0000        0.0000        0.0000        0.0000        0.0000        0.0000        0.0000        0.0000        0.0000        0.0000        0.0000        0.0000        0.0000        0.0000        0.0000        0.0000        0.0000        0.0000        0.0000        0.0000        0.0000       33.1194       37.2323       36.3874       37.2573       39.3233       43.3315       57.1845       61.3691       66.9978       71.5182       90.2676       96.4333       87.7544       67.7858       32.1312       19.8675       18.1711       10.8356       10.8665        9.4777        7.0967        6.0616        7.0252        8.9325        9.9814        8.1925        9.0477       11.2294       19.1651       38.7302       33.4641       43.9683       36.0616       43.7358       41.4744       46.1165       43.5950       35.4367       26.1441       22.7626       36.8949       42.7241       37.9657       41.9142       46.2495       55.0155       64.5596       62.2201       84.3047      138.6858      137.5055      119.3376      136.9584      116.6089      123.6427       95.9163       79.7293       75.4616       60.2061       38.4735       37.9567       48.0645       28.6449       19.3611       21.6342       25.3403       27.2835       30.7894       30.0094       33.3231       40.5387       41.5532       47.3135       64.8997       91.8808       95.3046      120.7653      143.0709       79.2456       56.3392       46.9794       41.8417       34.6162       29.6252       25.1588       20.1713       15.7657       13.6468       14.5832       21.5795       35.5236       47.7785       69.4195      100.7120       74.4562       70.1206       87.0640       85.3799       84.8909      108.8788      126.7127      124.9701      125.9338      132.2923      131.4094      133.9441      157.3428      135.0135      124.7618      120.3469      106.7216      116.8912       97.8542       91.5489       93.3453       84.9647       86.3435       75.8216       64.2380       66.8093       60.7129       56.7628       65.9541       57.4641       65.0997       63.4954       57.8772       54.6284       55.9447       63.6139       60.9444       66.1924       74.5778       86.8909       79.4870       75.2869       77.2833       77.6045       79.4534       81.6004       83.5969       82.8232       73.0394       67.9970       68.6190       83.9359       55.4834       50.5582       45.8673       47.4959       53.8462       56.9518       68.1534       81.3906      110.0907       90.8160       92.2592       79.7869       67.7416       79.3259        0.0000        0.0000        0.0000        0.0000        0.0000        0.0000        0.0000        0.0000        0.0000        0.0000        0.0000        0.0000        0.0000        0.0000        0.0000        0.0000        0.0000        0.0000        0.0000        0.0000        0.0000        0.0000        0.0000        0.0000        0.0000        0.0000        0.0000        0.0000        0.0000        0.0000        0.0000        0.0000        0.0000        0.0000        0.0000        0.0000        0.0000        0.0000        0.0000        0.0000        0.0000        0.0000        0.0000        0.0000        0.0000        0.0000        0.0000        0.0000        0.0000        0.0000        0.0000        0.0000
        0.0000        0.0000        0.0000        0.0000        0.0000        0.0000        0.0000        0.0000        0.0000        0.0000        0.0000        0.0000        0.0000        0.0000        0.0000        0.0000        0.0000        0.0000        0.0000        0.0000        0.0000        0.0000        0.0000        0.0000        0.0000        0.0000        0.0000        0.0000        0.0000        0.0000        0.0000        0.0000        0.0000        0.0000        0.0000        0.0000        0.0000        0.0000        0.0000       40.9016       44.3691       47.2213       51.2079       66.4352       73.5438       77.7843       80.7623       99.7828      101.9962       91.7960       72.1024       29.0791       19.9661       10.8295        9.4622        5.6226        7.6891        7.1106        6.4569       13.9850       11.7916       11.8550       10.4970       11.6467       17.8755       31.4640       43.0754       34.6440       40.9440       55.2972       57.4956       55.0586       48.9807       36.0105       27.7544       24.3548       25.9171       40.1015       48.5954       48.1840       48.4516       70.1093       71.9162       63.0369       65.3860       97.7994      131.3694      136.4071      133.2935      125.9232      129.2459      131.2758      115.4270       89.5109       63.0830       60.6247       45.3201       34.4226       37.9236       29.1602       21.7917       17.8548       21.5670       25.5186       28.5803       29.4150       33.7875       35.2258       38.0127       45.2297       62.0179       91.0321       98.5422      117.6351      105.0257       66.5560       56.2524       48.6752       48.5803       36.7873       31.9327       25.0483       21.4001       20.9684       16.0792       17.6763       23.5458       28.5901       50.9780       56.6166       67.7507       65.1487       57.0463       89.3245      128.2492      104.6624       92.9494      132.0947      141.3104      120.3473      123.4316      127.6518      136.2593      140.3646      126.3060      124.7496      107.9224      110.3881      118.2891      108.3219      110.9262       93.5319       84.6542       86.2200       93.4388       81.7438       63.6181       73.1800       80.2607       68.7917       64.2928       73.4636       77.1087       75.8614       70.2451       63.8885       73.8778       65.9738       69.7006       79.1464       75.5803       72.2974       78.4748       73.7363       77.8774       81.3973       88.4330       92.0417       95.6469       75.0591       60.2473       59.8787       52.7332       50.6277       42.6687       44.7903       47.4639       54.6920       61.5629       79.6362       93.1100      114.2919       99.9352      105.3059       92.6156       76.8836       91.7849        0.0000        0.0000        0.0000        0.0000        0.0000        0.0000        0.0000        0.0000        0.0000        0.0000        0.0000        0.0000        0.0000        0.0000        0.0000        0.0000        0.0000        0.0000        0.0000        0.0000        0.0000        0.0000        0.0000        0.0000        0.0000        0.0000        0.0000        0.0000        0.0000        0.0000        0.0000        0.0000        0.0000        0.0000        0.0000        0.0000        0.0000        0.0000        0.0000        0.0000        0.0000        0.0000        0.0000        0.0000        0.0000        0.0000        0.0000        0.0000        0.0000        0.0000        0.0000        0.0000
        0.0000        0.0000        0.0000        0.0000        0.0000        0.0000        0.0000        0.0000        0.0000        0.0000        0.0000        0.0000        0.0000        0.0000        0.0000        0.0000        0.0000        0.0000        0.0000        0.0000        0.0000        0.0000        0.0000        0.0000        0.0000        0.0000        0.0000        0.0000        0.0000        0.0000        0.0000        0.0000        0.0000        0.0000        0.0000        0.0000        0.0000        0.0000        0.0000        0.0000       62.8069       65.8200       67.0378       82.9576       89.2905       90.3140       91.3059      106.5656      107.3624       98.6804       78.2268       35.8425       21.6309       13.3829       12.5894        6.9974        5.3726        6.9764        6.4034       13.0610       12.8116       15.0656       19.2081       27.5534       34.2682       45.0365       49.8863       48.0785       58.4983       61.8800       62.3181       52.7164       45.2040       30.3810       36.7821       32.6287       33.5547       41.1042       51.5799       54.7255       63.3523       75.5140       75.5608       78.1962       81.0861       93.6437       89.3459      115.4788      117.1416      118.6767      117.2213      129.3118      146.4964      117.5747       96.1794       73.7754       54.2932       46.6952       39.7600       29.5132       30.7966       20.8056       21.6114       24.2885       29.5613       31.6075       30.9575       34.2886       37.9943       49.7044       62.2197       99.4059      107.1240      116.3704      101.7906       69.5776       55.7937       51.5058       46.8802       36.4125       32.9347       27.4458       24.4120       22.9110       21.4713       23.3523       27.6554       32.5022       43.1502       38.9284       49.1130       50.1465       64.1129       72.7045      106.2537      107.6392       90.8012      116.8835      131.0850      109.6034      105.6497      118.3582      133.2819      133.3250      129.0431      116.8765      130.7877      128.4298      129.2389      120.4468      117.8433      100.3844       91.6159      100.0587       86.2606       77.2842       68.3284       81.0307       72.4775       69.0874       77.3095       60.5337       67.2484       62.7062       53.6069       55.5056       67.2460       62.6729       66.3988       80.7390       73.6895       63.8428       72.4441       75.9076       82.9986       88.3997       85.9024       88.8580       82.4002       67.7880       56.9887       52.2959       47.9443       44.4329       42.6228       48.8409       54.8992       69.7204       91.6667      118.4739      116.0831      135.5854      137.0935      135.7259      126.4537       91.9479        0.0000        0.0000        0.0000        0.0000        0.0000        0.0000        0.0000        0.0000        0.0000        0.0000        0.0000        0.0000        0.0000        0.0000        0.0000        0.0000        0.0000        0.0000        0.0000        0.0000        0.0000        0.0000        0.0000        0.0000        0.0000        0.0000        0.0000        0.0000        0.0000        0.0000        0.0000        0.0000        0.0000        0.0000        0.0000        0.0000        0.0000        0.0000        0.0000        0.0000        0.0000        0.0000        0.0000        0.0000        0.0000        0.0000        0.0000        0.0000        0.0000        0.0000        0.0000        0.0000        0.0000
        0.0000        0.0000        0.0000        0.0000        0.0000        0.0000        0.0000        0.0000        0.0000        0.0000        0.0000        0.0000        0.0000        0.0000        0.0000        0.0000        0.0000        0.0000        0.0000        0.0000        0.0000        0.0000        0.0000        0.0000        0.0000        0.0000        0.0000        0.0000        0.0000        0.0000        0.0000        0.0000        0.0000        0.0000        0.0000        0.0000        0.0000        0.0000        0.0000        0.0000        0.0000        0.0000        0.0000      122.2435      127.3323      128.5609      125.1012      121.6453      117.1499      103.7470       84.7420       49.3924       33.0186       25.4816       25.6751       35.0161       36.7835       33.8022       31.4317       27.7177       27.3924       24.9326       24.7297       31.1740       28.6777       33.9577       45.9595       65.4692       69.5848       73.2578       72.1906       63.4996       62.9196       55.1672       49.4666       32.1847       33.7794       41.8088       41.5615       68.6508       65.1539       65.0973       68.9382       96.7911       97.9892      107.9048      129.2198      123.3524      104.5630      115.5108      119.7408      132.6943      129.4140      117.0407       93.0180       72.6143       65.9793       74.1474       72.7790       49.0319       40.2448       36.9885       40.5636       25.7113       24.5136       34.4617       33.8750       44.9868       42.9528       51.4410       63.0881       96.2274      112.1079      123.5107      114.2532       88.8528       76.7526       67.3917       55.1867       47.3545       40.6301       33.1930       26.4403       30.2262       27.1698       26.9066       39.4722       45.8503       35.9761       42.1138       62.1926       86.8112       82.3256       87.9368       86.9190       96.4949      103.0116      122.0590      146.7718      102.2974      105.2732      107.1369      111.6260      116.4105      122.8454      124.2800      129.3863      140.6123      134.9739      124.8801      108.5659       98.0801       84.9531       73.6290       77.2295       97.1550       81.8720       83.1901       80.2184       59.7511       55.1700       62.8721       67.8740       49.2494       49.9546       57.9196       68.5717       63.0022       72.0243       74.2798       78.8458       76.7704       84.2764       84.6293       93.2703       84.7718       89.9273       73.7871       72.0709       51.1563       57.0283       58.8804       42.6784       45.1364       53.7426       68.6200       90.4728      131.3828      119.0053      150.1146      157.7471      176.7661      187.2516      147.4415      146.2638       50.1600        0.0000        0.0000        0.0000        0.0000        0.0000        0.0000        0.0000        0.0000        0.0000        0.0000        0.0000        0.0000        0.0000        0.0000        0.0000        0.0000        0.0000        0.0000        0.0000        0.0000        0.0000        0.0000        0.0000        0.0000        0.0000        0.0000        0.0000        0.0000        0.0000        0.0000        0.0000        0.0000        0.0000        0.0000        0.0000        0.0000        0.0000        0.0000        0.0000        0.0000        0.0000        0.0000        0.0000        0.0000        0.0000        0.0000        0.0000        0.0000        0.0000        0.0000        0.0000        0.0000        0.0000
        0.0000        0.0000        0.0000        0.0000        0.0000        0.0000        0.0000        0.0000        0.0000        0.0000        0.0000        0.0000        0.0000        0.0000        0.0000        0.0000        0.0000        0.0000        0.0000        0.0000        0.0000        0.0000        0.0000        0.0000        0.0000        0.0000        0.0000        0.0000        0.0000        0.0000        0.0000        0.0000        0.0000        0.0000        0.0000        0.0000        0.0000        0.0000        0.0000        0.0000        0.0000        0.0000        0.0000        0.0000      147.8660      145.9620      139.2548      132.1405      125.1014      112.4767       93.0849       55.5239       38.6199       32.3536       33.0190       43.8730       47.6562       46.6451       43.5266       34.9477       30.8450       28.7477       27.8037       28.3164       30.4372       42.4094       47.3956       72.0392       87.6472       94.0727       90.0522       71.9016       68.0132       57.5334       50.9117       33.8636       31.8520       33.2379       41.4373       61.3842       55.4414       53.5014       54.0933       78.2054       96.6084      125.2060      152.2602      142.9155      134.9253      130.1339      137.9311      115.8296      104.0258      102.6322       96.3766       78.3667       72.6510       86.4455       93.5727       76.6192       55.8012       61.4300       44.0233       22.2153       20.2710       27.7776       36.0192       46.6666       36.2695       42.2193       49.0053       74.4170       99.5851       99.6735      103.5229       86.2924       84.3064       72.2687       68.2708       48.5952       35.3522       31.4720       24.5631       26.7419       25.4451       28.5496       35.4125       57.6152       47.4925       60.2839       71.2959       79.4637       81.9006       80.5962       92.6731      119.1882       96.0961      124.1089      123.7547       92.2132       98.0479       99.6193       98.1076      109.9992      118.0590      132.8546      137.9317      136.7265      143.0854      121.0184      107.7326       92.6020       86.4044       79.0669       85.0257       73.8575       71.3625       69.0524       67.5429       64.9547       63.9449       70.8117       62.1834       51.2860       50.3691       51.8467       59.3174       66.4964       72.7313       84.4867       89.2911       92.8268       80.6856       78.1672       87.9231       73.9933       67.7318       61.7208       66.2025       44.7645       47.9028       43.2393       45.0702       54.0658       66.8048       77.1698      121.3797      178.2258      169.1414      139.7680      145.0031      183.1228      191.6223      199.7043      147.4017       54.9300        0.0000        0.0000        0.0000        0.0000        0.0000        0.0000        0.0000        0.0000        0.0000        0.0000        0.0000        0.0000        0.0000        0.0000        0.0000        0.0000        0.0000        0.0000        0.0000        0.0000        0.0000        0.0000        0.0000        0.0000        0.0000        0.0000        0.0000        0.0000        0.0000        0.0000        0.0000        0.0000        0.0000        0.0000        0.0000        0.0000        0.0000        0.0000        0.0000        0.0000        0.0000        0.0000        0.0000        0.0000        0.0000        0.0000        0.0000        0.0000        0.0000        0.0000        0.0000        0.0000        0.0000
        0.0000        0.0000        0.0000        0.0000        0.0000        0.0000        0.0000        0.0000        0.0000        0.0000        0.0000        0.0000        0.0000        0.0000        0.0000        0.0000        0.0000        0.0000        0.0000        0.0000        0.0000        0.0000        0.0000        0.0000        0.0000        0.0000        0.0000        0.0000        0.0000        0.0000        0.0000        0.0000        0.0000        0.0000        0.0000        0.0000        0.0000        0.0000        0.0000        0.0000        0.0000        0.0000        0.0000        0.0000        0.0000        0.0000      149.9945      144.4724      132.2668      117.1678      100.2479       60.7349       46.5609       39.3192       42.3255       57.7840       61.8610       58.7537       54.5831       45.1506       42.7172       40.4069       40.6656       34.4460       46.3597       56.2263       63.9798       96.7255      108.1050      111.7208       99.7266       84.1232       80.4476       73.4971       63.4313       36.4262       35.6806       34.5439       44.1905       50.2798       47.1474       50.4103       65.7034      101.7808      117.4745      119.9346      144.1886      115.7067      121.9241      151.2908      164.1257      144.6905      141.1431      131.1077       99.3648       72.9135       90.4938       85.4508       78.4109       72.2590       75.9498      163.5021       63.5659       30.4593       24.1317       27.2625       34.5276       39.9248       47.9836       42.7922       44.4479       61.7237       80.1181       94.9069       87.2523       75.1506       77.3324       62.4205       54.5991       40.3200       28.0581       22.5467       25.3266       28.6063       27.4337       29.9857       33.8115       46.3135       52.2920       61.3468       70.2905       76.4422       85.0791       91.8251      100.6855      115.6647      128.1268      132.9084      116.3831       98.9751      102.7270       92.6826      107.9840      108.5379      107.0563      113.2434      119.9395      126.9747      124.0026      113.7646       99.9842       99.8636       87.0375       82.1302       81.1984       72.3057       67.4868       71.1639       65.6340       67.8235       64.3001       65.2039       62.8547       53.2496       48.5984       47.1312       54.9843       63.6025       74.1024       89.7157       83.1834       92.6835       84.8819       79.9237       79.4736       70.4830       62.1906       57.2288       51.1970       40.9402       40.9316       41.7779       47.8684       52.9797       59.5265       76.6102      109.7193      178.5765      184.8873      147.4832      148.2595      150.8998      156.3426      179.2658      154.4179       38.7600        0.0000        0.0000        0.0000        0.0000        0.0000        0.0000        0.0000        0.0000        0.0000        0.0000        0.0000        0.0000        0.0000        0.0000        0.0000        0.0000        0.0000        0.0000        0.0000        0.0000        0.0000        0.0000        0.0000        0.0000        0.0000        0.0000        0.0000        0.0000        0.0000        0.0000        0.0000        0.0000        0.0000        0.0000        0.0000        0.0000        0.0000        0.0000        0.0000        0.0000        0.0000        0.0000        0.0000        0.0000        0.0000        0.0000        0.0000        0.0000        0.0000        0.0000        0.0000        0.0000        0.0000
        0.0000        0.0000        0.0000        0.0000        0.0000        0.0000        0.0000        0.0000        0.0000        0.0000        0.0000        0.0000        0.0000        0.0000        0.0000        0.0000        0.0000        0.0000        0.0000        0.0000        0.0000        0.0000        0.0000        0.0000        0.0000        0.0000        0.0000        0.0000        0.0000        0.0000        0.0000        0.0000        0.0000        0.0000        0.0000        0.0000        0.0000        0.0000        0.0000        0.0000        0.0000        0.0000        0.0000        0.0000        0.0000        0.0000        0.0000      146.5709      134.3701      121.8811      106.6131       67.6887       53.9309       47.8367       50.3193       69.2825       72.6921       75.2020       69.6523       54.9871       56.5358       61.3155       63.6987       57.2220       66.0507       74.5799       97.7496      119.4962      134.4009      134.3566      126.4612      111.8140      111.1733      106.0632       95.4478       73.8737       66.8349       54.4221       46.3863       58.9693       61.1786       87.6020       96.5486      106.0404      110.6050      100.3152      110.8670      106.6578      143.2248      152.9386      172.9748      161.5026      162.8829      129.8174       98.1623       88.4957       87.9133       77.3644       78.5725       77.8562       64.6081       63.2831       53.6630       37.1891       26.4375       26.1627       35.9866       43.1150       44.4119       50.0513       48.8852       66.7246       76.4910       77.0508       72.9740       65.2810       66.1964       60.6200       56.2355       38.6728       34.3206       27.7385       28.6474       31.2532       28.4461       26.6433       33.6346       53.9831       54.2900       57.8402       71.3513       81.6456       94.0944      113.7877      123.4701      142.7444      120.1108      117.6237      117.4361       98.4967      105.6892      101.7039       94.5945       99.1649      100.7188       91.9730       98.3917      101.7570       95.9073       96.8391       86.8794       83.7198       78.9766       66.2023       71.0496       67.5222       52.4264       52.2602       50.0793       53.8494       53.1859       51.7362       56.5820       41.0571       42.6268       40.7060       49.3805       62.5062       73.2155       79.4340       88.8301       85.6556       83.4412       85.1506       82.5461       68.9350       62.9737       51.3399       48.5209       42.6386       39.2666       39.1779       41.7562       51.9860       58.2349       80.8411      103.0367      151.4890      215.5659      163.1259      155.9355      140.5029      134.8637      128.3814      133.8156        0.0000        0.0000        0.0000        0.0000        0.0000        0.0000        0.0000        0.0000        0.0000        0.0000        0.0000        0.0000        0.0000        0.0000        0.0000        0.0000        0.0000        0.0000        0.0000        0.0000        0.0000        0.0000        0.0000        0.0000        0.0000        0.0000        0.0000        0.0000        0.0000        0.0000        0.0000        0.0000        0.0000        0.0000        0.0000        0.0000        0.0000        0.0000        0.0000        0.0000        0.0000        0.0000        0.0000        0.0000        0.0000        0.0000        0.0000        0.0000        0.0000        0.0000        0.0000        0.0000        0.0000        0.0000
        0.0000        0.0000        0.0000        0.0000        0.0000        0.0000        0.0000        0.0000        0.0000        0.0000        0.0000        0.0000        0.0000        0.0000        0.0000        0.0000        0.0000        0.0000        0.0000        0.0000        0.0000        0.0000        0.0000        0.0000        0.0000        0.0000        0.0000        0.0000        0.0000        0.0000        0.0000        0.0000        0.0000        0.0000        0.0000        0.0000        0.0000        0.0000        0.0000        0.0000        0.0000        0.0000        0.0000        0.0000        0.0000        0.0000        0.0000        0.0000        0.0000        0.0000      114.9654       94.0320       79.2568       74.8958       79.0947       90.4240       94.5660       97.5908       97.4445       80.4225       82.7112       81.8563       87.5957       87.5388       95.1100      102.5090        0.0000        0.0000      159.5038      161.5259      157.1765      157.8407      155.6850      146.9220      137.0184      138.1929      136.2380      104.9083       94.6983       81.4806       83.0340       95.8543       92.8759       85.1653       81.5107       90.4804       80.9880       71.8072      101.6380        0.0000        0.0000        0.0000        0.0000      133.3804       93.4194      114.7625      113.7048      126.9413        0.0000      127.1783      107.2490       72.5565       64.7486       39.5389       33.4869       34.2947       39.4790       45.3342       50.2012       62.7193       51.0030       60.5879       63.6634       73.8724       65.4459       69.3629       65.9375       64.2023       61.4161       50.1973       49.4340       46.5527       48.2264       37.4896       37.4511       28.9638       32.3881       36.5510       40.0998       52.1387       64.3310       86.4046       93.7389       92.7756      111.1356      120.0481      116.4095      115.4530      110.7101       80.6029       83.2349       85.0477       75.5452       78.1770       74.2123       73.4302       79.8953       77.8572       70.1222       70.4846       62.3636       48.9186       42.1196       39.8916       42.7663       51.1657       46.1059       44.1887       41.9864       43.6718       49.1628       45.9541       48.1958       49.0077       38.0098       40.1987       51.7163       61.0194       67.4967       73.9734       77.8435       84.3965       97.2986       94.9370       85.8401       72.0259       63.5316       56.7526       53.8037       37.9877       37.4645       42.9069       46.9603       59.5883       64.4888       77.9955       90.2076      122.1318      152.1789      158.5680      109.5280      124.7592       93.8867        0.0000        0.0000        0.0000        0.0000        0.0000        0.0000        0.0000        0.0000        0.0000        0.0000        0.0000        0.0000        0.0000        0.0000        0.0000        0.0000        0.0000        0.0000        0.0000        0.0000        0.0000        0.0000        0.0000        0.0000        0.0000        0.0000        0.0000        0.0000        0.0000        0.0000        0.0000        0.0000        0.0000        0.0000        0.0000        0.0000        0.0000        0.0000        0.0000        0.0000        0.0000        0.0000        0.0000        0.0000        0.0000        0.0000        0.0000        0.0000        0.0000        0.0000        0.0000        0.0000        0.0000        0.0000        0.0000        0.0000
        0.0000        0.0000        0.0000        0.0000        0.0000        0.0000        0.0000        0.0000        0.0000        0.0000        0.0000        0.0000        0.0000        0.0000        0.0000        0.0000        0.0000        0.0000        0.0000        0.0000        0.0000        0.0000        0.0000        0.0000        0.0000        0.0000        0.0000        0.0000        0.0000        0.0000        0.0000        0.0000        0.0000        0.0000        0.0000        0.0000        0.0000        0.0000        0.0000        0.0000        0.0000        0.0000        0.0000        0.0000        0.0000        0.0000        0.0000        0.0000        0.0000        0.0000        0.0000        0.0000        0.0000        0.0000        0.0000      103.0712      110.1544      113.6415        0.0000        0.0000        0.0000       99.1055      106.9896      112.2942      124.1771        0.0000        0.0000        0.0000        0.0000        0.0000        0.0000        0.0000      179.7961      171.5504      160.2732      145.3702      132.4144      120.1725      115.7910      100.8819       92.5875       93.7053       95.6924       92.7003      100.7620       83.0027       73.2239       71.9222        0.0000        0.0000        0.0000        0.0000        0.0000        0.0000      137.1556      119.6957        0.0000        0.0000        0.0000      169.2055      111.7366       77.8155       66.9606       47.9690       43.0715       37.5613       48.5936       39.1381       47.9577       55.4952       54.3099       63.8047       60.5918       58.0650       58.1618       65.0090       74.3305       78.2161       71.2360       72.2346       64.9449       56.6494       49.2134       42.4180       43.9993       41.9971       41.5299       39.5378       43.0137       52.6487       68.7005       82.4822       82.4317       95.7527      121.5973      127.6484      120.8766      114.3700      102.4002       79.0075       86.6462       75.2987       74.6429       62.9921       63.2076       57.5857       57.7305       58.3462       56.1596       50.7432       43.4117       31.8869       31.4875       25.6786       28.7505       34.9076       44.2894       42.9497       38.8317       37.8805       36.6736       39.1523       39.6767       36.9102       45.4188       55.2362       59.3853       64.2283       62.4306       62.5514       68.4224       91.4216      106.5559      100.5792       87.8199       77.1233       64.5762       56.3418       48.5513       38.5035       38.7648       46.6292       64.2333       78.9634       90.4301       97.1609       99.7329      116.2590      136.1301      108.4643       95.0526      106.9226      108.0755        0.0000        0.0000        0.0000        0.0000        0.0000        0.0000        0.0000        0.0000        0.0000        0.0000        0.0000        0.0000        0.0000        0.0000        0.0000        0.0000        0.0000        0.0000        0.0000        0.0000        0.0000        0.0000        0.0000        0.0000        0.0000        0.0000        0.0000        0.0000        0.0000        0.0000        0.0000        0.0000        0.0000        0.0000        0.0000        0.0000        0.0000        0.0000        0.0000        0.0000        0.0000        0.0000        0.0000        0.0000        0.0000        0.0000        0.0000        0.0000        0.0000        0.0000        0.0000        0.0000        0.0000        0.0000        0.0000        0.0000
        0.0000        0.0000        0.0000        0.0000        0.0000        0.0000        0.0000        0.0000        0.0000        0.0000        0.0000        0.0000        0.0000        0.0000        0.0000        0.0000        0.0000        0.0000        0.0000        0.0000        0.0000        0.0000        0.0000        0.0000        0.0000        0.0000        0.0000        0.0000        0.0000        0.0000        0.0000        0.0000        0.0000        0.0000        0.0000        0.0000        0.0000        0.0000        0.0000        0.0000        0.0000        0.0000        0.0000        0.0000        0.0000        0.0000        0.0000        0.0000        0.0000        0.0000        0.0000        0.0000        0.0000        0.0000        0.0000        0.0000        0.0000        0.0000        0.0000        0.0000        0.0000      124.9018      135.8040      142.2720      162.1091        0.0000        0.0000        0.0000        0.0000        0.0000        0.0000        0.0000        0.0000      189.7574      178.9842      158.5615      147.2177      132.2426      125.2587      116.9383      105.3356      100.6071      109.8187      112.5650       89.4257        0.0000        0.0000        0.0000        0.0000        0.0000        0.0000        0.0000        0.0000        0.0000        0.0000        0.0000        0.0000        0.0000        0.0000        0.0000      132.1437       94.4713       72.2801       53.1835       47.9302       49.0382       49.3571       56.2350       46.9161       48.1100       64.7135       62.8144       70.6393       74.7044       87.8999       86.3481      103.3052      103.2091       90.5377       86.2124       70.1397       58.8549       58.9550       50.7567       54.9969       43.4752       42.6880       45.1854       46.5407       58.0685       85.5965       89.1116       90.2453       92.0069       98.8874      108.6531      103.0854      100.0572      101.1146       73.4828       68.2505       65.6168       56.5049       54.2718       46.2252       45.3066       45.9390       50.2323       61.7323       37.9421       34.3536       21.9491       22.5660       22.2029       25.5917       30.6970       33.4235       37.7732       37.0219       35.8740       35.6227       41.4697       40.0698       34.7065       43.4488       61.2482       58.2412       58.7200       57.6504       61.3347       70.3859       89.4066       94.1721       93.1076       83.8217       66.8750       58.1256       53.0488       53.2909       45.9884       51.0792       66.9829       81.4636       99.4927      116.4619      139.9955      120.5888      121.9510      120.3633       95.4369       93.6675       85.8329        0.0000        0.0000        0.0000        0.0000        0.0000        0.0000        0.0000        0.0000        0.0000        0.0000        0.0000        0.0000        0.0000        0.0000        0.0000        0.0000        0.0000        0.0000        0.0000        0.0000        0.0000        0.0000        0.0000        0.0000        0.0000        0.0000        0.0000        0.0000        0.0000        0.0000        0.0000        0.0000        0.0000        0.0000        0.0000        0.0000        0.0000        0.0000        0.0000        0.0000        0.0000        0.0000        0.0000        0.0000        0.0000        0.0000        0.0000        0.0000        0.0000        0.0000        0.0000        0.0000        0.0000        0.0000        0.0000        0.0000        0.0000
        0.0000        0.0000        0.0000        0.0000        0.0000        0.0000        0.0000        0.0000        0.0000        0.0000        0.0000        0.0000        0.0000        0.0000        0.0000        0.0000        0.0000        0.0000        0.0000        0.0000        0.0000        0.0000        0.0000        0.0000        0.0000        0.0000        0.0000        0.0000        0.0000        0.0000        0.0000        0.0000        0.0000        0.0000        0.0000        0.0000        0.0000        0.0000        0.0000        0.0000        0.0000        0.0000        0.0000        0.0000        0.0000        0.0000        0.0000        0.0000        0.0000        0.0000        0.0000        0.0000        0.0000        0.0000        0.0000        0.0000        0.0000        0.0000        0.0000        0.0000        0.0000        0.0000      178.2376      204.6817        0.0000        0.0000        0.0000        0.0000        0.0000        0.0000        0.0000        0.0000        0.0000        0.0000      186.8654      172.0381      149.5270      138.5284      133.8265      128.3269      120.8960      109.2543       99.1070       99.6112        0.0000        0.0000        0.0000        0.0000        0.0000        0.0000        0.0000        0.0000        0.0000        0.0000        0.0000        0.0000        0.0000        0.0000        0.0000        0.0000        0.0000      107.7588       73.6528       47.9749       55.5445       64.4995       54.9495      119.3234       56.1453       68.8011       68.8066       77.4959      115.5034      142.0840      147.2328      127.4774      125.3371      108.1279       94.8417       79.7323       53.7120       47.4463       55.0439       47.7264       39.4332       40.1045       34.9197       60.2013       60.7539       65.0109       76.3079       87.8778      100.3376       95.2268       86.3760      115.7223       79.0771       89.8346       90.9923       63.0987       55.3761       46.9534       47.8872       40.9983       37.4298       35.2442       42.0225       52.7257       46.4622       35.8269       31.5803       25.1417       20.7323       16.5542       22.5390       31.5698       31.1597       32.7765       33.5278       39.6109       35.1886       34.5064       46.7193       44.2867       45.0074       49.8149       51.4551       50.0341       55.2485       61.7948       70.0177       77.0463       84.8982       82.1104       77.0620       60.8953       60.5099       63.2503       67.3409       61.5419       71.2219       79.3314       95.9732      120.6768      126.8501      129.5606      131.3764      136.4601       94.6467       87.6329       88.6728        0.0000        0.0000        0.0000        0.0000        0.0000        0.0000        0.0000        0.0000        0.0000        0.0000        0.0000        0.0000        0.0000        0.0000        0.0000        0.0000        0.0000        0.0000        0.0000        0.0000        0.0000        0.0000        0.0000        0.0000        0.0000        0.0000        0.0000        0.0000        0.0000        0.0000        0.0000        0.0000        0.0000        0.0000        0.0000        0.0000        0.0000        0.0000        0.0000        0.0000        0.0000        0.0000        0.0000        0.0000        0.0000        0.0000        0.0000        0.0000        0.0000        0.0000        0.0000        0.0000        0.0000        0.0000        0.0000        0.0000        0.0000        0.0000
        0.0000        0.0000        0.0000        0.0000        0.0000        0.0000        0.0000        0.0000        0.0000        0.0000        0.0000        0.0000        0.0000        0.0000        0.0000        0.0000        0.0000        0.0000        0.0000        0.0000        0.0000        0.0000        0.0000        0.0000        0.0000        0.0000        0.0000        0.0000        0.0000        0.0000        0.0000        0.0000        0.0000        0.0000        0.0000        0.0000        0.0000        0.0000        0.0000        0.0000        0.0000        0.0000        0.0000        0.0000        0.0000        0.0000        0.0000        0.0000        0.0000        0.0000        0.0000        0.0000        0.0000        0.0000        0.0000        0.0000        0.0000        0.0000        0.0000        0.0000        0.0000        0.0000        0.0000        0.0000        0.0000        0.0000        0.0000        0.0000        0.0000        0.0000        0.0000        0.0000        0.0000        0.0000      164.2010      142.0192      137.6546      120.5731      117.0314      122.1639      114.6885      102.0902       96.6635        0.0000        0.0000        0.0000        0.0000        0.0000        0.0000        0.0000        0.0000        0.0000        0.0000        0.0000        0.0000        0.0000        0.0000        0.0000        0.0000        0.0000        0.0000      139.1209       88.0399       64.7187       67.4406       81.1023       72.3706       56.9346       64.6566       82.4973       80.4267       99.1096      131.7283      128.1854      126.1350      129.7439      122.1817      121.9247       93.0524       51.8057       39.2044       37.1479       44.3471       39.3689       49.0264       50.2245       46.5776       69.3786       66.8169       70.1179       73.6575       58.6472       62.4289       63.3683       60.5498       61.0977       57.1099       55.8462       51.4030       45.2958       41.8205       36.9923       34.1930       30.7463       27.9898       26.2066       26.2400       29.5584       26.4144       23.0506       20.0054       18.6177       14.3849       12.8372       18.5223       26.0340       28.4141       29.2557       30.1958       30.8563       27.2512       34.5910       42.6833       48.7408       50.9152       55.7922       54.2645       52.2222       65.9229       69.0598       67.1056       63.9308       73.7763       72.4326       64.9212       59.1744       59.3173       68.2185       88.7589       96.3295      105.0259      114.0740      143.1762      175.1962      165.3814      180.6210      199.3826      107.2774       87.4366       89.5512       90.1819        0.0000        0.0000        0.0000        0.0000        0.0000        0.0000        0.0000        0.0000        0.0000        0.0000        0.0000        0.0000        0.0000        0.0000        0.0000        0.0000        0.0000        0.0000        0.0000        0.0000        0.0000        0.0000        0.0000        0.0000        0.0000        0.0000        0.0000        0.0000        0.0000        0.0000        0.0000        0.0000        0.0000        0.0000        0.0000        0.0000        0.0000        0.0000        0.0000        0.0000        0.0000        0.0000        0.0000        0.0000        0.0000        0.0000        0.0000        0.0000        0.0000        0.0000        0.0000        0.0000        0.0000        0.0000        0.0000        0.0000        0.0000        0.0000
        0.0000        0.0000        0.0000        0.0000        0.0000        0.0000        0.0000        0.0000        0.0000        0.0000        0.0000        0.0000        0.0000        0.0000        0.0000        0.0000        0.0000        0.0000        0.0000        0.0000        0.0000        0.0000        0.0000        0.0000        0.0000        0.0000        0.0000        0.0000        0.0000        0.0000        0.0000        0.0000        0.0000        0.0000        0.0000        0.0000        0.0000        0.0000        0.0000        0.0000        0.0000        0.0000        0.0000        0.0000        0.0000        0.0000        0.0000        0.0000        0.0000        0.0000        0.0000        0.0000        0.0000        0.0000        0.0000        0.0000        0.0000        0.0000        0.0000        0.0000        0.0000        0.0000        0.0000        0.0000        0.0000        0.0000        0.0000        0.0000        0.0000        0.0000        0.0000        0.0000        0.0000        0.0000        0.0000        0.0000        0.0000        0.0000        0.0000        0.0000        0.0000        0.0000        0.0000        0.0000        0.0000        0.0000        0.0000        0.0000        0.0000        0.0000        0.0000        0.0000        0.0000        0.0000        0.0000        0.0000        0.0000        0.0000        0.0000        0.0000        0.0000      109.6909       76.5962       67.0169       72.6230       77.3549       74.9513       70.3778       92.6751       95.8292      101.9722      104.9232      114.4943      103.1711      108.0386      111.5585      109.2422      106.7149       74.8657       46.3109       40.4140       47.3347       45.1101       42.8035       56.4772       65.1267       45.6588       58.5588       80.1276       88.1067       68.4339       49.2733       47.9304       51.6082       55.8009       48.6301       44.6010       45.4699       46.2280       38.4628       33.1644       30.7371       28.0001       26.0562       22.4794       20.6200       21.0355       22.7501       20.1027       19.3730       17.7513       12.5860       12.9132       12.3866       13.2520       23.3005       32.7968       33.3681       31.8571       37.6926       30.2993       30.8047       35.9550       42.9351       50.8663       53.9687       60.7887       57.9624       58.7651       63.3253       59.3259       65.2520       66.4178       64.0471       62.3484       61.1801       65.7912       79.8698       96.9521      112.2222      115.7760      132.0167      165.8287      273.9032      202.6986      205.5147      208.5859      139.4777      127.8767      101.1159        0.0000        0.0000        0.0000        0.0000        0.0000        0.0000        0.0000        0.0000        0.0000        0.0000        0.0000        0.0000        0.0000        0.0000        0.0000        0.0000        0.0000        0.0000        0.0000        0.0000        0.0000        0.0000        0.0000        0.0000        0.0000        0.0000        0.0000        0.0000        0.0000        0.0000        0.0000        0.0000        0.0000        0.0000        0.0000        0.0000        0.0000        0.0000        0.0000        0.0000        0.0000        0.0000        0.0000        0.0000        0.0000        0.0000        0.0000        0.0000        0.0000        0.0000        0.0000        0.0000        0.0000        0.0000        0.0000        0.0000        0.0000        0.0000        0.0000
        0.0000        0.0000        0.0000        0.0000        0.0000        0.0000        0.0000        0.0000        0.0000        0.0000        0.0000        0.0000        0.0000        0.0000        0.0000        0.0000        0.0000        0.0000        0.0000        0.0000        0.0000        0.0000        0.0000        0.0000        0.0000        0.0000        0.0000        0.0000        0.0000        0.0000        0.0000        0.0000        0.0000        0.0000        0.0000        0.0000        0.0000        0.0000        0.0000        0.0000        0.0000        0.0000        0.0000        0.0000        0.0000        0.0000        0.0000        0.0000        0.0000        0.0000        0.0000        0.0000        0.0000        0.0000        0.0000        0.0000        0.0000        0.0000        0.0000        0.0000        0.0000        0.0000        0.0000        0.0000        0.0000        0.0000        0.0000        0.0000        0.0000        0.0000        0.0000        0.0000        0.0000        0.0000        0.0000        0.0000        0.0000        0.0000        0.0000        0.0000        0.0000        0.0000        0.0000        0.0000        0.0000        0.0000        0.0000        0.0000        0.0000        0.0000        0.0000        0.0000        0.0000        0.0000        0.0000        0.0000        0.0000        0.0000        0.0000        0.0000        0.0000      109.1527       68.5495       65.5725       68.6397       65.0634       68.5881       67.6488       71.6206       74.0334       77.8944       79.7718       89.4070      105.2169      123.5290      116.1782      107.6555       91.2410       72.8200       54.1409       59.8689       63.8537       65.6137       62.9218       64.8172       65.0298       60.8803       63.9006       80.7244       69.6451       66.2229       46.7861       44.9879       45.8458       46.0952       40.9656       41.7436       39.1153       35.1235       30.9739       29.7547       28.4463       26.3787       23.1524       19.6510       20.5062       19.7426       19.6954       16.4933       16.6676       16.8422       17.7684       13.0102       14.1306       20.7163       32.9498       43.9934       29.8249       28.1586       31.3944       25.5691       25.8691       27.9669       36.4636       46.2690       51.3720       53.7932       51.7168       54.1555       49.4919       60.4513       53.2597       53.1123       56.8318       61.0957       63.4668       79.4883       82.7793       99.8396      123.9440      132.4462      152.9530      206.4656      292.0345      269.1025      221.1221      232.1460      152.3068      139.3267      114.5717        0.0000        0.0000        0.0000        0.0000        0.0000        0.0000        0.0000        0.0000        0.0000        0.0000        0.0000        0.0000        0.0000        0.0000        0.0000        0.0000        0.0000        0.0000        0.0000        0.0000        0.0000        0.0000        0.0000        0.0000        0.0000        0.0000        0.0000        0.0000        0.0000        0.0000        0.0000        0.0000        0.0000        0.0000        0.0000        0.0000        0.0000        0.0000        0.0000        0.0000        0.0000        0.0000        0.0000        0.0000        0.0000        0.0000        0.0000        0.0000        0.0000        0.0000        0.0000        0.0000        0.0000        0.0000        0.0000        0.0000        0.0000        0.0000        0.0000
        0.0000        0.0000        0.0000        0.0000        0.0000        0.0000        0.0000        0.0000        0.0000        0.0000        0.0000        0.0000        0.0000        0.0000        0.0000        0.0000        0.0000        0.0000        0.0000        0.0000        0.0000        0.0000        0.0000        0.0000        0.0000        0.0000        0.0000        0.0000        0.0000        0.0000        0.0000        0.0000        0.0000        0.0000        0.0000        0.0000        0.0000        0.0000        0.0000        0.0000        0.0000        0.0000        0.0000        0.0000        0.0000        0.0000        0.0000        0.0000        0.0000        0.0000        0.0000        0.0000        0.0000        0.0000        0.0000        0.0000        0.0000        0.0000        0.0000        0.0000        0.0000        0.0000        0.0000        0.0000        0.0000        0.0000        0.0000        0.0000        0.0000        0.0000        0.0000        0.0000        0.0000        0.0000        0.0000        0.0000        0.0000        0.0000        0.0000        0.0000        0.0000        0.0000        0.0000        0.0000        0.0000        0.0000        0.0000        0.0000        0.0000        0.0000        0.0000        0.0000        0.0000        0.0000        0.0000        0.0000        0.0000        0.0000        0.0000        0.0000      117.6409       86.1387       65.7773       70.0947       68.4427       75.8311       73.1941       70.4297       82.2674       64.4375       63.9452       75.4929       93.9340      105.2402      106.7379      110.5392      102.4285       89.9082       76.1693       57.1651       53.0307       75.8110       75.2836       94.6458       84.9544       92.5749       86.1613      100.0155       91.0953       78.0852       71.5547       58.2519       58.0867       49.9898       49.5446       43.7521       47.0701       41.2961       35.1243       32.2704       28.3676       27.2407       24.8371       23.7910       19.3121       18.7362       18.0518       17.9041       14.6112       14.6009       15.6646       22.2504       21.7188       20.8745       24.7660       35.7013       33.2489       28.9168       32.1085       24.4678       22.2971       18.0934       25.0458       39.0720       44.8152       49.7604       46.2634       41.7815       42.6869       45.7779       52.7430       50.3501       55.1867       65.0154       83.1518       73.6900       71.1758       91.6137      106.4861      130.4949      143.7617      156.2349      185.7094      237.3218      258.3176      245.4762      223.3901      133.0808        0.0000        0.0000        0.0000        0.0000        0.0000        0.0000        0.0000        0.0000        0.0000        0.0000        0.0000        0.0000        0.0000      147.6900        0.0000        0.0000        0.0000      142.4400        0.0000        0.0000        0.0000        0.0000        0.0000        0.0000        0.0000        0.0000        0.0000        0.0000        0.0000        0.0000        0.0000        0.0000        0.0000        0.0000        0.0000        0.0000        0.0000        0.0000        0.0000        0.0000        0.0000        0.0000        0.0000        0.0000        0.0000        0.0000        0.0000        0.0000        0.0000        0.0000        0.0000        0.0000        0.0000        0.0000        0.0000        0.0000        0.0000        0.0000        0.0000        0.0000        0.0000
        0.0000        0.0000        0.0000        0.0000        0.0000        0.0000        0.0000        0.0000        0.0000        0.0000        0.0000        0.0000        0.0000        0.0000        0.0000        0.0000        0.0000        0.0000        0.0000        0.0000        0.0000        0.0000        0.0000        0.0000        0.0000        0.0000        0.0000        0.0000        0.0000        0.0000        0.0000        0.0000        0.0000        0.0000        0.0000        0.0000        0.0000        0.0000        0.0000        0.0000        0.0000        0.0000        0.0000        0.0000        0.0000        0.0000        0.0000        0.0000        0.0000        0.0000        0.0000        0.0000        0.0000        0.0000        0.0000        0.0000        0.0000        0.0000        0.0000        0.0000        0.0000        0.0000        0.0000        0.0000        0.0000        0.0000        0.0000        0.0000        0.0000        0.0000        0.0000        0.0000        0.0000        0.0000        0.0000        0.0000        0.0000        0.0000        0.0000        0.0000        0.0000        0.0000        0.0000        0.0000        0.0000        0.0000        0.0000        0.0000        0.0000        0.0000        0.0000        0.0000        0.0000        0.0000        0.0000        0.0000        0.0000        0.0000        0.0000        0.0000      125.8153      107.5731      113.6844       97.4474       96.2620      111.4146      105.6996      134.1860       79.4065       84.8170       84.9367      101.6335      104.6994       89.3118       79.8402       95.9673       85.6119       80.6554       76.8067       66.2791       64.0206       82.6486       84.3300      101.2459      105.0321       95.5419      113.6488      127.9614      105.4595       93.8591       82.2473       58.5896       55.4688       49.5709       48.9148       42.9623       42.2816       33.9048       29.6409       31.3177       33.6786       27.7916       31.1902       25.2014       20.9598       19.5582       20.8803       20.0329       17.5712       14.5512       13.6301       17.8843       18.1285       14.8941       17.8027       35.0052       27.0053       22.6121       22.1174       16.8887       16.1158       16.5088       20.8163       28.2311       30.1346       29.7629       29.9830       34.8701       35.0283       36.1979       41.5664       55.6222       70.3397       84.2688       87.3568       92.5827       92.4199      101.5123      118.7424      127.2358      143.3183      177.6181      187.8549      189.3466      244.3521      198.6819      175.9650      100.6920        0.0000        0.0000        0.0000        0.0000        0.0000        0.0000        0.0000        0.0000        0.0000        0.0000        0.0000        0.0000      300.3300      251.5200      226.5299        0.0000      171.4800      159.8400        0.0000        0.0000        0.0000        0.0000        0.0000        0.0000        0.0000        0.0000        0.0000        0.0000        0.0000        0.0000        0.0000        0.0000        0.0000        0.0000        0.0000        0.0000        0.0000        0.0000        0.0000        0.0000        0.0000        0.0000        0.0000        0.0000        0.0000        0.0000        0.0000        0.0000        0.0000        0.0000        0.0000        0.0000        0.0000        0.0000        0.0000        0.0000        0.0000        0.0000        0.0000        0.0000        0.0000
        0.0000        0.0000        0.0000        0.0000        0.0000        0.0000        0.0000        0.0000        0.0000        0.0000        0.0000        0.0000        0.0000        0.0000        0.0000        0.0000        0.0000        0.0000        0.0000        0.0000        0.0000        0.0000        0.0000        0.0000        0.0000        0.0000        0.0000        0.0000        0.0000        0.0000        0.0000        0.0000        0.0000        0.0000        0.0000        0.0000        0.0000        0.0000        0.0000        0.0000        0.0000        0.0000        0.0000        0.0000        0.0000        0.0000        0.0000        0.0000        0.0000        0.0000        0.0000        0.0000        0.0000        0.0000        0.0000        0.0000        0.0000        0.0000        0.0000        0.0000        0.0000        0.0000        0.0000        0.0000        0.0000        0.0000        0.0000        0.0000        0.0000        0.0000        0.0000        0.0000        0.0000        0.0000        0.0000        0.0000        0.0000        0.0000        0.0000        0.0000        0.0000        0.0000        0.0000        0.0000        0.0000        0.0000        0.0000        0.0000        0.0000        0.0000        0.0000        0.0000        0.0000        0.0000        0.0000        0.0000        0.0000        0.0000        0.0000      171.8609      145.4858      143.4104      139.2239      104.1172       99.6780      114.1079      132.3152      148.3919      106.4951      103.6688      108.5029       95.0243       84.3421       75.4007       73.1051       80.7571       77.0781       80.8682       74.6362       64.8323       69.1152       73.4335       84.0744       90.4419       95.6742      125.6019      116.7823      111.8994       96.6668       96.1728       87.8046       64.2335       51.1143       49.4622       40.0952       43.4896       46.5837       37.0162       31.7168       33.5882       37.0699       32.0265       32.1088       25.3900       20.1324       20.7029       24.1232       21.2900       19.6630       15.4753       13.1688       16.0039       13.0820       18.0103       15.9052       20.8174       18.3610       17.7025       18.5824       15.6513       15.0353       21.6654       23.6089       20.6918       20.9719       21.8042       24.6080       29.0283       30.2380       31.5491       36.3643       66.2847       81.8258       94.6923       98.1667       93.2904       97.1030      114.3614      126.0829      133.9393      163.9760      160.6902      163.4139      158.3678      164.5693      171.6507      180.7894      128.6365        0.0000        0.0000        0.0000        0.0000        0.0000        0.0000      231.1096      165.9900        0.0000        0.0000        0.0000        0.0000      309.3000      226.9800        0.0000        0.0000        0.0000        0.0000        0.0000        0.0000        0.0000        0.0000        0.0000        0.0000        0.0000        0.0000        0.0000        0.0000        0.0000        0.0000        0.0000        0.0000        0.0000        0.0000        0.0000        0.0000        0.0000        0.0000        0.0000        0.0000        0.0000        0.0000        0.0000        0.0000        0.0000        0.0000        0.0000        0.0000        0.0000        0.0000        0.0000        0.0000        0.0000        0.0000        0.0000        0.0000        0.0000        0.0000        0.0000        0.0000        0.0000
        0.0000        0.0000        0.0000        0.0000        0.0000        0.0000        0.0000        0.0000        0.0000        0.0000        0.0000        0.0000        0.0000        0.0000        0.0000        0.0000        0.0000        0.0000        0.0000        0.0000        0.0000        0.0000        0.0000        0.0000        0.0000        0.0000        0.0000        0.0000        0.0000        0.0000        0.0000        0.0000        0.0000        0.0000        0.0000        0.0000        0.0000        0.0000        0.0000        0.0000        0.0000        0.0000        0.0000        0.0000        0.0000        0.0000        0.0000        0.0000        0.0000        0.0000        0.0000        0.0000        0.0000        0.0000        0.0000        0.0000        0.0000        0.0000        0.0000        0.0000        0.0000        0.0000        0.0000        0.0000        0.0000        0.0000        0.0000        0.0000        0.0000        0.0000        0.0000        0.0000        0.0000        0.0000        0.0000        0.0000        0.0000        0.0000        0.0000        0.0000        0.0000        0.0000        0.0000        0.0000        0.0000        0.0000        0.0000        0.0000        0.0000        0.0000        0.0000        0.0000        0.0000        0.0000        0.0000        0.0000        0.0000      177.4481      183.6825      164.1604      156.3162      163.5808      154.8283      123.5517      128.5808      142.7625      147.2941      117.4571      109.7857       96.7395       86.8414       88.3178       86.3707       81.7842       95.1230       87.7243       76.4951       72.7830       61.4375       68.6291       79.0221       68.7519       72.8050       88.3300       87.8343      101.7306      109.5089       95.6030       89.3508       87.4908       84.4493       63.6311       55.6966       51.9236       42.8267       44.2350       38.2304       33.4127       32.0527       30.5415       30.4935       36.3588       31.6612       25.2076       22.0091       22.2765       18.1526       16.3481       15.7625       13.9309       13.6422       15.5724       12.9576       14.0589       13.1702       17.6385       18.5139       17.3631       17.5233       16.3410       17.7350       23.9157       19.2880       17.4654       18.4319       19.7170       22.4509       24.9843       27.7786       29.4739       34.0683       61.9130       71.6411       77.0199       83.7380       89.5304      101.0744      113.4805      130.3458      137.1709      149.3290      154.8980      160.2543      144.9104      152.2972      151.0888      131.8872        0.0000        0.0000        0.0000        0.0000        0.0000      241.7672      249.2676      291.7950      258.9600        0.0000        0.0000        0.0000        0.0000        0.0000        0.0000        0.0000        0.0000        0.0000        0.0000        0.0000        0.0000        0.0000        0.0000        0.0000        0.0000        0.0000        0.0000        0.0000        0.0000        0.0000        0.0000        0.0000        0.0000        0.0000        0.0000        0.0000        0.0000        0.0000        0.0000        0.0000        0.0000        0.0000        0.0000        0.0000        0.0000        0.0000        0.0000        0.0000        0.0000        0.0000        0.0000        0.0000        0.0000        0.0000        0.0000        0.0000        0.0000        0.0000        0.0000        0.0000        0.0000        0.0000
        0.0000        0.0000        0.0000        0.0000        0.0000        0.0000        0.0000        0.0000        0.0000        0.0000        0.0000        0.0000        0.0000        0.0000        0.0000        0.0000        0.0000        0.0000        0.0000        0.0000        0.0000        0.0000        0.0000        0.0000        0.0000        0.0000        0.0000        0.0000        0.0000        0.0000        0.0000        0.0000        0.0000        0.0000        0.0000        0.0000        0.0000        0.0000        0.0000        0.0000        0.0000        0.0000        0.0000        0.0000        0.0000        0.0000        0.0000        0.0000        0.0000        0.0000        0.0000        0.0000        0.0000        0.0000        0.0000        0.0000        0.0000        0.0000        0.0000        0.0000        0.0000        0.0000        0.0000        0.0000        0.0000        0.0000        0.0000        0.0000        0.0000        0.0000        0.0000        0.0000        0.0000        0.0000        0.0000        0.0000        0.0000        0.0000        0.0000        0.0000        0.0000        0.0000        0.0000        0.0000        0.0000        0.0000        0.0000        0.0000        0.0000        0.0000        0.0000        0.0000        0.0000        0.0000        0.0000        0.0000        0.0000      201.5704      192.5328      150.3501      166.9767      183.7694      168.9009      150.8045      142.9471      137.0666      145.4901      110.7025       96.6313       87.7644       93.9117       86.0976       76.8907       67.6968       76.5804       78.2873       76.3772       71.0931       66.4241       65.0244       67.0480       56.5203       63.6103       71.4202       81.4834       93.0036       95.4441       88.4235       86.3834       78.1190       72.8720       58.2126       54.5612       41.7379       45.0065       43.9037       40.7872       33.6741       31.1611       29.0740       27.7000       35.7039       26.5474       21.0084       19.9328       18.1694       15.5285       16.0520       19.4038       11.1223       10.2569        9.9778       10.3437       13.3880       16.6334       22.0465       15.8644       15.0515       18.4339       13.4865       14.0570       16.4492       19.7073       16.3404       17.9018       17.3475       19.5224       22.0023       25.0647       28.6934       33.3505       55.0922       60.4420       68.0361       69.8337       80.7080       94.8658      109.7123      129.6554      127.4190      124.8911      138.3081      144.9423      133.6012      144.7709      125.5701      114.7463        0.0000        0.0000        0.0000       97.7700      210.9755      213.1537      231.4655      216.2511      201.0900        0.0000        0.0000        0.0000        0.0000        0.0000        0.0000        0.0000        0.0000        0.0000        0.0000        0.0000        0.0000        0.0000        0.0000        0.0000        0.0000        0.0000        0.0000        0.0000        0.0000        0.0000        0.0000        0.0000        0.0000        0.0000        0.0000        0.0000        0.0000        0.0000        0.0000        0.0000        0.0000        0.0000        0.0000        0.0000        0.0000        0.0000        0.0000        0.0000        0.0000        0.0000        0.0000        0.0000        0.0000        0.0000        0.0000        0.0000        0.0000        0.0000        0.0000        0.0000        0.0000        0.0000
        0.0000        0.0000        0.0000        0.0000        0.0000        0.0000        0.0000        0.0000        0.0000        0.0000        0.0000        0.0000        0.0000        0.0000        0.0000        0.0000        0.0000        0.0000        0.0000        0.0000        0.0000        0.0000        0.0000        0.0000        0.0000        0.0000        0.0000        0.0000        0.0000        0.0000        0.0000        0.0000        0.0000        0.0000        0.0000        0.0000        0.0000        0.0000        0.0000        0.0000        0.0000        0.0000        0.0000        0.0000        0.0000        0.0000        0.0000        0.0000        0.0000        0.0000        0.0000        0.0000        0.0000        0.0000        0.0000        0.0000        0.0000        0.0000        0.0000        0.0000        0.0000        0.0000        0.0000        0.0000        0.0000        0.0000        0.0000        0.0000        0.0000        0.0000        0.0000        0.0000        0.0000        0.0000        0.0000        0.0000        0.0000        0.0000        0.0000        0.0000        0.0000        0.0000        0.0000        0.0000        0.0000        0.0000        0.0000        0.0000        0.0000        0.0000        0.0000        0.0000        0.0000        0.0000        0.0000        0.0000      149.8254      165.7760      129.1695      128.1770      138.3661      142.2491      138.3152      129.8601      126.0212      136.7292      122.8412      113.5326      113.1051      109.9982      102.7892       90.2430       76.8770       71.0272       67.7846       72.7743       76.1060      117.2050       72.8644       64.1650       65.8389       54.1875       70.0742       74.1764       91.4184      111.0728      104.9574       76.9502       78.5676       76.0226       68.9160       60.8846       50.4474       43.5478       43.3586       49.2867       49.9020       45.6487       37.5935       29.1850       30.8809       27.8645       30.2562       24.9526       26.8688       21.0691       16.3883       13.9491        9.8207       17.5319        9.4993        9.6244        9.6139        9.7635       10.3485       10.8301       11.8761       11.6277       10.8546        8.2085        8.0537        7.7602        8.4138        8.7140        9.9363       10.9949       14.6598       30.1618       35.1693       34.7654       42.8673       62.8825       53.8793       61.9565       79.3907      108.9291      114.2377      164.8393      148.4630       87.9835       88.6853       95.7369       94.4986       27.6802       21.4449       21.4531        0.0000        0.0000        0.0000        0.0000       97.2700      185.1411      222.8722      218.3781      205.7403      176.7300        0.0000        0.0000        0.0000        0.0000        0.0000        0.0000        0.0000        0.0000        0.0000        0.0000        0.0000        0.0000        0.0000        0.0000        0.0000        0.0000        0.0000        0.0000        0.0000        0.0000        0.0000        0.0000        0.0000        0.0000        0.0000        0.0000        0.0000        0.0000        0.0000        0.0000        0.0000        0.0000        0.0000        0.0000        0.0000        0.0000        0.0000        0.0000        0.0000        0.0000        0.0000        0.0000        0.0000        0.0000        0.0000        0.0000        0.0000        0.0000        0.0000        0.0000        0.0000        0.0000        0.0000
        0.0000        0.0000        0.0000        0.0000        0.0000        0.0000        0.0000        0.0000        0.0000        0.0000        0.0000        0.0000        0.0000        0.0000        0.0000        0.0000        0.0000        0.0000        0.0000        0.0000        0.0000        0.0000        0.0000        0.0000        0.0000        0.0000        0.0000        0.0000        0.0000        0.0000        0.0000        0.0000        0.0000        0.0000        0.0000        0.0000        0.0000        0.0000        0.0000        0.0000        0.0000        0.0000        0.0000        0.0000        0.0000        0.0000        0.0000        0.0000        0.0000        0.0000        0.0000        0.0000        0.0000        0.0000        0.0000        0.0000        0.0000        0.0000        0.0000        0.0000        0.0000        0.0000        0.0000        0.0000        0.0000        0.0000        0.0000        0.0000        0.0000        0.0000        0.0000        0.0000        0.0000        0.0000        0.0000        0.0000        0.0000        0.0000        0.0000        0.0000        0.0000        0.0000        0.0000        0.0000        0.0000        0.0000        0.0000        0.0000        0.0000        0.0000        0.0000        0.0000        0.0000        0.0000        0.0000        0.0000      138.8182      125.1058      108.1119      126.4945      142.0269      135.5207      118.2163      113.3503      121.8593      131.4761      135.5656      108.3842      123.3167      126.8760      115.7415       90.3695       80.1309       85.1122       66.9915       72.7921       80.2777       89.1077       94.7516       70.9246       63.9183       59.9082       79.5305       96.6941      121.9405      138.6138       92.2303       71.4292       65.9817       62.2161       55.8188       57.9550       51.0227       49.4566       42.3904       46.9583       50.9846       46.3309       39.8321       32.8488       33.4258       29.4227       35.7541       25.0248       24.3634       21.6887       31.3176       19.0381        9.3660        7.7249        8.9330        9.0930        8.2973        8.1776        8.7298       10.1392       10.3954        9.8046        8.8319        6.0823        5.6402        4.9550        5.6292        6.0696        6.4758        8.2470       12.1567       30.4473       37.7349       36.3265       33.0656       36.1787       49.2453       46.5126       55.3488      106.0766      149.1708      171.6304      139.3920       76.5109       76.6566       84.8856       86.8023        0.0000        0.0000        0.0000        0.0000        0.0000        0.0000       69.6139       80.6451      183.9142      224.2979      228.5043      240.4433        0.0000        0.0000        0.0000        0.0000        0.0000        0.0000        0.0000        0.0000        0.0000        0.0000        0.0000        0.0000        0.0000        0.0000        0.0000        0.0000        0.0000        0.0000        0.0000        0.0000        0.0000        0.0000        0.0000        0.0000        0.0000        0.0000        0.0000        0.0000        0.0000        0.0000        0.0000        0.0000        0.0000        0.0000        0.0000        0.0000        0.0000        0.0000        0.0000        0.0000        0.0000        0.0000        0.0000        0.0000        0.0000        0.0000        0.0000        0.0000        0.0000        0.0000        0.0000        0.0000        0.0000        0.0000
        0.0000        0.0000        0.0000        0.0000        0.0000        0.0000        0.0000        0.0000        0.0000        0.0000        0.0000        0.0000        0.0000        0.0000        0.0000        0.0000        0.0000        0.0000        0.0000        0.0000        0.0000        0.0000        0.0000        0.0000        0.0000        0.0000        0.0000        0.0000        0.0000        0.0000        0.0000        0.0000        0.0000        0.0000        0.0000        0.0000        0.0000        0.0000        0.0000        0.0000        0.0000        0.0000        0.0000        0.0000        0.0000        0.0000        0.0000        0.0000        0.0000        0.0000        0.0000        0.0000        0.0000        0.0000        0.0000        0.0000        0.0000        0.0000        0.0000        0.0000        0.0000        0.0000        0.0000        0.0000        0.0000        0.0000        0.0000        0.0000        0.0000        0.0000        0.0000        0.0000        0.0000        0.0000        0.0000        0.0000        0.0000        0.0000        0.0000        0.0000        0.0000        0.0000        0.0000        0.0000        0.0000        0.0000        0.0000        0.0000        0.0000        0.0000        0.0000        0.0000        0.0000        0.0000        0.0000        0.0000      148.8216      136.4597      120.7822      121.9524      139.4772      134.2144      122.0078      115.1803      109.1731      110.2302      117.0655       99.9670      113.4256      119.1775      125.9436      116.5472       97.0947       98.2949       83.5702       77.9464       84.5058       78.9773       89.9982       66.9112       66.3872       81.8064      117.0350      105.1475       86.7420       70.1199       58.4586       55.7740       61.8851       57.5559       55.3713       54.5056       56.4288       53.4573       45.5496       46.0686       49.4548       39.1727       34.8423       32.4180       32.9424       27.4990       26.6635       22.5977       19.7905       16.8236       40.3225       11.4145        8.6729        7.1880        6.6443        7.0789        6.1181        6.5616        7.0708        7.5957        7.5312        7.1901        6.5906        4.4824        3.6917        3.7739        3.7678        3.5419        4.7355        6.4556        8.8748       13.9073       20.8820       28.7572       29.5512       31.4866       38.3822       53.0823       49.1043       96.0888      145.0043      160.5642      136.7168       80.2334       84.3756       84.5226        0.0000        0.0000        0.0000        0.0000        0.0000        0.0000       43.8570       43.4032       74.1374      172.6587      215.0759      242.1995      262.2365        0.0000        0.0000        0.0000        0.0000        0.0000        0.0000        0.0000        0.0000        0.0000        0.0000        0.0000        0.0000        0.0000        0.0000        0.0000        0.0000        0.0000        0.0000        0.0000        0.0000        0.0000        0.0000        0.0000        0.0000        0.0000        0.0000        0.0000        0.0000        0.0000        0.0000        0.0000        0.0000        0.0000        0.0000        0.0000        0.0000        0.0000        0.0000        0.0000        0.0000        0.0000        0.0000        0.0000        0.0000        0.0000        0.0000        0.0000        0.0000        0.0000        0.0000        0.0000        0.0000        0.0000        0.0000
        0.0000        0.0000        0.0000        0.0000        0.0000        0.0000        0.0000        0.0000        0.0000        0.0000        0.0000        0.0000        0.0000        0.0000        0.0000        0.0000        0.0000        0.0000        0.0000        0.0000        0.0000        0.0000        0.0000        0.0000        0.0000        0.0000        0.0000        0.0000        0.0000        0.0000        0.0000        0.0000        0.0000        0.0000        0.0000        0.0000        0.0000        0.0000        0.0000        0.0000        0.0000        0.0000        0.0000        0.0000        0.0000        0.0000        0.0000        0.0000        0.0000        0.0000        0.0000        0.0000        0.0000        0.0000        0.0000        0.0000        0.0000        0.0000        0.0000        0.0000        0.0000        0.0000        0.0000        0.0000        0.0000        0.0000        0.0000        0.0000        0.0000        0.0000        0.0000        0.0000        0.0000        0.0000        0.0000        0.0000        0.0000        0.0000        0.0000        0.0000        0.0000        0.0000        0.0000        0.0000        0.0000        0.0000        0.0000        0.0000        0.0000        0.0000        0.0000        0.0000        0.0000        0.0000        0.0000        0.0000        0.0000      148.3135      147.0517      146.4676      135.0066      129.4920      115.2143      118.5015      114.0140      118.3969      113.4148      114.3185      118.2538      125.9106      130.4779      137.3280      107.3964       95.5722       87.3373       90.9467       88.3704       76.4647       75.2112       80.6424       77.8751       74.6901       89.8281       61.1940       57.9909       62.7648       63.0778       57.1834       56.5532       58.5263       55.1861       46.7365       44.8848       42.5128       50.0805       51.3444       39.5254       35.4377       32.1752       26.3770       25.5281       21.6936       20.4892       18.9413       16.3967       13.1442       11.3575        8.8248        5.5371        6.0674        4.6903        4.9857        4.5122        4.5427        5.2211        5.2285        6.1159        5.3325        4.8053        3.3899        2.4710        2.4465        3.0750        2.9177        3.0386        3.8538        6.7343       12.6407       16.7522       29.4218       44.6110       55.3906       66.5654       73.8342       75.5865       93.9141      122.9698      124.5251      113.0299       74.5672       81.1852        0.0000        0.0000        0.0000        0.0000        0.0000        0.0000        0.0000       32.1122       53.3839       73.9401      168.9889      229.7914      282.9679      262.1873        0.0000        0.0000        0.0000        0.0000        0.0000        0.0000        0.0000        0.0000        0.0000        0.0000        0.0000        0.0000        0.0000        0.0000        0.0000        0.0000        0.0000        0.0000        0.0000        0.0000        0.0000        0.0000        0.0000        0.0000        0.0000        0.0000        0.0000        0.0000        0.0000        0.0000        0.0000        0.0000        0.0000        0.0000        0.0000        0.0000        0.0000        0.0000        0.0000        0.0000        0.0000        0.0000        0.0000        0.0000        0.0000        0.0000        0.0000        0.0000        0.0000        0.0000        0.0000        0.0000        0.0000        0.0000
        0.0000        0.0000        0.0000        0.0000        0.0000        0.0000        0.0000        0.0000        0.0000        0.0000        0.0000        0.0000        0.0000        0.0000        0.0000        0.0000        0.0000        0.0000        0.0000        0.0000        0.0000        0.0000        0.0000        0.0000        0.0000        0.0000        0.0000        0.0000        0.0000        0.0000        0.0000        0.0000        0.0000        0.0000        0.0000        0.0000        0.0000        0.0000        0.0000        0.0000        0.0000        0.0000        0.0000        0.0000        0.0000        0.0000        0.0000        0.0000        0.0000        0.0000        0.0000        0.0000        0.0000        0.0000        0.0000        0.0000        0.0000        0.0000        0.0000        0.0000        0.0000        0.0000        0.0000        0.0000        0.0000        0.0000        0.0000        0.0000        0.0000        0.0000        0.0000        0.0000        0.0000        0.0000        0.0000        0.0000        0.0000        0.0000        0.0000        0.0000        0.0000        0.0000        0.0000        0.0000        0.0000        0.0000        0.0000        0.0000        0.0000        0.0000        0.0000        0.0000        0.0000        0.0000        0.0000        0.0000      195.8573      139.5753      122.0274      130.1164        0.0000      112.5819      104.9553      116.9772      115.1022      117.0719      119.1046      150.2926      151.0836      139.7594      127.4612      144.8656      122.7985      104.2389      100.2649       94.5228       97.2630       85.0177       80.2169       89.8676       92.9231       84.7529       87.3848       66.0595       60.0912       55.1659       57.1042       60.4443       60.8149       58.1292       53.8142       49.5256       45.5390       40.3945       37.7841       32.9387       29.8729       26.8454       26.4477       28.6672       28.3491       21.0417       18.4530       21.0165       20.9122        7.2607       17.0859       17.9540        6.5110        3.2303        3.3412        1.3651        4.7649        4.3470        1.5541        2.3514        2.6401        2.4306        2.2104        1.7639        1.4993        1.3932        1.6066        0.9107        4.6386        0.3976        3.6112       24.0089       26.5049       35.9527       57.7856       58.6336       63.6251       76.2636       96.4488      145.0140      122.0517      113.4124      124.7347        0.0000        0.0000        0.0000        0.0000        0.0000       39.3600       25.0200        0.0000       53.1494       57.3864       71.2582       95.3418      158.8042      206.6948      235.8859        0.0000        0.0000        0.0000        0.0000        0.0000        0.0000        0.0000        0.0000        0.0000        0.0000        0.0000        0.0000        0.0000        0.0000        0.0000        0.0000        0.0000        0.0000        0.0000        0.0000        0.0000        0.0000        0.0000        0.0000        0.0000        0.0000        0.0000        0.0000        0.0000        0.0000        0.0000        0.0000        0.0000        0.0000        0.0000        0.0000        0.0000        0.0000        0.0000        0.0000        0.0000        0.0000        0.0000        0.0000        0.0000        0.0000        0.0000        0.0000        0.0000        0.0000        0.0000        0.0000        0.0000        0.0000        0.0000
        0.0000        0.0000        0.0000        0.0000        0.0000        0.0000        0.0000        0.0000        0.0000        0.0000        0.0000        0.0000        0.0000        0.0000        0.0000        0.0000        0.0000        0.0000        0.0000        0.0000        0.0000        0.0000        0.0000        0.0000        0.0000        0.0000        0.0000        0.0000        0.0000        0.0000        0.0000        0.0000        0.0000        0.0000        0.0000        0.0000        0.0000        0.0000        0.0000        0.0000        0.0000        0.0000        0.0000        0.0000        0.0000        0.0000        0.0000        0.0000        0.0000        0.0000        0.0000        0.0000        0.0000        0.0000        0.0000        0.0000        0.0000        0.0000        0.0000        0.0000        0.0000        0.0000        0.0000        0.0000        0.0000        0.0000        0.0000        0.0000        0.0000        0.0000        0.0000        0.0000        0.0000        0.0000        0.0000        0.0000        0.0000        0.0000        0.0000        0.0000        0.0000        0.0000        0.0000        0.0000        0.0000        0.0000        0.0000        0.0000        0.0000        0.0000        0.0000        0.0000        0.0000        0.0000        0.0000        0.0000        0.0000      153.5582        0.0000        0.0000        0.0000      114.5564      116.9414      123.8919      134.3804      124.4307      163.8421      162.8157      138.6277      160.5048      166.3848      165.0184      139.5689      126.6477      113.5263      103.3051      100.3538       92.7087       83.1604       84.3770       81.0797       88.4342       75.6407       58.8396       52.4384       55.4024       56.0774       60.2063       61.4758       55.8323       49.1464       45.0788       45.9318       48.4913       36.5759       26.9563       25.4392       23.9419       25.0313       20.9547       17.5485       13.3724       11.8904       10.3693        6.7054        5.2284       11.3529        3.1811        5.1800        2.1766        1.7200        5.2841        4.6257        3.6469        0.8760        1.2978        1.4405        1.5541        1.5204        1.1669        1.0747        1.2294        1.6867        3.1819        7.2470        5.7068        7.6216       24.9440       25.2214       25.4775       37.8346       35.4148       38.6836       43.9542       78.0596       94.3465       98.4112      111.6872      109.0985        0.0000        0.0000        0.0000        0.0000        0.0000       48.3300       26.9400       28.5000       57.4093       63.9413       72.5325       91.8945      145.2670      201.2239      222.0858        0.0000        0.0000        0.0000        0.0000        0.0000        0.0000        0.0000        0.0000        0.0000        0.0000        0.0000        0.0000        0.0000        0.0000        0.0000        0.0000        0.0000        0.0000        0.0000        0.0000        0.0000        0.0000        0.0000        0.0000        0.0000        0.0000        0.0000        0.0000        0.0000        0.0000        0.0000        0.0000        0.0000        0.0000        0.0000        0.0000        0.0000        0.0000        0.0000        0.0000        0.0000        0.0000        0.0000        0.0000        0.0000        0.0000        0.0000        0.0000        0.0000        0.0000        0.0000        0.0000        0.0000        0.0000        0.0000
        0.0000        0.0000        0.0000        0.0000        0.0000        0.0000        0.0000        0.0000        0.0000        0.0000        0.0000        0.0000        0.0000        0.0000        0.0000        0.0000        0.0000        0.0000        0.0000        0.0000        0.0000        0.0000        0.0000        0.0000        0.0000        0.0000        0.0000        0.0000        0.0000        0.0000        0.0000        0.0000        0.0000        0.0000        0.0000        0.0000        0.0000        0.0000        0.0000        0.0000        0.0000        0.0000        0.0000        0.0000        0.0000        0.0000        0.0000        0.0000        0.0000        0.0000        0.0000        0.0000        0.0000        0.0000        0.0000        0.0000        0.0000        0.0000        0.0000        0.0000        0.0000        0.0000        0.0000        0.0000        0.0000        0.0000        0.0000        0.0000        0.0000        0.0000        0.0000        0.0000        0.0000        0.0000        0.0000        0.0000        0.0000        0.0000        0.0000        0.0000        0.0000        0.0000        0.0000        0.0000        0.0000        0.0000        0.0000        0.0000        0.0000        0.0000        0.0000        0.0000        0.0000        0.0000        0.0000        0.0000        0.0000        0.0000        0.0000        0.0000        0.0000      140.2391      130.8472      136.6962      146.3079      138.4176      153.2637      143.1816      155.5884      177.6844      208.2866      225.5167      150.8185      110.9944      116.4605      131.7428      106.9933       99.6162       81.6395       89.0947       86.0149       77.5767       78.7222       53.7211       56.6307       54.6664       56.6517       58.3546       58.1695       57.8416       46.9381       45.4318       40.4914       40.4444       34.6458       31.5106       25.9307       22.1358       17.9550       13.2415       15.1428       10.6455        7.2771        5.1532        4.1397        3.7770       12.6697        2.9619        2.8175        2.8900        1.6800        3.0886        1.0895        1.1018        0.9141        1.1470        3.5917        3.2920        1.1998        1.1525        1.5695        4.9241        2.8979        3.0820        0.9546        0.2894        0.1681       16.7350       22.2627       22.5959       33.8507       44.1653       46.3961       62.7279       77.0328      113.6846       75.7330        0.0000        0.0000        0.0000        0.0000        0.0000        0.0000       78.6900       78.9300       29.8800       22.5600       57.0626       62.5053       73.3378       90.5779      132.8141      179.3540      244.0640        0.0000        0.0000        0.0000        0.0000        0.0000        0.0000        0.0000        0.0000        0.0000        0.0000        0.0000        0.0000        0.0000        0.0000        0.0000        0.0000        0.0000        0.0000        0.0000        0.0000        0.0000        0.0000        0.0000        0.0000        0.0000        0.0000        0.0000        0.0000        0.0000        0.0000        0.0000        0.0000        0.0000        0.0000        0.0000        0.0000        0.0000        0.0000        0.0000        0.0000        0.0000        0.0000        0.0000        0.0000        0.0000        0.0000        0.0000        0.0000        0.0000        0.0000        0.0000        0.0000        0.0000        0.0000        0.0000
        0.0000        0.0000        0.0000        0.0000        0.0000        0.0000        0.0000        0.0000        0.0000        0.0000        0.0000        0.0000        0.0000        0.0000        0.0000        0.0000        0.0000        0.0000        0.0000        0.0000        0.0000        0.0000        0.0000        0.0000        0.0000        0.0000        0.0000        0.0000        0.0000        0.0000        0.0000        0.0000        0.0000        0.0000        0.0000        0.0000        0.0000        0.0000        0.0000        0.0000        0.0000        0.0000        0.0000        0.0000        0.0000        0.0000        0.0000        0.0000        0.0000        0.0000        0.0000        0.0000        0.0000        0.0000        0.0000        0.0000        0.0000        0.0000        0.0000        0.0000        0.0000        0.0000        0.0000        0.0000        0.0000        0.0000        0.0000        0.0000        0.0000        0.0000        0.0000        0.0000        0.0000        0.0000        0.0000        0.0000        0.0000        0.0000        0.0000        0.0000        0.0000        0.0000        0.0000        0.0000        0.0000        0.0000        0.0000        0.0000        0.0000        0.0000        0.0000        0.0000        0.0000        0.0000        0.0000        0.0000        0.0000        0.0000        0.0000        0.0000        0.0000        0.0000      147.3179      156.9740      181.1040      180.4391      163.0499      150.3104      157.4614      185.2791      174.1887      167.4565      138.7102      138.3660      128.2252      127.9489      119.1659      111.4437       95.5034       76.1137       69.4502       64.9006       71.1849       63.4155       59.9607       56.1840       64.8419       53.4550       48.6855       51.8038       49.1364       44.2580       43.6657       34.1812       31.2469       24.9272       18.6815       13.3565       10.9448        9.0544        7.7064        6.2583        5.0829        4.6195        3.3504        3.7439        4.9873        6.8190        4.9552        7.7885        4.9372        4.6219        0.5707        1.1718        4.7243        1.8668        3.6815        1.0574        1.3916        8.4158        7.0277        3.7247        1.9883        0.1444        0.0056        0.0000        1.8468       16.5140       20.2207       21.2101       27.5604       34.4607       57.1729       73.5852      101.2144       40.9157       71.0247        0.0000        0.0000        0.0000        0.0000        0.0000        0.0000        0.0000       73.7700       22.5900       24.3900       50.0863       63.0222       70.3228       83.6871      121.9359      148.2375      181.8074        0.0000        0.0000        0.0000        0.0000        0.0000        0.0000        0.0000        0.0000        0.0000        0.0000        0.0000        0.0000        0.0000        0.0000        0.0000        0.0000        0.0000        0.0000        0.0000        0.0000        0.0000        0.0000        0.0000        0.0000        0.0000        0.0000        0.0000        0.0000        0.0000        0.0000        0.0000        0.0000        0.0000        0.0000        0.0000        0.0000        0.0000        0.0000        0.0000        0.0000        0.0000        0.0000        0.0000        0.0000        0.0000        0.0000        0.0000        0.0000        0.0000        0.0000        0.0000        0.0000        0.0000        0.0000        0.0000
        0.0000        0.0000        0.0000        0.0000        0.0000        0.0000        0.0000        0.0000        0.0000        0.0000        0.0000        0.0000        0.0000        0.0000        0.0000        0.0000        0.0000        0.0000        0.0000        0.0000        0.0000        0.0000        0.0000        0.0000        0.0000        0.0000        0.0000        0.0000        0.0000        0.0000        0.0000        0.0000        0.0000        0.0000        0.0000        0.0000        0.0000        0.0000        0.0000        0.0000        0.0000        0.0000        0.0000        0.0000        0.0000        0.0000        0.0000        0.0000        0.0000        0.0000        0.0000        0.0000        0.0000        0.0000        0.0000        0.0000        0.0000        0.0000        0.0000        0.0000        0.0000        0.0000        0.0000        0.0000        0.0000        0.0000        0.0000        0.0000        0.0000        0.0000        0.0000        0.0000        0.0000        0.0000        0.0000        0.0000        0.0000        0.0000        0.0000        0.0000        0.0000        0.0000        0.0000        0.0000        0.0000        0.0000        0.0000        0.0000        0.0000        0.0000        0.0000        0.0000        0.0000        0.0000        0.0000        0.0000        0.0000        0.0000        0.0000        0.0000        0.0000        0.0000        0.0000      196.7641      208.3401      213.3619      190.0710      170.1229      164.6990      151.5411      142.5289      146.6798      149.7512      159.4945      176.8846      184.8777      158.5243      138.3024      116.1358       92.3616       59.6297       57.9846       64.7374       79.1577       70.7707       73.3304       88.6613        0.0000        0.0000       69.5078       78.1526       38.9702       36.1005       27.1055       23.9661       12.2400        9.5978        7.4821        6.2545        2.8839        4.5897        5.1081        4.1932        1.5758        1.8412        2.7843        1.6423       18.1654       12.6834       18.4212       16.9541       10.6634       17.5395       21.9771       15.9443        0.4513        0.3107        0.0000        0.1098        6.0832        8.0654        9.2218        7.6352        3.3356        2.9292        6.4439       12.0412       17.0727       17.6390       19.4604       23.3749       24.5491       70.8372       82.5905        0.0000        0.0000        0.0000        0.0000        0.0000        0.0000        0.0000        0.0000        0.0000        0.0000        0.0000        0.0000        0.0000       53.0289       60.9407       68.5897       74.5451      103.4304      163.8796        0.0000        0.0000        0.0000        0.0000        0.0000        0.0000        0.0000        0.0000        0.0000        0.0000        0.0000        0.0000        0.0000        0.0000        0.0000        0.0000        0.0000        0.0000        0.0000        0.0000        0.0000        0.0000        0.0000        0.0000        0.0000        0.0000        0.0000        0.0000        0.0000        0.0000        0.0000        0.0000        0.0000        0.0000        0.0000        0.0000        0.0000        0.0000        0.0000        0.0000        0.0000        0.0000        0.0000        0.0000        0.0000        0.0000        0.0000        0.0000        0.0000        0.0000        0.0000        0.0000        0.0000        0.0000        0.0000        0.0000
        0.0000        0.0000        0.0000        0.0000        0.0000        0.0000        0.0000        0.0000        0.0000        0.0000        0.0000        0.0000        0.0000        0.0000        0.0000        0.0000        0.0000        0.0000        0.0000        0.0000        0.0000        0.0000        0.0000        0.0000        0.0000        0.0000        0.0000        0.0000        0.0000        0.0000        0.0000        0.0000        0.0000        0.0000        0.0000        0.0000        0.0000        0.0000        0.0000        0.0000        0.0000        0.0000        0.0000        0.0000        0.0000        0.0000        0.0000        0.0000        0.0000        0.0000        0.0000        0.0000        0.0000        0.0000        0.0000        0.0000        0.0000        0.0000        0.0000        0.0000        0.0000        0.0000        0.0000        0.0000        0.0000        0.0000        0.0000        0.0000        0.0000        0.0000        0.0000        0.0000        0.0000        0.0000        0.0000        0.0000        0.0000        0.0000        0.0000        0.0000        0.0000        0.0000        0.0000        0.0000        0.0000        0.0000        0.0000        0.0000        0.0000        0.0000        0.0000        0.0000        0.0000        0.0000        0.0000        0.0000        0.0000        0.0000        0.0000        0.0000        0.0000        0.0000        0.0000      235.4313      231.3082      249.8299      216.5173      195.2024      177.9709      149.7608      145.6797      166.0522      164.6263      175.6300      188.4490      173.5184      144.2138      130.1343      105.1903       73.8979       63.2944       43.2639       43.7186       78.0192       87.1066      100.1016        0.0000        0.0000        0.0000        0.0000        0.0000        0.0000       30.7753       23.1586       17.7698       10.5799        8.0324        6.1830        4.6879        3.4211        1.9481        2.2196        1.8638        2.0795        1.5630        1.3446        1.9483       12.3781       11.7819       16.4424       30.0753       23.0964       20.7723       15.1440        9.8505        0.2564        0.2541        0.0101        0.0099        7.4441       10.2228       11.0911       10.0675        4.7762        5.1716       13.3177       16.3734       20.6136       19.2041       23.1265       32.9668       53.1035        0.0000        0.0000        0.0000        0.0000        0.0000        0.0000        0.0000        0.0000        0.0000        0.0000        0.0000        0.0000        0.0000        0.0000        0.0000       45.0137       45.4941       53.1640       71.2782      106.2037      164.9141      179.4825        0.0000        0.0000        0.0000        0.0000        0.0000        0.0000        0.0000        0.0000        0.0000        0.0000        0.0000        0.0000        0.0000        0.0000        0.0000        0.0000        0.0000        0.0000        0.0000        0.0000        0.0000        0.0000        0.0000        0.0000        0.0000        0.0000        0.0000        0.0000        0.0000        0.0000        0.0000        0.0000        0.0000        0.0000        0.0000        0.0000        0.0000        0.0000        0.0000        0.0000        0.0000        0.0000        0.0000        0.0000        0.0000        0.0000        0.0000        0.0000        0.0000        0.0000        0.0000        0.0000        0.0000        0.0000        0.0000
        0.0000        0.0000        0.0000        0.0000        0.0000        0.0000        0.0000        0.0000        0.0000        0.0000        0.0000        0.0000        0.0000        0.0000        0.0000        0.0000        0.0000        0.0000        0.0000        0.0000        0.0000        0.0000        0.0000        0.0000        0.0000        0.0000        0.0000        0.0000        0.0000        0.0000        0.0000        0.0000        0.0000        0.0000        0.0000        0.0000        0.0000        0.0000        0.0000        0.0000        0.0000        0.0000        0.0000        0.0000        0.0000        0.0000        0.0000        0.0000        0.0000        0.0000        0.0000        0.0000        0.0000        0.0000        0.0000        0.0000        0.0000        0.0000        0.0000        0.0000        0.0000        0.0000        0.0000        0.0000        0.0000        0.0000        0.0000        0.0000        0.0000        0.0000        0.0000        0.0000        0.0000        0.0000        0.0000        0.0000        0.0000        0.0000        0.0000        0.0000        0.0000        0.0000        0.0000        0.0000        0.0000        0.0000        0.0000        0.0000        0.0000        0.0000        0.0000        0.0000        0.0000        0.0000        0.0000        0.0000        0.0000        0.0000        0.0000        0.0000        0.0000        0.0000        0.0000      230.2868      200.8652      213.1177      199.5799      194.9257      176.0425      160.4249      153.9846      154.4486      131.4328      121.5551      129.8666      139.1425      126.0710        0.0000       87.7800       46.9645        0.0000        0.0000       31.2254       61.7037        0.0000        0.0000        0.0000        0.0000        0.0000        0.0000        0.0000        0.0000       24.6224       18.1394       16.2546        9.5180        8.8973        5.9835        4.3282        3.9512        6.8606        7.3234        1.8412        3.0398        2.0758        4.7419        9.7109       21.3325       17.5115       22.4264       30.8466       18.7109       14.3199       14.5868       10.6697        0.3268        0.2578        0.0000        0.0000        7.3782       10.1200       13.6462       10.8372        4.8882       11.2941       31.9418       21.5481        0.0000        0.0000        0.0000        0.0000        0.0000        0.0000        0.0000        0.0000        0.0000        0.0000        0.0000        0.0000        0.0000        0.0000        0.0000        0.0000        0.0000        0.0000        0.0000        0.0000       41.7551       38.5795       44.7428       65.3237       97.0042        0.0000        0.0000        0.0000        0.0000        0.0000        0.0000        0.0000        0.0000        0.0000        0.0000        0.0000        0.0000        0.0000        0.0000        0.0000        0.0000        0.0000        0.0000        0.0000        0.0000        0.0000        0.0000        0.0000        0.0000        0.0000        0.0000        0.0000        0.0000        0.0000        0.0000        0.0000        0.0000        0.0000        0.0000        0.0000        0.0000        0.0000        0.0000        0.0000        0.0000        0.0000        0.0000        0.0000        0.0000        0.0000        0.0000        0.0000        0.0000        0.0000        0.0000        0.0000        0.0000        0.0000        0.0000        0.0000        0.0000        0.0000
        0.0000        0.0000        0.0000        0.0000        0.0000        0.0000        0.0000        0.0000        0.0000        0.0000        0.0000        0.0000        0.0000        0.0000        0.0000        0.0000        0.0000        0.0000        0.0000        0.0000        0.0000        0.0000        0.0000        0.0000        0.0000        0.0000        0.0000        0.0000        0.0000        0.0000        0.0000        0.0000        0.0000        0.0000        0.0000        0.0000        0.0000        0.0000        0.0000        0.0000        0.0000        0.0000        0.0000        0.0000        0.0000        0.0000        0.0000        0.0000        0.0000        0.0000        0.0000        0.0000        0.0000        0.0000        0.0000        0.0000        0.0000        0.0000        0.0000        0.0000        0.0000        0.0000        0.0000        0.0000        0.0000        0.0000        0.0000        0.0000        0.0000        0.0000        0.0000        0.0000        0.0000        0.0000        0.0000        0.0000        0.0000        0.0000        0.0000        0.0000        0.0000        0.0000        0.0000        0.0000        0.0000        0.0000        0.0000        0.0000        0.0000        0.0000        0.0000        0.0000        0.0000        0.0000        0.0000        0.0000        0.0000        0.0000        0.0000        0.0000        0.0000        0.0000        0.0000      198.1888      195.4872      193.1945      209.9534      200.2287      169.3969      149.5483      125.0241      126.1549      112.0303      107.8596        0.0000        0.0000        0.0000        0.0000        0.0000        0.0000        0.0000        0.0000        0.0000        0.0000        0.0000        0.0000        0.0000        0.0000        0.0000        0.0000        0.0000        0.0000        0.0000       15.3080       14.4339        9.5549        5.9693        5.1883        6.9041        3.2112        2.8154        1.8887        1.9495       10.0383       31.9500       23.6997       10.7837       23.2848       32.8278       27.4009       23.8599       15.9113       15.6200       19.2388       12.0969        0.0853        0.0000        0.0000        0.0622        7.7382        8.0673        9.7202        9.3369        8.2223        6.2616       30.0351        0.0000        0.0000        0.0000        0.0000        0.0000        0.0000        0.0000        0.0000        0.0000        0.0000        0.0000        0.0000        0.0000        0.0000        0.0000        0.0000        0.0000        0.0000        0.0000        0.0000        0.0000        0.0000       38.0937       38.5817       55.3485        0.0000      141.1939      193.9224        0.0000        0.0000        0.0000        0.0000        0.0000        0.0000        0.0000        0.0000        0.0000        0.0000        0.0000        0.0000        0.0000        0.0000        0.0000        0.0000        0.0000        0.0000        0.0000        0.0000        0.0000        0.0000        0.0000        0.0000        0.0000        0.0000        0.0000        0.0000        0.0000        0.0000        0.0000        0.0000        0.0000        0.0000        0.0000        0.0000        0.0000        0.0000        0.0000        0.0000        0.0000        0.0000        0.0000        0.0000        0.0000        0.0000        0.0000        0.0000        0.0000        0.0000        0.0000        0.0000        0.0000        0.0000        0.0000
        0.0000        0.0000        0.0000        0.0000        0.0000        0.0000        0.0000        0.0000        0.0000        0.0000        0.0000        0.0000        0.0000        0.0000        0.0000        0.0000        0.0000        0.0000        0.0000        0.0000        0.0000        0.0000        0.0000        0.0000        0.0000        0.0000        0.0000        0.0000        0.0000        0.0000        0.0000        0.0000        0.0000        0.0000        0.0000        0.0000        0.0000        0.0000        0.0000        0.0000        0.0000        0.0000        0.0000        0.0000        0.0000        0.0000        0.0000        0.0000        0.0000        0.0000        0.0000        0.0000        0.0000        0.0000        0.0000        0.0000        0.0000        0.0000        0.0000        0.0000        0.0000        0.0000        0.0000        0.0000        0.0000        0.0000        0.0000        0.0000        0.0000        0.0000        0.0000        0.0000        0.0000        0.0000        0.0000        0.0000        0.0000        0.0000        0.0000        0.0000        0.0000        0.0000        0.0000        0.0000        0.0000        0.0000        0.0000        0.0000        0.0000        0.0000        0.0000        0.0000        0.0000        0.0000        0.0000        0.0000        0.0000        0.0000        0.0000        0.0000        0.0000        0.0000        0.0000        0.0000        0.0000      170.4572      165.7780      134.2014      119.1206      113.5756       87.1283      101.4566      101.8599       95.2662       88.0671        0.0000        0.0000        0.0000        0.0000        0.0000        0.0000        0.0000        0.0000        0.0000        0.0000        0.0000        0.0000        0.0000        0.0000        0.0000        0.0000        0.0000        0.0000        7.9990        7.3168       10.7410        9.4813       12.1026       12.8432        8.6663        7.9462        7.7471       13.1248       12.2075       45.3337       29.2746       16.5551       26.3058       39.9361       45.2226       26.7517       12.3477       12.0114       10.4515        7.9727        6.2757        6.5482        4.9867        6.3591        4.2476        2.3528        2.0331        1.9853       19.3800        0.3000        0.0000        0.0000        0.0000        0.0000        0.0000        0.0000        0.0000        0.0000        0.0000        0.0000        0.0000        0.0000        0.0000        0.0000        0.0000        0.0000        0.0000        0.0000        0.0000        0.0000        0.0000        0.0000        0.0000        0.0000       41.3915       57.3386        0.0000      132.6000      199.3800        0.0000        0.0000        0.0000        0.0000        0.0000        0.0000        0.0000        0.0000        0.0000        0.0000        0.0000        0.0000        0.0000        0.0000        0.0000        0.0000        0.0000        0.0000        0.0000        0.0000        0.0000        0.0000        0.0000        0.0000        0.0000        0.0000        0.0000        0.0000        0.0000        0.0000        0.0000        0.0000        0.0000        0.0000        0.0000        0.0000        0.0000        0.0000        0.0000        0.0000        0.0000        0.0000        0.0000        0.0000        0.0000        0.0000        0.0000        0.0000        0.0000        0.0000        0.0000        0.0000        0.0000        0.0000        0.0000
        0.0000        0.0000        0.0000        0.0000        0.0000        0.0000        0.0000        0.0000        0.0000        0.0000        0.0000        0.0000        0.0000        0.0000        0.0000        0.0000        0.0000        0.0000        0.0000        0.0000        0.0000        0.0000        0.0000        0.0000        0.0000        0.0000        0.0000        0.0000        0.0000        0.0000        0.0000        0.0000        0.0000        0.0000        0.0000        0.0000        0.0000        0.0000        0.0000        0.0000        0.0000        0.0000        0.0000        0.0000        0.0000        0.0000        0.0000        0.0000        0.0000        0.0000        0.0000        0.0000        0.0000        0.0000        0.0000        0.0000        0.0000        0.0000        0.0000        0.0000        0.0000        0.0000        0.0000        0.0000        0.0000        0.0000        0.0000        0.0000        0.0000        0.0000        0.0000        0.0000        0.0000        0.0000        0.0000        0.0000        0.0000        0.0000        0.0000        0.0000        0.0000        0.0000        0.0000        0.0000        0.0000        0.0000        0.0000        0.0000        0.0000        0.0000        0.0000        0.0000        0.0000        0.0000        0.0000        0.0000        0.0000        0.0000        0.0000        0.0000        0.0000        0.0000        0.0000        0.0000        0.0000        0.0000      155.8018      132.8205      123.6368      105.1491       88.8616       83.6227       92.4241       93.8846       84.7890        0.0000        0.0000        0.0000        0.0000        0.0000        0.0000        0.0000        0.0000        0.0000        0.0000        0.0000        0.0000        0.0000        0.0000        0.0000        0.0000        0.0000        0.0000        0.0000        0.0000       10.8482       11.2203       21.6079       10.5901       10.7115       12.4734       16.3027       13.0305        4.7649       12.5485       18.4477       28.2178       12.6205       22.3959       38.8042       26.0925       11.8684       11.9146       11.3147       16.3399        6.4450       10.6653        4.2054        7.4331        0.5021        0.0000        0.0000       12.3026        0.0000        0.0000        0.0000        0.0000        0.0000        0.0000        0.0000        0.0000        0.0000        0.0000        0.0000        0.0000        0.0000        0.0000        0.0000        0.0000        0.0000        0.0000        0.0000        0.0000        0.0000        0.0000        0.0000        0.0000        0.0000        0.0000       44.0202       58.1872        0.0000        0.0000        0.0000        0.0000        0.0000        0.0000        0.0000        0.0000        0.0000        0.0000        0.0000        0.0000        0.0000        0.0000        0.0000        0.0000        0.0000        0.0000        0.0000        0.0000        0.0000        0.0000        0.0000        0.0000        0.0000        0.0000        0.0000        0.0000        0.0000        0.0000        0.0000        0.0000        0.0000        0.0000        0.0000        0.0000        0.0000        0.0000        0.0000        0.0000        0.0000        0.0000        0.0000        0.0000        0.0000        0.0000        0.0000        0.0000        0.0000        0.0000        0.0000        0.0000        0.0000        0.0000        0.0000        0.0000        0.0000        0.0000
[truncated: 212,709 more chars]
