# Supplementary material for: Multidimensional evaluation of the TRMM 3B43V7 satellite-based precipitation product in mainland China from 1998–2016
Source: PeerJ. 2020 Feb 20;8:e8615. doi: 10.7717/peerj.8615 (PMC7036276; doi:10.7717/peerj.8615)
Supplement: Supplemental Information 2 [file peerj-08-8615-s002.zip › TRMM_3B43 data/TRMM 3B43 data-Year-Month/2005-11.txt]

ncols         249
nrows         175
xllcorner     73.250
yllcorner     6.500
cellsize      0.25000
        0.0000        0.0000        0.0000        0.0000        0.0000        0.0000        0.0000        0.0000        0.0000        0.0000        0.0000        0.0000        0.0000        0.0000        0.0000        0.0000        0.0000        0.0000        0.0000        0.0000        0.0000        0.0000        0.0000        0.0000        0.0000        0.0000        0.0000        0.0000        0.0000        0.0000        0.0000        0.0000        0.0000        0.0000        0.0000        0.0000        0.0000        0.0000        0.0000        0.0000        0.0000        0.0000        0.0000        0.0000        0.0000        0.0000        0.0000        0.0000        0.0000        0.0000        0.0000        0.0000        0.0000        0.0000        0.0000        0.0000        0.0000        0.0000        0.0000        0.0000        0.0000        0.0000        0.0000        0.0000        0.0000        0.0000        0.0000        0.0000        0.0000        0.0000        0.0000        0.0000        0.0000        0.0000        0.0000        0.0000        0.0000        0.0000        0.0000        0.0000        0.0000        0.0000        0.0000        0.0000        0.0000        0.0000        0.0000        0.0000        0.0000        0.0000        0.0000        0.0000        0.0000        0.0000        0.0000        0.0000        0.0000        0.0000        0.0000        0.0000        0.0000        0.0000        0.0000        0.0000        0.0000        0.0000        0.0000        0.0000        0.0000        0.0000        0.0000        0.0000        0.0000        0.0000        0.0000        0.0000        0.0000        0.0000        0.0000        0.0000        0.0000        0.0000        0.0000        0.0000        0.0000        0.0000        0.0000        0.0000        0.0000        0.0000        0.0000        0.0000        0.0000        0.0000        0.0000        0.0000        0.0000        0.0000        0.0000        0.0000        0.0000        0.0000        0.0000        0.0000        0.0000        0.0000        0.0000        0.0000        0.0000        0.0000        0.0000        0.0000        0.0000        0.0000        0.0000        0.0000        0.0000        0.0000        0.0000        0.0000        0.0000        0.0000        0.0000        0.0000        0.0000        0.0000        0.0000        0.0000        0.0000        0.0000        0.0000        0.0000        0.0000        3.9127        3.7381        2.5305        0.0000        0.0000        0.0000        3.8897        3.9820        4.2566        4.7025        5.9364        6.4614        7.8221        7.8486        7.5840        8.2676        8.8180        9.2244       10.9747       10.9897       11.0043       11.8331        9.5563        7.9949        7.5083        7.1749        4.7968        4.2775        5.5335        7.2239        9.6681       12.0885       14.3970       18.1349       13.9014       11.7951       12.1737       11.7014       16.2224       16.6465       20.4959       18.9505       20.8886       22.5225       24.1174       23.4875        0.0000        0.0000        0.0000        0.0000        0.0000        0.0000        0.0000        0.0000        0.0000        0.0000        0.0000        0.0000        0.0000        0.0000        0.0000        0.0000        0.0000        0.0000        0.0000        0.0000        0.0000        0.0000        0.0000        0.0000        0.0000        0.0000        0.0000        0.0000        0.0000        0.0000
        0.0000        0.0000        0.0000        0.0000        0.0000        0.0000        0.0000        0.0000        0.0000        0.0000        0.0000        0.0000        0.0000        0.0000        0.0000        0.0000        0.0000        0.0000        0.0000        0.0000        0.0000        0.0000        0.0000        0.0000        0.0000        0.0000        0.0000        0.0000        0.0000        0.0000        0.0000        0.0000        0.0000        0.0000        0.0000        0.0000        0.0000        0.0000        0.0000        0.0000        0.0000        0.0000        0.0000        0.0000        0.0000        0.0000        0.0000        0.0000        0.0000        0.0000        0.0000        0.0000        0.0000        0.0000        0.0000        0.0000        0.0000        0.0000        0.0000        0.0000        0.0000        0.0000        0.0000        0.0000        0.0000        0.0000        0.0000        0.0000        0.0000        0.0000        0.0000        0.0000        0.0000        0.0000        0.0000        0.0000        0.0000        0.0000        0.0000        0.0000        0.0000        0.0000        0.0000        0.0000        0.0000        0.0000        0.0000        0.0000        0.0000        0.0000        0.0000        0.0000        0.0000        0.0000        0.0000        0.0000        0.0000        0.0000        0.0000        0.0000        0.0000        0.0000        0.0000        0.0000        0.0000        0.0000        0.0000        0.0000        0.0000        0.0000        0.0000        0.0000        0.0000        0.0000        0.0000        0.0000        0.0000        0.0000        0.0000        0.0000        0.0000        0.0000        0.0000        0.0000        0.0000        0.0000        0.0000        0.0000        0.0000        0.0000        0.0000        0.0000        0.0000        0.0000        0.0000        0.0000        0.0000        0.0000        0.0000        0.0000        0.0000        0.0000        0.0000        0.0000        0.0000        0.0000        0.0000        0.0000        0.0000        0.0000        0.0000        0.0000        0.0000        0.0000        0.0000        0.0000        0.0000        0.0000        0.0000        0.0000        0.0000        0.0000        0.0000        0.0000        0.0000        0.0000        0.0000        0.0000        0.0000        0.0000        0.0000        0.0000        2.8693        2.6001        2.4043        1.5594        1.5058        1.4481        1.7945        3.5384        4.1354        4.4078        4.8361        6.1513        6.7939        7.0007        7.8811        8.2293        8.4161        8.3398        8.4741        8.9536        8.4810        7.7030        8.0456        8.5927        8.0209       10.4077        7.7889        4.9896        4.0394        4.3441        7.3773        8.9702       12.4000       14.2645       11.3091       13.5502       11.5974        9.8262        9.7010       15.0984       15.6013       16.5194       17.6756       17.6870       18.4539       19.5309       20.4150       21.7529       21.7651       23.7551       23.3217       23.6306       24.2808       29.1376        0.0000        0.0000        0.0000        0.0000        0.0000        0.0000        0.0000        0.0000        0.0000        0.0000        0.0000        0.0000        0.0000        0.0000        0.0000        0.0000        0.0000        0.0000        0.0000        0.0000        0.0000        0.0000        0.0000
        0.0000        0.0000        0.0000        0.0000        0.0000        0.0000        0.0000        0.0000        0.0000        0.0000        0.0000        0.0000        0.0000        0.0000        0.0000        0.0000        0.0000        0.0000        0.0000        0.0000        0.0000        0.0000        0.0000        0.0000        0.0000        0.0000        0.0000        0.0000        0.0000        0.0000        0.0000        0.0000        0.0000        0.0000        0.0000        0.0000        0.0000        0.0000        0.0000        0.0000        0.0000        0.0000        0.0000        0.0000        0.0000        0.0000        0.0000        0.0000        0.0000        0.0000        0.0000        0.0000        0.0000        0.0000        0.0000       40.6042        0.0000       30.9875       25.6874        0.0000        0.0000        0.0000        0.0000        0.0000        0.0000        0.0000        0.0000        0.0000        0.0000        0.0000        0.0000        0.0000        0.0000        0.0000        0.0000        0.0000        0.0000        0.0000        0.0000        0.0000        0.0000        0.0000        0.0000        0.0000        0.0000        0.0000        0.0000        0.0000        0.0000        0.0000        0.0000        0.0000        0.0000        0.0000        0.0000        0.0000        0.0000        0.0000        0.0000        0.0000        0.0000        0.0000        0.0000        0.0000        0.0000        0.0000        0.0000        0.0000        0.0000        0.0000        0.0000        0.0000        0.0000        0.0000        0.0000        0.0000        0.0000        0.0000        0.0000        0.0000        0.0000        0.0000        0.0000        0.0000        0.0000        0.0000        0.0000        0.0000        0.0000        0.0000        0.0000        0.0000        0.0000        0.0000        0.0000        0.0000        0.0000        0.0000        0.0000        0.0000        0.0000        0.0000        0.0000        0.0000        0.0000        0.0000        0.0000        0.0000        0.0000        0.0000        0.0000        0.0000        0.0000        0.0000        0.0000        0.0000        0.0000        0.0000        0.0000        0.0000        0.0000        0.0000        0.0000        0.0000        0.0000        0.0000        0.0000        0.0000        0.0000        0.0000        0.0000        2.2374        2.2124        2.1180        1.8017        1.0666        0.9158        1.0137        1.6458        4.1620        4.0271        4.2627        4.8276        5.8553        6.8082        7.3426        7.6048        7.7518        7.9770        7.4259        7.7203        7.0857        6.5561        6.9707        7.5553        7.4591        6.9167        7.2967        8.5229        5.2152        4.3381        4.3371        8.5762        8.7113       11.2541       12.1471       10.8630       12.1349       10.3650       11.4611       10.5962       14.6577       14.7568       15.2704       16.4700       16.3686       16.5737       17.1972       17.8352       18.8079       19.3931       20.1896       20.7163       21.6616       23.9044       27.6913       28.9402        0.0000        0.0000        0.0000        0.0000        0.0000        0.0000        0.0000        0.0000        0.0000        0.0000        0.0000        0.0000        0.0000        0.0000        0.0000        0.0000        0.0000        0.0000        0.0000        0.0000        0.0000        0.0000
        0.0000        0.0000        0.0000        0.0000        0.0000        0.0000        0.0000        0.0000        0.0000        0.0000        0.0000        0.0000        0.0000        0.0000        0.0000        0.0000        0.0000        0.0000        0.0000        0.0000        0.0000        0.0000        0.0000        0.0000        0.0000        0.0000        0.0000        0.0000        0.0000        0.0000        0.0000        0.0000        0.0000        0.0000        0.0000        0.0000        0.0000        0.0000        0.0000        0.0000        0.0000        0.0000        0.0000        0.0000        0.0000        0.0000        0.0000        0.0000        0.0000        0.0000        0.0000        0.0000        0.0000       60.9184       55.9055       45.4423       40.8747       36.0257       29.9490       15.7758        0.0000        0.0000        0.0000        0.0000        0.0000        0.0000        0.0000        0.0000        0.0000        0.0000        0.0000        0.0000        0.0000        0.0000        0.0000        0.0000        0.0000        0.0000        0.0000        0.0000        0.0000        0.0000        0.0000        0.0000        0.0000        0.0000        0.0000        0.0000        0.0000        0.0000        0.0000        0.0000        0.0000        0.0000        0.0000        0.0000        0.0000        0.0000        0.0000        0.0000        0.0000        0.0000        0.0000        0.0000        0.0000        0.0000        0.0000        0.0000        0.0000        0.0000        0.0000        0.0000        0.0000        0.0000        0.0000        0.0000        0.0000        0.0000        0.0000        0.0000        0.0000        0.0000        0.0000        0.0000        0.0000        0.0000        0.0000        0.0000        0.0000        0.0000        0.0000        0.0000        0.0000        0.0000        0.0000        0.0000        0.0000        0.0000        0.0000        0.0000        0.0000        0.0000        0.0000        0.0000        0.0000        0.0000        0.0000        0.0000        0.0000        0.0000        0.0000        0.0000        0.0000        0.0000        0.0000        0.0000        0.0000        0.0000        0.0000        0.0000        0.0000        0.0000        0.0000        0.0000        0.0000        0.0000        0.0000        0.0000        0.0000        0.0000        1.8683        1.8753        1.8090        1.6737        1.4709        0.8190        0.7904        1.1931        1.2237        4.3274        3.3395        3.9322        4.5302        5.4457        6.1938        6.5793        6.3479        6.8093        6.8334        6.6573        6.8145        6.9552        7.0011        7.1124        6.5862        6.3135        6.3695        6.9082        6.5336        5.7746        4.9026        4.3013        9.3964       10.2336       13.3405       12.5954       11.2146       11.1322        9.8383       13.3476       12.5884       15.3573       15.3420       15.7358       15.4498       15.6682       15.5137       15.7881       16.0864       18.9168       20.1266       20.7044       21.2855       21.3644       22.4528       25.8899       27.4167       29.3723       28.7999        0.0000        0.0000        0.0000        0.0000        0.0000        0.0000        0.0000        0.0000        0.0000        0.0000        0.0000        0.0000        0.0000        0.0000        0.0000        0.0000        0.0000        0.0000        0.0000        0.0000
        0.0000        0.0000        0.0000        0.0000        0.0000        0.0000        0.0000        0.0000        0.0000        0.0000        0.0000        0.0000        0.0000        0.0000        0.0000        0.0000        0.0000        0.0000        0.0000        0.0000        0.0000        0.0000        0.0000        0.0000        0.0000        0.0000        0.0000        0.0000        0.0000        0.0000        0.0000        0.0000        0.0000        0.0000        0.0000        0.0000        0.0000        0.0000        0.0000        0.0000        0.0000        0.0000        0.0000        0.0000        0.0000        0.0000        0.0000        0.0000        0.0000        0.0000        0.0000        0.0000        0.0000       66.7947       62.1886       59.6927       54.8899       48.5224       40.8894       27.1580        0.0000        0.0000        0.0000        0.0000        0.0000        0.0000        0.0000        0.0000        0.0000        0.0000        0.0000        0.0000        0.0000        0.0000        0.0000        0.0000        0.0000        0.0000        0.0000        0.0000        0.0000        0.0000        0.0000        0.0000        0.0000        0.0000        0.0000        0.0000        0.0000        0.0000        0.0000        0.0000        0.0000        0.0000        0.0000        0.0000        0.0000        0.0000        0.0000        0.0000        0.0000        0.0000        0.0000        0.0000        0.0000        0.0000        0.0000        0.0000        0.0000        0.0000        0.0000        0.0000        0.0000        0.0000        0.0000        0.0000        0.0000        0.0000        0.0000        0.0000        0.0000        0.0000        0.0000        0.0000        0.0000        0.0000        0.0000        0.0000        0.0000        0.0000        0.0000        0.0000        0.0000        0.0000        0.0000        0.0000        0.0000        0.0000        0.0000        0.0000        0.0000        0.0000        0.0000        0.0000        0.0000        0.0000        0.0000        0.0000        0.0000        0.0000        0.0000        0.0000        0.0000        0.0000        0.0000        0.0000        0.0000        0.0000        0.0000        0.0000        0.0000        0.0000        0.0000        0.0000        0.0000        0.0000        0.0000        0.0000        0.0000        0.0000        2.2080        1.7857        1.6213        1.3554        1.4535        1.5368        1.5196        1.6860        2.4505        2.4086        3.1726        3.7240        4.2969        5.2830        5.7420        6.0147        6.3606        6.4675        6.5792        6.3276        6.1388        4.9227        5.1228        5.8059        4.3106        4.9563        4.9254        5.2250        7.0394        7.7964        7.0576        5.8345        6.7395       12.2745       13.3778       14.5159       11.9554       13.0116       10.7846       10.0665       15.7784       17.8774       16.3546       16.6885       16.4354       16.1220       16.7458       13.3611       14.0466       14.1706       18.7361       19.7476       19.7196       18.0702       17.6064       19.2280       24.2021       27.9967       25.7223       21.1653       19.5274        0.0000        0.0000        0.0000        0.0000        0.0000        0.0000        0.0000        0.0000        0.0000        0.0000        0.0000        0.0000        0.0000        0.0000        0.0000        0.0000        0.0000        0.0000
        0.0000        0.0000        0.0000        0.0000        0.0000        0.0000        0.0000        0.0000        0.0000        0.0000        0.0000        0.0000        0.0000        0.0000        0.0000        0.0000        0.0000        0.0000        0.0000        0.0000        0.0000        0.0000        0.0000        0.0000        0.0000        0.0000        0.0000        0.0000        0.0000        0.0000        0.0000        0.0000        0.0000        0.0000        0.0000        0.0000        0.0000        0.0000        0.0000        0.0000        0.0000        0.0000        0.0000        0.0000        0.0000        0.0000        0.0000        0.0000        0.0000        0.0000       91.3442       79.8756       75.2140       71.4822       67.5896       65.7318       61.5304       54.9544       46.9665       31.8899       25.3180       20.4069        0.0000        0.0000        0.0000        0.0000        0.0000        0.0000        0.0000        0.0000        0.0000        0.0000        0.0000        0.0000        0.0000        0.0000        0.0000        0.0000        0.0000        0.0000        0.0000        0.0000        0.0000        0.0000        0.0000        0.0000        0.0000        0.0000        0.0000        0.0000        0.0000        0.0000        0.0000        0.0000        0.0000        0.0000        0.0000        0.0000        0.0000        0.0000        0.0000        0.0000        0.0000        0.0000        0.0000        0.0000        0.0000        0.0000        0.0000        0.0000        0.0000        0.0000        0.0000        0.0000        0.0000        0.0000        0.0000        0.0000        0.0000        0.0000        0.0000        0.0000        0.0000        0.0000        0.0000        0.0000        0.0000        0.0000        0.0000        0.0000        0.0000        0.0000        0.0000        0.0000        0.0000        0.0000        0.0000        0.0000        0.0000        0.0000        0.0000        0.0000        0.0000        0.0000        0.0000        0.0000        0.0000        0.0000        0.0000        0.0000        0.0000        0.0000        0.0000        0.0000        0.0000        0.0000        0.0000        0.0000        0.0000        0.0000        0.0000        0.0000        0.0000        0.0000        0.0000        0.0000        0.0000        0.0000        0.0000        1.9328        1.8395        1.5654        1.4460        1.7190        2.1035        2.1357        1.8862        2.1255        2.5438        2.4778        3.1759        3.6911        4.4562        5.4938        6.0811        7.3458        7.4203        9.0399        7.5589        6.1604        5.4338        4.8864        5.2589        4.7827        3.4188        4.6504        4.9712        5.2850        5.4219        6.5948        7.0689        6.7044        9.7638       11.5767       12.2806       13.1051       11.1426       12.9352       13.2571       12.2212       11.8958       17.0724       17.6051       16.0454       16.3296       15.1370       15.1944       14.2926       13.0498       15.9612       16.9783       16.9998       16.4873       15.8893       15.8280       17.4800       24.9637       34.3649       27.2617       21.7078       18.2091        0.0000        0.0000        0.0000        0.0000        0.0000        0.0000        0.0000        0.0000        0.0000        0.0000        0.0000        0.0000        0.0000        0.0000       51.4547       58.9073       70.9563        0.0000
        0.0000        0.0000        0.0000        0.0000        0.0000        0.0000        0.0000        0.0000        0.0000        0.0000        0.0000        0.0000        0.0000        0.0000        0.0000        0.0000        0.0000        0.0000        0.0000        0.0000        0.0000        0.0000        0.0000        0.0000        0.0000        0.0000        0.0000        0.0000        0.0000        0.0000        0.0000        0.0000        0.0000        0.0000        0.0000        0.0000        0.0000        0.0000        0.0000        0.0000        0.0000        0.0000        0.0000        0.0000        0.0000        0.0000        0.0000        0.0000       97.4194       95.0766       89.7325       78.1934       74.8437       71.2243       67.9326       69.7467       63.7888       58.6664       51.9711       35.8788       29.2747       24.3958       20.8402        0.0000        0.0000        0.0000        0.0000        0.0000        0.0000        0.0000        0.0000        0.0000        0.0000        0.0000        0.0000        0.0000        0.0000        0.0000        0.0000        0.0000        0.0000        0.0000        0.0000        0.0000        0.0000        0.0000        0.0000        0.0000        0.0000        0.0000        0.0000        0.0000        0.0000        0.0000        0.0000        0.0000        0.0000        0.0000        0.0000        0.0000        0.0000        0.0000        0.0000        0.0000        0.0000        0.0000        0.0000        0.0000        0.0000        0.0000        0.0000        0.0000        0.0000        0.0000        0.0000        0.0000        0.0000        0.0000        0.0000        0.0000        0.0000        0.0000        0.0000        0.0000        0.0000        0.0000        0.0000        0.0000        0.0000        0.0000        0.0000        0.0000        0.0000        0.0000        0.0000        0.0000        0.0000        0.0000        0.0000        0.0000        0.0000        0.0000        0.0000        0.0000        0.0000        0.0000        0.0000        0.0000        0.0000        0.0000        0.0000        0.0000        0.0000        0.0000        0.0000        0.0000        0.0000        0.0000        0.0000        0.0000        0.0000        0.0000        0.0000        0.0000        0.0000        0.0000        0.0000        0.0000        1.6970        1.6191        1.5398        1.3868        1.6193        1.7762        2.1835        2.3138        2.3013        2.4096        2.5722        2.8612        3.4142        3.8810        4.5519        5.6278        6.7130        6.7358        7.2314        8.3502        7.4015        6.6915        5.8620        5.3747        4.2231        3.7782        3.9300        4.1367        4.2883        4.7862        5.7365        6.8954        8.0435       11.2051       11.1865       11.4364       12.1007       11.9523       11.8575       12.0030       14.8736       12.6786       10.7378       13.1219       13.3927       14.1593       14.1248       14.1517       14.6844       13.5539       12.6183       15.2306       15.1498       14.7235       14.4077       14.8936       13.1038       14.2890       21.0253       24.7779       23.4370       22.3538       20.2039       19.4398        0.0000        0.0000        0.0000        0.0000        0.0000        0.0000        0.0000        0.0000        0.0000       21.5893       31.8032       40.7992       43.5507       52.5999       60.1807       70.4732       85.8151
        0.0000        0.0000        0.0000        0.0000        0.0000        0.0000        0.0000        0.0000        0.0000        0.0000        0.0000        0.0000        0.0000        0.0000        0.0000        0.0000        0.0000        0.0000        0.0000        0.0000        0.0000        0.0000        0.0000        0.0000        0.0000        0.0000        0.0000        0.0000        0.0000        0.0000        0.0000        0.0000        0.0000        0.0000        0.0000        0.0000        0.0000        0.0000        0.0000        0.0000        0.0000        0.0000        0.0000        0.0000        0.0000        0.0000        0.0000        0.0000       85.0900       82.8355       78.8126       71.5027       68.9330       67.8793       63.5742       64.8547       62.4891       61.8746       56.3415       40.2128       35.8427       33.1586       31.1636       15.0453       13.6356       16.3844       11.8137        0.0000        0.0000        0.0000        0.0000        0.0000        0.0000        0.0000        0.0000        0.0000        0.0000        0.0000        0.0000        0.0000        0.0000        0.0000        0.0000        0.0000        0.0000        0.0000        0.0000        0.0000        0.0000        0.0000        0.0000        0.0000        0.0000        0.0000        0.0000        0.0000        0.0000        0.0000        0.0000        0.0000        0.0000        0.0000        0.0000        0.0000        0.0000        0.0000        0.0000        0.0000        0.0000        0.0000        0.0000        0.0000        0.0000        0.0000        0.0000        0.0000        0.0000        0.0000        0.0000        0.0000        0.0000        0.0000        0.0000        0.0000        0.0000        0.0000        0.0000        0.0000        0.0000        0.0000        0.0000        0.0000        0.0000        0.0000        0.0000        0.0000        0.0000        0.0000        0.0000        0.0000        0.0000        0.0000        0.0000        0.0000        0.0000        0.0000        0.0000        0.0000        0.0000        0.0000        0.0000        0.0000        0.0000        0.0000        0.0000        0.0000        0.0000        0.0000        0.0000        0.0000        0.0000        0.0000        0.0000        0.0000        0.0000        0.0000        0.0000        0.0000        1.4107        1.3306        1.2223        1.1417        1.4752        1.5349        1.3531        1.4832        1.3604        1.6079        1.9228        2.0652        2.2436        3.0798        3.9004        5.1975        6.0433        6.2943        6.6132        7.4226        6.9967        6.5074        5.6682        5.7342        2.7648        2.8501        3.3757        4.1323        4.7628        5.6473        7.3312       10.2855       10.5462        8.6615       10.3674       10.9916       11.4805       11.6971       10.6971       12.5328       10.7822       11.2678       10.8256       12.7768       12.0228       12.0771       12.4365       12.3595       12.7192       12.0655       13.6427       13.4421       13.4174       13.1358       13.8712       14.0706       10.8810       10.8924       12.3328       16.2559       22.5879       20.8001       20.2304        0.0000        0.0000        0.0000        0.0000        0.0000        0.0000       13.3960       13.3343       14.8881       18.6588       24.2351       37.4894       42.3823       48.4791       57.9025       62.9804        0.0000        0.0000
        0.0000        0.0000        0.0000        0.0000        0.0000        0.0000        0.0000        0.0000        0.0000        0.0000        0.0000        0.0000        0.0000        0.0000        0.0000        0.0000        0.0000        0.0000        0.0000        0.0000        0.0000        0.0000        0.0000        0.0000        0.0000        0.0000        0.0000        0.0000        0.0000        0.0000        0.0000        0.0000        0.0000        0.0000        0.0000        0.0000        0.0000        0.0000        0.0000        0.0000        0.0000        0.0000        0.0000        0.0000        0.0000        0.0000        0.0000        0.0000       69.3168       64.6130       60.1942       61.1545       57.4897       56.3695       58.0912       57.8194       54.6121       53.7345       55.8847       52.6882       48.3175       44.1381       43.0437       44.0651       37.9108       35.4076       30.9614       22.5858       17.7641        0.0000        0.0000        0.0000        0.0000        0.0000        0.0000        0.0000        0.0000        0.0000        0.0000        0.0000        0.0000        0.0000        0.0000        0.0000        0.0000        0.0000        0.0000        0.0000        0.0000        0.0000        0.0000        0.0000        0.0000        0.0000        0.0000        0.0000        0.0000        0.0000        0.0000        0.0000        0.0000        0.0000        0.0000        0.0000        0.0000        0.0000        0.0000        0.0000        0.0000        0.0000        0.0000        0.0000        0.0000        0.0000        0.0000        0.0000        0.0000        0.0000        0.0000        0.0000        0.0000        0.0000        0.0000        0.0000        0.0000        0.0000        0.0000        0.0000        0.0000        0.0000        0.0000        0.0000        0.0000        0.0000        0.0000        0.0000        0.0000        0.0000        0.0000        0.0000        0.0000        0.0000        0.0000        0.0000        0.0000        0.0000        0.0000        0.0000        0.0000        0.0000        0.0000        0.0000        0.0000        0.0000        0.0000        0.0000        0.0000        0.0000        0.0000        0.0000        0.0000        0.0000        0.0000        0.0000        0.0000        0.0000        0.0000        0.0000        1.1187        1.2131        1.0533        1.5350        1.5713        1.4932        1.6299        1.3945        0.9780        0.5622        0.5910        2.3299        1.1227        1.8049        2.0355        4.6641        5.8011        6.2397        6.6427        7.6328        7.1463        6.9985        6.2909        6.0167        3.1508        3.1426        3.2653        5.4866        5.6704        9.1138        8.4254        8.2642        9.4956       10.0878       10.8703       11.1407       11.5162       15.5215       12.7759       13.0820       12.1703       11.9173       11.1076       10.8041       10.5854       10.5832        9.8996        8.7054        9.8823        9.4531       10.0847       10.5347       11.2357       10.0885        9.0208        8.6387        8.7815        9.3080       10.0782       10.1609       11.7610       16.0509       16.0647       13.1492       10.2820       10.2135       15.8930       14.0635       12.3670       10.1227       11.0082       20.1392       28.6598       33.4193       44.7046       50.6305       58.6948       63.7612       70.0557        0.0000        0.0000
        0.0000        0.0000        0.0000        0.0000        0.0000        0.0000        0.0000        0.0000        0.0000        0.0000        0.0000        0.0000        0.0000        0.0000        0.0000        0.0000        0.0000        0.0000        0.0000        0.0000        0.0000        0.0000        0.0000        0.0000        0.0000        0.0000        0.0000        0.0000        0.0000        0.0000        0.0000        0.0000        0.0000        0.0000        0.0000        0.0000        0.0000        0.0000        0.0000        0.0000        0.0000        0.0000        0.0000        0.0000        0.0000        0.0000        0.0000        0.0000       57.7322       56.3863       55.5864       54.4443       55.4466       53.9857       53.5966       60.0788       53.5326       51.2818       50.5405       52.0890       51.6163       49.1962       50.0218       50.8600       49.0724       42.3113       38.1770       28.3391       23.0719       18.3916        0.0000        0.0000        0.0000        0.0000        0.0000        0.0000        0.0000        0.0000        0.0000        0.0000        0.0000        0.0000        0.0000        0.0000        0.0000        0.0000        0.0000        0.0000        0.0000        0.0000        0.0000        0.0000        0.0000        0.0000        0.0000        0.0000        0.0000        0.0000        0.0000        0.0000        0.0000        0.0000        0.0000        0.0000        0.0000        0.0000        0.0000        0.0000        0.0000        0.0000        0.0000        0.0000        0.0000        0.0000        0.0000        0.0000        0.0000        0.0000        0.0000        0.0000        0.0000        0.0000        0.0000        0.0000        0.0000        0.0000        0.0000        0.0000        0.0000        0.0000        0.0000        0.0000        0.0000        0.0000        0.0000        0.0000        0.0000        0.0000        0.0000        0.0000        0.0000        0.0000        0.0000        0.0000        0.0000        0.0000        0.0000        0.0000        0.0000        0.0000        0.0000        0.0000        0.0000        0.0000        0.0000        0.0000        0.0000        0.0000        0.0000        0.0000        0.0000        0.0000        0.0000        0.0000        0.0000        0.0000        0.0000        0.0000        0.0000        0.7189        0.6715        0.9579        1.3220        0.9428        0.0000        1.2478        0.5455        0.2488        0.0000        0.0000        0.0000        0.9395        1.6607        3.8893        6.6039        6.6186        5.9360        7.2101        7.1745        6.9725        6.7420        6.4514        2.9457        2.4382        2.6938        4.8859        6.1319        6.3298        5.4083        5.8476        7.6722        9.4951       10.6207        9.6720       13.2055       11.9643       12.1067       17.0421       15.8722       15.0619       16.5112       15.0119       11.4637       10.3726        9.2837        7.7997        7.5932        8.4619        9.2748       11.1720       11.8434       11.5671        8.8386        7.5782        7.3828        8.5737        9.0275        7.6077        5.8121        7.9740        9.4422        9.0153        7.8164        8.8126       15.1503       14.5003       12.4648       13.7140       15.8668       24.5128       31.3023       37.3244       47.5532       54.8751       61.9123       66.5661       70.9407        0.0000        0.0000
        0.0000        0.0000        0.0000        0.0000        0.0000        0.0000        0.0000        0.0000        0.0000        0.0000        0.0000        0.0000        0.0000        0.0000        0.0000        0.0000        0.0000        0.0000        0.0000        0.0000        0.0000        0.0000        0.0000        0.0000        0.0000        0.0000        0.0000        0.0000        0.0000        0.0000        0.0000        0.0000        0.0000        0.0000        0.0000        0.0000        0.0000        0.0000       47.2160       49.1797       52.1012        0.0000        0.0000        0.0000        0.0000        0.0000        0.0000        0.0000       55.9834       56.0557       56.4440       54.3811       48.4188       46.0593       47.0326       45.6229       49.7057       49.8983       47.7994       49.7480       51.3763       52.1430       51.0672       55.3756       54.2957       48.6245       41.3026       32.1013       25.4989       20.4244        0.0000        0.0000        0.0000        0.0000        0.0000        0.0000        0.0000        0.0000        0.0000        0.0000        0.0000        0.0000        0.0000        0.0000        0.0000        0.0000        0.0000        0.0000        0.0000        0.0000        0.0000        0.0000        0.0000        0.0000        0.0000        0.0000        0.0000        0.0000        0.0000        0.0000        0.0000        0.0000        0.0000        0.0000        0.0000        0.0000        0.0000        0.0000        0.0000        0.0000        0.0000        0.0000        0.0000        0.0000        0.0000        0.0000        0.0000        0.0000        0.0000        0.0000        0.0000        0.0000        0.0000        0.0000        0.0000        0.0000        0.0000        0.0000        0.0000        0.0000        0.0000        0.0000        0.0000        0.0000        0.0000        0.0000        0.0000        0.0000        0.0000        0.0000        0.0000        0.0000        0.0000        0.0000        0.0000        0.0000        0.0000        0.0000        0.0000        0.0000        0.0000        0.0000        0.0000        0.0000        0.0000        0.0000        0.0000        0.0000        0.0000        0.0000        0.0000        0.0000        0.0000        0.0000        0.0000        0.0000        0.0000        0.0000        0.0000        0.0000        0.0000        0.0000        0.0000        0.0000        0.0000        0.0000        0.0000        0.0000        0.0000        0.0000        0.0000        0.0000        0.0000        3.0093        4.1871        4.9018        5.1655        6.8840        7.1896        6.4432        6.2288        2.6138        2.1602        2.3226        3.0657        4.1033        4.2767        4.2847        4.7211        5.4465        7.5270       10.3492       10.6580        8.5920        9.2156        9.0174        9.9991       10.5097       11.1769       13.0213       13.4621       11.4381       11.0825        9.6356        9.7470        9.9692       13.5130       13.5570       12.6147       12.6495       13.8508       14.9287       10.3366        8.7016        6.7758        6.9935        6.9285        6.0207        5.0092        4.8755        6.3988        5.2323        5.4461        8.8334       14.6537       14.2190       14.3512       16.6974       20.2680       29.8526       36.0059       41.9165       49.2195       60.1043       65.6566       66.7272        0.0000        0.0000        0.0000
        0.0000        0.0000        0.0000        0.0000        0.0000        0.0000        0.0000        0.0000        0.0000        0.0000        0.0000        0.0000        0.0000        0.0000        0.0000        0.0000        0.0000        0.0000        0.0000        0.0000        0.0000        0.0000        0.0000        0.0000        0.0000        0.0000        0.0000        0.0000        0.0000        0.0000        0.0000        0.0000        0.0000        0.0000        0.0000        0.0000        0.0000        0.0000       49.8038       48.1989       53.6473       52.7855       49.7162       51.6096       50.1069       54.0811       56.6919       52.5033       45.2866       42.8906       43.2149       44.4990       39.4229       38.4929       39.5960       45.7757       47.3052       49.1266       47.8596       47.9800       50.0916       49.8848       50.3284       54.7394       53.3603       49.7757       43.2514       33.9590       27.7598       22.5146       18.0584       10.0796        0.0000        0.0000        0.0000        0.0000        0.0000        0.0000        0.0000        0.0000        0.0000        0.0000        0.0000        0.0000        0.0000        0.0000        0.0000        0.0000        0.0000        0.0000        0.0000        0.0000        0.0000        0.0000        0.0000        0.0000        0.0000        0.0000        0.0000        0.0000        0.0000        0.0000        0.0000        0.0000        0.0000        0.0000        0.0000        0.0000        0.0000        0.0000        0.0000        0.0000        0.0000        0.0000        0.0000        0.0000        0.0000        0.0000        0.0000        0.0000        0.0000        0.0000        0.0000        0.0000        0.0000        0.0000        0.0000        0.0000        0.0000        0.0000        0.0000        0.0000        0.0000        0.0000        0.0000        0.0000        0.0000        0.0000        0.0000        0.0000        0.0000        0.0000        0.0000        0.0000        0.0000        0.0000        0.0000        0.0000        0.0000        0.0000        0.0000        0.0000        0.0000        0.0000        0.0000        0.0000        0.0000        0.0000        0.0000        0.0000        0.0000        0.0000        0.0000        0.0000        0.0000        0.0000        0.0000        0.0000        0.0000        0.0000        0.0000        0.0000        0.0000        0.0000        0.0000        0.0000        0.0000        0.0000        0.0000        0.0000        0.0000        0.0000        0.0000        0.0000        4.4634        3.9074        3.7831        4.1304        4.2548        4.4257        4.2932        1.8655        2.6919        2.5881        3.9572        3.8987        3.3419        3.6445        4.3473        5.2294        7.0832        9.8700        9.8851       11.7366       10.3725        8.8257        8.9062       11.3564       15.6651       18.0504       17.9841       15.5148       13.0829       13.2203       12.9972       12.5801       17.8202       15.6037       12.3158       12.9310       12.4916       11.3680       10.8660        8.1328        7.5244        7.2158        6.9912        6.4589        4.9045        3.7546        6.8225        5.3557        4.7421        6.5877       10.6991       17.2704       16.6408       22.3923       25.6676       33.5829       36.2186       43.1039       55.5739       63.2813       62.9324        0.0000        0.0000        0.0000        0.0000
        0.0000        0.0000        0.0000        0.0000        0.0000        0.0000        0.0000        0.0000        0.0000        0.0000        0.0000        0.0000        0.0000        0.0000        0.0000        0.0000        0.0000        0.0000        0.0000        0.0000        0.0000        0.0000        0.0000        0.0000        0.0000        0.0000        0.0000        0.0000        0.0000        0.0000        0.0000        0.0000        0.0000        0.0000        0.0000        0.0000        0.0000       47.7065       47.2852       46.2246       46.1467       46.4365       44.4040       38.1203       36.8845       36.8663       32.3090       22.8888       21.3525       19.7830       19.7365       24.5250       24.1753       24.2052       26.4145       40.9194       43.2318       50.4625       50.1113       60.1966       60.0533       57.6208       47.1660       53.9196       57.9036       54.4716       45.8348       36.3046       29.8400       23.9629       19.2311       11.4967        0.0000        0.0000        0.0000        0.0000        0.0000        0.0000        0.0000        0.0000        0.0000        0.0000        0.0000        0.0000        0.0000        0.0000        0.0000        0.0000        0.0000        0.0000        0.0000        0.0000        0.0000        0.0000        0.0000        0.0000        0.0000        0.0000        0.0000        0.0000        0.0000        0.0000        0.0000        0.0000        0.0000        0.0000        0.0000        0.0000        0.0000        0.0000        0.0000        0.0000        0.0000        0.0000        0.0000        0.0000        0.0000        0.0000        0.0000        0.0000        0.0000        0.0000        0.0000        0.0000        0.0000        0.0000        0.0000        0.0000        0.0000        0.0000        0.0000        0.0000        0.0000        0.0000        0.0000        0.0000        0.0000        0.0000        0.0000        0.0000        0.0000        0.0000        0.0000        0.0000        0.0000        0.0000        0.0000        0.0000        0.0000        0.0000        0.0000        0.0000        0.0000        0.0000        0.0000        0.0000        0.0000        0.0000        0.0000        0.0000        0.0000        0.0000        0.0000        0.0000        0.0000        0.0000        0.0000        0.0000        0.0000        0.0000        0.0000        0.0000        0.0000        0.0000        0.0000        0.0000        0.0000        0.0000        0.0000        1.2601        0.9791        1.6255        3.2563        6.3495        0.0000        4.9445        4.8274        2.3422        2.4835        2.3224        3.0914        1.3946        0.8987        1.3087        0.9545        2.2945        2.2587        2.6218        3.2149        3.6755        4.7456        5.6069        5.5488        9.9537       10.1034        9.8510        9.4179       10.6149       13.3311       14.4893       14.1922       15.6800       16.7624       16.9115       17.3351       16.5554       16.3365       16.3617       15.1760       13.8873       12.7257       11.4430       11.6754       11.3320        9.4641        8.6962        8.1685        6.0876        5.6953        3.8696        4.0648        3.3331        3.1633        3.8871        4.7623       10.5242       11.0984       16.1314       24.3559       27.9889       32.9304       41.3787       50.9703       55.8748       53.1687        0.0000        0.0000        0.0000        0.0000
        0.0000        0.0000        0.0000        0.0000        0.0000        0.0000        0.0000        0.0000        0.0000        0.0000        0.0000        0.0000        0.0000        0.0000        0.0000        0.0000        0.0000        0.0000        0.0000        0.0000        0.0000        0.0000        0.0000        0.0000        0.0000        0.0000        0.0000        0.0000        0.0000        0.0000        0.0000        0.0000        0.0000        0.0000        0.0000        0.0000        0.0000       47.8247       43.7869       39.7819       38.3352       36.0637       33.6350       30.5509       28.2669       23.9683       24.1456       22.3543       16.8634       15.1603       14.9498       21.2807       20.2133       19.6211       22.9385       34.9670       37.6985       41.8894       47.8317       56.1441       60.0557       60.1317       55.4978       55.1470       59.2519       58.1540       48.7645       37.4124       30.9579       25.6450       21.1276       12.3586        8.9366        0.0000        0.0000        0.0000        0.0000        0.0000        0.0000        0.0000        0.0000        0.0000        0.0000        0.0000        0.0000        0.0000        0.0000        0.0000        0.0000        0.0000        0.0000        0.0000        0.0000        0.0000        0.0000        0.0000        0.0000        0.0000        0.0000        0.0000        0.0000        0.0000        0.0000        0.0000        0.0000        0.0000        0.0000        0.0000        0.0000        0.0000        0.0000        0.0000        0.0000        0.0000        0.0000        0.0000        0.0000        0.0000        0.0000        0.0000        0.0000        0.0000        0.0000        0.0000        0.0000        0.0000        0.0000        0.0000        0.0000        0.0000        0.0000        0.0000        0.0000        0.0000        0.0000        0.0000        0.0000        0.0000        0.0000        0.0000        0.0000        0.0000        0.0000        0.0000        0.0000        0.0000        0.0000        0.0000        0.0000        0.0000        0.0000        0.0000        0.0000        0.0000        0.0000        0.0000        0.0000        0.0000        0.0000        0.0000        0.0000        0.0000        0.0000        0.0000        0.0000        0.0000        0.0000        0.0000        0.0000        0.0000        0.0000        0.0000        0.0000        0.0000        0.0000        0.8629        0.9111        0.9434        0.3127        0.8386        1.2703        1.9555        3.7577        6.0992        7.9614        6.7035        6.1397        7.2917        4.7252        2.8999        2.0767        1.3026        1.5368        1.3498        1.2977        1.6278        1.9143        2.4080        2.9731        2.8383        2.6269        2.8354        6.9778        8.3187        8.6979       10.0856        8.6014        8.9832        9.7023       10.4498       10.7323       11.2064       12.0517       13.4768       14.8922       15.2609       14.6592       13.6922       13.7319       12.5483       13.1957       11.0597       10.5635       12.8177       10.0577       10.2083        9.0275        7.0566        6.2973        4.3106        4.1076        2.6349        2.3583        3.0012        4.1055        7.5819       14.6905       18.3025       18.8791       26.3099       42.7986       49.4497       51.2972       50.1293        0.0000        0.0000        0.0000        0.0000        0.0000
        0.0000        0.0000        0.0000        0.0000        0.0000        0.0000        0.0000        0.0000        0.0000        0.0000        0.0000        0.0000        0.0000        0.0000        0.0000        0.0000        0.0000        0.0000        0.0000        0.0000        0.0000        0.0000        0.0000        0.0000        0.0000        0.0000        0.0000        0.0000        0.0000        0.0000        0.0000        0.0000        0.0000        0.0000        0.0000        0.0000       45.5131       42.2480       38.8476       35.4142       33.2638       31.0095       29.5948       24.8494       21.0869       18.4825       16.7099       16.8266       12.6389       11.7248       11.4554       18.4597       18.1342       18.5502       19.7161       30.4081       40.6416       41.3763       44.0411       50.5988       50.1824       52.2085       50.1000       51.9912       55.1554       49.4845       44.2394       37.5287       32.5585       27.0464       22.1816       13.0527        0.0000        0.0000        0.0000        0.0000        0.0000        0.0000        0.0000        0.0000        0.0000        0.0000        0.0000        0.0000        0.0000        0.0000        0.0000        0.0000        0.0000        0.0000        0.0000        0.0000        0.0000        0.0000        0.0000        0.0000        0.0000        0.0000        0.0000        0.0000        0.0000        0.0000        0.0000        0.0000        0.0000        0.0000        0.0000        0.0000        0.0000        0.0000        0.0000        0.0000        0.0000        0.0000        0.0000        0.0000        0.0000        0.0000        0.0000        0.0000        0.0000        0.0000        0.0000        0.0000        0.0000        0.0000        0.0000        0.0000        0.0000        0.0000        0.0000        0.0000        0.0000        0.0000        0.0000        0.0000        0.0000        0.0000        0.0000        0.0000        0.0000        0.0000        0.0000        0.0000        0.0000        0.0000        0.0000        0.0000        0.0000        0.0000        0.0000        0.0000        0.0000        0.0000        0.0000        0.0000        0.0000        0.0000        0.0000        0.0000        0.0000        0.0000        0.0000        0.0000        0.0000        0.0000        0.0000        0.0000        0.0000        0.0000        0.0000        0.0000        0.6117        0.5388        0.5931        1.0523        1.1286        1.1844        1.0158        2.2750        2.1076        1.9925        2.7153        4.8379        6.3849        7.4567        7.6601        5.4807        3.9533        2.8971        2.5397        4.0492        2.1870        3.7647        5.9054        1.5941        1.9520        2.3989        2.2370        2.2009        1.9949        2.1024        2.9200        4.8073        7.6919        7.5398        7.9002        7.8943        8.0430        9.3999        9.4037       10.9314       11.8837       13.2956       14.7435       14.7570       14.0609       13.5410       12.9736       10.6981       12.2176       11.5611       10.2747       10.6591       10.8578       11.0502       11.1735        8.0955        7.9252       11.1815        7.7084        3.6346        2.5535        3.0516        4.8471        8.7834       14.3067       19.5971       26.4950       38.9170       51.1488       49.8929       49.6917       44.8050        0.0000        0.0000        0.0000        0.0000        0.0000
        0.0000        0.0000        0.0000        0.0000        0.0000        0.0000        0.0000        0.0000        0.0000        0.0000        0.0000        0.0000        0.0000        0.0000        0.0000        0.0000        0.0000        0.0000        0.0000        0.0000        0.0000        0.0000        0.0000        0.0000        0.0000        0.0000        0.0000        0.0000        0.0000        0.0000        0.0000        0.0000        0.0000        0.0000        0.0000       36.5472       34.4821       37.2015       37.1979       31.3428       27.8009       25.7649       22.8611       18.6477       16.9016       15.0867       13.4626       11.4876       10.9165       10.4407       10.7014       16.0626       16.1940       16.8217       18.8684       34.5301       39.4380       44.4036       49.3872       53.9216       50.1574       44.1137       43.5692       48.0317       47.4601       44.2708       40.1380       34.8702       31.0499       26.5015       22.2274       13.7798        0.0000        0.0000        0.0000        0.0000        0.0000        0.0000        0.0000        0.0000        0.0000        0.0000        0.0000        0.0000        0.0000        0.0000        0.0000        0.0000        0.0000        0.0000        0.0000        0.0000        0.0000        0.0000        0.0000        0.0000        0.0000        0.0000        0.0000        0.0000        0.0000        0.0000        0.0000        0.0000        0.0000        0.0000        0.0000        0.0000        0.0000        0.0000        0.0000        0.0000        0.0000        0.0000        0.0000        0.0000        0.0000        0.0000        0.0000        0.0000        0.0000        0.0000        0.0000        0.0000        0.0000        0.0000        0.0000        0.0000        0.0000        0.0000        0.0000        0.0000        0.0000        0.0000        0.0000        0.0000        0.0000        0.0000        0.0000        0.0000        0.0000        0.0000        0.0000        0.0000        0.0000        0.0000        0.0000        0.0000        0.0000        0.0000        0.0000        0.0000        0.0000        0.0000        0.0000        0.0000        0.0000        0.0000        0.0000        0.0000        0.0000        0.0000        0.0000        0.0000        0.0000        0.0000        0.0000        0.0000        0.0000        0.0000        0.0000        0.7977        0.3169        0.3544        0.5640        0.8661        1.1372        1.9457        1.5306        1.8918        1.6880        1.9574        2.1862        3.6741        4.1994        5.0382        4.3604        3.0537        3.5648        1.9630        1.7604        2.4497        3.1575        2.4825        3.3408        2.2184        1.9499        2.3516        1.8865        1.5324        1.5629        1.6947        1.9669        3.0508        3.7725        5.1038        5.5418        6.6839        6.9972        7.8746        8.9671       10.7514       12.3626       15.1470       15.4907       15.4696       14.5505       14.6397       13.5781       10.8946        9.9737        9.8627        9.8888       10.2804       10.4190       10.8716       12.3143       18.3379       13.8615       13.5602        8.7474        5.3241        3.2049        3.5240        7.3425       11.9658       13.3745       20.5912       28.0498       41.1326       47.9050       51.2632       51.5696       45.3185        0.0000        0.0000        0.0000        0.0000        0.0000
        0.0000        0.0000        0.0000        0.0000        0.0000        0.0000        0.0000        0.0000        0.0000        0.0000        0.0000        0.0000        0.0000        0.0000        0.0000        0.0000        0.0000        0.0000        0.0000        0.0000        0.0000        0.0000        0.0000        0.0000        0.0000        0.0000        0.0000        0.0000        0.0000        0.0000        0.0000        0.0000        0.0000        0.0000        0.0000       15.5925       14.4715       20.3603       28.9777       25.7585       16.9848       16.2360       16.0102       13.4810       12.5294       12.0023       11.3022       14.1037       13.9822       12.6630       12.6451       16.7683       24.4462       20.3244       30.9744       70.9295       80.5367       51.9545       40.0707       42.5275       44.1832       38.7168       39.2226       38.1955       36.6876       34.7577       32.5032       34.3294       31.7969       30.5009       24.9377       21.2006        0.0000        0.0000        0.0000        0.0000        0.0000        0.0000        0.0000        0.0000        0.0000        0.0000        0.0000        0.0000        0.0000        0.0000        0.0000        0.0000        0.0000        0.0000        0.0000        0.0000        0.0000        0.0000        0.0000        0.0000        0.0000        0.0000        0.0000        0.0000        0.0000        0.0000        0.0000        0.0000        0.0000        0.0000        0.0000        0.0000        0.0000        0.0000        0.0000        0.0000        0.0000        0.0000        0.0000        0.0000        0.0000        0.0000        0.0000        0.0000        0.0000        0.0000        0.0000        0.0000        0.0000        0.0000        0.0000        0.0000        0.0000        0.0000        0.0000        0.0000        0.0000        0.0000        0.0000        0.0000        0.0000        0.0000        0.0000        0.0000        0.0000        0.0000        0.0000        0.0000        0.0000        0.0000        0.0000        0.0000        0.0000        0.0000        0.0000        0.0000        0.0000        0.0000        0.0000        0.0000        0.0000        0.0000        0.0000        0.0000        0.0000        0.0000        0.0000        0.0000        0.0000        0.0000        0.0000        0.0000        0.0000        0.0000        0.8524        0.4372        0.3461        0.3572        0.7039        0.9573        1.1344        1.3861        1.8382        1.4966        1.7951        1.6209        1.6462        1.7833        1.8721        1.8947        2.4908        2.5698        4.0242        2.2192        2.6770        2.6790        3.0701        3.3818        3.1971        1.9787        2.2396        1.4872        1.2054        0.4823        0.5183        0.1436        2.4441        4.7828        5.3455        5.5148        7.3600        4.9811        5.5380        6.7068        8.4207       10.9436       14.3460       15.4567       17.3047       21.4510       20.1220       17.0121       15.0418       11.0758        9.9633        9.3809       10.5349        9.2759        8.4166        8.5893        9.3511       10.4653       14.2574       10.7059        9.0906        5.8494        3.9974        4.3984        7.3152       16.9429       21.1188       24.9320       26.3831       29.8053       38.4952       48.9248       47.0421        0.0000        0.0000        0.0000        0.0000        0.0000        0.0000
        0.0000        0.0000        0.0000        0.0000        0.0000        0.0000        0.0000        0.0000        0.0000        0.0000        0.0000        0.0000        0.0000        0.0000        0.0000        0.0000        0.0000        0.0000        0.0000        0.0000        0.0000        0.0000        0.0000        0.0000        0.0000        0.0000        0.0000        0.0000        0.0000        0.0000        0.0000        0.0000        0.0000        0.0000        0.0000       13.3362       13.1403       10.4084       10.3439       12.7328       14.0819       11.5922        9.8189       12.1776       11.1160        9.8120        9.1174       11.1745       11.4540       11.7942       11.9132       15.2385       17.8491       21.8737       20.6230       36.6425       82.5854       85.7647       52.5684       42.8961       41.1839       35.8544       34.1276       33.0362       30.7406       29.9528       29.9455       32.3462       30.5179       27.4098       24.4540        0.0000        0.0000        0.0000        0.0000        0.0000        0.0000        0.0000        0.0000        0.0000        0.0000        0.0000        0.0000        0.0000        0.0000        0.0000        0.0000        0.0000        0.0000        0.0000        0.0000        0.0000        0.0000        0.0000        0.0000        0.0000        0.0000        0.0000        0.0000        0.0000        0.0000        0.0000        0.0000        0.0000        0.0000        0.0000        0.0000        0.0000        0.0000        0.0000        0.0000        0.0000        0.0000        0.0000        0.0000        0.0000        0.0000        0.0000        0.0000        0.0000        0.0000        0.0000        0.0000        0.0000        0.0000        0.0000        0.0000        0.0000        0.0000        0.0000        0.0000        0.0000        0.0000        0.0000        0.0000        0.0000        0.0000        0.0000        0.0000        0.0000        0.0000        0.0000        0.0000        0.0000        0.0000        0.0000        0.0000        0.0000        0.0000        0.0000        0.0000        0.0000        0.0000        0.0000        0.0000        0.0000        0.0000        0.0000        0.0000        0.0000        0.0000        0.0000        0.0000        0.0000        0.0000        2.0000        1.8258        0.0000        1.6608        1.4721        1.0037        0.6264        0.8020        0.7518        0.7065        2.4464       11.4502       10.7704        3.9748        1.1859        1.6305        1.5150        1.5673        1.7800        1.9404        1.4764        1.9617        1.9853        1.7549        2.0735        3.8720        4.7810        4.3712        4.0514        4.0907        3.8987        2.5102        0.7986        1.4823        0.4136        1.0774        3.6517        4.1122        5.4110        5.3802        5.9873        6.8089        7.5114        5.6292        6.7603       10.7989       13.3513       21.8678       23.5986       21.9049       15.5434       15.3336       10.4659        9.6868        9.1012       12.0960       11.9832       10.7790        9.2566        8.8521        8.6323       10.1184        8.8290        8.4358        8.6786       10.0825        5.0551        5.3667        5.8105        8.9654       19.2673       25.2560       26.8644       28.9548       33.5284       37.4737       47.0254        0.0000        0.0000        0.0000        0.0000        0.0000        0.0000        0.0000
        0.0000        0.0000        0.0000        0.0000        0.0000        0.0000        0.0000        0.0000        0.0000        0.0000        0.0000        0.0000        0.0000        0.0000        0.0000        0.0000        0.0000        0.0000        0.0000        0.0000        0.0000        0.0000        0.0000        0.0000        0.0000        0.0000        0.0000        0.0000        0.0000       67.1114       55.3234       31.2724       24.3398       17.5651       15.9606       16.3446       12.2599       10.3513        9.2025       13.4417       15.5398       12.0449        8.5286        8.0291        7.9055        7.5699        8.1702        9.7080        9.5232        9.7874       11.2405       17.3996       18.7773       23.5893       22.6629       30.6359       49.6401       67.7233       67.6452       49.1045       41.9368       36.6999       32.8966       34.4098       27.7405       28.8591       29.0010       31.5069       30.9477       33.1876       26.8426       21.6900       20.1252        0.0000        0.0000        0.0000        0.0000        0.0000        0.0000        0.0000        0.0000        0.0000        0.0000        0.0000        0.0000        0.0000        0.0000        0.0000        0.0000        0.0000        0.0000        0.0000        0.0000        0.0000        0.0000        0.0000        0.0000        0.0000        0.0000        0.0000        0.0000        0.0000        0.0000        0.0000        0.0000        0.0000        0.0000        0.0000        0.0000        0.0000        0.0000        0.0000        0.0000        0.0000        0.0000        0.0000        0.0000        0.0000        0.0000        0.0000        0.0000        0.0000        0.0000        0.0000        0.0000        0.0000        0.0000        0.0000        0.0000        0.0000        0.0000        0.0000        0.0000        0.0000        0.0000        0.0000        0.0000        0.0000        0.0000        0.0000        0.0000        0.0000        0.0000        0.0000        0.0000        0.0000        0.0000        0.0000        0.0000        0.0000        0.0000        0.0000        0.0000        0.0000        0.0000        0.0000        0.0000        0.0000        0.0000        0.0000        0.0000        0.0000        0.0000        0.0000        2.9562        2.6952        2.2493        2.1069        1.9474        1.5474        1.4080        1.0562        0.9268        0.8892        0.9496        4.3131       11.1509        8.2895        4.7578        1.0238        1.3391        1.5584        2.1635        2.3907        1.5171        1.7485        2.3727        1.9777        2.2101        3.2478        5.1890        4.3131        4.3362        3.5278        5.8104        4.4860        2.7878        2.0879        0.9256        1.0780        1.6983        4.1065        5.0112        6.7826        6.4612        6.6758        7.2162       10.5711        4.6885        6.5701        8.0089       13.9967       16.5188       18.7453       17.6495       13.6862       11.2415        9.9765        9.2479        8.3145       13.5800       13.7866       12.8834       11.4757        6.7662        6.7816        7.1942       12.9391       10.4980        8.7448        9.3906        8.5211        9.5460        9.0413       10.7981       18.6861       23.9244       26.8721       36.4001       39.2531       39.1132        0.0000        0.0000        0.0000        0.0000        0.0000        0.0000        0.0000        0.0000
        0.0000        0.0000        0.0000        0.0000        0.0000        0.0000        0.0000        0.0000        0.0000        0.0000        0.0000        0.0000        0.0000        0.0000        0.0000        0.0000        0.0000        0.0000        0.0000        0.0000        0.0000        0.0000        0.0000        0.0000        0.0000        0.0000       66.4406       64.9482       56.0518       48.1238       40.5070       22.9934       19.6640       16.7722       14.1520        7.8701        6.0760        5.5675        6.6268        8.6075        9.1552        7.3298        7.2709        7.4129        7.1038        7.3915        7.6789        9.2268       11.1236       11.6310       12.5272       18.6647       19.9147       20.1490       19.6365       24.7099       22.6875       27.9319       42.3925       45.9736       38.3400       33.8487       33.7381       31.1328       27.1841       25.8014       25.4300       28.6683       27.8977       26.4195       24.2433       21.0226       20.0189       18.3545       15.7137       10.0629        6.9766        5.3981        4.8590        2.0458        1.8160        1.7895        0.0000        0.0000        0.0000        0.0000        0.0000        0.0000        0.0000        0.0000        0.0000        0.0000        0.0000        0.0000        0.0000        0.0000        0.0000        0.0000        0.0000        0.0000        0.0000        0.0000        0.0000        0.0000        0.0000        0.0000        0.0000        0.0000        0.0000        0.0000        0.0000        0.0000        0.0000        0.0000        0.0000        0.0000        0.0000        0.0000        0.0000        0.0000        0.0000        0.0000        0.0000        0.0000        0.0000        0.0000        0.0000        0.0000        0.0000        0.0000        0.0000        0.0000        0.0000        0.0000        0.0000        0.0000        0.0000        0.0000        0.0000        0.0000        0.0000        0.0000        0.0000        0.0000        0.0000        0.0000        0.0000        0.0000        0.0000        0.0000        0.0000        0.0000        0.0000        1.4055        1.3266        0.8511        0.9578        1.1774        0.0000        0.0000        0.0000        0.0000        2.8242        3.2999        3.2798        2.9247        2.6811        2.5713        2.2924        2.1262        1.8313        1.5352        1.4716        1.3374        1.2253        1.4241        2.4817        2.2294        1.1516        1.4044        1.1205        1.4659        1.7526        2.0571        2.3591        2.0617        2.1346        2.4715        3.1794        2.9716        3.3679        3.5856        3.6075        4.3426        8.6394        3.7376        3.9265        2.7056        2.4126        1.5434        1.7470        2.5381        2.3707        2.9805        2.0818        2.7601        3.5836        3.5437        4.6817        5.8533        7.4616       12.6654       13.7251       14.9437       13.7993        9.9779        9.6216        9.4500        8.7547        7.7007       10.3447       13.2120        9.9787       10.9284       11.6659        8.0539        8.5128        8.1731        7.6550        8.0917        9.5340        7.7151        7.2994        8.4803       11.8135       19.4837       25.5667       31.2493       36.9171       48.4457       53.5716        0.0000        0.0000        0.0000        0.0000        0.0000        0.0000        0.0000        0.0000
        0.0000        0.0000        0.0000        0.0000        0.0000        0.0000        0.0000        0.0000        0.0000        0.0000        0.0000        0.0000        0.0000        0.0000        0.0000        0.0000        0.0000        0.0000        0.0000        0.0000        0.0000        0.0000        0.0000        0.0000        0.0000       53.2971       42.2881       24.1306       20.5843       18.5535       16.8297       19.6011       16.1919       13.4833       11.6257        8.7298        6.6358        5.3777        5.4145        5.8408        8.7236       11.9097        6.8122        9.7735        9.3311        9.1990        9.7474       11.5146       13.3231       15.3487       16.8427       18.0608       18.1622       18.7374       19.3093       23.8224       22.4194       33.3219       56.3758       60.4207       44.3207       32.6238       32.4765       30.0103       25.0133       24.3972       23.3786       26.4220       26.0098       24.6761       22.5774       19.0967       17.2738       20.8574       15.8621        9.4664        6.7325        5.3366        5.6075        2.6699        3.2349        6.3281        5.1192        6.6566        0.0000        0.0000        0.0000        0.0000        0.0000        0.0000        0.0000        0.0000        0.0000        0.0000        0.0000        0.0000        0.0000        0.0000        0.0000        0.0000        0.0000        0.0000        0.0000        0.0000        0.0000        0.0000        0.0000        0.0000        0.0000        0.0000        0.0000        0.0000        0.0000        0.0000        0.0000        0.0000        0.0000        0.0000        0.0000        0.0000        0.0000        0.0000        0.0000        0.0000        0.0000        0.0000        0.0000        0.0000        0.0000        0.0000        0.0000        0.0000        0.0000        0.0000        0.0000        0.0000        0.0000        0.0000        0.0000        0.0000        0.0000        0.0000        0.0000        0.0000        0.0000        0.0000        0.0000        0.0000        0.0000        0.0000        0.0000        0.0000        2.4569        2.4924        2.5738        2.6214        2.8966        3.0463        3.1673        3.2253        3.3331        3.3422        3.3103        3.4109        3.8123        3.5159        3.1411        2.7937        2.6110        2.4791        2.2577        2.1237        2.1299        2.0723        1.9934        2.2940        2.2462        2.1442        2.0836        2.0234        1.9483        2.0622        2.5370        2.0379        1.5834        1.6925        1.6759        1.7517        2.1913        2.1364        1.7621        2.0562        2.7930        3.1353        3.1248        2.2727        0.8731        0.4283        6.5421        0.2985        0.7665        2.2019        1.6144        1.4054        1.3363        1.4417        1.9710        4.5077        4.9513        6.2214        8.1693       10.5877       10.8289       11.3901       11.8119        9.8985        9.4688        9.4433        9.5168        7.8705        6.7374        7.8839        7.7660        7.1366        7.7554        8.7004        7.7986        7.4958        6.9362        7.8904        9.2822        8.5080        8.0721        9.5093        0.0000        0.0000       26.3699       33.4733       36.6045       39.4852        0.0000        0.0000        0.0000        0.0000        0.0000        0.0000        0.0000        0.0000        0.0000
        0.0000        0.0000        0.0000        0.0000        0.0000        0.0000        0.0000        0.0000        0.0000        0.0000        0.0000        0.0000        0.0000        0.0000        0.0000        0.0000        0.0000        0.0000        0.0000        0.0000        0.0000        0.0000        0.0000        0.0000        0.0000        0.0000       27.7831       18.0498       15.0351       14.5594       12.1796       14.6275       13.8164       12.0121       10.2730        6.9582        5.5092        4.9812        4.6853        5.1003        4.7053        5.7177        5.6119        7.8998        8.0109        9.7696       12.9042       11.4513       12.1363       12.8251       14.5502       15.6650       16.9576       19.2108       20.7418       19.5550       20.6976       22.5502       28.6593       35.2055       31.9898       29.3549       38.6603       43.6576       47.2875       35.3284       23.7064       25.1166       25.1061       23.8852       22.1211       19.0798       18.0160       15.5796       13.6099        9.0685        7.3310        7.0723        5.4968        3.9515        9.3703        8.6202        9.3593        3.8218        4.2235        6.8469        0.0000        0.0000        0.0000        0.0000        0.0000        0.0000        0.0000        0.0000        0.0000        0.0000        0.0000        0.0000        0.0000        0.0000        0.0000        0.0000        0.0000        0.0000        0.0000        0.0000        0.0000        0.0000        0.0000        0.0000        0.0000        0.0000        0.0000        0.0000        0.0000        0.0000        0.0000        0.0000        0.0000        0.0000        0.0000        0.0000        0.0000        0.0000        0.0000        0.0000        0.0000        0.0000        0.0000        0.0000        0.0000        0.0000        0.0000        0.0000        0.0000        0.0000        0.0000        0.0000        0.0000        0.0000        0.0000        0.0000        0.0000        0.0000        0.0000        0.0000        0.0000        0.0000        0.0000        0.0000        0.0000        0.0000        2.6325        2.8640        3.0045        3.3079        3.6924        3.5107        3.3674        3.6075        3.5949        3.5883        3.6138        3.5184        3.5347        3.3796        3.1802        2.7578        2.6114        2.5254        2.5184        2.7566        2.5336        2.8599        2.5824        2.7593        2.2893        2.2122        2.2113        2.3444        2.7193        3.0947        2.8781        1.6573        1.6164        1.4397        1.4429        1.6012        1.7455        1.2781        0.8941        1.1435        1.5358        5.6972        0.5841        0.4549        0.2646        0.1440        0.0000        0.3045        0.2569        0.9490        0.5813        1.4110        1.5098        1.4799        1.8201        3.9296        5.0145        6.6468        7.9169        8.4425        8.4422        8.7145       10.1183        8.4151        8.2125        8.2412        7.9324        8.8667        6.5002        6.3855        5.3410        4.4211        7.9649        5.0831        6.6767        6.4140        6.3546        7.3043        9.6186       10.1686        9.8914        0.0000        0.0000        0.0000        0.0000        0.0000        0.0000        0.0000        0.0000        0.0000        0.0000        0.0000        0.0000        0.0000        0.0000        0.0000        0.0000
        0.0000        0.0000        0.0000        0.0000        0.0000        0.0000        0.0000        0.0000        0.0000        0.0000        0.0000        0.0000        0.0000        0.0000        0.0000        0.0000        0.0000        0.0000        0.0000        0.0000        0.0000        0.0000        0.0000        0.0000        0.0000        0.0000        0.0000       13.7567       11.7873       10.1594        9.2064       15.7206       18.3083       14.7565       13.6087       10.8823        7.1054        7.2977        8.8060       18.2208       16.0985        5.3130        4.6696        7.3650        7.8896        8.4809        9.5560       10.9619       12.8374       13.4811       14.5961       18.2188       19.5526       23.2717       20.8057       20.5477       21.6164       18.2843       19.1848       23.3299       25.4802       25.2958       27.2752       23.9704       30.2728       39.1145       31.6354       25.6023       23.9673       22.2565       20.4803       18.7098       16.6705       15.8304       13.7649        8.2020        7.6942        9.7407       10.2709       18.5381       15.4865        7.7390        5.1707        2.6597        3.5510        3.5952        3.9862        2.7905        2.2814        2.6726        0.0000        0.0000        0.0000        0.0000        0.0000        0.0000        0.0000        0.0000        0.0000        0.0000        0.0000        0.0000        0.0000        0.0000        0.0000        0.0000        0.0000        0.0000        0.0000        0.0000        0.0000        0.0000        0.0000        0.0000        0.0000        0.0000        0.0000        0.0000        0.0000        0.0000        0.0000        0.0000        0.0000        0.0000        0.0000        0.0000        0.0000        0.0000        0.0000        0.0000        0.0000        0.0000        0.0000        0.0000        0.0000        0.0000        0.0000        0.0000        0.0000        0.0000        0.0000        0.0000        0.0000        0.0000        0.0000        0.0000        0.0000        0.0000        0.0000        0.0000        0.0000        2.8004        3.1193        3.1236        3.2805        3.2926        3.5173        3.5100        3.4893        3.7706        3.7216        3.7714        3.7830        3.5207        3.4595        3.2665        2.9488        2.6308        2.5904        2.4385        2.4732        2.5246        2.0497        2.0206        2.1848        2.3048        2.3905        2.7111        2.7807        3.8537        3.3706        2.7475        2.6816        2.0157        1.4076        1.2247        1.2225        1.2306        1.0078        1.0206        1.3384        3.0581        5.9545        0.8357        0.2520        0.5915        0.5852        0.2973        0.2439        0.4197        0.7040        0.7033        0.6361        0.9954        1.5380        2.4083        2.6134        3.9345        5.6134        6.6987        7.2639        6.8991        7.3412        6.7851        6.2735        7.1464        7.1026        7.1657        9.1041        7.0929        6.4787        6.3582        4.6745        3.2936        4.0782        4.7039        6.5704        6.2089        7.4174       10.2579       11.8053       14.0817       11.6861        0.0000        0.0000        0.0000        0.0000        0.0000        0.0000        0.0000        0.0000        0.0000        0.0000        0.0000        0.0000        0.0000        0.0000        0.0000        0.0000
        0.0000        0.0000        0.0000        0.0000        0.0000        0.0000        0.0000        0.0000        0.0000        0.0000        0.0000        0.0000        0.0000        0.0000        0.0000        0.0000        0.0000        0.0000        0.0000        0.0000        0.0000        0.0000        0.0000        0.0000        0.0000        0.0000        0.0000       13.5907       12.0278       11.4602       11.6925       14.1818       14.4177       15.7523       18.8370       29.5488       30.8257       25.0529       18.6673       32.4733       25.7883       14.8344       15.1455       18.7137       10.8139       10.2367       13.5472       17.3559       14.1098       14.4504       19.3138       15.8565       20.4429       29.1396       25.8902       27.8543       27.9387       30.8822       24.9614       26.8013       30.5893       25.8250       25.8800       25.6919       21.7819       23.7430       32.0610       26.8418       22.2137       20.4884       17.9203       19.5022       16.7867       16.7373       15.0282        9.2194        9.4785       21.9170       26.1436       15.1052       12.8102        3.5693        8.7125        4.5272        3.3451        2.8741        5.0921        2.7723        2.2599        1.6466        0.0000        0.0000        0.0000        0.0000        0.0000        0.0000        0.0000        0.0000        0.0000        0.0000        0.0000        0.0000        0.0000        0.0000        0.0000        0.0000        0.0000        0.0000        0.0000        0.0000        0.0000        0.0000        0.0000        0.0000        0.0000        0.0000        0.0000        0.0000        0.0000        0.0000        0.0000        0.0000        0.0000        0.0000        0.0000        0.0000        0.0000        0.0000        0.0000        0.0000        0.0000        0.0000        0.0000        0.0000        0.0000        0.0000        0.0000        0.0000        0.0000        0.0000        0.0000        0.0000        0.0000        0.0000        0.0000        0.0000        0.0000        0.0000        0.0000        0.0000        0.0000        0.0000        3.0904        3.3015        3.4440        3.3318        3.1308        3.2314        3.2609        3.5508        3.5756        3.6423        3.5223        3.2652        3.3718        3.1209        2.8813        2.5426        2.2519        2.1378        2.0457        2.0029        2.0506        2.0768        2.2070        2.4306        2.7381        2.8984        3.1989        3.8556        3.3976        2.7518        3.0139        2.0212        1.7451        1.5676        1.6825        1.4186        1.2154        1.0718        0.3666        1.9147        1.7682        0.3037        0.5208        0.2277        0.5105        1.5626        0.4172        0.2017        0.6313        0.7686        0.0000        1.6125        1.1340        1.6417        5.9995        4.8478        5.8369        6.5819        6.7408        5.8219        5.9886        6.8329        6.7885        6.4872        6.8460        7.5646       10.2684        9.0945        6.6543        6.0423        5.3386        4.0537        4.3556        7.2849        8.0034        7.6002        8.9269       12.1341       15.3538       17.0576       17.3593        0.0000        0.0000        0.0000        0.0000        0.0000        0.0000        0.0000        0.0000        0.0000        0.0000        0.0000        0.0000        0.0000        0.0000        0.0000        0.0000
        0.0000        0.0000        0.0000        0.0000        0.0000        0.0000        0.0000        0.0000        0.0000        0.0000        0.0000        0.0000        0.0000        0.0000        0.0000        0.0000        0.0000        0.0000        0.0000        0.0000        0.0000        0.0000        0.0000        0.0000        0.0000        0.0000        0.0000        0.0000       15.5193       14.8775       15.9714       18.5871       19.6259       18.5948       17.6005       14.4349       14.9879       13.2322       12.6343       25.5570       21.4009       21.9569       25.3969       26.3736       17.0825       12.5167       13.8117       16.1778       17.2826       19.9033       15.8496       17.6216       24.3492       24.1431       30.0806       31.2983       32.9592       30.6413       33.8913       39.0219       34.4749       24.7683       23.9703       23.1037       29.6989       30.1203       32.3531       35.3348       38.9010       36.6361       22.0253       21.1665       21.2265       14.0166       11.0529       12.3249       14.6298       16.2546       15.7665       22.0859       20.0463       13.5440       13.9849       14.4271       13.9676       16.8943       23.4691       13.8454        2.4140        3.0623        3.7947        0.0000        0.0000        0.0000        0.0000        0.0000        0.0000        0.0000        0.0000        0.0000        0.0000        0.0000        0.0000        0.0000        0.0000        0.0000        0.0000        0.0000        0.0000        0.0000        0.0000        0.0000        0.0000        0.0000        0.0000        0.0000        0.0000        0.0000        0.0000        0.0000        0.0000        0.0000        0.0000        0.0000        0.0000        0.0000        0.0000        0.0000        0.0000        0.0000        0.0000        0.0000        0.0000        0.0000        0.0000        0.0000        0.0000        0.0000        0.0000        0.0000        0.0000        0.0000        0.0000        0.0000        0.0000        0.0000        0.0000        0.0000        0.0000        0.0000        0.0000        0.0000        0.0000        3.7373        3.5903        2.9199        2.8547        3.0617        3.3371        3.8699        3.9721        4.0703        3.8580        3.7497        3.5760        3.5791        3.2460        2.7405        2.4864        2.3451        2.0873        1.8861        1.8809        2.1039        2.2399        3.3159        3.7481        4.3841        3.9869        3.7575        3.7799        3.5818        3.0836        2.6274        2.5129        2.2102        1.9514        1.4151        1.2213        1.2904        0.7873        0.3512        0.3343        0.4327        0.2081        0.2310        0.5392        0.4958        1.0454        1.1394        1.6463        0.8604        1.3527        3.4125        3.5887        4.7160        4.9980        6.2237        6.9529        6.8265        6.2355        2.1372        4.9759        2.8472        2.6646        4.9807        6.1472        6.2818        7.0085        6.8264        6.1997        6.9606        9.6669       10.0683       10.7342       13.8570       15.2061       10.9023       11.6372       13.8931       21.5542       28.9369       31.8251        0.0000        0.0000        0.0000        0.0000        0.0000        0.0000        0.0000        0.0000        0.0000        0.0000        0.0000        0.0000        0.0000        0.0000        0.0000        0.0000
        0.0000        0.0000        0.0000        0.0000        0.0000        0.0000        0.0000        0.0000        0.0000        0.0000        0.0000        0.0000        0.0000        0.0000        0.0000        0.0000        0.0000        0.0000        0.0000        0.0000        0.0000        0.0000        0.0000        0.0000        0.0000        0.0000        0.0000        0.0000       17.2607       19.3703       21.8503       26.3042       24.9384       21.9568       19.6073       15.7512       14.2504       14.0920       17.5944       14.2630       10.5234       11.3992       10.0803       10.4150       16.8561       18.4263       13.3654       16.2970       12.5792       13.0569       13.8908       16.7376       17.4213       23.8052       23.7390       25.8389       31.5463       23.8928       19.3064       17.1457       16.5646       15.7442       18.9820       24.8067       31.9402       27.6233       29.5403       41.4429       34.0967       26.5148       18.9840       10.7985        8.3315        5.6333        6.8122       12.4760       14.5524       18.4926       18.8728       19.4306       16.6122       18.3351       16.1896       15.1971       15.5077       15.8125       23.1834       13.3895        6.0751        3.5599        2.6771        0.0000        0.0000        0.0000        0.0000        0.0000        0.0000        0.0000        0.0000        0.0000        0.0000        0.0000        0.0000        0.0000        0.0000        0.0000        0.0000        0.0000        0.0000        0.0000        0.0000        0.0000        0.0000        0.0000        0.0000        0.0000        0.0000        0.0000        0.0000        0.0000        0.0000        0.0000        0.0000        0.0000        0.0000        0.0000        0.0000        0.0000        0.0000        0.0000        0.0000        0.0000        0.0000        0.0000        0.0000        0.0000        0.0000        0.0000        0.0000        0.0000        0.0000        0.0000        0.0000        0.0000        0.0000        0.0000        0.0000        0.0000        0.0000        0.0000        0.0000        3.0318        3.3593        3.4866        3.4208        2.8192        2.8858        3.1919        3.2729        3.3834        3.3558        3.5008        3.3269        3.3589        3.3245        2.9515        2.8777        2.5228        2.5733        2.4859        2.4867        2.3469        2.1720        1.9397        2.1977        3.8342        4.0306        4.0556        4.0561        3.7841        3.9725        3.8651        3.3706        2.8051        2.2183        1.7594        1.5457        1.3632        1.2943        1.0753        0.7560        0.3772        0.6118        2.3974        3.8288        1.3145        1.3152        2.4139        2.8128        2.4063        1.9141        1.3370        1.8899        3.7328        4.5262        5.9050        5.6268        6.6694        7.0484        6.7977        6.0818        2.4081        1.4344        1.5195        2.8878       10.6688        2.3787        5.2991        9.2890        7.9893       12.9845       15.5900       16.5756       12.8208       12.4392       11.5293       12.7062       10.0180       11.5653       16.9003       22.0131       30.3668       38.9348        0.0000        0.0000        0.0000        0.0000        0.0000        0.0000        0.0000        0.0000        0.0000        0.0000        0.0000        0.0000        0.0000        0.0000        0.0000        0.0000
        0.0000        0.0000        0.0000        0.0000        0.0000        0.0000        0.0000        0.0000        0.0000        0.0000        0.0000        0.0000        0.0000        0.0000        0.0000        0.0000        0.0000        0.0000        0.0000        0.0000        0.0000        0.0000        0.0000        0.0000        0.0000        0.0000        0.0000        0.0000       92.0299       77.3868       65.5085       64.7592       48.9789       31.4261       20.2998       17.4605       16.6973       17.8258       15.9603       11.1087       16.1971       17.5812       11.9726       10.5907       11.7328       11.8802        9.2655       10.4429       10.8386       11.4772       12.6781       15.5832       16.2014       16.5303       22.6453       36.3361       33.9624       26.2483       17.7204       14.9364       13.6395       14.9507       16.1595       21.1934       19.5337       20.6049       17.9424       18.4678       15.1864       12.4122       11.1567        9.4578       14.3415       19.7310       16.8872       24.4572       34.8303       53.7621       50.3136       69.1473       55.3081       46.9111       38.4250       33.7684       26.4823       18.8110       16.1451        7.5498        9.9416        4.8265        2.6978        2.1063        0.0000        0.0000        0.0000        0.0000        0.0000        0.0000        0.0000        0.0000        0.0000        0.0000        0.0000        0.0000        0.0000        0.0000        0.0000        0.0000        0.0000        0.0000        0.0000        0.0000        0.0000        0.0000        0.0000        0.0000        0.0000        0.0000        0.0000        0.0000        0.0000        0.0000        0.0000        0.0000        0.0000        0.0000        0.0000        0.0000        0.0000        0.0000        0.0000        0.0000        0.0000        0.0000        0.0000        0.0000        0.0000        0.0000        0.0000        0.0000        0.0000        0.0000        0.0000        0.0000        0.0000        0.0000        0.0000        0.0000        0.0000        0.0000        2.5540        3.1407        3.4302        3.5083        3.3082        2.7036        2.4198        2.4038        2.3030        2.6818        2.7370        2.8953        2.7744        5.1845        2.4087        3.9201        5.3947        1.9624        1.9130        2.4780        2.3252        2.4726        3.5962        3.2410        2.4289        3.3793        3.9418        3.9401        3.8930        3.8594        3.9400        3.6905        3.9624        2.8235        2.5413        2.4388        1.4682        1.4917        1.1238        1.1325        1.5962        0.3135        0.3559        0.2971        1.1257        2.1184        3.8089        3.8450        2.0888        1.8041        1.7041        1.6964        2.1545        4.3500        5.1826        5.9908        6.0258        7.4379        7.4222        7.1225        6.1050        1.9397        1.4420        1.4541        8.7368        3.9610        4.9550       12.3398       12.5656       10.8255       17.3013       14.7255       11.6460        7.8686        8.5308        9.8520       14.0952       12.3755       12.4620       15.5740       20.3781       31.9448       38.5190       50.9226        0.0000        0.0000        0.0000        0.0000        0.0000        0.0000        0.0000        0.0000        0.0000        0.0000        0.0000        0.0000        0.0000        0.0000        0.0000
        0.0000        0.0000        0.0000        0.0000        0.0000        0.0000        0.0000        0.0000        0.0000        0.0000        0.0000        0.0000        0.0000        0.0000        0.0000        0.0000        0.0000        0.0000        0.0000        0.0000        0.0000        0.0000        0.0000        0.0000        0.0000        0.0000        0.0000       34.9493       40.4240       29.6299       20.1278       19.9251       18.4441       17.3132       16.1436       21.1671       29.9564       32.9395       29.1243       32.4660       29.2602       29.7720       13.8920       13.0139        8.0511        7.4608        8.0453        9.2163        9.2589       10.3993       11.8845       15.6990       13.6225       12.5003       14.3078       16.6530       17.0568       15.4654       13.7961       12.9076       15.9030       21.1950       17.1250       21.2743       19.5794       15.9339        9.8106       11.4766       13.0483       12.2542        8.8249        7.8498        6.1703        5.6045        7.5269       15.2486       18.8093       21.9339       24.9253       30.2482       31.0919       36.9596       40.7198       36.7799       35.5324       27.5260       21.4642       15.9849       18.1589       13.9421       10.9450       10.1411        8.5021        0.0000        0.0000        0.0000        0.0000        0.0000        0.0000        0.0000        0.0000        0.0000        0.0000        0.0000        0.0000        0.0000        0.0000        0.0000        0.0000        0.0000        0.0000        0.0000        0.0000        0.0000        0.0000        0.0000        0.0000        0.0000        0.0000        0.0000        0.0000        0.0000        0.0000        0.0000        0.0000        0.0000        0.0000        0.0000        0.0000        0.0000        0.0000        0.0000        0.0000        0.0000        0.0000        0.0000        0.0000        0.0000        0.0000        0.0000        0.0000        0.0000        0.0000        0.0000        0.0000        0.0000        0.0000        0.0000        0.0000        2.3057        2.5021        3.0658        3.2366        3.2345        3.1156        2.6123        2.2782        2.0708        1.8766        2.2432        2.2631        2.2441        2.4667        4.2368        1.9138        1.9834        1.7889        1.5669        1.7173        2.2353        2.1217        1.9774        3.0893        2.6226        2.5835        2.9213        3.2610        3.5181        3.4973        3.6155        3.3561        3.3530        3.8169        2.8238        2.7008        2.0145        1.5584        0.9065        0.7577        0.7707        0.9003        0.6285        0.7101        1.0448        0.5220        1.0665        0.4793        3.5770        3.8207        2.8066        2.1423        1.8251        2.8666        4.4333        4.7807        6.3256        6.2474        6.1357        6.5861        6.8110        5.9044        2.1255        1.6248        1.7084        2.8940        6.5889        8.9742       11.1562       11.7197        9.2630        9.7114        8.7961        9.4120        8.4296        9.0647       10.5696       10.3429        9.8114       10.7693       12.6187       18.7854       29.7617       37.3340        0.0000        0.0000        0.0000        0.0000        0.0000        0.0000        0.0000        0.0000        0.0000        0.0000        0.0000        0.0000        0.0000        0.0000        0.0000        0.0000
        0.0000        0.0000        0.0000        0.0000        0.0000        0.0000        0.0000        0.0000        0.0000        0.0000        0.0000        0.0000        0.0000        0.0000        0.0000        0.0000        0.0000        0.0000        0.0000        0.0000        0.0000        0.0000        0.0000        0.0000        0.0000        0.0000        0.0000       21.1634       19.0044       19.1435       18.2281       16.9186       30.6938       38.2544       35.5072       46.7476       45.1462       26.7755       14.3881        9.3131        5.8774        6.8148        6.6272        8.7810        7.1680        7.3564        6.0620        5.8887        6.6656        6.1327        9.6278        9.4034        8.5373        7.3576        7.0724        8.6129        9.4091        9.6205        8.0541       10.3579       10.5435       14.4759        7.5019        8.1738        9.9241        8.3706        8.0567       12.2488       16.4771       17.8064       11.3324       11.3211        4.9668        4.7005        6.5820       12.1483       15.0173       18.9749       26.2637       45.4686       40.6780       34.6057       32.9128       40.7040       41.1923       35.4715       35.7749       37.0699       37.5209       32.3130       31.6402       27.1694       21.4045       12.3450        9.4724       10.8601        9.8324        8.6299        4.9124        3.1929        7.1216        0.0000        0.0000        0.0000        0.0000        0.0000        0.0000        1.3113        1.1508        1.2804        1.4413        0.0000        0.0000        0.0000        0.0000        0.0000        0.0000        0.0000        0.0000        0.0000        0.0000        0.0000        0.0000        0.0000        0.0000        0.0000        0.0000        0.0000        0.0000        0.0000        0.0000        0.0000        0.0000        0.0000        0.0000        0.0000        0.0000        0.0000        0.0000        0.0000        0.0000        0.0000        0.0000        0.0000        0.0000        0.0000        0.0000        2.6224        2.7495        2.7364        2.9486        3.2722        3.3735        3.3421        3.1942        2.5808        2.0755        1.8437        1.8216        1.6099        1.4586        1.2625        1.2206        1.2053        1.4150        1.5494        1.3574        1.6328        1.7478        1.9412        1.8878        1.7256        1.7192        1.6946        1.7904        2.2111        2.6085        2.6754        2.7929        2.7264        2.8642        2.6478        2.6347        2.6173        2.1213        1.8435        1.3901        0.7883        0.5383        0.6247        1.0712        1.0899        0.9834        1.1266        1.2431        1.1882        1.3574        1.7366        1.8521        2.5842        2.8457        2.7212        3.6285        3.1771        3.1128        3.4550        3.9169        4.5589        4.3134        4.5003        4.5209        4.6778        4.7034        5.7614        7.3648        9.9236       10.4993       12.3630       13.5649       13.0352       12.7007       10.1176       11.1989       10.0317       10.3708        8.1552        9.0477        9.8056        9.8298       14.8628       17.0614       28.4055       25.5693        0.0000        0.0000        0.0000        0.0000        0.0000        0.0000        0.0000        0.0000        0.0000        0.0000        0.0000        0.0000        0.0000        0.0000        0.0000        0.0000
        0.0000        0.0000        0.0000        0.0000        0.0000        0.0000        0.0000        0.0000        0.0000        0.0000        0.0000        0.0000        0.0000        0.0000        0.0000        0.0000        0.0000        0.0000        0.0000        0.0000        0.0000        0.0000        0.0000        0.0000        0.0000        0.0000       27.4372       27.2604       22.1862       22.4370       19.0663       15.6133       23.1597       24.0477       15.1800        5.6853        4.9851        4.3415        4.3491        5.3594        4.9454        4.7991        4.8484        6.7188        7.5625        5.2877        5.0429        8.1947        6.9017        4.9678        4.7455        5.0586        6.4538        5.4041        5.1641        6.3910        8.5160        9.6064        5.2284        8.1795        9.4042        3.3167        3.5930        3.0315        2.4134        2.5599        2.3696        6.0406       11.7107       12.8064       11.6012       19.9240        7.7764        5.6882        6.4980       10.3610       14.0950       15.1588       16.6143       26.6039       24.7289       33.3685       26.2346       25.4738       25.0549       23.7719       24.9119       30.2705       25.2859       24.9885       33.8921       32.2359       20.9496       13.4241       11.2876       12.0633       11.0543        7.6190        5.5690        5.2991        5.4923        5.4868        6.3306        6.6499        3.5164        2.6472        2.3502        1.1056        0.7694        0.6261        1.0262        1.2574        1.6719        1.7713        1.4820        0.0000        0.0000        0.0000        0.0000        0.0000        0.0000        0.0000        0.0000        0.0000        0.0000        0.0000        0.0000        0.0000        0.0000        0.0000        0.0000        0.0000        0.0000        0.0000        0.0000        0.0000        1.3105        1.2874        1.0577        0.8437        0.9586        1.1297        1.1737        1.6885        2.0312        2.2082        2.3883        2.4206        2.4653        2.3708        2.6189        3.0589        3.4598        3.2063        2.7774        2.0268        2.0270        1.9733        1.6978        1.2491        1.0941        0.8204        0.8362        0.9610        1.1301        1.0411        1.0773        1.2146        3.1102        1.6913        1.8562        1.7314        1.7385        1.6964        1.9577        2.0426        2.4479        2.5441        2.3782        2.5240        2.5811        2.5584        2.3265        2.6020        2.2463        2.8164        2.0598        1.1263        0.6030        0.6982        0.8916        1.6676        1.4416        1.3460        1.6658        1.7545        2.7064        2.8980        2.5407        5.4303        3.6699        3.0445        3.4855        5.1753        4.6656        3.3299        3.7552        4.4203        4.1684        4.5166        4.8676        5.3419        6.4748        8.2490        8.8414       12.9226       13.1435       13.9429       13.7257       13.7618       15.2745       16.3774       15.5934       11.2325        9.5051        9.8820        9.5669       10.3669        8.5631       12.2810       16.3745        0.0000        0.0000        0.0000        0.0000        0.0000        0.0000        0.0000        0.0000        0.0000        0.0000        0.0000        0.0000        0.0000        0.0000        0.0000        0.0000        0.0000        0.0000
        0.0000        0.0000        0.0000        0.0000        0.0000        0.0000        0.0000        0.0000        0.0000        0.0000        0.0000        0.0000        0.0000        0.0000        0.0000        0.0000        0.0000        0.0000        0.0000        0.0000        0.0000        0.0000        0.0000        0.0000        0.0000        0.0000       21.0655       18.9680       17.7593       17.2875       13.9871        9.3822        7.5781        6.9953        5.2691        3.8711        3.0819        4.3518        3.3181        6.5584        5.1414        4.6211        3.8120        3.5195        3.9708        3.8952        6.1418        5.7394        5.1596        2.7754        3.1855        3.4264        3.0960        3.2269        2.7884        3.6204        5.5072        4.4698        2.8640        2.4666        5.8278        1.9176        1.9633        2.9491        2.4113        1.7630        1.5827        2.5777        3.9724        5.1307        7.1213       12.8203        4.2986        4.1919        5.7499       12.4328       15.4650       15.0146       13.6838       12.0973       19.0329       19.4437       17.0344       22.0737       22.2252       20.9590       16.1293       16.5823       14.5283       11.0097       10.6085       13.6509       10.0595        9.2722        8.9536        8.9683        6.2199        5.9448        6.3867        8.6662        7.4618        6.9582        6.2043        5.2870        4.5441        3.4096        2.3140        1.4054        1.3844        1.2293        1.4207        1.4498        1.2522        0.9955        0.9008        0.8954        0.5858        0.4359        0.0000        0.0000        0.0000        0.0000        0.0000        0.0000        0.0000        0.0000        0.0000        0.0000        0.0000        0.0000        0.5483        0.7377        1.0444        1.1397        1.1242        1.0038        1.0147        0.8540        0.7845        1.0030        1.0606        1.0307        1.4431        1.9637        2.0284        2.0834        2.0341        2.1251        2.2005        2.2830        2.5108        2.9541        3.0110        3.0010        2.5319        1.9467        1.7345        1.4909        1.1541        0.8903        0.7430        0.7103        0.6075        0.6987        0.6585        0.5193        0.7625        1.0619        1.5486        1.6500        1.6868        1.5012        1.4006        1.7675        2.2353        2.1723        1.8583        1.8420        1.9378        1.8926        1.9232        1.9966        1.8463        2.1063        2.2814        1.9796        1.6369        1.1901        0.7251        1.0351        1.3725        1.3349        1.2001        2.0068        2.4484        2.6434        2.6004        3.6645        4.7332        3.6770        3.6241        4.2800        3.6820        4.4838        3.7618        3.7330        4.1073        4.3501        5.3198        5.6907        6.3326        7.6601        9.5065       11.6362       12.7108       15.5044       15.3908       19.3039       18.4434       20.0629       21.0434       17.7669       14.9879       10.2180        7.5924        7.3663        7.3321        0.0000        7.3449       12.8522       16.9076        0.0000        0.0000        0.0000        0.0000        0.0000        0.0000        0.0000        0.0000        0.0000        0.0000        0.0000        0.0000        0.0000        0.0000        0.0000        0.0000        0.0000        0.0000
        0.0000        0.0000        0.0000        0.0000        0.0000        0.0000        0.0000        0.0000        0.0000        0.0000        0.0000        0.0000        0.0000        0.0000        0.0000        0.0000        0.0000        0.0000        0.0000        0.0000        0.0000        0.0000        0.0000        0.0000        0.0000       17.4680       16.4656       14.4078       13.6022       12.6597       10.9062        6.9109        5.5313        4.5968        4.4093        2.9070        1.9786        2.0528        3.5149        3.2336        2.5198        2.6528        2.8507        2.5224        2.7374        2.6711        2.4808        2.4850        2.3966        2.2807        2.2843        3.9542        4.1685        2.0886        2.2594        2.6361        2.8064        2.5966        2.3926        1.6810        1.4247        1.6423        1.6806        1.6569        1.3011        1.5318        1.4657        2.1335        2.6663        2.4887        2.6439        5.2889        4.8882        6.4370        9.1474       10.9029        9.9781        9.9052       11.5410        9.7297       10.4443       12.5100       11.8722       12.6418       13.4862       11.8923       10.6254        6.6126        6.3807        3.3301        3.9057        5.8558        4.4390        4.4675        5.4213        5.1512        5.5078        4.7175        4.6179        6.6425        7.6778        6.1246        4.4616        3.9007        2.9916        4.1035        5.1993        2.3063        1.2094        0.8131        0.6181        0.4559        0.3173        0.3521        0.3843        0.4600        0.3540        0.3756        0.4232        0.6638        0.5998        0.0000        0.0000        0.0000        0.0000        0.0000        0.0000        0.0000        0.0000        0.1350        0.2127        0.5846        0.7147        1.0880        1.1472        1.0242        0.8253        0.8978        1.0545        1.2966        1.2063        1.3871        1.6797        1.5749        1.7813        1.9616        2.0377        2.0123        2.0302        2.1201        2.3421        2.5385        2.5432        2.4734        2.1079        1.4857        1.3978        1.4577        1.1516        0.7058        0.4713        0.4254        0.4525        0.6271        0.6085        0.7041        0.7810        1.2578        1.5609        1.5598        1.5029        1.3041        1.6461        1.6503        1.5922        1.6436        1.4483        1.5282        1.6178        1.6536        1.7643        1.6552        1.7312        1.8150        1.5983        1.3873        1.3258        0.9247        0.5389        0.4934        0.8779        1.2079        1.3133        0.9713        1.4368        1.7458        1.8003        2.2856        5.3330        3.8791        3.6364        3.8978        4.1881        3.5846        4.1704        6.3908        6.2323        6.3604        7.1230        8.3692       10.0783       11.0961       12.0075       14.9304       20.1413       22.1065       19.9619       23.9008       28.4284       21.2948       18.4911       16.9326       16.1623       11.9837        9.0777        0.0000        0.0000        0.0000        0.0000        0.0000        0.0000        0.0000        0.0000        0.0000        0.0000        0.0000        0.0000        0.0000        0.0000        0.0000        0.0000        0.0000        0.0000        0.0000        0.0000        0.0000        0.0000        0.0000        0.0000
        0.0000        0.0000        0.0000        0.0000        0.0000        0.0000        0.0000        0.0000        0.0000        0.0000        0.0000        0.0000        0.0000        0.0000        0.0000        0.0000        0.0000        0.0000        0.0000        0.0000        0.0000        0.0000       11.3716       10.0827        8.8942        8.3258        7.8196        5.1768        5.2794        5.8623        3.8452        3.1610        2.4909        2.4149        2.6853        1.2576        1.5219        1.0234        1.0604        1.0972        1.3202        0.3790        0.4216        0.4905        0.6016        0.5247        0.4592        1.9858        1.9546        1.8873        2.9336        2.2253        1.9576        2.1338        3.2002        2.8365        2.5384        2.4080        1.6611        0.9952        1.0284        0.9472        1.2525        3.1120        3.7442        4.0839        3.1271        2.9322        1.4638        0.9419        0.4956        3.2795        3.7303        9.3493        8.2377       10.9560       11.2875        9.3006        9.0691       12.2466       12.9142       12.7220       11.8378       10.8927       10.6817       10.0070        9.2879        6.9330        6.1040        4.6595        4.3372        5.9656        6.3436        5.9045        7.7011        7.3077        7.1518        5.4863        5.3666        6.9880        7.3119        6.6027        5.3680        3.2529        2.2588        1.5363        2.5483        1.3330        1.0856        0.7323        0.5615        0.7848        0.8647        0.5787        0.7277        0.8525        0.8968        0.9796        0.7148        0.5929        0.5876        0.5115        0.3963        0.3190        0.2802        0.1058        0.1853        0.1909        0.2927        0.2596        0.3704        0.8288        1.1228        1.2148        1.1976        0.6847        0.5772        1.1687        1.3747        1.3515        1.6868        1.4357        1.0006        1.0966        1.5882        1.8884        1.8225        1.7086        1.8056        2.0279        2.2553        2.5769        2.1974        1.8945        1.6385        0.9499        0.8224        0.7041        0.6065        0.4326        0.2989        0.2433        0.2447        0.1703        0.1707        0.2816        0.4923        1.6627        2.0733        2.2823        2.5722        1.2897        1.1776        0.8455        0.9672        0.9030        0.9727        0.9953        0.9849        1.2068        1.3076        1.5111        1.2445        1.3827        1.2919        1.2783        1.4484        0.3041        0.0128        0.1231        0.0104        0.0000        0.0000        0.0000        0.2586        2.9172        0.7877        1.4635        2.3878        3.8928        4.2064        4.8132        6.6203        5.8963        4.6055        8.8110        7.7367       11.3350       13.7551       15.8641       17.1480       20.9271       24.2032       29.0174       28.8641       27.0037       24.8214       21.9885       24.8869       18.2551       16.8245       16.5593       15.6271       14.4876        0.0000        0.0000        0.0000        0.0000        0.0000        0.0000        0.0000        0.0000        0.0000        0.0000        0.0000        0.0000        0.0000        0.0000        0.0000        0.0000        0.0000        0.0000        0.0000        0.0000        0.0000        0.0000        0.0000        0.0000        0.0000
        0.0000        0.0000        0.0000        0.0000        0.0000        0.0000        0.0000        0.0000        0.0000        0.0000        0.0000        0.0000        0.0000        0.0000        0.0000        0.0000        0.0000        0.0000        9.8308        9.3067        8.2068        7.5256        6.7997        6.2859        6.0588        5.6394        4.7341        3.2550        2.6016        2.2875        2.1650        2.1757        3.4534        3.9460        1.4528        0.5695        0.4444        0.3749        0.6989        0.1450        0.1401        0.1558        0.1925        0.4634        0.6368        0.3378        0.2834        1.1398        1.1450        1.1353        1.1404        1.3393        1.3678        1.6719        4.0881        8.7624        8.6132        7.8920        2.3899        1.0809        0.2447        0.6160        1.1327        2.2708        1.3120        1.6101        1.3707        1.5325        0.0038        0.0233        0.0616        0.7854        2.8462        2.4670        3.1959        7.4582        7.2836        7.2954        7.9388       10.6973       12.3498       12.1684       11.3833        9.4739        8.8475        8.0224        7.9317        5.5543        4.6375        4.8116        3.9256        5.1169        4.6753        4.5118        5.9034        7.1533        7.2922        7.0044        6.4743        5.9318        4.5003        4.5513        4.3701        1.6210        0.9583        0.5302        0.4694        0.4793        0.4341        0.2196        0.7230        0.9784        0.6293        0.5477        0.7582        1.2282        0.8883        0.6244        0.4252        0.3666        0.2189        0.1942        0.2981        0.4986        0.4999        0.5216        0.5201        0.4609        0.6417        0.6527        0.7756        1.1458        1.0138        1.1604        1.4757        0.9104        1.0411        0.7887        0.8464        0.4156        0.6358        0.5729        0.7685        1.2096        1.7799        2.0922        1.8150        1.8358        1.7516        1.8629        2.0936        2.1003        1.8468        1.6167        1.4353        0.7944        0.6251        0.4908        0.3602        0.2903        0.2224        0.1434        0.1438        0.1000        0.1728        0.2795        0.4159        1.6851        2.5379        4.3493        3.6254        1.5219        0.9634        0.7462        0.8947        0.6865        0.7885        0.7378        0.7951        0.9085        1.3766        1.3288        1.2323        1.3442        1.1422        1.1925        0.7153        0.0170        0.0076        0.0031        0.3154        0.3372        0.3289        0.2594        2.1216        1.2431        1.2714        1.3699        1.6504        3.6264        6.0439        8.4218        9.1388        4.7899        5.2725        7.5336       11.6865       15.9703       18.4851       19.2699       20.7165       25.3943       28.3791       31.3420       31.8507       25.8270       22.2674       21.3431       20.4241       18.6099       18.9554        0.0000        0.0000        0.0000        0.0000        0.0000        0.0000        0.0000        0.0000        0.0000        0.0000        0.0000        0.0000        0.0000        0.0000        0.0000        0.0000        0.0000        0.0000        0.0000        0.0000        0.0000        0.0000        0.0000        0.0000        0.0000        0.0000        0.0000        0.0000
        0.0000        0.0000        0.0000        0.0000        0.0000        0.0000        0.0000        0.0000        0.0000        0.0000        0.0000        0.0000        0.0000        0.0000        0.0000        4.7964        6.4312        7.1505        7.1189        5.1833        5.2251        5.0732        4.6594        4.5573        4.2510        3.5374        2.8958        1.6286        1.3186        1.0914        1.1089        3.1178        4.9252        2.4429        0.6163        0.2899        0.2323        0.1889        0.1621        0.0557        0.0455        0.0547        0.0832        0.0824        0.1030        0.1162        0.1229        0.7214        0.7610        0.7743        0.7618        0.9150        1.2377        1.3477        0.7641        0.7757        1.9528        1.2340        1.3970        1.1256        0.8753        0.9305        1.6572        6.0607        4.5876        1.6209        1.5573        0.0006        0.0008        0.0189        0.0552        1.0626        1.2145        0.9228        1.2526        5.7965        6.3527        6.4725        6.4536        8.6531        8.6652        8.6778        8.5640        8.2853        6.9413        6.3215        9.3959        8.3515        8.6860        5.0606        5.6347        6.4056        4.4702        3.8794        4.0383        8.2348        7.4737        7.6667        6.0628        5.1694        4.7016        3.8993        3.3696        1.2701        1.6308        0.5022        0.1161        0.6503        0.4146        0.2801        0.7504        0.9783        0.6769        0.4969        1.0001        1.3839        1.0578        0.4661        0.2449        0.2222        0.5337        0.5657        0.5885        0.8039        0.9232        1.3911        1.7077        1.1052        1.5572        1.3924        0.9278        1.9947        1.5601        1.3722        1.6461        1.3514        0.8261        0.2742        0.1651        0.1962        0.3653        0.4386        0.6011        1.4737        1.8091        1.8254        1.6441        1.8976        1.9613        1.8192        1.7079        1.5864        1.6232        1.5776        1.7540        1.1488        0.4116        0.2985        0.2288        0.1398        0.1787        0.1697        0.2578        0.1813        0.1141        0.3518        0.6329        2.2776        2.6917        3.0826        2.7428        0.9552        0.6621        0.7351        0.9471        1.1693        0.5424        0.6369        0.6585        0.7444        0.9090        0.9991        0.6036        1.0370        0.9074        1.0424        0.8750        0.0138        0.0050        0.0007        0.0006        0.1608        0.2136        0.3059        0.0000        0.4455        0.6161        1.2983        1.6561        3.7055        6.8764        6.4927        6.2495        5.5813        7.6591       13.5698       14.8763       17.1762       19.6751       23.0290       27.8073       33.9008       36.7375       33.4248        0.0000       25.5020       23.7293       22.7913       20.6813       19.4127       17.4200        0.0000        0.0000        0.0000        0.0000        0.0000        0.0000        0.0000        0.0000        0.0000        0.0000        0.0000        0.0000        0.0000        0.0000        0.0000        0.0000        0.0000        0.0000        0.0000        0.0000        0.0000        0.0000        0.0000        0.0000        0.0000        0.0000        0.0000        0.0000
        0.0000        0.0000        0.0000        0.0000        0.0000        0.0000        0.0000        0.0000        0.0000        0.0000        0.0000        0.0000        0.0000        4.6806        1.1876        3.7031        5.0371        5.8081        5.7602        4.4536        4.5030        3.9525        3.5448        3.2158        2.8723        2.5247        2.1686        1.1823        0.9473        0.7696        1.2797        1.3190        2.2189        3.2537        0.3757        0.2400        0.2012        0.1683        0.1452        0.0499        0.0409        0.0479        0.0714        0.0688        0.0853        2.1428        4.0430        0.6343        0.6776        0.6867        0.6601        0.7796        2.6184        1.7717        1.2388        1.4055        0.3317        0.5370        0.5264        0.4999        3.6034        0.7003        0.3207        0.4788        0.0000        0.1011        0.0000        0.0004        0.0006        0.0145        0.0424        0.3546        0.4874        0.6330        0.8020        4.1277        4.7024        5.1010        5.1656        8.0628        7.0268        8.1682        7.3144        6.1443        5.5141        5.0761        4.6733        5.8985        4.4290        3.9921        2.5436        3.6339        3.4410        3.3658        4.7992        5.0253        5.5928        5.9782        4.2912        4.5024        4.2109        2.7380        2.2295        0.4804        0.3687        0.4761        0.5401        0.5163        0.3880        0.3867        1.0036        1.4405        1.1078        1.3524        0.9227        0.9660        0.7810        0.8154        0.4553        0.3433        0.3678        0.9413        1.2727        1.0352        0.8560        1.3408        0.8391        0.5585        0.8114        0.7139        0.5558        1.3719        1.9973        0.7116        0.4400        0.3263        0.1256        0.2185        0.1683        0.2825        0.2463        0.2829        0.4415        1.1905        1.5506        1.8812        1.9823        2.0001        2.1188        2.2140        2.0274        1.7473        1.5286        1.6697        1.8003        1.3499        1.1464        0.7927        0.5797        0.2604        0.0751        0.0582        0.1903        0.1164        0.0404        0.3501        1.7397        1.7379        1.9022        1.9900        1.5276        0.7121        0.8193        0.9216        1.2870        1.5185        0.7123        0.6030        0.5904        1.2011        0.8517        0.8228        0.6390        0.7292        0.8115        0.7459        0.8477        0.0130        0.0052        0.0013        0.1315        0.1452        0.1073        0.0000        0.0000        0.4358        0.5972        0.9964        2.1578        3.9670        5.1238        6.1680        8.3738       11.1286       11.3431       12.1052       11.8792       17.4615       22.3830       25.5605       30.8083       35.7882       38.5504        0.0000        0.0000        0.0000        0.0000        0.0000        0.0000        0.0000        0.0000        0.0000        0.0000        0.0000        0.0000        0.0000        0.0000        0.0000        0.0000        0.0000        0.0000        0.0000        0.0000        0.0000        0.0000        0.0000        0.0000        0.0000        0.0000        0.0000        0.0000        0.0000        0.0000        0.0000        0.0000        0.0000        0.0000        0.0000        0.0000
        0.0000        0.0000        0.0000        0.0000        0.0000        0.0000        0.0000        0.0000        0.0000       25.3467        0.0000        0.0000        3.9144        2.8724        1.2265        3.2637        4.2608        5.0290        5.5326        6.3283        5.6363        3.2135        2.6652        4.5061        3.1200        1.4010        1.2007        0.6684        0.5384        0.5119        0.4590        0.4766        0.4668        2.5731        3.7464        0.3882        0.3246        0.2814        0.2437        0.1042        0.0861        0.0975        0.1680        0.0636        0.0779        0.0897        0.0986        0.5037        0.5488        0.5503        0.5096        0.8846        2.3013        3.1365        6.9436        5.9355        9.8567        3.2643        0.7558        0.8035        0.6444        0.1181        0.0655        0.2178        0.0007        0.0633        0.0014        0.0000        0.0000        0.0000        0.0000        0.6628        0.1803        0.2380        0.3110        0.4761        0.5596        0.9341        0.6143        3.2577        6.1055        6.2421        5.0324        5.0776        2.6867        2.4033        5.1088        6.3979        2.8933        2.2833        1.9637        2.5206        4.0018        4.0587        2.5142        3.0167        3.8026        4.3160        3.8751        4.7049        3.5147        2.8122        1.9114        1.5508        1.8687        2.2231        1.8859        1.3371        0.5540        0.4926        0.8647        1.2679        1.5072        1.2596        1.1243        0.9085        0.7203        0.6537        0.6872        0.5678        0.6067        0.8519        1.0467        1.0064        0.8897        0.7839        0.4496        0.6970        0.6024        0.3528        0.3149        0.4996        0.2117        0.1827        0.1353        0.0000        0.0000        0.0000        0.0954        0.3503        0.4364        0.5889        0.8410        1.4174        1.9296        2.1988        2.0294        1.7945        2.0065        1.7302        1.7238        0.7311        0.6960        0.7979        0.6043        0.5552        0.5105        0.3543        0.2584        0.2960        0.3595        0.1283        0.2717        0.0776        0.1433        0.0000        0.0552        0.5653        0.9134        0.8061        0.9996        0.5308        0.4904        0.3856        0.6187        0.9299        0.7028        0.6517        0.7111        0.2512        0.7544        0.3504        0.2000        0.7611        0.9015        0.7474        0.5516        0.0502        0.0222        1.6017        0.0088        0.0055        0.0057        0.0163        0.0371        0.6585        1.3745        0.6850        2.9916        4.2130        5.7264        8.6846        9.3944       10.7417       13.5036       14.9459       15.9229       19.1082       21.2848       24.3652       27.4108       31.9511        0.0000        0.0000        0.0000        0.0000        0.0000        0.0000        0.0000        0.0000        0.0000        0.0000        0.0000        0.0000        0.0000        0.0000        0.0000        0.0000        0.0000        0.0000        0.0000        0.0000        0.0000        0.0000        0.0000        0.0000        0.0000        0.0000        0.0000        0.0000        0.0000        0.0000        0.0000        0.0000        0.0000        0.0000        0.0000        0.0000        0.0000
        0.0000        0.0000        0.0000        0.0000        0.0000       11.1793        8.2703        2.5176        5.8533        6.8061        9.1924        5.8908        2.5946        0.9240        1.1024        2.1423        2.7322        3.4679        3.7442        3.2657        1.9957        1.9033        1.7968        1.1226        0.9611        0.8259        0.7100        0.3968        0.3253        0.3067        0.2786        0.3043        0.3271        1.2753        3.4947        0.3079        0.2733        0.2493        0.2179        0.0935        0.0776        0.0848        0.1155        0.0511        0.0615        0.0720        0.0825        0.4328        0.4826        0.4816        0.4268        0.3943        0.8938        0.7233        0.8433        0.8834        0.7448        5.4193        1.7447        0.7177        0.0567        0.0000        0.4887        0.0536        0.0010        0.3801        0.7964        0.0000        0.0000        0.0000        0.0000        0.0747        0.1037        0.2446        0.1886        0.3005        0.4596        0.9316        0.3934        2.1724        2.0311        2.1640        3.9780        4.8461        5.2905        6.6444        6.1832        4.8332        1.9810        1.9978        2.4563        3.3521        3.6060        2.6750        2.0721        2.2736        2.2635        3.4031        4.1199        5.7888        6.1774        3.4937        2.5199        1.8294        1.8938        2.1065        2.0946        1.6636        0.3549        0.6609        0.8591        0.4389        1.1394        0.9022        0.9732        0.3877        0.4761        0.4369        0.8397        0.4720        0.4619        0.4954        1.1417        1.1270        1.7563        0.9171        1.0857        0.7327        0.5997        0.5207        0.5208        0.0628        0.0000        0.1085        0.0523        0.0725        0.0000        0.0000        0.0590        0.5273        0.6121        0.6836        0.8805        1.5109        1.8602        2.0801        1.8474        1.4988        1.1787        1.0453        0.8311        0.4949        0.4794        0.7070        0.3428        0.3625        0.6758        2.0718        1.5385        0.9286        0.0538        0.4591        0.3293        0.1427        0.0354        0.0371        0.2528        0.4189        0.4823        0.4816        0.6350        0.3882        0.2987        0.4749        2.8943        0.7268        0.6173        0.5944        0.6740        0.6302        0.2970        0.3371        1.0348        1.5209        0.9993        1.3996        0.8298        0.0475        1.9983        0.0112        0.0120        0.0075        0.0000        0.0000        0.0372        0.2943        0.3915        1.3558        3.0928        5.5488        7.4439        9.7920       10.4480       12.5746       14.9600       14.5384       20.0036       19.7701       25.7248       30.5053       31.1829        0.0000        0.0000        0.0000        0.0000        0.0000        0.0000        0.0000        0.0000        0.0000        0.0000        0.0000        0.0000        0.0000        0.0000        0.0000        0.0000        0.0000        0.0000        0.0000        0.0000        0.0000        0.0000        0.0000        0.0000        0.0000        0.0000        0.0000        0.0000        0.0000        0.0000        0.0000        0.0000        0.0000        0.0000        0.0000        0.0000        0.0000        0.0000
        0.0000        0.0000        0.0000        0.0000        9.6596        6.6337        5.4310        1.0983        2.1765        4.2320        6.7509        4.4593        2.6415        2.6970        0.9177        2.8409        2.6586        2.3140        2.2391        1.5038        1.2289        1.3516        2.2027        0.6938        0.5799        0.4909        0.4260        0.2413        0.2570        0.2051        0.1619        0.8492        1.2507        0.3854        0.1780        0.2348        0.2378        0.2268        0.2015        0.0886        0.0764        0.0814        0.1029        0.0432        0.0504        0.0590        0.0687        0.3659        0.4099        0.4056        0.3511        0.3143        0.8372        1.0716        0.8335        1.6028        3.3825        1.0143        1.1069        0.0000        0.0000        0.0000        0.0000        0.0043        0.2823        3.0633        0.4801        0.0650        0.0658        0.0000        0.0000        0.2006        0.7331        0.6121        0.4218        0.1843        0.2225        4.0643        4.3324        1.9179        1.5894        1.2566        1.5903        1.6820        2.1708        3.7950        2.5042        1.5458        2.1616        2.0673        2.0371        2.3379        2.5843        1.7173        1.6591        1.7530        1.7796        3.2559        4.2519        5.5360        3.9053        1.5497        0.8211        0.9046        0.8883        1.2535        1.5345        1.6107        0.5188        0.4771        0.4797        0.5759        0.5023        0.5885        0.6821        0.5531        0.5526        0.9998        0.6208        0.5339        0.4145        0.4758        1.1147        0.5061        0.5202        1.5582        2.0156        1.4775        0.8876        0.2604        0.2155        0.2082        0.0000        0.0284        0.0431        0.0000        0.2198        0.3099        0.2626        0.6255        0.8713        1.2722        1.2625        1.6505        2.0241        2.0089        1.8120        2.0823        1.3499        1.0825        0.9036        0.5109        0.1108        0.3229        0.5168        0.4634        0.1760        0.4263        0.3293        0.1323        0.2561        0.0373        0.0584        0.1399        0.4598        0.3765        0.1243        0.6541        1.0360        4.9376        1.5678        0.3222        0.3137        0.3424        3.5529        0.5067        0.5774        0.5547        0.6756        0.1104        0.0734        0.4934        0.4285        2.7261        1.3518        0.8990        0.5187        1.1238        0.0275        0.0652        0.0872        0.0000        0.0000        0.0000        0.7737        1.1983        1.3937        2.0563        3.6380        9.9908       10.4462        7.0392        8.3246       10.2062       11.7610       15.9953       23.1101       26.3950        0.0000        0.0000        0.0000        0.0000        0.0000        0.0000        0.0000        0.0000        0.0000        0.0000        0.0000        0.0000        0.0000        0.0000        0.0000        0.0000        0.0000        0.0000        0.0000        0.0000        0.0000        0.0000        0.0000        0.0000        0.0000        0.0000        0.0000        0.0000        0.0000        0.0000        0.0000        0.0000        0.0000        0.0000        0.0000        0.0000        0.0000        0.0000        0.0000        0.0000        0.0000
        0.0000        0.0000       30.4156       20.4967        9.1973        7.3544        6.9231        3.0972        2.0094        2.9850        1.5731        1.1505        1.2554        3.3227        1.9484        1.7092        1.4244        1.5450        1.4425        1.0753        0.9093        1.1606        1.8959        0.6131        0.5435        0.3970        0.3572        0.2073        0.2283        0.1601        1.3020        1.5282        1.8908        0.9374        0.7027        0.2226        0.2243        0.2164        0.2002        0.0918        0.0837        0.0875        0.8009        0.7153        0.0466        0.0525        0.5534        0.3032        0.3321        0.3258        0.2834        2.3634        1.6075        0.5323        0.5112        0.9899        1.5754        2.2845        1.6414        0.4756        0.1633        0.0393        0.0000        0.4907        0.4343        0.4263        0.0088        0.3811        0.0000        0.0000        0.0000        0.0315        0.0432        1.0722        2.5868        3.5698        4.8697        6.8690        1.9131        1.2016        0.9444        1.2626        1.1402        1.4097        3.8971        4.3437        3.0935        2.7403        2.8425        2.3301        1.1018        2.8013        3.1158        2.0135        2.0092        2.1593        1.6238        1.3767        2.1407        2.2311        1.2875        0.9265        0.7412        1.4922        1.1064        0.9782        0.7914        0.5062        0.4105        0.2302        0.2534        0.5417        0.6195        0.5332        0.3859        0.3038        0.5751        0.5913        0.6239        1.3580        1.7039        0.8195        0.8152        0.4838        0.8005        1.1007        1.3387        1.4157        0.6591        0.1678        0.1728        0.0783        0.1508        0.1937        0.2308        0.1188        0.3537        0.6159        0.5753        0.7848        0.9172        1.0614        1.1998        1.8068        1.9823        2.3637        2.2398        1.4315        1.2168        1.0333        0.8837        0.3877        0.3259        1.9325        3.0827        1.0218        0.3681        0.1729        0.0981        0.1704        0.0000        0.2346        0.2932        0.5732        0.3502        0.8024        1.0618        1.0646        0.8356        1.0667        0.1829        0.1813        0.1897        0.2201        0.2727        0.4775        1.7824        0.7521        0.4466        0.1169        0.0849        0.0852        0.2284        1.1438        0.9605        0.5316        0.4390        0.0488        0.0352        0.1694        0.0000        0.0000        0.0000        0.2238        1.2040        3.9186       14.8952        2.1839        5.6529        7.2797        4.8357        4.9652        6.4171       10.1467       15.8343       17.1822       19.5780        0.0000        0.0000        0.0000        0.0000        0.0000        0.0000        0.0000        0.0000        0.0000        0.0000        0.0000        0.0000        0.0000        0.0000        0.0000        0.0000        0.0000        0.0000        0.0000        0.0000        0.0000        0.0000        0.0000        0.0000        0.0000        0.0000        0.0000        0.0000        0.0000        0.0000        0.0000        0.0000        0.0000        0.0000        0.0000        0.0000        0.0000        0.0000        0.0000        0.0000        0.0000        0.0000
        0.0000        8.8594        9.1176       11.3485       10.6862       14.3596       10.8109        6.0833        4.9569        4.4385        5.8050        6.2407        4.7739        0.5218        0.4468        0.4283        0.5499        0.5915        0.5541        0.5118        0.4723        0.4280        0.3910        0.4987        0.4751        0.3368        0.3108        0.2265        0.2055        0.1867        0.7780        0.5476        0.5764        0.1518        0.1523        0.4509        0.4399        0.2048        0.1967        0.5474        0.4807        0.4582        0.3626        0.1600        0.1737        0.6258        0.6790        0.0312        0.0329        0.0318        0.0500        1.3537        0.3295        0.0836        0.0726        0.1139        0.0934        0.0833        0.5382        0.4176        0.6878        0.3589        0.1480        0.2528        1.5963        1.9986        0.8726        0.6620        0.7048        0.0508        0.3294        1.5627        1.5409        2.2696        2.8014        3.1936        3.7620        2.9837        6.3359        6.5896        5.5684        2.9564        3.1944        1.6856        2.1058        4.1787        4.8130        4.5519        6.0871        4.5621        3.1182        2.4233        2.2323        1.7860        2.4958        2.0764        1.2786        1.3436        1.1539        0.7364        1.6937        0.6470        0.5453        0.4943        0.9190        0.8922        0.4324        0.3501        0.4420        0.2992        0.2195        1.2936        1.8450        1.1488        1.5432        0.7504        1.1116        2.7547        2.2285        0.3396        0.3510        0.4013        0.4310        0.2658        0.4977        0.4575        0.4096        0.1297        0.1248        0.7692        1.0905        0.4407        0.4164        1.9799        1.4794        0.8522        1.0764        2.0423        2.8600        2.8640        2.9450        2.9639        2.5821        1.6978        1.6203        1.7741        1.9387        1.7181        1.5106        1.6516        1.3992        0.7839        1.1696        2.0529        2.8866        1.4455        0.9459        0.3962        0.1242        0.1329        0.3110        0.4877        0.2268        0.8632        1.0196        1.4956        0.7100        0.0000        0.0387        0.0000        0.0489        0.4952        0.1532        0.1006        0.1306        0.2768        0.3288        0.6009        0.2784        0.1487        1.7519        0.7357        0.9227        5.0980        2.5879        2.9651        2.3122        4.3013        0.0000        0.0000        0.0000        0.0000        4.7429        5.6859        6.9546        8.4918        8.9660        6.5622        5.0139        4.8805        3.7723        4.6978        5.6668        7.6314       12.4377       13.3038        0.0000        0.0000        0.0000        0.0000        0.0000        0.0000        0.0000        0.0000        0.0000        0.0000        0.0000        0.0000        0.0000        0.0000        0.0000        0.0000        0.0000        0.0000        0.0000        0.0000        0.0000        0.0000        0.0000        0.0000        0.0000        0.0000        0.0000        0.0000        0.0000        0.0000        0.0000        0.0000        0.0000        0.0000        0.0000        0.0000        0.0000        0.0000        0.0000        0.0000        0.0000        0.0000        0.0000
        0.0000        4.2540        3.5708        8.0456        9.2243        6.8310        8.3227        3.8227        3.8365        2.3003        1.4484        0.3203        0.2050        0.1749        0.2238        0.2467        0.2911        0.5831        0.3604        0.6126        1.0824        0.4363        0.2382        0.2710        0.2606        0.2503        0.2410        0.1835        0.1746        0.1651        0.4437        0.1542        0.1485        0.4076        0.3476        0.3489        0.8410        0.5126        0.6203        2.6453        0.5800        0.4062        0.1572        0.1535        0.1595        0.3966        1.4877        0.0231        0.0227        0.0212        0.0190        0.0822        0.0709        0.0639        0.0612        0.1352        0.1478        0.1692        0.1483        0.2025        0.3958        0.3530        0.1361        0.4024        1.4903        0.1755        0.1668        0.7294        1.0351        1.4361        3.1026        3.5670        3.6961        2.2369        1.6373        2.6899        4.8854        2.5072        0.7607        1.1069        1.2969        1.7036        2.1082        2.2256        2.4505        2.9629        4.1283        7.5016        6.7669        3.6128        1.6923        1.6635        1.8303        1.5846        2.2850        2.5893        2.2126        1.1917        0.8938        0.4627        0.3745        0.3572        0.3751        0.5768        0.5758        0.8017        0.7464        0.9374        0.8853        0.6375        0.1439        0.7210        0.7848        1.1737        1.0988        1.1094        1.6414        1.4965        0.9406        0.1197        0.4914        0.3235        0.3610        1.3042        1.2675        5.4110        1.9716        0.1893        0.1753        0.9188        1.1094        0.4986        0.2096        1.2283        0.5811        1.3813        2.0197        2.7716        2.8959        3.2952        3.5814        3.2951        2.7837        2.1042        1.6069        1.8979        2.0559        2.0336        1.7433        1.2657        1.1629        1.5765        1.5952        1.6445        2.0642        0.4866        0.2888        0.3650        0.5855        0.7036        0.9580        1.4971        1.1111        0.7360        1.6735        1.0069        0.5144        0.0000        0.0000        0.0000        0.0000        0.0493        0.0623        0.0853        0.1180        0.2598        0.3152        0.3233        0.2830        0.9166        1.7873        1.3977        1.8121        1.8967        1.6905        2.1614        0.0000        0.0000        0.0000        0.0000        0.0000        4.5730        7.5751        6.9994       11.8265       17.2354        5.6689        4.2841        4.4765        3.9577        4.0086        4.6285        5.9935        8.9283        0.0000        0.0000        0.0000        0.0000        0.0000        0.0000        0.0000        0.0000        0.0000        0.0000        0.0000        0.0000        0.0000        0.0000        0.0000        0.0000        0.0000        0.0000        0.0000        0.0000        0.0000        0.0000        0.0000        0.0000        0.0000        0.0000        0.0000        0.0000        0.0000        0.0000        0.0000        0.0000        0.0000        0.0000        0.0000        0.0000        0.0000        0.0000        0.0000        0.0000        0.0000        0.0000        0.0000        0.0000        0.0000
        3.5509        1.8355        2.0651        3.6560        5.7885        6.6404        5.7633        5.5759        3.7995        1.6785        0.3959        0.3188        0.2092        0.1587        0.1607        0.1502        0.1645        0.2141        0.2072        0.4787        1.1049        1.7984        0.4700        0.1721        0.3062        0.1849        0.1855        0.1483        0.1494        0.1489        0.4097        1.1094        0.8889        0.1395        0.1379        0.1866        0.3036        0.3803        0.1887        0.4148        0.2742        0.1500        0.1520        0.1448        0.3402        0.5497        0.1331        0.0186        0.0172        0.0158        0.0145        0.0649        0.0585        0.1409        0.1635        0.3505        0.4757        0.2306        0.1961        0.1948        0.6985        0.1718        0.1624        0.5512        0.5334        0.5257        0.1228        0.2176        0.7084        0.6960        0.4454        0.7288        1.2595        1.4883        1.1140        0.4285        0.3973        1.9228        2.0808        3.9756        2.7139        3.6023        3.4916        4.7895        7.5765        4.7929        3.5516        2.6183        2.7480        2.0019        2.7002        2.5163        3.2556        3.2288        1.8688        1.4075        1.2959        0.8482        0.7433        0.6699        0.4348        0.5558        0.6699        0.8763        0.7791        0.6844        0.8902        0.4715        0.6833        0.1755        0.1314        0.1199        0.0596        0.1311        0.5907        1.2254        1.3158        0.8847        1.2885        0.3626        0.3148        0.1865        0.2541        0.6309        0.4301        0.7906        0.8452        0.7562        0.9465        0.1760        0.0447        0.1050        0.4313        0.6360        0.6509        1.2573        1.7782        2.6535        2.9325        3.1912        5.5269        2.7593        2.2365        1.7486        1.5300        1.5897        1.2013        1.4049        1.2523        2.2137        1.3451        1.7059        1.7063        2.6049        4.1152        1.2368        0.9995        1.5591        1.0597        1.1391        2.7652        6.3586        2.1651        2.0572        1.4376        3.3852        1.2106        0.2342        0.2474        0.0000        0.0000        0.0835        0.1113        0.1483        0.3577        0.4136        0.4938        0.5163        0.4822        1.0007        1.0638        0.7383        0.7695        0.6959        0.6404        0.0000        0.0000        0.0000        0.0000        0.0000        0.0000        6.7403        6.3518        5.4896        6.2515        5.5469        5.6372        3.1241        5.1693        4.5563        4.1967        0.0000        0.0000        0.0000        0.0000        0.0000        0.0000        0.0000        0.0000        0.0000        0.0000        0.0000        0.0000        0.0000        0.0000        0.0000        0.0000        0.0000        0.0000        0.0000        0.0000        0.0000        0.0000        0.0000        0.0000        0.0000        0.0000        0.0000        0.0000        0.0000        0.0000        0.0000        0.0000        0.0000        0.0000        0.0000        0.0000        0.0000        0.0000        0.0000        0.0000        0.0000        0.0000        0.0000        0.0000        0.0000        0.0000        0.0000        0.0000
        2.7465        1.6581        1.9997        3.3134        4.4996        2.9901        2.0783        1.8753        1.5506        0.8112        0.4835        0.5892        0.1864        0.5817        0.4725        0.2182        0.1261        0.1214        0.1132        0.1046        0.1370        1.6211        2.2790        0.1276        0.1354        0.2546        0.4253        0.5076        0.3358        0.5570        0.5547        0.1346        0.1338        0.1322        0.1298        0.1743        0.1712        0.3940        0.8631        0.1317        0.1333        0.1355        0.1380        0.1316        0.1338        0.1310        0.1237        0.0290        0.1155        0.0154        0.0145        0.1111        0.0855        0.6652        0.0654        0.6047        0.5116        0.1448        0.1500        0.1857        0.1920        0.2218        0.3113        0.2349        0.2579        0.8985        0.7952        2.0555        1.8981        2.1231        0.8729        2.5484        2.6314        2.2281        0.7677        1.0845        1.9146        1.5515        3.7411        2.0149        2.4745        3.1337        3.3695        2.4660        1.7714        1.4795        2.1189        3.2898        2.3784        2.0869        2.1636        2.8052        3.7983        2.6134        2.6054        2.0226        1.5916        1.7424        1.4173        1.3699        1.1642        0.8252        0.6369        1.1493        1.2961        1.0466        0.5048        0.6279        1.1507        0.7581        0.3702        0.1700        0.4509        0.6512        0.2357        0.1486        0.2606        0.3250        0.7211        0.1668        0.1576        4.2003        2.0868        0.3329        0.2652        0.5210        0.6310        2.1718        2.1771        0.3567        0.2771        0.6058        0.1492        0.0000        0.3600        1.0535        1.0737        1.3683        1.7175        2.2672        3.7070        1.9667        1.6716        1.5465        1.3856        0.9926        0.7490        1.1021        1.2711        1.8219        1.7295        1.3091        3.6031        5.1262        3.0383        0.5057        1.2225        0.3467        0.1771        0.6016        1.5609        1.4217        0.6978        0.9755        0.0000        0.0000        0.1277        0.0000        0.0000        0.0000        0.0000        0.1740        0.2270        0.2880        0.6427        0.8295        0.9572        1.0102        0.9895        1.1113        0.9782        0.8084        0.5971        0.8287        0.0000        0.0000        0.0000        0.0000        0.0000        0.0000        5.0912        9.3851        8.5184        8.0255        6.8907        5.0163        5.6259        3.5148        5.5783        5.0904        6.2605        0.0000        0.0000        0.0000        0.0000        0.0000        0.0000        0.0000        0.0000        0.0000        0.0000        0.0000        0.0000        0.0000        0.0000        0.0000        0.0000        0.0000        0.0000        0.0000        0.0000        0.0000        0.0000        0.0000        0.0000        0.0000        0.0000        0.0000        0.0000        0.0000        0.0000        0.0000        0.0000        0.0000        0.0000        0.0000        0.0000        0.0000        0.0000        0.0000        0.0000        0.0000        0.0000        0.0000        0.0000        0.0000        0.0000        0.0000        0.0000
        8.0121        2.3678        1.8574        2.8571        2.3904        1.6883        1.2115        2.4607        1.4785        0.9315        2.2073        1.6244        1.0980        1.0943        0.7578        0.2282        0.1363        0.1261        0.1120        0.0000        0.0000        0.0000        0.0000        0.0596        0.1405        0.5023        0.3427        0.1057        0.1173        0.1234        0.1243        0.0308        0.0311        0.0308        0.0300        0.1103        0.1074        0.1061        0.1065        0.1081        0.1086        0.1103        0.1126        0.1192        0.1219        0.1203        0.1152        0.8210        3.3053        1.2498        0.0156        0.1676        0.1930        0.5147        0.3772        0.3044        0.3368        0.2635        0.1349        0.1399        0.3474        0.8069        1.6916        1.2192        0.7900        0.1428        0.1163        0.3816        0.3395        0.1728        0.0744        0.9422        1.0756        0.9831        0.9823        0.1682        0.2051        0.1134        0.1237        0.4319        0.5088        0.3055        1.9608        1.8562        2.3356        2.1302        1.3554        2.4071        2.1649        1.8415        1.2473        1.4524        1.2596        1.1834        1.5546        1.2587        1.2972        1.5140        2.0430        1.4990        1.2510        1.8142        2.0809        1.2858        1.2477        1.0102        0.7416        0.9289        1.2776        0.6888        0.4861        0.7729        1.1375        0.9856        0.5059        0.4214        0.3927        0.3196        0.2499        0.1715        0.1494        0.1612        0.1452        0.3667        0.5785        0.9354        1.3855        0.9558        0.4006        0.2490        0.2596        0.1879        0.0000        0.0000        0.1937        0.9522        0.8966        0.7963        0.9933        1.4871        1.5354        1.7541        1.5458        1.4356        1.3690        1.8670        1.7421        1.9090        2.3776        2.8781        1.8506        1.3972        2.3986        3.7423        0.9750        0.6200        0.1080        0.0913        0.0000        0.4429        1.0176        0.6495        0.3639        1.6918        2.4718        0.1861        0.0617        0.0616        0.1526        0.1145        0.1957        0.5577        0.7208        1.0253        1.2992        2.0251        2.0337        2.0729        2.0227        1.9566        1.9295        1.8432        0.0000        0.0000        0.0000        0.0000        0.0000        0.0000        0.0000        0.0000        3.0728        9.3699        9.5517        9.3185        8.5120        3.3300        0.0000        7.0500        7.5000       15.2700       21.3300        0.0000        0.0000        0.0000        0.0000        0.0000        0.0000        0.0000        0.0000        0.0000        0.0000        0.0000        0.0000        0.0000        0.0000        0.0000        0.0000        0.0000        0.0000        0.0000        0.0000        0.0000        0.0000        0.0000        0.0000        0.0000        0.0000        0.0000        0.0000        0.0000        0.0000        0.0000        0.0000        0.0000        0.0000        0.0000        0.0000        0.0000        0.0000        0.0000        0.0000        0.0000        0.0000        0.0000        0.0000        0.0000        0.0000        0.0000        0.0000
        5.3522        5.1691        1.9403        1.4835        2.0679        1.1295        0.5691        0.2938        5.8020        1.8494        0.8961        0.5355        0.3203        2.8353        1.0723        0.1878        0.0982        0.0849        0.1394        0.0517        0.0931        0.0894        0.0417        0.3646        0.1186        0.0453        0.0602        0.0846        0.1010        0.1105        0.1132        0.0286        0.0293        0.0291        0.0281        0.1023        0.0985        0.0965        0.0960        0.0965        0.0962        0.0975        0.1000        0.1129        0.1155        0.1149        0.1128        0.1841        0.9854        0.4332        0.1102        0.1503        0.6621        0.4628        0.2760        0.3668        0.8355        0.4999        0.2041        0.2950        0.9704        1.8154        1.4003        0.6678        0.4604        0.3070        0.4038        0.1115        0.8785        0.1459        0.3477        1.1574        1.4793        0.9771        0.3417        0.2161        0.0568        1.1814        2.4250        2.3523        0.2135        0.1483        0.9476        1.0041        1.9843        3.7214        3.3469        2.4159        1.9871        1.4864        1.0492        0.9926        1.0233        0.9642        1.2707        2.3923        1.7221        1.8000        1.8265        2.1144        1.5802        1.6471        1.7768        1.5388        1.3807        1.0064        1.2294        1.5333        1.2472        1.2050        1.3747        1.7670        2.6951        2.7187        1.6802        1.2906        1.0018        0.8553        0.7396        0.2095        0.3007        0.2944        0.3137        0.6138        1.3039        0.9942        0.9835        0.4510        0.8622        0.9068        0.3189        0.1365        0.0227        0.0679        0.4121        0.6985        0.6614        0.7957        1.0294        1.3148        1.8765        1.7750        1.3048        1.9879        1.2912        1.4271        0.8304        2.0221        2.4897        1.8464        1.3806        1.1699        2.0245        2.3161        1.5670        1.8328        0.3354        0.4216        0.3500        0.2944        0.4112        0.4266        0.3417        1.0933        1.7812        0.0727        0.0862        0.0861        0.0976        0.1571        0.2644        0.8754        0.9618        1.5734        1.8287        2.4124        2.6052        2.7490        2.8746        0.0000        0.0000        0.0000        0.0000        0.0000        0.0000        0.0000        0.0000        0.0000        0.0000        0.0000        7.6519       10.4889       10.6452       10.5911        0.0000        0.0000        0.0000        0.0000        0.0000        0.0000        0.0000        0.0000        0.0000        0.0000        0.0000        0.0000        0.0000        0.0000        0.0000        0.0000        0.0000        0.0000        0.0000        0.0000        0.0000        0.0000        0.0000        0.0000        0.0000        0.0000        0.0000        0.0000        0.0000        0.0000        0.0000        0.0000        0.0000        0.0000        0.0000        0.0000        0.0000        0.0000        0.0000        0.0000        0.0000        0.0000        0.0000        0.0000        0.0000        0.0000        0.0000        0.0000        0.0000        0.0000        0.0000        0.0000        0.0000        0.0000        0.0000
        0.0000        0.0000        5.2772        1.3515        0.0000        3.5063        1.1041        0.1469        1.9997        0.5420        0.3593        0.5394        5.3591        1.2963        1.6374        0.3373        0.3123        0.3709        0.2539        0.0777        0.0713        0.0000        0.0000        0.0488        0.0544        0.1029        0.0813        0.0741        0.0934        0.1042        0.1072        0.0271        0.0278        0.0275        0.0261        0.0932        0.0881        0.0849        0.2272        0.0824        0.1872        0.0820        0.0859        0.0978        0.1060        0.1029        0.1030        0.0273        0.2697        0.9075        0.3033        0.9632        1.3472        0.1234        0.0199        0.2420        0.3043        0.3810        1.1028        1.2839        1.4652        1.6750        1.3406        0.2372        0.3800        0.4477        0.1928        1.0959        1.5546        2.4551        5.8137        5.4809        1.7361        0.9543        0.7909        1.2457        1.2513        1.2640        3.4447        2.9589        2.1891        0.8823        0.7341        0.5005        0.4649        1.2023        1.4103        1.7144        2.0013        1.1705        0.9073        0.7611        0.9320        1.0137        1.2556        2.1068        2.9009        2.8554        3.0408        2.3428        1.8227        1.8944        1.5884        1.3456        1.4991        0.9849        1.3099        1.9182        5.2305        5.0526        3.1941        3.4617        3.6439        3.3193        2.3818        2.5306        2.7316        1.7409        1.0648        0.3771        0.2119        0.2046        0.2830        0.5571        1.0521        1.0479        1.2783        0.9335        0.2179        0.1239        0.1095        0.2601        0.0392        0.0704        0.3002        0.7670        0.5469        0.7109        0.8018        1.1053        1.0806        1.1297        1.0348        1.7133        1.0644        1.6077        1.8592        2.4688        2.0857        1.5730        1.5409        1.3058        1.8734        1.5846        1.4576        1.1346        0.0985        0.1534        0.2163        0.4964        0.6132        0.6108        1.7725        0.9009        0.5962        0.2617        0.1728        0.1925        0.2358        0.3179        0.4391        1.2175        1.3667        1.7802        1.9714        2.7673        3.5317        4.2679        4.4515        3.9211        0.0000        0.0000        5.8123        0.0000        0.0000        0.0000        0.0000        0.0000        0.0000       14.1289        9.5799       12.5744        0.0000        0.0000        0.0000        0.0000        0.0000        0.0000        0.0000        0.0000        0.0000        0.0000        0.0000        0.0000        0.0000        0.0000        0.0000        0.0000        0.0000        0.0000        0.0000        0.0000        0.0000        0.0000        0.0000        0.0000        0.0000        0.0000        0.0000        0.0000        0.0000        0.0000        0.0000        0.0000        0.0000        0.0000        0.0000        0.0000        0.0000        0.0000        0.0000        0.0000        0.0000        0.0000        0.0000        0.0000        0.0000        0.0000        0.0000        0.0000        0.0000        0.0000        0.0000        0.0000        0.0000        0.0000        0.0000        0.0000        0.0000
        0.0000        0.0000        0.0000        0.0000        0.0000        2.2458        3.1133        3.9066        1.3556        0.7873        0.7858        1.0398        1.8470        1.4017        1.8872        0.3167        0.1710        0.4084        0.0292        0.0000        0.0000        0.0000        0.0000        0.0467        0.0189        0.0861        0.0481        0.0741        0.0938        0.1042        0.1054        0.0262        0.0264        0.0256        0.0239        0.0835        0.0766        0.0719        0.0690        0.0666        0.0641        0.2324        0.1884        0.1482        0.1831        0.2830        0.4172        0.8160        0.8725        1.3349        0.6622        0.8185        0.2639        0.4490        2.0949        1.1818        0.8790        1.2212        0.5815        0.6364        0.2038        0.5412        0.4949        0.2318        0.4644        0.6970        1.0058        2.5498        2.6404        1.8104        3.4647        3.1568        2.8810        0.3789        0.1051        0.0646        0.1256        0.2947        0.6586        1.3259        2.5602        2.3746        0.6699        0.4491        0.3084        0.7409        1.5081        2.8668        3.4487        2.3549        2.2452        1.1218        1.6733        1.5691        1.6174        2.7510        3.1074        3.2131        2.8408        2.6931        1.9109        1.5712        1.3047        1.4731        1.2747        1.1912        1.1609        1.4285        2.3421        5.4860        6.0723        4.9248        4.7479        4.6932        4.1707        3.4618        2.5032        2.2330        1.3109        0.6463        0.2154        0.3880        0.1936        0.8490        0.9711        0.7236        1.1652        1.1588        0.6368        0.4924        0.5790        0.2382        0.0195        0.0164        0.0000        0.5725        0.7336        0.7835        0.7702        1.0240        1.0384        0.8344        0.7437        0.7438        1.2627        1.7170        3.7322        2.9529        1.4881        1.4615        1.8778        1.3439        1.6954        1.9456        1.5642        0.2392        0.1350        0.3768        1.1857        0.8962        1.7806        1.0178        0.9322        0.9835        0.7941        0.2027        0.3217        0.3811        0.4840        0.5971        0.7208        1.9053        2.2474        2.5347        2.6606        3.1293        3.3094        3.7059        3.5851        3.2010        2.8943        3.3266        3.2584        3.9006        0.0000        0.0000        0.0000        0.0000        8.3146        7.5916        8.5556       12.2286        0.0000        0.0000        0.0000        0.0000        0.0000        0.0000        0.0000        0.0000        0.0000        0.0000        0.0000        0.0000        0.0000        0.0000        0.0000        0.0000        0.0000        0.0000        0.0000        0.0000        0.0000        0.0000        0.0000        0.0000        0.0000        0.0000        0.0000        0.0000        0.0000        0.0000        0.0000        0.0000        0.0000        0.0000        0.0000        0.0000        0.0000        0.0000        0.0000        0.0000        0.0000        0.0000        0.0000        0.0000        0.0000        0.0000        0.0000        0.0000        0.0000        0.0000        0.0000        0.0000        0.0000        0.0000        0.0000        0.0000        0.0000
        0.0000        0.0000        0.0000        0.0000        0.0000        3.6967        2.9734        3.3834        3.7644        0.7761        1.3548        0.8555        1.4313        3.2729        2.2385        0.2604        0.2584        0.0000        0.0000        0.0870        0.2775        0.0266        0.0239        0.0783        0.0529        0.0959        0.0490        0.0806        0.1868        0.2354        0.1123        0.0187        0.0185        0.0176        0.0159        0.0574        0.0507        0.0458        0.1537        0.0210        0.0191        0.2094        0.1559        0.7347        1.0087        0.8001        0.6899        1.5512        0.8741        0.1847        0.6643        0.1851        1.2623        1.9743        1.9166        0.4840        0.4395        0.2929        0.2981        0.1622        0.0999        0.4255        0.3955        0.2042        0.6246        1.2307        1.2220        1.0159        0.4041        0.8865        0.4400        1.6521        1.3417        0.4976        1.8089        4.5950        0.9340        0.1995        0.6719        1.1403        1.4771        1.2070        1.0527        1.9222        1.7336        0.4747        0.8434        2.0038        1.5033        2.0949        1.6282        1.3477        1.7235        1.7959        2.4915        2.6280        2.5884        2.6626        2.2716        2.1878        1.9796        1.8712        1.4544        0.8058        0.8509        0.7579        0.7256        0.9523        1.1191        1.6165        1.6603        2.6123        3.2908        2.9032        2.7617        2.9679        3.0635        2.8026        2.3560        1.8894        1.5072        1.3177        1.0243        0.2396        0.4415        0.0897        0.4758        1.8707        1.2367        1.1505        1.6018        1.3424        0.7936        0.9738        1.2335        1.7921        1.2175        1.2074        1.8327        1.8339        1.3958        0.9766        0.7262        2.4227        3.1722        5.0256        5.6340        2.6169        0.8622        0.1067        0.1068        1.1284        1.0290        1.3335        1.4784        1.2335        5.6096        2.0272        1.9032        1.6943        1.6762        1.5926        1.1433        0.3538        0.2370        0.2671        0.4443        1.5145        2.1560        2.7092        3.0529        3.6051        3.8669        3.3701        3.6277        3.3011        3.5288        3.8699        2.8473        2.4599        2.3472        2.2281        2.4941        2.3980        0.0000        0.0000        0.0000        1.8298        1.8155        3.7738        4.9635       10.5892       11.8629        0.0000        0.0000        0.0000        0.0000        0.0000        0.0000        0.0000        0.0000        0.0000        0.0000        0.0000        0.0000        0.0000        0.0000        0.0000        0.0000        0.0000        0.0000        0.0000        0.0000        0.0000        0.0000        0.0000        0.0000        0.0000        0.0000        0.0000        0.0000        0.0000        0.0000        0.0000        0.0000        0.0000        0.0000        0.0000        0.0000        0.0000        0.0000        0.0000        0.0000        0.0000        0.0000        0.0000        0.0000        0.0000        0.0000        0.0000        0.0000        0.0000        0.0000        0.0000        0.0000        0.0000        0.0000        0.0000        0.0000
        0.0000        0.0000        0.0000        0.0000        0.0000        5.3168        4.0053        1.3034        1.6814        0.9494        0.5385        1.2234        4.2273        0.8990        2.1716        0.4643        0.0574        0.0000        0.0000        0.0866        0.1429        0.1008        0.2185        0.5266        0.5646        0.3966        0.0720        0.0817        0.1034        0.1134        0.1103        0.0180        0.0175        0.0163        0.0144        0.0498        0.0418        0.0354        0.0308        0.0811        0.0113        0.0117        0.2918        0.8736        0.9722        1.1447        0.6351        0.5813        1.1489        1.2053        0.8460        1.4184        0.7702        0.5045        0.5220        0.7491        0.5404        0.0785        0.0835        0.0716        0.0766        0.3287        0.9925        0.5783        0.3836        0.5272        0.6752        0.7698        0.8280        0.6114        0.6090        0.6447        0.7600        2.2956        3.3733        4.9074        3.4500        2.5975        1.4647        1.1847        1.8019        3.3366        1.9588        1.5173        1.9067        0.7147        0.7175        0.6523        1.2262        1.6365        1.3258        1.4245        1.6885        2.3162        2.9885        3.0198        3.1851        3.1573        2.7759        2.1879        1.9035        1.5701        1.4413        0.8601        0.6852        0.7360        0.7932        0.8012        1.1316        1.3559        1.4614        2.3780        3.0861        3.4516        3.6538        5.2323        4.7765        3.4587        2.9918        2.7684        2.5680        2.3386        1.9991        0.3501        0.2778        0.0750        0.7468        1.8019        1.1495        1.3364        1.4491        1.5281        0.9472        0.9781        1.4218        2.0583        2.2143        2.1295        1.6346        1.0992        0.7073        0.8891        1.0992        4.4565        3.9703        2.7996        1.3430        0.9543        0.2641        0.3150        0.5165        1.1918        0.9575        1.0112        1.2686        1.7847        2.0530        2.6056        1.9350        2.6143        2.2712        1.8435        1.4225        0.9196        0.2938        0.3423        0.5842        2.0092        2.8305        3.6608        4.5059        6.3966        6.3843        5.3306        5.7356        4.5366        4.5475        3.9972        3.5146        2.5696        2.4333        2.2739        3.1432        3.0990        0.0000        0.0000        2.4198        2.0632        2.2113        1.7432        2.6290        9.3818       11.2774       14.8098       18.9038       22.1077       23.0174       26.5122        0.0000        0.0000        0.0000        0.0000        0.0000        0.0000        0.0000        0.0000        0.0000        0.0000        0.0000        0.0000        0.0000        0.0000        0.0000        0.0000        0.0000        0.0000        0.0000        0.0000        0.0000        0.0000        0.0000        0.0000        0.0000        0.0000        0.0000        0.0000        0.0000        0.0000        0.0000        0.0000        0.0000        0.0000        0.0000        0.0000        0.0000        0.0000        0.0000        0.0000        0.0000        0.0000        0.0000        0.0000        0.0000        0.0000        0.0000        0.0000        0.0000        0.0000        0.0000
        0.0000        0.0000        0.0000        0.0000       13.6251        7.7747        4.9827        2.0027        1.0346        0.8458        0.8325        2.4702        0.6043        2.0711        1.1296        1.3912        2.3505        0.4817        0.9659        1.0922        0.4130        0.3421        0.1282        0.2177        0.2860        0.2457        0.8458        1.9079        1.5631        0.3587        0.1188        0.7371        0.0181        0.0163        0.0143        0.1626        0.1737        0.2876        0.3817        0.6846        0.0088        0.1012        0.5579        1.0350        0.1179        0.0725        0.0699        0.4776        1.3073        2.1153        1.4935        0.0630        0.0637        0.3235        1.0743        0.7534        0.1795        0.0673        0.0218        0.0206        0.0198        0.4235        0.6475        0.8102        1.0693        0.9200        0.6381        1.0526        0.4069        0.2024        0.3332        0.4588        0.4083        1.3781        1.5641        4.1564        5.6581        6.9160        3.9865        3.8412        3.3893        3.0782        3.2416        2.9066        1.7276        1.4064        1.7324        1.1278        0.8877        1.0902        0.8403        1.4408        1.8524        2.1323        1.7857        1.9794        2.3762        2.2928        2.3556        2.1325        1.7031        1.6054        1.2471        0.7908        0.7788        0.7688        0.9785        1.0128        1.2614        1.6832        2.2683        2.9714        3.0935        3.2842        3.4713        4.9129        5.5713        4.9406        3.6061        3.7745        3.4290        2.8196        2.2338        0.7419        0.2747        0.2449        1.3085        2.7101        2.6314        1.1492        1.0201        1.1517        1.3632        0.9420        0.8954        1.6086        4.5041        6.1457        6.2423        4.6378        5.0114        4.0867        3.3914        3.6852        3.6868        2.5777        2.2087        0.9296        0.3103        0.3452        0.1871        1.0452        1.0175        1.1843        1.5881        2.0426        1.7631        1.8506        1.9695        2.9935        2.3335        2.5907        2.2414        0.9717        0.6711        1.0226        1.0280        2.6083        3.5181        5.0598        4.7875        5.0392        4.5829        4.7975        5.4106        4.6951        3.6750        3.5737        3.4097        2.9252        2.7826        2.6014        5.2192        4.8157        0.0000        2.7439        2.0173        1.3375        3.0356        2.0117        2.3986        7.8857        9.9146       13.8695       17.6237       19.9008       23.6810       27.1600       31.2150        0.0000        0.0000        0.0000        0.0000        0.0000        0.0000        0.0000        0.0000        0.0000        0.0000        0.0000        0.0000        0.0000        0.0000        0.0000        0.0000        0.0000        0.0000        0.0000        0.0000        0.0000        0.0000        0.0000        0.0000        0.0000        0.0000        0.0000        0.0000        0.0000        0.0000        0.0000        0.0000        0.0000        0.0000        0.0000        0.0000        0.0000        0.0000        0.0000        0.0000        0.0000        0.0000        0.0000        0.0000        0.0000        0.0000        0.0000        0.0000        0.0000        0.0000
        0.0000        0.0000        0.0000        0.0000        8.1901        8.5240        5.2856        2.4008        1.5993        1.3748        1.3494        0.6732        0.2295        2.2762        4.2358        3.3562        2.4536        2.0418        0.8629        0.7524        0.6869        0.6535        0.3944        1.1400        1.0953        0.5608        0.2821        0.2087        0.2876        0.2697        0.1579        0.0698        0.0196        0.0175        0.4824        0.3176        0.5197        0.4982        0.5619        0.9860        0.9817        0.1805        1.8810        1.6282        0.8399        0.8329        1.0043        1.1145        0.0608        0.0849        0.0407        0.2432        0.7962        1.4402        2.3106        2.6449        2.0007        0.7696        0.1224        0.0485        0.4239        0.2541        0.4211        0.4299        0.5273        0.4134        0.3168        0.9479        0.8161        0.7270        0.2459        0.3375        0.3361        1.1857        0.3426        1.1194        3.4359        2.5564        3.2872        2.5886        1.9658        2.1402        2.2424        1.3073        0.8294        1.4147        1.8756        1.8174        1.2801        0.9451        0.7349        0.9663        0.8184        1.0703        1.3469        1.8385        2.2486        2.4048        2.7346        2.3756        2.0153        2.1741        1.5801        0.8469        0.8403        1.0292        1.2242        1.1593        1.3843        1.5543        2.5013        3.4633        3.1248        3.2126        3.6137        4.3832        4.1176        5.6506        3.5114        4.2170        4.2300        3.1756        2.0569        0.4857        0.3886        0.5997        0.3153        0.4159        0.3611        0.8654        0.9982        1.1285        0.9196        1.3711        2.8500        4.9907        4.8428        5.1316        3.5157        2.5695        2.6292        1.7750        2.1460        2.8851        2.2621        1.4946        1.2484        1.7123        1.4082        0.8058        0.8068        1.4880        1.5686        1.8812        1.8126        1.8610        1.9263        1.9836        2.3699        3.1502        2.4625        2.3437        1.8993        0.8759        1.0657        1.1565        1.7008        3.1693        3.4476        3.9836        4.7985        5.5753        5.4595        4.8100        4.8722        4.4638        4.4709        4.1902        4.4179        3.5102        3.3856        3.2098        5.9847        4.9465        5.3938        3.7457        3.6413        2.9348        2.3324        1.5629        2.5195        7.5904        9.4238       13.7915       18.8458       20.4293       23.1006       25.3477       26.4324        0.0000        0.0000        0.0000        0.0000        0.0000        0.0000        0.0000        0.0000        0.0000        0.0000        0.0000        0.0000        0.0000        0.0000        0.0000        0.0000        0.0000        0.0000        0.0000        0.0000        0.0000        0.0000        0.0000        0.0000        0.0000        0.0000        0.0000        0.0000        0.0000        0.0000        0.0000        0.0000        0.0000        0.0000        0.0000        0.0000        0.0000        0.0000        0.0000        0.0000        0.0000        0.0000        0.0000        0.0000        0.0000        0.0000        0.0000        0.0000        0.0000        0.0000
        0.0000        0.0000        0.0000        0.0000        7.0057        6.5731        5.4819        4.5852        2.9907        2.5420        1.7732        0.2048        1.4018        1.8712        1.3783        3.0475        1.5804        1.1930        0.4904        0.2090        0.9490        1.3746        0.7421        0.1848        0.3811        0.5468        0.8139        0.2440        0.2577        0.1218        0.1479        0.1226        0.0158        0.5997        2.5371        3.6768        2.6367        0.2634        0.5030        1.3591        2.1337        0.4514        0.7872        2.0372        1.0278        0.8983        0.7514        2.3816        1.4393        0.2527        0.0634        0.7433        0.2834        1.0723        0.8306        0.1409        1.1075        1.4242        0.7844        1.5658        0.6325        0.2292        0.1076        0.1781        0.2108        0.8242        1.2023        0.7026        1.6531        1.7978        1.2093        1.4301        0.8742        0.7094        0.4795        0.9219        0.9232        1.1344        2.2893        2.4887        3.0413        2.3168        1.8661        1.1748        1.0055        1.7103        2.2717        1.5515        0.7294        0.1993        0.5026        2.6814        4.4332        2.1765        1.5972        2.4225        3.0246        3.4233        3.2539        2.2082        1.9959        2.1963        1.7821        1.2286        1.2063        0.8093        0.8432        1.3786        1.7297        2.1620        2.4937        2.5409        2.3110        2.0099        2.2319        3.1346        3.2415        2.6731        3.0642        2.9562        2.4919        1.9167        1.4320        0.4908        0.3408        0.1265        0.1977        0.7624        0.6182        0.5896        1.0918        0.3244        2.2622        2.5293        1.9194        2.9046        3.3338        1.1580        0.1123        1.2549        1.0788        1.7983        2.0329        2.1195        3.9589        4.6845        5.1017        4.3414        3.4922        3.5612        4.8554        3.1904        2.7529        2.3715        2.0233        2.3947        3.1095        2.7153        3.0900        2.7020        2.3363        2.2151        2.0105        1.8881        1.7780        1.9513        2.0230        2.1385        2.9320        3.2711        3.4391        4.6701        5.1069        5.2708        4.7489        4.7584        6.1102        7.2620        6.0774        4.8085        4.2771        4.0963        4.8120        4.9338        5.5591        4.9089        6.2021        4.2926        2.9778        3.9809        5.7582        5.3139        6.2009        9.7119       12.4747       16.6038       20.8048       22.8008       22.0938        0.0000        0.0000        0.0000        0.0000        0.0000        0.0000        0.0000        0.0000        0.0000        0.0000        0.0000        0.0000        0.0000        0.0000        0.0000        0.0000        0.0000        0.0000        0.0000        0.0000        0.0000        0.0000        0.0000        0.0000        0.0000        0.0000        0.0000        0.0000        0.0000        0.0000        0.0000        0.0000        0.0000        0.0000        0.0000        0.0000        0.0000        0.0000        0.0000        0.0000        0.0000        0.0000        0.0000        0.0000        0.0000        0.0000        0.0000        0.0000        0.0000        0.0000
        0.0000        0.0000        0.0000        0.0000        0.0000        0.0000        0.0000        0.0000        3.4518        2.9905        2.1878        0.8241        0.5221        0.3906        1.1895        2.3128        1.4405        0.4563        0.7737        0.4470        0.4530        0.0609        0.0265        0.0401        0.0555        0.1321        0.1180        0.8374        3.6293        0.8610        0.1882        3.9456        1.3080        2.3581        0.9878        0.1436        0.8065        1.4218        1.2847        0.3498        0.0022        0.0439        0.0440        0.1493        0.2848        0.2852        1.5708        2.8317        1.8546        0.9667        0.6962        0.2884        0.3121        0.8533        0.4049        0.7616        1.3434        1.0495        0.3815        1.6639        1.6174        0.9136        1.3447        1.1855        0.8745        1.2127        1.3659        2.0972        1.3661        0.8618        0.6406        0.9386        1.3132        0.7579        1.3131        0.5930        0.3503        0.3217        0.4465        1.0093        1.0337        1.3667        2.1546        2.8347        1.7956        1.9464        3.1209        2.1431        3.1390        2.6461        1.6656        1.5616        2.0477        2.9792        3.8599        4.6331        2.7658        3.3878        3.8100        3.2393        2.3407        1.9738        1.6660        0.8266        0.8658        1.0494        1.7497        2.2677        2.3830        2.7593        4.0555        3.7323        1.9867        2.0232        2.1521        2.4324        2.8826        2.7819        2.6747        2.6089        2.0955        1.8207        1.4753        0.5789        0.2668        0.1867        0.2604        3.9552        3.0511        3.1569        1.0731        0.9129        4.5917        3.5121        0.6081        1.3612        0.7696        0.9614        0.4214        3.3020        2.5166        0.8325        0.5294        1.5944        1.2016        2.1966        3.2451        4.0955        4.5213        4.1403        2.4325        2.4384        2.6147        2.3367        2.2918        2.2877        3.0933        4.5292        2.8311        2.8177        2.8150        2.7116        2.5882        4.1632        2.0094        1.6197        2.0046        3.0372        3.3053        3.2461        3.5489        4.2760        5.1054        5.2207        5.1264        5.2241        8.3235        6.3499        5.8551        5.0232        5.3852        4.7353        4.4906        4.3055        4.0673        3.9317        4.2435        3.6385        3.6156        4.0970        5.0434        4.7248        5.4473        7.4528       11.3924       19.8154       21.5049        0.0000        0.0000        0.0000        0.0000        0.0000        0.0000        0.0000        0.0000        0.0000        0.0000        0.0000        0.0000        0.0000        0.0000        0.0000        0.0000        0.0000        0.0000        0.0000        0.0000        0.0000        0.0000        0.0000        0.0000        0.0000        0.0000        0.0000        0.0000        0.0000        0.0000        0.0000        0.0000        0.0000        0.0000        0.0000        0.0000        0.0000        0.0000        0.0000        0.0000        0.0000        0.0000        0.0000        0.0000        0.0000        0.0000        0.0000        0.0000        0.0000        0.0000        0.0000        0.0000
        0.0000        0.0000        0.0000        0.0000        0.0000        0.0000        0.0000        0.0000        0.0000        0.0000        3.1910        0.9643        0.0000        0.2416        1.4593        1.8404        0.3223        0.4145        0.7181        0.2116        0.1181        0.1088        0.0000        0.0800        0.1009        0.1148        0.3103        0.7030        1.1953        1.2610        0.8184        0.6106        0.9715        0.2996        0.6784        1.5099        0.4353        0.0543        0.0535        0.2781        0.8106        1.0318        0.4332        0.5203        0.4321        0.5207        1.9007        2.0382        0.3315        1.3810        0.5404        0.5125        0.7666        0.9741        0.2209        0.3360        1.3034        0.6467        0.7555        0.2880        1.1450        1.7439        1.6163        2.7693        2.6216        2.1971        2.7769        2.9732        2.1479        1.1168        0.9013        1.1240        0.4357        0.3836        0.5385        0.6438        0.5714        0.7925        0.8498        1.1399        1.0722        1.0721        1.5417        1.0896        0.9707        0.7675        0.8219        1.0093        1.9825        1.4678        1.8982        2.1982        1.5631        1.9263        3.1249        2.3768        4.0925        7.8437        7.3774        4.2453        2.3475        2.6158        2.3206        1.5972        1.8331        1.7691        2.2574        2.9345        2.8916        3.0089        3.2586        5.1979        3.6594        2.2517        2.6227        3.3022        3.1251        2.9186        2.8551        2.6583        2.4341        2.1843        1.7260        0.6006        0.3864        0.3037        0.3342        2.7595        3.8088        4.5549        1.1825        1.4558        4.1247        1.7593        0.9012        2.4593        1.7312        1.4510        0.9214        1.9165        1.3290        2.8793        0.9438        2.0076        1.0808        1.6963        3.2113        2.9076        3.7426        3.0272        3.2335        4.4875        3.3934        2.8737        2.8457        2.3108        2.5019        3.5896        4.0911        2.3518        2.2014        2.3529        2.4078        3.8000        3.4188        1.9104        2.9468        2.7084        3.4671        3.7934        3.6355        4.8239        4.9464        5.3425        6.5251        6.0535        7.2604        8.2569        8.9245        8.5129        6.9790       13.4099        5.5896        5.7407        5.4217        5.1006        4.5785        4.2915        4.3264        4.6224        5.2466        4.7137        5.6443        9.1212        0.0000        0.0000        0.0000        0.0000        0.0000        0.0000        0.0000        0.0000        0.0000        0.0000        0.0000        0.0000        0.0000        0.0000        0.0000        0.0000        0.0000        0.0000        0.0000        0.0000        0.0000        0.0000        0.0000        0.0000        0.0000        0.0000        0.0000        0.0000        0.0000        0.0000        0.0000        0.0000        0.0000        0.0000        0.0000        0.0000        0.0000        0.0000        0.0000        0.0000        0.0000        0.0000        0.0000        0.0000        0.0000        0.0000        0.0000        0.0000        0.0000        0.0000        0.0000        0.0000        0.0000        0.0000        0.0000
        0.0000        0.0000        0.0000        0.0000        0.0000        0.0000        0.0000        0.0000        0.0000        0.0000        3.4612        6.2036        2.0464        3.0463        3.3539        0.5777        0.4892        2.0207        1.7863        0.8042        1.1474        1.5773        0.3840        0.6598        0.4865        0.4245        0.9188        1.1534        1.1956        0.6715        0.7766        1.2452        0.9261        0.4568        0.4208        0.1031        0.1020        0.2184        0.9457        1.2681        0.9258        1.8741        1.4957        0.4368        0.7601        0.6485        0.0029        0.0363        0.0087        0.0383        0.1426        1.1786        0.7536        1.0129        0.3116        0.3578        0.2661        0.0594        0.1741        0.1614        0.0407        0.0407        0.5750        0.8294        0.0639        0.5709        0.1955        0.2060        0.1982        0.2939        0.6123        0.6785        1.2973        0.7432        0.3417        1.3916        1.9272        1.5887        1.0450        1.0527        0.6022        0.2444        0.6996        0.9146        0.6634        0.8142        2.1022        1.7794        0.6828        0.7752        2.4290        2.2051        2.1880        2.2484        2.4894        2.8895        3.8738        5.8510        6.4036        5.2556        3.2218        3.7071        2.6531        1.8506        2.1275        4.3861        2.1125        2.6314        2.9320        3.8457        3.9498        3.3234        2.6221        2.9521        2.9503        3.6399        4.7584        3.8966        3.7600        2.9069        2.9688        1.9983        1.7551        0.8359        0.6669        0.5885        0.4381        2.0666        2.5134        4.8102        2.1831        1.1909        1.6137        0.8919        0.4546        0.7324        1.7910        1.7572        0.4742        0.9469        1.9975        3.7437        1.1500        9.0598        1.4715        0.9041        4.7072        4.4997        4.4771        7.1689        5.6438        3.4022        2.8787        3.1887        2.6506        2.6543        2.9079        2.9185        2.6794        1.6718        1.6484        2.0899        2.3434        3.3754        4.0479        2.4648        5.2686        3.5251        4.8079        4.2829        4.5542        8.5812        6.0615        6.0213        6.7530        7.2426        9.8128       10.7860       11.5336        8.1583        8.2639        7.9365        7.1363        6.4140        5.8614        5.7896        5.9611        4.9827        5.0211        5.2206        5.6003        5.6304        6.1479        0.0000        0.0000        0.0000        0.0000        0.0000        0.0000        0.0000        0.0000        0.0000        0.0000        0.0000        0.0000        0.0000        0.0000        0.0000        0.0000        0.0000        0.0000        0.0000        0.0000        0.0000        0.0000        0.0000        0.0000        0.0000        0.0000        0.0000        0.0000        0.0000        0.0000        0.0000        0.0000        0.0000        0.0000        0.0000        0.0000        0.0000        0.0000        0.0000        0.0000        0.0000        0.0000        0.0000        0.0000        0.0000        0.0000        0.0000        0.0000        0.0000        0.0000        0.0000        0.0000        0.0000        0.0000        0.0000        0.0000
        0.0000        0.0000        0.0000        0.0000        0.0000        0.0000        0.0000        0.0000        0.0000        0.0000        5.0828        5.9339        8.5776        8.6184        5.2155        1.7777        1.7758        2.5092        0.2391        0.7575        2.0088        4.1268        2.2894        0.3951        0.8978        2.0310        0.5928        0.2276        0.4167        0.1930        0.2062        0.0610        1.2028        1.7299        2.5230        1.0176        0.1195        0.0103        0.1234        1.3171        1.5210        0.4881        0.2724        0.3724        0.1431        0.0022        0.0026        0.0036        0.0041        0.1631        0.0872        0.2346        0.0355        0.1590        0.1767        0.2468        0.2939        0.2470        0.2706        0.0945        0.0300        0.0537        0.1363        0.0391        0.0627        0.0410        0.0198        0.0433        0.0522        0.0504        0.5345        1.7418        1.0027        0.9104        1.5106        1.5663        1.2865        1.6035        0.6754        0.5788        0.5363        0.4309        0.3489        0.2261        0.4013        0.1613        0.2847        0.1600        0.1128        0.1533        0.2455        0.5621        0.8493        1.1026        1.2226        1.8420        2.1800        2.7143        3.1059        2.8568        2.9384        3.0718        3.2788        2.9684        3.0332        2.4662        2.2732        3.4391        3.4986        3.8117        3.8539        4.5672        4.4239        3.8545        4.1159        3.6868        3.4329        3.5077        3.3603        2.7798        2.6228        2.4377        2.1967        1.8951        1.5790        1.3630        1.2351        1.2333        1.4794        0.7774        1.0114        0.3285        0.1758        1.8233        0.8760        1.9257        1.7611        1.4348        2.1518        1.8764        1.8360        4.0977        1.7297        1.7357        7.1677        7.1127        2.9843        5.6470        4.2276        5.5344        4.6999        3.3350        2.9744        3.0669        4.1583        2.7586        1.5079        1.1929        2.1589        2.8642        2.8236        0.4134        1.4229        4.2214        2.6090        5.3426        7.7102        9.5547       10.8409        7.4435        5.6272       14.9461        5.8309        5.3159        6.8916       11.3399       17.0851       13.2506       12.4899       13.5657       13.7777       12.3310       10.9029        6.4501        7.9536        8.0666        5.7670        5.7920        5.9473        9.3645        0.0000        0.0000        0.0000        0.0000        0.0000        0.0000        0.0000        0.0000        0.0000        0.0000        0.0000        0.0000        0.0000        0.0000        0.0000        0.0000        0.0000        0.0000        0.0000        0.0000        0.0000        0.0000        0.0000        0.0000        0.0000        0.0000        0.0000        0.0000        0.0000        0.0000        0.0000        0.0000        0.0000        0.0000        0.0000        0.0000        0.0000        0.0000        0.0000        0.0000        0.0000        0.0000        0.0000        0.0000        0.0000        0.0000        0.0000        0.0000        0.0000        0.0000        0.0000        0.0000        0.0000        0.0000        0.0000        0.0000        0.0000        0.0000        0.0000
        0.0000        0.0000        0.0000        0.0000        0.0000        0.0000        0.0000        0.0000        0.0000        0.0000        0.0000        4.5993        5.0733        3.2649        2.3984        2.8467        2.1127        1.5053        0.8483        0.3072        1.0346        0.4398        1.6585        0.8893        1.5095        1.7684        1.0950        0.8044        1.1646        0.3971        0.1303        0.1107        0.7873        0.5114        0.1069        0.1092        0.3826        0.3303        0.7356        0.4136        0.0810        0.0049        0.0804        0.1726        0.6018        0.1139        0.1201        0.2679        0.0627        0.1924        0.1106        1.3342        0.4584        0.1590        0.1355        0.1881        0.0413        0.0532        0.0770        0.2535        0.0539        0.1954        0.1961        0.1106        0.1869        0.1596        0.0234        0.0512        0.1210        0.8775        1.6805        1.2399        1.8375        1.7192        1.1842        0.6651        0.9337        0.6250        0.6064        0.6699        0.6293        0.5106        0.3836        0.1590        0.1177        0.0605        0.0508        0.0698        0.1006        0.1175        0.1094        0.4178        0.5062        0.5702        0.8122        1.6370        2.2494        3.0818        3.5156        3.4417        4.2597        5.5717        4.5938        4.5774        5.1779        5.0304        3.3105        3.7099        7.2650        9.5862        6.1064        5.1094        6.7883        6.0701        4.5997        4.6975        6.2357        8.3885        5.2366        3.0035        3.0031        2.9222        2.5772        2.3439        2.1577        1.7498        1.5735        1.2393        1.1471        1.0263        0.7826        1.7594        0.5958        0.4373        0.2992        2.2725        2.1055        2.2936        2.5953        6.5731        3.8584        2.3942        4.1711        5.3171        5.2055        5.3879        5.6664        6.0584        7.3316        5.5020        5.1763        3.6575        3.4580        2.9468        2.9711        1.0464        0.7255        2.3794        1.4690        0.5901        0.5334        0.5043        1.1549        3.9496        5.4299        6.6561        9.4211       11.4342       12.4664       13.6145       18.7012       22.4485        9.9925        7.7840        8.1519       10.7072       12.8124       12.6383       16.8640       17.8073       17.5191       16.7788       13.9326        7.6229        7.8533        5.6298        5.6164        8.1905       12.8919        0.0000        0.0000        0.0000        0.0000        0.0000        0.0000        0.0000        0.0000        0.0000        0.0000        0.0000        0.0000        0.0000        0.0000        0.0000        0.0000        0.0000        0.0000        0.0000        0.0000        0.0000        0.0000        0.0000        0.0000        0.0000        0.0000        0.0000        0.0000        0.0000        0.0000        0.0000        0.0000        0.0000        0.0000        0.0000        0.0000        0.0000        0.0000        0.0000        0.0000        0.0000        0.0000        0.0000        0.0000        0.0000        0.0000        0.0000        0.0000        0.0000        0.0000        0.0000        0.0000        0.0000        0.0000        0.0000        0.0000        0.0000        0.0000        0.0000        0.0000
        0.0000        0.0000        0.0000        0.0000        0.0000        0.0000        0.0000        0.0000        0.0000        0.0000        0.0000        0.0000        0.0000        0.0000        3.2418        2.6952        3.4244        1.3810        0.6802        0.0305        0.7423        0.8072        1.1039        1.9327        1.7281        1.4022        0.4371        0.8354        1.6452        1.0854        0.2103        0.1127        0.1103        0.0194        0.1079        0.0817        0.0467        0.0118        0.2169        0.1234        0.4146        0.9921        1.2977        0.9968        0.5376        0.2316        0.0320        0.5090        0.8916        0.5863        0.1105        0.1758        0.1233        0.0062        0.0063        0.0060        0.0296        0.2709        0.9890        0.8306        0.8251        0.8491        0.3617        0.0673        0.0231        0.2147        0.7869        0.1007        0.1981        1.8460        1.1852        2.7386        2.3524        1.7976        0.6554        0.6129        0.6928        0.6407        0.6515        0.7839        0.8433        0.7768        0.7152        0.6117        0.1887        0.1145        0.1210        0.1068        0.1150        0.3723        0.4327        0.6151        0.6617        0.9664        1.3080        1.9356        2.9241        4.8658        4.7946        4.0422        3.4161        3.7277        3.7886        3.8222        3.9974        4.9401        3.8221        4.1854        6.6790        8.4562        6.1469        5.0014        6.6689        5.2218        5.3832        6.6716        4.8348        4.4983        4.2312        3.8462        3.6773        4.6968        4.5203        3.2571        2.9859        3.3383        3.2951        4.0795        1.3497        1.1755        1.0276        0.2280        1.1942        0.8935        0.9403        1.8724        4.5800        2.9436        2.4709        6.8213        4.6856        5.4659        5.7499        8.4896       11.5304       13.1102       10.9185       11.3756       14.8121        7.1208        6.1594        4.8998        3.8704        4.0221        5.5610        2.2051        1.4650        1.9670        2.0010        0.5790        0.0766        0.1226        1.2951        6.5488        7.3970        8.2457        9.1604       13.0263       15.7869       13.4738       16.2360       20.1079        9.4407        7.4614        9.7905       15.6354       26.7072       27.9475       15.2182       17.1422       18.3244       20.1190       19.8280       15.6339       16.5446       17.3246        0.0000        0.0000        0.0000        0.0000        0.0000        0.0000        0.0000        0.0000        0.0000        0.0000        0.0000        0.0000        0.0000        0.0000        0.0000        0.0000        0.0000        0.0000        0.0000        0.0000        0.0000        0.0000        0.0000        0.0000        0.0000        0.0000        0.0000        0.0000        0.0000        0.0000        0.0000        0.0000        0.0000        0.0000        0.0000        0.0000        0.0000        0.0000        0.0000        0.0000        0.0000        0.0000        0.0000        0.0000        0.0000        0.0000        0.0000        0.0000        0.0000        0.0000        0.0000        0.0000        0.0000        0.0000        0.0000        0.0000        0.0000        0.0000        0.0000        0.0000        0.0000        0.0000        0.0000
        0.0000        0.0000        0.0000        0.0000        0.0000        0.0000        0.0000        0.0000        0.0000        0.0000        0.0000        0.0000        0.0000        0.0000        0.0000        0.0000        0.0000        0.0000        0.2566        0.1734        0.0421        0.2917        0.5581        1.5181        1.9932        1.5004        1.3011        1.3910        1.7368        1.5673        0.6477        0.3420        0.2025        0.1110        0.1999        0.0149        0.0143        0.0255        0.0483        0.2245        0.2186        0.1810        0.0880        0.1209        0.0323        0.0612        0.0026        0.0327        0.0330        0.0045        0.0870        0.1404        0.1877        0.0652        0.1771        0.9770        1.0007        1.2895        0.7074        1.1260        1.0148        0.6622        0.4159        0.3288        0.2096        0.5743        0.7833        0.2199        0.7662        0.2081        1.0918        1.5264        0.5830        0.5629        0.5887        0.7211        0.6751        0.6824        0.7796        1.2523        1.1376        0.7657        0.6522        0.5502        0.8555        0.8656        0.3840        0.6150        0.8786        0.4037        0.3790        0.5393        0.5585        0.7825        0.7747        1.8076        2.5159        2.8036        2.9273        2.9689        2.6758        2.5907        3.5274        3.2164        3.3045        3.2103        3.4053        4.1527        6.6902       11.5594       18.0050        8.6833        5.8511        6.5320        7.7980       10.4385        5.5128        5.7018        5.2988        4.7077        4.4830        4.4160        3.4013        2.9375        2.8811        2.9810        2.4381        2.7399        3.5338        2.8413        2.1895        0.2971        0.2648        0.2664        0.3961        3.9448        4.8666        4.0786        6.9972       16.5769       16.5997        8.3259        5.1821       11.1202        8.6000       10.7931       13.3857       13.0127        9.5194        6.1731        4.5109        4.2138        3.6084        3.5482        5.6509        1.9124        0.7494        0.7396        0.7975        0.5774        0.2023        0.2471        1.1059        4.7850        5.0571        6.4231        9.4502       12.2841       14.2312       14.4219       10.3361       10.5465       11.8819       13.4648       16.3954       33.2972       26.0019       19.7133       20.4402       28.2179       28.9837       24.9127       26.9514       20.3866       29.4209       27.9477        0.0000        0.0000        0.0000        0.0000        0.0000        0.0000        0.0000        0.0000        0.0000        0.0000        0.0000        0.0000        0.0000        0.0000        0.0000        0.0000        0.0000        0.0000        0.0000        0.0000        0.0000        0.0000        0.0000        0.0000        0.0000        0.0000        0.0000        0.0000        0.0000        0.0000        0.0000        0.0000        0.0000        0.0000        0.0000        0.0000        0.0000        0.0000        0.0000        0.0000        0.0000        0.0000        0.0000        0.0000        0.0000        0.0000        0.0000        0.0000        0.0000        0.0000        0.0000        0.0000        0.0000        0.0000        0.0000        0.0000        0.0000        0.0000        0.0000        0.0000        0.0000        0.0000        0.0000
        0.0000        0.0000        0.0000        0.0000        0.0000        0.0000        0.0000        0.0000        0.0000        0.0000        0.0000        0.0000        0.0000        0.0000        0.0000        0.0000        0.0000        0.0000        0.0000        1.1259        0.2533        0.1650        0.2233        0.7856        1.9018        0.9284        1.1982        1.4378        2.0644        2.2554        1.4606        0.3264        0.1567        0.6874        0.1888        0.8643        0.4492        0.2157        0.5428        0.2629        0.1261        0.0654        0.0059        0.0120        0.0000        0.0000        0.0600        0.2760        0.0240        0.0000        0.0480        0.0000        0.0000        0.1260        0.0840        0.0768        0.2065        0.3011        0.5785        0.4628        0.2400        0.5410        1.5192        1.3596        1.2145        0.8874        0.8094        0.4839        0.1753        0.1601        0.2804        0.5421        0.5990        0.5047        0.5832        0.5748        0.5745        0.5510        0.5781        0.7207        0.8190        0.6234        0.4283        0.4037        0.3676        0.3250        0.3384        0.3986        0.2274        0.2981        0.4415        0.7550        0.8504        1.1861        1.7215        2.0727        2.5058        2.6982        2.5830        2.5483        2.4667        2.4240        2.3317        2.2364        2.1936        2.2871        2.5558        3.1607        5.1462        8.5767        7.8274        7.6472        7.5695        6.8623        8.0420        7.0634        6.3906        5.9238        6.1483        5.1543        4.7141        4.2160        3.7791        5.2919        3.2662        2.5135        2.1175        3.7631        3.5590        3.5712        3.3680        3.5355        3.7243        3.7419        3.8051        3.7647        4.2776        4.5601        3.7728        3.2165        4.6341        1.1137        0.2927        1.6059        5.3616        8.6659        6.9134       11.5634       10.2984        4.6976        3.5540        3.1729        2.8730        3.6391        2.3934        2.3653        2.0152        7.1923        5.7512       10.4114        8.2877        7.0035        8.8100        5.4818        6.3388        7.1363        8.2962        8.8869       10.0239       12.9467       13.3382       15.9668       30.4762       22.4368       22.8596       45.4251       42.3981       60.6745       60.5927       34.9147       36.5073       32.2110       33.2871       35.8296       36.8461       39.5278        0.0000        0.0000        0.0000        0.0000        0.0000        0.0000        0.0000        0.0000        0.0000        0.0000        0.0000        0.0000        0.0000        0.0000        0.0000        0.0000        0.0000        0.0000        0.0000        0.0000        0.0000        0.0000        0.0000        0.0000        0.0000        0.0000        0.0000        0.0000        0.0000        0.0000        0.0000        0.0000        0.0000        0.0000        0.0000        0.0000        0.0000        0.0000        0.0000        0.0000        0.0000        0.0000        0.0000        0.0000        0.0000        0.0000        0.0000        0.0000        0.0000        0.0000        0.0000        0.0000        0.0000        0.0000        0.0000        0.0000        0.0000        0.0000        0.0000        0.0000        0.0000        0.0000        0.0000
        0.0000        0.0000        0.0000        0.0000        0.0000        0.0000        0.0000        0.0000        0.0000        0.0000        0.0000        0.0000        0.0000        0.0000        0.0000        0.0000        0.0000        0.0000        0.0000        0.0097        0.0135        0.0212        0.4782        0.9768        0.7382        0.8864        0.3511        0.1232        0.5987        0.9227        1.9249        0.3168        1.0586        0.2423        0.2878        0.2816        0.0713        0.0131        0.0136        0.0082        0.0084        0.0079        0.0069        0.1080        0.0600        0.0540        0.2160        0.0000        0.0840        0.1560        0.1320        0.2700        0.3060        0.4080        1.2120        0.5892        0.2304        0.1839        0.0789        0.1283        0.5178        0.6482        0.9847        1.3353        1.2298        0.6700        0.3536        0.2039        0.1181        0.1732        0.1840        0.7123        0.7238        0.6573        0.6151        0.6157        0.6577        0.6200        0.6053        0.6623        0.5621        0.4730        0.5335        0.4642        0.4645        0.4787        0.4305        0.2941        0.2594        0.2734        0.4120        0.8693        1.0941        1.3921        1.8049        2.4578        2.8244        2.8795        2.7515        2.7506        2.6688        2.4962        2.4157        2.0990        1.9898        2.0431        2.2444        2.4570        5.1236        4.2129        4.9336        7.3092        8.4842        8.8549        8.7747        6.3531        6.6306        6.3743        5.7528        5.2114        4.7807        4.5759        4.1558        6.6341        6.0551        3.6956        2.9375        4.3022        4.6037        4.8827        5.4940        4.9419        5.5385        6.5387        4.8621        4.2712        3.9069        3.5470        2.8633        0.7499        0.3410        0.2194        0.3113        1.8840        2.8859        2.6837        3.5817        6.8613        6.2877        5.4567        4.1684        5.2817        6.1137        2.8668        2.9020        2.2492        5.0524        8.3833        8.3153        6.8911        7.2826        6.9218        6.9317        7.7194        9.5034        8.8208       14.1433       16.4209       13.2890       16.3243       18.8327       23.1129       39.1098       41.4966       50.7477       89.4363       82.0680       93.4411       93.4488       46.2667       42.9963       38.5996       36.8372       51.8132       47.1389       29.0382       30.4796       44.0289        0.0000        0.0000        0.0000        0.0000        0.0000        0.0000        0.0000        0.0000        0.0000        0.0000        0.0000        0.0000        0.0000        0.0000        0.0000        0.0000        0.0000        0.0000        0.0000        0.0000        0.0000        0.0000        0.0000        0.0000        0.0000        0.0000        0.0000        0.0000        0.0000        0.0000        0.0000        0.0000        0.0000        0.0000        0.0000        0.0000        0.0000        0.0000        0.0000        0.0000        0.0000        0.0000        0.0000        0.0000        0.0000        0.0000        0.0000        0.0000        0.0000        0.0000        0.0000        0.0000        0.0000        0.0000        0.0000        0.0000        0.0000        0.0000        0.0000        0.0000        0.0000
        0.0000        0.0000        0.0000        0.0000        0.0000        0.0000        0.0000        0.0000        0.0000        0.0000        0.0000        0.0000        0.0000        0.0000        0.0000        0.0000        0.0000        0.0000        0.0000        0.0000        0.0318        0.0374        0.1467        0.8853        0.7447        1.0225        0.2398        0.3959        0.5679        0.4255        1.8574        0.1485        0.9399        0.1584        0.0210        0.0732        0.0147        0.0441        0.0154        0.4736        0.0153        0.0093        0.0389        0.9960        0.9960        0.5520        0.0960        0.0000        0.0360        0.0960        0.0960        0.0000        0.2340        1.6020        0.5640        1.4747        0.6023        0.0139        0.0323        0.0992        0.4242        0.6313        1.0266        0.5883        1.3735        0.3717        0.2310        0.4313        0.3727        0.3954        0.6951        0.7394        0.7666        0.6420        0.7990        0.6916        0.7042        0.7114        0.7729        0.8744        0.6614        0.7102        0.6469        0.6200        0.5939        0.5481        0.5160        0.3098        0.3336        0.4296        0.5634        1.0995        1.3849        1.7188        2.0712        2.6715        4.0564        3.1733        2.9947        2.8907        2.7365        2.6256        2.5066        2.1284        2.0140        2.9996        3.9009        3.6407        3.3205        4.0951        6.5338        6.8914        7.8719        9.1034        9.2232        7.4465        7.2018        7.0376        8.9382        5.5841        5.2985        4.9893        4.5183        5.5178        8.9855        8.4384        3.8933        5.4798        5.7179        5.0056        7.9067        8.9181       10.6582        7.8411        7.4306        5.4579        5.0775        4.6255        3.7477        0.6672        0.6088        0.7592        0.9305        3.4694        4.2101        3.0355        3.4977        5.4075        5.8416        7.7213        8.6404        7.5719        4.8067        3.3005        4.5197        4.4491        7.8186       11.0628       10.5483       13.0645        9.2665       10.5890        8.1218       10.6063       13.4675       12.2721       18.1138       14.8936       15.1945       13.8034       21.3215       42.8069       42.8995       34.0616       27.7977       43.0618       32.1490       42.5719       60.3357       47.4827       43.9012       49.2926       38.8335       33.7680       41.8641       38.2678       34.5742       34.5097       42.0918        0.0000        0.0000        0.0000        0.0000        0.0000        0.0000        0.0000        0.0000        0.0000        0.0000        0.0000        0.0000        0.0000        0.0000        0.0000        0.0000        0.0000        0.0000        0.0000        0.0000        0.0000        0.0000        0.0000        0.0000        0.0000        0.0000        0.0000        0.0000        0.0000        0.0000        0.0000        0.0000        0.0000        0.0000        0.0000        0.0000        0.0000        0.0000        0.0000        0.0000        0.0000        0.0000        0.0000        0.0000        0.0000        0.0000        0.0000        0.0000        0.0000        0.0000        0.0000        0.0000        0.0000        0.0000        0.0000        0.0000        0.0000        0.0000        0.0000        0.0000
        0.0000        0.0000        0.0000        0.0000        0.0000        0.0000        0.0000        0.0000        0.0000        0.0000        0.0000        0.0000        0.0000        0.0000        0.0000        0.0000        0.0000        0.0000        0.0000        0.0000        0.0000        0.0681        0.5123        1.6731        2.2188        2.6935        2.1110        1.4969        0.3898        0.1332        0.0314        0.0785        0.0246        0.0291        0.1435        0.0168        0.0459        0.1861        0.0461        0.2003        0.0097        0.7574        0.4689        2.5620        0.1260        0.0300        0.0300        0.0000        0.2040        0.1620        0.0000        0.0000        0.5820        1.1280        0.2460        1.3576        0.7918        0.5328        0.3508        0.1881        0.6012        1.0082        0.9854        0.2260        0.5057        0.5928        0.6117        0.8714        0.8141        0.6245        0.8549        0.7048        0.7652        0.8234        0.7951        0.7908        0.7517        0.6715        0.7308        0.8504        0.7914        0.8736        0.8726        0.7864        0.8813        0.8287        0.7299        0.5761        0.5659        0.5556        0.6011        1.2435        1.5322        1.9235        2.3082        3.0289        4.5638        3.5443        3.3024        3.1404        2.9451        2.6252        2.4759        2.1510        1.8143        2.2289        3.5042        5.0574        5.7078        4.6206        6.8199        9.7176        7.9785        7.2585        7.8816        7.2034        6.7304        6.6645        6.2793        5.3262        5.4493        5.7600        4.9837        4.6035        4.6112        4.9475        4.3109        6.6507        6.6351        7.1445        8.3693        7.9884        8.0228        8.2963        8.2649        9.0915        7.4972        6.8606        6.1536        1.5101        1.4555        0.8869        0.9705        4.8101        4.3260        3.9520        4.3723        7.2527        6.8665        9.9436       13.0595        7.3062        6.2981        6.1199        6.1360       11.1417       10.0419        7.3395        6.4735       10.0602       11.2750       12.0663       11.6438       20.4074       28.5002       23.3443       20.1314       14.6847       12.5587       13.2755       22.2551       46.0520       30.8216       29.2743       21.6511       30.3981       26.0119       25.0902       29.9840       29.8129       31.1373       30.3364       26.4949       32.8310       20.8866       22.9939       24.4046       32.3557       32.8450       33.9957        0.0000        0.0000        0.0000        0.0000        0.0000        0.0000        0.0000        0.0000        0.0000        0.0000        0.0000        0.0000        0.0000        0.0000        0.0000        0.0000        0.0000        0.0000        0.0000        0.0000        0.0000        0.0000        0.0000        0.0000        0.0000        0.0000        0.0000        0.0000        0.0000        0.0000        0.0000        0.0000        0.0000        0.0000        0.0000        0.0000        0.0000        0.0000        0.0000        0.0000        0.0000        0.0000        0.0000        0.0000        0.0000        0.0000        0.0000        0.0000        0.0000        0.0000        0.0000        0.0000        0.0000        0.0000        0.0000        0.0000        0.0000        0.0000        0.0000
        0.0000        0.0000        0.0000        0.0000        0.0000        0.0000        0.0000        0.0000        0.0000        0.0000        0.0000        0.0000        0.0000        0.0000        0.0000        0.0000        0.0000        0.0000        0.0000        0.0000        0.0000        0.2022        0.1727        0.9789        2.3874        0.4403        0.4141        1.0538        1.1812        1.0498        0.3318        0.2735        0.2997        0.3052        0.2977        0.6902        0.7499        1.9366        1.2986        0.9295        0.1187        0.6589        1.8140        0.3660        0.0840        1.8240        0.1320        0.0140        0.0317        0.0608        0.0723        0.0937        0.8053        1.5290        0.7752        1.1945        0.9283        0.3561        0.0450        0.1446        0.7867        1.2037        1.1243        0.4030        0.5788        0.3703        0.5858        0.8541        0.4180        1.0687        0.9036        0.8807        0.8750        0.7351        0.7017        0.9817        1.4285        1.3570        0.6654        0.9145        1.3671        1.4122        3.0895        0.8275        0.8819        0.7785        0.6955        0.5924        0.6808        0.6749        0.9278        1.6753        2.0459        2.4929        3.0145        3.6003        4.0495        4.1866        3.8604        3.3475        3.0011        2.6906        2.4913        2.1039        1.8003        1.6317        2.0054        3.3892        4.8291        4.2959        4.8414        6.6756        7.6958        6.7054        6.0806        4.6818        5.3160        5.4530        6.0437        5.5249        8.6108        8.0049        7.7681        7.0056        8.9796       12.8139        9.4302       12.9844       18.3357       11.4160        5.8820        5.2838        6.4718       10.8316        8.0796       13.2179       15.7604       18.2184       12.4894       11.1406       11.1022        9.2603       10.4723       11.3680       10.3718       10.3464       10.0060       11.7150       10.3166        8.3616        7.2922        8.4660        7.8982        9.7749       11.5736       11.3453       10.3743       11.4358        9.9368       11.6031       15.1036       17.1971       18.3566       27.1641       25.2475       24.6746       23.5242       16.9250       15.9445       18.8525       16.7910       18.5425       22.7566       21.5092       15.7066       17.1140       16.2168       34.2357       31.4183       19.2344       23.8474       19.3246       19.1157       21.2127       20.8525       20.5907       24.2807       36.6281       23.0534       27.5318        0.0000        0.0000        0.0000        0.0000        0.0000        0.0000        0.0000        0.0000        0.0000        0.0000        0.0000        0.0000        0.0000        0.0000        0.0000        0.0000        0.0000        0.0000        0.0000        0.0000        0.0000        0.0000        0.0000        0.0000        0.0000        0.0000        0.0000        0.0000        0.0000        0.0000        0.0000        0.0000        0.0000        0.0000        0.0000        0.0000        0.0000        0.0000        0.0000        0.0000        0.0000        0.0000        0.0000        0.0000        0.0000        0.0000        0.0000        0.0000        0.0000        0.0000        0.0000        0.0000        0.0000        0.0000        0.0000        0.0000        0.0000        0.0000        0.0000
        0.0000        0.0000        0.0000        0.0000        0.0000        0.0000        0.0000        0.0000        0.0000        0.0000        0.0000        0.0000        0.0000        0.0000        0.0000        0.0000        0.0000        0.0000        0.0000        0.0000        0.0000        2.7870        0.4800        1.0864        0.6547        0.3194        0.4913        0.2515        0.2336        0.2037        0.1978        0.2776        0.3182        0.2560        0.2733        0.1734        0.0546        0.8346        0.7510        0.6859        0.0658        0.0531        0.0647        0.0000        0.0000        0.1145        0.0482        0.0256        0.0140        0.0139        0.0254        0.7496        0.8026        0.8969        0.4125        1.9387        1.4681        1.5500        3.1809        0.5579        1.1383        1.7426        1.0591        0.6264        0.3502        0.1650        0.1037        0.1400        1.1155        1.0944        0.4227        1.1178        0.8417        0.9677        1.4179        1.2318        1.4519        1.4902        1.5175        1.4626        1.4620        1.2635        1.2445        1.2468        0.8607        0.9509        0.8922        0.7281        0.5899        0.7667        1.0014        1.9436        2.3825        2.8471        3.3627        4.1699        4.5908        4.5958        4.1598        3.7058        3.3785        3.0780        2.9899        1.7423        1.5332        1.8263        2.4696        3.5863        4.1451        5.4040        4.7739        6.4418        7.1132        6.7554        6.0404        4.4670        4.2049        4.1660        5.5686        5.6084        6.2095        6.5103        6.4030        7.8508        6.9504       13.7038        9.4239        8.0857        7.1873        6.1218        6.8931        7.4967        7.7297       10.2237        9.9384       14.0003       14.3812       13.5150       14.6895       16.1958       12.8296       13.1269       14.6528       18.2162       16.9778       16.5746       14.1511       12.9705       13.6356        9.9881       10.2784       12.4400       12.2252       13.0510       14.4451       14.7056       18.1348       16.7510       16.7732       24.7396       23.3726       29.7066       28.2984       29.4796       25.9987       24.5665       23.5690       27.2698       16.5094       17.6395       17.1020       14.9305       15.9375       21.0366       16.8124       31.1000       29.9686       27.8086       24.9922       18.4526       18.4074       20.6652       21.0082       19.2493       17.6956       18.1297       18.6460       19.9252       19.7573       23.2412        0.0000        0.0000        0.0000        0.0000        0.0000        0.0000        0.0000        0.0000        0.0000        0.0000        0.0000        0.0000        0.0000        0.0000        0.0000        0.0000        0.0000        0.0000        0.0000        0.0000        0.0000        0.0000        0.0000        0.0000        0.0000        0.0000        0.0000        0.0000        0.0000        0.0000        0.0000        0.0000        0.0000        0.0000        0.0000        0.0000        0.0000        0.0000        0.0000        0.0000        0.0000        0.0000        0.0000        0.0000        0.0000        0.0000        0.0000        0.0000        0.0000        0.0000        0.0000        0.0000        0.0000        0.0000        0.0000        0.0000        0.0000        0.0000        0.0000
        0.0000        0.0000        0.0000        0.0000        0.0000        0.0000        0.0000        0.0000        0.0000        0.0000        0.0000        0.0000        0.0000        0.0000        0.0000        0.0000        0.0000        0.0000        0.0000        0.0000        0.0000       13.4242       10.7097        5.0190        6.5540        5.2842        3.7075        2.6602        0.3692        0.2986        1.0774        0.6616        0.3605        0.3054        0.2605        0.0126        0.0126        0.0542        0.0536        1.2148        0.6613        0.0098        0.0080        0.0482        0.1145        0.0422        0.0603        0.4596        0.7037        0.1016        0.7281        0.8091        0.2003        0.1884        0.8626        1.2608        0.4017        0.2340        2.4877        1.1389        1.7483        1.4989        0.8673        0.0896        0.0629        0.0609        0.0661        0.3733        0.2745        0.5433        0.4953        1.1670        1.0740        1.4114        1.7501        1.3018        1.4133        1.4282        1.7299        2.1519        1.6542        1.5925        1.7916        1.8200        1.6990        1.2915        1.0232        1.1605        0.9231        0.9979        1.2006        2.2752        2.5641        3.0348        3.5431        4.2539        4.8628        4.8888        4.7217        4.1022        3.7737        3.3246        2.9946        1.8711        1.7355        1.9549        2.5025        3.7255        4.8292        5.1832        6.0461        6.6495        7.5316        6.8315        6.0765        4.6065        4.6530        4.9851        4.8408        6.5575        7.3113        7.8125        7.1493        7.8292        8.5969        9.9845        7.6984        7.6095       10.6733       10.9026       10.3422       10.8618        9.6895        9.4599       11.2962       16.5248       16.0249       15.2991       14.6746       15.5818       16.9358       16.9601       24.7752       27.3641       27.2780       22.3022       21.2242       22.1567       25.6298       23.7617       14.8761       18.8794       19.3993       22.3593       23.7352       25.6153       27.1637       24.4842       25.9403       28.7635       27.1551       26.8188       28.5246       34.3272       30.5391       24.1518       23.6388       24.7862       19.3035       21.9725       23.0625       23.3300       23.5954       23.2159       19.6308       36.5892       34.8608       30.4447       32.6055       19.4359       23.5301       26.6723       34.6134       20.6809       17.9920       20.1640       22.5718       23.0501       29.3189       22.2493       34.0754        0.0000        0.0000        0.0000        0.0000        0.0000        0.0000        0.0000        0.0000        0.0000        0.0000        0.0000        0.0000        0.0000        0.0000        0.0000        0.0000        0.0000        0.0000        0.0000        0.0000        0.0000        0.0000        0.0000        0.0000        0.0000        0.0000        0.0000        0.0000        0.0000        0.0000        0.0000        0.0000        0.0000        0.0000        0.0000        0.0000        0.0000        0.0000        0.0000        0.0000        0.0000        0.0000        0.0000        0.0000        0.0000        0.0000        0.0000        0.0000        0.0000        0.0000        0.0000        0.0000        0.0000        0.0000        0.0000        0.0000        0.0000        0.0000
        0.0000        0.0000        0.0000        0.0000        0.0000        0.0000        0.0000        0.0000        0.0000        0.0000        0.0000        0.0000        0.0000        0.0000        0.0000        0.0000        0.0000        0.0000        0.0000        0.0000        0.0000        0.0000        7.3682        5.8493        4.9855        7.0866        4.8757        2.9330        3.8879        2.2163        3.0437        2.2033        0.4655        0.6608        0.4113        0.0709        0.1245        0.4230        0.1710        0.9311        0.6584        0.3203        0.0235        0.1145        0.0964        0.1024        1.5967        0.7301        0.0933        0.2659        1.2367        0.9988        0.5441        1.4676        0.7751        0.6471        0.5427        0.1829        1.6053        1.6512        0.8053        0.5166        1.5500        0.0689        0.0520        0.0542        0.1855        0.2731        0.1667        0.1944        0.3732        0.8905        1.2321        1.1712        1.3221        1.4561        1.4486        1.5727        1.7621        1.9452        3.4070        2.1983        2.2118        2.1542        1.7965        1.7137        1.4826        1.1745        1.0735        1.1556        1.3117        2.4086        2.6968        3.1211        3.6355        4.2210        4.8079        5.2308        4.9121        4.0884        3.7143        3.4598        3.3832        2.3900        2.9676        3.1343        3.2615        4.4985        5.0196        5.3875        6.0738        8.2920       10.1339        9.8553        9.7754        5.5732        5.2628        5.4839        6.0739        8.8563       10.2709       10.7500       15.0288       10.6049       10.2587        9.5735       10.6117       12.3975       14.9940       17.9171       28.1949       27.8745       11.0133       11.0382       14.0115       18.8828       19.1754       20.0473       21.5691       19.4913       20.1005       19.1657       23.2138       24.0374       27.4972       29.6694       27.9169       30.9785       25.4318       17.8287       16.5051       23.0214       23.0976       25.2667       25.9173       25.6068       23.3040       26.3204       25.8864       29.1268       29.8514       25.9863       27.3315       47.8211       32.8787       27.1424       25.6487       28.7072       33.9592       30.0667       34.2920       30.0239       34.1569       34.1553       26.9349       21.5031       28.9796       26.9569       34.3726       23.3282       29.9904       40.8844       42.6436       32.2393       30.6186       32.5956       25.6874       26.2167       24.8995       26.8663       28.8208        0.0000        0.0000        0.0000        0.0000        0.0000        0.0000        0.0000        0.0000        0.0000        0.0000        0.0000        0.0000        0.0000        0.0000        0.0000        0.0000        0.0000        0.0000        0.0000        0.0000        0.0000        0.0000        0.0000        0.0000        0.0000        0.0000        0.0000        0.0000        0.0000        0.0000        0.0000        0.0000        0.0000        0.0000        0.0000        0.0000        0.0000        0.0000        0.0000        0.0000        0.0000        0.0000        0.0000        0.0000        0.0000        0.0000        0.0000        0.0000        0.0000        0.0000        0.0000        0.0000        0.0000        0.0000        0.0000        0.0000        0.0000        0.0000
        0.0000        0.0000        0.0000        0.0000        0.0000        0.0000        0.0000        0.0000        0.0000        0.0000        0.0000        0.0000        0.0000        0.0000        0.0000        0.0000        0.0000        0.0000        0.0000        0.0000        0.0000        5.2330        9.0320        5.7657        9.7673       16.1625        5.9187        5.5432        3.2077        3.2271        1.6860        4.9330        4.3914        1.9447        2.6819        1.4731        2.9981        1.9961        0.4383        2.6899        1.9050        2.6973        1.9029        0.5744        1.3484        0.9728        0.7568        0.6940        0.7271        0.3022        1.0956        1.3927        1.5003        2.1170        1.0021        0.3029        0.8020        0.7616        1.0280        1.4895        1.6618        0.9333        0.8920        0.5543        0.6924        1.4984        0.8792        0.7316        0.4111        0.4462        0.6397        0.6283        0.8610        0.9491        1.1121        1.4807        1.8204        2.0919        2.4447        3.2298        3.6213        3.6224        3.3231        3.0620        2.6907        2.5300        2.3099        1.6694        1.5021        1.6719        1.9064        3.0099        3.2046        3.4808        3.9831        4.4026        5.7875        8.5349        7.2737        4.8869        4.1118        4.7952        4.4647        5.2247        5.7839        6.3740        7.1898        9.1823       10.7381       12.7338       10.5034       13.1666       15.7144       13.6540        9.6413       10.0876        9.7911       10.5333       14.7738       15.7800       14.5830       13.9982       17.5145       15.0279       14.5360       13.3494       15.5311       18.2389       16.7062       17.8980       20.4248       17.0349       18.7976       19.8467       20.0019       24.4281       27.4723       27.1086       32.0259       31.9065       29.3774       28.0329       25.4851       24.9493       25.2387       25.5493       26.5518       26.7052       26.3829       18.0871       21.3250       23.5253       20.8607       18.0651       19.0095       24.8766       19.6160       21.1475       34.3018       33.0499       31.7759       31.2723       30.7301       28.6988       27.2709       22.2674       24.5441       28.3737       29.3030       30.5319       34.7965       35.4596       34.3457       35.8958       33.5089       31.1675       31.4737       32.8836       54.3860       42.7307       42.2193       41.4359       39.2033       44.6546       34.8844       38.6023       28.1213       26.6160       24.4241       23.1036       20.5121       18.5087        0.0000        0.0000        0.0000        0.0000        0.0000        0.0000        0.0000        0.0000        0.0000        0.0000        0.0000        0.0000        0.0000        0.0000        0.0000        0.0000        0.0000        0.0000        0.0000        0.0000        0.0000        0.0000        0.0000        0.0000        0.0000        0.0000        0.0000        0.0000        0.0000        0.0000        0.0000        0.0000        0.0000        0.0000        0.0000        0.0000        0.0000        0.0000        0.0000        0.0000        0.0000        0.0000        0.0000        0.0000        0.0000        0.0000        0.0000        0.0000        0.0000        0.0000        0.0000        0.0000        0.0000        0.0000        0.0000        0.0000        0.0000
        0.0000        0.0000        0.0000        0.0000        0.0000        0.0000        0.0000        0.0000        0.0000        0.0000        0.0000        0.0000        0.0000        0.0000        0.0000        0.0000        0.0000        0.0000        0.0000        0.0000        6.9697        8.8460        5.4764        2.1561        1.1658        8.1593       11.8188        7.0361        6.1394        3.3722        1.6255        2.1517        3.2589        2.2117        2.1669        3.3279        2.5615        3.3919        2.9591        3.5299        3.0347        1.7883        2.1988        2.8584        1.1867        0.7482        0.9504        0.8446        1.0440        0.8517        0.8669        1.2320        1.3985        0.7299        0.5275        2.2134        0.8103        0.7808        0.9159        0.7533        0.7179        0.4753        0.7342        0.7048        0.4519        0.6400        0.3730        0.2886        0.4685        0.4439        0.6679        0.5721        0.7510        0.9836        1.2457        1.6562        1.9175        2.3977        2.8039        3.7197        4.2420        4.2673        3.9058        3.4267        3.2284        2.9427        2.7998        1.8817        1.9890        1.8693        2.0551        3.0025        3.1733        3.3777        4.3189        6.1523        5.9347        6.8913        6.9815        7.1539        4.6349        6.3158        7.0017        6.6291        7.4587        9.9397       10.2253       13.7778       15.3773       13.5625       14.6030       11.9593       11.9251        9.8036       11.5045       12.1599       11.0554       13.6189       19.9549       16.3284       16.7259       16.5830       21.8952       13.8717       16.0863       16.6259       14.0719       16.9636       17.4206       17.7229       18.8918       19.4092       27.3104       26.0133       25.0732       29.4628       29.5121       32.8137       31.6350       33.3490       30.5311       28.9881       25.6344       27.4870       24.3799       23.8193       22.7304       20.7827       23.9885       23.8455       21.8382       22.2641       23.3917       23.7102       22.5119       28.3392       24.6796       26.2075       20.3629       29.7864       28.2759       27.4722       28.4845       27.4756       24.7918       23.8793       26.3090       30.2354       30.8788       32.3619       34.5497       35.9882       32.5331       45.9239       41.2547       38.2311       32.3050       33.9226       43.9653       56.4818       45.8852       39.4932       40.8653       39.8379       35.8110       32.1930       29.4296       23.3639       24.4295       26.1381       22.4976       21.3869       23.3177        0.0000        0.0000        0.0000        0.0000        0.0000        0.0000        0.0000        0.0000        0.0000        0.0000        0.0000        0.0000        0.0000        0.0000        0.0000        0.0000        0.0000        0.0000        0.0000        0.0000        0.0000        0.0000        0.0000        0.0000        0.0000        0.0000        0.0000        0.0000        0.0000        0.0000        0.0000        0.0000        0.0000        0.0000        0.0000        0.0000        0.0000        0.0000        0.0000        0.0000        0.0000        0.0000        0.0000        0.0000        0.0000        0.0000        0.0000        0.0000        0.0000        0.0000        0.0000        0.0000        0.0000        0.0000        0.0000        0.0000
        0.0000        0.0000        0.0000        0.0000        0.0000        0.0000        0.0000        0.0000        0.0000        0.0000        0.0000        0.0000        0.0000        0.0000        0.0000        0.0000        0.0000        0.0000        0.0000        0.0000        5.4580        4.7998        4.1229        1.5774        1.2625        2.1119        3.6631        5.1058        6.4403        6.0033        6.5133        6.4413        4.4939        2.6382        2.6921        5.7461        7.3554        9.7230        7.6026        7.7461        5.0026        6.5449        8.1963        5.5556        8.0645        7.0137        5.9279        0.7676        0.3552        0.0583        0.1293        1.9849        4.2730        2.8117        2.6522        1.9423        1.3256        2.6431        6.3640       11.2323        8.7401        2.9455        5.9488        3.8570        3.8010        0.7333        0.6040        0.3625        0.3362        0.3491        0.4161        0.4758        0.6031        0.7860        1.0794        1.5149        1.8707        2.3760        2.9288        4.0487        4.5473        4.7142        4.4282        4.0490        3.7114        3.3978        3.1812        2.4015        2.1645        2.1645        2.2203        3.3644        3.4949        4.2843        4.3103        5.2505        7.6275        7.2641        6.3723        6.1510        6.7088        7.0999        7.8709        7.6415        8.8435        8.7296        8.9330       12.3204       13.7908       18.1528       16.5735       14.3576       16.4177       15.3935       12.1226       15.5888       14.3681       20.1059       22.1979       16.7748       17.4571       19.7020       22.5657       15.0424       14.5983       13.1004       16.0239       19.2462       24.1437       27.8693       35.8754       30.4952       29.2514       29.3800       35.6751       34.2073       30.4347       31.8978       35.7711       35.3976       31.2781       30.0136       28.3264       26.8426       25.8769       26.8815       24.4836       25.8946       26.5538       25.8851       22.8023       24.3284       23.7458       22.4614       25.3328       29.4862       30.0065       26.7133       26.5512       32.7802       39.2312       38.3045       36.0324       31.9162       31.5535       29.5956       30.0717       35.0857       38.4818       42.5345       45.3532       54.2509       51.4030       52.8885       42.9363       40.5416       40.3102       40.7228       40.8510       67.2421       66.4025       47.0160       44.3896       43.1494       37.7380       39.4762       35.4861       32.4368       34.7843       36.7707       32.7601       27.0276       26.7136       31.8587        0.0000        0.0000        0.0000        0.0000        0.0000        0.0000        0.0000        0.0000        0.0000        0.0000        0.0000        0.0000        0.0000        0.0000        0.0000        0.0000        0.0000        0.0000        0.0000        0.0000        0.0000        0.0000        0.0000        0.0000        0.0000        0.0000        0.0000        0.0000        0.0000        0.0000        0.0000        0.0000        0.0000        0.0000        0.0000        0.0000        0.0000        0.0000        0.0000        0.0000        0.0000        0.0000        0.0000        0.0000        0.0000        0.0000        0.0000        0.0000        0.0000        0.0000        0.0000        0.0000        0.0000        0.0000        0.0000
        0.0000        0.0000        0.0000        0.0000        0.0000        0.0000        0.0000        0.0000        0.0000        0.0000        0.0000        0.0000        0.0000        0.0000        0.0000        0.0000        0.0000        0.0000        0.0000        0.0000        4.6592        4.4073        5.2819        5.9721        7.5621        4.1115        1.5526        2.3747        3.0329        5.0019        8.6663       12.7992        5.8592        5.8804        9.0821        8.2573        3.2075        0.7652        0.1548        0.2761        1.4518        5.5834        4.0788        5.0828        5.3752        6.6079        9.9540        3.7403        0.3381        0.0465        0.7448        3.2502        5.8353        6.3338        5.3322       18.7041       30.9186       23.4474       34.7663       25.5487       15.9023       10.1117        2.0653        2.7646        2.3692        1.7234        0.9760        0.2895        0.6672        1.6649        0.6834        0.6256        0.5629        0.6477        0.9545        1.4447        1.8167        2.3216        2.9215        4.0580        4.6751        4.8910        4.7327        4.3905        4.2140        4.1091        3.8314        2.8556        2.7525        2.7573        2.8914        3.7299        3.6429        4.4994        4.4742        6.6604        7.8335        8.8341        7.6840        6.8646        7.6389        8.1680        7.6158       10.4883       10.2313       11.1733       10.4271       10.6224       13.8327       14.7590       19.1615       21.4154       20.8128       14.2378       13.7722       15.7582       27.2735       22.1887       17.4006       17.3414       24.9371       22.6371       19.9608       16.7501       14.3264       14.0883       21.5095       23.3719       27.7618       28.0529       28.6140       26.1094       25.5139       39.6808       45.6093       37.4436       30.7259       33.3598       37.3935       35.2310       31.9176       29.8957       30.2687       29.8935       32.5549       31.7695       29.7497       27.7738       25.7154       27.4733       25.2192       21.2872       20.8286       20.3534       20.6019       23.0366       21.3820       26.4921       25.9592       36.6424       41.2024       36.9376       52.1576       36.6274       37.5294       36.9743       39.8158       47.3748       67.6425       53.1789       57.7231       73.3907       58.8330       57.4529       52.7132       53.1441       50.2488       40.4102       43.1281       59.2133       85.1339       73.0191       60.5507       60.5160       56.1404       51.9481       51.4751       38.4947       40.4842       42.2725       35.6106       30.3890       33.3782       36.6725       35.9671        0.0000        0.0000        0.0000        0.0000        0.0000        0.0000        0.0000        0.0000        0.0000        0.0000        0.0000        0.0000        0.0000        0.0000        0.0000        0.0000        0.0000        0.0000        0.0000        0.0000        0.0000        0.0000        0.0000        0.0000        0.0000        0.0000        0.0000        0.0000        0.0000        0.0000        0.0000        0.0000        0.0000        0.0000        0.0000        0.0000        0.0000        0.0000        0.0000        0.0000        0.0000        0.0000        0.0000        0.0000        0.0000        0.0000        0.0000        0.0000        0.0000        0.0000        0.0000        0.0000        0.0000        0.0000
        0.0000        0.0000        0.0000        0.0000        0.0000        0.0000        0.0000        0.0000        0.0000        0.0000        0.0000        0.0000        0.0000        0.0000        0.0000        0.0000        0.0000        0.0000        0.0000        0.0000        0.0000        5.4156        6.2196       18.3483       18.1040       18.2704       14.7267       12.1596       11.2877       10.5209        9.6655        5.4053        5.0416        5.6660        5.2119        3.3629        2.0765        3.2220        3.4198        4.7594        2.8703        4.1050        4.8847        5.9710        7.3263        6.4781        3.2184        3.5156        2.7624        2.0840        1.6188        4.8241        5.7217        4.6870        9.3501       17.1421        5.6063        7.7125       11.3045        5.1865        3.2806        0.4464        0.3777        0.4830        1.3516        1.7356        1.2803        1.7565        4.4000        4.1915        9.6554        8.7726        5.0159        5.4205        1.0166        1.6365        2.0658        2.3209        2.7492        4.0804        4.8054        5.0336        4.9563        5.4414        5.3655        5.1642        5.1709        4.5545        4.4689        4.6341        5.5212        5.8957        8.9429       10.7650       12.5209       11.6843       12.4987        6.7498        7.1419       11.2132        9.4234       12.2072       14.9907        5.0957       11.2085        9.5826       17.5944       11.4446       11.9173        9.6891       12.1782        8.8748       12.4026       12.3735       12.1236       11.0021       15.6890       21.6222       31.4213       27.0877       24.2461       29.4030       23.1452       16.5921       16.1368       12.5685       17.6071       28.6864       31.0231       28.4177       27.7169       33.8250       45.5062       43.6744       46.7210       43.8838       39.4811       45.8207       42.4132       42.8713       39.5101       38.6996       37.9321       53.7975       33.2879       34.2273       29.6315       28.1772       27.9183       26.5129       25.7639       20.3993       22.2978       22.7316       21.0730       21.8780       23.5487       28.6755       25.3798       28.2857       33.0256       42.1932       45.4297       48.9006       52.4351       52.6927       54.9203       64.7899       69.0339       72.6447       89.8685       81.9649       82.1078       83.8712       78.4800       74.3751       71.2233       59.7871       60.0823       58.6195       58.1642       56.4069       54.6310       50.2922       46.8255       47.9677       36.5507       38.3744       47.2971       54.9963       47.2585       51.5807       58.5888       50.6669       46.4045       12.0900        0.0000        0.0000        0.0000        0.0000        0.0000        0.0000        0.0000        0.0000        0.0000        0.0000        0.0000        0.0000        0.0000        0.0000        0.0000        0.0000        0.0000        0.0000        0.0000        0.0000        0.0000        0.0000        0.0000        0.0000        0.0000        0.0000        0.0000        0.0000        0.0000        0.0000        0.0000        0.0000        0.0000        0.0000        0.0000        0.0000        0.0000        0.0000        0.0000        0.0000        0.0000        0.0000        0.0000        0.0000        0.0000        0.0000        0.0000        0.0000        0.0000        0.0000        0.0000        0.0000        0.0000
        0.0000        0.0000        0.0000        0.0000        0.0000        0.0000        0.0000        0.0000        0.0000        0.0000        0.0000        0.0000        0.0000        0.0000        0.0000        0.0000        0.0000        0.0000        0.0000        0.0000        0.0000        4.2954        5.7675       19.3230       22.2553       22.1445       21.1979       16.7397       15.4753       12.4030        9.7280        4.3534        4.0853        3.3995        5.5491        4.8610        4.9251        6.2998        2.8139        0.8985        0.5788        4.1644        5.1208        7.3263        5.5264        3.3946        0.8137        0.9965        0.7193        0.5286        1.5459        1.9022        2.2913        2.4432        5.1626       10.7783        8.2620       13.5226        3.8317        4.0655       13.1897        1.3142        0.9259        0.5749        1.1508        1.8201        2.6799        2.5358        4.9939       12.6299        3.0322        1.3152        7.7080        4.2547        3.9168        1.5753        2.0446        2.3382        2.9216        4.4525        5.0449        5.3950        5.4498        6.0621        6.1457        6.2126        6.3418        5.5810        5.4440        5.3002        5.8977        9.7207        5.8236        6.7118       13.9418       11.9821       14.0263       16.9725       10.0005        8.7076        9.5995        7.8299       10.7159        8.8718       13.6644       12.7479       10.7716       10.8610       11.0991        5.8102        7.5300       15.6837       14.8605       12.7177        8.2173       13.2515       22.2057       31.2905       22.5501       25.3519       25.1520       26.2514       28.7401       16.5508       13.0818       15.4494       21.1655       30.4009       35.5822       37.6999       42.3017       40.4676       46.5688       45.8937       40.5632       46.7696       44.8977       52.9385       45.8745       40.1494       39.4865       41.9569       64.7128       43.5413       37.2522       37.7239       35.7018       29.3374       31.1766       26.7072       25.0276       23.6278       23.5615       23.6710       21.9542       28.7603       24.7330       23.8599       32.9649       37.5569       43.8256       58.4405       58.0800       64.3364       68.6105       71.0009       73.5692       80.8637       87.7618       93.1037       96.6817      107.5842      103.2988       96.7232       95.2191       91.7632      101.0117       75.0771       63.0478       54.7261       43.0072       49.1221       44.3886       29.8265       29.5187       42.1344       40.7500       42.3260       46.6062       61.3312       64.2806       63.0932       67.8699       62.7185       58.5975       36.4200        0.0000        0.0000        0.0000        0.0000        0.0000        0.0000        0.0000        0.0000        0.0000        0.0000        0.0000        0.0000        0.0000        0.0000        0.0000        0.0000        0.0000        0.0000        0.0000        0.0000        0.0000        0.0000        0.0000        0.0000        0.0000        0.0000        0.0000        0.0000        0.0000        0.0000        0.0000        0.0000        0.0000        0.0000        0.0000        0.0000        0.0000        0.0000        0.0000        0.0000        0.0000        0.0000        0.0000        0.0000        0.0000        0.0000        0.0000        0.0000        0.0000        0.0000        0.0000        0.0000        0.0000
        0.0000        0.0000        0.0000        0.0000        0.0000        0.0000        0.0000        0.0000        0.0000        0.0000        0.0000        0.0000        0.0000        0.0000        0.0000        0.0000        0.0000        0.0000        0.0000        0.0000        0.0000        4.2271        5.5202       18.4343       22.5196       25.7831       24.8060       19.3974       16.4989       12.8925        9.3349        1.6042        0.9131        2.6466        3.2725        3.0254        3.0949        3.6087        3.9663        5.6085        3.7957        6.7194        7.3791        5.1592        3.9449        4.0160        6.1755       14.5823       11.2383       13.7817        6.3737        5.9669        5.3849        0.8814        0.7058        9.1834        8.0415       13.6341       11.5882        8.3001        5.3028        3.2082        2.9931        1.2304        1.8658        1.3637        4.3581        4.7061        7.2586        4.1766        4.4911        9.3179        9.7049        5.1774        5.1619        1.9371        3.0782        2.4181        3.0663        4.7143        5.3642        5.8966        6.8029        7.1123        6.9032        6.8018        6.9186        6.0437        5.5967        5.2568        4.9902        4.3954        4.3765        6.1281        9.0339        2.8572       15.2261       14.7087       13.9027        6.4569       16.5353        5.2228        5.8628        6.4506       12.4465       15.8640        7.3716       11.2889       14.6622       16.1638        9.9728       14.7822       22.0185       27.6167       15.4663       12.8037       16.8620       26.5251       23.7970       27.8342       23.8207       29.3081       36.6514       22.1123       20.1471       25.2821       27.3098       34.6957       38.3832       40.8015       41.7062       38.6891       39.1166       37.9652       40.8231       42.3377       43.9646       43.3277       42.5516       37.6811       37.1186       38.1091       38.2862       35.6713       43.4634       44.0826       35.8967       32.3780       31.9493       24.1117       22.6258       24.1697       24.9980       24.4470       24.4345       23.1545       22.6431       24.7950       26.5561       43.2259       48.9428       49.2253       60.2328       72.0568       90.0360       96.7939      100.6356      105.5344      106.9715      112.9537      121.2484      131.4830      128.1111      117.4530      106.0928      101.8065       94.5134       83.9124       68.7779       57.9992       42.4330       53.0982       49.5767       33.8608       28.5282       30.8910       34.6432       52.1691       49.4527       70.8531       52.7932       63.0352       74.0796       75.9380       66.3465       36.9300        0.0000        0.0000        0.0000        0.0000        0.0000        0.0000        0.0000        0.0000        0.0000        0.0000        0.0000        0.0000        0.0000        0.0000        0.0000        0.0000        0.0000        0.0000        0.0000        0.0000        0.0000        0.0000        0.0000        0.0000        0.0000        0.0000        0.0000        0.0000        0.0000        0.0000        0.0000        0.0000        0.0000        0.0000        0.0000        0.0000        0.0000        0.0000        0.0000        0.0000        0.0000        0.0000        0.0000        0.0000        0.0000        0.0000        0.0000        0.0000        0.0000        0.0000        0.0000        0.0000        0.0000
        0.0000        0.0000        0.0000        0.0000        0.0000        0.0000        0.0000        0.0000        0.0000        0.0000        0.0000        0.0000        0.0000        0.0000        0.0000        0.0000        0.0000        0.0000        0.0000        0.0000        0.0000        3.1283        4.5733       14.1597       18.0580       19.1270       18.7068       19.2257       17.8591       14.2095        8.9717        1.4126        0.6720        0.2315        0.6255        0.4292        0.8472        2.3608        3.7912        8.5318        6.7841        7.3468        2.3045        1.1666        5.0584        7.9381        7.8375       14.1599       11.0874        6.8983        6.8396       13.1949        9.4440        1.2101        3.3242        4.1827        6.4800        8.7011        9.8807       11.1117        4.5903        7.3919       11.5023        7.2495       10.6351        5.9856        6.5477        8.6635        4.8666        4.1450        4.4266        3.3250        1.8829        1.2167        1.2203        1.7607        2.0765        2.6252        3.2959        5.0459        5.6524        6.0396        6.5560        6.8157        6.8558        6.7994        6.9612        6.1772        6.1495        5.8531        5.4083        5.7043        5.6930        6.1206        6.1948        4.2192        9.5739       25.6592       28.8871       10.7264       14.0411        6.3592        7.7350       12.3247       20.4567       18.3891       20.4095       14.8343        9.0190       22.9713       11.3794       18.1058       19.1738       16.0776       12.3674       19.2425       17.1633       26.1495       23.2318       21.9560       24.2414       26.4723       30.1767       21.9344       21.7224       27.8823       29.8945       31.1597       30.1878       31.0447       39.0378       32.4794       29.8124       28.5746       28.8279       35.2139       40.0621       37.0393       35.4481       37.6442       36.8996       32.4523       36.1614       32.5492       35.0706       36.1040       33.3427       28.4198       25.3438       25.4759       26.4740       24.8396       24.3351       24.4752       26.2951       25.3302       24.0997       29.8031       34.0066       46.7407       53.0431       61.1333       72.5860       83.7439       99.5722      108.2706      112.9702      121.0593      122.1906      128.0524      150.4336      148.5488      141.4536      120.5229      115.0428       97.3016       95.3100       80.9712       74.9848       65.8965       52.8888       54.0656       70.4816       58.4429       53.3395       43.3752       61.0854       63.3120       62.4268       62.4997       56.3261       59.7274       64.4232       70.9500       63.9856        0.0000        0.0000        0.0000        0.0000        0.0000        0.0000        0.0000        0.0000        0.0000        0.0000        0.0000        0.0000        0.0000        0.0000        0.0000        0.0000        0.0000        0.0000        0.0000        0.0000        0.0000        0.0000        0.0000        0.0000        0.0000        0.0000        0.0000        0.0000        0.0000        0.0000        0.0000        0.0000        0.0000        0.0000        0.0000        0.0000        0.0000        0.0000        0.0000        0.0000        0.0000        0.0000        0.0000        0.0000        0.0000        0.0000        0.0000        0.0000        0.0000        0.0000        0.0000        0.0000        0.0000        0.0000
        0.0000        0.0000        0.0000        0.0000        0.0000        0.0000        0.0000        0.0000        0.0000        0.0000        0.0000        0.0000        0.0000        0.0000        0.0000        0.0000        0.0000        0.0000        0.0000        0.0000        0.0000        0.0000        1.3881       12.2388       15.8271       16.9815       15.8231       13.9697       13.1548       11.3551        8.1752        0.0811        0.0748        0.0148        0.0410        2.8649        4.0874        4.5004        4.1075        3.7167        3.3973        3.2349        2.8283        2.5366        3.1712        2.4551        2.5158        7.7676        3.5698        3.7765        5.2089        9.2394        4.4423        4.5842        6.4360        3.9927        3.3061        3.7253        3.1264        7.9065       12.8261        7.1399        5.2347        4.4528        6.6978        5.4901        5.6660        8.4376        1.2008        0.6265        0.6388        0.8893        0.5647        0.8969        1.6494        3.3233        4.2442        5.0915        6.0537        6.2464        6.8157        7.6951        7.9046        6.5461        6.1178        6.2664        6.6567        6.9865        7.3757        7.2440        6.9382        6.5635        5.0831        4.5152        7.2809        8.3118        4.6272       19.7801       32.8755       16.8330        7.2682       15.2637       12.0932       12.6932       15.8263        9.4319       12.4948        6.6909       11.5494       13.1637        8.9027        6.5182       15.8578       14.4715       11.2021       45.2122       51.6433       35.2899       35.3471       24.8392       27.8316       27.2732       23.6140       21.4716       19.1983       16.5002       19.1516       23.0424       27.9084       31.2116       36.0702       32.5863       35.6829       37.3717       29.9674       40.4787       47.7789       49.3069       42.5187       45.0501       34.0229       38.3376       44.0169       35.6787       31.7988       34.1608       40.4948       30.2820       28.5810       28.1843       28.0377       27.6670       28.5805       27.2449       29.0457       40.2061       40.0028       42.8413       55.8237       71.7241       80.0110       85.8090       97.1872       95.2422      114.5551      126.1803      124.2504      115.9874      136.3227      132.8751      133.5743      129.0022      120.8055      124.6211      112.7509      111.5228      109.1399       97.4296      101.5973      115.8411       90.4443       91.0499       89.7507       97.7730       86.6256       77.4015       93.8344       84.1399       81.2823       72.0402       64.6611       68.1918       66.8750       67.8432       67.1761       63.7371       64.5725       68.0313       67.9233        0.0000        0.0000        0.0000        0.0000        0.0000        0.0000        0.0000        0.0000        0.0000        0.0000        0.0000        0.0000        0.0000        0.0000        0.0000        0.0000        0.0000        0.0000        0.0000        0.0000        0.0000        0.0000        0.0000        0.0000        0.0000        0.0000        0.0000        0.0000        0.0000        0.0000        0.0000        0.0000        0.0000        0.0000        0.0000        0.0000        0.0000        0.0000        0.0000        0.0000        0.0000        0.0000        0.0000        0.0000        0.0000        0.0000        0.0000        0.0000        0.0000        0.0000
        0.0000        0.0000        0.0000        0.0000        0.0000        0.0000        0.0000        0.0000        0.0000        0.0000        0.0000        0.0000        0.0000        0.0000        0.0000        0.0000        0.0000        0.0000        0.0000        0.0000        0.0000        0.0000        0.0000        0.0000        0.0000        0.0000       12.5735       10.9163        9.9123        8.2932        6.0529        0.0016        0.0284        0.3348        0.4445        4.1773        5.7224        6.1167        5.3485        4.2637        4.1112        3.5116        2.7832        1.1722        1.8328        1.5516        2.1332        8.1565        6.9427        7.4560       10.1162        7.1670        3.8808        5.0908        2.5918        3.0983        1.6674        3.9043        4.6026       11.1633       10.1743        6.9169        4.1886        7.1893        6.9967        5.9880        6.2997        5.8668        1.5661        1.2923        2.5407        1.6345        2.4464        1.8160        2.5082        3.6218        4.7409        5.4204        5.9363        6.0305        6.6544        6.8579        6.7888        5.7142        5.6737        5.7286        6.3009        8.4362       14.9310       10.6808        8.4505        7.5831        6.2615        6.9221       12.3203        8.8605       10.3023       17.6271       24.2110       14.5113        5.1357       19.9524       15.4757       10.5441       13.4536        7.6975       12.9862        6.2896        7.5479        7.8592        7.5976       12.3821       10.8834       16.4684       21.5882       33.5191       35.2996       26.2860       24.1790       26.3385       29.6054       26.0578       22.3275       20.0073       19.1481       17.3059       18.3697       22.7103       24.7634       19.1617       24.4021       23.3177       30.2906       31.0708       30.5924       38.5858       37.4891       43.3260       50.6186       47.3369       44.0178       39.8468       38.5166       31.9020       26.6358       33.2930       38.0155       32.3382       30.4793       33.4152       35.0648       30.3202       30.0071       30.7923       35.5790       45.9118       47.9949       54.2521       69.8389       97.1696      101.6539      111.2074      118.9009      129.4713      194.0669      155.9668      143.3311      130.2481      145.2126      164.7839      137.7937      128.0612      126.9220      117.2425      117.1455      122.4042      124.0153      116.3922      116.9121      108.5359      107.5319      108.1632      103.7103      106.2277      105.5090       93.2011       77.2921       76.6464       81.7340       87.6177       81.6013       72.2613       70.8284       74.1868       80.0565       62.9685       63.9967       63.0014       65.0782        0.0000        0.0000        0.0000        0.0000        0.0000        0.0000        0.0000        0.0000        0.0000        0.0000        0.0000        0.0000        0.0000        0.0000        0.0000        0.0000        0.0000        0.0000        0.0000        0.0000        0.0000        0.0000        0.0000        0.0000        0.0000        0.0000        0.0000        0.0000        0.0000        0.0000        0.0000        0.0000        0.0000        0.0000        0.0000        0.0000        0.0000        0.0000        0.0000        0.0000        0.0000        0.0000        0.0000        0.0000        0.0000        0.0000        0.0000        0.0000        0.0000        0.0000
        0.0000        0.0000        0.0000        0.0000        0.0000        0.0000        0.0000        0.0000        0.0000        0.0000        0.0000        0.0000        0.0000        0.0000        0.0000        0.0000        0.0000        0.0000        0.0000        0.0000        0.0000        0.0000        0.0000        0.0000        0.0000        0.0000        0.0000        8.3194        7.6283        6.4058        4.6926        0.0000        0.1108        0.2707        0.0426        4.6647        6.2070        6.5781        5.9240        4.4046        4.0024        2.9576        2.4303        0.9361        2.5053        0.6735        0.4973        6.2084        8.1798        9.9744        7.7027        6.1686        1.5909        2.7276        3.9998        1.8627        3.6806        4.5007        4.9385       11.3774        6.2093        7.3821        5.0632        5.8947        3.8063        2.5533        5.7050        7.9034        5.3910        2.5033        3.7999        3.8076        7.2615        2.0951        2.5018        3.3749        4.1473        4.9667        5.5213        5.5362        5.9699        6.1074        5.9509        4.9518        4.8636        5.3094        6.1062        8.1298        7.2677       13.3263       15.2850       11.1879        5.4268        5.3035       10.7921        6.8219        5.5136       33.5891       16.5202        5.4162        6.3729       11.8102        7.0793        9.5409        8.8361        7.4311       13.1021       11.6834        9.1322        6.4219        8.1826       13.5211       19.8546       21.7763       21.8522       24.7309       30.2259       22.8660       25.6822       29.2814       25.6870       23.2566       21.0328       15.5925       14.8682       14.5581       15.4520       16.0012       18.1565       22.4015       20.8039       23.7472       26.6038       27.0180       28.9959       45.0041       49.2026       42.6839       52.7027       47.8946       55.8801       55.3200       46.2146       26.4153       24.3216       31.4038       36.4501       39.2481       39.2807       47.9734       48.9174       40.2349       39.8925       40.4822       44.7985       58.2311       62.6712       71.5243       81.8948      102.5108      122.9824      129.2011      141.2539      153.2549      183.1823      172.7863      159.9769      155.3515      165.3908      176.0161      141.7918      133.2214      126.7808      131.4194      151.0678      162.9064      155.8505      134.6749      128.0018      123.4244      114.6849      110.0648       96.5490       88.1931       84.5127       86.3485       73.6486       68.8621       79.7920      103.6077       85.3057       77.7814       76.1233       78.0501       76.9522       65.7976       59.8997       57.0932       60.3367       54.0000        0.0000        0.0000        0.0000        0.0000        0.0000        0.0000        0.0000        0.0000        0.0000        0.0000        0.0000        0.0000        0.0000        0.0000        0.0000        0.0000        0.0000        0.0000        0.0000        0.0000        0.0000        0.0000        0.0000        0.0000        0.0000        0.0000        0.0000        0.0000        0.0000        0.0000        0.0000        0.0000        0.0000        0.0000        0.0000        0.0000        0.0000        0.0000        0.0000        0.0000        0.0000        0.0000        0.0000        0.0000        0.0000        0.0000        0.0000        0.0000        0.0000
        0.0000        0.0000        0.0000        0.0000        0.0000        0.0000        0.0000        0.0000        0.0000        0.0000        0.0000        0.0000        0.0000        0.0000        0.0000        0.0000        0.0000        0.0000        0.0000        0.0000        0.0000        0.0000        0.0000        0.0000        0.0000        0.0000        0.0000        0.0000        0.0000        0.0000        3.9347        0.0485        0.0371        0.1082        0.0433        4.6456        5.9258        6.1299        5.3523        3.8504        2.8100        2.9345        3.0500        1.4641        0.3011        0.0000        0.3977        6.2038        8.8417        7.5870        7.1783        2.3988        5.4303        8.2999        5.0857        3.8384        4.4860        4.6696        3.6937        8.9654        8.3332        7.3254        2.9672        2.9707        1.6050        1.0756        4.0123        3.3368        2.9517        1.7915        0.9784        1.6145        2.6632        4.7858        2.5847        2.6771        2.9961        3.7147        4.4700        4.2368        4.7391        5.4171        5.5742        4.1678        4.0147        4.5206        5.3032        7.1790        7.2780       10.2049        7.2314        6.2552        6.1143        5.7023        5.2525        4.0755       10.5102       40.9787       44.9652       11.5417       16.3374        9.4307        8.8004        6.5305       11.1482        9.0334       12.8515        9.2572        8.3206        7.1224        6.5399        6.5722        9.9441       11.2100       19.0568       24.4794       20.7256       20.5982       23.5263       22.0640       24.4341       23.1846       21.1839       14.5413       12.3387       14.2969       12.6239       15.0836       16.1584       22.0568       25.2863       23.9099       24.8147       24.9531       35.7825       45.6683       50.4224       56.5405       47.6407       42.9733       41.4877       42.9799       31.7345       31.2443       30.5300       37.3175       38.2289       43.3538       52.5856       61.3274       64.0168       54.4187       58.3399       58.3803       69.9468       74.9460       79.8040       82.5556      104.1624      140.7543      141.7643      152.5793      181.7537      179.1943      181.9797      202.3417      186.5338      189.3594      172.6585      150.1327      155.2852      164.5648      151.4748      148.4069      162.0131      152.2649      149.1636      146.9877      130.5985      128.2615      119.3502      107.1472      100.2867       94.7480       92.1432       87.8710       79.9594       74.5131       82.7196       90.0904       72.7232       76.5603       74.0943       78.9042       76.3850       54.8016       56.5752       56.3526       65.5342       85.1100        0.0000        0.0000        0.0000        0.0000        0.0000        0.0000        0.0000        0.0000        0.0000        0.0000        0.0000        0.0000        0.0000        0.0000        0.0000        0.0000        0.0000        0.0000        0.0000        0.0000        0.0000        0.0000        0.0000        0.0000        0.0000        0.0000        0.0000        0.0000        0.0000        0.0000        0.0000        0.0000        0.0000        0.0000        0.0000        0.0000        0.0000        0.0000        0.0000        0.0000        0.0000        0.0000        0.0000        0.0000        0.0000        0.0000        0.0000        0.0000        0.0000
        0.0000        0.0000        0.0000        0.0000        0.0000        0.0000        0.0000        0.0000        0.0000        0.0000        0.0000        0.0000        0.0000        0.0000        0.0000        0.0000        0.0000        0.0000        0.0000        0.0000        0.0000        0.0000        0.0000        0.0000        0.0000        0.0000        0.0000        0.0000        0.0000        0.0000        0.0000        2.5397        2.2446        0.0000        0.0000        3.5994        4.2717        4.2413        3.5440        1.3892        1.1001        1.2031        1.2926        2.6055        2.7811        3.7140        5.3693        9.8056       11.6566       11.0043        8.0835        1.1304        1.4615        0.6240        1.5459        4.0573        0.4832        2.3598        2.1801        5.3410        2.7609        3.6368        2.2408        3.3104        2.7615        3.9332        2.9248        3.7790        6.5741        0.9088        0.1787        0.1085        0.3049        1.6324        1.0358        1.3112        1.3124        2.3170        3.7076        3.7462        3.2289        2.7350        2.6781        4.5357        8.9166       16.6735       18.7858        5.5579        5.1335        5.8473        9.1250        2.3833        3.6124        5.3799        4.9729        2.9866        5.0687       11.9525       43.9214        7.4131       13.4838       13.2154       13.4604        5.8313        6.5552        9.1930        7.5750        8.4500        5.2284        5.9148        6.0058        5.3310        6.0902        6.9442       12.5891       14.7455       15.3357       18.1669       18.2590       18.6423       20.8280       23.0554       18.9972       11.0312        9.3996        8.9103        9.6816       11.3711       12.1776       13.2886       14.8670       24.9304       25.9754       22.8006       41.7300       60.2892       47.2278       50.2222       59.2117       42.1822       45.2597       41.9945       30.1354       41.0760       43.3063       41.8343       37.6734       49.2548       69.0418       70.4530       67.1393       88.6413      111.6911      118.8715      149.7176      146.7470      164.0450      160.8972      156.9742      197.2708      182.9818      210.6521      223.0964      223.8008      245.6229      239.7264      231.2269      222.9011      219.1135      193.0116      232.5980      230.4724      203.5182      190.5257      169.7190      163.0983      166.6515      167.2701      157.1237      166.9539      142.5200      127.5769      125.5675      114.6921      102.4602       93.4135       90.0733       82.8682       82.2790       85.4958       76.0424       74.7317       74.5663       76.2099       71.3388       61.4061       58.6180       58.8067        0.0000        0.0000        0.0000        0.0000        0.0000        0.0000        0.0000        0.0000        0.0000        0.0000        0.0000        0.0000        0.0000        0.0000        0.0000        0.0000        0.0000        0.0000        0.0000        0.0000        0.0000        0.0000        0.0000        0.0000        0.0000        0.0000        0.0000        0.0000        0.0000        0.0000        0.0000        0.0000        0.0000        0.0000        0.0000        0.0000        0.0000        0.0000        0.0000        0.0000        0.0000        0.0000        0.0000        0.0000        0.0000        0.0000        0.0000        0.0000        0.0000        0.0000        0.0000
        0.0000        0.0000        0.0000        0.0000        0.0000        0.0000        0.0000        0.0000        0.0000        0.0000        0.0000        0.0000        0.0000        0.0000        0.0000        0.0000        0.0000        0.0000        0.0000        0.0000        0.0000        0.0000        0.0000        0.0000        0.0000        0.0000        0.0000        0.0000        0.0000        0.0000        0.0000        0.0000        0.0000        0.0000        0.0000        0.0000        0.0000        4.0069        3.2140        1.1941        0.8488        0.8507        1.1543        3.0467        3.7675        4.9770        6.7846       11.6543       14.0328       13.5918        9.8512        1.2517        1.3802        1.5629        0.9833        3.4774        1.2908        1.3297        2.2953        2.6266        4.3189        1.1538        0.4862        0.6022        4.0305        3.2224        6.7717        4.9507        3.2793        1.8522        1.2876        1.8263        1.8216        3.6667        6.7773        9.5068        2.2356       17.3687        9.2007       12.3813       16.7936       12.4171        6.7367       14.3447        7.7335       16.5499       11.1908       14.2156        6.7219       19.2590       22.8581        7.4054        2.1877        2.7724        1.7067        5.9040        6.1331       11.6385       10.2247        8.4503        3.0927        2.9388        2.7388        3.5522        3.7570        5.4447        4.2774        4.4800        4.1519        4.1634        5.4702        6.8422        5.0957        7.1493        8.3925       12.2340       14.4878       15.8566       17.5472       21.3072       19.4919       19.0295       16.7941       14.0169       12.2365       10.8696        9.0883       10.6565       11.7428       15.9069       18.0613       23.8636       36.7466       35.4943       25.3131       39.5801       50.0302       61.1292       70.8889       55.9509       44.8119       49.7162       62.8782       67.4613       38.1904       36.2432       36.9243       57.1351       58.0673       64.3789       68.4449       90.8799      128.9798      130.2831      149.1577      145.9371      158.6116      165.0313      167.0011      219.9841      223.2706      275.7375      266.0268      260.5322      258.0581      285.3339      290.9949      234.1808      217.6616      221.8957      225.8746      216.9700      194.7795      172.7723      169.5533      179.3001      161.9361      166.4471      165.9010      171.8298      148.9519      155.0131      173.2425      141.2820      112.4773       97.6946       94.4429       85.3279       82.0175       80.4762       76.6494       71.7465       68.5068       73.5104       65.0794       55.5182       56.1917        0.0000        0.0000        0.0000        0.0000        0.0000        0.0000        0.0000        0.0000        0.0000        0.0000        0.0000        0.0000        0.0000        0.0000        0.0000        0.0000        0.0000        0.0000        0.0000        0.0000        0.0000        0.0000        0.0000        0.0000        0.0000        0.0000        0.0000        0.0000        0.0000        0.0000        0.0000        0.0000        0.0000        0.0000        0.0000        0.0000        0.0000        0.0000        0.0000        0.0000        0.0000        0.0000        0.0000        0.0000        0.0000        0.0000        0.0000        0.0000        0.0000        0.0000        0.0000        0.0000
        0.0000        0.0000        0.0000        0.0000        0.0000        0.0000        0.0000        0.0000        0.0000        0.0000        0.0000        0.0000        0.0000        0.0000        0.0000        0.0000        0.0000        0.0000        0.0000        0.0000        0.0000        0.0000        0.0000        0.0000        0.0000        0.0000        0.0000        0.0000        0.0000        0.0000        0.0000        0.0000        0.0000        0.0000        0.0000        0.0000        0.0000        0.0000        0.0000        1.1809        0.6823        0.6828        1.1391        3.3725        4.3585        5.6160        7.1472       11.8613       14.3051       13.5081       10.0110        1.4524        0.7274        0.8811        0.2739        2.9630        1.5847        1.1980        0.2983        1.0088        0.2744        0.4913        0.2542        0.5347        1.1142        0.8872        2.8614        4.0186        3.0174        0.1608        0.0000        0.9339        5.7232        2.1652        2.6753        1.8560       15.6146       33.8983       41.5614       41.1735       13.6292       34.4060       25.5016       27.4444       13.3426       23.9625       20.8738        8.0802        6.0578       31.7720       39.4279       19.8505        6.1772        2.8580        2.0751       11.3678       26.3338       19.2942        5.4729       13.0615        6.8512        3.1811        2.1558        2.9841        3.1591        2.8330        2.9935        3.5589        3.3887        4.0804        4.5212        5.3439        6.1165        7.5569        8.3852       11.8484       13.6098       15.6231       20.3432       19.2783       20.3217       21.0828       21.5028       14.6062       10.9327        8.3512        9.3430       11.7353       12.8354       13.4318       18.1228       26.0179       30.8967       21.2477       31.5900       37.6764       56.3391       62.1266       53.2941       49.3814       48.3145       58.2844       56.9421       42.7220       39.7674       60.9491       57.0518       67.2354       74.6113       71.0465       91.9011      118.2151      143.0030      151.2719      143.3760      148.0751      173.4996      197.6172      246.0071      273.7264      264.3722      285.8801      302.2404      296.9815      292.8554      305.7013      303.3643      242.4795      261.5837      261.9833      236.5978      197.9435      219.7149      176.4075      166.4129      170.8238      154.0528      155.6334      154.0700      157.1170      144.2940      147.1703      142.2986      112.6169       95.4421       92.4874       88.5576       78.9280       80.8694       80.2553       75.7970       73.2324       70.4764       66.1611       62.6909       53.6976       60.5464        0.0000        0.0000        0.0000        0.0000        0.0000        0.0000        0.0000        0.0000        0.0000        0.0000        0.0000        0.0000        0.0000        0.0000        0.0000        0.0000        0.0000        0.0000        0.0000        0.0000        0.0000        0.0000        0.0000        0.0000        0.0000        0.0000        0.0000        0.0000        0.0000        0.0000        0.0000        0.0000        0.0000        0.0000        0.0000        0.0000        0.0000        0.0000        0.0000        0.0000        0.0000        0.0000        0.0000        0.0000        0.0000        0.0000        0.0000        0.0000        0.0000        0.0000        0.0000        0.0000
        0.0000        0.0000        0.0000        0.0000        0.0000        0.0000        0.0000        0.0000        0.0000        0.0000        0.0000        0.0000        0.0000        0.0000        0.0000        0.0000        0.0000        0.0000        0.0000        0.0000        0.0000        0.0000        0.0000        0.0000        0.0000        0.0000        0.0000        0.0000        0.0000        0.0000        0.0000        0.0000        0.0000        0.0000        0.0000        0.0000        0.0000        0.0000        0.0000        0.0000        0.6968        0.6518        1.1440        3.4980        4.6164        5.6291        6.5753       10.3169       11.5683       10.9838        8.5445        0.8462        2.1408        1.0689        0.7021        1.9094        2.4956        0.9847        0.1195        0.6876        0.6787        1.9300        0.4403        1.6536        0.3886        1.6915        1.3244        5.7556        3.4169        0.6399        0.0000        0.6451        0.2125        0.6376        0.8811        2.2990        7.4480        1.2091        7.2416        7.1944       15.5392       18.9762       11.8962       28.8314       19.5622       27.0654       13.3144        8.0290       14.7208       10.1137       10.5280       23.9243       23.7883       10.6168        8.4863        5.3199       10.9769       13.3551       18.5955        4.3071       13.8163        5.8140        2.9208        2.5837        2.0899        1.9153        2.1115        2.6754        2.7681        2.8321        3.9488        4.2935        5.4047        7.3375        7.7709       11.6339       13.3576       16.2168       15.9057       22.1869       25.8034       19.4670       19.9127       11.8096        8.9904        9.7068       10.1028       12.2787       13.1408       13.7797       14.5618       32.3496       27.7724       24.4225       34.8278       33.1194       36.3964       44.5121       44.6286       46.6481       54.5298       68.0202       67.6429       76.1863       65.1717       77.2281       70.4212       75.5893       81.3253      108.5190      119.8702      139.8907      148.5334      149.0168      179.9088      198.2735      227.6136      257.3513      253.2588      239.4476      273.7988      333.0370      321.5127      310.9112      343.1302      346.3491      321.4763      280.8468      265.5124      282.1245      245.2240      272.4546      255.3958      234.8526      165.0219      164.2694      156.3885      151.8819      150.2118      144.9407      130.9332      116.5499       99.5289       92.0627       84.8767       86.3506       78.1292       79.0877       78.7147       79.0445       73.5329       68.6351       61.8674       60.4702       58.5600       53.0658        0.0000        0.0000        0.0000        0.0000        0.0000        0.0000        0.0000        0.0000        0.0000        0.0000        0.0000        0.0000        0.0000        0.0000        0.0000        0.0000        0.0000        0.0000        0.0000        0.0000        0.0000        0.0000        0.0000        0.0000        0.0000        0.0000        0.0000        0.0000        0.0000        0.0000        0.0000        0.0000        0.0000        0.0000        0.0000        0.0000        0.0000        0.0000        0.0000        0.0000        0.0000        0.0000        0.0000        0.0000        0.0000        0.0000        0.0000        0.0000        0.0000        0.0000        0.0000        0.0000        0.0000
        0.0000        0.0000        0.0000        0.0000        0.0000        0.0000        0.0000        0.0000        0.0000        0.0000        0.0000        0.0000        0.0000        0.0000        0.0000        0.0000        0.0000        0.0000        0.0000        0.0000        0.0000        0.0000        0.0000        0.0000        0.0000        0.0000        0.0000        0.0000        0.0000        0.0000        0.0000        0.0000        0.0000        0.0000        0.0000        0.0000        0.0000        0.0000        0.0000        0.0000        0.0000        0.0000        0.0000        4.8446        6.4835        7.5410        8.0282        5.4205        5.7189        5.4270        4.5411        5.3702        4.3256        3.6393        3.1844        3.5069        3.6571        2.2635        1.7781        0.6794        1.1689        0.8461        0.9140        4.3206        1.4907        1.4362        2.8378        5.4001        4.0801        3.8446        5.6602        8.8712        8.2367        9.7958        7.7354        6.2348        8.0782       15.0900       15.6247       36.1161       37.7507       45.0672       19.8017       28.0503       23.9090       24.5418       22.8427       19.0944       23.0797       18.1625       16.4575       32.1303       18.3328       13.0910       13.4573        6.9395        7.9235        8.1896       14.5289        7.6308        5.5555        4.7711       10.8300        0.0000        0.0000        0.0000        0.0000        0.8342        0.7836        0.9923        1.2381        2.8365        4.2018        5.6221        6.7107       12.1249       14.5445       15.3222       15.4891       14.5734       14.1016       14.0397       15.6470       16.2203       17.4297       16.2513       14.9913       17.5897       19.4103       20.6175       23.3065       18.6150       19.4271       17.0605       37.3821       32.1813       35.9411       57.6791       52.2039       41.2112       62.4289       56.2895       59.2444       73.9426       72.1691       68.3369       83.5735       85.7037       85.9205       96.6380      112.2377      127.7994      138.1332      147.4108      168.4082      204.2881      209.8314      215.9064      233.9560      217.6871      245.0124      290.0712      303.2892      361.9673      350.0197      314.5559      295.4297      306.3972      299.2924      291.2368      271.0677      271.6940      262.5000      243.6083      196.2515      180.0040      156.2111      151.8204      149.1632      149.0208      132.4541      122.9126      112.9426       90.4523       82.6384       79.7704       78.5355       76.5665       74.3120       66.2104       65.6713       55.7961       49.2846       54.3505       51.3286       23.9700        0.0000        0.0000        0.0000        0.0000        0.0000        0.0000        0.0000        0.0000        0.0000        0.0000        0.0000        0.0000        0.0000        0.0000        0.0000        0.0000        0.0000        0.0000        0.0000        0.0000        0.0000        0.0000        0.0000        0.0000        0.0000        0.0000        0.0000        0.0000        0.0000        0.0000        0.0000        0.0000        0.0000        0.0000        0.0000        0.0000        0.0000        0.0000        0.0000        0.0000        0.0000        0.0000        0.0000        0.0000        0.0000        0.0000        0.0000        0.0000        0.0000        0.0000        0.0000        0.0000        0.0000
        0.0000        0.0000        0.0000        0.0000        0.0000        0.0000        0.0000        0.0000        0.0000        0.0000        0.0000        0.0000        0.0000        0.0000        0.0000        0.0000        0.0000        0.0000        0.0000        0.0000        0.0000        0.0000        0.0000        0.0000        0.0000        0.0000        0.0000        0.0000        0.0000        0.0000        0.0000        0.0000        0.0000        0.0000        0.0000        0.0000        0.0000        0.0000        0.0000        0.0000        0.0000        0.0000        0.0000        0.0000        6.8044        7.5506        7.2597        4.4283        4.2403        4.0326        3.8045        5.2307        5.0556        4.9021        4.3836        5.2068        3.9329        3.2772        2.8864        2.0916        3.0194        3.8538        1.5528        2.4447        4.2980        4.0373        6.8233        5.8201        4.3536        7.0551        9.4801        8.7113       10.1275        7.8349        6.9667        5.4809        7.5481        5.8818       19.2530       31.4776       18.1514       13.9142       15.8172       23.7898       29.9806       33.6455       29.0584       60.7838       40.2981       22.7229       21.5165       19.4448       46.4844       59.7562       48.2135        8.8198       19.0083       44.4596       30.3449       12.7909        4.4006        9.5989        5.6223        0.0065        0.0000        0.0000        0.0201        0.3507        0.3874        0.6047        0.9730        2.4728        3.4493        4.8874        6.8456       11.8692       14.1311       14.2533       15.3606       23.0900       12.9358       11.7911       13.0989       16.5411       24.5441       28.3623       24.7007       25.3401       25.1561       31.1957       27.4389       22.6900       17.6755       24.2770       36.7558       35.4385       51.0219       67.3546       53.6212       34.5257       37.3840       47.8441       64.8762       80.3876       71.5991       71.7924       67.3242       67.9253       74.0062       93.1713      101.3530      123.8440      146.3825      159.2683      154.3920      161.7203      204.9140      206.5632      188.2469      198.9026      230.4067      238.9814      253.9740      265.2568      274.8287      277.4778      282.1267      289.4708      279.8348      282.7970      250.8500      254.5152      253.2084      200.7295      198.0859      160.4875      165.0408      145.9360      146.9098      138.1772      126.9929      120.1524      112.5762       90.3683       84.1088       83.1025       79.8652       73.1392       69.6924       68.7104       61.8958       49.1451       46.5132       47.3933       50.9194       29.2800        0.0000        0.0000        0.0000        0.0000        0.0000        0.0000        0.0000        0.0000        0.0000        0.0000        0.0000        0.0000        0.0000        0.0000        0.0000        0.0000        0.0000        0.0000        0.0000        0.0000        0.0000        0.0000        0.0000        0.0000        0.0000        0.0000        0.0000        0.0000        0.0000        0.0000        0.0000        0.0000        0.0000        0.0000        0.0000        0.0000        0.0000        0.0000        0.0000        0.0000        0.0000        0.0000        0.0000        0.0000        0.0000        0.0000        0.0000        0.0000        0.0000        0.0000        0.0000        0.0000        0.0000
        0.0000        0.0000        0.0000        0.0000        0.0000        0.0000        0.0000        0.0000        0.0000        0.0000        0.0000        0.0000        0.0000        0.0000        0.0000        0.0000        0.0000        0.0000        0.0000        0.0000        0.0000        0.0000        0.0000        0.0000        0.0000        0.0000        0.0000        0.0000        0.0000        0.0000        0.0000        0.0000        0.0000        0.0000        0.0000        0.0000        0.0000        0.0000        0.0000        0.0000        0.0000        0.0000        0.0000        0.0000        0.0000        0.0000        6.1146        3.5547        3.2244        3.0731        3.1525        4.7086        4.8215        4.7865        4.6646        4.4744        4.3059        3.6839        2.9573        3.7585        4.6555        4.6701        2.8619        6.9367        7.7942        3.8094        1.1469        4.8086        5.8274        5.6538        6.1093        7.2764        8.8088        8.4304        6.4384        2.7747        4.3832        2.0219        2.2251       10.3303       14.5063       12.5861       22.0444       37.7148       51.7551       36.0664       34.3338       33.4597       40.9256       24.8748       26.5313       16.2559       27.4281       19.4111       67.8915       16.6026       29.6388       22.8375       29.6341        8.1769        7.3578       17.7012        9.4840        0.0000        0.0307        0.0000        0.0000        0.1862        0.2304        0.3956        0.7636        2.0531        2.7438        3.9769        5.7388       10.4488       12.5770       13.2675       12.4997       13.2354        9.7373       11.0538       14.5792       24.9209       28.1451       30.3356       31.7814       38.1356       34.6306       24.5303       28.3850       22.9884       28.8804       42.5446       42.7611       47.8040       46.6027       58.5112       50.1102       35.7163       47.1029       52.8178       63.1148       67.2306       65.4869       67.8760       75.9935       78.6132       81.4558       97.2700      110.6576      132.6630      148.1613      157.3051      157.6233      142.5698      147.1948      145.8055      150.3547      162.6520      175.7081      181.1813      197.7776      208.3812      229.6932      236.2403      226.1491      245.3939      232.6286      244.3634      206.9320      187.8190      184.0344      179.4745      171.5875      142.3687      133.0345      126.7575      124.6734      122.5218      120.2525      122.9109      116.2437       98.5850       86.6416       72.6723       69.7816       62.7341       60.9319       57.6517       55.2948       46.6750       47.0953       50.8613       47.3157       27.6000        0.0000        0.0000        0.0000        0.0000        0.0000        0.0000        0.0000        0.0000        0.0000        0.0000        0.0000        0.0000        0.0000        0.0000        0.0000        0.0000        0.0000        0.0000        0.0000        0.0000        0.0000        0.0000        0.0000        0.0000        0.0000        0.0000        0.0000        0.0000        0.0000        0.0000        0.0000        0.0000        0.0000        0.0000        0.0000        0.0000        0.0000        0.0000        0.0000        0.0000        0.0000        0.0000        0.0000        0.0000        0.0000        0.0000        0.0000        0.0000        0.0000        0.0000        0.0000        0.0000        0.0000
        0.0000        0.0000        0.0000        0.0000        0.0000        0.0000        0.0000        0.0000        0.0000        0.0000        0.0000        0.0000        0.0000        0.0000        0.0000        0.0000        0.0000        0.0000        0.0000        0.0000        0.0000        0.0000        0.0000        0.0000        0.0000        0.0000        0.0000        0.0000        0.0000        0.0000        0.0000        0.0000        0.0000        0.0000        0.0000        0.0000        0.0000        0.0000        0.0000        0.0000        0.0000        0.0000        0.0000        0.0000        0.0000        0.0000        0.0000        2.7637        2.6230        2.5489        2.5630        3.7877        3.8067        3.9201        4.1653        3.8328        4.3136        3.7460        2.7603        0.4082        0.1528        0.3835        0.4253        0.3491        0.0831        0.1668        0.2778        3.8185        5.1705        5.8662        6.3096        8.6004       10.4617        9.5307        8.3234        1.0092        0.3789        1.1453        1.6280       10.1090       12.0438       16.4786       23.7179       35.1163       36.2179       42.1495       31.8528       26.0828       26.4271       32.1528       34.5611       18.4113       16.6151       15.4788       29.6848       17.1259       18.3729        4.4581        7.8128        7.3230        9.1847       10.1300        6.7277        0.0000        0.0000        0.0000        0.0000        0.2662        0.2067        0.3144        0.6423        1.7239        2.3247        3.4237        4.9856        9.3116       11.4304       11.8909       11.1823        9.6231        9.0240        9.7805       12.4452       23.6232       26.3303       30.5493       23.4399       24.9986       25.3834       25.8580       27.4916       47.3576       41.1487       37.3058       39.8331       47.5795       52.2902       41.9761       56.3908       46.0646       56.8789       68.1162       61.2727       69.2050       70.2848       63.9845       74.7418       68.2078       81.5868      101.3131       98.8693      114.2558      139.8590      142.3235      139.2454      126.5928      148.7254      133.2459      132.9293      137.6433      129.6036      146.9270      157.7744      192.3494      207.6177      185.3739      181.1644      193.6004      190.5233      191.8494      192.3447      165.9947      152.0959      151.9745      147.0560      121.3652      117.4017      107.2092      107.7307      115.6855      125.2079      122.2797      118.6215       87.4269       73.4043       64.5584       64.8964       61.0972       55.6008       49.5487       52.3028       50.9311       46.5401       45.8639       51.3320        0.0000        0.0000        0.0000        0.0000        0.0000        0.0000        0.0000        0.0000        0.0000        0.0000        0.0000        0.0000        0.0000        0.0000        0.0000        0.0000        0.0000        0.0000        0.0000        0.0000        0.0000        0.0000        0.0000        0.0000        0.0000        0.0000        0.0000        0.0000        0.0000        0.0000        0.0000        0.0000        0.0000        0.0000        0.0000        0.0000        0.0000        0.0000        0.0000        0.0000        0.0000        0.0000        0.0000        0.0000        0.0000        0.0000        0.0000        0.0000        0.0000        0.0000        0.0000        0.0000        0.0000        0.0000
        0.0000        0.0000        0.0000        0.0000        0.0000        0.0000        0.0000        0.0000        0.0000        0.0000        0.0000        0.0000        0.0000        0.0000        0.0000        0.0000        0.0000        0.0000        0.0000        0.0000        0.0000        0.0000        0.0000        0.0000        0.0000        0.0000        0.0000        0.0000        0.0000        0.0000        0.0000        0.0000        0.0000        0.0000        0.0000        0.0000        0.0000        0.0000        0.0000        0.0000        0.0000        0.0000        0.0000        0.0000        0.0000        0.0000        0.0000        0.0000        0.0000        0.0000        2.1607        1.0487        1.0530        1.1869        1.4872        5.4599        6.3866        6.0826        4.5128        1.2849        0.7795        1.1737        1.4747        2.2234        2.7595        3.8924        0.0000        0.0000        6.5640        7.4775        8.3234       10.1269       11.7832       11.7159       10.4004        7.2244        6.8906       10.1229       12.6739       17.2556       21.3248       28.8683       29.3672       27.3436       33.8137       36.9662       28.6988       25.6300       23.7835        0.0000        0.0000        0.0000        0.0000       19.4439        9.7073        7.1651        5.5873        5.2983        0.0000        8.8274        9.0482       10.5618        7.8754        2.9770        1.6044        0.7841        0.6281        0.0332        0.0000        0.0000        0.0000        1.3056        1.8262        2.7907        3.9639        8.5916       10.5677       10.9261       10.1723        7.0833        6.4274        7.1173       14.0334       12.5761       12.7804       14.3397       14.9584       20.7542       22.0402       23.2865       22.8950       30.7756       31.5967       32.6100       39.8183       32.5678       31.7019       29.6563       31.3362       40.9301       64.4351       62.5715       73.1319       49.8467       46.1106       48.6506       50.4106       56.3900       69.8122       85.6831       84.8950       98.1802      111.9038      121.1757      124.4560      137.8951      126.4957      129.0692      114.7591      117.2922      129.5799      160.2153      166.7502      187.7801      185.2659      179.5288      190.8402      187.8233      176.9779      169.2323      159.1671      141.0841      160.2823      135.8501      143.5024      121.7256      118.6222      102.5550      109.0128      131.1494      147.5775      140.2617      124.7780       82.7730       72.1173       66.2587       66.5059       52.7670       51.9187       51.3432       49.4192       51.7600       45.6103        0.0000        0.0000        0.0000        0.0000        0.0000        0.0000        0.0000        0.0000        0.0000        0.0000        0.0000        0.0000        0.0000        0.0000        0.0000        0.0000        0.0000        0.0000        0.0000        0.0000        0.0000        0.0000        0.0000        0.0000        0.0000        0.0000        0.0000        0.0000        0.0000        0.0000        0.0000        0.0000        0.0000        0.0000        0.0000        0.0000        0.0000        0.0000        0.0000        0.0000        0.0000        0.0000        0.0000        0.0000        0.0000        0.0000        0.0000        0.0000        0.0000        0.0000        0.0000        0.0000        0.0000        0.0000        0.0000        0.0000
        0.0000        0.0000        0.0000        0.0000        0.0000        0.0000        0.0000        0.0000        0.0000        0.0000        0.0000        0.0000        0.0000        0.0000        0.0000        0.0000        0.0000        0.0000        0.0000        0.0000        0.0000        0.0000        0.0000        0.0000        0.0000        0.0000        0.0000        0.0000        0.0000        0.0000        0.0000        0.0000        0.0000        0.0000        0.0000        0.0000        0.0000        0.0000        0.0000        0.0000        0.0000        0.0000        0.0000        0.0000        0.0000        0.0000        0.0000        0.0000        0.0000        0.0000        0.0000        0.0000        0.0000        0.0000        0.0000        5.5547        7.0175        6.9790        0.0000        0.0000        0.0000        0.8639        1.8646        3.4470        1.7490        0.0000        0.0000        0.0000        0.0000        0.0000        0.0000        0.0000       11.9055       12.1148       11.9531        9.4046        9.8554       10.2148       15.0118       20.7632       25.5357       31.3408       55.9876       30.5201       44.0466       36.2836       39.0011       27.7961        0.0000        0.0000        0.0000        0.0000        0.0000        0.0000       46.5296        6.5852        0.0000        0.0000        0.0000        9.0304        9.6721        8.9912        7.0317        3.6232        2.0126        1.0627        0.7757        0.0534        0.0637        0.0167        0.0173        1.2100        1.4826        2.2481        3.3793        7.4415        9.2172        9.7319        8.9393        5.8978        5.6663        9.8017       17.9191       11.2448       11.5673       12.6658       14.1505       21.5773       24.2924       22.0016       20.6882       15.6337       26.7478       29.7027       35.6112       34.2306       28.4303       31.2163       41.2293       48.1931       61.4584       63.6790       72.7017       48.0816       43.8006       47.9462       52.3811       60.7156       73.0566       84.0868       79.7152       91.8706      107.1033      120.0267      114.1399      124.0067      141.4162      124.1450      126.7543      139.0193      181.0175      191.0685      154.2702      150.6352      136.3498      143.6416      157.6912      157.3495      151.2943      139.1471      116.1501      108.8990      116.4157      110.2219      101.7173       97.6993       91.2701       89.2047       94.8377      125.7422      147.1107      129.6529      102.2893       68.4326       62.3596       70.4894       70.3899       48.1698       36.3340       37.7072       44.9521       47.9000       49.5206        0.0000        0.0000        0.0000        0.0000        0.0000        0.0000        0.0000        0.0000        0.0000        0.0000        0.0000        0.0000        0.0000        0.0000        0.0000        0.0000        0.0000        0.0000        0.0000        0.0000        0.0000        0.0000        0.0000        0.0000        0.0000        0.0000        0.0000        0.0000        0.0000        0.0000        0.0000        0.0000        0.0000        0.0000        0.0000        0.0000        0.0000        0.0000        0.0000        0.0000        0.0000        0.0000        0.0000        0.0000        0.0000        0.0000        0.0000        0.0000        0.0000        0.0000        0.0000        0.0000        0.0000        0.0000        0.0000        0.0000
        0.0000        0.0000        0.0000        0.0000        0.0000        0.0000        0.0000        0.0000        0.0000        0.0000        0.0000        0.0000        0.0000        0.0000        0.0000        0.0000        0.0000        0.0000        0.0000        0.0000        0.0000        0.0000        0.0000        0.0000        0.0000        0.0000        0.0000        0.0000        0.0000        0.0000        0.0000        0.0000        0.0000        0.0000        0.0000        0.0000        0.0000        0.0000        0.0000        0.0000        0.0000        0.0000        0.0000        0.0000        0.0000        0.0000        0.0000        0.0000        0.0000        0.0000        0.0000        0.0000        0.0000        0.0000        0.0000        0.0000        0.0000        0.0000        0.0000        0.0000        0.0000        0.7538        1.0931        1.8715        1.5507        0.0000        0.0000        0.0000        0.0000        0.0000        0.0000        0.0000        0.0000       11.5172       11.4069        8.0609        7.8385       10.2793       15.8455       44.9042       33.6166       30.7090       44.4364       39.4763       42.1278        0.0000        0.0000        0.0000        0.0000        0.0000        0.0000        0.0000        0.0000        0.0000        0.0000        0.0000        0.0000        0.0000        0.0000        0.0000        9.2136        8.8722        6.9816        3.7129        2.1936        1.2918        0.9382        0.1681        0.0917        0.0675        0.0802        0.8113        1.1411        1.7707        2.8030        6.4055        7.8010        8.3323        7.7492        7.0676        5.0799        5.9990       13.5354        9.5100       11.8574       11.5412       12.7179       17.7367       20.4061       21.2610       21.0293       17.1638       26.4492       24.1732       32.9550       44.2118       35.3331       40.1296       52.7546       50.8215       56.9268       52.8788       58.2272       49.2043       51.1944       48.2396       52.2126       64.3448       76.3439       77.5438       75.6922       77.6592       87.3994       88.2608       90.3504       97.0279       95.6788      106.1162      108.4765      144.6488      189.1126      170.6633      139.8676      127.5927      124.6997      124.3334      127.3140      124.5878      109.6772       95.1274       86.1532       90.6473       78.4912       80.4498       78.1400       81.5762       69.7162       77.4641       92.2907      101.3801      102.6276       97.1665       90.7764       65.7282       57.1338       63.9663       50.4500       36.1212       32.9939       36.7890       35.9042       36.9421        0.0000        0.0000        0.0000        0.0000        0.0000        0.0000        0.0000        0.0000        0.0000        0.0000        0.0000        0.0000        0.0000        0.0000        0.0000        0.0000        0.0000        0.0000        0.0000        0.0000        0.0000        0.0000        0.0000        0.0000        0.0000        0.0000        0.0000        0.0000        0.0000        0.0000        0.0000        0.0000        0.0000        0.0000        0.0000        0.0000        0.0000        0.0000        0.0000        0.0000        0.0000        0.0000        0.0000        0.0000        0.0000        0.0000        0.0000        0.0000        0.0000        0.0000        0.0000        0.0000        0.0000        0.0000        0.0000        0.0000        0.0000
        0.0000        0.0000        0.0000        0.0000        0.0000        0.0000        0.0000        0.0000        0.0000        0.0000        0.0000        0.0000        0.0000        0.0000        0.0000        0.0000        0.0000        0.0000        0.0000        0.0000        0.0000        0.0000        0.0000        0.0000        0.0000        0.0000        0.0000        0.0000        0.0000        0.0000        0.0000        0.0000        0.0000        0.0000        0.0000        0.0000        0.0000        0.0000        0.0000        0.0000        0.0000        0.0000        0.0000        0.0000        0.0000        0.0000        0.0000        0.0000        0.0000        0.0000        0.0000        0.0000        0.0000        0.0000        0.0000        0.0000        0.0000        0.0000        0.0000        0.0000        0.0000        0.0000        1.4337        2.0540        0.0000        0.0000        0.0000        0.0000        0.0000        0.0000        0.0000        0.0000        0.0000        0.0000       10.3739        9.3314        7.4507        9.1571       13.8929       21.0686       29.9198       29.8946       30.2262       25.5917        0.0000        0.0000        0.0000        0.0000        0.0000        0.0000        0.0000        0.0000        0.0000        0.0000        0.0000        0.0000        0.0000        0.0000        0.0000        0.0000        0.0000        7.8267        7.7018        3.3186        2.1936        1.3895        1.0433        0.8091        0.0625        0.0882        0.0798        0.5900        1.3754        1.9309        2.2214        4.9467       10.1747        6.5900        6.7260        4.9192        5.1211       11.4980        9.0667       10.2405        9.7430        9.9958       11.8546       17.7274       18.9072       23.5656       25.8496       18.6175       19.3593       23.1741       30.6104       43.5986       39.7428       47.6524       51.0007       52.1713       49.6708       54.5248       65.6180       59.1750       66.8081       76.3980       80.5643       87.4883       94.7386       80.2770       79.0128       80.7279       83.9330       90.1724       86.1618       98.7345      103.9936      114.9758      118.0948      161.6795      152.1164      152.2061      143.9923      130.4123      116.7176      109.9229      105.1394      104.4005       94.0627       83.3057       82.0721       77.2232       73.0824       72.2199       71.0307       71.5214       65.3072       62.9029       67.5699       75.7448       76.2400       75.9450       68.8487       51.6764       46.4354       46.9325       41.3153       30.4003       31.2591       33.2858       33.2807        0.0000        0.0000        0.0000        0.0000        0.0000        0.0000        0.0000        0.0000        0.0000        0.0000        0.0000        0.0000        0.0000        0.0000        0.0000        0.0000        0.0000        0.0000        0.0000        0.0000        0.0000        0.0000        0.0000        0.0000        0.0000        0.0000        0.0000        0.0000        0.0000        0.0000        0.0000        0.0000        0.0000        0.0000        0.0000        0.0000        0.0000        0.0000        0.0000        0.0000        0.0000        0.0000        0.0000        0.0000        0.0000        0.0000        0.0000        0.0000        0.0000        0.0000        0.0000        0.0000        0.0000        0.0000        0.0000        0.0000        0.0000        0.0000
        0.0000        0.0000        0.0000        0.0000        0.0000        0.0000        0.0000        0.0000        0.0000        0.0000        0.0000        0.0000        0.0000        0.0000        0.0000        0.0000        0.0000        0.0000        0.0000        0.0000        0.0000        0.0000        0.0000        0.0000        0.0000        0.0000        0.0000        0.0000        0.0000        0.0000        0.0000        0.0000        0.0000        0.0000        0.0000        0.0000        0.0000        0.0000        0.0000        0.0000        0.0000        0.0000        0.0000        0.0000        0.0000        0.0000        0.0000        0.0000        0.0000        0.0000        0.0000        0.0000        0.0000        0.0000        0.0000        0.0000        0.0000        0.0000        0.0000        0.0000        0.0000        0.0000        0.0000        0.0000        0.0000        0.0000        0.0000        0.0000        0.0000        0.0000        0.0000        0.0000        0.0000        0.0000        3.9393        4.2202        4.4458        6.8331        9.8200       15.9518       14.6537       21.3465       19.5071        0.0000        0.0000        0.0000        0.0000        0.0000        0.0000        0.0000        0.0000        0.0000        0.0000        0.0000        0.0000        0.0000        0.0000        0.0000        0.0000        0.0000        0.0000        7.6391       12.4165        5.5649        3.9118        2.8306        2.0854        1.3544        1.0371        0.2860        0.0152        0.4659        1.6794        1.8480        1.7063        1.6964        6.1337        2.3762        2.3519        7.3164        7.4184        6.9199       13.3226        9.9005        8.0315        9.0265       11.8506       16.7333       20.7394       23.2788       23.5297       33.0466       35.7138       34.7810       49.0277       49.7201       49.0685       55.5005       57.8627       42.9261       62.1626       76.3856       65.1012       55.3720       73.3653       71.9458       59.7424       65.4925       58.4679       61.5962       63.6510       75.2773       87.7061       99.2745       97.2770       94.7184       99.9567       98.0707       99.0003      117.9469      121.2215      123.7567      121.0971      104.1442       96.8120       95.2877       87.3992       82.6973       74.9992       66.6874       70.9970       69.7235       56.7949       55.2994       57.8717       64.4808       65.9323       64.8253       66.3637       62.0119       64.8875       76.9272       63.6070       58.5945       55.2432       46.3560       37.9180       25.5196       23.6247       24.5532       33.6977        0.0000        0.0000        0.0000        0.0000        0.0000        0.0000        0.0000        0.0000        0.0000        0.0000        0.0000        0.0000        0.0000        0.0000        0.0000        0.0000        0.0000        0.0000        0.0000        0.0000        0.0000        0.0000        0.0000        0.0000        0.0000        0.0000        0.0000        0.0000        0.0000        0.0000        0.0000        0.0000        0.0000        0.0000        0.0000        0.0000        0.0000        0.0000        0.0000        0.0000        0.0000        0.0000        0.0000        0.0000        0.0000        0.0000        0.0000        0.0000        0.0000        0.0000        0.0000        0.0000        0.0000        0.0000        0.0000        0.0000        0.0000        0.0000
        0.0000        0.0000        0.0000        0.0000        0.0000        0.0000        0.0000        0.0000        0.0000        0.0000        0.0000        0.0000        0.0000        0.0000        0.0000        0.0000        0.0000        0.0000        0.0000        0.0000        0.0000        0.0000        0.0000        0.0000        0.0000        0.0000        0.0000        0.0000        0.0000        0.0000        0.0000        0.0000        0.0000        0.0000        0.0000        0.0000        0.0000        0.0000        0.0000        0.0000        0.0000        0.0000        0.0000        0.0000        0.0000        0.0000        0.0000        0.0000        0.0000        0.0000        0.0000        0.0000        0.0000        0.0000        0.0000        0.0000        0.0000        0.0000        0.0000        0.0000        0.0000        0.0000        0.0000        0.0000        0.0000        0.0000        0.0000        0.0000        0.0000        0.0000        0.0000        0.0000        0.0000        0.0000        0.0000        0.0000        0.0000        0.0000        0.0000        0.0000        0.0000        0.0000        0.0000        0.0000        0.0000        0.0000        0.0000        0.0000        0.0000        0.0000        0.0000        0.0000        0.0000        0.0000        0.0000        0.0000        0.0000        0.0000        0.0000        0.0000        0.0000        4.8090        4.3443        4.6277        3.9042        3.1849        2.2610        0.2807        0.0000        0.0000        0.0914        1.3870        1.1682        1.9435        1.4103        1.6501        2.2253        2.6778        2.9133        7.0398        5.5292        6.2283        8.6372        6.7806        7.5489        8.7928       10.4559       16.8005       21.0621       20.8031       26.5349       36.3025       34.4715       37.2669       58.9887       63.5896       59.7721       59.3353       58.5598       49.8444       48.1941       51.5309       41.9696       40.2725       50.6333       35.9622       33.6240       41.7638       43.9185       58.2985       70.4755       84.8255       99.4231      108.6068      105.2787       91.5365       96.1027       98.1341      101.7349      115.3438      107.6438      102.9191       95.0417       86.4392       85.2302       77.8011       70.9515       71.0085       62.7037       60.7769       59.0465       53.8891       56.7341       56.8828       62.5263       64.5402       71.6496       59.9099       55.0526       57.7839       67.9279       70.3013       65.9241       56.2935       43.4595       41.3227       42.4766       28.5713       29.5673       26.3450        0.0000        0.0000        0.0000        0.0000        0.0000        0.0000        0.0000        0.0000        0.0000        0.0000        0.0000        0.0000        0.0000        0.0000        0.0000        0.0000        0.0000        0.0000        0.0000        0.0000        0.0000        0.0000        0.0000        0.0000        0.0000        0.0000        0.0000        0.0000        0.0000        0.0000        0.0000        0.0000        0.0000        0.0000        0.0000        0.0000        0.0000        0.0000        0.0000        0.0000        0.0000        0.0000        0.0000        0.0000        0.0000        0.0000        0.0000        0.0000        0.0000        0.0000        0.0000        0.0000        0.0000        0.0000        0.0000        0.0000        0.0000        0.0000        0.0000
        0.0000        0.0000        0.0000        0.0000        0.0000        0.0000        0.0000        0.0000        0.0000        0.0000        0.0000        0.0000        0.0000        0.0000        0.0000        0.0000        0.0000        0.0000        0.0000        0.0000        0.0000        0.0000        0.0000        0.0000        0.0000        0.0000        0.0000        0.0000        0.0000        0.0000        0.0000        0.0000        0.0000        0.0000        0.0000        0.0000        0.0000        0.0000        0.0000        0.0000        0.0000        0.0000        0.0000        0.0000        0.0000        0.0000        0.0000        0.0000        0.0000        0.0000        0.0000        0.0000        0.0000        0.0000        0.0000        0.0000        0.0000        0.0000        0.0000        0.0000        0.0000        0.0000        0.0000        0.0000        0.0000        0.0000        0.0000        0.0000        0.0000        0.0000        0.0000        0.0000        0.0000        0.0000        0.0000        0.0000        0.0000        0.0000        0.0000        0.0000        0.0000        0.0000        0.0000        0.0000        0.0000        0.0000        0.0000        0.0000        0.0000        0.0000        0.0000        0.0000        0.0000        0.0000        0.0000        0.0000        0.0000        0.0000        0.0000        0.0000        0.0000        4.1689        3.7456        4.2427        3.9338        3.4170        2.5098        0.0162        1.0919        1.1145        0.8035        0.9410        1.3259        1.3988        1.1215        1.3089        3.0723        3.6156        5.0342        4.5452        5.1476        5.6430        5.9136        6.9778        7.7467        9.1001       12.4635       18.0142       21.5427       22.0843       29.4990       27.2495       35.4040       51.1407       54.6298       50.8435       42.8734       55.7783       38.6716       39.5894       38.6242       40.1799       49.9092       32.9466       36.3270       38.2682       41.3650       45.2233       51.3320       57.9441       66.8734       97.3529      111.4858      124.8438      113.1659      102.6427       97.6029       92.8589       85.4485      100.1143       87.4290       82.7296       89.7938       76.7770       73.0771       71.4524       65.7299       59.9844       52.1001       50.3218       43.6801       42.3072       41.5376       55.6458       57.8738       50.7953       57.4058       55.4624       67.6810       78.1522       71.5749       63.5080       71.2589       40.9707       39.6757       38.8420       35.7097       25.6819       36.6990       38.4674        0.0000        0.0000        0.0000        0.0000        0.0000        0.0000        0.0000        0.0000        0.0000        0.0000        0.0000        0.0000        0.0000        0.0000        0.0000        0.0000        0.0000        0.0000        0.0000        0.0000        0.0000        0.0000        0.0000        0.0000        0.0000        0.0000        0.0000        0.0000        0.0000        0.0000        0.0000        0.0000        0.0000        0.0000        0.0000        0.0000        0.0000        0.0000        0.0000        0.0000        0.0000        0.0000        0.0000        0.0000        0.0000        0.0000        0.0000        0.0000        0.0000        0.0000        0.0000        0.0000        0.0000        0.0000        0.0000        0.0000        0.0000        0.0000        0.0000
        0.0000        0.0000        0.0000        0.0000        0.0000        0.0000        0.0000        0.0000        0.0000        0.0000        0.0000        0.0000        0.0000        0.0000        0.0000        0.0000        0.0000        0.0000        0.0000        0.0000        0.0000        0.0000        0.0000        0.0000        0.0000        0.0000        0.0000        0.0000        0.0000        0.0000        0.0000        0.0000        0.0000        0.0000        0.0000        0.0000        0.0000        0.0000        0.0000        0.0000        0.0000        0.0000        0.0000        0.0000        0.0000        0.0000        0.0000        0.0000        0.0000        0.0000        0.0000        0.0000        0.0000        0.0000        0.0000        0.0000        0.0000        0.0000        0.0000        0.0000        0.0000        0.0000        0.0000        0.0000        0.0000        0.0000        0.0000        0.0000        0.0000        0.0000        0.0000        0.0000        0.0000        0.0000        0.0000        0.0000        0.0000        0.0000        0.0000        0.0000        0.0000        0.0000        0.0000        0.0000        0.0000        0.0000        0.0000        0.0000        0.0000        0.0000        0.0000        0.0000        0.0000        0.0000        0.0000        0.0000        0.0000        0.0000        0.0000        0.0000        5.2596        4.0501        5.3117        4.5187        4.2106        3.6769        2.8917        0.0087        1.1836        1.3674        1.0386        1.1001        1.1631        1.1411        0.1555        4.0151        7.8571        4.5718        5.3684        6.9958        9.0630        7.8455       11.3143        9.3916       11.4411       11.7137       14.5614       21.3769       19.0571       17.8514       20.5403       23.0174       29.4876       39.4525       39.1270       43.0016       37.8797       35.2149       29.6781       32.3586       32.8465       32.0758       30.7891       30.9403       46.1917       46.9407       45.1408       57.3127       59.0047       62.3901       69.1491       96.4287      114.4298      108.7226       98.9868       92.3376       87.9883       76.8540       73.5170       73.7775       72.1565       80.9812       75.8774       67.4363       67.3303       63.4894       57.0610       52.5818       47.3235       44.5431       40.1836       38.1677       39.1677       49.5974       47.5867       46.9112       49.7925       52.9205       58.1398       62.0858       55.4298       49.2233       44.8058       31.2071       36.0758       35.8040       30.2317       23.1947        0.0000        0.0000        0.0000        0.0000        0.0000        0.0000        0.0000        0.0000        0.0000        0.0000        0.0000        0.0000        0.0000      143.9700        0.0000        0.0000        0.0000      109.3200        0.0000        0.0000        0.0000        0.0000        0.0000        0.0000        0.0000        0.0000        0.0000        0.0000        0.0000        0.0000        0.0000        0.0000        0.0000        0.0000        0.0000        0.0000        0.0000        0.0000        0.0000        0.0000        0.0000        0.0000        0.0000        0.0000        0.0000        0.0000        0.0000        0.0000        0.0000        0.0000        0.0000        0.0000        0.0000        0.0000        0.0000        0.0000        0.0000        0.0000        0.0000        0.0000        0.0000
        0.0000        0.0000        0.0000        0.0000        0.0000        0.0000        0.0000        0.0000        0.0000        0.0000        0.0000        0.0000        0.0000        0.0000        0.0000        0.0000        0.0000        0.0000        0.0000        0.0000        0.0000        0.0000        0.0000        0.0000        0.0000        0.0000        0.0000        0.0000        0.0000        0.0000        0.0000        0.0000        0.0000        0.0000        0.0000        0.0000        0.0000        0.0000        0.0000        0.0000        0.0000        0.0000        0.0000        0.0000        0.0000        0.0000        0.0000        0.0000        0.0000        0.0000        0.0000        0.0000        0.0000        0.0000        0.0000        0.0000        0.0000        0.0000        0.0000        0.0000        0.0000        0.0000        0.0000        0.0000        0.0000        0.0000        0.0000        0.0000        0.0000        0.0000        0.0000        0.0000        0.0000        0.0000        0.0000        0.0000        0.0000        0.0000        0.0000        0.0000        0.0000        0.0000        0.0000        0.0000        0.0000        0.0000        0.0000        0.0000        0.0000        0.0000        0.0000        0.0000        0.0000        0.0000        0.0000        0.0000        0.0000        0.0000        0.0000        0.0000       14.5737       13.4749        7.7650        5.8215        4.5035        4.6265       19.0392      120.5614        7.9328        3.4200        2.6452        3.2654        5.6065        7.1418        6.3826       13.8915       13.2152       13.7021       12.9465       14.0826       18.9450       19.4087       25.9627       13.4547       13.9579       10.7745       15.1051       16.5441       11.9627       15.1304       12.7509       19.3531       27.4242       35.0670       36.9536       33.1042       23.8291       25.3949       23.9832       21.6021       20.7549       23.0183       26.4623       35.6889       43.1379       49.9052       59.9163       60.9578       71.5423       83.4596       80.2624      106.4880      120.1532      114.0285      119.0052       97.6604       80.6778       72.4498       71.6987       75.2610       68.4608       69.1946       67.2523       61.7436       67.2469       64.0947       57.9550       52.1330       40.7670       40.1793       48.2514       47.2851       40.5295       33.5020       32.4901       37.2542       44.4683       46.6191       43.4107       39.3392       34.3358       33.1204       36.5845       24.8050       22.6315       33.2614       26.7083       54.0130        0.0000        0.0000        0.0000        0.0000        0.0000        0.0000        0.0000        0.0000        0.0000        0.0000        0.0000        0.0000      110.7600      104.7300      123.3000        0.0000      121.6200      126.3000        0.0000        0.0000        0.0000        0.0000        0.0000        0.0000        0.0000        0.0000        0.0000        0.0000        0.0000        0.0000        0.0000        0.0000        0.0000        0.0000        0.0000        0.0000        0.0000        0.0000        0.0000        0.0000        0.0000        0.0000        0.0000        0.0000        0.0000        0.0000        0.0000        0.0000        0.0000        0.0000        0.0000        0.0000        0.0000        0.0000        0.0000        0.0000        0.0000        0.0000        0.0000        0.0000        0.0000
        0.0000        0.0000        0.0000        0.0000        0.0000        0.0000        0.0000        0.0000        0.0000        0.0000        0.0000        0.0000        0.0000        0.0000        0.0000        0.0000        0.0000        0.0000        0.0000        0.0000        0.0000        0.0000        0.0000        0.0000        0.0000        0.0000        0.0000        0.0000        0.0000        0.0000        0.0000        0.0000        0.0000        0.0000        0.0000        0.0000        0.0000        0.0000        0.0000        0.0000        0.0000        0.0000        0.0000        0.0000        0.0000        0.0000        0.0000        0.0000        0.0000        0.0000        0.0000        0.0000        0.0000        0.0000        0.0000        0.0000        0.0000        0.0000        0.0000        0.0000        0.0000        0.0000        0.0000        0.0000        0.0000        0.0000        0.0000        0.0000        0.0000        0.0000        0.0000        0.0000        0.0000        0.0000        0.0000        0.0000        0.0000        0.0000        0.0000        0.0000        0.0000        0.0000        0.0000        0.0000        0.0000        0.0000        0.0000        0.0000        0.0000        0.0000        0.0000        0.0000        0.0000        0.0000        0.0000        0.0000        0.0000        0.0000        0.0000       18.7330       14.2971       11.7431        8.4916        6.9925        7.7707        5.1176       10.5935       81.6205       19.9168        2.9457        2.9171        4.9643        7.5580        6.6257        7.1154       12.2594       13.7350       15.4842       16.3042       20.0451       22.3907       22.1392       18.5148       14.7563       14.3246       10.7562       11.1676        7.9015        8.7710        9.7230       12.0393       20.3286       29.1998       36.3669       27.3126       21.1070       20.9563       21.9690       21.9590       21.1224       21.5826       23.8885       28.3450       36.8029       54.6667       61.4046       66.6000       54.0126       58.8989       66.2322       72.5344      102.5734      107.9710      115.1872      114.0625       98.6791       84.7950       85.2497       74.9270       62.0535       61.0283       59.2602       55.9857       46.4166       48.6016       48.6762       46.8133       43.1803       33.7604       36.1877       38.3952       31.9410       26.4861       30.1126       26.9826       30.0032       31.2091       31.2713       33.0351       31.5293       31.7161       26.6097       23.3392       19.5701       14.8927       17.3476       23.4332       30.2420        0.0000        0.0000        0.0000        0.0000        0.0000        0.0000       87.2855       68.7600        0.0000        0.0000        0.0000        0.0000      108.9600      101.7300        0.0000        0.0000        0.0000        0.0000        0.0000        0.0000        0.0000        0.0000        0.0000        0.0000        0.0000        0.0000        0.0000        0.0000        0.0000        0.0000        0.0000        0.0000        0.0000        0.0000        0.0000        0.0000        0.0000        0.0000        0.0000        0.0000        0.0000        0.0000        0.0000        0.0000        0.0000        0.0000        0.0000        0.0000        0.0000        0.0000        0.0000        0.0000        0.0000        0.0000        0.0000        0.0000        0.0000        0.0000        0.0000        0.0000        0.0000
        0.0000        0.0000        0.0000        0.0000        0.0000        0.0000        0.0000        0.0000        0.0000        0.0000        0.0000        0.0000        0.0000        0.0000        0.0000        0.0000        0.0000        0.0000        0.0000        0.0000        0.0000        0.0000        0.0000        0.0000        0.0000        0.0000        0.0000        0.0000        0.0000        0.0000        0.0000        0.0000        0.0000        0.0000        0.0000        0.0000        0.0000        0.0000        0.0000        0.0000        0.0000        0.0000        0.0000        0.0000        0.0000        0.0000        0.0000        0.0000        0.0000        0.0000        0.0000        0.0000        0.0000        0.0000        0.0000        0.0000        0.0000        0.0000        0.0000        0.0000        0.0000        0.0000        0.0000        0.0000        0.0000        0.0000        0.0000        0.0000        0.0000        0.0000        0.0000        0.0000        0.0000        0.0000        0.0000        0.0000        0.0000        0.0000        0.0000        0.0000        0.0000        0.0000        0.0000        0.0000        0.0000        0.0000        0.0000        0.0000        0.0000        0.0000        0.0000        0.0000        0.0000        0.0000        0.0000        0.0000        0.0000        9.4751       25.9855       11.0009        9.7607       14.7650       11.5718        9.0899        7.3348        5.2547        5.6407        4.6984        4.2634        3.8649        3.7160        8.1915        9.9982        4.9994        5.7707       12.6860       16.1998       19.9851       24.6721       21.4474       24.0809       19.9728       18.0660       13.5816       12.2882       11.4354        9.9961        7.2392        7.2011        6.6244       15.3395       29.2564       27.7822       28.9653       23.7829       22.6434       20.1140       19.7910       26.2469       26.8495       24.9558       29.6199       28.0947       41.1782       55.6172       70.3431       65.8927       53.2359       56.0309       60.3418       74.6883      103.1702      109.5549      112.5989      103.5892       80.8494       68.7464       73.5473       64.4300       74.8323       59.9186       57.0901       53.2214       43.6992       44.9416       36.8274       38.6891       26.9725       25.6209       24.1923       22.6623       21.0792       22.3717       24.1197       25.4867       25.5925       24.8131       24.8946       24.5529       25.3430       26.9801       22.6797       20.4537       14.3725       21.7272       17.5463       21.0534        0.0000        0.0000        0.0000        0.0000        0.0000       65.8647       70.9827       72.5541       37.8600        0.0000        0.0000        0.0000        0.0000        0.0000        0.0000        0.0000        0.0000        0.0000        0.0000        0.0000        0.0000        0.0000        0.0000        0.0000        0.0000        0.0000        0.0000        0.0000        0.0000        0.0000        0.0000        0.0000        0.0000        0.0000        0.0000        0.0000        0.0000        0.0000        0.0000        0.0000        0.0000        0.0000        0.0000        0.0000        0.0000        0.0000        0.0000        0.0000        0.0000        0.0000        0.0000        0.0000        0.0000        0.0000        0.0000        0.0000        0.0000        0.0000        0.0000        0.0000        0.0000        0.0000
        0.0000        0.0000        0.0000        0.0000        0.0000        0.0000        0.0000        0.0000        0.0000        0.0000        0.0000        0.0000        0.0000        0.0000        0.0000        0.0000        0.0000        0.0000        0.0000        0.0000        0.0000        0.0000        0.0000        0.0000        0.0000        0.0000        0.0000        0.0000        0.0000        0.0000        0.0000        0.0000        0.0000        0.0000        0.0000        0.0000        0.0000        0.0000        0.0000        0.0000        0.0000        0.0000        0.0000        0.0000        0.0000        0.0000        0.0000        0.0000        0.0000        0.0000        0.0000        0.0000        0.0000        0.0000        0.0000        0.0000        0.0000        0.0000        0.0000        0.0000        0.0000        0.0000        0.0000        0.0000        0.0000        0.0000        0.0000        0.0000        0.0000        0.0000        0.0000        0.0000        0.0000        0.0000        0.0000        0.0000        0.0000        0.0000        0.0000        0.0000        0.0000        0.0000        0.0000        0.0000        0.0000        0.0000        0.0000        0.0000        0.0000        0.0000        0.0000        0.0000        0.0000        0.0000        0.0000        0.0000        0.0000        9.2114       15.1473       10.9491        8.9434        8.8435        9.3100        9.7334        7.8958        7.7556        7.4479        6.4876        5.8906        9.6457       10.8812        6.4081        4.7991        4.3295        5.1022       17.3134       22.1853       29.4700       22.1056       20.4420       20.5866       20.2144       18.3572       14.8086       12.6405       10.9474       10.2002        7.1722        5.9096        6.7882       22.6163       22.5626       22.1507       20.7044       20.8335       19.5426       20.8610       24.5300       34.9189       31.0678       29.1778       30.2282       31.8207       43.1596       56.3695       60.2295       56.0419       54.2831       51.7820       60.0335       65.2706       82.4031       98.6913       87.3988       65.5212       48.9550       51.3004       59.8708       56.7053       54.9001       51.3191       46.6538       49.2214       49.1832       42.4267       43.9802       35.8292       23.1917       22.0626       17.8132       18.2355       18.5855       19.5688       15.9039       17.9730       18.7476       19.5174       19.8645       21.2502       22.2779       23.4858       24.7748       25.1395       24.9646       21.6207       12.1595       13.2690        0.0000        0.0000        0.0000        8.2200       53.6570       63.1058       70.3447       70.9795       46.3800        0.0000        0.0000        0.0000        0.0000        0.0000        0.0000        0.0000        0.0000        0.0000        0.0000        0.0000        0.0000        0.0000        0.0000        0.0000        0.0000        0.0000        0.0000        0.0000        0.0000        0.0000        0.0000        0.0000        0.0000        0.0000        0.0000        0.0000        0.0000        0.0000        0.0000        0.0000        0.0000        0.0000        0.0000        0.0000        0.0000        0.0000        0.0000        0.0000        0.0000        0.0000        0.0000        0.0000        0.0000        0.0000        0.0000        0.0000        0.0000        0.0000        0.0000        0.0000        0.0000        0.0000
        0.0000        0.0000        0.0000        0.0000        0.0000        0.0000        0.0000        0.0000        0.0000        0.0000        0.0000        0.0000        0.0000        0.0000        0.0000        0.0000        0.0000        0.0000        0.0000        0.0000        0.0000        0.0000        0.0000        0.0000        0.0000        0.0000        0.0000        0.0000        0.0000        0.0000        0.0000        0.0000        0.0000        0.0000        0.0000        0.0000        0.0000        0.0000        0.0000        0.0000        0.0000        0.0000        0.0000        0.0000        0.0000        0.0000        0.0000        0.0000        0.0000        0.0000        0.0000        0.0000        0.0000        0.0000        0.0000        0.0000        0.0000        0.0000        0.0000        0.0000        0.0000        0.0000        0.0000        0.0000        0.0000        0.0000        0.0000        0.0000        0.0000        0.0000        0.0000        0.0000        0.0000        0.0000        0.0000        0.0000        0.0000        0.0000        0.0000        0.0000        0.0000        0.0000        0.0000        0.0000        0.0000        0.0000        0.0000        0.0000        0.0000        0.0000        0.0000        0.0000        0.0000        0.0000        0.0000        0.0000        6.9002       22.5180       12.5672        8.5501        8.1079       10.5372       11.6397       12.2307       12.9764       12.6044       13.6052       15.1293       16.1598       16.2906       11.3415        8.4911        7.9179        9.3426       17.0741       22.2428       37.7682       93.9514       27.3126       16.9146       16.3448       15.6446       14.6981       11.6702       10.6770       10.2975        9.0360        8.1075        6.7933        7.6234       15.1865       17.1106       18.3853       20.1264       19.8782       21.8695       34.3251       41.1745       41.9162       37.7534       37.3967       35.5631       42.3360       47.7812       61.6796       57.0693       59.8883       55.9812       52.5383       51.5522       54.4371       54.5870       55.2798       62.4365       51.7886       51.7841       50.0540       52.5284       56.5607       61.2706       52.8997       47.0239       45.4706       39.1888       27.3008       24.1076       22.5833       14.5976       13.8092       10.7316        9.9048        9.2087        8.7750        9.6612        9.5272       15.6095       14.2016       14.4809       14.7244        9.5355        9.2276        9.6973       12.8549        5.6581        3.9414       14.5114        0.0000        0.0000        0.0000        0.0000       10.3694       48.0981       61.2343       70.3708       77.9587       46.0500        0.0000        0.0000        0.0000        0.0000        0.0000        0.0000        0.0000        0.0000        0.0000        0.0000        0.0000        0.0000        0.0000        0.0000        0.0000        0.0000        0.0000        0.0000        0.0000        0.0000        0.0000        0.0000        0.0000        0.0000        0.0000        0.0000        0.0000        0.0000        0.0000        0.0000        0.0000        0.0000        0.0000        0.0000        0.0000        0.0000        0.0000        0.0000        0.0000        0.0000        0.0000        0.0000        0.0000        0.0000        0.0000        0.0000        0.0000        0.0000        0.0000        0.0000        0.0000        0.0000        0.0000
        0.0000        0.0000        0.0000        0.0000        0.0000        0.0000        0.0000        0.0000        0.0000        0.0000        0.0000        0.0000        0.0000        0.0000        0.0000        0.0000        0.0000        0.0000        0.0000        0.0000        0.0000        0.0000        0.0000        0.0000        0.0000        0.0000        0.0000        0.0000        0.0000        0.0000        0.0000        0.0000        0.0000        0.0000        0.0000        0.0000        0.0000        0.0000        0.0000        0.0000        0.0000        0.0000        0.0000        0.0000        0.0000        0.0000        0.0000        0.0000        0.0000        0.0000        0.0000        0.0000        0.0000        0.0000        0.0000        0.0000        0.0000        0.0000        0.0000        0.0000        0.0000        0.0000        0.0000        0.0000        0.0000        0.0000        0.0000        0.0000        0.0000        0.0000        0.0000        0.0000        0.0000        0.0000        0.0000        0.0000        0.0000        0.0000        0.0000        0.0000        0.0000        0.0000        0.0000        0.0000        0.0000        0.0000        0.0000        0.0000        0.0000        0.0000        0.0000        0.0000        0.0000        0.0000        0.0000        0.0000        7.8794       12.9347        8.2937        9.7430       11.9264       13.2567       15.2243       15.1076       14.3434       12.6813       15.1638       21.4277       16.8699       17.1305       16.0390       10.0989       12.5597       17.2307       20.5694       23.2018       30.0306       69.5284       58.8685       17.4832       19.3504       15.9083       15.6465       12.2547       13.4561       11.8920        9.8779        7.6895        6.8914       13.3481       26.1875       16.5299       18.7520       21.8465       29.6875       34.0229       42.2205       40.3677       40.1198       35.8272       33.9097       44.3531       59.4868       58.3554       57.7057       68.0154       64.0154       54.7414       55.6069       50.7844       56.1328       53.5480       52.3532       47.9616       42.4021       42.8499       50.9795       59.4865       56.0241       56.8554       50.7108       45.6507       35.3866       22.1278       17.4283       17.5787       17.7741       17.2457       13.5363        8.4146        7.5770        6.9524        6.1417        6.1844        7.2256       13.7257       11.8456       10.3281        9.8732        6.8591        6.5005        8.5055        9.6753        0.0000        0.0000        0.0000        0.0000        0.0000        0.0000        5.6072        9.2274       49.3927       71.1679       70.1710       85.9759        0.0000        0.0000        0.0000        0.0000        0.0000        0.0000        0.0000        0.0000        0.0000        0.0000        0.0000        0.0000        0.0000        0.0000        0.0000        0.0000        0.0000        0.0000        0.0000        0.0000        0.0000        0.0000        0.0000        0.0000        0.0000        0.0000        0.0000        0.0000        0.0000        0.0000        0.0000        0.0000        0.0000        0.0000        0.0000        0.0000        0.0000        0.0000        0.0000        0.0000        0.0000        0.0000        0.0000        0.0000        0.0000        0.0000        0.0000        0.0000        0.0000        0.0000        0.0000        0.0000        0.0000        0.0000
        0.0000        0.0000        0.0000        0.0000        0.0000        0.0000        0.0000        0.0000        0.0000        0.0000        0.0000        0.0000        0.0000        0.0000        0.0000        0.0000        0.0000        0.0000        0.0000        0.0000        0.0000        0.0000        0.0000        0.0000        0.0000        0.0000        0.0000        0.0000        0.0000        0.0000        0.0000        0.0000        0.0000        0.0000        0.0000        0.0000        0.0000        0.0000        0.0000        0.0000        0.0000        0.0000        0.0000        0.0000        0.0000        0.0000        0.0000        0.0000        0.0000        0.0000        0.0000        0.0000        0.0000        0.0000        0.0000        0.0000        0.0000        0.0000        0.0000        0.0000        0.0000        0.0000        0.0000        0.0000        0.0000        0.0000        0.0000        0.0000        0.0000        0.0000        0.0000        0.0000        0.0000        0.0000        0.0000        0.0000        0.0000        0.0000        0.0000        0.0000        0.0000        0.0000        0.0000        0.0000        0.0000        0.0000        0.0000        0.0000        0.0000        0.0000        0.0000        0.0000        0.0000        0.0000        0.0000        0.0000       15.5733       11.3144       19.4501       17.2866       15.2624       15.9440       14.0762       19.5395       15.7154       17.9011       20.4076       19.6943       17.6964       19.3197       18.2325       17.9585       15.0145       15.8218       18.6241       28.9418       23.9535       26.9166       41.0916       17.9856       17.9785       19.9402       15.3183       14.6389       15.4673       15.4530       10.2601        8.0049        9.3587       32.5458       24.8471       28.3122       31.8681       34.0821       41.6052       40.6423       50.6936       50.1103       36.8341       29.8985       34.2207       39.3927       43.4048       63.8357       69.7618       69.2673       68.5434       49.6102       52.2015       57.1392       60.9763       57.2446       52.1502       58.8479       52.1052       54.1346       52.8012       45.5484       43.5173       40.3172       38.3993       33.9398       26.6222       22.2860       26.2335       21.9890       18.7799       14.1113       11.3995        7.8742        5.2625        5.0491        4.8133        4.6670        5.3597        7.0653        7.6058        7.7585        8.8483       10.5861        9.9098        6.2988        0.0000        0.0000        0.0000        0.0000        0.0000        0.0000        2.3507        4.0475       11.4998       58.1575       62.1284       61.8584       77.8270        0.0000        0.0000        0.0000        0.0000        0.0000        0.0000        0.0000        0.0000        0.0000        0.0000        0.0000        0.0000        0.0000        0.0000        0.0000        0.0000        0.0000        0.0000        0.0000        0.0000        0.0000        0.0000        0.0000        0.0000        0.0000        0.0000        0.0000        0.0000        0.0000        0.0000        0.0000        0.0000        0.0000        0.0000        0.0000        0.0000        0.0000        0.0000        0.0000        0.0000        0.0000        0.0000        0.0000        0.0000        0.0000        0.0000        0.0000        0.0000        0.0000        0.0000        0.0000        0.0000        0.0000        0.0000
        0.0000        0.0000        0.0000        0.0000        0.0000        0.0000        0.0000        0.0000        0.0000        0.0000        0.0000        0.0000        0.0000        0.0000        0.0000        0.0000        0.0000        0.0000        0.0000        0.0000        0.0000        0.0000        0.0000        0.0000        0.0000        0.0000        0.0000        0.0000        0.0000        0.0000        0.0000        0.0000        0.0000        0.0000        0.0000        0.0000        0.0000        0.0000        0.0000        0.0000        0.0000        0.0000        0.0000        0.0000        0.0000        0.0000        0.0000        0.0000        0.0000        0.0000        0.0000        0.0000        0.0000        0.0000        0.0000        0.0000        0.0000        0.0000        0.0000        0.0000        0.0000        0.0000        0.0000        0.0000        0.0000        0.0000        0.0000        0.0000        0.0000        0.0000        0.0000        0.0000        0.0000        0.0000        0.0000        0.0000        0.0000        0.0000        0.0000        0.0000        0.0000        0.0000        0.0000        0.0000        0.0000        0.0000        0.0000        0.0000        0.0000        0.0000        0.0000        0.0000        0.0000        0.0000        0.0000        0.0000        0.0000       16.5008       20.5773       19.3620       21.7188       18.8486       19.8583       18.5101       18.5636       27.3348       19.3793       19.0298       19.1579       20.1513       18.6116       17.8943       21.0009       22.4273       26.5374       24.9819       24.8318       25.7844       28.5951       22.4810       34.4697       35.9098       26.9098       20.4251       17.5267       20.0188       12.8265       16.4781       38.4694       22.8991       18.0497       32.7851       35.9037       51.7470       48.8826       44.2456       41.2387       43.7965       47.9078       41.5628       35.6096       38.3852       41.8512       68.5195       67.0701       63.6082       57.9765       51.7715       52.7432       52.4231       50.8556       57.2921       66.9640       57.8700       51.5625       43.1685       37.6630       35.4212       29.0668       31.3232       23.4087       21.6170       21.1536       18.1404       20.0535       14.8620       10.8473        8.4914        6.9341        5.5682        4.6195        4.0717        3.8393        3.8579        4.1298        5.7186        6.0665        6.2781        6.3643        7.0441        4.6454        0.0000        0.0000        0.0000        0.0000        0.0000        0.0000        0.0000        2.9497        5.7926       19.2982       56.9990       60.8100       65.4829       79.7423        0.0000        0.0000        0.0000        0.0000        0.0000        0.0000        0.0000        0.0000        0.0000        0.0000        0.0000        0.0000        0.0000        0.0000        0.0000        0.0000        0.0000        0.0000        0.0000        0.0000        0.0000        0.0000        0.0000        0.0000        0.0000        0.0000        0.0000        0.0000        0.0000        0.0000        0.0000        0.0000        0.0000        0.0000        0.0000        0.0000        0.0000        0.0000        0.0000        0.0000        0.0000        0.0000        0.0000        0.0000        0.0000        0.0000        0.0000        0.0000        0.0000        0.0000        0.0000        0.0000        0.0000        0.0000
        0.0000        0.0000        0.0000        0.0000        0.0000        0.0000        0.0000        0.0000        0.0000        0.0000        0.0000        0.0000        0.0000        0.0000        0.0000        0.0000        0.0000        0.0000        0.0000        0.0000        0.0000        0.0000        0.0000        0.0000        0.0000        0.0000        0.0000        0.0000        0.0000        0.0000        0.0000        0.0000        0.0000        0.0000        0.0000        0.0000        0.0000        0.0000        0.0000        0.0000        0.0000        0.0000        0.0000        0.0000        0.0000        0.0000        0.0000        0.0000        0.0000        0.0000        0.0000        0.0000        0.0000        0.0000        0.0000        0.0000        0.0000        0.0000        0.0000        0.0000        0.0000        0.0000        0.0000        0.0000        0.0000        0.0000        0.0000        0.0000        0.0000        0.0000        0.0000        0.0000        0.0000        0.0000        0.0000        0.0000        0.0000        0.0000        0.0000        0.0000        0.0000        0.0000        0.0000        0.0000        0.0000        0.0000        0.0000        0.0000        0.0000        0.0000        0.0000        0.0000        0.0000        0.0000        0.0000        0.0000       16.7374       19.8513       26.2564       22.4452        0.0000       23.8426       22.0704       21.5225       20.2858       24.4327       18.1144       18.6140       17.2130       17.9716       19.1375       21.1586       29.1033       23.6400       22.6499       21.9035       21.0514       22.6143       26.8856       28.9345       36.8004       32.3217       37.1766       24.6364       22.5762       22.4405       22.7345       17.3404       13.5944       11.4535       11.4417       28.9065       37.6844       40.6005       27.0145       32.7480       33.9752       34.8652       37.5798       29.5468       28.4805       28.2346       35.8666       56.7738       55.9175       60.2132       61.0232       64.1930       61.8858       73.4510       62.7556       68.6120       64.3744       57.0684       53.5483       60.6186       39.0484       33.2271       23.8399        9.2314        5.8831        5.0443        7.6214       13.4437       87.9351       47.5197        0.3639        7.0503        6.7374        6.6373        6.2100        3.8933        3.6059        3.5851        3.5755        2.3633        2.4119        5.5397        2.7618        0.0000        0.0000        0.0000        0.0000        0.0000       21.7200       14.7300        0.0000       13.3311       13.4548       21.9900       34.1137       50.8609       63.8373       75.2460        0.0000        0.0000        0.0000        0.0000        0.0000        0.0000        0.0000        0.0000        0.0000        0.0000        0.0000        0.0000        0.0000        0.0000        0.0000        0.0000        0.0000        0.0000        0.0000        0.0000        0.0000        0.0000        0.0000        0.0000        0.0000        0.0000        0.0000        0.0000        0.0000        0.0000        0.0000        0.0000        0.0000        0.0000        0.0000        0.0000        0.0000        0.0000        0.0000        0.0000        0.0000        0.0000        0.0000        0.0000        0.0000        0.0000        0.0000        0.0000        0.0000        0.0000        0.0000        0.0000        0.0000        0.0000        0.0000
        0.0000        0.0000        0.0000        0.0000        0.0000        0.0000        0.0000        0.0000        0.0000        0.0000        0.0000        0.0000        0.0000        0.0000        0.0000        0.0000        0.0000        0.0000        0.0000        0.0000        0.0000        0.0000        0.0000        0.0000        0.0000        0.0000        0.0000        0.0000        0.0000        0.0000        0.0000        0.0000        0.0000        0.0000        0.0000        0.0000        0.0000        0.0000        0.0000        0.0000        0.0000        0.0000        0.0000        0.0000        0.0000        0.0000        0.0000        0.0000        0.0000        0.0000        0.0000        0.0000        0.0000        0.0000        0.0000        0.0000        0.0000        0.0000        0.0000        0.0000        0.0000        0.0000        0.0000        0.0000        0.0000        0.0000        0.0000        0.0000        0.0000        0.0000        0.0000        0.0000        0.0000        0.0000        0.0000        0.0000        0.0000        0.0000        0.0000        0.0000        0.0000        0.0000        0.0000        0.0000        0.0000        0.0000        0.0000        0.0000        0.0000        0.0000        0.0000        0.0000        0.0000        0.0000        0.0000        0.0000        0.0000       29.4250        0.0000        0.0000        0.0000       23.5187       24.0377       23.8006       19.8255       26.2793       23.8755       19.3357       19.9970       19.4379       22.5442       23.8380       30.5616       22.3845       21.1046       27.4276       29.5020       26.6418       31.3161       32.6676       30.0337       24.2843       28.2108       26.2069       26.2120       23.4261       23.5572       13.8040       12.3346       16.2022       15.6603       30.0477       43.1601       24.0612       29.1199       31.4419       32.6425       34.8926       37.4013       31.6061       25.8352       29.3778       29.6821       49.2906       57.3840       63.0418       66.2361       69.3150       66.0000       63.9154       65.6272       62.0035       60.6122       57.7729       49.9230       43.6864       38.9911       30.8928       20.6147        4.9665        8.1616        7.9799        4.8546        5.6310       34.2479        7.3363        0.6205        4.7095        5.7744        6.0557        5.5618        3.4215        3.0894        2.8576        2.7111        2.6874        4.1327        2.0396        2.1520        0.0000        0.0000        0.0000        0.0000        0.0000       22.8900       15.0900        9.7500       18.5716       20.3397       20.6090       29.3446       51.6785       66.2374       76.9971        0.0000        0.0000        0.0000        0.0000        0.0000        0.0000        0.0000        0.0000        0.0000        0.0000        0.0000        0.0000        0.0000        0.0000        0.0000        0.0000        0.0000        0.0000        0.0000        0.0000        0.0000        0.0000        0.0000        0.0000        0.0000        0.0000        0.0000        0.0000        0.0000        0.0000        0.0000        0.0000        0.0000        0.0000        0.0000        0.0000        0.0000        0.0000        0.0000        0.0000        0.0000        0.0000        0.0000        0.0000        0.0000        0.0000        0.0000        0.0000        0.0000        0.0000        0.0000        0.0000        0.0000        0.0000        0.0000
        0.0000        0.0000        0.0000        0.0000        0.0000        0.0000        0.0000        0.0000        0.0000        0.0000        0.0000        0.0000        0.0000        0.0000        0.0000        0.0000        0.0000        0.0000        0.0000        0.0000        0.0000        0.0000        0.0000        0.0000        0.0000        0.0000        0.0000        0.0000        0.0000        0.0000        0.0000        0.0000        0.0000        0.0000        0.0000        0.0000        0.0000        0.0000        0.0000        0.0000        0.0000        0.0000        0.0000        0.0000        0.0000        0.0000        0.0000        0.0000        0.0000        0.0000        0.0000        0.0000        0.0000        0.0000        0.0000        0.0000        0.0000        0.0000        0.0000        0.0000        0.0000        0.0000        0.0000        0.0000        0.0000        0.0000        0.0000        0.0000        0.0000        0.0000        0.0000        0.0000        0.0000        0.0000        0.0000        0.0000        0.0000        0.0000        0.0000        0.0000        0.0000        0.0000        0.0000        0.0000        0.0000        0.0000        0.0000        0.0000        0.0000        0.0000        0.0000        0.0000        0.0000        0.0000        0.0000        0.0000        0.0000        0.0000        0.0000        0.0000        0.0000       25.5107       28.5504       29.6825       23.6224       23.8184       23.9110       21.0357       18.8376       20.3099       25.1449       35.0656       33.5845       33.8508       40.0145       42.2224       35.4539       37.3023       43.1313       38.0418       31.2245       29.4986       29.8256       32.3303       31.9440       30.1745       28.4851       19.2911       19.3522       16.0264       23.1977       39.5575       40.1743       29.3275       33.4537       32.2688       30.9880       33.2869       33.0369       25.5987       21.1920       24.1985       26.8318       47.0555       55.3161       61.8405       70.1786       80.5862       79.0532       80.5034       69.8343       64.3445       60.7820       52.5439       45.9404       39.2257       40.4804       33.8993       14.7946        4.0418        3.9815        1.5080        3.1346        0.8717        0.0000       12.7571        4.4144        5.1913        5.4054        5.8386        5.2499        3.1485        2.7538        4.7466        9.4590        2.0698        1.6422        0.0000        0.0000        0.0000        0.0000        0.0000        0.0000       26.0400       19.0800        7.8000       10.5000       23.4504       20.6835       22.0084       33.0454       53.2379       66.5754       87.2112        0.0000        0.0000        0.0000        0.0000        0.0000        0.0000        0.0000        0.0000        0.0000        0.0000        0.0000        0.0000        0.0000        0.0000        0.0000        0.0000        0.0000        0.0000        0.0000        0.0000        0.0000        0.0000        0.0000        0.0000        0.0000        0.0000        0.0000        0.0000        0.0000        0.0000        0.0000        0.0000        0.0000        0.0000        0.0000        0.0000        0.0000        0.0000        0.0000        0.0000        0.0000        0.0000        0.0000        0.0000        0.0000        0.0000        0.0000        0.0000        0.0000        0.0000        0.0000        0.0000        0.0000        0.0000        0.0000
        0.0000        0.0000        0.0000        0.0000        0.0000        0.0000        0.0000        0.0000        0.0000        0.0000        0.0000        0.0000        0.0000        0.0000        0.0000        0.0000        0.0000        0.0000        0.0000        0.0000        0.0000        0.0000        0.0000        0.0000        0.0000        0.0000        0.0000        0.0000        0.0000        0.0000        0.0000        0.0000        0.0000        0.0000        0.0000        0.0000        0.0000        0.0000        0.0000        0.0000        0.0000        0.0000        0.0000        0.0000        0.0000        0.0000        0.0000        0.0000        0.0000        0.0000        0.0000        0.0000        0.0000        0.0000        0.0000        0.0000        0.0000        0.0000        0.0000        0.0000        0.0000        0.0000        0.0000        0.0000        0.0000        0.0000        0.0000        0.0000        0.0000        0.0000        0.0000        0.0000        0.0000        0.0000        0.0000        0.0000        0.0000        0.0000        0.0000        0.0000        0.0000        0.0000        0.0000        0.0000        0.0000        0.0000        0.0000        0.0000        0.0000        0.0000        0.0000        0.0000        0.0000        0.0000        0.0000        0.0000        0.0000        0.0000        0.0000        0.0000        0.0000        0.0000       23.3289       27.2376       24.8928       34.3168       27.1438       20.9014       19.8617       22.5605       30.8962       42.9408       45.7928       52.7282       60.7063       59.2418       53.3516       52.2088       49.7570       56.1316       55.4983       39.1650       43.6050       38.2668       38.5835       38.3200       40.0345       30.7619       32.0299       29.6206       29.8577       41.1812       39.4519       39.2131       32.8686       34.7842       39.1384       35.4856       27.5338       20.1974       17.5660       18.5096       25.2254       43.6020       49.7361       54.6417       64.0851       67.4571       70.8199       72.3265       65.6794       56.9016       50.5930       49.6536       41.2075       35.4161       35.9924       23.2051       16.0819        4.7199        3.8058        3.4690        2.2068        0.0000        0.1346        0.0000        0.5106        4.2625        5.6558        5.9832        5.2719        3.0772        2.5971        6.0336        6.0955        2.1928        2.2910        0.0000        0.0000        0.0000        0.0000        0.0000        0.0000        0.0000       32.5800       11.4600       15.5400       23.5352       20.5612       24.7233       40.1823       53.7204       70.4291      100.5182        0.0000        0.0000        0.0000        0.0000        0.0000        0.0000        0.0000        0.0000        0.0000        0.0000        0.0000        0.0000        0.0000        0.0000        0.0000        0.0000        0.0000        0.0000        0.0000        0.0000        0.0000        0.0000        0.0000        0.0000        0.0000        0.0000        0.0000        0.0000        0.0000        0.0000        0.0000        0.0000        0.0000        0.0000        0.0000        0.0000        0.0000        0.0000        0.0000        0.0000        0.0000        0.0000        0.0000        0.0000        0.0000        0.0000        0.0000        0.0000        0.0000        0.0000        0.0000        0.0000        0.0000        0.0000        0.0000
        0.0000        0.0000        0.0000        0.0000        0.0000        0.0000        0.0000        0.0000        0.0000        0.0000        0.0000        0.0000        0.0000        0.0000        0.0000        0.0000        0.0000        0.0000        0.0000        0.0000        0.0000        0.0000        0.0000        0.0000        0.0000        0.0000        0.0000        0.0000        0.0000        0.0000        0.0000        0.0000        0.0000        0.0000        0.0000        0.0000        0.0000        0.0000        0.0000        0.0000        0.0000        0.0000        0.0000        0.0000        0.0000        0.0000        0.0000        0.0000        0.0000        0.0000        0.0000        0.0000        0.0000        0.0000        0.0000        0.0000        0.0000        0.0000        0.0000        0.0000        0.0000        0.0000        0.0000        0.0000        0.0000        0.0000        0.0000        0.0000        0.0000        0.0000        0.0000        0.0000        0.0000        0.0000        0.0000        0.0000        0.0000        0.0000        0.0000        0.0000        0.0000        0.0000        0.0000        0.0000        0.0000        0.0000        0.0000        0.0000        0.0000        0.0000        0.0000        0.0000        0.0000        0.0000        0.0000        0.0000        0.0000        0.0000        0.0000        0.0000        0.0000        0.0000        0.0000       29.3300       29.9500       32.9490       34.1550       29.4151       25.9509       30.7885       40.6439       58.1826       66.6651       81.4658       83.1678       91.2013       85.3151       78.1416       71.4874       68.3081       54.6987       53.0517       56.1314       64.7815       66.0463       61.9455       60.9381        0.0000        0.0000       55.2710       53.4473       55.7909       54.0316       53.2479       55.6191       70.7691       65.1620       47.9118       39.1672       31.0558       28.6864       18.4992       20.0794       34.8205       40.3897       43.5697       52.9425       44.5721       43.4422       44.5401       46.9834       73.2341       59.3186       46.1026       35.4932       36.6983       35.2577       24.0527       20.0511       37.8037       24.8301       38.9237       13.7228        2.0859        0.9154        0.5064        0.8701        4.9391        6.3511        6.6031        5.7088        2.2434        5.6154        4.3871        0.0000        0.0000        0.0000        0.0000        0.0000        0.0000        0.0000        0.0000        0.0000        0.0000        0.0000        0.0000        0.0000       25.8713       24.2294       34.4708       41.0471       57.5431       76.9043        0.0000        0.0000        0.0000        0.0000        0.0000        0.0000        0.0000        0.0000        0.0000        0.0000        0.0000        0.0000        0.0000        0.0000        0.0000        0.0000        0.0000        0.0000        0.0000        0.0000        0.0000        0.0000        0.0000        0.0000        0.0000        0.0000        0.0000        0.0000        0.0000        0.0000        0.0000        0.0000        0.0000        0.0000        0.0000        0.0000        0.0000        0.0000        0.0000        0.0000        0.0000        0.0000        0.0000        0.0000        0.0000        0.0000        0.0000        0.0000        0.0000        0.0000        0.0000        0.0000        0.0000        0.0000        0.0000        0.0000
        0.0000        0.0000        0.0000        0.0000        0.0000        0.0000        0.0000        0.0000        0.0000        0.0000        0.0000        0.0000        0.0000        0.0000        0.0000        0.0000        0.0000        0.0000        0.0000        0.0000        0.0000        0.0000        0.0000        0.0000        0.0000        0.0000        0.0000        0.0000        0.0000        0.0000        0.0000        0.0000        0.0000        0.0000        0.0000        0.0000        0.0000        0.0000        0.0000        0.0000        0.0000        0.0000        0.0000        0.0000        0.0000        0.0000        0.0000        0.0000        0.0000        0.0000        0.0000        0.0000        0.0000        0.0000        0.0000        0.0000        0.0000        0.0000        0.0000        0.0000        0.0000        0.0000        0.0000        0.0000        0.0000        0.0000        0.0000        0.0000        0.0000        0.0000        0.0000        0.0000        0.0000        0.0000        0.0000        0.0000        0.0000        0.0000        0.0000        0.0000        0.0000        0.0000        0.0000        0.0000        0.0000        0.0000        0.0000        0.0000        0.0000        0.0000        0.0000        0.0000        0.0000        0.0000        0.0000        0.0000        0.0000        0.0000        0.0000        0.0000        0.0000        0.0000        0.0000       28.0328       31.3826       36.9768       39.5693       34.1076       31.7121       37.9805       45.3049       66.1895       80.1375       98.3066       90.7188       99.7700       91.1238       88.8366       80.5125       51.3619       48.5583       48.9548       59.6470       78.0443       78.2754       79.1042        0.0000        0.0000        0.0000        0.0000        0.0000        0.0000       58.5227       68.5159       65.9010       69.5555       77.2310       54.3750       38.5363       25.8779       19.2287       16.6651       19.4807       31.7415       35.8316       36.9697       35.7228       36.4192       35.7800       32.4175       42.3872       58.7046       34.4085       37.6317       39.5006       52.3533       28.0945       22.6139       22.2150       47.6058       68.3117       35.1301       18.3529        2.8978        7.5327        0.8018        2.5729        8.1753        6.6323        7.0052        9.3561        4.4315        0.0000        0.0000        0.0000        0.0000        0.0000        0.0000        0.0000        0.0000        0.0000        0.0000        0.0000        0.0000        0.0000        0.0000        0.0000       30.1606       26.0383       31.7278       46.1894       70.8862       91.5064      150.5804        0.0000        0.0000        0.0000        0.0000        0.0000        0.0000        0.0000        0.0000        0.0000        0.0000        0.0000        0.0000        0.0000        0.0000        0.0000        0.0000        0.0000        0.0000        0.0000        0.0000        0.0000        0.0000        0.0000        0.0000        0.0000        0.0000        0.0000        0.0000        0.0000        0.0000        0.0000        0.0000        0.0000        0.0000        0.0000        0.0000        0.0000        0.0000        0.0000        0.0000        0.0000        0.0000        0.0000        0.0000        0.0000        0.0000        0.0000        0.0000        0.0000        0.0000        0.0000        0.0000        0.0000        0.0000        0.0000
        0.0000        0.0000        0.0000        0.0000        0.0000        0.0000        0.0000        0.0000        0.0000        0.0000        0.0000        0.0000        0.0000        0.0000        0.0000        0.0000        0.0000        0.0000        0.0000        0.0000        0.0000        0.0000        0.0000        0.0000        0.0000        0.0000        0.0000        0.0000        0.0000        0.0000        0.0000        0.0000        0.0000        0.0000        0.0000        0.0000        0.0000        0.0000        0.0000        0.0000        0.0000        0.0000        0.0000        0.0000        0.0000        0.0000        0.0000        0.0000        0.0000        0.0000        0.0000        0.0000        0.0000        0.0000        0.0000        0.0000        0.0000        0.0000        0.0000        0.0000        0.0000        0.0000        0.0000        0.0000        0.0000        0.0000        0.0000        0.0000        0.0000        0.0000        0.0000        0.0000        0.0000        0.0000        0.0000        0.0000        0.0000        0.0000        0.0000        0.0000        0.0000        0.0000        0.0000        0.0000        0.0000        0.0000        0.0000        0.0000        0.0000        0.0000        0.0000        0.0000        0.0000        0.0000        0.0000        0.0000        0.0000        0.0000        0.0000        0.0000        0.0000        0.0000        0.0000       30.1466       37.2300       36.8479       44.9412       41.4668       41.2256       44.7772       46.4010       72.0381       98.5981      101.2776       91.8089      102.6980       92.6317        0.0000       81.6112       56.2420        0.0000        0.0000       70.3996       75.7801        0.0000        0.0000        0.0000        0.0000        0.0000        0.0000        0.0000        0.0000       72.0519       73.2281       68.0477       65.0968       71.0870       50.9906       32.9734       22.8465       17.0524       18.5723       18.7674       28.6310       31.7317       31.8552       31.1626       41.6564       39.2761       28.4127       29.4581       50.5027       27.3667       38.8163       34.0552       48.9123       23.9292       24.3737       23.9398       47.7840       53.6693       43.2468       30.7047        3.9572        2.3307        7.8986        1.4426        0.0000        0.0000        0.0000        0.0000        0.0000        0.0000        0.0000        0.0000        0.0000        0.0000        0.0000        0.0000        0.0000        0.0000        0.0000        0.0000        0.0000        0.0000        0.0000        0.0000       48.8483       38.2576       36.7591       58.2581       86.5368        0.0000        0.0000        0.0000        0.0000        0.0000        0.0000        0.0000        0.0000        0.0000        0.0000        0.0000        0.0000        0.0000        0.0000        0.0000        0.0000        0.0000        0.0000        0.0000        0.0000        0.0000        0.0000        0.0000        0.0000        0.0000        0.0000        0.0000        0.0000        0.0000        0.0000        0.0000        0.0000        0.0000        0.0000        0.0000        0.0000        0.0000        0.0000        0.0000        0.0000        0.0000        0.0000        0.0000        0.0000        0.0000        0.0000        0.0000        0.0000        0.0000        0.0000        0.0000        0.0000        0.0000        0.0000        0.0000        0.0000        0.0000
        0.0000        0.0000        0.0000        0.0000        0.0000        0.0000        0.0000        0.0000        0.0000        0.0000        0.0000        0.0000        0.0000        0.0000        0.0000        0.0000        0.0000        0.0000        0.0000        0.0000        0.0000        0.0000        0.0000        0.0000        0.0000        0.0000        0.0000        0.0000        0.0000        0.0000        0.0000        0.0000        0.0000        0.0000        0.0000        0.0000        0.0000        0.0000        0.0000        0.0000        0.0000        0.0000        0.0000        0.0000        0.0000        0.0000        0.0000        0.0000        0.0000        0.0000        0.0000        0.0000        0.0000        0.0000        0.0000        0.0000        0.0000        0.0000        0.0000        0.0000        0.0000        0.0000        0.0000        0.0000        0.0000        0.0000        0.0000        0.0000        0.0000        0.0000        0.0000        0.0000        0.0000        0.0000        0.0000        0.0000        0.0000        0.0000        0.0000        0.0000        0.0000        0.0000        0.0000        0.0000        0.0000        0.0000        0.0000        0.0000        0.0000        0.0000        0.0000        0.0000        0.0000        0.0000        0.0000        0.0000        0.0000        0.0000        0.0000        0.0000        0.0000        0.0000        0.0000       33.3745       40.8603       49.7663       53.0266       38.8287       36.3916       39.3956       41.5173       67.7068       86.5375       87.3994        0.0000        0.0000        0.0000        0.0000        0.0000        0.0000        0.0000        0.0000        0.0000        0.0000        0.0000        0.0000        0.0000        0.0000        0.0000        0.0000        0.0000        0.0000        0.0000       80.3631       76.7211       86.7808       86.0291       61.5355       41.1600       23.3038       17.9105       16.2515       17.9490       25.4477       26.2532       27.0491       27.2872       41.3898       34.2971       25.7956       33.8991       46.4279       18.8094       21.3632       22.6548       22.7755       22.2590       24.5926       25.0917       34.0363       37.6457       35.5146       29.9587        6.8746        3.8287        0.8770        0.0000        0.0000        0.0000        0.0000        0.0000        0.0000        0.0000        0.0000        0.0000        0.0000        0.0000        0.0000        0.0000        0.0000        0.0000        0.0000        0.0000        0.0000        0.0000        0.0000        0.0000        0.0000       62.8127       56.1926       77.0931        0.0000       87.8004      131.1114        0.0000        0.0000        0.0000        0.0000        0.0000        0.0000        0.0000        0.0000        0.0000        0.0000        0.0000        0.0000        0.0000        0.0000        0.0000        0.0000        0.0000        0.0000        0.0000        0.0000        0.0000        0.0000        0.0000        0.0000        0.0000        0.0000        0.0000        0.0000        0.0000        0.0000        0.0000        0.0000        0.0000        0.0000        0.0000        0.0000        0.0000        0.0000        0.0000        0.0000        0.0000        0.0000        0.0000        0.0000        0.0000        0.0000        0.0000        0.0000        0.0000        0.0000        0.0000        0.0000        0.0000        0.0000        0.0000
        0.0000        0.0000        0.0000        0.0000        0.0000        0.0000        0.0000        0.0000        0.0000        0.0000        0.0000        0.0000        0.0000        0.0000        0.0000        0.0000        0.0000        0.0000        0.0000        0.0000        0.0000        0.0000        0.0000        0.0000        0.0000        0.0000        0.0000        0.0000        0.0000        0.0000        0.0000        0.0000        0.0000        0.0000        0.0000        0.0000        0.0000        0.0000        0.0000        0.0000        0.0000        0.0000        0.0000        0.0000        0.0000        0.0000        0.0000        0.0000        0.0000        0.0000        0.0000        0.0000        0.0000        0.0000        0.0000        0.0000        0.0000        0.0000        0.0000        0.0000        0.0000        0.0000        0.0000        0.0000        0.0000        0.0000        0.0000        0.0000        0.0000        0.0000        0.0000        0.0000        0.0000        0.0000        0.0000        0.0000        0.0000        0.0000        0.0000        0.0000        0.0000        0.0000        0.0000        0.0000        0.0000        0.0000        0.0000        0.0000        0.0000        0.0000        0.0000        0.0000        0.0000        0.0000        0.0000        0.0000        0.0000        0.0000        0.0000        0.0000        0.0000        0.0000        0.0000        0.0000        0.0000       65.8840       75.6808       42.6463       43.1808       39.1273       47.4668       61.4077       63.8854       55.1523       53.4756        0.0000        0.0000        0.0000        0.0000        0.0000        0.0000        0.0000        0.0000        0.0000        0.0000        0.0000        0.0000        0.0000        0.0000        0.0000        0.0000        0.0000        0.0000      121.0922      110.0686       83.5119       72.1438       63.5389       41.1838       25.2858       28.2829       33.1698       29.9233       19.4225       19.4202       18.8268       19.7625       32.0771       25.5497       33.1829       24.0618       28.4361       17.5410       24.9140       18.8094       15.8835       16.1712       17.4294       26.4055       48.2660       36.4577       34.2606       29.0950        2.6700        0.0900        0.0000        0.0000        0.0000        0.0000        0.0000        0.0000        0.0000        0.0000        0.0000        0.0000        0.0000        0.0000        0.0000        0.0000        0.0000        0.0000        0.0000        0.0000        0.0000        0.0000        0.0000        0.0000        0.0000        0.0000       86.9690       87.0321        0.0000       82.3800      156.2100        0.0000        0.0000        0.0000        0.0000        0.0000        0.0000        0.0000        0.0000        0.0000        0.0000        0.0000        0.0000        0.0000        0.0000        0.0000        0.0000        0.0000        0.0000        0.0000        0.0000        0.0000        0.0000        0.0000        0.0000        0.0000        0.0000        0.0000        0.0000        0.0000        0.0000        0.0000        0.0000        0.0000        0.0000        0.0000        0.0000        0.0000        0.0000        0.0000        0.0000        0.0000        0.0000        0.0000        0.0000        0.0000        0.0000        0.0000        0.0000        0.0000        0.0000        0.0000        0.0000        0.0000        0.0000        0.0000
        0.0000        0.0000        0.0000        0.0000        0.0000        0.0000        0.0000        0.0000        0.0000        0.0000        0.0000        0.0000        0.0000        0.0000        0.0000        0.0000        0.0000        0.0000        0.0000        0.0000        0.0000        0.0000        0.0000        0.0000        0.0000        0.0000        0.0000        0.0000        0.0000        0.0000        0.0000        0.0000        0.0000        0.0000        0.0000        0.0000        0.0000        0.0000        0.0000        0.0000        0.0000        0.0000        0.0000        0.0000        0.0000        0.0000        0.0000        0.0000        0.0000        0.0000        0.0000        0.0000        0.0000        0.0000        0.0000        0.0000        0.0000        0.0000        0.0000        0.0000        0.0000        0.0000        0.0000        0.0000        0.0000        0.0000        0.0000        0.0000        0.0000        0.0000        0.0000        0.0000        0.0000        0.0000        0.0000        0.0000        0.0000        0.0000        0.0000        0.0000        0.0000        0.0000        0.0000        0.0000        0.0000        0.0000        0.0000        0.0000        0.0000        0.0000        0.0000        0.0000        0.0000        0.0000        0.0000        0.0000        0.0000        0.0000        0.0000        0.0000        0.0000        0.0000        0.0000        0.0000        0.0000        0.0000       53.8298       44.3560       41.4033       40.6033       45.1111       56.2528       52.1184       49.6262       42.7123        0.0000        0.0000        0.0000        0.0000        0.0000        0.0000        0.0000        0.0000        0.0000        0.0000        0.0000        0.0000        0.0000        0.0000        0.0000        0.0000        0.0000        0.0000        0.0000        0.0000      111.1479       77.9061       61.2098       50.0289       39.2287       49.8855       44.7054       35.6941       27.6582       23.5746       15.0440       17.3304       32.5516       23.7746       17.1233       18.6929       17.6733       16.4945       17.6613       18.9605       18.6212       30.9417       29.4342       35.6202       37.3081        0.0000        0.0000       34.6951        0.0000        0.0000        0.0000        0.0000        0.0000        0.0000        0.0000        0.0000        0.0000        0.0000        0.0000        0.0000        0.0000        0.0000        0.0000        0.0000        0.0000        0.0000        0.0000        0.0000        0.0000        0.0000        0.0000        0.0000        0.0000        0.0000      104.1701      108.2101        0.0000        0.0000        0.0000        0.0000        0.0000        0.0000        0.0000        0.0000        0.0000        0.0000        0.0000        0.0000        0.0000        0.0000        0.0000        0.0000        0.0000        0.0000        0.0000        0.0000        0.0000        0.0000        0.0000        0.0000        0.0000        0.0000        0.0000        0.0000        0.0000        0.0000        0.0000        0.0000        0.0000        0.0000        0.0000        0.0000        0.0000        0.0000        0.0000        0.0000        0.0000        0.0000        0.0000        0.0000        0.0000        0.0000        0.0000        0.0000        0.0000        0.0000        0.0000        0.0000        0.0000        0.0000        0.0000        0.0000        0.0000        0.0000
[truncated: 212,709 more chars]
