# Supplementary material for: Multidimensional evaluation of the TRMM 3B43V7 satellite-based precipitation product in mainland China from 1998–2016
Source: PeerJ. 2020 Feb 20;8:e8615. doi: 10.7717/peerj.8615 (PMC7036276; doi:10.7717/peerj.8615)
Supplement: Supplemental Information 2 [file peerj-08-8615-s002.zip › TRMM_3B43 data/TRMM 3B43 data-Year-Month/2005-12.txt]

ncols         249
nrows         175
xllcorner     73.250
yllcorner     6.500
cellsize      0.25000
        0.0000        0.0000        0.0000        0.0000        0.0000        0.0000        0.0000        0.0000        0.0000        0.0000        0.0000        0.0000        0.0000        0.0000        0.0000        0.0000        0.0000        0.0000        0.0000        0.0000        0.0000        0.0000        0.0000        0.0000        0.0000        0.0000        0.0000        0.0000        0.0000        0.0000        0.0000        0.0000        0.0000        0.0000        0.0000        0.0000        0.0000        0.0000        0.0000        0.0000        0.0000        0.0000        0.0000        0.0000        0.0000        0.0000        0.0000        0.0000        0.0000        0.0000        0.0000        0.0000        0.0000        0.0000        0.0000        0.0000        0.0000        0.0000        0.0000        0.0000        0.0000        0.0000        0.0000        0.0000        0.0000        0.0000        0.0000        0.0000        0.0000        0.0000        0.0000        0.0000        0.0000        0.0000        0.0000        0.0000        0.0000        0.0000        0.0000        0.0000        0.0000        0.0000        0.0000        0.0000        0.0000        0.0000        0.0000        0.0000        0.0000        0.0000        0.0000        0.0000        0.0000        0.0000        0.0000        0.0000        0.0000        0.0000        0.0000        0.0000        0.0000        0.0000        0.0000        0.0000        0.0000        0.0000        0.0000        0.0000        0.0000        0.0000        0.0000        0.0000        0.0000        0.0000        0.0000        0.0000        0.0000        0.0000        0.0000        0.0000        0.0000        0.0000        0.0000        0.0000        0.0000        0.0000        0.0000        0.0000        0.0000        0.0000        0.0000        0.0000        0.0000        0.0000        0.0000        0.0000        0.0000        0.0000        0.0000        0.0000        0.0000        0.0000        0.0000        0.0000        0.0000        0.0000        0.0000        0.0000        0.0000        0.0000        0.0000        0.0000        0.0000        0.0000        0.0000        0.0000        0.0000        0.0000        0.0000        0.0000        0.0000        0.0000        0.0000        0.0000        0.0000        0.0000        0.0000        0.0000        0.0000        0.0000        0.0000        0.0000        0.0000        7.1714        7.8584        9.1038        0.0000        0.0000        0.0000       12.0631       12.7358       13.1808       13.5553       14.5949       14.2347       13.6119       12.7062       12.9555       12.5216       12.1561       11.2265       10.4793       10.4851        9.9077        8.4930        8.5043        7.8979        6.9688        6.7665        7.3369        6.8159        6.7391        7.5388        7.6048        7.8289        7.9063        7.7620        7.1389        7.0580        7.7143        8.1619        9.0298        9.5172       10.1088       10.7836       10.5785       10.8937       12.0203       13.1217        0.0000        0.0000        0.0000        0.0000        0.0000        0.0000        0.0000        0.0000        0.0000        0.0000        0.0000        0.0000        0.0000        0.0000        0.0000        0.0000        0.0000        0.0000        0.0000        0.0000        0.0000        0.0000        0.0000        0.0000        0.0000        0.0000        0.0000        0.0000        0.0000        0.0000
        0.0000        0.0000        0.0000        0.0000        0.0000        0.0000        0.0000        0.0000        0.0000        0.0000        0.0000        0.0000        0.0000        0.0000        0.0000        0.0000        0.0000        0.0000        0.0000        0.0000        0.0000        0.0000        0.0000        0.0000        0.0000        0.0000        0.0000        0.0000        0.0000        0.0000        0.0000        0.0000        0.0000        0.0000        0.0000        0.0000        0.0000        0.0000        0.0000        0.0000        0.0000        0.0000        0.0000        0.0000        0.0000        0.0000        0.0000        0.0000        0.0000        0.0000        0.0000        0.0000        0.0000        0.0000        0.0000        0.0000        0.0000        0.0000        0.0000        0.0000        0.0000        0.0000        0.0000        0.0000        0.0000        0.0000        0.0000        0.0000        0.0000        0.0000        0.0000        0.0000        0.0000        0.0000        0.0000        0.0000        0.0000        0.0000        0.0000        0.0000        0.0000        0.0000        0.0000        0.0000        0.0000        0.0000        0.0000        0.0000        0.0000        0.0000        0.0000        0.0000        0.0000        0.0000        0.0000        0.0000        0.0000        0.0000        0.0000        0.0000        0.0000        0.0000        0.0000        0.0000        0.0000        0.0000        0.0000        0.0000        0.0000        0.0000        0.0000        0.0000        0.0000        0.0000        0.0000        0.0000        0.0000        0.0000        0.0000        0.0000        0.0000        0.0000        0.0000        0.0000        0.0000        0.0000        0.0000        0.0000        0.0000        0.0000        0.0000        0.0000        0.0000        0.0000        0.0000        0.0000        0.0000        0.0000        0.0000        0.0000        0.0000        0.0000        0.0000        0.0000        0.0000        0.0000        0.0000        0.0000        0.0000        0.0000        0.0000        0.0000        0.0000        0.0000        0.0000        0.0000        0.0000        0.0000        0.0000        0.0000        0.0000        0.0000        0.0000        0.0000        0.0000        0.0000        0.0000        0.0000        0.0000        0.0000        0.0000        0.0000        6.4165        6.7008        7.5909        8.4892        8.5120        9.0065        9.4337       11.9736       12.9431       13.5067       13.9124       14.7937       14.5712       14.0377       13.3411       13.9447       13.5109       12.6506       11.3648       10.2333        9.6981        8.4639        8.1184        7.2940        7.0148        6.6213        6.2315        6.0534        6.0068        6.1846        6.0133        6.4819        6.6383        7.1621        7.9568        7.5806        7.5112        7.5639        8.4392        8.7834        9.0927        9.3083        9.7111        9.8511       10.6787       11.4850       12.2286       12.7443       13.4134       13.7735       14.3925       15.2777       14.9881       17.5945        0.0000        0.0000        0.0000        0.0000        0.0000        0.0000        0.0000        0.0000        0.0000        0.0000        0.0000        0.0000        0.0000        0.0000        0.0000        0.0000        0.0000        0.0000        0.0000        0.0000        0.0000        0.0000        0.0000
        0.0000        0.0000        0.0000        0.0000        0.0000        0.0000        0.0000        0.0000        0.0000        0.0000        0.0000        0.0000        0.0000        0.0000        0.0000        0.0000        0.0000        0.0000        0.0000        0.0000        0.0000        0.0000        0.0000        0.0000        0.0000        0.0000        0.0000        0.0000        0.0000        0.0000        0.0000        0.0000        0.0000        0.0000        0.0000        0.0000        0.0000        0.0000        0.0000        0.0000        0.0000        0.0000        0.0000        0.0000        0.0000        0.0000        0.0000        0.0000        0.0000        0.0000        0.0000        0.0000        0.0000        0.0000        0.0000       10.1289        0.0000        7.3675        5.9135        0.0000        0.0000        0.0000        0.0000        0.0000        0.0000        0.0000        0.0000        0.0000        0.0000        0.0000        0.0000        0.0000        0.0000        0.0000        0.0000        0.0000        0.0000        0.0000        0.0000        0.0000        0.0000        0.0000        0.0000        0.0000        0.0000        0.0000        0.0000        0.0000        0.0000        0.0000        0.0000        0.0000        0.0000        0.0000        0.0000        0.0000        0.0000        0.0000        0.0000        0.0000        0.0000        0.0000        0.0000        0.0000        0.0000        0.0000        0.0000        0.0000        0.0000        0.0000        0.0000        0.0000        0.0000        0.0000        0.0000        0.0000        0.0000        0.0000        0.0000        0.0000        0.0000        0.0000        0.0000        0.0000        0.0000        0.0000        0.0000        0.0000        0.0000        0.0000        0.0000        0.0000        0.0000        0.0000        0.0000        0.0000        0.0000        0.0000        0.0000        0.0000        0.0000        0.0000        0.0000        0.0000        0.0000        0.0000        0.0000        0.0000        0.0000        0.0000        0.0000        0.0000        0.0000        0.0000        0.0000        0.0000        0.0000        0.0000        0.0000        0.0000        0.0000        0.0000        0.0000        0.0000        0.0000        0.0000        0.0000        0.0000        0.0000        0.0000        0.0000        5.8033        6.0843        6.7513        7.8743        8.6334        8.7099        8.5875        9.1774       11.5457       13.0639       13.7815       13.6544       14.6068       14.9885       14.4712       13.7058       14.2450       13.9166       12.9397       11.3664        9.6296        8.2888        7.6302        7.2818        7.0354        6.3115        6.0035        5.7611        5.4440        5.5016        5.8170        6.0561        6.5483        7.3786        7.4733        7.6105        8.3732        7.7322        7.4862        7.3613        8.0353        8.3698        8.6897        9.2404        9.5672       10.1682       11.1296       11.6926       12.1817       12.8824       13.3912       13.9416       14.4700       15.0519       16.4330       17.2780        0.0000        0.0000        0.0000        0.0000        0.0000        0.0000        0.0000        0.0000        0.0000        0.0000        0.0000        0.0000        0.0000        0.0000        0.0000        0.0000        0.0000        0.0000        0.0000        0.0000        0.0000        0.0000
        0.0000        0.0000        0.0000        0.0000        0.0000        0.0000        0.0000        0.0000        0.0000        0.0000        0.0000        0.0000        0.0000        0.0000        0.0000        0.0000        0.0000        0.0000        0.0000        0.0000        0.0000        0.0000        0.0000        0.0000        0.0000        0.0000        0.0000        0.0000        0.0000        0.0000        0.0000        0.0000        0.0000        0.0000        0.0000        0.0000        0.0000        0.0000        0.0000        0.0000        0.0000        0.0000        0.0000        0.0000        0.0000        0.0000        0.0000        0.0000        0.0000        0.0000        0.0000        0.0000        0.0000       16.2598       15.0505       11.8650       10.7581        9.3848        7.5922        2.8045        0.0000        0.0000        0.0000        0.0000        0.0000        0.0000        0.0000        0.0000        0.0000        0.0000        0.0000        0.0000        0.0000        0.0000        0.0000        0.0000        0.0000        0.0000        0.0000        0.0000        0.0000        0.0000        0.0000        0.0000        0.0000        0.0000        0.0000        0.0000        0.0000        0.0000        0.0000        0.0000        0.0000        0.0000        0.0000        0.0000        0.0000        0.0000        0.0000        0.0000        0.0000        0.0000        0.0000        0.0000        0.0000        0.0000        0.0000        0.0000        0.0000        0.0000        0.0000        0.0000        0.0000        0.0000        0.0000        0.0000        0.0000        0.0000        0.0000        0.0000        0.0000        0.0000        0.0000        0.0000        0.0000        0.0000        0.0000        0.0000        0.0000        0.0000        0.0000        0.0000        0.0000        0.0000        0.0000        0.0000        0.0000        0.0000        0.0000        0.0000        0.0000        0.0000        0.0000        0.0000        0.0000        0.0000        0.0000        0.0000        0.0000        0.0000        0.0000        0.0000        0.0000        0.0000        0.0000        0.0000        0.0000        0.0000        0.0000        0.0000        0.0000        0.0000        0.0000        0.0000        0.0000        0.0000        0.0000        0.0000        0.0000        0.0000        5.0042        5.6920        5.7772        6.6772        7.4640        8.1349        8.1778        8.4546        8.9286       11.2210       12.4662       13.0149       13.1445       14.0997       14.3043       13.9536       13.2839       13.8368       13.3747       12.6298       11.4505       10.1444        9.3397        8.3850        7.7498        7.1344        6.4889        5.8253        5.4515        5.7993        6.0378        6.4755        6.9170        7.7889        8.2625        7.6883        7.3024        7.8378        7.7630        6.8093        6.9194        7.8874        8.2360        8.5094        8.9570        9.1342        9.5617       10.1903       10.9344       11.2825       12.0184       12.4644       12.6268       12.9874       13.4358       13.3432       15.3894       16.7897       17.4815        0.0000        0.0000        0.0000        0.0000        0.0000        0.0000        0.0000        0.0000        0.0000        0.0000        0.0000        0.0000        0.0000        0.0000        0.0000        0.0000        0.0000        0.0000        0.0000        0.0000
        0.0000        0.0000        0.0000        0.0000        0.0000        0.0000        0.0000        0.0000        0.0000        0.0000        0.0000        0.0000        0.0000        0.0000        0.0000        0.0000        0.0000        0.0000        0.0000        0.0000        0.0000        0.0000        0.0000        0.0000        0.0000        0.0000        0.0000        0.0000        0.0000        0.0000        0.0000        0.0000        0.0000        0.0000        0.0000        0.0000        0.0000        0.0000        0.0000        0.0000        0.0000        0.0000        0.0000        0.0000        0.0000        0.0000        0.0000        0.0000        0.0000        0.0000        0.0000        0.0000        0.0000       17.8756       16.6786       16.8592       15.8171       13.6841       11.2311        6.9989        0.0000        0.0000        0.0000        0.0000        0.0000        0.0000        0.0000        0.0000        0.0000        0.0000        0.0000        0.0000        0.0000        0.0000        0.0000        0.0000        0.0000        0.0000        0.0000        0.0000        0.0000        0.0000        0.0000        0.0000        0.0000        0.0000        0.0000        0.0000        0.0000        0.0000        0.0000        0.0000        0.0000        0.0000        0.0000        0.0000        0.0000        0.0000        0.0000        0.0000        0.0000        0.0000        0.0000        0.0000        0.0000        0.0000        0.0000        0.0000        0.0000        0.0000        0.0000        0.0000        0.0000        0.0000        0.0000        0.0000        0.0000        0.0000        0.0000        0.0000        0.0000        0.0000        0.0000        0.0000        0.0000        0.0000        0.0000        0.0000        0.0000        0.0000        0.0000        0.0000        0.0000        0.0000        0.0000        0.0000        0.0000        0.0000        0.0000        0.0000        0.0000        0.0000        0.0000        0.0000        0.0000        0.0000        0.0000        0.0000        0.0000        0.0000        0.0000        0.0000        0.0000        0.0000        0.0000        0.0000        0.0000        0.0000        0.0000        0.0000        0.0000        0.0000        0.0000        0.0000        0.0000        0.0000        0.0000        0.0000        0.0000        0.0000        4.7507        5.5737        6.2178        7.0358        7.9016        8.3754        8.0653        8.1543        8.3091       10.9037       11.8231       12.5629       12.9226       14.1394       14.0137       13.9224       13.0989       11.7832       11.1536       10.6265        9.7508        9.1807        8.4852        7.3078        7.4662        7.1292        6.7102        6.0579        5.7024        6.6334        6.0677        6.2579        6.5278        6.8250        7.1461        7.3329        7.3442        7.9453        7.9472        8.2139        7.8172        7.7893        7.9504        8.1624        8.3790        7.9821        8.1895        8.6659        9.4325       10.1693       11.1980       11.7271       12.0260       11.2254       11.2127       11.3354       12.2671       12.9205       13.3619       13.4970       13.3257        0.0000        0.0000        0.0000        0.0000        0.0000        0.0000        0.0000        0.0000        0.0000        0.0000        0.0000        0.0000        0.0000        0.0000        0.0000        0.0000        0.0000        0.0000
        0.0000        0.0000        0.0000        0.0000        0.0000        0.0000        0.0000        0.0000        0.0000        0.0000        0.0000        0.0000        0.0000        0.0000        0.0000        0.0000        0.0000        0.0000        0.0000        0.0000        0.0000        0.0000        0.0000        0.0000        0.0000        0.0000        0.0000        0.0000        0.0000        0.0000        0.0000        0.0000        0.0000        0.0000        0.0000        0.0000        0.0000        0.0000        0.0000        0.0000        0.0000        0.0000        0.0000        0.0000        0.0000        0.0000        0.0000        0.0000        0.0000        0.0000       29.6812       23.5323       20.7531       19.7793       18.7246       19.5399       18.4745       16.2755       13.5409        8.4150        6.4612        4.9723        0.0000        0.0000        0.0000        0.0000        0.0000        0.0000        0.0000        0.0000        0.0000        0.0000        0.0000        0.0000        0.0000        0.0000        0.0000        0.0000        0.0000        0.0000        0.0000        0.0000        0.0000        0.0000        0.0000        0.0000        0.0000        0.0000        0.0000        0.0000        0.0000        0.0000        0.0000        0.0000        0.0000        0.0000        0.0000        0.0000        0.0000        0.0000        0.0000        0.0000        0.0000        0.0000        0.0000        0.0000        0.0000        0.0000        0.0000        0.0000        0.0000        0.0000        0.0000        0.0000        0.0000        0.0000        0.0000        0.0000        0.0000        0.0000        0.0000        0.0000        0.0000        0.0000        0.0000        0.0000        0.0000        0.0000        0.0000        0.0000        0.0000        0.0000        0.0000        0.0000        0.0000        0.0000        0.0000        0.0000        0.0000        0.0000        0.0000        0.0000        0.0000        0.0000        0.0000        0.0000        0.0000        0.0000        0.0000        0.0000        0.0000        0.0000        0.0000        0.0000        0.0000        0.0000        0.0000        0.0000        0.0000        0.0000        0.0000        0.0000        0.0000        0.0000        0.0000        0.0000        0.0000        0.0000        0.0000        3.9801        4.1149        4.9585        5.4722        6.3647        6.5226        7.2768        7.2140        7.1744        7.7673       10.6262       11.7887       12.6132       13.0000       14.4938       14.7228       14.4569       13.3233       12.1640       11.1059       10.1652        9.2105        8.8551        7.9174        8.1090        8.0197        7.1180        6.5073        5.7656        5.2715        5.9325        5.7272        5.5656        5.6111        6.2198        6.4575        6.8798        7.0748        7.5458        7.6486        7.8434        8.3768        8.1250        8.1038        8.1697        8.1603        7.6490        7.6935        8.0398        8.7255        9.5625       10.3259       10.7912       10.9683       10.2604       10.0022       10.1101       10.3542       11.0050       11.2766       11.3942       11.3576        0.0000        0.0000        0.0000        0.0000        0.0000        0.0000        0.0000        0.0000        0.0000        0.0000        0.0000        0.0000        0.0000        0.0000       30.8271       35.9555       46.0062        0.0000
        0.0000        0.0000        0.0000        0.0000        0.0000        0.0000        0.0000        0.0000        0.0000        0.0000        0.0000        0.0000        0.0000        0.0000        0.0000        0.0000        0.0000        0.0000        0.0000        0.0000        0.0000        0.0000        0.0000        0.0000        0.0000        0.0000        0.0000        0.0000        0.0000        0.0000        0.0000        0.0000        0.0000        0.0000        0.0000        0.0000        0.0000        0.0000        0.0000        0.0000        0.0000        0.0000        0.0000        0.0000        0.0000        0.0000        0.0000        0.0000       31.6380       31.1264       28.8370       23.4722       20.6850       19.2644       18.1587       20.1578       19.3528       17.8100       15.0915       10.0882        7.8915        6.3617        5.3126        0.0000        0.0000        0.0000        0.0000        0.0000        0.0000        0.0000        0.0000        0.0000        0.0000        0.0000        0.0000        0.0000        0.0000        0.0000        0.0000        0.0000        0.0000        0.0000        0.0000        0.0000        0.0000        0.0000        0.0000        0.0000        0.0000        0.0000        0.0000        0.0000        0.0000        0.0000        0.0000        0.0000        0.0000        0.0000        0.0000        0.0000        0.0000        0.0000        0.0000        0.0000        0.0000        0.0000        0.0000        0.0000        0.0000        0.0000        0.0000        0.0000        0.0000        0.0000        0.0000        0.0000        0.0000        0.0000        0.0000        0.0000        0.0000        0.0000        0.0000        0.0000        0.0000        0.0000        0.0000        0.0000        0.0000        0.0000        0.0000        0.0000        0.0000        0.0000        0.0000        0.0000        0.0000        0.0000        0.0000        0.0000        0.0000        0.0000        0.0000        0.0000        0.0000        0.0000        0.0000        0.0000        0.0000        0.0000        0.0000        0.0000        0.0000        0.0000        0.0000        0.0000        0.0000        0.0000        0.0000        0.0000        0.0000        0.0000        0.0000        0.0000        0.0000        0.0000        0.0000        0.0000        4.3756        4.1788        4.1674        5.0474        5.6693        5.7587        6.5618        7.0158        6.9468        7.1932        8.2647       10.7027       11.9119       13.0481       13.7209       15.2660       15.2343       14.5478       13.6042       13.1109       12.8052       11.4021       10.3563       11.7782       10.5902        9.2111        8.5215        6.6568        5.8227        5.3421        4.8951        5.5864        5.6047        5.7859        5.8989        6.3752        6.4559        6.9139        7.1153        7.4277        7.4694        7.8251        8.2982        7.8605        7.8155        7.8411        7.8029        7.3550        7.5009        7.8911        8.4204        9.4490       10.2602       10.9387       11.0432       10.4686        9.8582        9.9537       10.0170        9.6953        9.8202        9.9237       10.0058       10.6799        0.0000        0.0000        0.0000        0.0000        0.0000        0.0000        0.0000        0.0000        0.0000       13.4794       16.6564       20.9446       24.2997       28.5701       33.7559       43.6073       49.4144
        0.0000        0.0000        0.0000        0.0000        0.0000        0.0000        0.0000        0.0000        0.0000        0.0000        0.0000        0.0000        0.0000        0.0000        0.0000        0.0000        0.0000        0.0000        0.0000        0.0000        0.0000        0.0000        0.0000        0.0000        0.0000        0.0000        0.0000        0.0000        0.0000        0.0000        0.0000        0.0000        0.0000        0.0000        0.0000        0.0000        0.0000        0.0000        0.0000        0.0000        0.0000        0.0000        0.0000        0.0000        0.0000        0.0000        0.0000        0.0000       26.9223       26.5254       24.0465       19.2029       18.7345       19.0123       17.0550       18.6123       18.7633       17.1847       16.4145       13.1032        9.4472        7.9847        7.1883        3.0266        2.6749        2.3593        2.0792        0.0000        0.0000        0.0000        0.0000        0.0000        0.0000        0.0000        0.0000        0.0000        0.0000        0.0000        0.0000        0.0000        0.0000        0.0000        0.0000        0.0000        0.0000        0.0000        0.0000        0.0000        0.0000        0.0000        0.0000        0.0000        0.0000        0.0000        0.0000        0.0000        0.0000        0.0000        0.0000        0.0000        0.0000        0.0000        0.0000        0.0000        0.0000        0.0000        0.0000        0.0000        0.0000        0.0000        0.0000        0.0000        0.0000        0.0000        0.0000        0.0000        0.0000        0.0000        0.0000        0.0000        0.0000        0.0000        0.0000        0.0000        0.0000        0.0000        0.0000        0.0000        0.0000        0.0000        0.0000        0.0000        0.0000        0.0000        0.0000        0.0000        0.0000        0.0000        0.0000        0.0000        0.0000        0.0000        0.0000        0.0000        0.0000        0.0000        0.0000        0.0000        0.0000        0.0000        0.0000        0.0000        0.0000        0.0000        0.0000        0.0000        0.0000        0.0000        0.0000        0.0000        0.0000        0.0000        0.0000        0.0000        0.0000        0.0000        0.0000        0.0000        3.8771        3.9513        4.2165        4.9485        4.8051        4.9622        5.5836        6.5205        7.1776        7.4792        7.9252       10.4616       11.6846       12.7586       13.3340       14.7422       14.8970       14.4880       13.5192       13.5093       13.2640       11.8806       11.2299       12.7266        9.9912        7.9331        6.7274        6.0185        5.6085        5.1430        5.0030        5.5074        5.7144        6.1536        6.0634        6.4313        6.8169        7.2018        7.3388        7.8744        7.7476        7.9936        7.8695        7.6684        7.6600        7.4049        7.4089        6.9712        7.4150        7.9373        8.4116        9.4034       10.2090       10.4818       10.6935        9.8882        9.8503        9.1909        9.1839        8.9913        8.9925        9.0856        9.2704        0.0000        0.0000        0.0000        0.0000        0.0000        0.0000        4.3548        5.5273        9.7128       11.4126       13.7732       16.7947       20.9264       24.1172       28.0974       32.8672        0.0000        0.0000
        0.0000        0.0000        0.0000        0.0000        0.0000        0.0000        0.0000        0.0000        0.0000        0.0000        0.0000        0.0000        0.0000        0.0000        0.0000        0.0000        0.0000        0.0000        0.0000        0.0000        0.0000        0.0000        0.0000        0.0000        0.0000        0.0000        0.0000        0.0000        0.0000        0.0000        0.0000        0.0000        0.0000        0.0000        0.0000        0.0000        0.0000        0.0000        0.0000        0.0000        0.0000        0.0000        0.0000        0.0000        0.0000        0.0000        0.0000        0.0000       16.9830       16.6890       14.5722       14.8179       14.3785       14.7796       14.1812       16.2036       15.5864       14.6805       14.0715       17.0211       13.9054       11.3246       10.4155       10.0681        9.7294        8.7965        7.6083        6.1690        5.1750        0.0000        0.0000        0.0000        0.0000        0.0000        0.0000        0.0000        0.0000        0.0000        0.0000        0.0000        0.0000        0.0000        0.0000        0.0000        0.0000        0.0000        0.0000        0.0000        0.0000        0.0000        0.0000        0.0000        0.0000        0.0000        0.0000        0.0000        0.0000        0.0000        0.0000        0.0000        0.0000        0.0000        0.0000        0.0000        0.0000        0.0000        0.0000        0.0000        0.0000        0.0000        0.0000        0.0000        0.0000        0.0000        0.0000        0.0000        0.0000        0.0000        0.0000        0.0000        0.0000        0.0000        0.0000        0.0000        0.0000        0.0000        0.0000        0.0000        0.0000        0.0000        0.0000        0.0000        0.0000        0.0000        0.0000        0.0000        0.0000        0.0000        0.0000        0.0000        0.0000        0.0000        0.0000        0.0000        0.0000        0.0000        0.0000        0.0000        0.0000        0.0000        0.0000        0.0000        0.0000        0.0000        0.0000        0.0000        0.0000        0.0000        0.0000        0.0000        0.0000        0.0000        0.0000        0.0000        0.0000        0.0000        0.0000        0.0000        4.5073        4.6420        5.0016        5.7794        5.9075        6.5477        7.0337        8.2857        8.6306        9.1274        9.4739       10.9123       11.5997       12.7756       13.0792       14.1807       14.0256       12.9732       12.6298       14.4827       14.6242       13.4243       11.4606       10.3032        8.3555        7.0593        6.5196        6.9344        6.2297        5.7336        5.2537        6.1354        6.2243        6.2174        6.3967        6.3998        6.6681        6.6482        6.9255        7.9832        8.2265        8.4987        8.9710        8.2905        7.6141        7.3274        7.1098        6.8212        7.4965        7.9465        9.1042        9.7135       10.5238       10.9619       11.7028       10.7705       10.5335        9.9165        9.8293        8.7696        7.4835        7.6014        7.8663        9.1562        9.4546        9.3171        8.7439        7.7223        7.1805        7.7582        9.4554       11.4637       13.2082       15.6775       18.8715       22.4937       25.7497       29.7197       34.4035        0.0000        0.0000
        0.0000        0.0000        0.0000        0.0000        0.0000        0.0000        0.0000        0.0000        0.0000        0.0000        0.0000        0.0000        0.0000        0.0000        0.0000        0.0000        0.0000        0.0000        0.0000        0.0000        0.0000        0.0000        0.0000        0.0000        0.0000        0.0000        0.0000        0.0000        0.0000        0.0000        0.0000        0.0000        0.0000        0.0000        0.0000        0.0000        0.0000        0.0000        0.0000        0.0000        0.0000        0.0000        0.0000        0.0000        0.0000        0.0000        0.0000        0.0000       13.2074       13.1450       12.6810       14.2305       12.9727       12.8248       10.3650       11.5729       10.3511       10.2458       10.6769       13.2064       13.1714       12.7758       12.4843       12.4755       12.1504       11.3879        9.9387        8.0884        6.7507        5.5115        0.0000        0.0000        0.0000        0.0000        0.0000        0.0000        0.0000        0.0000        0.0000        0.0000        0.0000        0.0000        0.0000        0.0000        0.0000        0.0000        0.0000        0.0000        0.0000        0.0000        0.0000        0.0000        0.0000        0.0000        0.0000        0.0000        0.0000        0.0000        0.0000        0.0000        0.0000        0.0000        0.0000        0.0000        0.0000        0.0000        0.0000        0.0000        0.0000        0.0000        0.0000        0.0000        0.0000        0.0000        0.0000        0.0000        0.0000        0.0000        0.0000        0.0000        0.0000        0.0000        0.0000        0.0000        0.0000        0.0000        0.0000        0.0000        0.0000        0.0000        0.0000        0.0000        0.0000        0.0000        0.0000        0.0000        0.0000        0.0000        0.0000        0.0000        0.0000        0.0000        0.0000        0.0000        0.0000        0.0000        0.0000        0.0000        0.0000        0.0000        0.0000        0.0000        0.0000        0.0000        0.0000        0.0000        0.0000        0.0000        0.0000        0.0000        0.0000        0.0000        0.0000        0.0000        0.0000        0.0000        0.0000        0.0000        0.0000        4.6444        5.2846        5.7418        5.8000        6.6646        0.0000        8.6623        9.4622        9.4514        0.0000        0.0000        0.0000       11.7323       12.7506       14.1202       13.2904       13.2312       12.9099       14.4435       14.6558       13.9003       12.0912       10.5905        8.6298        6.9610        6.7930        7.5801        7.4404        6.5033        6.1348        7.2085        6.7297        6.8609        6.6870        6.3296        6.2877        6.4528        6.7159        7.6643        8.3571        8.6841        8.7120        8.2687        7.3949        7.4382        7.8084        7.0817        7.3085        8.2158        8.9405       10.8433       11.0136       11.4495       11.8766       10.2130       10.7834       10.4724       10.1517        8.3890        6.7625        6.8289        7.1885        8.4995        8.9044        9.0127        8.8245        8.1624        7.9845        8.6713       10.2228       12.1026       13.6973       16.0050       19.0257       22.4741       25.5534       29.2112       33.4474        0.0000        0.0000
        0.0000        0.0000        0.0000        0.0000        0.0000        0.0000        0.0000        0.0000        0.0000        0.0000        0.0000        0.0000        0.0000        0.0000        0.0000        0.0000        0.0000        0.0000        0.0000        0.0000        0.0000        0.0000        0.0000        0.0000        0.0000        0.0000        0.0000        0.0000        0.0000        0.0000        0.0000        0.0000        0.0000        0.0000        0.0000        0.0000        0.0000        0.0000       23.8059       17.2219       14.2785        0.0000        0.0000        0.0000        0.0000        0.0000        0.0000        0.0000       10.9051       11.5326       10.3245       11.5796       11.4754        9.3694        8.3282        9.4328        8.6965        8.6441        9.5096       12.5152       13.5069       13.9417       13.9712       14.1318       14.0386       13.2120       11.9172        9.5811        8.0150        6.5716        0.0000        0.0000        0.0000        0.0000        0.0000        0.0000        0.0000        0.0000        0.0000        0.0000        0.0000        0.0000        0.0000        0.0000        0.0000        0.0000        0.0000        0.0000        0.0000        0.0000        0.0000        0.0000        0.0000        0.0000        0.0000        0.0000        0.0000        0.0000        0.0000        0.0000        0.0000        0.0000        0.0000        0.0000        0.0000        0.0000        0.0000        0.0000        0.0000        0.0000        0.0000        0.0000        0.0000        0.0000        0.0000        0.0000        0.0000        0.0000        0.0000        0.0000        0.0000        0.0000        0.0000        0.0000        0.0000        0.0000        0.0000        0.0000        0.0000        0.0000        0.0000        0.0000        0.0000        0.0000        0.0000        0.0000        0.0000        0.0000        0.0000        0.0000        0.0000        0.0000        0.0000        0.0000        0.0000        0.0000        0.0000        0.0000        0.0000        0.0000        0.0000        0.0000        0.0000        0.0000        0.0000        0.0000        0.0000        0.0000        0.0000        0.0000        0.0000        0.0000        0.0000        0.0000        0.0000        0.0000        0.0000        0.0000        0.0000        0.0000        0.0000        0.0000        0.0000        0.0000        0.0000        0.0000        0.0000        0.0000        0.0000        0.0000        0.0000        0.0000        0.0000       12.6924       12.4224       12.4892       11.8423       13.1991       13.7609       13.7529       12.7649       10.7202        8.3251        7.6438        7.6869        8.2338        7.6246        7.3070        6.8648        7.9282        7.5412        7.0724        7.0118        6.5985        6.2093        6.1453        6.4045        7.2590        7.8130        8.3747        8.3123        7.8428        7.7118        7.4269        7.4474        6.9013        7.0578        7.6609        8.7100       10.2319       10.4109       10.2105       10.4397        9.8651       10.4964        9.7542        9.3621        8.1396        8.1577        6.6438        7.0300        8.3509        8.7857        9.0226        9.0617        8.6015        8.6384        9.3856       10.8428       12.6431       14.1410       16.2981       19.1144       22.3562       25.2272       28.8251        0.0000        0.0000        0.0000
        0.0000        0.0000        0.0000        0.0000        0.0000        0.0000        0.0000        0.0000        0.0000        0.0000        0.0000        0.0000        0.0000        0.0000        0.0000        0.0000        0.0000        0.0000        0.0000        0.0000        0.0000        0.0000        0.0000        0.0000        0.0000        0.0000        0.0000        0.0000        0.0000        0.0000        0.0000        0.0000        0.0000        0.0000        0.0000        0.0000        0.0000        0.0000       23.6453       17.0731       15.7253       15.5437       15.5602       14.2341       13.0629       10.4971        9.4529        8.2485       10.0124       10.2685        9.0422        8.3119        8.0774        7.3261        7.2940        8.0232        7.6164        8.2396        9.2551       12.4175       13.7285       14.4826       14.5942       16.5566       15.4937       15.1616       14.0401       10.6398        9.0422        7.4154        5.9792        3.4232        0.0000        0.0000        0.0000        0.0000        0.0000        0.0000        0.0000        0.0000        0.0000        0.0000        0.0000        0.0000        0.0000        0.0000        0.0000        0.0000        0.0000        0.0000        0.0000        0.0000        0.0000        0.0000        0.0000        0.0000        0.0000        0.0000        0.0000        0.0000        0.0000        0.0000        0.0000        0.0000        0.0000        0.0000        0.0000        0.0000        0.0000        0.0000        0.0000        0.0000        0.0000        0.0000        0.0000        0.0000        0.0000        0.0000        0.0000        0.0000        0.0000        0.0000        0.0000        0.0000        0.0000        0.0000        0.0000        0.0000        0.0000        0.0000        0.0000        0.0000        0.0000        0.0000        0.0000        0.0000        0.0000        0.0000        0.0000        0.0000        0.0000        0.0000        0.0000        0.0000        0.0000        0.0000        0.0000        0.0000        0.0000        0.0000        0.0000        0.0000        0.0000        0.0000        0.0000        0.0000        0.0000        0.0000        0.0000        0.0000        0.0000        0.0000        0.0000        0.0000        0.0000        0.0000        0.0000        0.0000        0.0000        0.0000        0.0000        0.0000        0.0000        0.0000        0.0000        0.0000        0.0000        0.0000        0.0000        0.0000        0.0000        0.0000        0.0000        0.0000       11.9964       11.6618       11.2793       12.2855       12.3500       12.3077       11.5963       10.8851        8.0199        7.3346        7.9275        7.6687        7.0612        6.8341        6.5746        7.4604        7.6471        7.7038        7.4488        7.2274        6.5674        6.2357        6.2812        6.9240        6.8974        7.4619        8.3412        8.4099        9.2170        9.1623        8.0304        7.4323        7.5752        8.0694        8.9222       10.5328       10.9516       10.7859       10.3906       10.1284        9.9433        9.5885        8.9894        8.0738        7.4894        7.0462        7.3908        8.7104        9.0984        9.3468        9.4375        9.0395        9.1423        9.9010       11.3156       13.0853       14.5394       16.5569       19.1378       22.1401       24.7711        0.0000        0.0000        0.0000        0.0000
        0.0000        0.0000        0.0000        0.0000        0.0000        0.0000        0.0000        0.0000        0.0000        0.0000        0.0000        0.0000        0.0000        0.0000        0.0000        0.0000        0.0000        0.0000        0.0000        0.0000        0.0000        0.0000        0.0000        0.0000        0.0000        0.0000        0.0000        0.0000        0.0000        0.0000        0.0000        0.0000        0.0000        0.0000        0.0000        0.0000        0.0000       28.8276       26.2262       19.8226       15.8062       13.4306       12.0461       10.6965       12.8003       12.2857       10.8432       11.4678        9.2447        9.7112        8.3580       15.9166       11.0804        9.5261        8.5096        8.7798        8.5622        7.9563        8.6267       11.6955       13.6269       14.3731       13.9630       18.0805       19.1186       16.7018       15.8799       16.0784       14.3433        8.6415        7.0478        4.1156        0.0000        0.0000        0.0000        0.0000        0.0000        0.0000        0.0000        0.0000        0.0000        0.0000        0.0000        0.0000        0.0000        0.0000        0.0000        0.0000        0.0000        0.0000        0.0000        0.0000        0.0000        0.0000        0.0000        0.0000        0.0000        0.0000        0.0000        0.0000        0.0000        0.0000        0.0000        0.0000        0.0000        0.0000        0.0000        0.0000        0.0000        0.0000        0.0000        0.0000        0.0000        0.0000        0.0000        0.0000        0.0000        0.0000        0.0000        0.0000        0.0000        0.0000        0.0000        0.0000        0.0000        0.0000        0.0000        0.0000        0.0000        0.0000        0.0000        0.0000        0.0000        0.0000        0.0000        0.0000        0.0000        0.0000        0.0000        0.0000        0.0000        0.0000        0.0000        0.0000        0.0000        0.0000        0.0000        0.0000        0.0000        0.0000        0.0000        0.0000        0.0000        0.0000        0.0000        0.0000        0.0000        0.0000        0.0000        0.0000        0.0000        0.0000        0.0000        0.0000        0.0000        0.0000        0.0000        0.0000        0.0000        0.0000        0.0000        0.0000        0.0000        0.0000        0.0000        0.0000        0.0000        0.0000        0.0000       10.4287       10.3113       10.7292       11.4608       13.0648        0.0000       12.9328       12.1214       10.6861       10.8058       10.6912        9.9157       10.7604        8.7409        8.6596        8.8415        8.8503        7.9383        7.9793        7.9509        8.8316        8.9510        8.7763        8.2310        7.1157        6.9076        6.3150        6.1164        5.4326        5.5128        5.9023        7.0500        9.0908        9.4630        9.7671        9.2462        8.9875        9.2764        9.6274       10.3147       11.1366       12.0590       11.2782       11.3208       10.2973        9.9788       10.0810        9.8379        9.9518        9.8480        8.3920        8.8149        9.0471        9.3721        9.5062        9.5879        9.1932        9.5385       10.3504       11.7134       13.5542       14.9673       16.8489       19.1990       20.5589       22.8011        0.0000        0.0000        0.0000        0.0000
        0.0000        0.0000        0.0000        0.0000        0.0000        0.0000        0.0000        0.0000        0.0000        0.0000        0.0000        0.0000        0.0000        0.0000        0.0000        0.0000        0.0000        0.0000        0.0000        0.0000        0.0000        0.0000        0.0000        0.0000        0.0000        0.0000        0.0000        0.0000        0.0000        0.0000        0.0000        0.0000        0.0000        0.0000        0.0000        0.0000        0.0000       28.1203       24.6852       20.3309       16.2520       13.4926       12.1894       10.0490        8.5118        7.5252        7.8711        6.8075        5.5117        4.9135        4.8935        7.3179        6.8915        7.3897        6.8589        8.3033        8.6749        8.3737        8.8846       14.8359       15.0464       14.9044       17.2576       18.4106       19.9758       18.2554       15.5546       13.8142       12.4164        9.3173        7.5085        4.4507        2.9527        0.0000        0.0000        0.0000        0.0000        0.0000        0.0000        0.0000        0.0000        0.0000        0.0000        0.0000        0.0000        0.0000        0.0000        0.0000        0.0000        0.0000        0.0000        0.0000        0.0000        0.0000        0.0000        0.0000        0.0000        0.0000        0.0000        0.0000        0.0000        0.0000        0.0000        0.0000        0.0000        0.0000        0.0000        0.0000        0.0000        0.0000        0.0000        0.0000        0.0000        0.0000        0.0000        0.0000        0.0000        0.0000        0.0000        0.0000        0.0000        0.0000        0.0000        0.0000        0.0000        0.0000        0.0000        0.0000        0.0000        0.0000        0.0000        0.0000        0.0000        0.0000        0.0000        0.0000        0.0000        0.0000        0.0000        0.0000        0.0000        0.0000        0.0000        0.0000        0.0000        0.0000        0.0000        0.0000        0.0000        0.0000        0.0000        0.0000        0.0000        0.0000        0.0000        0.0000        0.0000        0.0000        0.0000        0.0000        0.0000        0.0000        0.0000        0.0000        0.0000        0.0000        0.0000        0.0000        0.0000        0.0000        0.0000        0.0000        0.0000        0.0000        0.0000        8.7864        8.5467        8.9733        9.7171       10.5774       10.7627       10.7314       11.0600       12.7403       13.1648       12.6577       11.9616       10.3970       10.3757       10.2494        9.3372        9.9561        9.0023        7.1095        7.5776        8.9227        8.1772        7.7705        7.7140        9.0240        9.0563        8.7486        8.2777        7.0749        6.7860        6.4694        6.1111        5.2998        5.3995        5.5661        6.7087        9.2450        9.6967        9.9139       10.0707        9.5915        9.9890       10.4784       10.8943       11.6868       12.5351       11.6718       11.4739       10.3523       10.0621        9.9701       10.4791       10.6023       10.6173       10.5027        9.2252        9.4057        9.6835        9.8562        9.9861        9.5860        9.9067       10.8445       12.1831       13.9733       15.3398       17.1082       19.2224       20.3563        0.0000        0.0000        0.0000        0.0000        0.0000
        0.0000        0.0000        0.0000        0.0000        0.0000        0.0000        0.0000        0.0000        0.0000        0.0000        0.0000        0.0000        0.0000        0.0000        0.0000        0.0000        0.0000        0.0000        0.0000        0.0000        0.0000        0.0000        0.0000        0.0000        0.0000        0.0000        0.0000        0.0000        0.0000        0.0000        0.0000        0.0000        0.0000        0.0000        0.0000        0.0000       29.7455       25.5747       22.4253       18.1449       15.2330       13.0022       11.8012        9.8020        8.7291        7.8300        7.6441        6.0425        4.9817        4.7321        4.6510        6.0237        5.8069        5.9076        6.0335        6.9976        7.8660        7.5374        9.9254       15.8581       15.0854       14.7247       14.3639       16.8966       18.4004       17.5969       14.4986       12.9676       10.9971        9.1987        7.4637        4.3690        0.0000        0.0000        0.0000        0.0000        0.0000        0.0000        0.0000        0.0000        0.0000        0.0000        0.0000        0.0000        0.0000        0.0000        0.0000        0.0000        0.0000        0.0000        0.0000        0.0000        0.0000        0.0000        0.0000        0.0000        0.0000        0.0000        0.0000        0.0000        0.0000        0.0000        0.0000        0.0000        0.0000        0.0000        0.0000        0.0000        0.0000        0.0000        0.0000        0.0000        0.0000        0.0000        0.0000        0.0000        0.0000        0.0000        0.0000        0.0000        0.0000        0.0000        0.0000        0.0000        0.0000        0.0000        0.0000        0.0000        0.0000        0.0000        0.0000        0.0000        0.0000        0.0000        0.0000        0.0000        0.0000        0.0000        0.0000        0.0000        0.0000        0.0000        0.0000        0.0000        0.0000        0.0000        0.0000        0.0000        0.0000        0.0000        0.0000        0.0000        0.0000        0.0000        0.0000        0.0000        0.0000        0.0000        0.0000        0.0000        0.0000        0.0000        0.0000        0.0000        0.0000        0.0000        0.0000        0.0000        0.0000        0.0000        0.0000        0.0000        6.8688        7.3918        7.9144        7.7554        8.0977        8.4977        9.0097       10.0705        9.9748       10.1290       10.3710       12.0228       12.0667       11.7555       11.2044        9.4631        9.2873        9.1444        8.6568        8.4381        7.1828        6.8458        7.2020        9.2370        8.1961        7.7180        7.3730        8.5216        8.5848        8.5872        8.6404        7.5530        7.1894        6.7273        6.4187        5.4685        5.4471        5.8856        7.0027        9.7241       10.0436       10.6927       11.0261       10.2794       10.7907       10.7897       11.1221       11.7136       12.2266       11.7821       10.7907       10.2995       10.0210       10.2569       10.2902       10.6222       10.9869       11.2642        9.5882        9.8125       10.1544       10.4328       10.6425       10.2484       10.5872       11.4996       12.9068       14.7232       16.0453       17.7243       19.6427       20.5703        0.0000        0.0000        0.0000        0.0000        0.0000
        0.0000        0.0000        0.0000        0.0000        0.0000        0.0000        0.0000        0.0000        0.0000        0.0000        0.0000        0.0000        0.0000        0.0000        0.0000        0.0000        0.0000        0.0000        0.0000        0.0000        0.0000        0.0000        0.0000        0.0000        0.0000        0.0000        0.0000        0.0000        0.0000        0.0000        0.0000        0.0000        0.0000        0.0000        0.0000       27.8896       24.3100       24.0961       22.5036       16.8414       13.4860       11.6527       11.0541        9.5451        9.0068        8.4615        8.0011        6.5830        5.7510        5.5948        5.6460        6.4504        6.4685        6.5925        6.7612        7.0489        7.2152       10.9399       15.1725       16.2907       13.9724       13.7395       13.6294       15.5548       15.8969       13.9657       12.7070       11.2884        9.6648        8.2136        6.7756        4.0843        0.0000        0.0000        0.0000        0.0000        0.0000        0.0000        0.0000        0.0000        0.0000        0.0000        0.0000        0.0000        0.0000        0.0000        0.0000        0.0000        0.0000        0.0000        0.0000        0.0000        0.0000        0.0000        0.0000        0.0000        0.0000        0.0000        0.0000        0.0000        0.0000        0.0000        0.0000        0.0000        0.0000        0.0000        0.0000        0.0000        0.0000        0.0000        0.0000        0.0000        0.0000        0.0000        0.0000        0.0000        0.0000        0.0000        0.0000        0.0000        0.0000        0.0000        0.0000        0.0000        0.0000        0.0000        0.0000        0.0000        0.0000        0.0000        0.0000        0.0000        0.0000        0.0000        0.0000        0.0000        0.0000        0.0000        0.0000        0.0000        0.0000        0.0000        0.0000        0.0000        0.0000        0.0000        0.0000        0.0000        0.0000        0.0000        0.0000        0.0000        0.0000        0.0000        0.0000        0.0000        0.0000        0.0000        0.0000        0.0000        0.0000        0.0000        0.0000        0.0000        0.0000        0.0000        0.0000        0.0000        0.0000        0.0000        0.0000        6.2101        6.5674        7.0080        7.6038        7.8803        8.0118        8.0060        8.3997        9.2737        9.2137        9.6223        9.6612       10.6013       10.4273        9.6278        8.5289        6.6993        6.9557        6.9523        6.7342        7.6633        6.1745        6.1114        5.9418        7.6586        7.6702        7.3652        7.1103        8.0786        8.2546        8.2299        8.2427        7.8154        7.8643        7.5775        7.1518        6.3736        6.3321        6.7832        7.7038       10.6779       11.2002       11.6437       12.1252       12.4256       11.1594       11.0832       10.8990       10.5392       10.8434       10.7885       10.6014        9.5981        9.7236        9.8417       10.4369       10.6768       10.8389       10.9185       11.6398       10.2674       10.7526       11.1869       11.5062       11.1823       11.5580       12.3774       13.7273       15.7745       17.1420       18.6973       20.4597       21.2010        0.0000        0.0000        0.0000        0.0000        0.0000
        0.0000        0.0000        0.0000        0.0000        0.0000        0.0000        0.0000        0.0000        0.0000        0.0000        0.0000        0.0000        0.0000        0.0000        0.0000        0.0000        0.0000        0.0000        0.0000        0.0000        0.0000        0.0000        0.0000        0.0000        0.0000        0.0000        0.0000        0.0000        0.0000        0.0000        0.0000        0.0000        0.0000        0.0000        0.0000       11.3290        8.3809       10.6179       10.7884       16.7530       13.0099       10.4841        9.8619       12.2020       10.9419       10.8538       12.1466       11.3639       10.5522        9.6900        9.1616        8.6116        8.6747        8.6895        8.9825        9.1232       10.1560       18.0045       23.1022       18.3861       15.8028       12.5876       11.1597       10.8626        9.8499        8.6611        7.8515        7.8348        6.8833        5.8788        4.9510        4.1132        0.0000        0.0000        0.0000        0.0000        0.0000        0.0000        0.0000        0.0000        0.0000        0.0000        0.0000        0.0000        0.0000        0.0000        0.0000        0.0000        0.0000        0.0000        0.0000        0.0000        0.0000        0.0000        0.0000        0.0000        0.0000        0.0000        0.0000        0.0000        0.0000        0.0000        0.0000        0.0000        0.0000        0.0000        0.0000        0.0000        0.0000        0.0000        0.0000        0.0000        0.0000        0.0000        0.0000        0.0000        0.0000        0.0000        0.0000        0.0000        0.0000        0.0000        0.0000        0.0000        0.0000        0.0000        0.0000        0.0000        0.0000        0.0000        0.0000        0.0000        0.0000        0.0000        0.0000        0.0000        0.0000        0.0000        0.0000        0.0000        0.0000        0.0000        0.0000        0.0000        0.0000        0.0000        0.0000        0.0000        0.0000        0.0000        0.0000        0.0000        0.0000        0.0000        0.0000        0.0000        0.0000        0.0000        0.0000        0.0000        0.0000        0.0000        0.0000        0.0000        0.0000        0.0000        0.0000        0.0000        0.0000        0.0000        6.6238        6.4250        6.8890        7.0917        7.7306        7.6860        7.8565        8.1837        8.4737        8.8518        8.8011        9.0338        8.8515        7.8610        7.4114        6.7067        6.1061        6.0039        5.7125        5.4022        5.7262        6.8523        6.4994        6.4965        6.0430        7.3008        8.0138        8.0515        7.9089        8.2427        8.3956        8.3887        8.6244        9.2951        9.5262        9.7892        9.7614        9.2965        9.2088        9.8361       10.5317       11.9712       13.0067       13.1681       13.0918       11.8902       12.1062       10.1460       10.2231        9.4493        9.4614        9.3727        9.5066        9.4319        9.5486        9.9266       10.3019        9.3955        9.4348        9.6995       10.3421       10.5441       11.1621       11.7392       12.2520       13.1445       13.7222       14.6658       16.3468       17.7422       19.0708       20.5914       22.2731        0.0000        0.0000        0.0000        0.0000        0.0000        0.0000
        0.0000        0.0000        0.0000        0.0000        0.0000        0.0000        0.0000        0.0000        0.0000        0.0000        0.0000        0.0000        0.0000        0.0000        0.0000        0.0000        0.0000        0.0000        0.0000        0.0000        0.0000        0.0000        0.0000        0.0000        0.0000        0.0000        0.0000        0.0000        0.0000        0.0000        0.0000        0.0000        0.0000        0.0000        0.0000        9.6397        6.8281        9.0761       11.5659       13.2893       11.3911       10.5123       10.1031       14.4901       12.2373       11.6280       11.1913        9.9057        9.6963       11.3282       10.0262        9.1146        9.2217        9.4850        9.8403        8.5544       11.7166       22.4532       20.2654       18.4490       13.5316       10.7774        9.9549        8.6104        7.8111        7.1519        6.5406        6.4420        5.8273        5.2985        4.4437        0.0000        0.0000        0.0000        0.0000        0.0000        0.0000        0.0000        0.0000        0.0000        0.0000        0.0000        0.0000        0.0000        0.0000        0.0000        0.0000        0.0000        0.0000        0.0000        0.0000        0.0000        0.0000        0.0000        0.0000        0.0000        0.0000        0.0000        0.0000        0.0000        0.0000        0.0000        0.0000        0.0000        0.0000        0.0000        0.0000        0.0000        0.0000        0.0000        0.0000        0.0000        0.0000        0.0000        0.0000        0.0000        0.0000        0.0000        0.0000        0.0000        0.0000        0.0000        0.0000        0.0000        0.0000        0.0000        0.0000        0.0000        0.0000        0.0000        0.0000        0.0000        0.0000        0.0000        0.0000        0.0000        0.0000        0.0000        0.0000        0.0000        0.0000        0.0000        0.0000        0.0000        0.0000        0.0000        0.0000        0.0000        0.0000        0.0000        0.0000        0.0000        0.0000        0.0000        0.0000        0.0000        0.0000        0.0000        0.0000        0.0000        0.0000        0.0000        0.0000        0.0000        0.0000        5.1451        5.2596        0.0000        5.9785        6.4008        6.7906        6.7514        7.1565        7.4063        7.9782        7.9097        8.2632        8.4476        8.4502        8.5588        8.1178        7.7703        8.3004        7.1539        6.3184        5.4590        5.3138        5.3780        5.0417        4.8875        5.3409        6.3749        5.8244        6.3095        6.3166        7.5397        8.1458        8.3775        7.8608        8.2569        8.6104        9.1027        9.0187        9.6898       10.1447       10.4729       10.5497       10.6195       10.1723       10.7297       11.2114       12.2540       12.8502       12.7464       12.7640       11.8529       11.5507        9.8977        9.7704        9.3549        9.1046        9.4000       10.0214       10.6172       11.1557       10.5172       10.5417        9.3510        9.1952        9.4737        9.9099       10.6512       11.7504       12.4646       13.1770       14.2432       15.2548       16.2302       17.6544       18.9538       20.1900       21.6099        0.0000        0.0000        0.0000        0.0000        0.0000        0.0000        0.0000
        0.0000        0.0000        0.0000        0.0000        0.0000        0.0000        0.0000        0.0000        0.0000        0.0000        0.0000        0.0000        0.0000        0.0000        0.0000        0.0000        0.0000        0.0000        0.0000        0.0000        0.0000        0.0000        0.0000        0.0000        0.0000        0.0000        0.0000        0.0000        0.0000       51.2609       42.5902       24.8494       20.2732       16.0084       13.4694        8.8738        5.1330        6.7782        5.8251        6.4847        7.0828        7.8992        7.9333       10.3931       11.0032       11.3448       11.2685       10.3034       10.1163       10.4430       10.5921        9.7573       10.0016       10.3058       10.8622        8.6138        8.7824        9.4877       15.2322       18.0794       17.9185       12.1778       10.3484        8.1425        7.2871        6.5917        6.0733        6.0854        5.6185        5.1100        4.9921        3.9342        3.3299        0.0000        0.0000        0.0000        0.0000        0.0000        0.0000        0.0000        0.0000        0.0000        0.0000        0.0000        0.0000        0.0000        0.0000        0.0000        0.0000        0.0000        0.0000        0.0000        0.0000        0.0000        0.0000        0.0000        0.0000        0.0000        0.0000        0.0000        0.0000        0.0000        0.0000        0.0000        0.0000        0.0000        0.0000        0.0000        0.0000        0.0000        0.0000        0.0000        0.0000        0.0000        0.0000        0.0000        0.0000        0.0000        0.0000        0.0000        0.0000        0.0000        0.0000        0.0000        0.0000        0.0000        0.0000        0.0000        0.0000        0.0000        0.0000        0.0000        0.0000        0.0000        0.0000        0.0000        0.0000        0.0000        0.0000        0.0000        0.0000        0.0000        0.0000        0.0000        0.0000        0.0000        0.0000        0.0000        0.0000        0.0000        0.0000        0.0000        0.0000        0.0000        0.0000        0.0000        0.0000        0.0000        0.0000        0.0000        0.0000        0.0000        0.0000        0.0000        4.1015        4.6512        4.9352        5.5559        5.8713        6.2350        6.6351        6.6750        6.9117        7.1628        7.6288        7.5730        7.9192        7.8645        7.4439        7.1503        7.0835        7.1966        7.3344        6.6375        5.5682        5.1631        4.8823        5.2114        5.0417        5.5339        5.2589        5.6036        5.3021        5.1838        5.2520        6.5958        7.1615        7.2852        7.0141        7.4838        7.9580        8.5249        8.6898        9.1243        9.7245       10.0392       10.6610       10.5860       10.3989       10.7899       11.2918       11.9024       12.1060       11.8778       11.4840       10.1276        9.7625        9.6663        9.6677        8.9767        9.1837       10.1404       10.7336       11.2413       11.6924       11.4799       11.1526       10.1335       10.0972       10.3658       10.5855       12.6788       12.7693       13.4656       14.2186       15.3334       16.4340       17.1146       18.2476       19.8738       20.9741        0.0000        0.0000        0.0000        0.0000        0.0000        0.0000        0.0000        0.0000
        0.0000        0.0000        0.0000        0.0000        0.0000        0.0000        0.0000        0.0000        0.0000        0.0000        0.0000        0.0000        0.0000        0.0000        0.0000        0.0000        0.0000        0.0000        0.0000        0.0000        0.0000        0.0000        0.0000        0.0000        0.0000        0.0000       40.7105       42.2493       44.7428       43.6068       39.7997       25.0719       21.1841       16.2544       14.7821        8.8233        7.3784        9.6632        5.1830        8.1734        7.5798        7.4864        9.4035       10.4038       10.6521       12.1045       11.8799       10.1231       10.4571       10.8480       11.2217       10.3136       10.7297       11.3161       11.7649       11.9142       11.6607        8.6279        8.3689       12.2159       11.6652       10.9732       10.6199        8.5856        7.7234        7.1169        6.5796        6.6219        6.1640        5.9395        4.8700        4.1598        3.7684        4.2045        3.1614        1.6819        1.0460        0.9171        0.7301        0.0944        0.0851        0.0769        0.0000        0.0000        0.0000        0.0000        0.0000        0.0000        0.0000        0.0000        0.0000        0.0000        0.0000        0.0000        0.0000        0.0000        0.0000        0.0000        0.0000        0.0000        0.0000        0.0000        0.0000        0.0000        0.0000        0.0000        0.0000        0.0000        0.0000        0.0000        0.0000        0.0000        0.0000        0.0000        0.0000        0.0000        0.0000        0.0000        0.0000        0.0000        0.0000        0.0000        0.0000        0.0000        0.0000        0.0000        0.0000        0.0000        0.0000        0.0000        0.0000        0.0000        0.0000        0.0000        0.0000        0.0000        0.0000        0.0000        0.0000        0.0000        0.0000        0.0000        0.0000        0.0000        0.0000        0.0000        0.0000        0.0000        0.0000        0.0000        0.0000        0.0000        0.0000        1.7464        1.6087        1.0750        1.2156        1.5744        0.0000        0.0000        0.0000        0.0000        2.6844        3.5799        3.7011        3.9655        4.3944        4.9479        5.4265        6.1013        6.5424        6.2251        6.3583        6.3640        6.9140        7.1181        7.3699        7.0783        6.8229        6.4006        6.3795        6.4729        5.9896        5.0166        4.6612        4.7186        4.5430        4.5680        4.3920        4.1073        3.7136        4.7228        4.8436        4.4326        4.5779        5.6823        6.2546        5.9901        5.7315        6.1763        6.8520        7.4341        7.6949        8.3088        8.8384        9.2833        9.7659        9.9930       10.6540       10.6047       10.8823       11.5458       11.3285       10.8495       10.4406        9.2475        8.9782        9.1612        9.4506        9.3963       10.4019       11.0749       11.7158       12.0994       12.7554       12.6047       11.9270       11.1352       10.9187       11.2506       11.8940       13.9092       13.9344       14.7499       15.4500       16.6592       17.4930       18.2688       19.1865       20.5513       21.4232        0.0000        0.0000        0.0000        0.0000        0.0000        0.0000        0.0000        0.0000
        0.0000        0.0000        0.0000        0.0000        0.0000        0.0000        0.0000        0.0000        0.0000        0.0000        0.0000        0.0000        0.0000        0.0000        0.0000        0.0000        0.0000        0.0000        0.0000        0.0000        0.0000        0.0000        0.0000        0.0000        0.0000       32.7867       30.5554       19.8647       18.5301       18.8896       19.1404       20.3691       16.0921       15.1129       14.2614       14.1292       14.3760        8.7504        6.6963        6.9711        8.6642        7.6992        8.1501        9.0753       10.2922       10.9492       10.9479       12.0953       11.8042       11.8262       12.6027       12.0676       12.7195       13.2072       17.3115       18.9446       13.2166       13.2608       12.3810       13.8340       13.1711       12.3522       11.4356       10.3181        9.4985        8.6923        7.9074        8.0342        7.3247        6.5166        5.7116        4.2169        3.5460        3.0585        2.9481        2.0987        1.8211        1.6887        1.6968        0.5031        0.4945        0.4634        0.4093        0.3704        0.0000        0.0000        0.0000        0.0000        0.0000        0.0000        0.0000        0.0000        0.0000        0.0000        0.0000        0.0000        0.0000        0.0000        0.0000        0.0000        0.0000        0.0000        0.0000        0.0000        0.0000        0.0000        0.0000        0.0000        0.0000        0.0000        0.0000        0.0000        0.0000        0.0000        0.0000        0.0000        0.0000        0.0000        0.0000        0.0000        0.0000        0.0000        0.0000        0.0000        0.0000        0.0000        0.0000        0.0000        0.0000        0.0000        0.0000        0.0000        0.0000        0.0000        0.0000        0.0000        0.0000        0.0000        0.0000        0.0000        0.0000        0.0000        0.0000        0.0000        0.0000        0.0000        0.0000        0.0000        0.0000        0.0000        0.0000        0.0000        0.9311        0.9615        1.2006        1.5778        1.7400        1.7878        1.6875        1.6335        2.1860        2.4652        2.7890        3.1185        3.1202        3.1219        3.2128        3.8180        4.2311        4.5820        4.9307        6.1236        6.5437        6.8275        7.1849        7.8907        8.0776        7.9960        7.7445        6.7799        6.3020        5.6510        4.9828        3.2501        2.8514        2.5884        2.8417        3.9764        3.5750        3.2110        2.6099        2.5939        2.6497        2.9014        3.4468        4.3516        4.6138        4.3387        4.4296        4.9640        5.6267        5.9976        6.3944        7.2807        7.7128        8.4367        9.1306       10.4804       11.4017       11.3131       10.4252        9.5540        9.4648        9.2470        9.0196        9.1205        9.1366        9.6794       10.4032       12.0057       12.4279       13.2952       14.2693       16.1256       16.0599       16.1642       15.8510       17.1657       17.1663       17.4911       18.0425       17.8881       17.0525       18.0126        0.0000        0.0000       20.9370       21.6812       22.7793       21.8421        0.0000        0.0000        0.0000        0.0000        0.0000        0.0000        0.0000        0.0000        0.0000
        0.0000        0.0000        0.0000        0.0000        0.0000        0.0000        0.0000        0.0000        0.0000        0.0000        0.0000        0.0000        0.0000        0.0000        0.0000        0.0000        0.0000        0.0000        0.0000        0.0000        0.0000        0.0000        0.0000        0.0000        0.0000        0.0000       25.8058       15.3545       13.3806       13.0893       13.2041       13.3229       13.0455       13.5948       17.0873       18.9390       14.2718        6.9686        7.0164        8.1924        7.0966        7.4029        7.9569        8.8194       10.2845       11.4390       11.9645       12.2748       12.2070       13.1272       13.9977       13.0435       13.9235       17.5375       16.8295       13.8910       13.6326       13.4041       13.1703       14.6636       13.7239       12.8501       11.9420       10.8130        9.8237        9.0007        8.3440        8.5562        7.7990        7.0172        6.0820        4.4490        3.8136        3.3047        3.0458        2.3417        2.1095        2.0893        2.2367        0.8432        0.9823        0.6357        0.6478        0.4327        0.3656        0.3448        0.0000        0.0000        0.0000        0.0000        0.0000        0.0000        0.0000        0.0000        0.0000        0.0000        0.0000        0.0000        0.0000        0.0000        0.0000        0.0000        0.0000        0.0000        0.0000        0.0000        0.0000        0.0000        0.0000        0.0000        0.0000        0.0000        0.0000        0.0000        0.0000        0.0000        0.0000        0.0000        0.0000        0.0000        0.0000        0.0000        0.0000        0.0000        0.0000        0.0000        0.0000        0.0000        0.0000        0.0000        0.0000        0.0000        0.0000        0.0000        0.0000        0.0000        0.0000        0.0000        0.0000        0.0000        0.0000        0.0000        0.0000        0.0000        0.0000        0.0000        0.0000        0.0000        0.0000        0.0000        0.0000        0.0000        0.7019        0.8716        1.0456        1.4627        1.5081        1.5139        1.5282        1.6546        1.9757        2.1181        2.3591        2.6707        2.6969        2.4905        2.5348        3.0383        3.0890        3.7878        4.8291        6.4959        6.6450        6.5661        6.4401        7.1841        7.6704        7.5809        7.2599        6.2919        5.7818        5.2714        4.5276        3.1486        2.6567        2.3133        2.3352        2.9188        2.5028        2.1237        2.0232        2.2215        2.3068        2.5266        3.1694        4.0451        4.0702        4.0484        4.0646        4.2995        4.9660        5.6455        6.2434        7.0836        7.8148        8.6084        9.2507       10.2448       10.6290       10.9206       11.2838        8.9183        9.0469        8.8732        9.1198        9.4480        9.8332       10.5246       11.4821       12.9294       13.7346       14.6137       15.3379       16.9625       17.2950       17.7277       17.6932       19.4401       19.7381       20.0908       20.2657       19.3688       19.1633        0.0000        0.0000        0.0000        0.0000        0.0000        0.0000        0.0000        0.0000        0.0000        0.0000        0.0000        0.0000        0.0000        0.0000        0.0000        0.0000
        0.0000        0.0000        0.0000        0.0000        0.0000        0.0000        0.0000        0.0000        0.0000        0.0000        0.0000        0.0000        0.0000        0.0000        0.0000        0.0000        0.0000        0.0000        0.0000        0.0000        0.0000        0.0000        0.0000        0.0000        0.0000        0.0000        0.0000       13.5740       10.9110        9.6969        9.8889       12.8476       13.3818       13.7842       16.4318       14.4498       11.6700        7.1295        6.7979        7.7954        7.4454        6.9337        7.8181       11.1711       13.4243       13.1387       10.8916       12.2203       15.8904       15.7505       15.0424       14.1634       13.9149       14.3526       14.1353       13.5277       13.6478       13.4224       12.7773       14.3781       13.4696       12.5432       11.6605       10.5731        9.6320        8.8306        8.3672        9.2243        9.0592        8.1161        7.9004        6.2418        4.5729        3.0466        3.0209        2.3462        2.2834        2.5028        3.4331        1.2481        1.2667        0.9330        0.6656        0.5792        0.4971        0.4700        0.4402        0.2270        0.2237        0.1322        0.0000        0.0000        0.0000        0.0000        0.0000        0.0000        0.0000        0.0000        0.0000        0.0000        0.0000        0.0000        0.0000        0.0000        0.0000        0.0000        0.0000        0.0000        0.0000        0.0000        0.0000        0.0000        0.0000        0.0000        0.0000        0.0000        0.0000        0.0000        0.0000        0.0000        0.0000        0.0000        0.0000        0.0000        0.0000        0.0000        0.0000        0.0000        0.0000        0.0000        0.0000        0.0000        0.0000        0.0000        0.0000        0.0000        0.0000        0.0000        0.0000        0.0000        0.0000        0.0000        0.0000        0.0000        0.0000        0.0000        0.0000        0.0000        0.0000        0.0000        0.0000        0.6546        0.9021        1.0370        1.0312        1.2349        1.3018        1.3797        1.5160        1.5235        1.4509        1.6017        1.7927        2.0680        2.0976        1.9706        2.2641        2.9923        4.0108        5.0677        5.2375        5.8448        6.2233        6.3604        6.1308        6.6016        6.8038        6.9210        6.7231        6.9560        7.2091        6.1929        5.1605        3.7011        2.9616        2.5492        2.4118        2.7868        2.1426        1.7817        1.7172        1.9722        2.1786        2.0178        2.1812        3.2742        3.2911        3.0234        2.9196        3.6783        4.6031        5.1802        5.9799        7.0775        7.4939        7.8878        8.5443        9.6762       10.3558       10.6413       10.6465        8.9047        9.2698        9.8116       10.4461       10.4512       10.7595       11.1010       11.6535       13.3080       14.5023       15.0461       15.5720       17.3717       18.3851       18.6101       18.7394       20.1247       20.1189       20.0957       19.7768       19.0512       18.7072        0.0000        0.0000        0.0000        0.0000        0.0000        0.0000        0.0000        0.0000        0.0000        0.0000        0.0000        0.0000        0.0000        0.0000        0.0000        0.0000
        0.0000        0.0000        0.0000        0.0000        0.0000        0.0000        0.0000        0.0000        0.0000        0.0000        0.0000        0.0000        0.0000        0.0000        0.0000        0.0000        0.0000        0.0000        0.0000        0.0000        0.0000        0.0000        0.0000        0.0000        0.0000        0.0000        0.0000       14.0566       11.3015       10.4819       11.0330       14.1386       15.5495       16.9701       17.0538       12.9843       11.1965        8.0053        7.6683        8.7611        7.8523        7.5288       10.3375       17.7626       15.1329       14.5623       16.1045       16.8243       15.6576       15.1723       15.2237       13.0481       13.1875       13.1378       13.4495       13.0355       13.3185       13.2327       12.9848       13.5836       12.4903       11.6320       11.0007       10.2509        9.4039        8.8112        8.6911        8.5176        7.3573        6.3304        5.3482        3.6617        2.8105        2.4294        2.5495        2.3269        2.5587        2.6848        2.8110        1.3665        1.1353        1.1850        1.3267        1.8431        1.7365        4.2169        3.8817        1.8139        1.0404        1.0117        0.0000        0.0000        0.0000        0.0000        0.0000        0.0000        0.0000        0.0000        0.0000        0.0000        0.0000        0.0000        0.0000        0.0000        0.0000        0.0000        0.0000        0.0000        0.0000        0.0000        0.0000        0.0000        0.0000        0.0000        0.0000        0.0000        0.0000        0.0000        0.0000        0.0000        0.0000        0.0000        0.0000        0.0000        0.0000        0.0000        0.0000        0.0000        0.0000        0.0000        0.0000        0.0000        0.0000        0.0000        0.0000        0.0000        0.0000        0.0000        0.0000        0.0000        0.0000        0.0000        0.0000        0.0000        0.0000        0.0000        0.0000        0.0000        0.0000        0.0000        0.0000        0.0000        0.7651        0.8034        0.9532        1.1926        1.2393        1.1926        1.2103        1.2740        1.4704        1.7453        1.9048        2.2969        2.4600        2.9473        3.6314        4.5534        4.8284        5.0096        4.8101        5.0531        5.2592        5.2709        5.1760        5.5774        5.6704        5.4949        5.1835        5.2228        5.1284        4.8517        4.4250        3.7818        3.7043        3.3974        2.4884        2.5909        2.0298        1.7083        1.6628        2.5787        2.8881        2.6927        2.3504        2.5999        2.7191        3.1785        3.8084        4.6230        5.2544        5.5290        5.8664        6.6404        7.0469        7.4055        7.9862        9.1609        9.9531       10.3938       10.4708       11.1695       10.2017       11.1007       11.7736       11.3792       11.2066       11.3568       12.0211       13.3975       14.4667       14.6940       15.3499       16.7698       17.8350       18.0176       17.6786       18.7457       18.4507       18.0752       17.9685       16.6999       16.5413        0.0000        0.0000        0.0000        0.0000        0.0000        0.0000        0.0000        0.0000        0.0000        0.0000        0.0000        0.0000        0.0000        0.0000        0.0000        0.0000
        0.0000        0.0000        0.0000        0.0000        0.0000        0.0000        0.0000        0.0000        0.0000        0.0000        0.0000        0.0000        0.0000        0.0000        0.0000        0.0000        0.0000        0.0000        0.0000        0.0000        0.0000        0.0000        0.0000        0.0000        0.0000        0.0000        0.0000        0.0000       16.4077       15.1660       15.8804       18.0386       20.9747       19.3731       21.2843       14.4973       13.9693       12.3155       11.4508       12.3720       17.1492       11.1908        9.8529       11.5774        8.1437        7.6032        8.6379        8.1160        7.9296        8.6229        9.5771       11.9049       14.9495       16.7749       17.3992       18.7541       18.5183       17.5312       15.7659       13.3446       12.9038       13.1243       10.9724        9.2064        8.2729        9.4364        7.4258        7.1161        6.3335        5.5312        4.5825        1.4994        1.0256        1.0253        1.2772        2.7056        3.0021        3.0735        3.1963        2.9262        3.0632        2.8813        2.6136        2.6600        2.4285        2.6339        4.6039        4.7414        2.8689        2.7978        1.9794        0.0000        0.0000        0.0000        0.0000        0.0000        0.0000        0.0000        0.0000        0.0000        0.0000        0.0000        0.0000        0.0000        0.0000        0.0000        0.0000        0.0000        0.0000        0.0000        0.0000        0.0000        0.0000        0.0000        0.0000        0.0000        0.0000        0.0000        0.0000        0.0000        0.0000        0.0000        0.0000        0.0000        0.0000        0.0000        0.0000        0.0000        0.0000        0.0000        0.0000        0.0000        0.0000        0.0000        0.0000        0.0000        0.0000        0.0000        0.0000        0.0000        0.0000        0.0000        0.0000        0.0000        0.0000        0.0000        0.0000        0.0000        0.0000        0.0000        0.0000        0.0000        0.0000        0.7632        0.8899        1.0114        0.9298        0.7942        0.9240        1.9455        2.2785        2.5203        2.6624        2.9862        3.5465        4.1409        4.4044        4.1005        3.9261        3.7593        3.2980        3.3444        3.4200        3.3944        3.4829        2.9012        2.7536        2.6159        2.6294        3.0817        3.0077        2.6620        2.3897        2.6998        2.4531        2.2565        1.9826        2.5532        2.2203        2.0703        3.0250        3.1588        3.0178        2.5790        2.6122        3.3500        3.7044        4.1534        4.5441        4.3249        4.3539        4.4081        4.6775        5.7775        5.9833        6.4576        7.1550        8.8067        9.5828       10.0855       10.5238       10.7494       10.7703       11.1806       11.8300       12.3472       12.5206       12.4373       12.2695       11.8013       13.1938       13.1086       13.2182       16.4493       17.5518       17.8492       17.0628       14.6098       14.0271       13.5268       13.2534       12.3279       11.9000        0.0000        0.0000        0.0000        0.0000        0.0000        0.0000        0.0000        0.0000        0.0000        0.0000        0.0000        0.0000        0.0000        0.0000        0.0000        0.0000
        0.0000        0.0000        0.0000        0.0000        0.0000        0.0000        0.0000        0.0000        0.0000        0.0000        0.0000        0.0000        0.0000        0.0000        0.0000        0.0000        0.0000        0.0000        0.0000        0.0000        0.0000        0.0000        0.0000        0.0000        0.0000        0.0000        0.0000        0.0000       17.2842       16.3352       17.2342       18.9574       21.3548       23.4644       20.2496       19.0019       19.8846       19.9317       22.1729       17.6485       15.4565       13.8137       13.9351       13.5665       10.4955        8.0828        6.9474        7.1796        7.0699        7.9651       10.4808       13.5362       13.1429       19.1326       20.0304       20.9387       19.2633       17.3102       15.5241       12.7768       13.5814       14.3636       12.7673       10.1755        7.9645        7.9316        9.4922        6.5346        5.7154        5.0520        4.1081        1.5211        1.1507        1.0488        1.2060        2.6317        2.9909        3.3762        4.3414        5.8719        4.9099        4.7419        4.3190        4.1628        2.2052        3.4554        4.3606        5.9652        4.8789        3.8416        2.9052        0.0000        0.0000        0.0000        0.0000        0.0000        0.0000        0.0000        0.0000        0.0000        0.0000        0.0000        0.0000        0.0000        0.0000        0.0000        0.0000        0.0000        0.0000        0.0000        0.0000        0.0000        0.0000        0.0000        0.0000        0.0000        0.0000        0.0000        0.0000        0.0000        0.0000        0.0000        0.0000        0.0000        0.0000        0.0000        0.0000        0.0000        0.0000        0.0000        0.0000        0.0000        0.0000        0.0000        0.0000        0.0000        0.0000        0.0000        0.0000        0.0000        0.0000        0.0000        0.0000        0.0000        0.0000        0.0000        0.0000        0.0000        0.0000        0.0000        0.0000        0.9028        0.8557        0.8819        1.1952        1.0879        1.0786        0.9974        1.2047        2.1596        2.5368        2.8173        3.0036        3.2925        3.8687        4.2646        4.1943        3.8552        3.4802        3.0531        2.8204        2.6664        2.7194        2.5618        2.3256        1.7898        1.8414        1.7221        1.7886        1.9998        1.9459        1.9491        1.6670        1.7846        1.9757        1.8970        1.9505        2.6212        2.7171        2.6353        3.2575        3.4250        3.1557        2.6416        3.0933        3.7930        3.8499        3.6799        3.5359        3.0869        3.0049        3.8714        4.1876        5.2268        5.6499        6.2669        6.6323        8.1651        9.0756        9.7158        9.8205        9.5331       10.1362       10.6697       11.5840       12.2313       12.2731       12.1902       12.2302       11.9200       13.3549       13.6189       13.0864       15.7537       17.3017       17.1150       15.7998       12.8918       11.9533       11.1584       11.0396       10.0318       10.4426        0.0000        0.0000        0.0000        0.0000        0.0000        0.0000        0.0000        0.0000        0.0000        0.0000        0.0000        0.0000        0.0000        0.0000        0.0000        0.0000
        0.0000        0.0000        0.0000        0.0000        0.0000        0.0000        0.0000        0.0000        0.0000        0.0000        0.0000        0.0000        0.0000        0.0000        0.0000        0.0000        0.0000        0.0000        0.0000        0.0000        0.0000        0.0000        0.0000        0.0000        0.0000        0.0000        0.0000        0.0000       17.5912       19.2427       21.2403       20.2419       23.7959       23.1751       17.1746       16.9222       15.1105       15.0558       13.9438       11.0616        9.7818        9.1346        9.1849        8.4179        8.5061       10.0397        7.1100        8.8000        6.8675        7.7916       11.6497        9.8631       11.0106       11.6598       13.9919       14.8169       15.1259       14.6016       15.3061       12.7232       11.3929       18.8922       15.8069       13.7900        8.9026        6.5036        7.6672        6.1222        5.6575        4.7637        5.5499        4.1528        2.3471        0.8887        1.1132        2.3592        2.7778        3.3817        6.0378        6.5643        4.6548        5.3667        5.0900        4.7644        4.4113        4.7421        5.2377        8.6415        7.3048        4.1546        1.5997        0.5858        0.0000        0.0000        0.0000        0.0000        0.0000        0.0000        0.0000        0.0000        0.0000        0.0000        0.0000        0.0000        0.0000        0.0000        0.0000        0.0000        0.0000        0.0000        0.0000        0.0000        0.0000        0.0000        0.0000        0.0000        0.0000        0.0000        0.0000        0.0000        0.0000        0.0000        0.0000        0.0000        0.0000        0.0000        0.0000        0.0000        0.0000        0.0000        0.0000        0.0000        0.0000        0.0000        0.0000        0.0000        0.0000        0.0000        0.0000        0.0000        0.0000        0.0000        0.0000        0.0000        0.0000        0.0000        0.0000        0.0000        0.0000        0.0000        1.7896        1.2581        1.1569        1.1336        1.1452        1.1290        1.1864        1.0962        1.3958        2.4327        2.7980        2.9384        3.0633        3.0976        3.4095        3.6349        3.5936        3.1551        2.9054        2.7268        2.4101        2.0049        1.9146        1.8671        1.7582        1.1619        1.0566        1.1388        1.3861        1.3377        1.1590        1.2929        1.3634        1.7857        1.9292        2.0929        2.0662        2.4149        2.4876        3.4747        3.3383        3.5936        3.4030        3.4879        3.8587        4.9848        3.9520        3.5234        3.4076        3.0637        3.1705        3.2515        4.3993        5.5939        5.9566        6.5870        7.2059        8.7354        9.4372        9.4899        9.5356        8.9898        8.8048        9.2937        9.6568       10.7082       11.5521       11.9399       12.8865       12.4694       13.2607       13.5976       13.9343       15.6920       16.4128       15.7406       14.4147       11.5406       10.5570        9.9272       10.0832       10.2427        9.7173        9.1847        0.0000        0.0000        0.0000        0.0000        0.0000        0.0000        0.0000        0.0000        0.0000        0.0000        0.0000        0.0000        0.0000        0.0000        0.0000
        0.0000        0.0000        0.0000        0.0000        0.0000        0.0000        0.0000        0.0000        0.0000        0.0000        0.0000        0.0000        0.0000        0.0000        0.0000        0.0000        0.0000        0.0000        0.0000        0.0000        0.0000        0.0000        0.0000        0.0000        0.0000        0.0000        0.0000       16.7586       15.8027       16.1240       15.9137       18.3835       20.4884       16.7200       15.1473       14.2902       14.0167       12.8829       10.0142        5.9581        4.9453        4.4037        4.3897        5.1160        5.0432        4.8073        4.7870        5.8657        5.3459        6.7064        6.4203        7.6606       10.7870       11.5038       11.4387       11.4093       12.1520       11.6634       11.0914        9.1350        7.6507        6.7941       10.7057       13.4944        9.3820        6.2939        6.1117        7.1245        6.7148        9.0779        8.7099        8.3442        7.5189        5.5852        5.4109        3.7096        3.4767        4.5243        6.5707        7.6114        5.3563        6.1548        4.2354        5.5028        4.4896        5.6962        5.5190        7.9891        3.6792        1.0243        0.9560        0.7422        0.5923        0.0000        0.0000        0.0000        0.0000        0.0000        0.0000        0.0000        0.0000        0.0000        0.0000        0.0000        0.0000        0.0000        0.0000        0.0000        0.0000        0.0000        0.0000        0.0000        0.0000        0.0000        0.0000        0.0000        0.0000        0.0000        0.0000        0.0000        0.0000        0.0000        0.0000        0.0000        0.0000        0.0000        0.0000        0.0000        0.0000        0.0000        0.0000        0.0000        0.0000        0.0000        0.0000        0.0000        0.0000        0.0000        0.0000        0.0000        0.0000        0.0000        0.0000        0.0000        0.0000        0.0000        0.0000        0.0000        0.0000        2.2131        2.2175        1.5595        1.4884        1.6059        1.5022        1.2671        1.3091        1.1207        1.4283        2.7114        3.0552        2.9724        2.8953        3.1553        3.1583        3.0210        2.8708        2.3726        2.2656        2.1675        2.0086        1.8517        1.7575        1.6644        1.9348        1.4379        1.3782        1.3196        1.2511        1.2367        1.1401        1.2123        1.4335        2.1674        2.3090        2.3173        2.2164        2.5678        2.1537        3.2846        3.6722        3.7865        3.8311        3.9253        3.8670        4.0671        3.6056        3.2923        3.5634        3.6486        3.9454        5.2882        5.6472        6.9382        7.1958        7.7329        8.1562        9.6116        9.9694        9.7754        9.5227        8.4548        8.2401        8.1943        9.1992       10.8499       11.0735       11.9846       12.8586       11.9289       12.5823       13.4268       13.9024       14.3819       14.2249       13.5810       12.7051       10.5286        9.8599        9.6323        9.8792        9.1151        8.9863        0.0000        0.0000        0.0000        0.0000        0.0000        0.0000        0.0000        0.0000        0.0000        0.0000        0.0000        0.0000        0.0000        0.0000        0.0000        0.0000
        0.0000        0.0000        0.0000        0.0000        0.0000        0.0000        0.0000        0.0000        0.0000        0.0000        0.0000        0.0000        0.0000        0.0000        0.0000        0.0000        0.0000        0.0000        0.0000        0.0000        0.0000        0.0000        0.0000        0.0000        0.0000        0.0000        0.0000       14.8437       13.2655       16.4341       12.4035       11.0052       10.2505        9.9444        8.9408        7.9490        8.5744        7.3411        7.0304        6.1646        5.4820        5.1206        5.5248        5.2206        4.6858        4.6110        6.5501        4.6956        5.9750        4.4488        4.1598        3.2659        3.5141        3.7174        3.8813        6.0755        6.2597        6.1875        5.5518        4.5499        3.9942        3.7446        3.8789        2.9614        3.5271        9.1836        8.7974        3.0344        2.7642        3.1213        4.1983        7.9878        5.7097        5.1964        5.0508        2.9463        2.2710        2.7425        4.9742        7.0765        6.8412        4.8188        5.5624        4.6239        2.9271        3.6394        1.9923        0.6723        0.9908        2.9876        1.9857        1.6577        1.2363        1.1381        4.3452        6.3180        5.4467        5.1002        4.3271        2.6877        0.4926        0.0000        0.0000        0.0000        0.0000        0.0000        0.0000        0.0541        0.0075        0.0000        0.0132        0.0000        0.0000        0.0000        0.0000        0.0000        0.0000        0.0000        0.0000        0.0000        0.0000        0.0000        0.0000        0.0000        0.0000        0.0000        0.0000        0.0000        0.0000        0.0000        0.0000        0.0000        0.0000        0.0000        0.0000        0.0000        0.0000        0.0000        0.0000        0.0000        0.0000        0.0000        0.0000        0.0000        0.0000        0.0000        0.0000        2.2918        2.4814        2.4947        2.3614        2.3672        2.4311        2.3808        2.2445        2.6015        2.7264        2.2465        2.3927        2.5210        2.5054        2.3972        2.2395        1.6886        1.4781        1.4055        1.3612        1.5414        1.5864        1.5433        1.6157        2.0760        2.1268        1.9765        1.9055        1.4198        1.2916        1.3339        1.5622        2.2718        2.6005        2.7188        2.8741        3.2022        3.4037        3.3982        3.2255        3.0108        3.0805        3.2396        3.1159        2.9303        2.9544        2.8302        2.7085        2.8897        2.6448        2.8265        3.5969        6.5873        8.2109        9.0902        9.5251       10.0336       10.2624       10.5177       10.7295       11.0172       11.1452       10.9784       10.7389        9.6605        9.5500        9.4636       10.5378       11.2100       12.1632       12.6461       12.8716       13.4826       13.9748       14.0648       13.0662       10.4220       10.5607       10.2070        9.4547       10.0724        9.9276       10.3855       10.5253       12.1219       12.6856        0.0000        0.0000        0.0000        0.0000        0.0000        0.0000        0.0000        0.0000        0.0000        0.0000        0.0000        0.0000        0.0000        0.0000        0.0000        0.0000
        0.0000        0.0000        0.0000        0.0000        0.0000        0.0000        0.0000        0.0000        0.0000        0.0000        0.0000        0.0000        0.0000        0.0000        0.0000        0.0000        0.0000        0.0000        0.0000        0.0000        0.0000        0.0000        0.0000        0.0000        0.0000        0.0000       14.0111       14.2184       15.6318       16.3904       12.0962        9.0188        9.3483        7.0388        6.9147        8.5692        6.7647        6.5137        5.8313        5.3265        4.6457        4.2605        4.6705        4.8645        6.8987       10.5840        5.6371        5.7560        5.9593        8.3756        7.2732        6.1594        2.2294        2.2111        2.2955        3.5120        3.9115        3.8397        3.5508        2.9281        2.5866        2.3211        2.2142        2.3583        6.7492       10.6284       10.3764        4.0692        3.9312        3.4673        2.1669        5.7913        3.8591        3.5308        2.4541        2.0147        2.1290        3.6937        4.4547        6.4603        7.4396        6.3813        7.2858        5.4118        2.0987        2.0338        1.9087        0.7005        0.7814        1.1264        0.6970        1.5043        1.3368        1.2710        4.5734        4.4916        2.5464        0.9641        0.7186        0.6305        0.5489        0.4470        0.3360        0.6683        2.3483        3.2117        2.9945        0.1097        0.0748        0.0291        0.0000        0.0319        0.0885        0.0853        0.0400        0.0000        0.0000        0.0000        0.0000        0.0000        0.0000        0.0000        0.0000        0.0000        0.0000        0.0000        0.0000        0.0000        0.0000        0.0000        0.0000        0.0000        0.0000        0.0000        0.0000        0.0000        0.4897        0.4408        0.6288        1.0157        1.6905        1.1215        1.5207        1.9042        2.1935        2.3271        2.5536        2.3058        2.5957        2.9168        2.8857        3.2461        3.3119        3.5075        3.5286        3.4557        2.9996        2.5807        2.5048        2.3326        2.2321        2.1275        1.9629        1.5148        1.5399        1.1596        1.0836        1.4492        1.7758        1.8171        1.9685        2.2995        2.2226        1.9719        1.7867        1.2668        1.2387        1.4114        1.7328        2.7494        3.1993        3.4634        3.6816        4.1859        4.6128        4.5640        4.1277        3.6145        3.3898        3.1058        2.9385        2.5222        2.5045        2.5836        2.5622        2.8113        2.7523        3.1436        4.8522        8.4389       10.2888       11.2418       11.7027       11.6061       11.8131       11.6399       11.6007       12.1044       11.7323       11.6105       11.5575        9.7870        9.6891        9.9692       11.4112       11.9241       12.3459       12.4896       13.3770       14.0020       13.7785       13.1233       12.0371        9.3603        8.2635        8.0224        7.9946        9.3329        9.4266        9.7277        9.7903        0.0000        0.0000        0.0000        0.0000        0.0000        0.0000        0.0000        0.0000        0.0000        0.0000        0.0000        0.0000        0.0000        0.0000        0.0000        0.0000        0.0000        0.0000
        0.0000        0.0000        0.0000        0.0000        0.0000        0.0000        0.0000        0.0000        0.0000        0.0000        0.0000        0.0000        0.0000        0.0000        0.0000        0.0000        0.0000        0.0000        0.0000        0.0000        0.0000        0.0000        0.0000        0.0000        0.0000        0.0000       12.8069       17.1748       19.3783       20.8263       12.0817       11.6117       10.8984        7.4276        5.4739        6.1389        5.4754        5.5084        5.5022        5.4139        5.0583        5.5202        6.5181        4.9344        4.3325        3.6367        3.7154        2.5348        2.8526        5.6458        3.4351        3.5595        1.8035        1.4092        1.4828        2.6348        2.5554        2.4785        2.2767        1.8869        1.6892        1.5169        1.8578        2.1273        6.4108        7.7725       11.1472        4.7671        4.4949        3.0469        2.8822        5.1459        2.2449        0.7032        0.8916        1.4072        1.6905        2.7690        2.1566        6.1550        6.2281        3.7409        3.0615        3.7419        2.1029        2.0787        1.9600        0.9527        0.5584        0.4736        0.3170        1.4921        1.4100        1.2485        1.2204        2.1848        1.7857        2.5535        1.9509        1.2441        0.7869        0.5953        0.4697        1.9445        0.9250        2.8580        4.1285        0.0178        0.0000        0.0000        0.0000        0.0000        0.0071        0.0113        0.0179        0.6259        0.7451        0.2741        0.0000        0.0000        0.0000        0.0000        0.0000        0.0000        0.0000        0.0000        0.0000        0.0000        0.0000        0.0000        1.6725        1.5535        2.0666        2.1466        1.4701        0.7514        0.6361        1.2364        0.6962        0.9440        1.1300        1.1353        1.4132        1.8468        2.1992        2.1954        2.3537        2.5049        2.8563        3.1098        3.7646        3.4365        3.5574        3.7156        3.2281        3.3610        2.8830        2.9454        2.5666        2.3870        2.2189        2.1520        2.0518        1.6209        1.6907        1.4901        1.8666        2.1034        1.9277        1.9784        1.9713        2.0340        2.0199        1.8459        1.7414        1.4837        1.4033        1.5396        1.9636        3.2075        3.9801        4.6721        5.0084        5.0840        5.2498        4.7542        3.9346        3.5480        3.3575        2.9010        2.6826        2.3408        2.2953        2.5011        2.8168        2.9924        2.9730        4.1164        5.3587        9.3590       11.3811       12.6294       12.5826       12.0213       11.9918       11.7113       11.9678       11.9264       11.4292       11.2645       11.4623        9.6290        9.3733        9.7114       10.5922       11.2248       11.9869       12.6149       13.2654       13.6020       13.7408       13.1277       11.9302        8.9532        7.6623        7.2215        7.5372        0.0000        8.8303        8.8129        8.8383        0.0000        0.0000        0.0000        0.0000        0.0000        0.0000        0.0000        0.0000        0.0000        0.0000        0.0000        0.0000        0.0000        0.0000        0.0000        0.0000        0.0000        0.0000
        0.0000        0.0000        0.0000        0.0000        0.0000        0.0000        0.0000        0.0000        0.0000        0.0000        0.0000        0.0000        0.0000        0.0000        0.0000        0.0000        0.0000        0.0000        0.0000        0.0000        0.0000        0.0000        0.0000        0.0000        0.0000       10.9757       12.2613       19.2164       18.6783       16.9829       10.2066       10.0743        9.1512        4.8268        5.3338        5.4509        5.2220        5.4450        5.4317       10.8917        9.4168        9.1507        6.8894        5.9252        5.1217        4.4266        5.2988        3.1415        2.7024        2.6189        4.3035        3.5765        1.7972        1.9583        2.7302        4.1377        4.1516        4.1070        2.7196        2.0040        1.2606        1.1245        1.3209        4.2711        4.1274        5.5058        6.7032        2.1462        1.9861        1.3310        0.9679        0.7379        0.6110        0.5920        0.7409        1.3555        1.5646        1.8101        2.0191        4.9793        3.3184        1.9262        2.6864        5.0224        1.8168        1.6782        1.6740        0.3884        0.3436        0.3338        0.3151        1.4031        1.4001        1.3655        1.2666        1.1208        1.0248        0.9722        1.0095        2.1810        3.4122        2.2480        0.5660        0.2335        0.0553        0.1171        0.1084        0.0000        0.0080        0.0000        0.0000        0.0000        0.0190        0.3946        0.3487        0.8996        0.5451        0.1511        0.4635        0.3824        0.3317        0.0000        0.0000        0.0000        0.0000        0.0000        0.0000        0.0000        0.0000        1.8175        1.8298        1.7003        1.7864        1.6950        1.3726        0.8243        0.6878        0.6197        0.9810        1.1832        0.8831        1.0940        1.2756        2.1475        2.3021        2.4347        2.4792        2.7086        3.1000        3.4543        3.3405        3.2640        3.3529        3.3665        3.3193        3.1646        2.9763        3.0485        2.7459        2.4910        2.1857        2.2191        2.2918        2.7276        2.5307        1.9282        2.2171        1.9707        1.9235        1.8198        1.7390        2.4584        2.0213        2.0637        2.1324        1.7431        1.8139        2.2653        2.6315        4.0827        4.5773        4.6887        4.8113        4.9094        4.7844        4.3740        4.0007        3.7435        3.4130        2.0056        1.9467        1.9548        1.9779        2.1859        2.6908        3.0660        4.2537        4.9241        6.1242       10.3427       12.2327       13.0683       12.6795       12.0566       11.7663       11.3777       10.8054       10.9068       10.7774       10.5999       10.4287        9.0036        8.7589        9.0543        9.7276       11.1564       12.1829       12.9828       13.4204       13.8026       14.0412       13.7303       12.5115        9.4220        8.5312        0.0000        0.0000        0.0000        0.0000        0.0000        0.0000        0.0000        0.0000        0.0000        0.0000        0.0000        0.0000        0.0000        0.0000        0.0000        0.0000        0.0000        0.0000        0.0000        0.0000        0.0000        0.0000        0.0000        0.0000
        0.0000        0.0000        0.0000        0.0000        0.0000        0.0000        0.0000        0.0000        0.0000        0.0000        0.0000        0.0000        0.0000        0.0000        0.0000        0.0000        0.0000        0.0000        0.0000        0.0000        0.0000        0.0000       12.0199       15.3037        9.4457        6.4728        8.5734       12.7063       14.5433       14.8193       10.8848        6.7263        5.1120        4.6203        5.5303        6.2876        8.8791        8.7760        9.6440        9.2930        7.6258        7.5294        6.4477        3.9961        2.4300        2.1222        4.4065        2.9561        2.8549        2.7158        4.1801        3.5874        3.6044        5.8378       10.7967       11.3935        8.3237        8.5232        5.4788        2.0892        5.1031        4.8761        5.2207        5.7838        2.7657        3.9284        3.9376        1.7063        1.2761        1.6813        1.2604        0.7876        0.4484        0.4464        0.4758        1.2000        1.3405        1.4355        1.7465        4.9995        3.3720        3.4324        3.9405        5.2006        2.1624        2.1191        2.1307        1.6657        1.7501        1.7404        1.6415        1.8298        1.7848        1.7322        1.6429        1.7236        1.4109        1.4142        1.3583        1.7636        1.2150        1.0206        1.6974        1.7705        0.2131        0.2164        0.0409        0.1268        0.0853        0.0327        0.0660        0.0869        0.0772        0.0562        0.0658        0.2833        0.1651        0.1589        0.4002        0.5001        0.6473        0.3837        0.4355        0.5790        0.8185        1.1984        1.2260        1.5177        1.8784        2.0987        2.1741        2.3504        2.4001        2.4762        1.9055        1.3620        1.2191        1.1726        1.0156        0.6489        0.6512        0.8480        1.7874        1.6254        1.7740        2.4213        2.5931        3.1296        3.1996        3.4661        3.8295        4.7707        5.0011        4.8880        4.7957        3.8470        3.7159        3.4894        3.0002        1.9666        1.9349        1.9215        1.9339        2.5044        2.1715        1.6819        1.7101        2.3933        2.5843        2.5317        2.1279        1.1754        1.0394        0.9873        1.1326        1.2785        1.4401        1.8506        2.3648        3.2602        3.5853        4.0280        4.2352        4.1334        4.1390        3.8831        4.0255        4.0652        3.9146        2.6738        1.9403        1.3789        1.3828        1.2981        1.5927        5.0403        6.7975        8.1168        9.3916       12.4839       14.6447       15.2895       14.6685       12.3037       11.5317       10.8461       10.0507        8.5965        8.3205        8.3720        8.4893        9.2834        9.3785        9.7498       10.4394       12.5046       13.6576       14.5376       15.2952       17.1784       17.7140       17.1146       15.4757       11.9048        0.0000        0.0000        0.0000        0.0000        0.0000        0.0000        0.0000        0.0000        0.0000        0.0000        0.0000        0.0000        0.0000        0.0000        0.0000        0.0000        0.0000        0.0000        0.0000        0.0000        0.0000        0.0000        0.0000        0.0000        0.0000
        0.0000        0.0000        0.0000        0.0000        0.0000        0.0000        0.0000        0.0000        0.0000        0.0000        0.0000        0.0000        0.0000        0.0000        0.0000        0.0000        0.0000        0.0000       14.0569        9.6104        8.2137        6.5702        8.0499        7.8544        5.6798        5.5160        5.5706       12.0922       11.8621       12.0144        5.8386        5.4436        3.8960        5.3054        7.2908        8.7558        9.1370        7.0684        5.3406        6.8065        5.5060        3.9467        6.7276        2.3331        3.0547        1.3538        1.3272        2.7679        2.4591        2.6688        7.5124        7.3062        8.5791        8.8558        9.6768       12.7590        9.1245        9.0522        6.1955        5.4657        5.8061        2.7756        4.1234        2.0340        1.8624        1.5662        3.6309        1.6724        2.1987        2.2547        4.4674        5.2219        1.4452        0.9779        0.9755        1.2145        1.3229        1.6287        1.7077        2.2450        2.3127        3.7579        2.2565        1.9929        1.9787        2.0726        2.1109        2.5052        1.9138        1.8230        1.7789        1.8686        1.8197        1.6964        1.6312        1.5942        1.5536        1.4330        1.3431        1.4499        1.3868        1.2548        1.4149        2.9846        0.4752        0.0712        0.1254        0.1478        0.0636        0.0926        0.1519        0.0755        0.0728        0.0747        0.0832        0.1399        0.1590        0.1637        0.2178        0.1932        0.1812        0.1980        0.2762        0.3047        0.3923        0.5312        0.7744        1.6565        2.1026        2.3563        2.4515        2.7443        2.7969        2.5992        2.3340        1.5986        1.3559        1.7784        1.1221        0.7937        1.2858        1.5570        1.7753        1.6911        2.1245        3.1719        3.1272        3.6903        4.0070        4.5503        4.8308        5.2560        5.5370        5.4423        4.7872        3.8372        3.4897        3.1690        2.8464        1.8950        1.6931        1.5731        1.8469        1.8216        1.4943        1.3876        1.6187        2.5946        2.8601        2.8437        2.4894        1.4160        1.1088        0.9646        1.0058        1.2097        1.2358        1.5620        1.9736        3.1789        3.5764        3.7291        3.8325        4.0346        3.8857        3.7921        3.6915        3.5127        2.6899        2.6381        2.4683        1.9033        1.9886        1.7639        1.8937        6.0388        7.3287        8.7728       10.2250       13.5078       15.5787       16.1286       15.2015       12.3694       11.2029       10.1361        9.3125        7.7498        7.1602        7.1941        7.6794        8.5348        8.6495        9.4148       10.2154       12.5435       13.7250       14.8347       15.7489       17.7307       18.3593        0.0000        0.0000        0.0000        0.0000        0.0000        0.0000        0.0000        0.0000        0.0000        0.0000        0.0000        0.0000        0.0000        0.0000        0.0000        0.0000        0.0000        0.0000        0.0000        0.0000        0.0000        0.0000        0.0000        0.0000        0.0000        0.0000        0.0000        0.0000
        0.0000        0.0000        0.0000        0.0000        0.0000        0.0000        0.0000        0.0000        0.0000        0.0000        0.0000        0.0000        0.0000        0.0000        0.0000       15.7402       13.6608       16.0463       11.4442        7.7765        4.3831        5.8797        7.9881        7.8679        3.9061        3.9115        3.4998        4.2692        5.3982        8.2282        4.4685        4.5264        3.4895        3.9119        5.0693        8.4490        8.7986        4.8502        4.0736        6.2470        6.4405        4.8722       11.2857       11.5889        4.3546        0.8105        0.7752        2.4165        3.5604        2.0277        1.8610        2.7039        2.1218        8.1073        6.7840        5.3900        5.8082        4.4795        3.2671        1.7701        1.5124        0.8547        0.9291        0.9854        1.3140        4.1188        6.5397        4.8518        7.2278        7.7989        6.2476        7.6080        5.5330        3.8051        1.1795        1.1519        1.3519        3.5903        4.3589        2.0451        1.8989        2.1191        1.8387        1.7703        1.8336        2.4106        2.9767        5.1271        2.4098        1.7574        2.3964        1.9567        1.8897        1.8557        1.8390        1.7868        1.6880        1.6282        1.5202        1.5964        1.4939        1.5706        1.5583        0.4340        0.4413        0.3279        0.3372        0.2770        0.2630        0.1122        0.0659        0.1176        0.0990        0.1297        0.1324        0.1771        0.1878        0.1688        0.1854        0.1587        0.1589        0.2139        0.4119        0.3112        0.3819        0.5808        0.9059        1.6846        2.3437        2.7508        2.8597        2.9603        2.9044        2.7655        2.2067        1.7212        1.4659        1.3042        1.2026        0.9994        1.4907        1.7822        1.5422        2.0331        2.3317        2.7725        3.2450        4.1435        4.2744        4.0366        3.8557        4.4656        4.9354        4.7670        4.2112        3.5776        3.4644        2.8987        2.5577        1.8344        1.5443        1.3692        1.3822        1.4497        1.4860        1.5330        1.7146        2.6390        2.9097        2.7201        2.2988        1.1701        0.9028        0.8834        0.9692        1.3311        1.3966        1.5163        1.8277        2.9192        3.3345        3.6516        3.7719        3.9805        3.7965        4.0079        3.6758        3.2478        3.4790        2.6366        2.6232        2.0847        1.8009        1.7738        1.7948        6.4481        7.8294        9.1928       10.5269       13.5467       15.5284       15.9034       14.7354       11.9482       10.7856        9.5692        8.7425        7.2128        6.7705        6.8673        7.2895        8.1582        8.7637        9.6508        0.0000       12.2182       13.0036       13.9499       14.8131       16.7976       17.9643        0.0000        0.0000        0.0000        0.0000        0.0000        0.0000        0.0000        0.0000        0.0000        0.0000        0.0000        0.0000        0.0000        0.0000        0.0000        0.0000        0.0000        0.0000        0.0000        0.0000        0.0000        0.0000        0.0000        0.0000        0.0000        0.0000        0.0000        0.0000
        0.0000        0.0000        0.0000        0.0000        0.0000        0.0000        0.0000        0.0000        0.0000        0.0000        0.0000        0.0000        0.0000       25.6972       23.1393       14.3021       11.2072        8.3436        7.8463        9.0339        7.1217        5.9470        7.7093        8.1437        4.6791        3.6794        2.9534        1.9191        3.0388        3.9077        2.0920        2.6494        4.8737        8.4102        9.9733        5.2722        4.8972        5.5594        8.1369       11.2506       15.5587        9.7144        2.3937        0.6051        0.5571        0.5091        0.8040        1.8219        1.5801        1.4244        1.6183        2.2239        2.5935        1.9812        1.5417        4.1967        2.8476        1.1239        0.6475        0.4113        0.3661        0.4749        0.5960        0.7542        2.9170        6.8726        4.9702        5.1811        8.3963        9.0261        5.1565        6.5399        7.4944        5.7326        0.8752        1.0193        1.0640        3.0368        3.7278        2.4393        1.6857        1.7322        1.6061        1.5268        2.4148        2.8480        3.6229        5.3161        3.2218        3.8827        3.9454        2.2855        2.2636        2.5733        2.3219        2.0307        1.9208        1.8843        1.7330        1.8559        1.7403        1.6766        2.7090        3.4792        0.5082        0.3580        0.3097        0.3116        0.2103        0.1708        0.1451        0.2393        0.1306        0.1203        0.1737        0.1930        0.1939        0.2131        0.2042        0.1830        0.2027        0.2734        0.2408        0.2760        0.4663        0.5037        0.6720        1.3466        1.6601        1.8630        1.9323        2.1400        2.2203        2.1161        1.7982        1.3830        1.1671        1.1515        0.9969        0.6676        0.6883        0.7915        1.2652        1.9945        2.3380        2.4953        2.7210        3.3437        3.6037        3.6494        3.5994        4.0469        4.1151        3.9593        3.7216        3.1019        2.8010        2.5497        2.3589        1.6737        1.4968        1.1966        1.0978        1.3615        1.4211        1.4056        1.5562        2.3713        2.5404        2.4090        2.0200        1.0007        0.8766        0.8442        0.8965        1.3036        1.5307        1.6903        2.1537        2.9566        3.2004        3.4921        3.7918        3.8507        4.0628        4.2980        3.9048        3.3143        2.9504        2.4865        2.1915        1.6715        1.4732        1.6012        1.9524        5.9444        7.1359        8.1786        9.4083       12.2212       13.8616       14.2437       13.3054       10.7843       10.1240        9.2137        8.5621        7.1388        6.6149        6.6993        7.2668        8.3351        9.1387        0.0000        0.0000        0.0000        0.0000        0.0000        0.0000        0.0000        0.0000        0.0000        0.0000        0.0000        0.0000        0.0000        0.0000        0.0000        0.0000        0.0000        0.0000        0.0000        0.0000        0.0000        0.0000        0.0000        0.0000        0.0000        0.0000        0.0000        0.0000        0.0000        0.0000        0.0000        0.0000        0.0000        0.0000        0.0000        0.0000
        0.0000        0.0000        0.0000        0.0000        0.0000        0.0000        0.0000        0.0000        0.0000       21.2131        0.0000        0.0000       21.7257       18.8051       19.3509       11.1757        8.4199        8.5138        6.3979        7.2840        6.3113        6.5709        9.8383        9.2060        7.0438        4.2693        3.1654        3.0741        1.4713        9.0763        5.4987        5.1625        3.4908        3.3392        2.6199        4.3974        3.1862       10.6533        7.9584        7.1764        9.0800        8.7920        3.5808        0.8591        1.3060        0.6262        0.3756        1.2056        2.3577        5.5140        6.9412        4.0574        2.5971        1.6109        5.6848        2.8217        3.2717        1.6816        2.2980        2.1609        1.7397        2.2805        2.5072        2.3067        1.5474        5.8809        6.8161        5.1271        8.8893       12.6027        4.5396        3.0992        7.3914        5.0068        0.3772        0.3974        0.4346        1.3931        5.9270        5.5196        7.2622        5.5849        1.0688        0.8669        1.0230        2.5855        2.8009        2.0480        2.1714        2.5653        2.9702        3.0038        3.1568        3.4328        2.9579        3.0060        2.8461        2.5687        2.3263        2.0042        1.8127        1.8226        1.4085        0.8367        0.6482        0.6154        0.5573        0.3843        0.3034        0.2667        0.1977        0.2949        0.1802        0.5974        0.4181        0.1469        0.1479        0.1652        0.1587        0.1739        0.1772        0.1983        0.2780        0.2787        0.3802        0.3414        0.4817        0.7749        0.9569        1.0787        1.1382        1.3864        1.4337        1.3698        1.2047        0.7108        0.5786        0.6005        0.4996        0.7171        0.7665        0.9911        1.6333        2.5980        3.3927        3.8297        4.0521        3.6300        3.6953        3.6427        3.4996        3.1262        3.1622        2.9516        2.7941        2.8973        2.6489        2.5469        2.4506        2.2656        1.9995        1.5881        1.5090        1.7081        1.6907        1.7740        1.9322        2.1691        2.2101        2.1181        1.8637        1.3854        1.1995        1.1828        1.5688        2.2661        2.6159        3.0386        3.6238        3.6893        4.0138        4.4579        4.5263        4.5902        4.7935        5.0258        4.1702        3.0770        2.9496        2.5141        2.4040        3.3945        3.2932        3.4401        3.3327        5.0476        5.1088        5.6690        6.6702        9.8861       10.9360       11.0523       10.3209        9.5643        9.1737        8.4173        8.0275        7.4806        6.9766        7.1619        8.2005       10.7989        0.0000        0.0000        0.0000        0.0000        0.0000        0.0000        0.0000        0.0000        0.0000        0.0000        0.0000        0.0000        0.0000        0.0000        0.0000        0.0000        0.0000        0.0000        0.0000        0.0000        0.0000        0.0000        0.0000        0.0000        0.0000        0.0000        0.0000        0.0000        0.0000        0.0000        0.0000        0.0000        0.0000        0.0000        0.0000        0.0000        0.0000
        0.0000        0.0000        0.0000        0.0000        0.0000       22.7717       18.5373       17.8090       17.1234       18.0455       19.8454       22.0389       16.7720       14.0217       12.3006        9.3235        7.2399        7.9629        6.8123        4.9546        4.5414        6.1677        6.3188        7.6014       10.9265       10.3648        3.7270        4.1848        1.5321        2.1614        1.3034        2.7575        4.0953        8.9801        8.3025       10.6008        7.8640        4.2797        5.1854        2.5022        1.9748        1.9488        1.8234        0.4424        0.4109        0.3806        3.4311        3.8055        4.8091        3.2557        2.5868        1.0764        0.8236        0.6078        0.5811        0.4255        0.3410        1.7996        1.7802        1.7587        1.6524        1.8923        3.2051        1.6147        3.9024        5.0949        2.4489        0.1250        0.5691        1.4404        0.1726        0.1681        0.6592        1.2979        0.7939        0.8220        1.5436        2.9116        4.7523        3.7399        5.3113        1.6314        0.5797        0.5029        0.5498        0.7144        0.8237        1.3500        2.1975        2.0445        1.6386        2.6368        2.8868        3.1160        3.5257        3.4029        3.4044        3.3788        2.5048        2.1693        1.8980        1.6983        1.5251        0.9534        0.7972        0.7567        0.6362        1.5345        0.9525        0.8473        0.4342        0.2318        0.1837        0.9012        0.3674        0.1931        0.1510        0.1559        0.2005        0.3447        0.3000        0.2511        0.2428        0.3194        0.2727        0.3522        0.3500        0.5676        0.6825        0.7679        0.7933        0.9628        1.0404        1.0087        0.9170        0.6295        0.3773        0.3507        0.4160        0.6989        0.8175        1.0590        1.4671        2.1580        2.6514        3.1046        3.7132        4.3690        4.1344        3.7782        3.4446        2.8727        2.7521        2.5742        2.4441        2.6582        2.5577        2.4898        2.5778        2.3355        2.2239        1.8316        1.8101        1.9381        1.9912        2.1944        2.1976        2.3123        2.2167        2.3174        2.0848        1.3848        1.2892        1.5049        1.8523        2.7189        3.1859        3.7047        3.9878        4.1062        4.5424        4.9608        5.0692        5.1323        5.3412        5.6603        4.7986        2.7656        2.3525        2.6185        2.7524        3.6220        0.0000        0.0000        2.7451        4.0815        4.4605        5.1852        5.6459        8.4929       10.0757       10.0420        9.3203        8.4960        8.4111        7.9750        7.7328        7.1747        6.9840        7.5140        8.4060        0.0000        0.0000        0.0000        0.0000        0.0000        0.0000        0.0000        0.0000        0.0000        0.0000        0.0000        0.0000        0.0000        0.0000        0.0000        0.0000        0.0000        0.0000        0.0000        0.0000        0.0000        0.0000        0.0000        0.0000        0.0000        0.0000        0.0000        0.0000        0.0000        0.0000        0.0000        0.0000        0.0000        0.0000        0.0000        0.0000        0.0000        0.0000
        0.0000        0.0000        0.0000        0.0000       24.6944       20.7477       16.7068       16.4286       18.3422       15.2313       15.8232       20.5120       14.0903       12.1324       11.3981       10.6369        8.5339        7.9618        8.0121        7.4262        5.6843        4.6594        9.3285       11.7662       13.0800        9.6150        7.6138       11.4127        5.3989        5.2750        2.9643        2.2845        4.7478        8.2674        7.0784        5.4679        2.5558        1.6950        1.9239        1.7689        1.6366        1.6329        1.5752        1.3233        0.3451        2.0071        0.9923        1.2289        0.9278        0.7272        0.6428        0.6677        0.5590        0.6945        0.7006        0.7477        0.8267        0.7167        0.1955        0.2864        0.3727        0.3086        0.3186        0.2116        0.4369        1.5306        3.3572        3.1535        4.2628        1.9065        0.7399        1.4079        1.1191        0.1072        0.8522        0.9420        1.2585        1.5419        1.7175        1.4888        0.5964        0.3561        0.3728        0.3744        0.4465        0.5277        0.7201        0.9710        1.1639        1.3586        1.5586        2.5310        2.8632        3.0428        3.1078        3.4663        3.4376        3.1351        2.8790        2.3928        1.9583        1.7326        1.6802        1.1725        0.8826        1.2894        1.0006        1.2931        0.5894        0.5103        0.3651        0.3113        0.2882        0.2761        0.2121        0.2248        0.1835        0.1808        0.1933        0.2297        0.2553        0.2396        0.9898        0.1968        0.2441        0.5054        0.3411        0.5581        0.6343        0.7210        0.8499        1.0443        0.9603        0.7941        0.6698        0.3633        0.2902        0.3030        0.4237        0.7706        0.9092        1.1748        1.5802        2.2354        2.7123        3.1308        3.3423        3.3384        3.8353        3.8019        3.4716        2.6075        2.3448        2.1881        2.1188        2.2773        2.1217        1.9955        2.3249        2.1574        1.8887        1.8539        1.9196        1.9600        1.9085        1.9204        2.0131        2.2450        2.0828        2.2656        2.2376        1.3135        1.1228        1.4114        1.8557        2.8169        3.3511        3.8669        4.3851        4.7513        5.2309        5.8182        6.2804        7.4073        6.9056        6.6671        5.4241        3.1312        3.1768        2.5634        2.5143        0.0000        0.0000        0.0000        2.5644        4.7491        4.6657        5.8764        6.4864        9.1712       10.1590       10.1687        9.5852        8.8517        8.2142        7.8120        7.5047        7.2307        0.0000        0.0000        0.0000        0.0000        0.0000        0.0000        0.0000        0.0000        0.0000        0.0000        0.0000        0.0000        0.0000        0.0000        0.0000        0.0000        0.0000        0.0000        0.0000        0.0000        0.0000        0.0000        0.0000        0.0000        0.0000        0.0000        0.0000        0.0000        0.0000        0.0000        0.0000        0.0000        0.0000        0.0000        0.0000        0.0000        0.0000        0.0000        0.0000        0.0000        0.0000
        0.0000        0.0000       34.0206       29.3220       24.2388       18.9261       16.0176       14.9201       14.9523       13.2336       12.8517       17.2729       21.7887       14.8438       10.6749       10.2372        8.1746        6.3264        4.7493        5.3449        5.2852        8.2779        9.5204       11.1126        9.5435        3.4324        4.1707        5.0708        3.2437        1.5940        4.4615        1.4265        2.1497        0.7262        1.0833        1.9708        1.2028        1.4847        2.5886        1.3579        1.5036        1.7196        1.4105        0.4115        0.5765        0.2433        0.2224        1.1091        0.6470        0.5764        0.5163        0.5478        0.4731        0.4136        0.5234        0.2805        0.3606        0.6101        1.0228        0.5482        0.2301        0.3081        0.2383        0.5098        0.3506        0.4085        0.7293        0.3713        0.5439        0.1888        0.7014        0.5141        0.3937        0.2236        0.2451        0.3582        0.3743        0.4420        0.3410        0.2957        0.3959        0.5856        0.4060        0.3622        0.3999        0.3792        0.4677        0.7999        0.9925        1.1748        1.3742        2.3617        2.7620        2.8859        2.8559        3.1203        3.1451        3.0682        2.7996        2.4962        1.9676        1.7315        1.5729        0.9725        0.8713        1.2457        1.1232        0.9992        1.0525        0.9472        0.6747        0.4775        0.3278        0.3302        0.2087        0.3096        0.3472        0.2277        0.2354        0.3904        0.4716        0.7475        0.6651        1.4269        2.1204        1.8460        1.9524        1.7348        1.2937        1.3497        1.3270        1.4156        1.2277        1.2434        1.0133        0.5290        0.3403        0.3773        0.4556        0.8062        0.9694        1.2303        1.6230        2.3862        3.2364        3.7467        3.2507        3.1653        3.1704        3.0350        3.0431        2.6714        2.0394        1.8769        1.7359        1.7854        1.5846        1.5082        1.7915        1.6228        1.6775        1.6069        1.6849        1.8355        2.0287        2.0494        1.7436        1.8250        1.8937        2.0809        1.8397        1.2111        1.2429        1.6135        1.8841        2.8276        3.4688        4.2275        5.0185        5.3376        5.9167        6.5810        7.5271        8.6428        8.8779        8.2786        7.1927        5.1083        3.5907        3.2881        0.0000        0.0000        0.0000        3.3038        3.4206        6.3869        6.1991        7.4994        7.3550       10.2239       10.9240       10.9203       10.6475        9.1348        8.9979        8.0079        7.5297        0.0000        0.0000        0.0000        0.0000        0.0000        0.0000        0.0000        0.0000        0.0000        0.0000        0.0000        0.0000        0.0000        0.0000        0.0000        0.0000        0.0000        0.0000        0.0000        0.0000        0.0000        0.0000        0.0000        0.0000        0.0000        0.0000        0.0000        0.0000        0.0000        0.0000        0.0000        0.0000        0.0000        0.0000        0.0000        0.0000        0.0000        0.0000        0.0000        0.0000        0.0000        0.0000
        0.0000       27.3566       24.2455       22.0922       27.5681       24.3320       13.1480       11.2348        9.0043       13.4730       15.4857       12.3892       10.0388        5.4137        1.8137        3.1128        3.4424        2.2019        2.4980        5.9571        8.7567        6.9184        8.7189        5.6837        9.3038        6.0430        6.5327        7.4443        9.9076        6.8418        1.9247        2.1590        1.0386        0.4482        0.4342        0.6027        0.6414        0.6990        0.7975        0.5309        0.5592        0.5565        0.5204        0.4643        0.4310        0.3975        0.3643        0.3329        0.5363        0.1579        0.1882        0.6131        0.8334        0.2653        0.2830        0.4177        0.3433        0.3939        0.9506        0.8701        0.4205        0.5210        0.7407        0.9090        2.0845        2.2662        1.5644        0.7769        0.7611        1.1280        0.2933        0.4294        0.3071        0.3254        0.3421        0.2927        0.4667        0.3398        0.4827        0.7420        0.6416        0.7614        0.5114        0.5935        0.4806        0.6592        0.7644        1.0478        0.8832        0.9801        1.2487        1.8421        2.1657        2.2630        2.1316        2.3735        2.3336        2.3634        2.1623        1.7455        1.7870        1.8754        1.3413        1.4458        1.4250        1.3924        1.3388        1.0252        0.7932        0.8023        0.7053        0.7863        0.8556        0.4638        0.6823        0.6387        0.5687        0.2448        0.5326        0.2651        0.5112        1.2000        1.2890        0.6880        0.4873        0.5354        0.5945        0.8783        0.8339        0.6831        0.6366        0.5421        0.5972        0.5196        0.5751        0.6975        0.6326        0.6505        0.6781        0.9751        1.2537        1.9622        2.3726        3.2754        3.7505        3.7463        3.3094        3.4731        3.5660        3.5094        3.7291        2.8409        1.9047        1.7299        1.4050        0.2275        0.0783        0.0799        0.1440        1.6965        1.9955        2.1516        2.0552        1.7512        1.9205        1.9988        1.6153        1.5380        1.8549        1.8354        1.2052        1.2775        1.2505        1.4608        1.8599        2.9353        3.4636        4.1096        5.5057        6.4637        7.7087        9.5107       10.2253       11.2805       13.7129       13.7181       12.0129       11.9350        0.0000        0.0000        0.0000        0.0000       10.3731       11.7082       11.6306       10.9314       10.4718       11.5892       11.3458       11.7322       12.7376       12.7618       12.0120        9.0870        8.9479        8.8666        0.0000        0.0000        0.0000        0.0000        0.0000        0.0000        0.0000        0.0000        0.0000        0.0000        0.0000        0.0000        0.0000        0.0000        0.0000        0.0000        0.0000        0.0000        0.0000        0.0000        0.0000        0.0000        0.0000        0.0000        0.0000        0.0000        0.0000        0.0000        0.0000        0.0000        0.0000        0.0000        0.0000        0.0000        0.0000        0.0000        0.0000        0.0000        0.0000        0.0000        0.0000        0.0000        0.0000
        0.0000       21.0152       18.5713       21.2501       18.3823       17.6596       13.2142        9.9518        6.6258        9.9219       10.3857        6.6714        4.9097        5.8396        1.2028        1.4180        1.4194        3.9595        5.3002        3.7378        4.5042        3.8155        3.1243       11.3325        3.1566        4.8254        3.6324        1.9898        6.2808       10.9173       10.5163        5.3932        0.7939        0.2903        0.3117        1.0484        0.7097        0.4319        0.4508        0.4126        0.3272        0.3893        1.4658        0.9854        0.2509        0.2329        0.6102        0.0389        0.1282        0.0879        0.0842        0.2095        0.2046        0.7328        0.2450        0.3580        0.3651        0.4799        1.1826        0.8712        0.6130        0.5178        1.0164        0.6091        0.4599        0.6257        0.7699        0.4011        0.5505        0.6860        0.7074        0.4409        0.7529        0.1567        0.3394        0.4701        0.9464        0.6792        1.0487        0.6115        0.3450        0.2398        0.3249        0.7663        0.5624        0.4419        0.9570        0.9169        1.2564        1.2718        1.3714        1.7375        2.1422        2.2153        2.3667        2.2933        2.1767        2.0593        1.8939        1.6924        1.6840        1.6030        1.5904        1.7320        2.2622        1.7035        1.4886        1.1997        1.7302        1.5371        1.0911        1.1132        1.6131        1.1970        2.3471        1.9761        0.8324        0.5635        0.2792        0.2650        0.4433        1.0799        1.1779        0.5244        0.5457        0.6996        0.7941        0.8461        0.8082        0.5436        0.4508        0.4361        0.4337        0.2936        0.5114        0.4171        0.4933        0.6856        0.8690        1.3903        1.7674        2.2851        3.0894        5.0363        5.7493        3.6593        3.5449        3.7095        3.3621        3.0725        2.7774        2.0805        1.5493        1.2483        0.9624        0.0265        0.0541        0.0199        0.0580        1.4853        1.9189        2.1697        1.9803        1.9014        2.0764        1.7367        1.7484        1.8709        1.6603        1.3329        1.0413        1.1182        1.1859        1.3128        1.7215        2.9916        3.5016        4.1815        5.3936        7.5282        8.5500        9.1226       10.0966       11.4976       12.7014       13.1155        0.0000        0.0000        0.0000        0.0000        0.0000       13.8922       15.6596       12.8614       13.3508       12.4052       13.0621       13.2270       12.6023       13.3319       13.7245       12.8411       12.1903        9.2754        0.0000        0.0000        0.0000        0.0000        0.0000        0.0000        0.0000        0.0000        0.0000        0.0000        0.0000        0.0000        0.0000        0.0000        0.0000        0.0000        0.0000        0.0000        0.0000        0.0000        0.0000        0.0000        0.0000        0.0000        0.0000        0.0000        0.0000        0.0000        0.0000        0.0000        0.0000        0.0000        0.0000        0.0000        0.0000        0.0000        0.0000        0.0000        0.0000        0.0000        0.0000        0.0000        0.0000        0.0000        0.0000
       19.2356       16.3302       15.4223       16.5595        9.2612        8.4528        7.2982        7.6014        4.9565        3.8350        2.2544        1.0489        0.1418        2.4294        2.1227        2.7655        2.6587        2.2607        1.9529        2.1192        2.5196        1.5984        1.7639        2.0295        4.2075        6.2375        6.3977        4.8051        4.4299        3.1984        3.6030        5.7796        3.3083        0.3370        0.3353        0.2691        0.2707        0.2745        0.2792        0.2732        0.5981        0.3920        0.1793        0.3189        0.6854        0.1657        0.1353        0.1034        0.2387        0.0231        0.0243        0.1684        0.1928        0.8066        0.3897        0.8037        1.1565        0.5324        0.8082        0.6364        0.5138        0.5341        0.5052        0.4596        0.4528        0.4629        0.8257        2.4279        2.0115        1.6473        1.6968        2.1056        1.3503        0.4551        0.3755        0.7580        0.5434        0.2364        1.1531        0.6584        0.5598        0.3807        0.2705        0.3269        0.2859        0.3085        0.3875        0.4428        0.5878        1.1205        2.0621        2.5559        2.7467        2.4352        1.9252        2.2011        2.0142        1.9072        1.7555        1.5634        1.5775        1.3786        1.3166        1.4994        1.8311        2.1402        1.4625        1.1954        1.2085        0.9574        1.5484        2.2675        1.9004        1.7578        1.9353        1.8926        1.3049        1.4563        0.5887        0.3414        0.6403        1.1048        1.2310        0.5307        0.5524        0.5834        0.5949        0.5812        0.5356        0.4422        0.3653        0.2152        0.2832        0.6293        1.1850        0.5436        0.6606        0.9701        1.3743        1.7370        3.6169        3.0252        3.8794        6.0558        6.6560        4.1360        3.7424        3.7711        3.4758        2.9475        2.4039        1.5872        1.2795        1.1249        0.8439        0.0055        0.0000        0.0000        0.0537        1.2303        1.8050        2.0938        1.9750        1.6719        1.7106        2.0709        1.6952        1.5561        1.2706        1.3207        1.0164        1.0593        1.1179        1.2715        1.7131        3.2598        3.9537        4.5676        5.2567        7.1784        8.0601        8.7464       10.1840       10.2172        9.7227        0.0000        0.0000        0.0000        0.0000        0.0000        0.0000       14.6973       13.9507       11.1526       13.0178       10.7869        9.6686       12.0983       11.6500       12.8566       13.1684        0.0000        0.0000        0.0000        0.0000        0.0000        0.0000        0.0000        0.0000        0.0000        0.0000        0.0000        0.0000        0.0000        0.0000        0.0000        0.0000        0.0000        0.0000        0.0000        0.0000        0.0000        0.0000        0.0000        0.0000        0.0000        0.0000        0.0000        0.0000        0.0000        0.0000        0.0000        0.0000        0.0000        0.0000        0.0000        0.0000        0.0000        0.0000        0.0000        0.0000        0.0000        0.0000        0.0000        0.0000        0.0000        0.0000        0.0000        0.0000
       14.0360       11.8105       10.9800       12.3223       12.8837        7.5787        2.3510        0.5992        1.7046        1.4003        0.4723        0.8975        0.5433        1.0174        1.7471        2.9806        0.8414        0.6590        0.5613        1.1458        1.1814        1.1181        1.0753        1.0494        1.6014        4.7252        3.3297        0.7343        2.0117        3.7823        3.6548        1.5320        0.6689        0.2224        0.4921        0.2250        0.7075        1.0060        0.2359        0.1600        0.2133        0.1803        0.1543        0.1407        0.1344        0.1281        0.1229        0.0232        0.0631        0.0628        0.1519        0.2490        0.7149        0.3846        0.5517        0.5013        1.1804        0.5962        0.6586        0.5419        0.5425        0.6528        1.1532        0.8392        0.5496        0.6952        0.6848        1.0641        0.7206        1.2934        1.0529        0.2519        0.6157        0.5280        0.6170        0.6907        0.3199        0.3759        0.5184        0.4439        0.6385        0.4059        0.3673        0.2898        0.1707        0.2090        0.2963        0.3452        0.4556        0.5798        1.2472        2.2264        1.7462        1.7237        1.6167        1.7203        1.7004        1.6169        1.5277        1.3503        1.6020        1.2733        1.2847        1.2983        1.2899        1.2754        1.2365        1.4273        1.3528        1.4116        1.1423        1.0084        1.1244        0.6680        0.8834        0.9607        0.8372        0.4474        0.4557        0.4674        0.3610        0.9302        0.9702        0.5594        0.6180        0.5826        0.6431        0.5385        0.4986        0.4417        0.3402        0.2014        0.4470        0.3524        0.3830        1.2676        0.5838        0.7462        1.0747        1.6535        2.2654        3.7027        4.4052        5.4352        4.1034        4.3234        3.7919        3.3647        3.0386        2.6674        2.1010        1.5885        1.1579        0.7854        0.5640        0.0000        0.0000        0.0000        0.0375        1.3664        1.8419        2.0397        2.0325        1.6674        1.4958        1.3205        1.1126        0.9742        1.1415        1.3398        1.1895        1.1345        1.1727        1.3439        1.6846        2.7060        3.7642        4.4060        5.4428        6.7832        7.7377        8.2116        8.3189        8.5406        0.0000        0.0000        0.0000        0.0000        0.0000        0.0000        1.8000       14.4231       14.2322       13.6915       10.9644        9.5102        9.5956       11.6090       10.4496       12.3334       13.1460        0.0000        0.0000        0.0000        0.0000        0.0000        0.0000        0.0000        0.0000        0.0000        0.0000        0.0000        0.0000        0.0000        0.0000        0.0000        0.0000        0.0000        0.0000        0.0000        0.0000        0.0000        0.0000        0.0000        0.0000        0.0000        0.0000        0.0000        0.0000        0.0000        0.0000        0.0000        0.0000        0.0000        0.0000        0.0000        0.0000        0.0000        0.0000        0.0000        0.0000        0.0000        0.0000        0.0000        0.0000        0.0000        0.0000        0.0000        0.0000
        5.8652        6.6258       14.6702        8.4963        6.9708        7.6945        3.4977        3.2693        2.8088        3.7669        5.3243       10.1284        4.2834        4.2107        1.0769        2.7669        1.1269        0.0000        0.0000        1.3808        1.7782        0.8098        0.7781        1.1283        1.1170        0.9153        3.9377        4.7190        0.7740        0.6113        0.2666        0.0419        0.6110        0.0942        0.7683        0.4603        0.4570        0.1641        0.3842        0.1611        0.1631        0.1624        0.2231        0.1846        0.1619        0.2035        0.1547        0.0260        0.3692        0.3798        0.3650        0.3386        0.8461        1.3030        2.6659        0.6449        0.3833        0.3739        0.4508        1.9316        2.3493        1.8482        1.3279        0.4718        0.4278        0.4226        0.3439        0.4176        0.2665        0.1515        0.1181        0.2274        0.6105        0.8423        0.5750        0.1550        0.1272        0.1016        0.0900        0.0768        0.0769        0.1065        0.2137        0.2376        0.0998        0.1171        0.1691        0.1806        0.3332        0.5269        0.2497        0.7466        1.2380        1.0287        1.0591        1.2072        1.1704        1.1357        1.0739        1.0062        0.9228        0.8877        0.9068        1.0120        0.9965        0.9906        0.9776        0.9731        0.9955        0.9846        1.7239        1.1872        1.1104        1.0141        0.9095        0.8850        1.1149        0.5563        0.4242        0.6377        1.4415        0.5857        0.6556        0.9910        0.5109        0.5862        0.5671        0.6590        0.6834        0.4380        0.3247        0.0939        0.0697        0.1229        0.1865        1.2947        0.7494        0.8025        1.2979        1.6043        2.0083        3.3465        4.3472        5.7854        6.8879        9.6032        6.0220        3.6164        3.3081        3.9176        3.2308        1.5205        1.0923        0.5166        0.4979        0.0109        0.0226        0.0345        0.0639        1.3792        1.5619        1.7332        1.4921        1.1457        1.1475        1.0886        0.9890        0.8535        0.8680        1.7725        1.3755        2.0565        1.7799        1.7357        2.0187        1.8956        2.4253        3.7084        4.3889        5.7109        6.2886        6.8197        0.0000        0.0000        0.0000        0.0000        0.0000        0.0000        0.0000        0.0000        0.7800       16.3549       16.7797       16.6886       14.8066        0.2400        0.0000        4.0800        4.6500        8.5200       12.7500        0.0000        0.0000        0.0000        0.0000        0.0000        0.0000        0.0000        0.0000        0.0000        0.0000        0.0000        0.0000        0.0000        0.0000        0.0000        0.0000        0.0000        0.0000        0.0000        0.0000        0.0000        0.0000        0.0000        0.0000        0.0000        0.0000        0.0000        0.0000        0.0000        0.0000        0.0000        0.0000        0.0000        0.0000        0.0000        0.0000        0.0000        0.0000        0.0000        0.0000        0.0000        0.0000        0.0000        0.0000        0.0000        0.0000        0.0000        0.0000
        5.6609        4.8114        8.2066        7.2523        7.3609        8.8261        9.6206       16.1975       16.1446       13.4206       10.4803        4.5674        2.5748        2.5279        3.2951        2.7505        1.6875        0.0000        0.0581        1.0664        1.6915        1.7034        0.9574        0.8639        0.7313        0.6472        0.5689        1.4404        0.9258        2.7908        0.2833        0.1024        0.0254        0.0507        0.2508        0.1184        0.1242        0.1912        0.1292        0.2133        0.1255        0.1268        0.1778        0.5851        0.2976        0.3047        0.9598        3.0193        2.4001        0.3990        0.1864        0.3196        1.0319        1.0307        0.4428        0.5801        0.4588        0.7411        1.9535        1.7635        1.8009        1.1431        0.7070        0.6950        0.5325        0.4885        0.4923        1.3790        1.3710        0.2310        0.3138        0.2784        0.3702        0.1658        0.0948        0.1043        0.1364        0.1621        0.1482        0.1417        0.0989        0.1667        0.0877        0.0611        0.0498        0.0587        0.1000        0.1250        0.1521        0.6322        1.0396        0.5499        0.6383        0.8172        0.7682        0.8870        0.9355        0.9621        0.9698        0.8388        0.8366        0.8613        0.9119        0.9102        0.8666        0.8205        0.8332        0.8899        0.8617        0.9334        1.3687        1.3053        1.3996        1.2169        1.0568        0.6883        0.7288        0.7691        1.3409        0.7810        1.0361        0.4316        0.3535        0.5742        0.5437        0.5464        0.5173        0.4903        0.4385        0.3993        0.3382        0.1389        0.0779        0.1029        0.1799        1.2460        0.8802        1.4067        1.2361        1.6676        2.2876        3.0044        3.5297        4.4385        4.8861        4.9698        4.1819        4.0362        3.7632        3.3253        2.3245        1.1192        0.9492        0.4839        0.3853        0.4143        0.6718        0.1810        0.5828        1.5718        1.4683        1.3309        1.3333        1.1685        1.2242        1.0762        0.9996        1.0243        0.9882        1.0779        1.1963        1.9685        1.8357        2.0240        2.0092        1.7650        1.8895        2.3997        3.5445        0.0000        0.0000        0.0000        0.0000        0.0000        0.0000        0.0000        0.0000        0.0000        0.0000        0.0000        3.3000       17.5019       17.4428       17.0559        0.0000        0.0000        0.0000        0.0000        0.0000        0.0000        0.0000        0.0000        0.0000        0.0000        0.0000        0.0000        0.0000        0.0000        0.0000        0.0000        0.0000        0.0000        0.0000        0.0000        0.0000        0.0000        0.0000        0.0000        0.0000        0.0000        0.0000        0.0000        0.0000        0.0000        0.0000        0.0000        0.0000        0.0000        0.0000        0.0000        0.0000        0.0000        0.0000        0.0000        0.0000        0.0000        0.0000        0.0000        0.0000        0.0000        0.0000        0.0000        0.0000        0.0000        0.0000        0.0000        0.0000        0.0000        0.0000
        0.0000        0.0000        6.6147        5.3430        0.0000        3.1421        6.2136       12.0322       17.4143        3.0728        3.9331        3.7328        3.5908        2.0573        1.2311        0.3406        0.0000        0.0959        0.3260        0.2824        0.6925        0.9636        0.7498        0.6806        0.4814        0.4778        0.4172        0.1846        0.1532        0.1294        0.3405        0.0851        0.4290        0.2471        0.0186        0.0917        0.1579        0.8673        0.4782        0.1013        0.1030        0.1514        0.3546        0.7221        1.1593        0.2268        0.8846        4.2118        1.3205        0.2301        0.7395        0.5311        0.3033        3.3683        5.6158        3.5605        2.0837        1.6295        0.9090        0.7286        0.7679        0.6113        0.6239        0.6272        0.5833        0.4865        0.5705        1.3030        0.3797        0.4726        0.8561        0.7388        0.1269        0.1498        0.2183        0.2214        0.2322        0.6180        0.6938        0.2824        0.0727        0.0541        0.1560        0.0725        0.0416        0.0534        0.1887        0.1047        0.0739        0.0968        0.2728        0.5707        0.6825        0.6671        0.8402        0.7801        0.8765        0.9748        0.9115        0.7524        0.6839        0.6765        0.6708        0.6583        0.9833        0.6578        0.6677        0.6713        0.7096        0.7530        0.8247        1.1171        1.1882        1.3868        1.2676        0.8662        0.7345        1.0418        0.9838        1.4307        1.5365        0.6342        0.3720        0.5930        0.5583        0.4942        0.4489        0.4617        1.0432        0.3555        0.3054        0.6578        0.5733        0.1282        0.2126        0.8539        1.1362        2.4113        1.7217        2.6377        4.3296        3.8543        2.4331        1.9186        3.1557        3.4485        5.4220        4.4516        3.3240        2.5243        2.2642        0.9785        0.8222        0.8228        0.7295        0.9458        0.8001        0.6282        0.7722        1.6353        1.9968        1.8353        1.6698        1.2214        1.0279        1.3900        1.1489        1.3911        1.5899        0.9568        0.9837        1.4576        2.1567        2.2308        2.0146        1.7608        1.8136        2.1815        2.7748        3.9745        0.0000        0.0000        4.6411        0.0000        0.0000        0.0000        0.0000        0.0000        0.0000        2.3100        1.6500       18.1452        0.0000        0.0000        0.0000        0.0000        0.0000        0.0000        0.0000        0.0000        0.0000        0.0000        0.0000        0.0000        0.0000        0.0000        0.0000        0.0000        0.0000        0.0000        0.0000        0.0000        0.0000        0.0000        0.0000        0.0000        0.0000        0.0000        0.0000        0.0000        0.0000        0.0000        0.0000        0.0000        0.0000        0.0000        0.0000        0.0000        0.0000        0.0000        0.0000        0.0000        0.0000        0.0000        0.0000        0.0000        0.0000        0.0000        0.0000        0.0000        0.0000        0.0000        0.0000        0.0000        0.0000        0.0000        0.0000        0.0000        0.0000
        0.0000        0.0000        0.0000        0.0000        0.0000        1.9782        1.8104       12.1353       14.2604        7.6685        4.7909        6.8554        3.4301        0.2931        0.0510        0.1476        0.0668        0.0000        0.3790        0.2333        0.4235        0.3105        0.8680        0.7835        0.9743        0.3558        0.3078        0.1546        0.1738        0.0922        0.1631        0.0383        0.2049        0.0125        0.0146        0.0757        0.0851        0.1440        0.2572        0.4472        0.3330        0.4749        2.2613        2.6620        2.2326        0.1941        2.1318        4.7459        2.3240        3.1479        1.3700        2.4268        4.9756        2.8758        0.4469        0.5575        0.6597        0.6242        0.8690        0.6555        0.5842        0.5763        0.4765        0.6974        1.1610        0.4571        0.4926        0.2588        0.1694        0.1541        0.2580        0.5787        0.2838        0.2212        0.2720        0.6060        0.2347        0.3429        0.5560        0.2450        0.5160        0.1626        0.2646        0.7123        0.5898        0.0217        0.0333        0.0217        0.0327        0.0713        0.1637        0.3948        0.6141        0.8021        0.6714        0.7961        0.8893        0.8795        0.8996        0.6782        0.5752        0.5208        0.5304        0.5720        0.6903        0.7572        0.4917        0.5820        0.6538        0.6676        0.7386        0.9703        1.1158        1.2391        1.3230        1.4652        1.9085        1.9862        2.3020        1.8202        1.4148        1.0003        0.5100        0.7226        0.6201        0.5888        0.4420        0.3663        0.3262        0.2996        0.2948        0.1297        0.1351        0.1802        0.2848        1.6685        2.1693        1.6151        3.4947        2.3960        3.9187        3.6431        3.7524        3.1628        1.7832        2.2180        3.3828        2.9801        2.6844        2.4570        2.2505        1.2656        1.0090        0.7438        0.7553        0.7321        0.7648        0.7849        1.1001        1.5990        1.6915        1.7102        1.7860        1.7787        1.7218        1.7078        1.4350        2.1891        1.7328        1.5073        1.1988        1.8183        2.1356        2.4427        2.2163        1.7673        1.9051        2.2018        2.6552        3.4272        4.6131        4.9937        5.3681        0.0000        0.0000        0.0000        0.0000        0.0000        1.5300        1.7100        1.6500       17.5705        0.0000        0.0000        0.0000        0.0000        0.0000        0.0000        0.0000        0.0000        0.0000        0.0000        0.0000        0.0000        0.0000        0.0000        0.0000        0.0000        0.0000        0.0000        0.0000        0.0000        0.0000        0.0000        0.0000        0.0000        0.0000        0.0000        0.0000        0.0000        0.0000        0.0000        0.0000        0.0000        0.0000        0.0000        0.0000        0.0000        0.0000        0.0000        0.0000        0.0000        0.0000        0.0000        0.0000        0.0000        0.0000        0.0000        0.0000        0.0000        0.0000        0.0000        0.0000        0.0000        0.0000        0.0000        0.0000        0.0000        0.0000
        0.0000        0.0000        0.0000        0.0000        0.0000       11.6976       15.4602       25.3197       20.4353       23.1554        8.3951        1.2213        1.7172        5.5771        0.1414        0.2037        0.0000        0.0000        2.7619        4.9204        3.5894        0.9675        0.0357        0.0963        0.1090        0.1079        0.0923        0.0000        0.0000        0.0000        0.0777        0.0989        0.6905        1.1680        0.0000        0.0671        0.0802        0.0892        0.1882        0.6180        0.4400        0.5153        2.2216        2.4600        0.6699        0.8733        2.7241        4.9806        0.7341        1.2008        2.0342        4.1715        2.0367        0.3744        0.2283        0.3899        1.2072        0.8174        0.5829        0.1379        0.2630        0.1259        0.6282        0.8928        2.1890        0.2951        0.2434        0.2798        0.1849        0.2121        0.2372        0.5226        0.3931        0.2884        0.3516        0.9681        1.4631        0.1767        0.0994        0.0750        0.2035        1.5721        1.3918        0.5696        0.4028        0.3308        0.0437        0.1402        0.0433        0.0822        0.2430        0.7578        0.8129        0.9526        0.9645        1.0971        1.2706        1.4223        1.3848        0.7379        0.6468        0.5994        0.4257        0.0712        0.0267        0.0923        0.5389        0.3201        0.4696        0.2981        0.1103        0.9891        1.3854        1.5911        1.6592        2.1459        2.0970        2.2922        2.3350        2.8874        2.5230        1.7401        1.0976        0.9483        1.1910        0.2378        0.2295        0.0397        0.0407        0.0377        0.0437        0.3384        0.7432        0.8450        0.8117        1.0512        1.6736        1.8767        2.1953        2.7185        4.0131        3.9761        2.4949        3.6985        2.1553        1.3899        1.9851        3.3267        2.6590        1.9211        1.5118        1.0608        0.9139        0.7679        0.8149        0.4572        0.7353        0.3972        0.8141        1.0179        1.3156        1.0760        0.9871        2.3106        2.3199        2.3467        2.3179        3.5373        3.9504        3.1455        2.3738        1.8011        1.5980        2.8243        2.2947        2.1708        2.6609        2.7979        2.5514        2.9093        3.2805        5.3668        4.2917        5.7298        0.0000        0.0000        0.0000       13.9800       15.0179       17.9436       18.8588       18.1967       19.3067        0.0000        0.0000        0.0000        0.0000        0.0000        0.0000        0.0000        0.0000        0.0000        0.0000        0.0000        0.0000        0.0000        0.0000        0.0000        0.0000        0.0000        0.0000        0.0000        0.0000        0.0000        0.0000        0.0000        0.0000        0.0000        0.0000        0.0000        0.0000        0.0000        0.0000        0.0000        0.0000        0.0000        0.0000        0.0000        0.0000        0.0000        0.0000        0.0000        0.0000        0.0000        0.0000        0.0000        0.0000        0.0000        0.0000        0.0000        0.0000        0.0000        0.0000        0.0000        0.0000        0.0000        0.0000        0.0000        0.0000
        0.0000        0.0000        0.0000        0.0000        0.0000        2.4891        2.4029        1.9452        0.5657        0.5098        9.4751        0.4856        0.3726        0.2754        0.1919        0.1915        0.6482        1.2075        1.8883        0.5931        2.5011        0.8702        1.1974        1.4033        1.2479        0.0545        0.0774        0.2752        0.1131        0.0760        0.0740        0.0000        2.4407        2.9347        1.7973        0.0498        0.0654        0.1075        0.1249        2.2281        1.4839        0.8709        0.6763        1.1716        0.5944        0.7099        2.5168        3.2687        0.8626        1.7412        4.4324        2.0480        0.0950        0.0323        0.1278        0.1445        0.1718        0.6166        0.1067        0.3543        0.0785        0.3429        1.5806        0.7035        2.3899        0.4244        0.1892        0.1827        0.1492        0.1579        0.1469        0.1505        0.3623        0.6394        0.2182        0.2594        0.6766        0.4630        0.9229        1.1560        1.0484        0.8912        0.6163        0.3583        0.6393        0.2504        0.8063        0.4545        0.4383        0.3931        0.3417        0.8255        1.1069        1.2715        1.0726        1.2169        1.4816        1.5817        1.6689        1.1634        1.0571        1.1159        1.1559        0.4102        0.4483        0.3142        0.3265        0.2964        0.0718        0.0929        0.1676        0.8923        1.1807        1.3896        1.5387        1.9754        2.2590        2.4661        2.5949        3.0628        1.9154        1.6914        1.4418        1.4354        1.1388        0.2524        0.2267        0.1528        0.0867        0.3048        0.4505        1.1168        1.3280        1.0838        1.1244        1.7733        1.5982        1.6077        3.4457        2.9295        2.8769        4.1412        2.8671        1.8974        1.6791        1.7153        1.5676        1.6482        1.5374        1.4315        1.2154        0.9222        0.7255        0.5735        0.5178        0.7359        0.6417        0.6648        0.4305        0.7142        0.8372        0.9304        0.5747        1.7791        2.3788        3.0075        2.8399        3.6376        3.3092        2.9524        2.6296        2.8087        2.1886        2.9928        2.5895        4.1696        4.5804        2.5936        2.5700        2.8194        2.9720        3.7217        4.4787        6.0846        0.0000        0.0000       11.0453       15.7530       17.7456       19.3513       22.1601       19.6289       19.8182       22.0269       24.8929       24.4038       26.6405       28.9081        0.0000        0.0000        0.0000        0.0000        0.0000        0.0000        0.0000        0.0000        0.0000        0.0000        0.0000        0.0000        0.0000        0.0000        0.0000        0.0000        0.0000        0.0000        0.0000        0.0000        0.0000        0.0000        0.0000        0.0000        0.0000        0.0000        0.0000        0.0000        0.0000        0.0000        0.0000        0.0000        0.0000        0.0000        0.0000        0.0000        0.0000        0.0000        0.0000        0.0000        0.0000        0.0000        0.0000        0.0000        0.0000        0.0000        0.0000        0.0000        0.0000        0.0000        0.0000
        0.0000        0.0000        0.0000        0.0000        1.6078        1.3065        2.7520        2.0561        0.7749        1.9029        0.6287        3.8732        1.7297        0.8082        1.0463        2.5404        1.6686        0.7710        1.3067        0.2511        0.3615        0.8717        0.0761        1.3523        3.1200        1.3774        0.2205        0.6022        1.4106        0.7039        1.2281        0.0494        1.8298        2.2602        3.3147        0.0869        0.3309        1.6314        2.1834        1.5865        0.8616        1.2054        1.8215        2.0908        0.6784        1.5171        3.1542        6.0439        2.8660        3.2343        0.3962        0.0278        0.0929        0.0318        0.0349        0.0780        0.0449        0.0811        0.0464        1.0165        0.7813        1.8105        2.8577        1.1782        1.6109        1.2702        1.0265        1.2922        1.2204        1.2549        0.1488        0.2180        0.5399        0.5031        0.6423        0.8253        1.8063        2.9205        4.2248        1.5062        0.9877        0.9556        0.6359        0.2802        0.7229        0.4148        0.5042        0.2357        0.1958        0.3594        0.4582        0.7815        0.7124        0.7115        0.9356        1.4007        1.6865        1.5207        1.5980        1.1172        0.8609        1.0150        0.9630        0.4091        0.5943        0.7514        0.6117        0.1207        0.1126        0.2345        0.0900        0.7642        1.0580        1.4139        1.5963        1.9907        2.2102        2.3530        2.7317        2.5226        2.1732        1.8060        1.7002        2.2621        1.4099        0.3398        0.5321        0.6230        0.3734        0.7836        2.0837        0.7878        0.4791        1.5251        1.6926        1.1630        2.0771        1.4979        1.4137        2.0661        2.7293        4.4541        2.2323        2.0902        2.1857        0.9807        1.0574        1.4879        1.3605        1.2926        1.4999        1.2151        0.7891        0.8730        0.7680        0.3388        0.3067        0.2935        0.2982        0.5348        0.8515        1.2687        0.8312        1.4095        1.8411        2.1453        2.5953        3.1893        3.6109        3.5861        3.5251        2.4948        1.8652        1.9450        2.5461        3.1055        4.5921        2.3492        2.4883        2.8010        3.0175        3.7098        4.9596        7.7019        0.0000       10.5692       11.6284       14.5153       16.8769       21.3336       20.1999       19.5849       20.3936       22.2867       26.8662       26.8961       29.8837       30.3993       29.5608        0.0000        0.0000        0.0000        0.0000        0.0000        0.0000        0.0000        0.0000        0.0000        0.0000        0.0000        0.0000        0.0000        0.0000        0.0000        0.0000        0.0000        0.0000        0.0000        0.0000        0.0000        0.0000        0.0000        0.0000        0.0000        0.0000        0.0000        0.0000        0.0000        0.0000        0.0000        0.0000        0.0000        0.0000        0.0000        0.0000        0.0000        0.0000        0.0000        0.0000        0.0000        0.0000        0.0000        0.0000        0.0000        0.0000        0.0000        0.0000        0.0000        0.0000
        0.0000        0.0000        0.0000        0.0000        1.7397        2.7643        3.5798        1.6171        1.6386        1.5785        0.9471        1.1499        2.1902        1.9401        1.7223        5.6625        6.4129        4.1071        1.4198        0.3352        0.3310        0.7996        0.3931        0.3799        1.4161        2.0682        2.4167        2.9391        0.1207        0.0000        0.4894        1.0296        0.8171        2.9430        3.5772        0.8169        1.7572        2.8865        2.8679        2.0910        0.3081        0.6699        1.2886        1.0148        1.2305        2.2565        2.1074        2.6840        1.4147        0.1459        0.0667        0.0274        0.0610        0.0307        0.0336        0.1091        0.0804        0.3864        0.5525        2.4371        2.6183        1.5821        1.7869        0.4659        0.3064        0.8384        0.6058        1.1360        1.1544        1.2639        1.1396        0.8518        0.9398        1.0992        1.1834        0.9699        2.3399        2.5216        2.3636        0.7440        0.3934        0.4984        1.2685        1.1115        0.7507        0.8922        0.3402        0.1642        0.1048        0.0788        0.0501        0.2765        0.3654        0.5028        0.8671        1.3409        1.5555        1.4185        1.2607        0.7817        0.8378        0.6434        0.6383        0.4139        0.4400        0.5043        0.7209        0.2979        0.2254        0.3457        0.2004        0.5316        0.7739        0.9949        1.4412        1.8172        2.0680        2.1668        2.1767        1.8975        1.7415        1.5553        1.3093        0.9252        0.8733        0.6514        0.2407        0.0599        0.3410        0.1965        1.4055        0.8304        0.8090        0.5583        0.7014        0.9385        1.3789        1.1278        1.1698        2.0454        3.3601        3.0980        1.6787        1.7615        0.8247        0.8507        0.8598        1.2121        1.6823        1.2526        1.2338        1.2140        1.1454        1.1585        0.7190        0.5880        0.5442        0.5895        0.4219        0.4292        0.3999        0.5922        1.0265        1.6263        1.4459        1.5817        2.6356        3.1720        3.8297        3.8371        3.0745        3.5223        3.2956        3.3095        3.0866        3.3391        3.3179        3.1614        3.4077        4.1711        4.7811        5.5490        5.8019        8.1585        9.0881        9.4723       11.5131       14.5514       15.6058       18.3260       17.2198       16.8836       17.2194       20.7543       24.4336       25.9944       28.2363       29.2403       28.2357        0.0000        0.0000        0.0000        0.0000        0.0000        0.0000        0.0000        0.0000        0.0000        0.0000        0.0000        0.0000        0.0000        0.0000        0.0000        0.0000        0.0000        0.0000        0.0000        0.0000        0.0000        0.0000        0.0000        0.0000        0.0000        0.0000        0.0000        0.0000        0.0000        0.0000        0.0000        0.0000        0.0000        0.0000        0.0000        0.0000        0.0000        0.0000        0.0000        0.0000        0.0000        0.0000        0.0000        0.0000        0.0000        0.0000        0.0000        0.0000        0.0000        0.0000
        0.0000        0.0000        0.0000        0.0000        3.0228        3.2446        4.0273        6.2545        5.0920        4.8033        4.2815        4.9458        2.3811        1.9992        1.3382        0.5315        0.3069        7.9927        9.2067        4.3171        0.0011        1.1203        2.3361        2.3821        1.7713        1.8511        2.4102        2.8324        1.5606        0.0754        0.0749        1.7398        2.1140        1.5380        1.4182        3.8400        3.4678        3.5377        3.4712        2.6193        1.9959        2.6662        3.3725        1.4749        2.3253        5.2781        1.4907        1.1009        3.0722        0.6810        0.0915        0.5007        0.6517        1.5244        0.6344        1.1547        0.7309        3.0910        3.6903        5.3088        2.3159        0.4120        0.0616        0.0523        0.0195        1.2156        0.7444        0.6864        0.4761        0.8143        1.1373        1.7753        1.7358        1.3258        0.5131        0.4402        0.6118        1.8875        0.8098        1.0505        2.0545        2.2355        2.1198        1.5042        3.2257        3.4427        3.7568        2.5154        1.5482        0.5602        0.5684        2.3085        2.0755        1.3543        0.9959        1.5631        1.5194        1.3444        1.3555        0.8344        0.7375        0.9068        0.9966        0.9626        1.0210        1.2671        0.9714        0.3093        0.2163        0.3635        0.1922        0.4786        0.5380        0.8822        0.9414        1.4958        1.7773        1.7980        2.2396        1.7421        1.3964        1.2500        1.0861        0.3530        0.9104        0.2118        0.0941        0.3287        0.1297        0.1301        0.1516        0.0645        0.0684        0.0928        0.3017        0.3455        0.4942        1.2043        0.4190        0.2112        0.6830        0.3773        1.5917        1.3921        0.3954        0.4254        0.4633        1.0036        1.0836        1.1604        1.2742        1.4710        1.2079        1.1617        1.5181        0.9227        0.8577        0.8275        0.8290        0.8354        0.8364        0.8728        1.2660        1.0815        1.0766        1.1809        1.1788        2.3787        2.1874        2.6111        1.9707        3.7757        2.8658        3.9118        4.7082        5.0857        5.1563        4.8375        5.4254        5.6798        5.8949        5.8233        6.5380        6.0961        6.6803        7.5651        8.1601        8.2857        9.3040        9.8828       10.2908        7.0852        7.3882        9.1745       12.1522       19.5628       23.1056       23.4456       23.1983        0.0000        0.0000        0.0000        0.0000        0.0000        0.0000        0.0000        0.0000        0.0000        0.0000        0.0000        0.0000        0.0000        0.0000        0.0000        0.0000        0.0000        0.0000        0.0000        0.0000        0.0000        0.0000        0.0000        0.0000        0.0000        0.0000        0.0000        0.0000        0.0000        0.0000        0.0000        0.0000        0.0000        0.0000        0.0000        0.0000        0.0000        0.0000        0.0000        0.0000        0.0000        0.0000        0.0000        0.0000        0.0000        0.0000        0.0000        0.0000        0.0000        0.0000
        0.0000        0.0000        0.0000        0.0000        0.0000        0.0000        0.0000        0.0000        7.5805        6.9345        5.1934        3.0516        2.6472        2.2049        1.7231        0.6945        0.4128        5.5582        7.7508        7.7764        3.5369        0.9762        0.0004        0.0878        0.7170        1.2318        2.8623        3.9250        2.2232        0.9570        0.0520        0.4108        0.6670        0.6746        1.1506        1.9617        2.8739        3.0661        4.4222        3.1487        2.4472        1.1538        1.2714        0.7258        0.6155        1.0731        0.5094        1.9869        2.6753        1.0392        0.3436        0.9062        2.3343        2.5473        4.3800        4.9680        4.4690        4.2600        2.9375        0.0236        0.2120        0.1003        0.0977        0.2806        0.9640        2.3696        3.2383        1.6079        0.3803        0.3409        0.4261        0.1602        0.1120        0.3378        0.2543        0.7367        0.8120        0.6502        0.5728        0.3952        0.4514        0.9598        1.9360        2.0055        2.1794        2.1911        3.6468        4.8312        5.3550        4.8090        3.9365        2.1536        2.2462        3.0541        2.3730        1.5583        1.1927        1.5185        1.2992        0.6449        0.4200        0.3445        0.4660        0.1746        0.3534        0.1452        0.2204        0.1492        0.1864        0.0827        0.1733        0.3385        0.3918        0.6251        0.9830        1.2256        1.4456        2.0211        2.0773        1.5751        1.1510        0.9763        0.7146        0.5581        1.1112        0.3032        0.0651        0.1654        0.1586        0.2767        0.2923        0.3080        0.3577        0.0513        0.0687        0.1566        0.2042        0.2068        0.2094        0.5081        0.0991        0.1065        0.1307        0.9205        0.2825        0.3273        0.3801        0.8661        0.9715        1.0919        1.0736        1.5698        1.3360        1.3086        1.2534        1.3200        1.2836        1.0463        1.0404        1.0451        1.0367        1.0516        1.0890        1.0982        1.3137        1.2173        1.2037        1.2909        1.4313        1.6434        2.1916        2.8181        3.0207        4.1059        4.4214        5.6327        6.5011        6.3038        5.4957        5.3569        5.1649        5.3850        5.5079        5.4376        5.9791        6.7095        7.2421        7.1996        7.3886        7.8616        8.2080        5.4184        5.6363        7.2715       10.6044       17.9531       22.1102        0.0000        0.0000        0.0000        0.0000        0.0000        0.0000        0.0000        0.0000        0.0000        0.0000        0.0000        0.0000        0.0000        0.0000        0.0000        0.0000        0.0000        0.0000        0.0000        0.0000        0.0000        0.0000        0.0000        0.0000        0.0000        0.0000        0.0000        0.0000        0.0000        0.0000        0.0000        0.0000        0.0000        0.0000        0.0000        0.0000        0.0000        0.0000        0.0000        0.0000        0.0000        0.0000        0.0000        0.0000        0.0000        0.0000        0.0000        0.0000        0.0000        0.0000        0.0000        0.0000
        0.0000        0.0000        0.0000        0.0000        0.0000        0.0000        0.0000        0.0000        0.0000        0.0000        6.7833        3.8367        2.9611        2.7383        1.9633        0.8312        0.5493        0.3762        6.7558        6.5412        2.5899        0.4958        0.4617        0.9885        0.9323        1.5257        2.1206        2.8951        2.7868        1.0471        1.2923        1.1113        3.6693        2.9071        1.4815        1.6279        0.3608        0.4334        0.9850        1.0357        0.4809        0.3825        0.3768        0.7431        0.2419        1.3849        0.0093        0.0166        0.0170        0.0808        0.3153        0.4609        1.5164        3.4138        3.0899        1.7930        1.7265        1.5515        0.2331        0.0243        0.1925        0.2213        0.6636        2.0697        1.9486        0.3038        0.1036        0.5888        0.7124        2.8065        1.3421        0.2202        0.1041        1.0255        0.4714        0.4598        0.5312        0.6415        0.7747        0.3301        0.4795        0.6215        0.7597        0.4526        0.3867        0.3337        0.6580        1.6315        1.5853        2.3592        2.3686        1.8725        1.5126        1.2132        1.7024        1.1541        1.0951        1.3790        0.8643        0.4033        0.3899        0.7116        0.1709        0.0315        0.4986        0.4010        0.1260        0.0578        0.4128        0.1744        0.0225        0.4392        0.3703        0.4492        0.6705        1.2901        1.3938        1.2099        1.1889        1.0181        0.9745        0.8316        0.6571        0.5207        0.1666        0.2364        0.0129        0.5136        0.2524        0.3065        0.4949        0.0378        0.0273        0.0345        0.0484        0.1195        0.1478        0.6543        0.4663        1.2888        0.2402        0.0775        0.0987        0.1905        0.2237        0.2676        0.3233        0.9051        0.9591        0.9465        1.0935        1.6953        1.5029        1.3086        1.5130        1.2267        1.2390        1.2223        1.1737        1.1385        1.0886        1.0897        1.1389        0.9720        1.0403        1.1226        1.6393        1.9131        1.6860        1.8110        2.1525        3.0419        4.3654        4.0721        4.3756        5.6752        6.1198        5.7931        5.6993        5.8584        5.2394        5.3460        5.6463        5.6943        6.2523        7.1914        6.9158        6.6926        6.8946        7.1126        7.3257        4.4119        4.4568        6.8423        0.0000        0.0000        0.0000        0.0000        0.0000        0.0000        0.0000        0.0000        0.0000        0.0000        0.0000        0.0000        0.0000        0.0000        0.0000        0.0000        0.0000        0.0000        0.0000        0.0000        0.0000        0.0000        0.0000        0.0000        0.0000        0.0000        0.0000        0.0000        0.0000        0.0000        0.0000        0.0000        0.0000        0.0000        0.0000        0.0000        0.0000        0.0000        0.0000        0.0000        0.0000        0.0000        0.0000        0.0000        0.0000        0.0000        0.0000        0.0000        0.0000        0.0000        0.0000        0.0000        0.0000        0.0000        0.0000
        0.0000        0.0000        0.0000        0.0000        0.0000        0.0000        0.0000        0.0000        0.0000        0.0000       12.2680       16.5636        9.4009        5.9524        4.7831        4.9838        2.5859        2.2071        0.9675        0.0193        0.0180        0.0166        0.0150        1.1203        1.6188        0.5094        0.5759        0.0000        0.5033        0.8371        1.8809        3.2472        3.6349        1.7177        3.8268        1.9432        1.5520        1.2020        0.2421        0.4259        0.2920        0.2051        0.0966        0.0383        0.0076        0.0082        0.0451        0.0385        0.0168        0.0173        0.0176        0.4870        0.1063        0.5115        2.5244        0.8058        0.0225        0.0692        0.0710        0.8111        0.7761        0.3693        0.2724        0.0931        0.0303        0.0873        0.9492        2.5058        1.3637        1.6740        1.6389        0.3213        0.1231        0.5990        0.7691        0.9622        0.7792        0.5014        0.3334        0.1296        0.4775        0.4045        0.1379        0.0603        0.0266        0.1912        0.0677        0.0532        0.0713        0.1199        0.2091        0.0764        0.3337        0.2832        0.8014        0.7134        0.8981        1.0123        0.8400        0.4940        0.9155        0.9762        0.2345        0.0300        0.0231        0.0066        0.2069        0.0142        0.0170        0.0262        0.0256        0.4144        0.1994        0.3107        0.5402        1.1107        1.0300        0.9555        1.3198        0.8141        0.8025        0.7624        0.5701        0.0650        0.0495        0.1151        0.0000        0.2195        0.2481        0.2623        0.2007        0.0430        0.0274        0.0334        0.0608        0.1511        0.4765        0.3506        0.3542        0.2123        0.1191        0.1125        0.1204        0.2033        0.2166        0.2465        0.2938        0.6866        0.9620        0.8418        0.8660        1.3114        1.1030        1.1701        1.4899        1.2683        1.3653        1.3535        1.2303        1.1244        1.5371        0.9907        1.0992        0.9859        1.0770        1.2186        1.4457        2.3097        2.2147        2.4536        3.6220        4.6100        4.8384        4.8811        5.3032        5.2465        5.6014        7.0458        5.8870        5.4481        5.5961        5.7780        6.3543        6.3868        7.1574        7.6880        7.5322        7.4090        7.4721        7.5688        7.5893        4.3839        4.4081        0.0000        0.0000        0.0000        0.0000        0.0000        0.0000        0.0000        0.0000        0.0000        0.0000        0.0000        0.0000        0.0000        0.0000        0.0000        0.0000        0.0000        0.0000        0.0000        0.0000        0.0000        0.0000        0.0000        0.0000        0.0000        0.0000        0.0000        0.0000        0.0000        0.0000        0.0000        0.0000        0.0000        0.0000        0.0000        0.0000        0.0000        0.0000        0.0000        0.0000        0.0000        0.0000        0.0000        0.0000        0.0000        0.0000        0.0000        0.0000        0.0000        0.0000        0.0000        0.0000        0.0000        0.0000        0.0000        0.0000
        0.0000        0.0000        0.0000        0.0000        0.0000        0.0000        0.0000        0.0000        0.0000        0.0000       11.6688       14.1844       16.6487       26.8945       21.5290       10.2140        4.6014        3.6572        1.2777        0.2411        2.5554        0.6917        0.2043        0.1259        0.1109        0.0904        0.0649        0.0000        0.5732        2.0914        4.0562        1.8649        0.5661        1.3494        2.3320        0.4943        1.6679        0.7948        0.3762        0.2894        0.3246        0.0720        0.0039        0.5019        0.9747        0.0800        0.0459        0.1275        2.1250        0.0618        0.0807        0.8689        0.2441        0.5061        0.3711        0.1342        0.3566        0.2517        3.3736        5.1040        2.0391        2.5515        0.2799        0.1805        0.3826        0.3333        0.6673        0.9580        0.1352        0.3547        0.1326        0.5840        0.6004        0.5906        0.7145        0.6664        0.6293        0.5782        0.5191        0.5568        0.5475        0.4582        0.4473        0.1014        0.2432        0.3884        0.2694        0.0391        0.1584        0.0708        0.0422        0.1207        0.6516        0.3482        0.0896        0.5463        1.1205        1.3643        0.6696        0.7487        0.6775        0.5621        0.4798        0.0468        0.0586        0.0538        0.0874        0.2708        0.1572        0.8164        0.7817        0.3827        0.0649        0.0803        0.2346        0.4687        0.5676        0.3828        0.4158        0.6359        0.7408        0.7545        1.0244        0.4517        0.2742        0.4780        0.3619        0.3815        0.3519        0.3287        0.2559        0.0732        0.0383        0.0513        0.0895        0.8015        0.5969        0.7283        0.9235        0.5870        0.5670        0.5475        0.5278        1.3069        0.3252        0.3493        0.4102        0.4758        0.5394        0.9808        0.5821        0.4495        0.4750        0.8933        0.6039        1.2766        1.4525        1.4456        1.2555        0.8868        0.4310        0.4238        0.6815        0.9964        1.1323        1.3338        1.5791        3.2654        2.6105        4.4103        6.3144       12.5691        7.8541        7.4090        5.4589        5.0441       11.4818        6.3231        6.8021        7.3385        6.2971        6.7863        7.8817       10.4969       11.8506       11.8051       16.0743       13.1805        8.5427        8.3509        0.0000        0.0000        0.0000        0.0000        0.0000        0.0000        0.0000        0.0000        0.0000        0.0000        0.0000        0.0000        0.0000        0.0000        0.0000        0.0000        0.0000        0.0000        0.0000        0.0000        0.0000        0.0000        0.0000        0.0000        0.0000        0.0000        0.0000        0.0000        0.0000        0.0000        0.0000        0.0000        0.0000        0.0000        0.0000        0.0000        0.0000        0.0000        0.0000        0.0000        0.0000        0.0000        0.0000        0.0000        0.0000        0.0000        0.0000        0.0000        0.0000        0.0000        0.0000        0.0000        0.0000        0.0000        0.0000        0.0000        0.0000        0.0000        0.0000
        0.0000        0.0000        0.0000        0.0000        0.0000        0.0000        0.0000        0.0000        0.0000        0.0000        0.0000       13.1544       20.1709       17.8085       26.1296       31.5820       23.9795       16.9451        1.5295        0.3115        0.3152        0.3067        0.9984        1.2732        0.1488        0.1213        0.0876        0.0000        0.0000        0.2499        0.6040        0.4194        0.9094        0.3112        0.0000        0.1725        0.2003        0.4754        0.2020        0.3440        0.3412        0.4294        0.4235        0.2189        0.0064        0.9417        0.0855        0.2209        0.0102        0.0197        0.0110        0.8117        0.2709        0.2766        0.8824        0.9501        0.5962        0.0192        0.1138        0.8728        0.0169        1.7363        2.4952        1.7452        1.1090        0.4657        0.1903        0.1238        0.5509        1.1620        0.1650        0.6723        0.6759        0.6640        0.6335        0.7933        0.7590        0.8347        0.9446        0.6960        0.6033        0.5195        0.4884        0.1458        0.1335        0.0443        0.1980        0.0463        0.0576        0.1450        0.2193        1.0987        0.0997        0.0965        0.1122        0.9404        1.4376        0.7175        0.7006        0.8036        0.7681        0.6795        0.5108        0.0259        0.0607        0.0662        0.0432        0.4359        0.5331        0.6442        0.3053        0.2884        0.1250        0.2112        0.1796        0.2879        0.1795        0.4226        0.6779        0.5587        0.6048        0.5299        0.6144        0.7070        0.5528        0.3124        0.3407        0.4774        0.4507        0.3948        0.3069        0.0741        0.0442        0.0554        0.2965        1.3669        0.7214        0.9275        0.8135        0.7321        0.7166        0.6745        0.6059        1.9972        1.2300        0.3158        0.3648        0.4266        0.4684        0.4925        0.4903        0.3921        0.3685        0.5230        0.5976        1.3134        1.6034        1.5937        1.3100        0.5176        1.8507        0.3850        0.4838        1.0087        1.2012        1.4517        1.7752        5.0465        5.0300        3.2919        3.5578        5.2410        5.9544        5.9642        6.3512        8.1386        8.0152       10.6816       11.5081       10.2013       13.5728       14.4370       11.4592       14.5567       14.2468       14.4739       14.3998        9.8937        9.7864        0.0000        0.0000        0.0000        0.0000        0.0000        0.0000        0.0000        0.0000        0.0000        0.0000        0.0000        0.0000        0.0000        0.0000        0.0000        0.0000        0.0000        0.0000        0.0000        0.0000        0.0000        0.0000        0.0000        0.0000        0.0000        0.0000        0.0000        0.0000        0.0000        0.0000        0.0000        0.0000        0.0000        0.0000        0.0000        0.0000        0.0000        0.0000        0.0000        0.0000        0.0000        0.0000        0.0000        0.0000        0.0000        0.0000        0.0000        0.0000        0.0000        0.0000        0.0000        0.0000        0.0000        0.0000        0.0000        0.0000        0.0000        0.0000        0.0000        0.0000
        0.0000        0.0000        0.0000        0.0000        0.0000        0.0000        0.0000        0.0000        0.0000        0.0000        0.0000        0.0000        0.0000        0.0000        6.9751       19.2088       14.0885        5.8817        0.7127        0.3326        1.2187        1.1732        1.1209        0.2091        6.1694        1.5330        0.1187        0.0000        0.0000        0.0000        0.0521        0.1879        0.0000        0.0000        0.0000        0.2223        0.0000        0.0000        0.0000        0.0203        0.0006        0.0374        0.0025        0.0043        0.5090        1.4595        0.0439        0.0545        0.0102        0.0609        0.0790        0.2188        0.1000        0.2612        0.7826        0.1836        0.4087        0.0613        0.0131        0.0186        0.2892        1.8708        0.6507        1.4169        2.6014        0.3345        0.8172        0.2601        0.2621        0.2617        0.1846        0.7517        0.7526        0.7551        0.7430        1.0191        1.0120        0.9772        1.3600        0.9212        0.8617        0.6894        0.7655        0.2250        0.3195        0.2139        0.1857        0.3059        0.4368        0.2807        1.0449        0.1159        0.2733        0.1788        0.3530        0.8817        0.7875        0.9194        0.7523        0.8490        0.8559        0.7901        0.5994        0.0342        0.0667        0.1132        0.1364        0.2783        0.2933        0.8921        0.4342        0.3652        0.3973        0.4899        0.1085        0.6130        0.3019        0.1534        0.2187        0.5872        0.8484        0.5374        0.3750        0.4229        0.5212        0.2930        0.3294        0.4416        0.4749        0.4528        0.3594        0.0988        0.0586        0.0658        0.1109        0.5390        0.6936        0.7620        0.7494        1.7701        1.0191        0.6453        0.5644        0.3225        0.2685        1.7627        0.3599        0.4429        0.5346        0.5640        0.5651        0.4320        0.4552        0.8778        1.2022        1.5597        1.8720        1.8682        1.5668        0.6247        0.4688        0.4423        0.5496        1.1202        1.3011        1.5956        2.0488        3.4066        5.1111        4.4364        4.8794        5.3664        5.8739        6.4329        6.9063        6.7276       11.3283        8.4704       13.9371       12.2809       10.4619       13.1176       11.5252       15.6198       16.2706       14.5282        0.0000        0.0000        0.0000        0.0000        0.0000        0.0000        0.0000        0.0000        0.0000        0.0000        0.0000        0.0000        0.0000        0.0000        0.0000        0.0000        0.0000        0.0000        0.0000        0.0000        0.0000        0.0000        0.0000        0.0000        0.0000        0.0000        0.0000        0.0000        0.0000        0.0000        0.0000        0.0000        0.0000        0.0000        0.0000        0.0000        0.0000        0.0000        0.0000        0.0000        0.0000        0.0000        0.0000        0.0000        0.0000        0.0000        0.0000        0.0000        0.0000        0.0000        0.0000        0.0000        0.0000        0.0000        0.0000        0.0000        0.0000        0.0000        0.0000        0.0000        0.0000        0.0000        0.0000
        0.0000        0.0000        0.0000        0.0000        0.0000        0.0000        0.0000        0.0000        0.0000        0.0000        0.0000        0.0000        0.0000        0.0000        0.0000        0.0000        0.0000        0.0000        2.1795        3.4897        7.4034        1.2862        1.3270        0.9218        0.2312        5.6803        1.6146        0.0000        0.0000        0.0619        0.0000        0.0000        0.0000        0.0000        1.8884        0.9148        0.0458        0.0000        0.0249        0.0617        0.1452        0.0976        0.0020        0.0349        0.7468        0.2290        0.5764        0.4581        0.6563        0.0110        0.0111        0.0179        0.0522        0.0593        0.0269        0.4254        1.6773        1.6586        1.6362        0.1016        2.2442        1.8376        0.2086        0.1428        0.3378        1.4686        2.1268        0.1204        0.7432        0.3884        0.1953        0.8373        0.9850        0.9743        1.4474        1.0796        1.0757        1.5093        0.9603        1.0667        1.2986        1.1061        1.0748        0.5311        0.6624        0.2445        0.3199        0.7461        0.4233        0.6409        0.2316        1.4376        1.2883        0.1030        0.1463        1.0218        0.9093        1.1976        0.8957        1.0282        0.9757        0.8559        0.7340        0.0417        0.0533        0.1398        0.0959        0.0322        0.2941        1.1536        1.3081        0.7970        0.3060        0.2631        0.1141        0.2237        0.1395        0.5269        0.2038        0.3401        0.6170        0.4889        0.6002        0.5580        0.3210        0.2090        0.2690        0.4333        0.5160        0.5033        0.4135        0.1105        0.0811        0.0783        0.1020        0.4353        0.5246        0.5515        0.5410        1.1243        0.4956        0.4619        0.4038        0.2301        1.6892        0.2473        0.4006        0.5542        0.7041        1.2818        1.3581        0.6330        0.6490        0.7476        1.6125        2.0189        2.3461        2.3526        2.1080        0.8433        0.6610        0.6146        0.7072        1.4612        1.5851        1.6571        1.9563        2.8134        5.9122        6.8879        6.2388        5.5186        6.7148        7.3601        7.2634        7.9539        8.5643        7.5003        8.2684       13.5366       10.4450       10.9452       12.0724       14.2611       15.1907       15.4226        0.0000        0.0000        0.0000        0.0000        0.0000        0.0000        0.0000        0.0000        0.0000        0.0000        0.0000        0.0000        0.0000        0.0000        0.0000        0.0000        0.0000        0.0000        0.0000        0.0000        0.0000        0.0000        0.0000        0.0000        0.0000        0.0000        0.0000        0.0000        0.0000        0.0000        0.0000        0.0000        0.0000        0.0000        0.0000        0.0000        0.0000        0.0000        0.0000        0.0000        0.0000        0.0000        0.0000        0.0000        0.0000        0.0000        0.0000        0.0000        0.0000        0.0000        0.0000        0.0000        0.0000        0.0000        0.0000        0.0000        0.0000        0.0000        0.0000        0.0000        0.0000        0.0000        0.0000
        0.0000        0.0000        0.0000        0.0000        0.0000        0.0000        0.0000        0.0000        0.0000        0.0000        0.0000        0.0000        0.0000        0.0000        0.0000        0.0000        0.0000        0.0000        0.0000       26.1678       20.8346        5.4970        1.4530        1.0735        0.2477        0.2328        2.1279        1.8834        1.4242        0.0278        7.5692        1.2604        0.5027        0.0000        3.7323        4.8170        1.2335        0.8453        1.8782        2.5477        2.7725        1.3834        0.0000        0.0771        0.2668        0.1950        0.3371        1.8969        1.7633        2.4139        0.0458        0.2356        0.3574        0.3928        1.2073        1.0595        2.5128        2.1627        0.3005        0.4266        1.8264        3.4994        1.2815        0.6613        0.2986        0.6506        0.3676        0.4500        0.9040        0.4129        0.9570        1.5600        1.4880        1.7985        2.4596        1.5886        1.3749        1.2287        1.1667        1.3841        1.3845        1.7733        1.5375        1.5161        0.7410        0.7642        1.2428        2.4885        0.3499        0.2166        0.8853        2.0185        1.0544        1.7501        1.2778        1.5295        1.5303        1.6336        1.6540        1.2171        1.1662        0.9395        0.8639        0.8931        0.7696        0.9780        0.6560        0.3190        0.2569        0.5329        0.4646        0.1907        0.0829        0.1203        0.1619        0.2941        0.5773        0.5014        0.5269        0.6920        0.6765        1.0326        1.1910        0.6348        0.3899        0.7457        0.1278        0.6118        0.6292        0.6364        0.5546        0.4246        0.3370        0.2915        0.2994        0.0443        0.0455        0.0907        0.0539        0.0000        0.0545        0.0000        0.0000        0.0000        0.0180        0.0000        0.0000        5.9911        3.5037        2.0238        2.6218        1.4591        1.9711        1.7859        2.3587        3.2641        3.4450        4.2551        4.0365        3.1561        6.0059        3.6667        1.6424        1.6710        1.8760        4.3525        4.6128        3.3484        9.3768        4.9153        6.7192        5.6995        5.7000        6.7055        7.5139        6.3303        6.5086        7.5484        8.6877       10.7011       11.0070       10.8634       12.5545       15.0667       15.4049       18.1641        0.0000        0.0000        0.0000        0.0000        0.0000        0.0000        0.0000        0.0000        0.0000        0.0000        0.0000        0.0000        0.0000        0.0000        0.0000        0.0000        0.0000        0.0000        0.0000        0.0000        0.0000        0.0000        0.0000        0.0000        0.0000        0.0000        0.0000        0.0000        0.0000        0.0000        0.0000        0.0000        0.0000        0.0000        0.0000        0.0000        0.0000        0.0000        0.0000        0.0000        0.0000        0.0000        0.0000        0.0000        0.0000        0.0000        0.0000        0.0000        0.0000        0.0000        0.0000        0.0000        0.0000        0.0000        0.0000        0.0000        0.0000        0.0000        0.0000        0.0000        0.0000        0.0000        0.0000
        0.0000        0.0000        0.0000        0.0000        0.0000        0.0000        0.0000        0.0000        0.0000        0.0000        0.0000        0.0000        0.0000        0.0000        0.0000        0.0000        0.0000        0.0000        0.0000       14.2730        5.3582        1.3669        1.0120        0.5175        0.3323        0.2712        0.2178        1.7182        0.4726        3.0241        6.3133        0.2143        0.5419        3.3074        5.6078        3.6737        2.2097        3.9584        1.5750        1.7914        0.7649        1.0781        0.1059        1.0357        0.8357        0.3195        0.6459        3.0446        3.6480        1.8979        0.1540        1.0883        2.5325        1.9432        3.3377        0.9852        0.2900        2.0327        1.0372        0.1276        0.9530        0.7417        0.3544        0.1492        0.3403        1.2221        0.4838        4.3932        2.0814        1.5251        3.6739        2.4012        2.1982        2.1937        2.8776        2.3578        2.1094        2.1494        2.1542        1.8062        1.4146        0.9962        1.5584        1.6612        1.0872        1.0541        1.3514        1.9604        0.6016        0.3380        1.5725        1.4379        0.8190        1.3066        1.3627        1.3777        1.5538        1.5917        1.5146        1.3005        1.2564        1.0666        1.0568        1.2404        0.9611        0.9146        0.7070        0.4096        0.2966        0.2142        0.2583        0.1909        0.1470        0.2629        0.1248        0.2429        0.3085        0.7602        1.0140        0.8471        0.9668        1.7503        2.2201        0.2991        0.6381        0.3681        0.0512        0.5121        0.6627        1.2297        0.5998        0.5039        0.4028        0.3320        0.2809        0.0398        0.0220        0.0172        0.0281        0.0152        0.0000        0.0000        0.0181        0.0216        0.0217        0.1089        2.2249        5.9061        3.2207        4.5089        1.6252        1.8046        3.0890        2.5526        2.5370        5.4951        4.0056        3.9941        3.5862        2.4095        3.1816        1.8168        2.2354        4.0631        5.8657        4.1674        2.9535        7.0579       10.9584        6.4515        6.6244        6.3326        5.7039        6.2896        6.8431        6.2634        7.7467        9.1381       10.2484       11.4770       11.8897       12.6714       13.3562       14.7933       15.8774       18.9497       20.3645       21.8550        0.0000        0.0000        0.0000        0.0000        0.0000        0.0000        0.0000        0.0000        0.0000        0.0000        0.0000        0.0000        0.0000        0.0000        0.0000        0.0000        0.0000        0.0000        0.0000        0.0000        0.0000        0.0000        0.0000        0.0000        0.0000        0.0000        0.0000        0.0000        0.0000        0.0000        0.0000        0.0000        0.0000        0.0000        0.0000        0.0000        0.0000        0.0000        0.0000        0.0000        0.0000        0.0000        0.0000        0.0000        0.0000        0.0000        0.0000        0.0000        0.0000        0.0000        0.0000        0.0000        0.0000        0.0000        0.0000        0.0000        0.0000        0.0000        0.0000        0.0000        0.0000
        0.0000        0.0000        0.0000        0.0000        0.0000        0.0000        0.0000        0.0000        0.0000        0.0000        0.0000        0.0000        0.0000        0.0000        0.0000        0.0000        0.0000        0.0000        0.0000        0.0000        3.6093        6.1290        7.0589        8.0566        1.9093        0.2448        0.2028        0.1043        1.5559        4.3422        1.5877        1.3891        3.1506        3.8604        3.3668        2.7196        1.0788        0.8268        0.7283        0.0108        0.0649        0.0000        0.0000        0.0070        0.0000        0.0000        0.0000        1.6949        2.3156        0.8427        0.5856        0.4272        0.0685        0.0772        0.3777        0.0670        0.5279        1.2289        0.0772        0.0361        0.0325        0.2196        0.0328        0.1083        0.6317        0.9100        0.7881        0.6248        1.2198        2.4280        3.5373        3.2847        3.5018        1.7242        1.7924        1.4160        1.3818        2.1477        2.1101        1.8926        1.7019        1.2492        1.4914        1.1720        0.7583        0.7259        0.7351        0.7143        1.0071        0.5121        0.4312        0.7796        0.9167        1.1117        1.3495        1.4982        1.6886        1.7189        1.5705        1.3659        1.2430        1.1158        1.1287        1.2863        1.1630        0.9843        0.9674        0.6136        0.6790        0.2698        0.2565        0.0469        0.2011        0.0689        0.2674        0.3614        0.4276        0.7379        1.5770        1.4709        0.4684        0.4886        0.7021        0.5039        1.1836        1.5245        0.0910        1.8821        1.1394        1.0623        0.6348        0.6543        0.4038        0.3088        0.2651        0.0208        0.0091        0.0039        0.0053        0.0000        0.0375        0.1219        0.4013        0.9416        0.7388        0.4054        0.1187        1.1755        1.5355        1.7915        1.8694        2.0827        2.2197        2.3815        2.6972        4.4321        4.2086        5.2411        3.7392        2.5150        2.6572        2.7561        2.4135        2.6860        3.8661        3.6122        3.7631        7.4548       13.4454        3.4601        5.7753        5.4574        5.6837        6.7794        7.1443        6.9368        7.6652        8.4568       10.0599       11.8069       12.5651       13.3909       13.3199       29.5182       29.1554       28.9883       18.7229       19.4660       20.8818        0.0000        0.0000        0.0000        0.0000        0.0000        0.0000        0.0000        0.0000        0.0000        0.0000        0.0000        0.0000        0.0000        0.0000        0.0000        0.0000        0.0000        0.0000        0.0000        0.0000        0.0000        0.0000        0.0000        0.0000        0.0000        0.0000        0.0000        0.0000        0.0000        0.0000        0.0000        0.0000        0.0000        0.0000        0.0000        0.0000        0.0000        0.0000        0.0000        0.0000        0.0000        0.0000        0.0000        0.0000        0.0000        0.0000        0.0000        0.0000        0.0000        0.0000        0.0000        0.0000        0.0000        0.0000        0.0000        0.0000        0.0000        0.0000        0.0000        0.0000
        0.0000        0.0000        0.0000        0.0000        0.0000        0.0000        0.0000        0.0000        0.0000        0.0000        0.0000        0.0000        0.0000        0.0000        0.0000        0.0000        0.0000        0.0000        0.0000        0.0000        0.0000        3.6508        2.3046        4.2412        2.7821        0.9833        0.2250        0.0895        0.1831        0.1110        0.3870        0.0000        0.0290        0.0510        0.9567        0.1176        0.0000        0.0423        0.0372        0.0000        0.0000        0.0000        0.0000        0.0000        0.0000        0.0000        0.0000        0.0000        0.0000        0.0879        0.8463        0.8765        0.1327        0.0591        0.3935        0.3283        0.1653        0.0527        0.0752        0.0366        0.4133        0.1070        0.2537        0.4198        0.2560        0.4159        0.5582        1.7826        2.1731        1.9051        1.5916        1.8830        1.0009        0.9278        0.9496        1.4652        1.1957        1.2389        1.4768        1.8473        1.2054        1.0272        1.3550        1.2569        0.5880        0.4609        0.6059        0.5561        0.4449        0.8730        0.8255        0.8306        0.9049        1.0831        1.2735        1.5235        1.7089        1.7618        1.6141        1.3872        1.2482        1.1090        1.7040        1.6040        1.1258        1.0635        1.1556        0.7340        0.3883        0.6407        0.4941        0.0505        0.0728        0.1132        0.0698        0.7731        0.7873        1.3660        1.3354        0.7668        0.8836        0.6451        0.8676        0.0670        0.1160        0.1004        0.0482        1.2935        0.8595        0.7328        0.5848        0.4313        0.3286        0.2202        0.1728        0.0391        0.1013        0.3199        0.0867        0.0000        0.1025        0.0659        0.0677        0.0268        0.0038        0.0892        0.0000        2.1721        1.7323        2.4599        2.5165        2.5658        2.8434        3.0615        2.7423        4.1014        3.9542        3.8689        3.4841        2.4196        2.1335        1.9958        3.5551        3.0850        2.4732        2.2870        3.9592        8.8502       16.4197        6.3666        9.3676        4.8962        5.5598        6.1924        7.0396        8.4471        9.0149       11.2364        9.1502       13.9247       14.3908       15.2081       15.6533       44.2738       46.6925       26.8307       18.2145       19.4889       20.5675       18.1954        0.0000        0.0000        0.0000        0.0000        0.0000        0.0000        0.0000        0.0000        0.0000        0.0000        0.0000        0.0000        0.0000        0.0000        0.0000        0.0000        0.0000        0.0000        0.0000        0.0000        0.0000        0.0000        0.0000        0.0000        0.0000        0.0000        0.0000        0.0000        0.0000        0.0000        0.0000        0.0000        0.0000        0.0000        0.0000        0.0000        0.0000        0.0000        0.0000        0.0000        0.0000        0.0000        0.0000        0.0000        0.0000        0.0000        0.0000        0.0000        0.0000        0.0000        0.0000        0.0000        0.0000        0.0000        0.0000        0.0000        0.0000        0.0000        0.0000
        0.0000        0.0000        0.0000        0.0000        0.0000        0.0000        0.0000        0.0000        0.0000        0.0000        0.0000        0.0000        0.0000        0.0000        0.0000        0.0000        0.0000        0.0000        0.0000        0.0000        0.0000        2.1398        2.7318        3.7226        3.0842        1.6552        0.5080        0.2455        0.1444        0.0782        0.4191        0.1079        1.1246        0.9678        0.5279        0.2918        0.2478        0.5123        0.1852        0.1854        0.7280        0.3884        0.1785        0.3170        0.0000        0.0000        0.0203        0.7261        0.0868        0.1211        1.0239        0.8957        0.9289        0.2372        0.1754        0.1420        0.3260        0.8836        0.3184        0.8713        0.2724        0.2575        0.9676        1.9572        1.2027        0.5102        0.1379        0.3096        0.3650        0.4527        0.3314        1.0939        1.1435        1.1048        1.2795        1.7099        1.2059        0.9638        0.8913        0.8765        1.0022        1.0011        1.1065        0.7306        0.6181        0.2696        0.1651        0.1946        0.0730        0.1288        0.2538        0.9425        0.9199        1.1577        1.3812        1.6998        1.9195        2.2662        1.7397        1.5990        1.4500        1.3297        1.8821        1.4672        1.0167        0.5339        0.6539        0.8073        0.7549        0.7959        0.4144        0.4615        0.5564        0.8936        0.9897        0.8120        0.7557        1.3630        1.0347        1.3878        0.9522        1.1789        0.9210        0.4055        0.7679        0.4674        1.7034        0.7571        0.4455        0.4512        0.3524        0.2947        0.3432        0.0000        0.0000        0.1321        0.7517        0.6396        0.1199        0.1579        0.2189        0.3461        0.4926        0.6205        0.7290        1.0070        1.3712        3.3228        2.4240        3.4809        2.9540        3.0515        3.1484        3.2664        3.4421        3.3294        3.0068        2.9096        2.6848        2.3402        2.5496        1.9442        1.9936        2.4457        2.7107        3.9874        2.8910       11.3356       18.6077        8.4735        7.0587        5.2890        7.8052       10.2645        8.0012        6.1269        7.0996       10.5582        8.3145       13.5494       16.8995       18.6637       25.2325       25.4932       35.8031       29.4226       19.9279       21.2605       21.0477       22.7017        0.0000        0.0000        0.0000        0.0000        0.0000        0.0000        0.0000        0.0000        0.0000        0.0000        0.0000        0.0000        0.0000        0.0000        0.0000        0.0000        0.0000        0.0000        0.0000        0.0000        0.0000        0.0000        0.0000        0.0000        0.0000        0.0000        0.0000        0.0000        0.0000        0.0000        0.0000        0.0000        0.0000        0.0000        0.0000        0.0000        0.0000        0.0000        0.0000        0.0000        0.0000        0.0000        0.0000        0.0000        0.0000        0.0000        0.0000        0.0000        0.0000        0.0000        0.0000        0.0000        0.0000        0.0000        0.0000        0.0000        0.0000        0.0000        0.0000
        0.0000        0.0000        0.0000        0.0000        0.0000        0.0000        0.0000        0.0000        0.0000        0.0000        0.0000        0.0000        0.0000        0.0000        0.0000        0.0000        0.0000        0.0000        0.0000        0.0000        0.0000        4.0731        2.0090        2.4987        1.0940        0.5079        1.3902        0.4912        0.8419        0.0469        0.0379        0.1458        0.0554        0.0366        0.0261        0.0000        0.6337        0.2306        0.1006        0.0875        0.0000        0.0569        0.0000        0.0404        0.0000        0.0000        0.2276        0.5063        0.1260        0.1473        0.1455        1.0732        1.9182        1.9643        1.9370        0.1760        0.2695        0.3034        0.3509        0.2529        0.1482        0.4556        0.1926        0.3960        0.1649        0.4836        0.2609        0.2233        0.2708        1.3271        0.4583        1.1080        1.1770        1.2124        1.1012        1.1040        1.2344        1.2981        1.2762        1.1216        1.7559        1.0792        0.9773        0.4221        0.3855        0.3832        0.4135        0.2397        0.1569        0.4536        0.8703        1.4171        0.9180        1.0938        1.3466        1.8045        1.9709        2.0210        2.7002        2.1835        1.8119        1.4125        1.3005        0.6590        0.5438        0.4136        0.7572        0.7539        0.4907        0.5848        0.3449        0.5738        0.9005        0.9800        0.7858        0.8423        1.0294        1.0767        0.9595        0.7852        1.0542        2.7440        2.4175        2.8207        0.8592       10.0528       18.1459        2.3076        1.3354        0.7388        1.0199        2.1103        1.7758        0.4310        0.0000        0.0000        0.1069        0.1095        0.0006        0.2499        0.3917        0.5458        0.6841        2.3491        1.0520        1.3154        1.6773        2.2109        3.0659        2.9186        3.3868        3.3926        3.3647        3.4029        3.3712        3.5299        3.0552        2.8009        2.7855        2.1799        1.9150        1.9689        2.0536        3.4541        3.8599        4.5433        9.7794       16.5387       10.7328        8.1738       11.2550        4.7250        6.1058        8.4736        6.4205        6.0204        6.7798       11.4827       15.8148       16.5549       15.6080       19.1344       20.2460       17.7287       23.3972       26.0725       27.3601       25.0895       23.9627       25.1290        0.0000        0.0000        0.0000        0.0000        0.0000        0.0000        0.0000        0.0000        0.0000        0.0000        0.0000        0.0000        0.0000        0.0000        0.0000        0.0000        0.0000        0.0000        0.0000        0.0000        0.0000        0.0000        0.0000        0.0000        0.0000        0.0000        0.0000        0.0000        0.0000        0.0000        0.0000        0.0000        0.0000        0.0000        0.0000        0.0000        0.0000        0.0000        0.0000        0.0000        0.0000        0.0000        0.0000        0.0000        0.0000        0.0000        0.0000        0.0000        0.0000        0.0000        0.0000        0.0000        0.0000        0.0000        0.0000        0.0000        0.0000        0.0000        0.0000
        0.0000        0.0000        0.0000        0.0000        0.0000        0.0000        0.0000        0.0000        0.0000        0.0000        0.0000        0.0000        0.0000        0.0000        0.0000        0.0000        0.0000        0.0000        0.0000        0.0000        0.0000       11.2342        9.5440        3.5187        2.0192        0.6760        2.0501        4.7638        0.8466        0.0354        0.0293        0.1775        0.1886        0.0364        1.4871        2.5249        0.8349        0.9590        0.1114        0.0836        0.1922        0.0000        0.0583        0.3762        1.1513        1.3049        1.0035        0.4713        1.3379        0.5215        0.7746        0.3259        0.3186        0.6093        0.9751        1.7226        1.9817        0.6576        0.1011        0.1172        0.0959        0.2447        0.3304        0.4539        0.1405        0.1098        0.1186        0.1833        0.2395        0.2453        0.3540        1.3342        1.0274        0.9852        0.9875        0.9288        0.9489        0.9792        1.1467        1.1265        1.7175        1.4132        1.2625        0.5179        0.4112        0.9077        0.9410        0.8563        0.5053        0.2131        0.3337        1.0270        1.3203        0.9741        1.2272        1.5387        1.7517        2.2398        1.9696        1.6111        1.5306        1.3135        1.1152        0.6365        0.4726        0.4342        0.4955        0.3850        0.3591        0.4433        0.4780        0.7328        0.7532        0.7345        0.8141        0.9355        0.8931        1.0485        1.2083        1.3684        1.8640        3.1036        2.9448        1.1936        0.1667        1.6070        5.8994        2.8471        0.5640        0.5764        0.4732        1.3266        1.4605        0.4590        0.0000        0.0214        0.0493        0.0816        0.0804        0.4261        0.5379        0.6697        0.8160        1.0194        1.1536        1.3758        1.6696        2.1711        2.5661        2.8213        2.9376        3.1446        3.2665        3.2970        3.2427        2.7072        3.2302        2.5725        2.4733        3.3166        2.1097        2.0249        3.0270        2.7137        4.0173        3.9392        6.4689        8.8399        8.6602       14.1200        7.2375        4.3511        6.0620        7.3749       10.5078        6.0807        6.8526       15.7955       15.6079       13.5483       15.2295       16.3069       16.0551       16.1389       18.2571       20.5521       27.6786       26.7572       26.0152       27.7846       27.3348        0.0000        0.0000        0.0000        0.0000        0.0000        0.0000        0.0000        0.0000        0.0000        0.0000        0.0000        0.0000        0.0000        0.0000        0.0000        0.0000        0.0000        0.0000        0.0000        0.0000        0.0000        0.0000        0.0000        0.0000        0.0000        0.0000        0.0000        0.0000        0.0000        0.0000        0.0000        0.0000        0.0000        0.0000        0.0000        0.0000        0.0000        0.0000        0.0000        0.0000        0.0000        0.0000        0.0000        0.0000        0.0000        0.0000        0.0000        0.0000        0.0000        0.0000        0.0000        0.0000        0.0000        0.0000        0.0000        0.0000        0.0000        0.0000
        0.0000        0.0000        0.0000        0.0000        0.0000        0.0000        0.0000        0.0000        0.0000        0.0000        0.0000        0.0000        0.0000        0.0000        0.0000        0.0000        0.0000        0.0000        0.0000        0.0000        0.0000        0.0000        4.0595        4.0271        2.3176        1.0610        1.2317        0.2850        0.9289        0.0382        0.0302        0.0626        0.1923        0.0260        0.1379        0.1887        0.3275        0.0000        0.0000        0.0000        0.0828        0.1967        0.2455        0.4290        0.3887        0.0861        0.1278        0.1747        0.5116        0.5856        0.5031        0.5649        0.5833        0.7979        2.2869        2.4940        1.7525        0.2326        0.2155        0.1041        0.0880        0.1660        0.2454        0.7857        0.4752        0.1222        0.0604        0.1401        0.1475        0.1371        0.1286        0.9460        0.7758        0.8642        0.7339        0.8434        0.9648        1.0108        0.9090        1.1873        1.4287        1.3564        0.9814        1.0488        1.0530        1.0970        1.3237        0.7146        0.4547        0.2933        0.1751        0.4820        0.6464        0.7331        0.9622        1.1483        1.3720        1.4007        1.3053        1.2738        1.1484        1.0489        0.9430        0.5959        0.5145        0.4510        0.4274        0.3720        0.4356        0.5765        0.9677        0.7769        1.4670        3.3804        3.1738        0.9267        1.1119        1.1604        1.1670        1.4609        2.5074        4.1597        0.7744        0.4628        0.6111        0.4572        0.0097        0.7554        1.1266        0.8274        0.7728        0.0000        0.0000        0.0314        0.0332        0.0988        0.3110        0.1717        0.2502        0.6504        0.6731        0.7423        0.8307        0.9920        1.0792        1.1988        1.4165        1.8421        2.1620        2.3815        2.4986        2.6921        2.8214        2.8955        2.9462        2.5562        2.6171        2.5764        2.5314        2.6089        2.3574        2.2956        2.4791        3.5150        4.6748        6.2903        8.6447        6.0410       12.2006       13.2007       12.4047        8.0714        9.2642        7.3591        6.9221        6.0202        6.7720        7.4968       25.1311       12.1469       14.3863       14.5368       17.8679       16.7738       16.7803       16.6192       17.2794       20.7987       19.7797       20.5508       21.7051        0.0000        0.0000        0.0000        0.0000        0.0000        0.0000        0.0000        0.0000        0.0000        0.0000        0.0000        0.0000        0.0000        0.0000        0.0000        0.0000        0.0000        0.0000        0.0000        0.0000        0.0000        0.0000        0.0000        0.0000        0.0000        0.0000        0.0000        0.0000        0.0000        0.0000        0.0000        0.0000        0.0000        0.0000        0.0000        0.0000        0.0000        0.0000        0.0000        0.0000        0.0000        0.0000        0.0000        0.0000        0.0000        0.0000        0.0000        0.0000        0.0000        0.0000        0.0000        0.0000        0.0000        0.0000        0.0000        0.0000        0.0000        0.0000
        0.0000        0.0000        0.0000        0.0000        0.0000        0.0000        0.0000        0.0000        0.0000        0.0000        0.0000        0.0000        0.0000        0.0000        0.0000        0.0000        0.0000        0.0000        0.0000        0.0000        0.0000       13.3891        8.7107        4.4251        9.1380        3.0134       10.2230        2.0988        2.3394        8.6545        0.1740        4.0942        3.7209        1.5072        1.7972        4.2820        0.4106        2.7515        3.0223        2.6651        0.2687        0.8588        0.7787        0.3905        0.5142        1.6807        1.0095        1.8230        2.7180        2.4114        2.4387        1.8610        1.6043        1.2696        1.1585        1.8722        0.2822        2.2923        1.0099        1.2239        0.6185        0.4065        0.3665        0.8039        0.5036        0.5873        0.3340        0.0679        0.1011        0.0665        0.0583        0.0484        0.3057        0.1953        0.0278        0.4431        0.4630        0.5535        0.7913        1.4091        1.7472        1.3941        1.2470        1.5732        1.4885        1.7610        1.4414        1.3688        0.9496        0.8470        0.6051        0.3373        0.6454        0.4002        0.3193        1.0175        1.1490        1.1263        0.9884        0.8181        0.7078        0.6746        0.8091        0.9349        0.8362        0.7687        0.8093        0.6348        0.6378        1.0134        0.7870        1.1804        2.5283        2.3667        2.0543        2.9193        1.8395        1.5869        2.1993        4.8303        4.0845        2.4817        0.6688        0.5475        2.5015        0.9850        1.1884        1.3017        1.5194        1.1590        1.1523        1.3644        1.0825        1.0686        0.9554        0.9105        0.8880        0.7471        0.7108        0.6919        0.6918        0.6880        0.7003        0.5985        0.6045        0.6052        0.6274        0.8791        1.0030        1.1084        1.1761        1.4380        1.5248        2.6840        2.5631        3.3082        3.9661        3.0755        2.8798        3.4894        4.8367        6.7247        7.7740        4.9472        4.6471        9.2149        6.8477        6.0351        8.3320        9.0950        9.0087       12.3029       12.3637       16.9565       13.8798       11.5664       12.2335        9.8220       19.5625       24.8439       31.2227       20.8862       17.2148       15.6628       16.5630       16.6424       20.2552       20.1374       17.9173       19.1851       21.2275       16.3430        0.0000        0.0000        0.0000        0.0000        0.0000        0.0000        0.0000        0.0000        0.0000        0.0000        0.0000        0.0000        0.0000        0.0000        0.0000        0.0000        0.0000        0.0000        0.0000        0.0000        0.0000        0.0000        0.0000        0.0000        0.0000        0.0000        0.0000        0.0000        0.0000        0.0000        0.0000        0.0000        0.0000        0.0000        0.0000        0.0000        0.0000        0.0000        0.0000        0.0000        0.0000        0.0000        0.0000        0.0000        0.0000        0.0000        0.0000        0.0000        0.0000        0.0000        0.0000        0.0000        0.0000        0.0000        0.0000        0.0000        0.0000
        0.0000        0.0000        0.0000        0.0000        0.0000        0.0000        0.0000        0.0000        0.0000        0.0000        0.0000        0.0000        0.0000        0.0000        0.0000        0.0000        0.0000        0.0000        0.0000        0.0000       17.2946       13.9604       10.2037        4.1844        2.3246        3.5418        4.0429        2.8096        7.1441        3.6754        1.2433        2.8646        6.8497        2.5054        1.9419        2.4071        4.3804        3.3667        4.9541        3.2515        0.1324        0.0395        0.0986        0.0380        0.1978        0.4843        0.6172        1.6624        2.4673        2.7187        1.8745        1.1657        1.3405        0.7803        1.4803        0.4619        0.4494        0.2484        0.1746        0.5603        2.6688        0.8936        0.2421        0.6220        0.4475        0.3421        0.3040        0.0405        0.1759        0.4101        0.2719        0.1130        0.0000        0.0924        0.0580        0.2978        0.3287        0.5435        0.7766        1.1747        1.4225        1.7752        1.3716        1.1718        1.1947        1.0886        1.3824        1.1283        0.9243        0.6827        0.7018        0.8665        0.5909        0.3802        0.5337        0.7906        0.8723        1.1569        1.0994        0.6885        0.5897        0.5236        0.5593        0.8316        0.9885        0.9732        0.9096        0.7836        1.0358        1.0065        1.7918        2.0001        2.0553        2.1909        1.7283        1.5588        1.8791        2.0751        1.3584        2.2535        2.4260        1.6537        1.4498        0.7838        0.9242        2.7285        0.8995        1.3586        1.3275        1.4259        1.4711        2.4707        1.5727        1.5469        1.4665        1.2602        1.2878        1.0773        0.9667        0.8932        0.8192        0.7811        0.7558        0.5981        0.5874        0.5253        0.5054        0.6694        0.7833        0.8521        0.9202        1.1430        1.2200        1.9368        1.5090        2.0576        4.2616        3.8241        3.7750        3.2512        5.4057        7.1202        8.0182        5.6923        5.6134        6.0792        5.6266        8.8894       14.6588       12.3859        7.8166       10.0972        8.1876       11.0169       11.0533        8.6241       12.1479       14.1635       11.8670       69.1429       29.1028       13.5891       14.6771       14.3026       15.3858       16.5801       17.0057       18.4900       19.9449       19.4595       17.3273       16.8898       17.1335        0.0000        0.0000        0.0000        0.0000        0.0000        0.0000        0.0000        0.0000        0.0000        0.0000        0.0000        0.0000        0.0000        0.0000        0.0000        0.0000        0.0000        0.0000        0.0000        0.0000        0.0000        0.0000        0.0000        0.0000        0.0000        0.0000        0.0000        0.0000        0.0000        0.0000        0.0000        0.0000        0.0000        0.0000        0.0000        0.0000        0.0000        0.0000        0.0000        0.0000        0.0000        0.0000        0.0000        0.0000        0.0000        0.0000        0.0000        0.0000        0.0000        0.0000        0.0000        0.0000        0.0000        0.0000        0.0000        0.0000
        0.0000        0.0000        0.0000        0.0000        0.0000        0.0000        0.0000        0.0000        0.0000        0.0000        0.0000        0.0000        0.0000        0.0000        0.0000        0.0000        0.0000        0.0000        0.0000        0.0000       17.6291       14.0442       11.0207        5.0875        3.1111        2.0070        1.6749        6.6117        4.0483        5.8023        7.3090        6.5982        6.2329        2.8054        3.1588        3.9978        2.1620        3.4457        6.3056        3.6631        0.4171        0.0400        0.0638        0.1639        0.1579        0.9774        0.0624        1.3802        1.7477        0.7224        0.7129        0.3303        0.3551        0.3656        1.2096        0.3168        0.6123        0.5568        1.0581        1.4804        1.6162        0.9437        1.3972        1.4022        0.6817        0.3862        0.5266        0.5140        0.6461        0.7990        0.0431        0.0216        0.0259        0.0860        0.0064        0.1837        0.2946        0.4917        0.5878        1.2126        1.5475        1.6281        1.4407        1.4619        1.1996        1.4296        1.9009        1.3834        0.5951        0.3580        0.5595        0.1542        0.3222        0.4395        0.4347        1.0927        1.1152        0.9934        1.0108        0.4008        0.3653        0.4085        0.5131        0.8854        1.1740        1.3568        1.2962        1.1042        1.7313        2.5230        3.4035        3.0651        4.7646        4.2953        5.5125        9.6464        7.8699        2.1228        3.5503        6.4455        4.3998        7.6554        3.2985        1.7511        0.9409        1.0050        1.2179        1.6276        1.8798        2.0391        2.1352        2.2185        2.4215        2.3999        2.2752        1.9149        1.8616        1.6572        1.4845        1.3418        1.1885        1.0703        1.1761        1.2578        0.8636        0.7783        0.6575        0.7350        0.8114        0.8727        0.9219        1.1208        1.1747        1.3102        1.5202        2.5367        2.9169        2.9646        2.6391        3.1462        3.5155        8.2807        4.3168        3.8292        5.4816        7.4756        6.3626       12.1097       12.7516       11.2179        8.1610        7.2094       10.4591       23.3846        8.4834       14.9676       14.2707       15.1829       10.2173       11.8683       14.9857       10.4773       11.4607       13.1818       14.4212       15.2153       15.6940       18.3007       17.9206       17.7830       17.3586       14.1479       16.7721       17.8154        0.0000        0.0000        0.0000        0.0000        0.0000        0.0000        0.0000        0.0000        0.0000        0.0000        0.0000        0.0000        0.0000        0.0000        0.0000        0.0000        0.0000        0.0000        0.0000        0.0000        0.0000        0.0000        0.0000        0.0000        0.0000        0.0000        0.0000        0.0000        0.0000        0.0000        0.0000        0.0000        0.0000        0.0000        0.0000        0.0000        0.0000        0.0000        0.0000        0.0000        0.0000        0.0000        0.0000        0.0000        0.0000        0.0000        0.0000        0.0000        0.0000        0.0000        0.0000        0.0000        0.0000        0.0000        0.0000
        0.0000        0.0000        0.0000        0.0000        0.0000        0.0000        0.0000        0.0000        0.0000        0.0000        0.0000        0.0000        0.0000        0.0000        0.0000        0.0000        0.0000        0.0000        0.0000        0.0000       15.4585       13.3675       11.2412        5.7502        5.2133        3.5938        3.0634        5.2667        4.4241        7.0376        4.7515        8.8172       12.5347        5.4072        3.0908        1.6481        0.2998        0.5673        0.0000        0.0000        0.0439        0.0792        0.7462        0.3441        1.1763        2.1249        2.0937        2.0107        1.3975        1.2954        0.6846        0.3104        0.3708        0.4181        1.7357        1.9381        2.0964        0.8274        2.2981        1.5213        1.0925        0.7623        0.2599        1.1426        0.8722        0.9796        0.8369        0.4602        0.2790        0.0570        0.0914        0.0291        0.0112        0.0022        0.0000        0.2102        0.3848        0.4146        0.5973        1.3538        1.6253        1.7738        1.6110        1.4427        1.3203        1.3647        0.9236        0.2573        0.1194        0.1233        0.2773        0.2768        0.2783        0.2503        0.1420        0.6873        0.9100        0.7533        0.4607        0.2995        0.2735        0.3341        0.4727        1.0374        1.0678        1.9013        2.0389        2.0100        4.4379        2.5713        2.8474        5.7652        4.4853        6.4708        7.6112        9.4122        9.5622        6.7403        5.7895        4.4955       19.6148       13.0955        2.8278        1.5937        1.4106        1.4775        1.8109        2.3961        2.7646        3.0010        3.2267        3.4094        3.6578        3.6343        3.4686        2.9276        2.8093        2.5387        2.2325        2.0114        1.6901        1.5465        1.7158        3.2175        2.6886        1.0626        1.0077        1.0682        1.1376        1.1769        1.1833        1.3805        1.3854        1.5135        1.7576        2.3038        2.5911        2.6609        2.5373        3.0838        2.9202        3.1398       17.3709        3.6095        4.0569        5.4543        6.0066        9.7048        9.3464        8.6208        8.1951        8.3388       11.0113       12.1005       18.9706       15.3880       11.6350       12.9474       14.7709       18.1872        9.6544       10.4515       15.4963       13.4189       14.7738       17.6946       19.2403       20.1446       20.2540       23.7835       19.6242       16.9384       17.1827       17.1161       14.0486        0.0000        0.0000        0.0000        0.0000        0.0000        0.0000        0.0000        0.0000        0.0000        0.0000        0.0000        0.0000        0.0000        0.0000        0.0000        0.0000        0.0000        0.0000        0.0000        0.0000        0.0000        0.0000        0.0000        0.0000        0.0000        0.0000        0.0000        0.0000        0.0000        0.0000        0.0000        0.0000        0.0000        0.0000        0.0000        0.0000        0.0000        0.0000        0.0000        0.0000        0.0000        0.0000        0.0000        0.0000        0.0000        0.0000        0.0000        0.0000        0.0000        0.0000        0.0000        0.0000        0.0000        0.0000
        0.0000        0.0000        0.0000        0.0000        0.0000        0.0000        0.0000        0.0000        0.0000        0.0000        0.0000        0.0000        0.0000        0.0000        0.0000        0.0000        0.0000        0.0000        0.0000        0.0000        0.0000       19.0803       17.0642       26.4166       25.2667       22.4745       18.4152       15.3962       14.8515       10.6878       10.6443        7.5555        4.0678        5.5204        4.5480        2.8834        0.5930        0.1353        1.7269        1.9212        4.3502        4.3411        2.4285        1.5506        3.3487        2.0844        0.7545        2.5495        2.9963        3.1444        3.5675        3.9879        3.6760        3.0613        3.8111        4.5046        4.9962        6.5859        3.6725        3.8950        3.7831        1.8907        1.8701        1.3747        1.5025        0.7593        0.8294        0.1775        0.1777        0.1884        1.1771        0.7293        0.8139        0.1532        0.0703        0.3300        0.5714        0.7662        0.8670        2.2053        2.3456        2.8238        2.4556        2.1233        2.0772        2.1058        1.5270        0.7816        0.3182        0.2456        0.5397        0.6905        0.2371        0.1880        2.1808        0.4661        0.7480        0.2341        0.5317        0.8544        0.3684        0.2983        1.2620        1.1794        1.3098        1.4035        2.5751        2.5633        3.1096        3.8633        5.0732        3.0122        3.6263        4.3756        4.1581        5.0066        6.0506        6.8336        7.4870        6.3436        6.5661        6.1963        4.1541        2.4883        2.1728        2.2623        2.7515        4.1686        4.8045        5.7711        5.7329        6.2851        6.6418        9.1434        6.2653        5.9478        5.6413        5.0876        4.3961        3.3885        3.4440        2.5553        8.5488       31.1715        9.7630        2.0518        2.0814        2.1306        2.6260        2.2002        2.1470        1.9804        1.8690        2.0033        2.3273        4.5001        5.2959        3.7848        3.4091        1.9275        2.1003        2.8986        1.8266        3.1703        4.2758        4.6821        5.6982        9.7407       12.8528       21.0268       32.2752       13.4362       22.3917       23.9083       21.1740        9.0053        7.7809       13.7827        6.6174        8.5279       14.6388       12.0490       11.2057       13.3112       21.0771       30.2580       18.8388       17.8688       18.3817       22.2671       27.2234       17.5190       18.0677       16.0906       15.6722        8.2800        0.0000        0.0000        0.0000        0.0000        0.0000        0.0000        0.0000        0.0000        0.0000        0.0000        0.0000        0.0000        0.0000        0.0000        0.0000        0.0000        0.0000        0.0000        0.0000        0.0000        0.0000        0.0000        0.0000        0.0000        0.0000        0.0000        0.0000        0.0000        0.0000        0.0000        0.0000        0.0000        0.0000        0.0000        0.0000        0.0000        0.0000        0.0000        0.0000        0.0000        0.0000        0.0000        0.0000        0.0000        0.0000        0.0000        0.0000        0.0000        0.0000        0.0000        0.0000        0.0000        0.0000
        0.0000        0.0000        0.0000        0.0000        0.0000        0.0000        0.0000        0.0000        0.0000        0.0000        0.0000        0.0000        0.0000        0.0000        0.0000        0.0000        0.0000        0.0000        0.0000        0.0000        0.0000       17.4856       17.1529       27.5452       30.6343       29.2772       31.9788       24.6945       20.1640       14.3294       10.3254        3.2862        4.7018        5.2439        5.7672        3.6357        2.2071        3.6052        3.7972        2.6672        2.5327        3.8360        4.9879        4.1944        1.9967        2.1245        1.0783        1.3753        1.7730        2.2110        1.7563        3.3046        3.5666        3.7711        6.0458        4.3365        5.0352        5.0863        3.1121        6.7339        6.1252        3.6988        1.5632        1.3474        1.2253        0.7661        0.4480        0.2128        0.3693        1.0222        1.4632        1.6470        1.9625        0.7441        1.3176        1.1403        1.3127        1.3565        2.1210        2.9074        3.2342        3.1207        3.0162        2.6436        2.3685        2.1206        1.6583        0.8265        0.5705        0.2107        0.7468        0.6712        0.3285        0.3968        0.9963        0.4015        0.1778        0.2251        0.4966        1.0486        1.0515        0.1317        0.3147        1.1406        1.3074        1.4648        1.4120        1.5094        1.8357        2.0300        1.9097        5.6593        5.0201        3.3240        2.6898        6.2192       12.6840        5.4720        3.0298        8.1166       11.0782        5.9958        6.4967        3.1116        2.6780        2.7682        3.3858        5.1474        6.0137        6.6852        7.1558        7.8232        8.1893        8.1696       10.1831        8.4796        7.0570        6.3898        5.5117        4.2547        3.8707        8.5909       38.9141       21.2789        2.6404        3.3910        3.5928        3.7263        4.2249        3.6035        2.9538        5.9372        4.6445        2.2291        2.6130        4.9691        7.0129        5.2693        3.5937        1.9159        1.9767       13.4283        4.1624        3.5067        3.2213        3.7100        5.3250       13.4022       16.9248       24.7784       12.8692       32.9536       25.5395        8.6588        6.8531       14.1261        8.3060        5.6588        6.3936       11.4717        9.8498       16.4048       22.4863       24.0776       15.7482       31.6534       19.0603       19.5234       16.9451       17.8615       19.3137       20.9881       21.9149       19.9784       16.4198       13.0800        0.0000        0.0000        0.0000        0.0000        0.0000        0.0000        0.0000        0.0000        0.0000        0.0000        0.0000        0.0000        0.0000        0.0000        0.0000        0.0000        0.0000        0.0000        0.0000        0.0000        0.0000        0.0000        0.0000        0.0000        0.0000        0.0000        0.0000        0.0000        0.0000        0.0000        0.0000        0.0000        0.0000        0.0000        0.0000        0.0000        0.0000        0.0000        0.0000        0.0000        0.0000        0.0000        0.0000        0.0000        0.0000        0.0000        0.0000        0.0000        0.0000        0.0000        0.0000        0.0000        0.0000
        0.0000        0.0000        0.0000        0.0000        0.0000        0.0000        0.0000        0.0000        0.0000        0.0000        0.0000        0.0000        0.0000        0.0000        0.0000        0.0000        0.0000        0.0000        0.0000        0.0000        0.0000       14.2129       16.4391       28.9892       30.6567       30.0253       39.3693       30.0760       22.2294       16.1738       11.2600        0.1963        0.0388        4.2114        1.8057        5.2867        2.3741        0.9939        0.9852        1.3302        1.8700        2.2455        1.4969        2.2058        2.0891        0.9899        1.6920        2.3965        6.1094        3.7765        2.5046        5.1960        4.1840        2.4874        3.6501        4.9711        4.0921        5.9135        8.1465        6.4320        5.6438        3.4176        3.6804        2.5988        2.0114        0.9000        0.7573        0.7473        0.7192        0.8540        2.2808        2.7408        2.4688        0.9690        1.2360        1.4896        1.6432        2.6252        3.0393        3.3427        3.6456        3.8202        3.2013        2.7226        2.0036        1.9066        1.7509        0.3877        0.1327        0.0953        0.0792        0.0158        0.0000        0.2233        0.7136        0.4629        0.2544        0.0946        0.4058        0.0488        0.4241        0.7558        0.3481        1.1851        1.2028        1.3526        1.3389        1.3660        1.3741        5.9666        3.3932        3.7423        3.4859        3.4059        4.3562        5.7473       12.7478        6.0634        2.2244        6.6619        7.2762        6.5134        6.9035        3.5378        3.0581        3.1431        3.7828        5.7110        6.7589        7.3333        7.8793        8.5517        9.0107        8.9983        8.6249        8.2281        7.8611        7.1454        6.1181        4.6801        3.7446        3.2601        3.4411        3.1178        3.0575        4.0040        4.2503        5.0313        8.6701        4.2767        4.0598        6.7229        4.2217        5.0545        7.6642        6.5271        4.7159        4.5042        3.7921        2.0306        2.2355        4.5537        3.0892        6.5647        3.7852        2.6863        4.3888       23.6655       27.8970       29.3736       28.6252       14.3020       11.7590       23.4792        8.2892       17.4630        5.6444        6.8755        7.7181        9.5422       10.8434       14.6175       16.9788       15.7306       16.2984       21.2342       22.7320       16.9506       17.9885       26.1288       21.6864       21.4955       23.6482       23.7174       23.2451       17.4600        0.0000        0.0000        0.0000        0.0000        0.0000        0.0000        0.0000        0.0000        0.0000        0.0000        0.0000        0.0000        0.0000        0.0000        0.0000        0.0000        0.0000        0.0000        0.0000        0.0000        0.0000        0.0000        0.0000        0.0000        0.0000        0.0000        0.0000        0.0000        0.0000        0.0000        0.0000        0.0000        0.0000        0.0000        0.0000        0.0000        0.0000        0.0000        0.0000        0.0000        0.0000        0.0000        0.0000        0.0000        0.0000        0.0000        0.0000        0.0000        0.0000        0.0000        0.0000        0.0000        0.0000
        0.0000        0.0000        0.0000        0.0000        0.0000        0.0000        0.0000        0.0000        0.0000        0.0000        0.0000        0.0000        0.0000        0.0000        0.0000        0.0000        0.0000        0.0000        0.0000        0.0000        0.0000       10.8653       14.1290       28.4426       30.3077       27.0070       25.4163       22.0288       20.4847       16.0586       12.8313        0.3069        1.1263        0.6254        1.7668        1.1865        0.0000        0.0000        1.5187        1.9591        1.5475        2.6529        1.0196        1.2107        1.3737        1.1902        0.5404        2.7195        4.5299        3.9209        3.7312        4.2803        5.2017        2.9458        4.7724        4.6299        2.9614        3.5696        6.2906        4.2545        5.3846        5.2278        5.3072        4.2401        3.4940        2.0140        1.9395        1.7025        1.5795        2.2224        2.1800        1.8362        2.4000        0.9622        1.1003        1.4727        2.4347        3.2380        2.8390        3.3746        4.3097        3.4433        3.2344        2.7748        2.1007        1.6534        1.3453        0.4530        0.3346        0.2201        0.2027        0.4885        0.1662        0.3797        0.4784        0.3344        1.0531        1.6563        4.1516        0.8244        2.1568        1.6187        1.0786        1.2808        0.8708        1.0255        1.0582        1.1471        1.1446        6.5552        5.5954        8.9737        5.7820        5.9525        3.3440       11.0709        7.7654        9.5711        2.7105        5.5301        6.7786        6.8289        6.5328        5.3372        3.3075        3.3744        3.9678        6.3439        7.2780        7.5282        8.0623        8.7585        9.2213        9.2269        8.8686        8.5064        8.1286        7.3652        6.2867        4.7539        3.7639        3.3103        3.3640        3.6306        3.4720        3.8042        5.0907        5.4225        6.0348        5.6269        7.4257       10.3750        7.5935        2.7624        5.7679        7.1159        5.7572        4.7133        4.1549        2.2858        1.9472        5.8540        3.5140        4.3310        2.6779        3.3937        4.4593       17.3355       28.4066       28.3355       27.6028       26.0509       15.2930        8.7192       11.9756        7.1318        7.2526        8.1994       12.1949       22.9147       13.9983       29.7354       24.6550       17.2850       54.8441       34.6200       22.5986       25.5646       22.9086       32.5323       29.3383       25.9139       28.3642       26.2498       25.9773        0.0000        0.0000        0.0000        0.0000        0.0000        0.0000        0.0000        0.0000        0.0000        0.0000        0.0000        0.0000        0.0000        0.0000        0.0000        0.0000        0.0000        0.0000        0.0000        0.0000        0.0000        0.0000        0.0000        0.0000        0.0000        0.0000        0.0000        0.0000        0.0000        0.0000        0.0000        0.0000        0.0000        0.0000        0.0000        0.0000        0.0000        0.0000        0.0000        0.0000        0.0000        0.0000        0.0000        0.0000        0.0000        0.0000        0.0000        0.0000        0.0000        0.0000        0.0000        0.0000        0.0000        0.0000
        0.0000        0.0000        0.0000        0.0000        0.0000        0.0000        0.0000        0.0000        0.0000        0.0000        0.0000        0.0000        0.0000        0.0000        0.0000        0.0000        0.0000        0.0000        0.0000        0.0000        0.0000        0.0000        2.1883       25.5531       29.6204       28.4458       24.3747       19.0654       16.4252       13.7827       11.8720        0.2533        0.7949        0.2859        0.2027        4.9052        6.3855        7.3741        7.5513        7.2324        7.3644        6.8134        5.6504        2.7471        3.3220        2.5707        3.6379        6.4865        6.5359        5.6345        7.3835        8.8403        4.8825        4.0590        2.8766        3.6674        3.9774        4.2781        4.3126        5.1801        5.5882        4.9323        3.8118        3.5508        2.4773        2.5585        2.3308        1.9534        0.9882        1.4768        1.1818        1.2102        1.3221        1.3032        1.4762        2.2956        3.2790        2.5183        3.1140        3.6412        3.9062        4.0177        3.8628        2.6396        2.1989        1.7796        1.5050        2.0857        2.0424        1.4561        0.9282        1.2413        3.7080        4.3497        4.7449        4.1706        4.0782        4.5529        7.4006        1.1967        0.3272        1.7083        2.4082        1.1950        0.3274        0.3768        0.3834        0.7929        1.1279        2.1971        0.8430        0.6920        6.2590        3.6088        1.2305       10.3472       19.0584        7.4918        5.6780        5.7027        7.6473        7.1419        6.2736        3.9681        3.5433        3.5773        4.7268        6.0726        6.8341        6.7893        7.2804        8.3813        8.8174        8.8350        8.4938        8.0994        7.6847        6.9555        5.9178        3.8694        4.1736        4.6765        3.3508        5.2610        5.8669        8.3548        9.3453       10.3649       13.8097       11.5258       11.3891       13.1146        9.3699       10.2018        3.1659        4.0527        4.4073        6.4276        3.9173        2.9716        2.6086        3.2402        4.9403        7.1980        5.0095        4.5203        5.6213       13.7706       14.2503       35.6553       30.0699       16.3071       12.9150        8.1383       15.3001       19.8644       14.1193       16.2826       26.8499       28.3185       29.3124       29.5890       34.1302       37.3893       45.4699       36.8244       40.4810       28.7666       28.1054       32.5240       42.1526       38.9255       35.1112       35.3790       38.5848       39.0388       41.0228       44.1794       44.3928        0.0000        0.0000        0.0000        0.0000        0.0000        0.0000        0.0000        0.0000        0.0000        0.0000        0.0000        0.0000        0.0000        0.0000        0.0000        0.0000        0.0000        0.0000        0.0000        0.0000        0.0000        0.0000        0.0000        0.0000        0.0000        0.0000        0.0000        0.0000        0.0000        0.0000        0.0000        0.0000        0.0000        0.0000        0.0000        0.0000        0.0000        0.0000        0.0000        0.0000        0.0000        0.0000        0.0000        0.0000        0.0000        0.0000        0.0000        0.0000        0.0000        0.0000
        0.0000        0.0000        0.0000        0.0000        0.0000        0.0000        0.0000        0.0000        0.0000        0.0000        0.0000        0.0000        0.0000        0.0000        0.0000        0.0000        0.0000        0.0000        0.0000        0.0000        0.0000        0.0000        0.0000        0.0000        0.0000        0.0000       21.1702       17.3231       14.5608       11.9324        8.5530        0.6811        0.4594        0.2383        0.2185        6.3912        8.8690       10.2348       10.3108        9.6738        9.8275        9.5228        8.4228        6.0254        5.2779        3.7973        5.3687        8.9020       10.5533       10.6828       10.4156        8.1863        5.2625        4.0792        2.9704        3.5993        3.7390        4.3962        4.4488        5.8163        5.2028        4.2753        3.4605        3.1423        3.3765        2.2049        2.5401        2.2217        1.7563        2.1720        2.1845        1.1293        1.7096        2.3580        2.0826        2.1429        2.2287        2.4851        2.8954        3.3010        3.4197        3.3735        3.0239        1.9074        1.6083        1.4892        1.3773        1.9023        1.8538        1.3275        1.2282        1.6023        1.8161        2.8130        3.7387        3.7279        2.2352        2.0910        4.3546        0.7886        0.2815        1.5260        1.6454        0.9742        0.4763        0.4567        0.6679        0.5340        0.9387        0.7469        0.5156        4.2660        2.8547        8.1899        4.5010        3.6214        3.3990        3.3061        4.3409        6.8890        6.8142        7.0420        6.2150        4.4500        3.8030        4.7086        5.0861        5.8209        6.4589        6.9816        7.4454        8.5286        8.9572        8.9667        8.6504        8.1762        7.8975        7.1287        6.0673        4.0026        4.8777        3.7718        6.7652       10.9733        9.0670        9.5349        7.0438       15.6406       17.2124       16.4314       16.2690       14.3971        3.5581        3.1945        5.7228        8.1765        4.6748        4.5226        4.2187        3.3534        3.1704        3.0515        4.0864        6.3880       10.3215        6.7632        6.0889       10.9421       17.2254       17.5598       18.5882       11.8750       10.7655       13.8498       26.1791       29.7480       18.9337       16.4451       19.8816       25.8278       25.4526       34.2094       41.3725       52.2225       47.6144       42.6951       36.1073       35.8856       37.5033       34.1300       32.2562       36.4819       37.3212       38.4142       50.7142       45.7036       47.5766       47.5259       46.4807        0.0000        0.0000        0.0000        0.0000        0.0000        0.0000        0.0000        0.0000        0.0000        0.0000        0.0000        0.0000        0.0000        0.0000        0.0000        0.0000        0.0000        0.0000        0.0000        0.0000        0.0000        0.0000        0.0000        0.0000        0.0000        0.0000        0.0000        0.0000        0.0000        0.0000        0.0000        0.0000        0.0000        0.0000        0.0000        0.0000        0.0000        0.0000        0.0000        0.0000        0.0000        0.0000        0.0000        0.0000        0.0000        0.0000        0.0000        0.0000        0.0000        0.0000
        0.0000        0.0000        0.0000        0.0000        0.0000        0.0000        0.0000        0.0000        0.0000        0.0000        0.0000        0.0000        0.0000        0.0000        0.0000        0.0000        0.0000        0.0000        0.0000        0.0000        0.0000        0.0000        0.0000        0.0000        0.0000        0.0000        0.0000       15.1077       14.1258       11.8659        8.9035        0.2156        1.3470        0.8237        0.0138        7.7724        9.8182       10.9867       11.1392       10.5626       10.6904       10.0223        9.6766        6.2327        4.6069        4.5452        6.1133        9.3891       12.5632       13.8394       12.8509        6.5157        4.5098        4.6798        3.6521        3.5073        3.0315        3.5840        4.5612        3.9206        3.8384        4.2370        3.1533        2.8422        2.2367        2.2382        2.4222        2.5341        2.5932        1.7070        2.0446        1.1770        1.9561        1.4722        1.1990        1.5682        2.0496        2.2771        2.5968        2.9935        3.2112        3.1975        3.0975        1.8431        1.7443        1.4259        1.6529        1.7617        1.8249        1.9568        1.7435        2.3524        2.4221        2.7340        2.4398        1.4438        1.4933        1.9775        0.8808        0.1229        0.1468        0.7617        0.2807        0.1870        0.0474        0.2435        0.5399        1.2534        2.2876        0.5522        0.4526        4.0078       14.1445        4.7895        2.3778        3.2100        3.6431        3.6366        4.7789        5.8200        6.7564        7.0317        6.9096        4.6399        4.5492        4.3572        4.9443        6.1990        6.8270        7.3181        7.8210        8.9422        9.3868        9.3847        9.0116        8.5228        8.1980        7.3947        6.2588        4.6243        5.6577        4.9591        5.2819        8.0380        7.1750        8.4895        7.2469       13.5804       11.6813       14.3099       12.2154        8.2902        7.0347       12.9314        3.8565        4.7227        6.3189        5.0274        4.7848        3.8570        3.5969        4.0874        4.5405       19.7536        6.3884        5.6080        7.0731       15.3905       15.9633       17.3137       15.9284       15.7584       22.6274       20.3639       23.6392       23.5074       26.8483       24.4442       23.7986       28.2313       32.2168       40.3292       49.0132       53.6909       46.1608       41.8187       36.1528       35.0264       49.8791       41.4467       37.7952       37.7552       33.7638       39.8686       42.1335       36.4109       45.0196       44.6147       48.4300       48.6000        0.0000        0.0000        0.0000        0.0000        0.0000        0.0000        0.0000        0.0000        0.0000        0.0000        0.0000        0.0000        0.0000        0.0000        0.0000        0.0000        0.0000        0.0000        0.0000        0.0000        0.0000        0.0000        0.0000        0.0000        0.0000        0.0000        0.0000        0.0000        0.0000        0.0000        0.0000        0.0000        0.0000        0.0000        0.0000        0.0000        0.0000        0.0000        0.0000        0.0000        0.0000        0.0000        0.0000        0.0000        0.0000        0.0000        0.0000        0.0000        0.0000
        0.0000        0.0000        0.0000        0.0000        0.0000        0.0000        0.0000        0.0000        0.0000        0.0000        0.0000        0.0000        0.0000        0.0000        0.0000        0.0000        0.0000        0.0000        0.0000        0.0000        0.0000        0.0000        0.0000        0.0000        0.0000        0.0000        0.0000        0.0000        0.0000        0.0000       10.9553        0.0641        0.0608        0.1170        0.0073        8.5225        9.2880        9.7179        9.8257        9.2710        9.2867        9.1207        8.8526        7.5782        5.2783        4.5467        5.7348       12.8989       12.1126       11.8723       10.8293        4.9141        5.9346        4.5572        3.7718        2.7685        2.6087        2.5888        2.8536        3.5495        3.2036        2.9472        2.9553        2.2345        2.0554        2.0463        2.2013        3.5381        0.8787        1.2673        1.3778        0.8262        1.2104        1.7051        1.0987        1.5537        1.5286        1.8427        2.0243        2.3409        2.8611        2.8871        2.3839        1.5488        1.2885        1.3364        1.8142        2.8043        3.3030        2.4568        2.8165        2.4462        2.8171        2.0165        2.1354        1.3213        0.7791        1.8660        1.6951        0.6802        2.0041        0.7617        1.4354        0.0852        0.6248        0.5519        0.2317        0.6882        1.5632        0.8831        0.6973        0.4384        1.2878        1.3129        2.8288        3.8532        3.3617        3.5798        4.8037        6.0210        7.1854        7.9021        7.4331        5.2647        5.0663        5.1349        5.6535        6.9008        7.4754        7.9504        8.4991        9.7056       10.1969       10.1988        9.7163        9.1521        8.7752        7.8884        8.3216        7.0161        6.2086        7.0974        7.0997        6.8599        6.9763        6.7726        8.9466       10.4423       15.1761       13.8154       10.4441       14.8715        8.7960        6.9247        4.7177        6.4464        5.9199        6.1274        5.7938        4.8689        4.7083        5.9954        5.6493        5.4379        5.5310       13.9109       11.9463       20.1758       26.1854       21.8366       17.9549       17.3663       18.2217       19.0218       29.5355       33.7332       32.6304       37.7191       33.9168       35.7457       52.6425       50.1584       47.0458       63.9872       47.7032       48.7410       42.5484       37.7130       41.2782       39.0859       39.8633       36.2979       35.7594       34.5862       49.8116       43.5980       47.8155       49.2502       57.6990       79.5900        0.0000        0.0000        0.0000        0.0000        0.0000        0.0000        0.0000        0.0000        0.0000        0.0000        0.0000        0.0000        0.0000        0.0000        0.0000        0.0000        0.0000        0.0000        0.0000        0.0000        0.0000        0.0000        0.0000        0.0000        0.0000        0.0000        0.0000        0.0000        0.0000        0.0000        0.0000        0.0000        0.0000        0.0000        0.0000        0.0000        0.0000        0.0000        0.0000        0.0000        0.0000        0.0000        0.0000        0.0000        0.0000        0.0000        0.0000        0.0000        0.0000
        0.0000        0.0000        0.0000        0.0000        0.0000        0.0000        0.0000        0.0000        0.0000        0.0000        0.0000        0.0000        0.0000        0.0000        0.0000        0.0000        0.0000        0.0000        0.0000        0.0000        0.0000        0.0000        0.0000        0.0000        0.0000        0.0000        0.0000        0.0000        0.0000        0.0000        0.0000       14.7390       11.8353        0.0000        0.0000        6.4934        6.1920        5.9130        5.9820        6.5291        6.5050        6.6454        7.1195        9.2322        9.2714        9.7942       11.2217       13.5726       14.5229       13.5198       10.1583        1.9266        0.9313        0.8928        0.9355        0.6139        0.5457        0.7437        0.6139        1.2944        1.2156        1.4553        1.0747        1.7608        2.0391        1.3097        1.3846        0.5289        0.6292        0.9642        0.5455        0.4879        0.4684        0.5286        0.9167        0.9073        1.1173        1.1472        1.1427        1.5226        1.6400        2.0111        2.0735        1.7547        1.1049        1.0314        2.3695        3.2010        4.0647        5.6876        5.1860        8.9760        6.2389        6.8933        3.1581        2.0237        2.0611        2.5628        1.3516        0.7578        1.3748        0.3653        2.2056        0.7491        1.1974        1.0054        1.6939        3.0801        2.9542        3.3848        2.1769        0.6835        0.9847        0.8322        0.9591        1.7730        2.2017        3.0220        4.1823        6.2293        7.5047        7.9850        7.7705        6.1237        5.9977        6.0672        6.6387        6.8260        7.3286        7.7817        8.3157        9.9584       10.4725       10.4766       10.0070        9.7833        9.3058        8.3516        9.0819        7.7479        8.9505        6.4007        4.0668        6.3299        6.1267        6.3100        9.4330       13.0098       10.3894       11.0524       10.6711       10.4410        7.7398        6.6370       11.7395       13.2454        8.2989        5.6641        5.6380       12.1014       27.9732       13.7590       11.3524       16.1564       17.8815       17.4114       21.8102       30.6657       30.4584       32.6860       22.3571       32.1883       38.5011       30.7238       41.1484       37.2260       42.7207       49.6680       59.9953       56.3429       43.0542       45.1782       51.3458       65.3987       55.2641       45.4086       50.4697       42.4050       43.1141       44.1852       41.4293       43.7814       43.8116       44.5172       49.6879       41.1199       47.1138       48.7117        0.0000        0.0000        0.0000        0.0000        0.0000        0.0000        0.0000        0.0000        0.0000        0.0000        0.0000        0.0000        0.0000        0.0000        0.0000        0.0000        0.0000        0.0000        0.0000        0.0000        0.0000        0.0000        0.0000        0.0000        0.0000        0.0000        0.0000        0.0000        0.0000        0.0000        0.0000        0.0000        0.0000        0.0000        0.0000        0.0000        0.0000        0.0000        0.0000        0.0000        0.0000        0.0000        0.0000        0.0000        0.0000        0.0000        0.0000        0.0000        0.0000        0.0000        0.0000
        0.0000        0.0000        0.0000        0.0000        0.0000        0.0000        0.0000        0.0000        0.0000        0.0000        0.0000        0.0000        0.0000        0.0000        0.0000        0.0000        0.0000        0.0000        0.0000        0.0000        0.0000        0.0000        0.0000        0.0000        0.0000        0.0000        0.0000        0.0000        0.0000        0.0000        0.0000        0.0000        0.0000        0.0000        0.0000        0.0000        0.0000        4.9910        5.0121        5.5717        5.5394        6.2409        6.7559        9.2510       10.3255       11.6105       12.9524       15.2206       16.5192       15.3186       11.4645        2.0193        1.2275        0.6660        0.5800        0.4783        0.5483        0.9227        0.4839        0.5267        0.6175        1.0006        0.5337        0.8653        1.1517        0.7219        0.5165        0.7528        0.8115        0.1729        0.4394        0.4646        0.0000        0.0702        0.3134        0.4986        0.5717        0.6719        0.7154        1.3810        1.0709        1.4248        1.7190        2.3144        1.5482        1.5946        1.5209        5.8093        3.6117        3.7463        5.5368        9.0894        9.9340       11.5395        4.8033        3.0763        3.7208        4.3011        3.0436        1.3312        0.6392        0.1482        1.1142        1.2697        0.9129        2.0621        1.9881        3.4080        3.9501        3.4251        2.8007        1.2505        0.7133        0.7971        1.2959        1.9488        2.1758        3.2815        4.4940        7.6263        8.1162        8.8431        8.6710        6.9116        6.7650        6.8743        7.3495        7.5649        7.9721        8.4037        8.9943       10.7526       11.3277       11.3460       10.8378       10.8630        9.9719        8.9705        9.4947        6.2630        6.0756        7.7457        7.7803        5.8701        7.6897       10.0606       11.3700        9.8006        9.8990        9.9765        9.0162        8.1820        7.7822        7.9753       13.5691       11.1592       10.4023        6.8824        9.3640       11.6293       13.5315       14.6489       14.6003       25.0128       27.9074       27.9788       26.6125       32.2798       29.3041       32.8812       31.8061       34.9263       36.4012       42.8537       50.4038       46.8507       54.2267       50.8746       50.7573       53.9940       53.8371       64.6632       71.7078       80.9709       47.5087       46.8406       50.4555       45.4355       44.6161       45.4527       45.2139       47.2909       48.6438       48.8433       49.4947       48.5196       45.1134        0.0000        0.0000        0.0000        0.0000        0.0000        0.0000        0.0000        0.0000        0.0000        0.0000        0.0000        0.0000        0.0000        0.0000        0.0000        0.0000        0.0000        0.0000        0.0000        0.0000        0.0000        0.0000        0.0000        0.0000        0.0000        0.0000        0.0000        0.0000        0.0000        0.0000        0.0000        0.0000        0.0000        0.0000        0.0000        0.0000        0.0000        0.0000        0.0000        0.0000        0.0000        0.0000        0.0000        0.0000        0.0000        0.0000        0.0000        0.0000        0.0000        0.0000        0.0000        0.0000
        0.0000        0.0000        0.0000        0.0000        0.0000        0.0000        0.0000        0.0000        0.0000        0.0000        0.0000        0.0000        0.0000        0.0000        0.0000        0.0000        0.0000        0.0000        0.0000        0.0000        0.0000        0.0000        0.0000        0.0000        0.0000        0.0000        0.0000        0.0000        0.0000        0.0000        0.0000        0.0000        0.0000        0.0000        0.0000        0.0000        0.0000        0.0000        0.0000        4.3413        4.3675        4.9253        6.0330        8.7719       10.1349       11.4203       12.6207       15.0201       16.2896       15.2707       11.6124        2.2031        1.2691        0.6180        0.4070        0.2126        0.2603        0.4960        0.0993        0.3099        0.1921        0.4847        0.2438        0.2486        0.2543        0.5176        0.5462        0.6097        0.0903        0.0000        0.0572        0.4890        0.7024        0.2000        0.1471        0.1132        0.1944        0.4875        0.6793        1.5420        1.0760        1.7739        2.0680        2.5908        1.8544        3.1043        3.0351        3.5692        6.3786        6.7116        4.5688        7.9997        7.5662        6.8473        6.5074        3.1368        3.2348        2.3964        0.9755        0.5819        0.4477        0.2733        0.2238        0.9186        1.2833        1.5101        1.8788        4.2817        4.3290        4.6930        3.6534        3.7326        1.2697        2.6232        1.0521        1.7480        2.1390        3.2185        4.8385        7.7012        8.3134        8.8752        9.1208        7.5266        7.6213        7.8821        8.4854        8.7270        9.2875        9.6999       10.1770       11.9502       12.3879       12.2744       11.7020       11.3669       12.5568       11.9642        9.5769        7.8780        7.5888        6.5625        4.4650        6.2807       13.9297       12.0850       11.4733       10.3805        9.6957       10.4789        8.6006       11.5257        8.9843       11.2042        8.8097        8.3867       11.1775        9.9391       19.9880       13.4309       12.9043       18.3023       19.4124       32.9238       34.8251       26.5316       28.0819       34.4347       44.0168       38.4968       31.7831       38.0432       33.0498       33.5390       38.8521       45.1050       59.8875       58.4896       55.5431       53.1621       53.2767       56.7563       61.1942       51.4153       42.2207       46.9050       49.3288       43.0589       46.0551       48.8475       48.5614       48.9182       48.2659       49.6082       49.1537       41.1783       44.1044        0.0000        0.0000        0.0000        0.0000        0.0000        0.0000        0.0000        0.0000        0.0000        0.0000        0.0000        0.0000        0.0000        0.0000        0.0000        0.0000        0.0000        0.0000        0.0000        0.0000        0.0000        0.0000        0.0000        0.0000        0.0000        0.0000        0.0000        0.0000        0.0000        0.0000        0.0000        0.0000        0.0000        0.0000        0.0000        0.0000        0.0000        0.0000        0.0000        0.0000        0.0000        0.0000        0.0000        0.0000        0.0000        0.0000        0.0000        0.0000        0.0000        0.0000        0.0000        0.0000
        0.0000        0.0000        0.0000        0.0000        0.0000        0.0000        0.0000        0.0000        0.0000        0.0000        0.0000        0.0000        0.0000        0.0000        0.0000        0.0000        0.0000        0.0000        0.0000        0.0000        0.0000        0.0000        0.0000        0.0000        0.0000        0.0000        0.0000        0.0000        0.0000        0.0000        0.0000        0.0000        0.0000        0.0000        0.0000        0.0000        0.0000        0.0000        0.0000        0.0000        3.2364        3.7479        4.8029        7.2048        8.4960        9.6282       10.6121       12.6871       13.7489       13.1665       10.9576        2.0897        1.6161        1.1837        0.8443        0.1841        0.2449        0.6644        0.4419        0.4768        0.2509        0.3794        0.4191        0.5703        0.5824        0.4670        0.7386        0.1542        0.5615        0.4459        0.0451        0.4878        0.2501        0.0272        0.2161        0.0030        0.0217        0.0850        0.5493        1.2471        1.1645        1.6287        2.3033        3.7033        3.8344        3.8358        2.5283        4.0569        8.2898        7.8782        6.3659        3.7985        5.2188        6.6276        4.9415        2.4957        2.6957        2.1657        1.5277        0.7960        2.1977        0.8143        0.1896        1.5785        1.4114        1.5134        2.1533        5.4470        7.3823        5.1378        3.5235        2.1576        1.1015        4.3613        0.9406        1.8257        2.0887        2.8799        4.4090        7.5537       11.3320        8.6433        9.4681        8.3849        8.5934        9.1427       10.0327       10.5014       11.3456       11.7784       11.9708       13.6789       13.7328       13.4819       12.8086       14.4530       14.5191       12.3536       10.4073        8.2111        7.7201        7.4503        5.5719        7.5574        9.4153       15.5062       12.2612        8.6015        9.5488       13.0970       12.0885       13.5846       12.2982       15.0467       18.1409       18.3140       22.6515       20.2570       15.8502       18.5409       17.0773       22.4864       20.8612       26.6249       26.8091       29.6961       27.2873       34.9422       29.3106       34.7225       36.9263       48.6193       40.0237       44.9055       38.0316       38.5143       49.7644       51.7436       55.8616       58.8587       54.2623       52.2772       47.5875       52.9987       43.7948       42.9896       41.7763       43.4193       44.7060       52.2138       52.5173       49.6023       50.8094       50.7256       44.4178       39.2702        0.0000        0.0000        0.0000        0.0000        0.0000        0.0000        0.0000        0.0000        0.0000        0.0000        0.0000        0.0000        0.0000        0.0000        0.0000        0.0000        0.0000        0.0000        0.0000        0.0000        0.0000        0.0000        0.0000        0.0000        0.0000        0.0000        0.0000        0.0000        0.0000        0.0000        0.0000        0.0000        0.0000        0.0000        0.0000        0.0000        0.0000        0.0000        0.0000        0.0000        0.0000        0.0000        0.0000        0.0000        0.0000        0.0000        0.0000        0.0000        0.0000        0.0000        0.0000        0.0000        0.0000
        0.0000        0.0000        0.0000        0.0000        0.0000        0.0000        0.0000        0.0000        0.0000        0.0000        0.0000        0.0000        0.0000        0.0000        0.0000        0.0000        0.0000        0.0000        0.0000        0.0000        0.0000        0.0000        0.0000        0.0000        0.0000        0.0000        0.0000        0.0000        0.0000        0.0000        0.0000        0.0000        0.0000        0.0000        0.0000        0.0000        0.0000        0.0000        0.0000        0.0000        0.0000        0.0000        0.0000        4.9239        6.0185        6.8998        7.5943        7.8890        8.5341        8.5128        7.8518       11.1062       10.2094        8.6232        6.4096        1.9540        0.9365        0.5502        0.4378        0.3558        0.2128        0.2893        0.3163        0.9835        0.3316        0.1696        0.3525        0.9429        0.3896        0.2125        0.4407        0.5203        0.2416        0.2570        0.6319        0.5094        0.3033        0.2029        0.2983        2.0018        2.4652        3.4746        5.2887       10.1144       13.0435       11.3541       11.0850       10.6368       13.8412        9.9837        9.0950       11.0571        8.0251        5.8556        6.4145        8.8989        8.4319        5.4976        3.8241        3.5250        4.2308        3.6000        3.7378        1.2194        1.0228        1.1151        1.5632        4.6680        5.1430        4.9914        3.9199        1.7298        1.8114        2.1880        2.8492        1.8103        2.2623        2.7774        4.0841        6.9851        7.3046        8.2923        9.2493       11.4823       11.3274       12.5007       13.7468       16.4540       17.9909       18.5121       18.2521       15.5447       15.3018       15.6700       15.5687       14.5352       13.9442       13.3585       12.2133        9.1342        8.3874        9.6645        9.0950       10.1421       11.9064       13.0016       13.5775       14.9844       15.4432       18.7716       18.1921       20.2035       18.9630       19.8744       20.8611       23.8547       24.1191       28.6970       25.3923       24.8147       29.5888       31.6642       33.2278       32.3546       34.1229       33.0340       34.0303       38.7788       31.9466       34.1806       29.5655       35.4634       44.9218       40.8736       32.5248       39.8941       43.8672       49.4911       56.6314       56.5652       49.4047       53.9520       47.1748       48.3040       49.7315       50.8395       46.4176       47.2404       49.6259       50.4016       55.1534       54.5159       53.5232       52.1479       43.8741       36.6000        0.0000        0.0000        0.0000        0.0000        0.0000        0.0000        0.0000        0.0000        0.0000        0.0000        0.0000        0.0000        0.0000        0.0000        0.0000        0.0000        0.0000        0.0000        0.0000        0.0000        0.0000        0.0000        0.0000        0.0000        0.0000        0.0000        0.0000        0.0000        0.0000        0.0000        0.0000        0.0000        0.0000        0.0000        0.0000        0.0000        0.0000        0.0000        0.0000        0.0000        0.0000        0.0000        0.0000        0.0000        0.0000        0.0000        0.0000        0.0000        0.0000        0.0000        0.0000        0.0000        0.0000
        0.0000        0.0000        0.0000        0.0000        0.0000        0.0000        0.0000        0.0000        0.0000        0.0000        0.0000        0.0000        0.0000        0.0000        0.0000        0.0000        0.0000        0.0000        0.0000        0.0000        0.0000        0.0000        0.0000        0.0000        0.0000        0.0000        0.0000        0.0000        0.0000        0.0000        0.0000        0.0000        0.0000        0.0000        0.0000        0.0000        0.0000        0.0000        0.0000        0.0000        0.0000        0.0000        0.0000        0.0000        4.5895        5.3939        5.8885        6.0892        6.5780        6.9871        7.3565       11.8887       12.6074       11.4654        8.6774        2.6568        1.5858        0.7497        0.6280        0.3570        0.2235        0.3184        0.3587        1.1177        0.9626        0.5875        0.7746        0.3709        0.3880        0.6462        0.6266        0.6287        1.2029        1.0181        0.9728        0.5520        0.6808        0.8813        0.6011        2.4093        2.9799        5.0905        7.2309       11.6779       14.3270       15.5569       13.8550       11.9579       12.1370       10.2691        8.8441        9.0968       11.9199        8.5261       11.0073        9.1094        4.9595        3.5854        3.5855        5.1963        3.7308        5.1587        2.9945        1.5105        1.3560        1.2217        1.7358        4.6417        5.6194        5.4970        4.3070        2.1746        2.4370        1.4660        1.5909        1.7970        2.2214        2.9931        4.1168        6.3822        7.3074        8.4236        9.9631       11.4436       12.5580       14.2071       15.7758       19.0132       20.9303       21.4519       22.7622       17.2941       18.0197       18.2832       19.8143       17.0778       15.8841       15.0643       15.8617       11.6888       10.5786        8.0637        9.6211       12.7909       14.1218       16.2163       15.4494       17.1578       18.7669       20.4377       23.8413       25.7467       29.5716       24.9392       27.3640       29.5368       29.6622       29.1385       25.7491       29.6184       40.2266       39.5645       37.4437       45.1112       43.0462       41.0238       40.7109       35.0416       29.6953       31.6285       30.6027       44.9552       58.4113       30.7227       35.7159       41.1273       48.1070       49.1570       49.7022       48.4709       51.7572       52.0612       54.5582       49.6527       51.8894       54.7117       56.2022       50.5041       49.5506       50.5740       52.7256       50.8081       48.1727       51.6623       44.6386       63.1500        0.0000        0.0000        0.0000        0.0000        0.0000        0.0000        0.0000        0.0000        0.0000        0.0000        0.0000        0.0000        0.0000        0.0000        0.0000        0.0000        0.0000        0.0000        0.0000        0.0000        0.0000        0.0000        0.0000        0.0000        0.0000        0.0000        0.0000        0.0000        0.0000        0.0000        0.0000        0.0000        0.0000        0.0000        0.0000        0.0000        0.0000        0.0000        0.0000        0.0000        0.0000        0.0000        0.0000        0.0000        0.0000        0.0000        0.0000        0.0000        0.0000        0.0000        0.0000        0.0000        0.0000
        0.0000        0.0000        0.0000        0.0000        0.0000        0.0000        0.0000        0.0000        0.0000        0.0000        0.0000        0.0000        0.0000        0.0000        0.0000        0.0000        0.0000        0.0000        0.0000        0.0000        0.0000        0.0000        0.0000        0.0000        0.0000        0.0000        0.0000        0.0000        0.0000        0.0000        0.0000        0.0000        0.0000        0.0000        0.0000        0.0000        0.0000        0.0000        0.0000        0.0000        0.0000        0.0000        0.0000        0.0000        0.0000        0.0000        4.3946        4.5590        4.8989        5.4850        6.2891       10.8311       12.0597       11.3697        8.8040        2.7113        1.4725        0.8790        0.7237        0.2979        0.3238        0.4413        0.6566        1.5819        1.1378        0.6234        0.2135        0.3462        0.4983        0.5340        0.2298        0.1140        0.1543        0.2170        0.2346        0.2076        0.9225        0.8436        0.1745        1.6935        4.6878        3.9547        5.5744       11.0226       13.7841       14.1052       13.6560       11.2661       11.6416       11.3212        8.7351        5.5454       21.3913        6.8202       27.6529        5.1081        4.5738        3.8056       14.9676        9.4065       14.1402        7.8295        5.0802        2.0539        1.6371        1.4417        1.8178        4.7336        5.5675        5.2362        4.1529        1.3965        1.0105        1.1191        1.5557        2.1690        2.6549        3.4096        4.3169        6.2945        7.5538        8.7698       10.1593       12.1551       13.2769       15.5455       16.8581       20.1183       22.0855       22.5713       23.6722       17.9007       20.5124       22.9284       21.9130       17.4690       16.6332       15.4186       15.3059       12.3019       12.4059       10.9293       11.8335       14.2038       17.5659       17.4628       19.9915       20.0271       21.2360       26.5797       27.3190       33.5541       35.4408       32.0073       35.1897       34.4995       29.2439       30.5271       30.1197       35.0637       39.7374       39.1858       39.1739       47.0720       41.3625       42.9261       40.2260       35.8243       29.0375       29.6968       30.0724       31.4093       32.6814       31.6079       32.8325       41.7669       45.3510       45.7469       43.6215       48.3062       55.0825       50.7622       52.8527       55.0353       54.8084       58.1048       53.6505       49.3432       48.4470       47.8834       47.4285       46.4630       49.0208       47.0192       43.2554       79.0500        0.0000        0.0000        0.0000        0.0000        0.0000        0.0000        0.0000        0.0000        0.0000        0.0000        0.0000        0.0000        0.0000        0.0000        0.0000        0.0000        0.0000        0.0000        0.0000        0.0000        0.0000        0.0000        0.0000        0.0000        0.0000        0.0000        0.0000        0.0000        0.0000        0.0000        0.0000        0.0000        0.0000        0.0000        0.0000        0.0000        0.0000        0.0000        0.0000        0.0000        0.0000        0.0000        0.0000        0.0000        0.0000        0.0000        0.0000        0.0000        0.0000        0.0000        0.0000        0.0000        0.0000
        0.0000        0.0000        0.0000        0.0000        0.0000        0.0000        0.0000        0.0000        0.0000        0.0000        0.0000        0.0000        0.0000        0.0000        0.0000        0.0000        0.0000        0.0000        0.0000        0.0000        0.0000        0.0000        0.0000        0.0000        0.0000        0.0000        0.0000        0.0000        0.0000        0.0000        0.0000        0.0000        0.0000        0.0000        0.0000        0.0000        0.0000        0.0000        0.0000        0.0000        0.0000        0.0000        0.0000        0.0000        0.0000        0.0000        0.0000        3.2570        3.5548        4.0053        4.6187        8.0356        8.9657        8.6023        6.9300        2.3111        1.5306        1.0060        0.6740        0.0623        0.0700        0.0781        0.0750        0.2257        0.1586        0.0717        0.0279        0.0600        0.1096        0.1266        0.0512        0.0557        0.0442        0.0029        0.0296        0.0179        0.0382        0.0242        0.0147        1.5338        1.7552        2.8120        5.3593        8.7376       10.7500       11.2079       10.5519        8.8058        8.2711        9.0821        9.5057       13.8169        9.4666        8.4071       17.4123        5.5088        4.0748        3.8236        8.2347       14.0618        8.6878        8.6575        5.6819        2.8077        2.0485        1.7320        2.0172        4.3017        4.7699        4.2374        3.4030        1.0935        0.7029        1.5159        1.7058        2.3367        2.8853        3.8906        4.9547        7.4464        7.9946        9.2253       10.7182       14.6526       17.1278       15.2324       16.6014       19.7801       21.5428       22.0084       32.6671       23.9815       25.8010       22.6776       20.4057       19.7470       16.9050       15.4197       18.6527       15.3662       14.0597       16.1812       15.8271       18.8447       20.0053       21.5586       22.3745       25.8052       27.0449       26.3384       27.3200       29.9035       34.2264       34.3283       35.9008       36.1952       40.6284       40.2075       38.8125       36.4177       34.7821       38.2118       36.0478       35.3636       37.6207       35.1385       32.4991       35.0826       29.0345       31.4016       29.5413       30.0934       31.9974       32.9090       35.1597       43.5805       43.3488       45.5774       49.5840       49.4677       54.5847       56.5803       49.6403       46.1865       47.7034       47.4090       44.2485       40.8743       39.7194       40.1293       42.2907       50.6388       50.3868       43.6995       57.0596        0.0000        0.0000        0.0000        0.0000        0.0000        0.0000        0.0000        0.0000        0.0000        0.0000        0.0000        0.0000        0.0000        0.0000        0.0000        0.0000        0.0000        0.0000        0.0000        0.0000        0.0000        0.0000        0.0000        0.0000        0.0000        0.0000        0.0000        0.0000        0.0000        0.0000        0.0000        0.0000        0.0000        0.0000        0.0000        0.0000        0.0000        0.0000        0.0000        0.0000        0.0000        0.0000        0.0000        0.0000        0.0000        0.0000        0.0000        0.0000        0.0000        0.0000        0.0000        0.0000        0.0000        0.0000
        0.0000        0.0000        0.0000        0.0000        0.0000        0.0000        0.0000        0.0000        0.0000        0.0000        0.0000        0.0000        0.0000        0.0000        0.0000        0.0000        0.0000        0.0000        0.0000        0.0000        0.0000        0.0000        0.0000        0.0000        0.0000        0.0000        0.0000        0.0000        0.0000        0.0000        0.0000        0.0000        0.0000        0.0000        0.0000        0.0000        0.0000        0.0000        0.0000        0.0000        0.0000        0.0000        0.0000        0.0000        0.0000        0.0000        0.0000        0.0000        0.0000        0.0000        0.6640        1.8851        2.1489        2.1446        1.8905        4.3052        3.5415        2.7768        1.9663        0.1068        0.1296        0.0904        0.1169        0.3118        0.3680        0.2607        0.0000        0.0000        0.1224        0.1174        0.1096        0.3288        0.3706        0.6191        0.7925        1.1175        1.3968        1.7265        2.1930        1.2146        1.1497        1.5766        2.4744        4.1681        5.4181        5.4613        5.0867        4.0593        3.2367        0.0000        0.0000        0.0000        0.0000       11.8049       11.7751        6.7009       12.4601        6.7573        0.0000        8.4853        9.5763        6.9700       21.5393        4.4950        2.8198        2.2956        2.1327        1.3750        1.2949        1.1264        0.9207        0.6241        0.5097        0.9211        1.3344        2.8259        3.7141        5.0388        5.8689        8.7297       10.4850       10.3571       11.7537       12.6249       14.3279       14.8720       16.3424       20.4459       22.1013       27.5834       23.2952       21.0251       25.3589       20.1577       20.6782       18.1654       20.6794       16.2703       18.3724       18.4559       19.0993       19.9391       16.9638       19.0243       22.5740       22.3646       25.5528       31.7931       33.7066       33.9143       33.0485       36.7278       43.6459       39.6512       37.6700       45.8411       41.6934       37.8049       37.6757       35.9649       38.4845       37.7581       36.2868       34.7415       36.3962       34.1780       38.1597       42.8699       32.6727       31.2695       31.9281       33.2526       36.3175       34.5814       38.1190       45.9422       43.2722       51.3522       48.9826       56.6375       59.0592       54.2737       51.4399       41.5833       37.6165       37.0819       38.0412       31.8373       26.8858       30.5768       35.6020       52.3772       38.9418        0.0000        0.0000        0.0000        0.0000        0.0000        0.0000        0.0000        0.0000        0.0000        0.0000        0.0000        0.0000        0.0000        0.0000        0.0000        0.0000        0.0000        0.0000        0.0000        0.0000        0.0000        0.0000        0.0000        0.0000        0.0000        0.0000        0.0000        0.0000        0.0000        0.0000        0.0000        0.0000        0.0000        0.0000        0.0000        0.0000        0.0000        0.0000        0.0000        0.0000        0.0000        0.0000        0.0000        0.0000        0.0000        0.0000        0.0000        0.0000        0.0000        0.0000        0.0000        0.0000        0.0000        0.0000        0.0000        0.0000
        0.0000        0.0000        0.0000        0.0000        0.0000        0.0000        0.0000        0.0000        0.0000        0.0000        0.0000        0.0000        0.0000        0.0000        0.0000        0.0000        0.0000        0.0000        0.0000        0.0000        0.0000        0.0000        0.0000        0.0000        0.0000        0.0000        0.0000        0.0000        0.0000        0.0000        0.0000        0.0000        0.0000        0.0000        0.0000        0.0000        0.0000        0.0000        0.0000        0.0000        0.0000        0.0000        0.0000        0.0000        0.0000        0.0000        0.0000        0.0000        0.0000        0.0000        0.0000        0.0000        0.0000        0.0000        0.0000        3.4059        3.5846        3.2372        0.0000        0.0000        0.0000        0.0777        0.1499        0.4988        0.2209        0.0000        0.0000        0.0000        0.0000        0.0000        0.0000        0.0000        0.4466        0.6608        1.0323        1.7040        2.2449        2.1486        2.1599        0.8993        0.8964        1.3346        2.5208        3.1847        3.7417        5.1110        4.0088        3.1769        0.0000        0.0000        0.0000        0.0000        0.0000        0.0000       11.6728        5.6142        0.0000        0.0000        0.0000        9.8592        7.9765        8.7747        9.5061        4.5046        3.1364        2.4376        2.5001        1.2452        0.9711        0.7829        0.9480        0.4870        0.6854        1.1589        1.6772        3.4170        4.0614        5.2818        6.2549        8.4652        9.9587       11.3183       12.4418       13.1672       14.1646       15.9318       17.0974       19.4712       20.8330       24.4182       22.5581       25.3091       20.2510       21.9568       18.1513       18.7189       16.6035       17.2730       18.1798       19.8376       19.8132       21.8471       20.7115       23.1049       24.5870       26.7337       28.2652       32.5564       36.5509       41.1032       36.5069       41.1558       47.4785       50.1267       43.6452       42.9126       38.9069       37.6610       40.7482       43.7688       39.6543       42.7833       42.2368       35.2908       40.8176       58.9158       44.5916       45.2481       37.7490       32.8357       33.3801       32.2635       36.4762       40.7463       43.4093       42.8196       44.3738       50.2594       45.0738       49.6195       53.5922       50.3361       44.6963       36.5634       34.8008       35.1613       30.8986       25.5340       22.7544       24.1151       31.5547       51.4714       50.4833        0.0000        0.0000        0.0000        0.0000        0.0000        0.0000        0.0000        0.0000        0.0000        0.0000        0.0000        0.0000        0.0000        0.0000        0.0000        0.0000        0.0000        0.0000        0.0000        0.0000        0.0000        0.0000        0.0000        0.0000        0.0000        0.0000        0.0000        0.0000        0.0000        0.0000        0.0000        0.0000        0.0000        0.0000        0.0000        0.0000        0.0000        0.0000        0.0000        0.0000        0.0000        0.0000        0.0000        0.0000        0.0000        0.0000        0.0000        0.0000        0.0000        0.0000        0.0000        0.0000        0.0000        0.0000        0.0000        0.0000
        0.0000        0.0000        0.0000        0.0000        0.0000        0.0000        0.0000        0.0000        0.0000        0.0000        0.0000        0.0000        0.0000        0.0000        0.0000        0.0000        0.0000        0.0000        0.0000        0.0000        0.0000        0.0000        0.0000        0.0000        0.0000        0.0000        0.0000        0.0000        0.0000        0.0000        0.0000        0.0000        0.0000        0.0000        0.0000        0.0000        0.0000        0.0000        0.0000        0.0000        0.0000        0.0000        0.0000        0.0000        0.0000        0.0000        0.0000        0.0000        0.0000        0.0000        0.0000        0.0000        0.0000        0.0000        0.0000        0.0000        0.0000        0.0000        0.0000        0.0000        0.0000        0.0074        0.0436        0.0648        0.0227        0.0000        0.0000        0.0000        0.0000        0.0000        0.0000        0.0000        0.0000        0.6686        0.9752        1.5529        1.9451        2.0580        1.9715        1.9995        0.9465        0.8238        1.3254        2.1121        2.6668        0.0000        0.0000        0.0000        0.0000        0.0000        0.0000        0.0000        0.0000        0.0000        0.0000        0.0000        0.0000        0.0000        0.0000        0.0000        7.6300       10.7595        6.2972        5.0869        3.5988        2.7204        2.5678        1.6876        0.9714        0.7527        0.7562        0.8712        1.2277        1.7275        2.3349        4.2161        5.3933        6.1331        7.0465        9.4657       10.7747       11.9312       14.8983       14.1638       14.8665       16.3130       20.5728       24.0961       25.5723       26.5212       26.5755       28.3742       29.8938       20.4248       23.1733       19.8403       18.0003       18.7897       20.4495       20.5604       23.3507       26.8682       25.9049       28.9273       35.4032       34.2223       33.5169       37.8706       42.6481       46.2097       45.2750       43.1264       52.2247       49.4610       42.2461       40.8085       45.0505       41.7242       43.5982       41.4315       42.5597       41.6145       46.3045       47.5145       46.4548       47.5078       39.6848       39.4895       33.9267       32.1169       32.2290       38.8557       35.2349       40.1933       57.2718       42.0635       49.0369       48.0651       47.8485       47.2472       48.3596       44.0371       39.6148       33.4293       31.0272       29.3792       28.8374       22.5705       21.2870       22.8613       24.9403       37.4774        0.0000        0.0000        0.0000        0.0000        0.0000        0.0000        0.0000        0.0000        0.0000        0.0000        0.0000        0.0000        0.0000        0.0000        0.0000        0.0000        0.0000        0.0000        0.0000        0.0000        0.0000        0.0000        0.0000        0.0000        0.0000        0.0000        0.0000        0.0000        0.0000        0.0000        0.0000        0.0000        0.0000        0.0000        0.0000        0.0000        0.0000        0.0000        0.0000        0.0000        0.0000        0.0000        0.0000        0.0000        0.0000        0.0000        0.0000        0.0000        0.0000        0.0000        0.0000        0.0000        0.0000        0.0000        0.0000        0.0000        0.0000
        0.0000        0.0000        0.0000        0.0000        0.0000        0.0000        0.0000        0.0000        0.0000        0.0000        0.0000        0.0000        0.0000        0.0000        0.0000        0.0000        0.0000        0.0000        0.0000        0.0000        0.0000        0.0000        0.0000        0.0000        0.0000        0.0000        0.0000        0.0000        0.0000        0.0000        0.0000        0.0000        0.0000        0.0000        0.0000        0.0000        0.0000        0.0000        0.0000        0.0000        0.0000        0.0000        0.0000        0.0000        0.0000        0.0000        0.0000        0.0000        0.0000        0.0000        0.0000        0.0000        0.0000        0.0000        0.0000        0.0000        0.0000        0.0000        0.0000        0.0000        0.0000        0.0000        0.0253        0.1256        0.0000        0.0000        0.0000        0.0000        0.0000        0.0000        0.0000        0.0000        0.0000        0.0000        0.7418        1.2831        1.3889        1.4185        1.3558        0.7159        0.5275        0.5954        0.9372        1.8455        0.0000        0.0000        0.0000        0.0000        0.0000        0.0000        0.0000        0.0000        0.0000        0.0000        0.0000        0.0000        0.0000        0.0000        0.0000        0.0000        0.0000       16.2732       14.0106        5.3629        4.1561        3.2606        2.7363        4.8059        1.2155        1.0368        1.4748        1.6011        2.0132        2.5560        3.0951        5.7218        6.4562        7.2266        8.2531       10.9650       12.4417       15.2456       15.1866       15.8063       17.4974       20.0282       21.2688       24.5006       25.0667       27.9418       28.3925       24.4807       23.6401       24.2138       24.0061       20.5582       22.0698       22.8452       21.8236       25.8863       26.4382       28.8374       30.9096       41.6272       42.5946       40.6898       42.2381       47.3588       51.1339       46.0661       41.6882       45.5899       50.6989       50.6122       48.3249       45.6524       43.4948       44.8930       50.9472       53.8856       50.0646       41.5309       44.1563       38.9597       43.3212       41.7612       30.1163       30.9840       29.3880       28.0961       29.0978       30.4617       29.6637       39.1194       38.8191       41.5290       41.3476       40.9859       42.2752       40.0593       42.2694       37.8700       36.5783       30.4385       29.4171       28.1335       27.2886       21.5681       23.3968       23.3229       26.6813        0.0000        0.0000        0.0000        0.0000        0.0000        0.0000        0.0000        0.0000        0.0000        0.0000        0.0000        0.0000        0.0000        0.0000        0.0000        0.0000        0.0000        0.0000        0.0000        0.0000        0.0000        0.0000        0.0000        0.0000        0.0000        0.0000        0.0000        0.0000        0.0000        0.0000        0.0000        0.0000        0.0000        0.0000        0.0000        0.0000        0.0000        0.0000        0.0000        0.0000        0.0000        0.0000        0.0000        0.0000        0.0000        0.0000        0.0000        0.0000        0.0000        0.0000        0.0000        0.0000        0.0000        0.0000        0.0000        0.0000        0.0000        0.0000
        0.0000        0.0000        0.0000        0.0000        0.0000        0.0000        0.0000        0.0000        0.0000        0.0000        0.0000        0.0000        0.0000        0.0000        0.0000        0.0000        0.0000        0.0000        0.0000        0.0000        0.0000        0.0000        0.0000        0.0000        0.0000        0.0000        0.0000        0.0000        0.0000        0.0000        0.0000        0.0000        0.0000        0.0000        0.0000        0.0000        0.0000        0.0000        0.0000        0.0000        0.0000        0.0000        0.0000        0.0000        0.0000        0.0000        0.0000        0.0000        0.0000        0.0000        0.0000        0.0000        0.0000        0.0000        0.0000        0.0000        0.0000        0.0000        0.0000        0.0000        0.0000        0.0000        0.0000        0.0000        0.0000        0.0000        0.0000        0.0000        0.0000        0.0000        0.0000        0.0000        0.0000        0.0000        0.0012        0.0038        0.1496        0.2926        0.0941        0.1481        0.3111        0.4040        0.5453        0.0000        0.0000        0.0000        0.0000        0.0000        0.0000        0.0000        0.0000        0.0000        0.0000        0.0000        0.0000        0.0000        0.0000        0.0000        0.0000        0.0000        0.0000       19.3277       20.4193        8.5286        6.6847        5.4430        4.6063        3.0510        2.2342        2.1896        2.7215        4.1843        4.7612        5.6732        7.5587        7.8745        9.1212        9.8726       11.3761       12.6263       13.5296       15.0216       16.5871       19.2827       19.5848       23.7897       25.7793       24.8595       23.8334       29.4106       23.7157       25.5631       25.4884       25.7076       26.2020       27.8018       28.7060       29.8202       33.7386       33.5057       31.4092       31.5002       34.7729       43.9563       43.8205       43.4787       47.3854       56.3551       54.9913       49.1793       50.2824       52.1772       55.5877       52.3058       48.5455       44.7286       46.3367       43.7242       49.7107       57.2963       50.2431       45.1570       42.7776       31.4081       33.3005       28.2034       30.6920       30.2645       31.0305       29.1728       29.4757       32.0643       33.0296       36.6115       37.8838       37.7545       39.5862       36.4994       34.5705       30.1924       30.3519       29.2713       27.9843       30.1753       30.7080       26.7997       25.8663       17.8979       18.5500       23.0856       27.3626        0.0000        0.0000        0.0000        0.0000        0.0000        0.0000        0.0000        0.0000        0.0000        0.0000        0.0000        0.0000        0.0000        0.0000        0.0000        0.0000        0.0000        0.0000        0.0000        0.0000        0.0000        0.0000        0.0000        0.0000        0.0000        0.0000        0.0000        0.0000        0.0000        0.0000        0.0000        0.0000        0.0000        0.0000        0.0000        0.0000        0.0000        0.0000        0.0000        0.0000        0.0000        0.0000        0.0000        0.0000        0.0000        0.0000        0.0000        0.0000        0.0000        0.0000        0.0000        0.0000        0.0000        0.0000        0.0000        0.0000        0.0000        0.0000
        0.0000        0.0000        0.0000        0.0000        0.0000        0.0000        0.0000        0.0000        0.0000        0.0000        0.0000        0.0000        0.0000        0.0000        0.0000        0.0000        0.0000        0.0000        0.0000        0.0000        0.0000        0.0000        0.0000        0.0000        0.0000        0.0000        0.0000        0.0000        0.0000        0.0000        0.0000        0.0000        0.0000        0.0000        0.0000        0.0000        0.0000        0.0000        0.0000        0.0000        0.0000        0.0000        0.0000        0.0000        0.0000        0.0000        0.0000        0.0000        0.0000        0.0000        0.0000        0.0000        0.0000        0.0000        0.0000        0.0000        0.0000        0.0000        0.0000        0.0000        0.0000        0.0000        0.0000        0.0000        0.0000        0.0000        0.0000        0.0000        0.0000        0.0000        0.0000        0.0000        0.0000        0.0000        0.0000        0.0000        0.0000        0.0000        0.0000        0.0000        0.0000        0.0000        0.0000        0.0000        0.0000        0.0000        0.0000        0.0000        0.0000        0.0000        0.0000        0.0000        0.0000        0.0000        0.0000        0.0000        0.0000        0.0000        0.0000        0.0000        0.0000       14.5065       12.8454        9.0976        7.4911        6.1671        5.2427        3.4277        2.7126        2.9609        3.5943        5.4585        6.2109        7.2061        8.1438        9.4056       12.2511       10.9683       12.6310       14.1065       16.5888       15.6825       17.2606       18.4372       19.4990       24.4214       21.4897       26.2090       21.4869       21.4435       24.1306       23.6662       28.8508       27.2011       26.8325       31.4962       31.0301       34.2208       35.6104       35.5372       32.4479       35.6076       36.7950       42.9369       45.4142       47.8293       48.9947       57.1146       54.8916       56.1143       51.7879       57.6779       56.0247       48.9261       49.6330       53.6962       48.2552       46.5605       45.9896       49.5151       47.6819       47.9457       42.1775       35.4680       34.0594       34.2506       39.9796       34.3129       29.1719       26.4544       30.2420       31.4455       34.8202       38.8274       35.0173       30.6750       37.5319       31.3812       31.4048       25.5844       24.9494       25.2274       26.4827       26.0259       26.1631       25.2860       31.3122       16.9023       16.5613       21.2539        0.0000        0.0000        0.0000        0.0000        0.0000        0.0000        0.0000        0.0000        0.0000        0.0000        0.0000        0.0000        0.0000        0.0000        0.0000        0.0000        0.0000        0.0000        0.0000        0.0000        0.0000        0.0000        0.0000        0.0000        0.0000        0.0000        0.0000        0.0000        0.0000        0.0000        0.0000        0.0000        0.0000        0.0000        0.0000        0.0000        0.0000        0.0000        0.0000        0.0000        0.0000        0.0000        0.0000        0.0000        0.0000        0.0000        0.0000        0.0000        0.0000        0.0000        0.0000        0.0000        0.0000        0.0000        0.0000        0.0000        0.0000        0.0000        0.0000
        0.0000        0.0000        0.0000        0.0000        0.0000        0.0000        0.0000        0.0000        0.0000        0.0000        0.0000        0.0000        0.0000        0.0000        0.0000        0.0000        0.0000        0.0000        0.0000        0.0000        0.0000        0.0000        0.0000        0.0000        0.0000        0.0000        0.0000        0.0000        0.0000        0.0000        0.0000        0.0000        0.0000        0.0000        0.0000        0.0000        0.0000        0.0000        0.0000        0.0000        0.0000        0.0000        0.0000        0.0000        0.0000        0.0000        0.0000        0.0000        0.0000        0.0000        0.0000        0.0000        0.0000        0.0000        0.0000        0.0000        0.0000        0.0000        0.0000        0.0000        0.0000        0.0000        0.0000        0.0000        0.0000        0.0000        0.0000        0.0000        0.0000        0.0000        0.0000        0.0000        0.0000        0.0000        0.0000        0.0000        0.0000        0.0000        0.0000        0.0000        0.0000        0.0000        0.0000        0.0000        0.0000        0.0000        0.0000        0.0000        0.0000        0.0000        0.0000        0.0000        0.0000        0.0000        0.0000        0.0000        0.0000        0.0000        0.0000        0.0000        0.0000       13.5623       10.3928       10.0264        8.4322        7.3265        6.3864        4.3236        3.7624        4.0533        6.0723        7.8670        8.0875        9.0242       10.2971       15.1575       15.4818       13.2091       17.9897       16.1983       18.8700       17.8126       18.9583       20.2382       20.0532       19.7123       20.8433       27.1267       21.8615       20.5702       21.9710       22.4693       23.2594       24.6979       32.2853       33.0290       31.4882       34.5309       35.5382       32.7663       32.8975       36.9366       38.1974       45.4589       49.9564       49.1958       49.2950       54.7825       59.4022       60.0309       57.1009       56.2788       53.0047       51.1969       60.8344       59.9682       51.7928       46.9508       45.1119       45.4972       46.9657       46.5299       40.2564       29.9926       30.4629       27.8157       37.9962       30.1427       28.2625       28.2182       27.6950       29.1908       29.7252       34.2161       31.2465       28.7171       28.0413       27.6647       27.5121       23.2315       22.4641       23.2460       24.4068       23.3477       23.3640       24.2878       31.5146       18.4456       26.3758       34.1536        0.0000        0.0000        0.0000        0.0000        0.0000        0.0000        0.0000        0.0000        0.0000        0.0000        0.0000        0.0000        0.0000        0.0000        0.0000        0.0000        0.0000        0.0000        0.0000        0.0000        0.0000        0.0000        0.0000        0.0000        0.0000        0.0000        0.0000        0.0000        0.0000        0.0000        0.0000        0.0000        0.0000        0.0000        0.0000        0.0000        0.0000        0.0000        0.0000        0.0000        0.0000        0.0000        0.0000        0.0000        0.0000        0.0000        0.0000        0.0000        0.0000        0.0000        0.0000        0.0000        0.0000        0.0000        0.0000        0.0000        0.0000        0.0000        0.0000
        0.0000        0.0000        0.0000        0.0000        0.0000        0.0000        0.0000        0.0000        0.0000        0.0000        0.0000        0.0000        0.0000        0.0000        0.0000        0.0000        0.0000        0.0000        0.0000        0.0000        0.0000        0.0000        0.0000        0.0000        0.0000        0.0000        0.0000        0.0000        0.0000        0.0000        0.0000        0.0000        0.0000        0.0000        0.0000        0.0000        0.0000        0.0000        0.0000        0.0000        0.0000        0.0000        0.0000        0.0000        0.0000        0.0000        0.0000        0.0000        0.0000        0.0000        0.0000        0.0000        0.0000        0.0000        0.0000        0.0000        0.0000        0.0000        0.0000        0.0000        0.0000        0.0000        0.0000        0.0000        0.0000        0.0000        0.0000        0.0000        0.0000        0.0000        0.0000        0.0000        0.0000        0.0000        0.0000        0.0000        0.0000        0.0000        0.0000        0.0000        0.0000        0.0000        0.0000        0.0000        0.0000        0.0000        0.0000        0.0000        0.0000        0.0000        0.0000        0.0000        0.0000        0.0000        0.0000        0.0000        0.0000        0.0000        0.0000        0.0000       13.6836       14.4187       11.5946       11.1449        9.6855        8.6144        7.8887        5.8440        5.2957        5.6709        6.9971        9.4501       10.0988       11.1231       12.3809       14.6688       15.3450       19.8766       52.0127       28.5684       37.9748       21.0285       22.0126       21.5985       21.9712       26.0369       22.3102       23.0756       22.1688       22.1632       27.2948       23.5296       24.3071       29.1491       31.3287       31.2518       31.9083       34.0131       36.1735       36.0424       37.9949       37.4483       41.8996       48.1274       50.3026       49.5659       51.1871       58.3163       63.6290       63.6185       59.6495       58.1053       52.6953       57.6803       64.6948       61.9155       49.1354       47.4691       47.9952       45.5028       44.0543       38.2256       37.7506       31.0504       33.2114       27.1906       24.1625       22.9767       27.3612       29.6049       29.0006       26.3929       25.7042       27.3758       26.7192       28.4209       24.8693       25.1883       25.4483       23.0937       22.2174       22.5992       22.5705       20.8131       20.3560       23.3738       24.0183       27.1200        0.0000        0.0000        0.0000        0.0000        0.0000        0.0000        0.0000        0.0000        0.0000        0.0000        0.0000        0.0000        0.0000      182.4300        0.0000        0.0000        0.0000      186.8999        0.0000        0.0000        0.0000        0.0000        0.0000        0.0000        0.0000        0.0000        0.0000        0.0000        0.0000        0.0000        0.0000        0.0000        0.0000        0.0000        0.0000        0.0000        0.0000        0.0000        0.0000        0.0000        0.0000        0.0000        0.0000        0.0000        0.0000        0.0000        0.0000        0.0000        0.0000        0.0000        0.0000        0.0000        0.0000        0.0000        0.0000        0.0000        0.0000        0.0000        0.0000        0.0000        0.0000
        0.0000        0.0000        0.0000        0.0000        0.0000        0.0000        0.0000        0.0000        0.0000        0.0000        0.0000        0.0000        0.0000        0.0000        0.0000        0.0000        0.0000        0.0000        0.0000        0.0000        0.0000        0.0000        0.0000        0.0000        0.0000        0.0000        0.0000        0.0000        0.0000        0.0000        0.0000        0.0000        0.0000        0.0000        0.0000        0.0000        0.0000        0.0000        0.0000        0.0000        0.0000        0.0000        0.0000        0.0000        0.0000        0.0000        0.0000        0.0000        0.0000        0.0000        0.0000        0.0000        0.0000        0.0000        0.0000        0.0000        0.0000        0.0000        0.0000        0.0000        0.0000        0.0000        0.0000        0.0000        0.0000        0.0000        0.0000        0.0000        0.0000        0.0000        0.0000        0.0000        0.0000        0.0000        0.0000        0.0000        0.0000        0.0000        0.0000        0.0000        0.0000        0.0000        0.0000        0.0000        0.0000        0.0000        0.0000        0.0000        0.0000        0.0000        0.0000        0.0000        0.0000        0.0000        0.0000        0.0000        0.0000        0.0000        0.0000        0.0000       19.8970       17.2149       15.0413       13.2663       12.3968       11.5117       15.9903      180.0494       23.8484       16.3685       11.0197       12.3148       14.0247       14.0380       17.4537       26.8986       25.3607       20.9139       22.6108       29.4747       25.7706       27.1158       30.2162       28.2449       26.3407       27.3071       28.1934       23.4734       25.8312       28.9428       28.6619       34.0813       48.3131       46.2065       40.3790       42.1113       41.9540       46.0898       52.0523       46.1164       48.2427       47.2589       45.6724       51.4720       54.0765       57.6487       61.3097       64.9799       64.2593       57.9651       59.1669       62.1626       61.8218       64.4463       64.9984       55.0050       46.7047       44.4904       47.3205       45.2268       40.7954       39.7276       33.7330       34.3728       25.2122       23.6186       23.9072       27.9796       25.0783       24.6740       28.2107       22.0632       24.8943       25.0660       22.6885       22.7546       23.9001       26.1506       25.2057       19.6892       20.1734       18.4680       17.8198       14.2881       13.9087       14.0303       17.4294      123.8340        0.0000        0.0000        0.0000        0.0000        0.0000        0.0000        0.0000        0.0000        0.0000        0.0000        0.0000        0.0000      148.6800      153.7800      149.2800        0.0000      174.5100      153.9600        0.0000        0.0000        0.0000        0.0000        0.0000        0.0000        0.0000        0.0000        0.0000        0.0000        0.0000        0.0000        0.0000        0.0000        0.0000        0.0000        0.0000        0.0000        0.0000        0.0000        0.0000        0.0000        0.0000        0.0000        0.0000        0.0000        0.0000        0.0000        0.0000        0.0000        0.0000        0.0000        0.0000        0.0000        0.0000        0.0000        0.0000        0.0000        0.0000        0.0000        0.0000        0.0000        0.0000
        0.0000        0.0000        0.0000        0.0000        0.0000        0.0000        0.0000        0.0000        0.0000        0.0000        0.0000        0.0000        0.0000        0.0000        0.0000        0.0000        0.0000        0.0000        0.0000        0.0000        0.0000        0.0000        0.0000        0.0000        0.0000        0.0000        0.0000        0.0000        0.0000        0.0000        0.0000        0.0000        0.0000        0.0000        0.0000        0.0000        0.0000        0.0000        0.0000        0.0000        0.0000        0.0000        0.0000        0.0000        0.0000        0.0000        0.0000        0.0000        0.0000        0.0000        0.0000        0.0000        0.0000        0.0000        0.0000        0.0000        0.0000        0.0000        0.0000        0.0000        0.0000        0.0000        0.0000        0.0000        0.0000        0.0000        0.0000        0.0000        0.0000        0.0000        0.0000        0.0000        0.0000        0.0000        0.0000        0.0000        0.0000        0.0000        0.0000        0.0000        0.0000        0.0000        0.0000        0.0000        0.0000        0.0000        0.0000        0.0000        0.0000        0.0000        0.0000        0.0000        0.0000        0.0000        0.0000        0.0000        0.0000        0.0000        0.0000       26.3543       21.6195       19.3802       18.1026       15.5620       13.9284       12.6907       14.4452      150.1923       50.0241       12.1933       13.0847       17.6215       22.4139       24.7603       24.8542       28.0470       24.7492       24.6307       26.6571       31.6511       29.0194       30.3282       40.1355       29.8133       29.9417       28.0196       26.3996       25.8390       31.5711       29.8238       29.6765       41.8562       45.7266       50.4419       44.3593       50.1149       52.7799       47.1110       48.9213       50.2149       51.2387       45.7099       53.2506       51.8224       55.0713       61.1020       60.3877       59.2762       60.5124       60.1401       57.1165       59.6418       61.3979       55.5257       51.5121       52.3402       53.3194       46.9471       41.7306       41.0123       40.9965       38.7147       34.4464       27.9638       20.4670       20.1673       24.4561       22.9418       23.6798       25.8018       26.0058       20.5684       19.9637       21.2241       20.8336       20.0882       22.8257       24.8135       20.8997       17.7486       17.0232       17.0614       15.4962       11.8945       11.4321       14.5348       13.7307      132.0076        0.0000        0.0000        0.0000        0.0000        0.0000        0.0000      162.6567      148.2000        0.0000        0.0000        0.0000        0.0000      150.3900      143.1300        0.0000        0.0000        0.0000        0.0000        0.0000        0.0000        0.0000        0.0000        0.0000        0.0000        0.0000        0.0000        0.0000        0.0000        0.0000        0.0000        0.0000        0.0000        0.0000        0.0000        0.0000        0.0000        0.0000        0.0000        0.0000        0.0000        0.0000        0.0000        0.0000        0.0000        0.0000        0.0000        0.0000        0.0000        0.0000        0.0000        0.0000        0.0000        0.0000        0.0000        0.0000        0.0000        0.0000        0.0000        0.0000        0.0000        0.0000
        0.0000        0.0000        0.0000        0.0000        0.0000        0.0000        0.0000        0.0000        0.0000        0.0000        0.0000        0.0000        0.0000        0.0000        0.0000        0.0000        0.0000        0.0000        0.0000        0.0000        0.0000        0.0000        0.0000        0.0000        0.0000        0.0000        0.0000        0.0000        0.0000        0.0000        0.0000        0.0000        0.0000        0.0000        0.0000        0.0000        0.0000        0.0000        0.0000        0.0000        0.0000        0.0000        0.0000        0.0000        0.0000        0.0000        0.0000        0.0000        0.0000        0.0000        0.0000        0.0000        0.0000        0.0000        0.0000        0.0000        0.0000        0.0000        0.0000        0.0000        0.0000        0.0000        0.0000        0.0000        0.0000        0.0000        0.0000        0.0000        0.0000        0.0000        0.0000        0.0000        0.0000        0.0000        0.0000        0.0000        0.0000        0.0000        0.0000        0.0000        0.0000        0.0000        0.0000        0.0000        0.0000        0.0000        0.0000        0.0000        0.0000        0.0000        0.0000        0.0000        0.0000        0.0000        0.0000        0.0000        0.0000       19.0903       28.1639       22.5088       22.8471       25.1899       27.2672       22.3899       17.6367       15.5751       21.8534       14.3630       17.1017       13.7687       14.4293       15.9128       19.7045       21.3669       24.0282       24.5484       26.1145       26.8106       29.9405       38.9864       37.7874       39.2948       42.1492       33.6608       31.2554       28.2375       28.6979       32.6568       32.5437       28.1785       38.4497       46.1783       50.0085       39.5122       35.3297       38.9005       46.2227       45.1700       50.6063       47.3820       50.7078       51.5485       53.5487       51.3094       57.3317       61.9265       58.7532       54.1671       55.8915       59.1754       56.4723       57.5821       60.2022       54.5413       54.2225       51.9991       48.9178       43.1851       36.4648       41.3558       37.6159       38.0715       31.5402       25.2313       18.3090       17.2512       17.2864       21.2533       19.5773       20.8356       17.6288       17.2975       24.4282       22.5189       20.2171       19.2429       22.1314       19.4301       17.4350       16.8698       15.3589       14.8387       14.1583       11.9867       15.8326       21.3730       10.7564        0.0000        0.0000        0.0000        0.0000        0.0000       91.5893      100.5407       94.7647       70.2300        0.0000        0.0000        0.0000        0.0000        0.0000        0.0000        0.0000        0.0000        0.0000        0.0000        0.0000        0.0000        0.0000        0.0000        0.0000        0.0000        0.0000        0.0000        0.0000        0.0000        0.0000        0.0000        0.0000        0.0000        0.0000        0.0000        0.0000        0.0000        0.0000        0.0000        0.0000        0.0000        0.0000        0.0000        0.0000        0.0000        0.0000        0.0000        0.0000        0.0000        0.0000        0.0000        0.0000        0.0000        0.0000        0.0000        0.0000        0.0000        0.0000        0.0000        0.0000        0.0000        0.0000
        0.0000        0.0000        0.0000        0.0000        0.0000        0.0000        0.0000        0.0000        0.0000        0.0000        0.0000        0.0000        0.0000        0.0000        0.0000        0.0000        0.0000        0.0000        0.0000        0.0000        0.0000        0.0000        0.0000        0.0000        0.0000        0.0000        0.0000        0.0000        0.0000        0.0000        0.0000        0.0000        0.0000        0.0000        0.0000        0.0000        0.0000        0.0000        0.0000        0.0000        0.0000        0.0000        0.0000        0.0000        0.0000        0.0000        0.0000        0.0000        0.0000        0.0000        0.0000        0.0000        0.0000        0.0000        0.0000        0.0000        0.0000        0.0000        0.0000        0.0000        0.0000        0.0000        0.0000        0.0000        0.0000        0.0000        0.0000        0.0000        0.0000        0.0000        0.0000        0.0000        0.0000        0.0000        0.0000        0.0000        0.0000        0.0000        0.0000        0.0000        0.0000        0.0000        0.0000        0.0000        0.0000        0.0000        0.0000        0.0000        0.0000        0.0000        0.0000        0.0000        0.0000        0.0000        0.0000        0.0000        0.0000       22.7533       25.6015       23.4656       25.9406       25.9946       24.4584       20.3712       17.9024       16.6612       18.7867       20.8435       18.7659       15.0545       15.8460       16.8767       21.6640       22.2174       22.8170       23.8368       28.0195       32.4443       33.1727       36.6158       33.7869       43.2669       36.9850       31.7680       31.0110       28.6989       30.2819       31.2427       29.5801       26.9499       34.5935       51.5994       42.7058       34.6407       41.5538       45.0359       40.1077       43.9254       57.6799       48.0051       47.3142       54.1185       59.8988       54.5548       56.3038       59.5443       56.8074       52.4632       54.8708       54.5117       54.0636       56.4405       52.5599       50.7941       47.1182       47.7917       41.3144       37.1888       32.4912       35.4855       30.2467       28.4159       25.2307       18.8066       18.7798       18.1015       18.3806       17.2502       18.4692       17.5856       17.4126       19.6388       20.1251       21.5099       15.0126       16.1252       17.1587       16.1986       15.7821       14.6683       13.7780       14.8950       13.2761       13.5556       14.4419       11.4056       21.6818        0.0000        0.0000        0.0000       13.1700       67.5783       86.3623       91.9225       83.4079       29.0100        0.0000        0.0000        0.0000        0.0000        0.0000        0.0000        0.0000        0.0000        0.0000        0.0000        0.0000        0.0000        0.0000        0.0000        0.0000        0.0000        0.0000        0.0000        0.0000        0.0000        0.0000        0.0000        0.0000        0.0000        0.0000        0.0000        0.0000        0.0000        0.0000        0.0000        0.0000        0.0000        0.0000        0.0000        0.0000        0.0000        0.0000        0.0000        0.0000        0.0000        0.0000        0.0000        0.0000        0.0000        0.0000        0.0000        0.0000        0.0000        0.0000        0.0000        0.0000        0.0000        0.0000
        0.0000        0.0000        0.0000        0.0000        0.0000        0.0000        0.0000        0.0000        0.0000        0.0000        0.0000        0.0000        0.0000        0.0000        0.0000        0.0000        0.0000        0.0000        0.0000        0.0000        0.0000        0.0000        0.0000        0.0000        0.0000        0.0000        0.0000        0.0000        0.0000        0.0000        0.0000        0.0000        0.0000        0.0000        0.0000        0.0000        0.0000        0.0000        0.0000        0.0000        0.0000        0.0000        0.0000        0.0000        0.0000        0.0000        0.0000        0.0000        0.0000        0.0000        0.0000        0.0000        0.0000        0.0000        0.0000        0.0000        0.0000        0.0000        0.0000        0.0000        0.0000        0.0000        0.0000        0.0000        0.0000        0.0000        0.0000        0.0000        0.0000        0.0000        0.0000        0.0000        0.0000        0.0000        0.0000        0.0000        0.0000        0.0000        0.0000        0.0000        0.0000        0.0000        0.0000        0.0000        0.0000        0.0000        0.0000        0.0000        0.0000        0.0000        0.0000        0.0000        0.0000        0.0000        0.0000        0.0000       24.9409       38.9401       31.3691       25.4179       27.9619       25.7566       22.3312       21.3431       21.7610       23.1037       18.9222       21.6686       22.4405       21.7932       25.8267       27.7873       25.5205       24.2752       22.0070       26.0358       48.4119      160.9564       93.2373       52.5159       45.1600       46.1997       38.9642       43.5955       38.9613       31.8134       35.5701       31.7515       30.1464       21.8150       25.0070       32.0372       33.2689       32.1946       34.7371       42.0387       43.1316       44.4733       46.7050       43.4028       47.3021       54.6507       59.9081       64.8291       75.9550       66.7753       67.3571       50.5719       49.9807       51.3519       54.8448       50.7092       47.8926       40.8436       40.2261       36.3136       33.4530       33.5163       29.5999       23.3420       22.6877       19.2593       19.3649       22.7163       18.1138       15.3947       14.7880       15.4265       15.8353       19.9190       16.5578       15.5975       14.4095       13.1411       12.9585       13.8230       13.8311       13.8365       14.5138       12.2839       12.0830       11.3408       11.0249        7.4813       21.1098       41.0152        0.0000        0.0000        0.0000        0.0000       17.7248       43.8917       54.0079       58.3525       62.2898       27.2400        0.0000        0.0000        0.0000        0.0000        0.0000        0.0000        0.0000        0.0000        0.0000        0.0000        0.0000        0.0000        0.0000        0.0000        0.0000        0.0000        0.0000        0.0000        0.0000        0.0000        0.0000        0.0000        0.0000        0.0000        0.0000        0.0000        0.0000        0.0000        0.0000        0.0000        0.0000        0.0000        0.0000        0.0000        0.0000        0.0000        0.0000        0.0000        0.0000        0.0000        0.0000        0.0000        0.0000        0.0000        0.0000        0.0000        0.0000        0.0000        0.0000        0.0000        0.0000        0.0000        0.0000
        0.0000        0.0000        0.0000        0.0000        0.0000        0.0000        0.0000        0.0000        0.0000        0.0000        0.0000        0.0000        0.0000        0.0000        0.0000        0.0000        0.0000        0.0000        0.0000        0.0000        0.0000        0.0000        0.0000        0.0000        0.0000        0.0000        0.0000        0.0000        0.0000        0.0000        0.0000        0.0000        0.0000        0.0000        0.0000        0.0000        0.0000        0.0000        0.0000        0.0000        0.0000        0.0000        0.0000        0.0000        0.0000        0.0000        0.0000        0.0000        0.0000        0.0000        0.0000        0.0000        0.0000        0.0000        0.0000        0.0000        0.0000        0.0000        0.0000        0.0000        0.0000        0.0000        0.0000        0.0000        0.0000        0.0000        0.0000        0.0000        0.0000        0.0000        0.0000        0.0000        0.0000        0.0000        0.0000        0.0000        0.0000        0.0000        0.0000        0.0000        0.0000        0.0000        0.0000        0.0000        0.0000        0.0000        0.0000        0.0000        0.0000        0.0000        0.0000        0.0000        0.0000        0.0000        0.0000        0.0000       26.9065       36.5440       33.9071       28.1795       25.2428       24.0127       20.2242       20.9489       20.1526       21.4215       19.9137       19.3804       22.1163       22.1125       20.6614       30.7429       25.7924       23.6445       40.9316       30.3146       27.9548      154.3181      147.8154       40.9316       49.6830       39.4820       36.6287       40.0143       42.5652       47.6391       46.2363       25.7375       20.9094       22.2095       26.6663       28.3468       31.2188       31.9049       36.5607       45.5649       47.6972       48.8854       53.6318       53.4513       46.0668       50.3299       54.9424       65.8468       62.7726       66.4737       61.5551       49.6556       49.0013       45.0731       43.6140       42.0255       31.8572       32.9936       34.2082       32.4025       30.9269       27.3640       27.1318       22.3073       16.2838       14.6869       16.4564       15.6083       12.7215       15.2190       15.9656       15.0347       14.1339       14.1739       12.8805       12.4697       12.3815       11.5704       12.1334       11.9379       11.8223       11.8815       14.6558       11.7635       10.1136       13.4613       11.0351        0.0000        0.0000        0.0000        0.0000        0.0000        0.0000       10.4276       18.9475       36.7071       41.9229       47.9623       53.3350        0.0000        0.0000        0.0000        0.0000        0.0000        0.0000        0.0000        0.0000        0.0000        0.0000        0.0000        0.0000        0.0000        0.0000        0.0000        0.0000        0.0000        0.0000        0.0000        0.0000        0.0000        0.0000        0.0000        0.0000        0.0000        0.0000        0.0000        0.0000        0.0000        0.0000        0.0000        0.0000        0.0000        0.0000        0.0000        0.0000        0.0000        0.0000        0.0000        0.0000        0.0000        0.0000        0.0000        0.0000        0.0000        0.0000        0.0000        0.0000        0.0000        0.0000        0.0000        0.0000        0.0000        0.0000
        0.0000        0.0000        0.0000        0.0000        0.0000        0.0000        0.0000        0.0000        0.0000        0.0000        0.0000        0.0000        0.0000        0.0000        0.0000        0.0000        0.0000        0.0000        0.0000        0.0000        0.0000        0.0000        0.0000        0.0000        0.0000        0.0000        0.0000        0.0000        0.0000        0.0000        0.0000        0.0000        0.0000        0.0000        0.0000        0.0000        0.0000        0.0000        0.0000        0.0000        0.0000        0.0000        0.0000        0.0000        0.0000        0.0000        0.0000        0.0000        0.0000        0.0000        0.0000        0.0000        0.0000        0.0000        0.0000        0.0000        0.0000        0.0000        0.0000        0.0000        0.0000        0.0000        0.0000        0.0000        0.0000        0.0000        0.0000        0.0000        0.0000        0.0000        0.0000        0.0000        0.0000        0.0000        0.0000        0.0000        0.0000        0.0000        0.0000        0.0000        0.0000        0.0000        0.0000        0.0000        0.0000        0.0000        0.0000        0.0000        0.0000        0.0000        0.0000        0.0000        0.0000        0.0000        0.0000        0.0000       27.9752       38.2641       32.6527       21.5389       22.3231       29.4777       26.0236       23.8689       20.1918       21.8759       19.2024       20.9390       20.7247       22.3509       21.2900       28.5986       29.6350       38.8124       26.1014       29.7147       29.6527       58.2692      116.9208       40.5413       35.5045       35.3179       37.8578       38.2876       39.7930       34.7793       31.5063       21.5740       21.9805       25.0747       33.0641       31.8211       32.1971       31.7556       31.1290       47.0994       47.3264       47.4738       48.5284       44.4406       44.5465       46.6902       52.1026       53.3397       56.4341       63.8896       57.3990       47.1999       47.1392       37.4846       36.6914       31.4155       29.6188       28.1310       26.4460       28.2883       25.2279       23.1473       19.7868       16.2885       13.1032       12.5415       13.3167       11.7291       10.5340       13.0118       16.0339       14.2255       11.7478       13.1009       13.7063       15.1843       11.1325       10.4533       11.2512       10.6503       10.3693       10.5419       12.4130       12.5269       11.8136       11.1014        0.0000        0.0000        0.0000        0.0000        0.0000        0.0000        9.9922       11.2442       18.0395       28.0891       33.7735       38.1202       42.0859        0.0000        0.0000        0.0000        0.0000        0.0000        0.0000        0.0000        0.0000        0.0000        0.0000        0.0000        0.0000        0.0000        0.0000        0.0000        0.0000        0.0000        0.0000        0.0000        0.0000        0.0000        0.0000        0.0000        0.0000        0.0000        0.0000        0.0000        0.0000        0.0000        0.0000        0.0000        0.0000        0.0000        0.0000        0.0000        0.0000        0.0000        0.0000        0.0000        0.0000        0.0000        0.0000        0.0000        0.0000        0.0000        0.0000        0.0000        0.0000        0.0000        0.0000        0.0000        0.0000        0.0000        0.0000
        0.0000        0.0000        0.0000        0.0000        0.0000        0.0000        0.0000        0.0000        0.0000        0.0000        0.0000        0.0000        0.0000        0.0000        0.0000        0.0000        0.0000        0.0000        0.0000        0.0000        0.0000        0.0000        0.0000        0.0000        0.0000        0.0000        0.0000        0.0000        0.0000        0.0000        0.0000        0.0000        0.0000        0.0000        0.0000        0.0000        0.0000        0.0000        0.0000        0.0000        0.0000        0.0000        0.0000        0.0000        0.0000        0.0000        0.0000        0.0000        0.0000        0.0000        0.0000        0.0000        0.0000        0.0000        0.0000        0.0000        0.0000        0.0000        0.0000        0.0000        0.0000        0.0000        0.0000        0.0000        0.0000        0.0000        0.0000        0.0000        0.0000        0.0000        0.0000        0.0000        0.0000        0.0000        0.0000        0.0000        0.0000        0.0000        0.0000        0.0000        0.0000        0.0000        0.0000        0.0000        0.0000        0.0000        0.0000        0.0000        0.0000        0.0000        0.0000        0.0000        0.0000        0.0000        0.0000        0.0000        0.0000       21.8184       22.1421       20.0847       23.9100       27.5146       26.1656       26.4967       27.2478       28.6721       23.0972       25.9291       21.8542       22.9537       23.1886       29.0311       31.0443       26.4764       33.3337       32.2872       35.7351       39.9459       47.0464       40.4739       35.2148       33.4149       32.8197       43.3108       46.8209       43.6280       28.8153       23.0387       23.3317       24.3380       29.8172       30.0129       33.7081       35.0045       27.5103       38.1348       44.9576       43.4629       48.8837       47.2299       41.8161       44.5539       45.7994       55.8262       61.3463       60.3664       41.6337       36.4516       35.7143       31.3598       28.0197       25.2031       24.6130       23.8287       21.8456       20.6538       22.4074       19.9805       18.0789       12.9722       10.6459        9.5746        9.9258        9.3343        9.2877       10.0382       12.2039       10.7810       11.1309       11.3761       11.2748       11.0150       10.6026        9.8309       10.3997       10.6220        9.6287        9.7980       10.1374       11.4426       12.0836        0.0000        0.0000        0.0000        0.0000        0.0000        0.0000        0.0000        9.8271        8.7488       11.9544       28.6234       33.2396       40.4584       45.1361        0.0000        0.0000        0.0000        0.0000        0.0000        0.0000        0.0000        0.0000        0.0000        0.0000        0.0000        0.0000        0.0000        0.0000        0.0000        0.0000        0.0000        0.0000        0.0000        0.0000        0.0000        0.0000        0.0000        0.0000        0.0000        0.0000        0.0000        0.0000        0.0000        0.0000        0.0000        0.0000        0.0000        0.0000        0.0000        0.0000        0.0000        0.0000        0.0000        0.0000        0.0000        0.0000        0.0000        0.0000        0.0000        0.0000        0.0000        0.0000        0.0000        0.0000        0.0000        0.0000        0.0000        0.0000
        0.0000        0.0000        0.0000        0.0000        0.0000        0.0000        0.0000        0.0000        0.0000        0.0000        0.0000        0.0000        0.0000        0.0000        0.0000        0.0000        0.0000        0.0000        0.0000        0.0000        0.0000        0.0000        0.0000        0.0000        0.0000        0.0000        0.0000        0.0000        0.0000        0.0000        0.0000        0.0000        0.0000        0.0000        0.0000        0.0000        0.0000        0.0000        0.0000        0.0000        0.0000        0.0000        0.0000        0.0000        0.0000        0.0000        0.0000        0.0000        0.0000        0.0000        0.0000        0.0000        0.0000        0.0000        0.0000        0.0000        0.0000        0.0000        0.0000        0.0000        0.0000        0.0000        0.0000        0.0000        0.0000        0.0000        0.0000        0.0000        0.0000        0.0000        0.0000        0.0000        0.0000        0.0000        0.0000        0.0000        0.0000        0.0000        0.0000        0.0000        0.0000        0.0000        0.0000        0.0000        0.0000        0.0000        0.0000        0.0000        0.0000        0.0000        0.0000        0.0000        0.0000        0.0000        0.0000        0.0000       21.5574       15.0992       16.0723       20.8881        0.0000       21.1059       19.1801       29.5915       25.9569       26.3279       23.4883       30.7109       29.2570       24.8410       23.4112       34.0815       37.6321       41.3379       38.6853       29.0773       40.7237       29.5738       25.5189       39.9024       34.0430       27.7611       27.8260       37.1812       36.3868       36.9133       32.9702       23.5676       18.2538       22.2244       25.1609       28.8534       30.4496       27.7860       31.0408       34.2889       37.5762       43.0142       46.5684       55.2948       53.1464       61.7235       61.2006       50.5716       41.6850       33.7749       31.2278       33.8651       35.8587       28.4697       22.3185       18.9760       18.7982       18.6193       17.7880       16.0672       15.2750       12.8153       11.7700        8.3780        7.1410        6.4760        6.4509        7.2856       27.0709       14.8083        7.9761       10.3597       11.1909       11.5855       11.4516       10.6222       10.3553        9.5225        8.7673        7.5230        7.2622        9.3612       12.3067        0.0000        0.0000        0.0000        0.0000        0.0000       47.4600       15.2100        0.0000       13.2804       12.7180       14.8684       21.2887       33.3573       38.2871       43.3907        0.0000        0.0000        0.0000        0.0000        0.0000        0.0000        0.0000        0.0000        0.0000        0.0000        0.0000        0.0000        0.0000        0.0000        0.0000        0.0000        0.0000        0.0000        0.0000        0.0000        0.0000        0.0000        0.0000        0.0000        0.0000        0.0000        0.0000        0.0000        0.0000        0.0000        0.0000        0.0000        0.0000        0.0000        0.0000        0.0000        0.0000        0.0000        0.0000        0.0000        0.0000        0.0000        0.0000        0.0000        0.0000        0.0000        0.0000        0.0000        0.0000        0.0000        0.0000        0.0000        0.0000        0.0000        0.0000
        0.0000        0.0000        0.0000        0.0000        0.0000        0.0000        0.0000        0.0000        0.0000        0.0000        0.0000        0.0000        0.0000        0.0000        0.0000        0.0000        0.0000        0.0000        0.0000        0.0000        0.0000        0.0000        0.0000        0.0000        0.0000        0.0000        0.0000        0.0000        0.0000        0.0000        0.0000        0.0000        0.0000        0.0000        0.0000        0.0000        0.0000        0.0000        0.0000        0.0000        0.0000        0.0000        0.0000        0.0000        0.0000        0.0000        0.0000        0.0000        0.0000        0.0000        0.0000        0.0000        0.0000        0.0000        0.0000        0.0000        0.0000        0.0000        0.0000        0.0000        0.0000        0.0000        0.0000        0.0000        0.0000        0.0000        0.0000        0.0000        0.0000        0.0000        0.0000        0.0000        0.0000        0.0000        0.0000        0.0000        0.0000        0.0000        0.0000        0.0000        0.0000        0.0000        0.0000        0.0000        0.0000        0.0000        0.0000        0.0000        0.0000        0.0000        0.0000        0.0000        0.0000        0.0000        0.0000        0.0000        0.0000       16.2082        0.0000        0.0000        0.0000       18.9162       16.7632       19.2941       21.3887       29.1334       22.4994       23.6074       24.9481       28.8035       30.9893       32.7579       33.9392       37.5940       30.2282       29.1629       38.5725       44.8431       28.1889       31.0043       29.8787       33.6005       34.7727       33.8111       35.9094       38.8783       32.3410       20.0663       19.0267       20.5201       24.8191       29.8262       25.8507       27.6625       36.0097       47.0783       40.4266       46.1929       42.3183       41.8138       43.5170       47.0243       46.1704       31.3692       31.2614       29.2560       28.5982       28.8131       27.7840       20.8604       18.8043       16.5191       14.1312       14.3580       15.9136       13.5313       12.0552        9.7697        8.4743        6.1769        5.2596        4.8948        4.8531        5.5758       13.2539       12.3563        6.9657        9.4467       10.4911       10.9810       10.8610       10.2830        9.9860        8.8820        8.2958        8.8672       13.7948       14.2216        9.1338        0.0000        0.0000        0.0000        0.0000        0.0000       44.4000       34.5600       14.1000       16.3248       14.2052       18.1810       25.6140       32.2304       38.3963       41.6161        0.0000        0.0000        0.0000        0.0000        0.0000        0.0000        0.0000        0.0000        0.0000        0.0000        0.0000        0.0000        0.0000        0.0000        0.0000        0.0000        0.0000        0.0000        0.0000        0.0000        0.0000        0.0000        0.0000        0.0000        0.0000        0.0000        0.0000        0.0000        0.0000        0.0000        0.0000        0.0000        0.0000        0.0000        0.0000        0.0000        0.0000        0.0000        0.0000        0.0000        0.0000        0.0000        0.0000        0.0000        0.0000        0.0000        0.0000        0.0000        0.0000        0.0000        0.0000        0.0000        0.0000        0.0000        0.0000
        0.0000        0.0000        0.0000        0.0000        0.0000        0.0000        0.0000        0.0000        0.0000        0.0000        0.0000        0.0000        0.0000        0.0000        0.0000        0.0000        0.0000        0.0000        0.0000        0.0000        0.0000        0.0000        0.0000        0.0000        0.0000        0.0000        0.0000        0.0000        0.0000        0.0000        0.0000        0.0000        0.0000        0.0000        0.0000        0.0000        0.0000        0.0000        0.0000        0.0000        0.0000        0.0000        0.0000        0.0000        0.0000        0.0000        0.0000        0.0000        0.0000        0.0000        0.0000        0.0000        0.0000        0.0000        0.0000        0.0000        0.0000        0.0000        0.0000        0.0000        0.0000        0.0000        0.0000        0.0000        0.0000        0.0000        0.0000        0.0000        0.0000        0.0000        0.0000        0.0000        0.0000        0.0000        0.0000        0.0000        0.0000        0.0000        0.0000        0.0000        0.0000        0.0000        0.0000        0.0000        0.0000        0.0000        0.0000        0.0000        0.0000        0.0000        0.0000        0.0000        0.0000        0.0000        0.0000        0.0000        0.0000        0.0000        0.0000        0.0000        0.0000       17.8843       17.7581       23.4283       25.2048       27.4677       24.8048       28.7152       33.2005       27.5116       32.6979       39.0403       39.0426       35.2086       39.7973       31.8691       33.8326       40.3957       32.0277       24.9773       23.8555       27.2545       32.5731       32.2617       34.0119       33.3840       36.6980       22.8505       21.5636       20.4415       24.1140       26.6358       23.6538       28.8423       37.2430       43.4373       32.3742       43.3191       46.3822       42.5670       42.2118       38.1418       31.4674       30.2797       30.0222       29.1656       28.0284       24.7716       21.1240       16.2748       14.8925       12.6336       18.8490       16.1717       14.7842        9.5858        9.0652        7.2327        6.4943        4.5797        3.8878        3.6030        3.6874        4.2996        4.3842        5.0191        6.1309        8.7117       10.0073       10.6496       10.5036        9.7761        9.5053       13.8189       10.1189       15.6056       13.4575        0.0000        0.0000        0.0000        0.0000        0.0000        0.0000       56.8500       63.5400       26.7600       10.8600       18.0663       19.8465       20.2409       24.0990       31.3473       36.7180       40.7883        0.0000        0.0000        0.0000        0.0000        0.0000        0.0000        0.0000        0.0000        0.0000        0.0000        0.0000        0.0000        0.0000        0.0000        0.0000        0.0000        0.0000        0.0000        0.0000        0.0000        0.0000        0.0000        0.0000        0.0000        0.0000        0.0000        0.0000        0.0000        0.0000        0.0000        0.0000        0.0000        0.0000        0.0000        0.0000        0.0000        0.0000        0.0000        0.0000        0.0000        0.0000        0.0000        0.0000        0.0000        0.0000        0.0000        0.0000        0.0000        0.0000        0.0000        0.0000        0.0000        0.0000        0.0000        0.0000
        0.0000        0.0000        0.0000        0.0000        0.0000        0.0000        0.0000        0.0000        0.0000        0.0000        0.0000        0.0000        0.0000        0.0000        0.0000        0.0000        0.0000        0.0000        0.0000        0.0000        0.0000        0.0000        0.0000        0.0000        0.0000        0.0000        0.0000        0.0000        0.0000        0.0000        0.0000        0.0000        0.0000        0.0000        0.0000        0.0000        0.0000        0.0000        0.0000        0.0000        0.0000        0.0000        0.0000        0.0000        0.0000        0.0000        0.0000        0.0000        0.0000        0.0000        0.0000        0.0000        0.0000        0.0000        0.0000        0.0000        0.0000        0.0000        0.0000        0.0000        0.0000        0.0000        0.0000        0.0000        0.0000        0.0000        0.0000        0.0000        0.0000        0.0000        0.0000        0.0000        0.0000        0.0000        0.0000        0.0000        0.0000        0.0000        0.0000        0.0000        0.0000        0.0000        0.0000        0.0000        0.0000        0.0000        0.0000        0.0000        0.0000        0.0000        0.0000        0.0000        0.0000        0.0000        0.0000        0.0000        0.0000        0.0000        0.0000        0.0000        0.0000        0.0000       20.1120       24.9702       28.2551       31.1047       29.4810       34.8989       33.2874       31.4665       37.4908       46.9629       48.6989       50.9312       42.4992       42.7272       40.0094       40.1073       34.1165       25.9053       23.8140       25.7680       28.4710       35.7795       37.8757       38.3328       36.0260       25.9322       24.8730       23.9833       25.3939       26.3725       25.9139       30.9593       30.1235       32.6726       31.6286       41.4223       38.1524       36.6164       32.3231       33.5629       33.0591       29.5456       27.5830       22.9977       20.3966       21.1077       15.5474       14.3643       14.1648       13.2970       12.0655       10.0397       12.1161        7.6438        7.6060        6.0993        5.4414        3.7564        3.3872        2.9177        2.9639        3.3864        3.4647        4.1330        5.4821        8.3053       10.4344       10.7357       10.4582        9.6901        9.3898       11.7102       13.0014       11.3142       11.6968        0.0000        0.0000        0.0000        0.0000        0.0000        0.0000        0.0000       55.9500       26.5800       12.3000       18.7702       23.9393       25.7264       25.3039       32.7222       34.9220       42.4649        0.0000        0.0000        0.0000        0.0000        0.0000        0.0000        0.0000        0.0000        0.0000        0.0000        0.0000        0.0000        0.0000        0.0000        0.0000        0.0000        0.0000        0.0000        0.0000        0.0000        0.0000        0.0000        0.0000        0.0000        0.0000        0.0000        0.0000        0.0000        0.0000        0.0000        0.0000        0.0000        0.0000        0.0000        0.0000        0.0000        0.0000        0.0000        0.0000        0.0000        0.0000        0.0000        0.0000        0.0000        0.0000        0.0000        0.0000        0.0000        0.0000        0.0000        0.0000        0.0000        0.0000        0.0000        0.0000
        0.0000        0.0000        0.0000        0.0000        0.0000        0.0000        0.0000        0.0000        0.0000        0.0000        0.0000        0.0000        0.0000        0.0000        0.0000        0.0000        0.0000        0.0000        0.0000        0.0000        0.0000        0.0000        0.0000        0.0000        0.0000        0.0000        0.0000        0.0000        0.0000        0.0000        0.0000        0.0000        0.0000        0.0000        0.0000        0.0000        0.0000        0.0000        0.0000        0.0000        0.0000        0.0000        0.0000        0.0000        0.0000        0.0000        0.0000        0.0000        0.0000        0.0000        0.0000        0.0000        0.0000        0.0000        0.0000        0.0000        0.0000        0.0000        0.0000        0.0000        0.0000        0.0000        0.0000        0.0000        0.0000        0.0000        0.0000        0.0000        0.0000        0.0000        0.0000        0.0000        0.0000        0.0000        0.0000        0.0000        0.0000        0.0000        0.0000        0.0000        0.0000        0.0000        0.0000        0.0000        0.0000        0.0000        0.0000        0.0000        0.0000        0.0000        0.0000        0.0000        0.0000        0.0000        0.0000        0.0000        0.0000        0.0000        0.0000        0.0000        0.0000        0.0000        0.0000       35.4509       39.0751       39.5745       47.9435       46.5555       45.4680       46.6029       55.9976       74.2922       72.0397       70.3164       68.1360       73.3237       71.4137       71.7085       61.8825       47.3162       40.1008       35.3702       42.5929       50.2530       55.7802       59.2666       49.8568        0.0000        0.0000       34.5393       35.6994       33.1443       33.5306       33.7138       34.7203       30.7307       35.4340       34.2573       29.1317       28.6828       29.1662       28.8051       24.0901       22.3512       20.6755       24.1556       19.8022       14.6954       13.4916       13.1898       13.1522        9.8090       10.5820        9.4326       11.4998        5.7943        4.7509        4.2289        3.6657        1.9728        2.5850        5.5704        1.8137        1.6408        1.4838        1.4494        1.5009        8.5674       10.9823       11.5612       11.3893       10.6644       10.1594        6.5972        0.0000        0.0000        0.0000        0.0000        0.0000        0.0000        0.0000        0.0000        0.0000        0.0000        0.0000        0.0000        0.0000       17.8664       18.5134       21.6475       21.2974       28.6922       33.0662        0.0000        0.0000        0.0000        0.0000        0.0000        0.0000        0.0000        0.0000        0.0000        0.0000        0.0000        0.0000        0.0000        0.0000        0.0000        0.0000        0.0000        0.0000        0.0000        0.0000        0.0000        0.0000        0.0000        0.0000        0.0000        0.0000        0.0000        0.0000        0.0000        0.0000        0.0000        0.0000        0.0000        0.0000        0.0000        0.0000        0.0000        0.0000        0.0000        0.0000        0.0000        0.0000        0.0000        0.0000        0.0000        0.0000        0.0000        0.0000        0.0000        0.0000        0.0000        0.0000        0.0000        0.0000        0.0000        0.0000
        0.0000        0.0000        0.0000        0.0000        0.0000        0.0000        0.0000        0.0000        0.0000        0.0000        0.0000        0.0000        0.0000        0.0000        0.0000        0.0000        0.0000        0.0000        0.0000        0.0000        0.0000        0.0000        0.0000        0.0000        0.0000        0.0000        0.0000        0.0000        0.0000        0.0000        0.0000        0.0000        0.0000        0.0000        0.0000        0.0000        0.0000        0.0000        0.0000        0.0000        0.0000        0.0000        0.0000        0.0000        0.0000        0.0000        0.0000        0.0000        0.0000        0.0000        0.0000        0.0000        0.0000        0.0000        0.0000        0.0000        0.0000        0.0000        0.0000        0.0000        0.0000        0.0000        0.0000        0.0000        0.0000        0.0000        0.0000        0.0000        0.0000        0.0000        0.0000        0.0000        0.0000        0.0000        0.0000        0.0000        0.0000        0.0000        0.0000        0.0000        0.0000        0.0000        0.0000        0.0000        0.0000        0.0000        0.0000        0.0000        0.0000        0.0000        0.0000        0.0000        0.0000        0.0000        0.0000        0.0000        0.0000        0.0000        0.0000        0.0000        0.0000        0.0000        0.0000       38.3512       45.1063       42.2819       49.6027       53.7754       51.0905       51.9861       56.1710       72.6084       98.8146       90.2271       84.4099       77.7083       87.0938      100.7589       75.1432       61.0351       44.4713       53.0105       42.2354       55.6223       61.4295       64.4922        0.0000        0.0000        0.0000        0.0000        0.0000        0.0000       36.5383       37.1435       35.8843       33.7010       30.2767       33.4170       26.5651       24.2815       24.9990       20.7906       19.7542       18.8084       19.7217       16.8722       13.3819       12.1349       11.0659       10.8324       11.4580        8.4972        9.6708       10.6620        5.7940        4.1021        3.4345        3.0163        2.6644        2.7724        3.5245        3.6235        1.7640        1.2437        1.7473        1.2666        1.5418        8.6338       10.6195       12.0482       12.1289        6.4399        0.0000        0.0000        0.0000        0.0000        0.0000        0.0000        0.0000        0.0000        0.0000        0.0000        0.0000        0.0000        0.0000        0.0000        0.0000       19.6171       19.2128       22.0223       23.3126       29.6172       34.4647       62.4378        0.0000        0.0000        0.0000        0.0000        0.0000        0.0000        0.0000        0.0000        0.0000        0.0000        0.0000        0.0000        0.0000        0.0000        0.0000        0.0000        0.0000        0.0000        0.0000        0.0000        0.0000        0.0000        0.0000        0.0000        0.0000        0.0000        0.0000        0.0000        0.0000        0.0000        0.0000        0.0000        0.0000        0.0000        0.0000        0.0000        0.0000        0.0000        0.0000        0.0000        0.0000        0.0000        0.0000        0.0000        0.0000        0.0000        0.0000        0.0000        0.0000        0.0000        0.0000        0.0000        0.0000        0.0000        0.0000
        0.0000        0.0000        0.0000        0.0000        0.0000        0.0000        0.0000        0.0000        0.0000        0.0000        0.0000        0.0000        0.0000        0.0000        0.0000        0.0000        0.0000        0.0000        0.0000        0.0000        0.0000        0.0000        0.0000        0.0000        0.0000        0.0000        0.0000        0.0000        0.0000        0.0000        0.0000        0.0000        0.0000        0.0000        0.0000        0.0000        0.0000        0.0000        0.0000        0.0000        0.0000        0.0000        0.0000        0.0000        0.0000        0.0000        0.0000        0.0000        0.0000        0.0000        0.0000        0.0000        0.0000        0.0000        0.0000        0.0000        0.0000        0.0000        0.0000        0.0000        0.0000        0.0000        0.0000        0.0000        0.0000        0.0000        0.0000        0.0000        0.0000        0.0000        0.0000        0.0000        0.0000        0.0000        0.0000        0.0000        0.0000        0.0000        0.0000        0.0000        0.0000        0.0000        0.0000        0.0000        0.0000        0.0000        0.0000        0.0000        0.0000        0.0000        0.0000        0.0000        0.0000        0.0000        0.0000        0.0000        0.0000        0.0000        0.0000        0.0000        0.0000        0.0000        0.0000       47.7815       53.9811       49.1736       62.7462       60.4321       53.3045       51.0550       58.6428       85.0197      109.9419       99.5915       73.1349       91.8610       93.4456        0.0000       87.5263       66.9128        0.0000        0.0000       52.3509       60.9594        0.0000        0.0000        0.0000        0.0000        0.0000        0.0000        0.0000        0.0000       40.5569       38.0818       37.6626       32.3602       29.8525       31.4477       24.8201       20.2134       19.9532       18.9351       17.4618       15.4055       17.2500       12.2639       11.8870       10.0846        9.1228       10.5930       16.5080       14.9977       13.3620        4.6892        4.0549        3.0994        2.8583        2.6579        2.2399        4.5423        1.2118        4.7191        5.9575        1.3498        3.1814        1.9823        2.0544        0.0000        0.0000        0.0000        0.0000        0.0000        0.0000        0.0000        0.0000        0.0000        0.0000        0.0000        0.0000        0.0000        0.0000        0.0000        0.0000        0.0000        0.0000        0.0000        0.0000       30.5308       27.8179       25.0242       24.5416       33.7891        0.0000        0.0000        0.0000        0.0000        0.0000        0.0000        0.0000        0.0000        0.0000        0.0000        0.0000        0.0000        0.0000        0.0000        0.0000        0.0000        0.0000        0.0000        0.0000        0.0000        0.0000        0.0000        0.0000        0.0000        0.0000        0.0000        0.0000        0.0000        0.0000        0.0000        0.0000        0.0000        0.0000        0.0000        0.0000        0.0000        0.0000        0.0000        0.0000        0.0000        0.0000        0.0000        0.0000        0.0000        0.0000        0.0000        0.0000        0.0000        0.0000        0.0000        0.0000        0.0000        0.0000        0.0000        0.0000        0.0000        0.0000
        0.0000        0.0000        0.0000        0.0000        0.0000        0.0000        0.0000        0.0000        0.0000        0.0000        0.0000        0.0000        0.0000        0.0000        0.0000        0.0000        0.0000        0.0000        0.0000        0.0000        0.0000        0.0000        0.0000        0.0000        0.0000        0.0000        0.0000        0.0000        0.0000        0.0000        0.0000        0.0000        0.0000        0.0000        0.0000        0.0000        0.0000        0.0000        0.0000        0.0000        0.0000        0.0000        0.0000        0.0000        0.0000        0.0000        0.0000        0.0000        0.0000        0.0000        0.0000        0.0000        0.0000        0.0000        0.0000        0.0000        0.0000        0.0000        0.0000        0.0000        0.0000        0.0000        0.0000        0.0000        0.0000        0.0000        0.0000        0.0000        0.0000        0.0000        0.0000        0.0000        0.0000        0.0000        0.0000        0.0000        0.0000        0.0000        0.0000        0.0000        0.0000        0.0000        0.0000        0.0000        0.0000        0.0000        0.0000        0.0000        0.0000        0.0000        0.0000        0.0000        0.0000        0.0000        0.0000        0.0000        0.0000        0.0000        0.0000        0.0000        0.0000        0.0000        0.0000       63.4420       66.0521       73.1378       61.8399       62.9815       62.7922       64.3082       79.7676       97.5712      118.2291       97.3937        0.0000        0.0000        0.0000        0.0000        0.0000        0.0000        0.0000        0.0000        0.0000        0.0000        0.0000        0.0000        0.0000        0.0000        0.0000        0.0000        0.0000        0.0000        0.0000       38.6091       31.8007       35.1177       30.1090       24.4698       23.0290       19.4046       17.7915       17.2423       15.4972       16.2526       14.3434       10.6491        9.5953       12.2238       14.4301        8.4610        7.6024        5.9454        4.6735        3.4267        3.3619        2.7494        3.2553        2.5263        2.5775        1.5315        1.3093        2.1919        3.9471        1.4718        1.5364        0.4926        0.0000        0.0000        0.0000        0.0000        0.0000        0.0000        0.0000        0.0000        0.0000        0.0000        0.0000        0.0000        0.0000        0.0000        0.0000        0.0000        0.0000        0.0000        0.0000        0.0000        0.0000        0.0000       33.3443       32.2889       33.8074        0.0000       46.2763       78.3147        0.0000        0.0000        0.0000        0.0000        0.0000        0.0000        0.0000        0.0000        0.0000        0.0000        0.0000        0.0000        0.0000        0.0000        0.0000        0.0000        0.0000        0.0000        0.0000        0.0000        0.0000        0.0000        0.0000        0.0000        0.0000        0.0000        0.0000        0.0000        0.0000        0.0000        0.0000        0.0000        0.0000        0.0000        0.0000        0.0000        0.0000        0.0000        0.0000        0.0000        0.0000        0.0000        0.0000        0.0000        0.0000        0.0000        0.0000        0.0000        0.0000        0.0000        0.0000        0.0000        0.0000        0.0000        0.0000
        0.0000        0.0000        0.0000        0.0000        0.0000        0.0000        0.0000        0.0000        0.0000        0.0000        0.0000        0.0000        0.0000        0.0000        0.0000        0.0000        0.0000        0.0000        0.0000        0.0000        0.0000        0.0000        0.0000        0.0000        0.0000        0.0000        0.0000        0.0000        0.0000        0.0000        0.0000        0.0000        0.0000        0.0000        0.0000        0.0000        0.0000        0.0000        0.0000        0.0000        0.0000        0.0000        0.0000        0.0000        0.0000        0.0000        0.0000        0.0000        0.0000        0.0000        0.0000        0.0000        0.0000        0.0000        0.0000        0.0000        0.0000        0.0000        0.0000        0.0000        0.0000        0.0000        0.0000        0.0000        0.0000        0.0000        0.0000        0.0000        0.0000        0.0000        0.0000        0.0000        0.0000        0.0000        0.0000        0.0000        0.0000        0.0000        0.0000        0.0000        0.0000        0.0000        0.0000        0.0000        0.0000        0.0000        0.0000        0.0000        0.0000        0.0000        0.0000        0.0000        0.0000        0.0000        0.0000        0.0000        0.0000        0.0000        0.0000        0.0000        0.0000        0.0000        0.0000        0.0000        0.0000       87.3986       72.1967       67.4279       62.4691       74.8415       63.8773       86.0839       95.4587       97.9880       59.0322        0.0000        0.0000        0.0000        0.0000        0.0000        0.0000        0.0000        0.0000        0.0000        0.0000        0.0000        0.0000        0.0000        0.0000        0.0000        0.0000        0.0000        0.0000       32.6915       33.0953       31.3927       27.0048       25.3371       22.7166       19.9356       18.0619       20.1473       14.6809       11.0889        9.5281        8.3522        7.3896        8.2504        9.4985        4.7546        4.0817        1.8471        1.8355        1.8210        1.7965        4.4384        4.8917        5.1098        9.1012        3.6370        4.8139        3.1951        1.0737        4.5900        8.6700        0.0000        0.0000        0.0000        0.0000        0.0000        0.0000        0.0000        0.0000        0.0000        0.0000        0.0000        0.0000        0.0000        0.0000        0.0000        0.0000        0.0000        0.0000        0.0000        0.0000        0.0000        0.0000        0.0000        0.0000       48.2083       46.5324        0.0000       64.7700      137.5200        0.0000        0.0000        0.0000        0.0000        0.0000        0.0000        0.0000        0.0000        0.0000        0.0000        0.0000        0.0000        0.0000        0.0000        0.0000        0.0000        0.0000        0.0000        0.0000        0.0000        0.0000        0.0000        0.0000        0.0000        0.0000        0.0000        0.0000        0.0000        0.0000        0.0000        0.0000        0.0000        0.0000        0.0000        0.0000        0.0000        0.0000        0.0000        0.0000        0.0000        0.0000        0.0000        0.0000        0.0000        0.0000        0.0000        0.0000        0.0000        0.0000        0.0000        0.0000        0.0000        0.0000        0.0000        0.0000
        0.0000        0.0000        0.0000        0.0000        0.0000        0.0000        0.0000        0.0000        0.0000        0.0000        0.0000        0.0000        0.0000        0.0000        0.0000        0.0000        0.0000        0.0000        0.0000        0.0000        0.0000        0.0000        0.0000        0.0000        0.0000        0.0000        0.0000        0.0000        0.0000        0.0000        0.0000        0.0000        0.0000        0.0000        0.0000        0.0000        0.0000        0.0000        0.0000        0.0000        0.0000        0.0000        0.0000        0.0000        0.0000        0.0000        0.0000        0.0000        0.0000        0.0000        0.0000        0.0000        0.0000        0.0000        0.0000        0.0000        0.0000        0.0000        0.0000        0.0000        0.0000        0.0000        0.0000        0.0000        0.0000        0.0000        0.0000        0.0000        0.0000        0.0000        0.0000        0.0000        0.0000        0.0000        0.0000        0.0000        0.0000        0.0000        0.0000        0.0000        0.0000        0.0000        0.0000        0.0000        0.0000        0.0000        0.0000        0.0000        0.0000        0.0000        0.0000        0.0000        0.0000        0.0000        0.0000        0.0000        0.0000        0.0000        0.0000        0.0000        0.0000        0.0000        0.0000        0.0000        0.0000        0.0000       63.1742       69.4513       68.2598       77.7552       65.6694       72.8507       57.9814       44.6871       46.6947        0.0000        0.0000        0.0000        0.0000        0.0000        0.0000        0.0000        0.0000        0.0000        0.0000        0.0000        0.0000        0.0000        0.0000        0.0000        0.0000        0.0000        0.0000        0.0000        0.0000       27.9809       24.8116       25.1022       21.4084       19.9480       19.5824       17.2692       13.9073        9.9519        8.1683        8.1737        6.3872        7.0574        5.6273        3.2379        2.5352        0.8674        0.8094        1.0509        1.6288        3.5117        4.4098       10.3468        8.0457        2.0633        0.0000        0.0000        2.1510        0.0000        0.0000        0.0000        0.0000        0.0000        0.0000        0.0000        0.0000        0.0000        0.0000        0.0000        0.0000        0.0000        0.0000        0.0000        0.0000        0.0000        0.0000        0.0000        0.0000        0.0000        0.0000        0.0000        0.0000        0.0000        0.0000       77.4715       72.1189        0.0000        0.0000        0.0000        0.0000        0.0000        0.0000        0.0000        0.0000        0.0000        0.0000        0.0000        0.0000        0.0000        0.0000        0.0000        0.0000        0.0000        0.0000        0.0000        0.0000        0.0000        0.0000        0.0000        0.0000        0.0000        0.0000        0.0000        0.0000        0.0000        0.0000        0.0000        0.0000        0.0000        0.0000        0.0000        0.0000        0.0000        0.0000        0.0000        0.0000        0.0000        0.0000        0.0000        0.0000        0.0000        0.0000        0.0000        0.0000        0.0000        0.0000        0.0000        0.0000        0.0000        0.0000        0.0000        0.0000        0.0000        0.0000
[truncated: 212,709 more chars]
