# Supplementary material for: Multidimensional evaluation of the TRMM 3B43V7 satellite-based precipitation product in mainland China from 1998–2016
Source: PeerJ. 2020 Feb 20;8:e8615. doi: 10.7717/peerj.8615 (PMC7036276; doi:10.7717/peerj.8615)
Supplement: Supplemental Information 2 [file peerj-08-8615-s002.zip › TRMM_3B43 data/TRMM 3B43 data-Year-Month/2006-01.txt]

ncols         249
nrows         175
xllcorner     73.250
yllcorner     6.500
cellsize      0.25000
        0.0000        0.0000        0.0000        0.0000        0.0000        0.0000        0.0000        0.0000        0.0000        0.0000        0.0000        0.0000        0.0000        0.0000        0.0000        0.0000        0.0000        0.0000        0.0000        0.0000        0.0000        0.0000        0.0000        0.0000        0.0000        0.0000        0.0000        0.0000        0.0000        0.0000        0.0000        0.0000        0.0000        0.0000        0.0000        0.0000        0.0000        0.0000        0.0000        0.0000        0.0000        0.0000        0.0000        0.0000        0.0000        0.0000        0.0000        0.0000        0.0000        0.0000        0.0000        0.0000        0.0000        0.0000        0.0000        0.0000        0.0000        0.0000        0.0000        0.0000        0.0000        0.0000        0.0000        0.0000        0.0000        0.0000        0.0000        0.0000        0.0000        0.0000        0.0000        0.0000        0.0000        0.0000        0.0000        0.0000        0.0000        0.0000        0.0000        0.0000        0.0000        0.0000        0.0000        0.0000        0.0000        0.0000        0.0000        0.0000        0.0000        0.0000        0.0000        0.0000        0.0000        0.0000        0.0000        0.0000        0.0000        0.0000        0.0000        0.0000        0.0000        0.0000        0.0000        0.0000        0.0000        0.0000        0.0000        0.0000        0.0000        0.0000        0.0000        0.0000        0.0000        0.0000        0.0000        0.0000        0.0000        0.0000        0.0000        0.0000        0.0000        0.0000        0.0000        0.0000        0.0000        0.0000        0.0000        0.0000        0.0000        0.0000        0.0000        0.0000        0.0000        0.0000        0.0000        0.0000        0.0000        0.0000        0.0000        0.0000        0.0000        0.0000        0.0000        0.0000        0.0000        0.0000        0.0000        0.0000        0.0000        0.0000        0.0000        0.0000        0.0000        0.0000        0.0000        0.0000        0.0000        0.0000        0.0000        0.0000        0.0000        0.0000        0.0000        0.0000        0.0000        0.0000        0.0000        0.0000        0.0000        0.0000        0.0000        0.0000        0.0000        5.2704        5.7083        6.0624        0.0000        0.0000        0.0000       10.1809       11.1317       11.9290       12.3918       13.3945       13.5586       12.8270       11.7359       10.8910       10.0092        9.5367        9.0235        7.6809        8.0877        8.4723        9.6097        8.1273        7.4607        7.1745        6.7795        5.8618        5.8972        5.9658        6.2306        7.9495        7.8215        7.9996        8.0214        7.6359        7.9769        8.7753        9.1905        9.6894        9.9840       10.2499       10.7749       10.8918       11.3363       11.8487       12.1920        0.0000        0.0000        0.0000        0.0000        0.0000        0.0000        0.0000        0.0000        0.0000        0.0000        0.0000        0.0000        0.0000        0.0000        0.0000        0.0000        0.0000        0.0000        0.0000        0.0000        0.0000        0.0000        0.0000        0.0000        0.0000        0.0000        0.0000        0.0000        0.0000        0.0000
        0.0000        0.0000        0.0000        0.0000        0.0000        0.0000        0.0000        0.0000        0.0000        0.0000        0.0000        0.0000        0.0000        0.0000        0.0000        0.0000        0.0000        0.0000        0.0000        0.0000        0.0000        0.0000        0.0000        0.0000        0.0000        0.0000        0.0000        0.0000        0.0000        0.0000        0.0000        0.0000        0.0000        0.0000        0.0000        0.0000        0.0000        0.0000        0.0000        0.0000        0.0000        0.0000        0.0000        0.0000        0.0000        0.0000        0.0000        0.0000        0.0000        0.0000        0.0000        0.0000        0.0000        0.0000        0.0000        0.0000        0.0000        0.0000        0.0000        0.0000        0.0000        0.0000        0.0000        0.0000        0.0000        0.0000        0.0000        0.0000        0.0000        0.0000        0.0000        0.0000        0.0000        0.0000        0.0000        0.0000        0.0000        0.0000        0.0000        0.0000        0.0000        0.0000        0.0000        0.0000        0.0000        0.0000        0.0000        0.0000        0.0000        0.0000        0.0000        0.0000        0.0000        0.0000        0.0000        0.0000        0.0000        0.0000        0.0000        0.0000        0.0000        0.0000        0.0000        0.0000        0.0000        0.0000        0.0000        0.0000        0.0000        0.0000        0.0000        0.0000        0.0000        0.0000        0.0000        0.0000        0.0000        0.0000        0.0000        0.0000        0.0000        0.0000        0.0000        0.0000        0.0000        0.0000        0.0000        0.0000        0.0000        0.0000        0.0000        0.0000        0.0000        0.0000        0.0000        0.0000        0.0000        0.0000        0.0000        0.0000        0.0000        0.0000        0.0000        0.0000        0.0000        0.0000        0.0000        0.0000        0.0000        0.0000        0.0000        0.0000        0.0000        0.0000        0.0000        0.0000        0.0000        0.0000        0.0000        0.0000        0.0000        0.0000        0.0000        0.0000        0.0000        0.0000        0.0000        0.0000        0.0000        0.0000        0.0000        0.0000        4.2143        4.6536        5.0512        5.4029        6.1770        6.6535        7.1822        8.8353       10.0374       11.0034       11.5530       12.5514       12.5221       12.3459       11.5822       10.7774        9.9061        9.6224        9.2038        7.9039        7.7571        7.5525        7.9807        7.4863        6.7841        6.6130        6.5494        5.4609        5.7948        6.1928        6.7400        8.5300        8.7789        8.7795        8.4044        7.5181        7.8771        9.0569       10.2536       10.4114       10.7250       10.7947       11.1302       11.7022       12.1361       12.4828       12.9035       13.7139       14.0381       14.4851       13.7773       13.6791       13.7571       15.6292        0.0000        0.0000        0.0000        0.0000        0.0000        0.0000        0.0000        0.0000        0.0000        0.0000        0.0000        0.0000        0.0000        0.0000        0.0000        0.0000        0.0000        0.0000        0.0000        0.0000        0.0000        0.0000        0.0000
        0.0000        0.0000        0.0000        0.0000        0.0000        0.0000        0.0000        0.0000        0.0000        0.0000        0.0000        0.0000        0.0000        0.0000        0.0000        0.0000        0.0000        0.0000        0.0000        0.0000        0.0000        0.0000        0.0000        0.0000        0.0000        0.0000        0.0000        0.0000        0.0000        0.0000        0.0000        0.0000        0.0000        0.0000        0.0000        0.0000        0.0000        0.0000        0.0000        0.0000        0.0000        0.0000        0.0000        0.0000        0.0000        0.0000        0.0000        0.0000        0.0000        0.0000        0.0000        0.0000        0.0000        0.0000        0.0000       24.9432        0.0000       18.2698       16.0620        0.0000        0.0000        0.0000        0.0000        0.0000        0.0000        0.0000        0.0000        0.0000        0.0000        0.0000        0.0000        0.0000        0.0000        0.0000        0.0000        0.0000        0.0000        0.0000        0.0000        0.0000        0.0000        0.0000        0.0000        0.0000        0.0000        0.0000        0.0000        0.0000        0.0000        0.0000        0.0000        0.0000        0.0000        0.0000        0.0000        0.0000        0.0000        0.0000        0.0000        0.0000        0.0000        0.0000        0.0000        0.0000        0.0000        0.0000        0.0000        0.0000        0.0000        0.0000        0.0000        0.0000        0.0000        0.0000        0.0000        0.0000        0.0000        0.0000        0.0000        0.0000        0.0000        0.0000        0.0000        0.0000        0.0000        0.0000        0.0000        0.0000        0.0000        0.0000        0.0000        0.0000        0.0000        0.0000        0.0000        0.0000        0.0000        0.0000        0.0000        0.0000        0.0000        0.0000        0.0000        0.0000        0.0000        0.0000        0.0000        0.0000        0.0000        0.0000        0.0000        0.0000        0.0000        0.0000        0.0000        0.0000        0.0000        0.0000        0.0000        0.0000        0.0000        0.0000        0.0000        0.0000        0.0000        0.0000        0.0000        0.0000        0.0000        0.0000        0.0000        3.7305        4.0418        4.1892        4.5787        4.9718        5.3089        5.9874        6.6198        8.0592        8.9723        9.6824       10.5691       11.8552       12.1623       11.4345       11.0004       10.7177        9.9443        9.3219        8.7070        7.2772        6.2425        5.9617        6.4811        7.0524        6.4990        6.1554        6.4321        5.5250        5.6793        6.4731        7.2164        9.3457        9.8076        9.4231        9.2162        8.3760        9.0171       10.2169       11.2127       11.0938       11.3840       11.7784       12.1784       12.3310       12.5954       13.0161       13.2604       13.5284       14.1009       14.2686       13.9297       13.7465       13.9973       15.6098       15.8044        0.0000        0.0000        0.0000        0.0000        0.0000        0.0000        0.0000        0.0000        0.0000        0.0000        0.0000        0.0000        0.0000        0.0000        0.0000        0.0000        0.0000        0.0000        0.0000        0.0000        0.0000        0.0000
        0.0000        0.0000        0.0000        0.0000        0.0000        0.0000        0.0000        0.0000        0.0000        0.0000        0.0000        0.0000        0.0000        0.0000        0.0000        0.0000        0.0000        0.0000        0.0000        0.0000        0.0000        0.0000        0.0000        0.0000        0.0000        0.0000        0.0000        0.0000        0.0000        0.0000        0.0000        0.0000        0.0000        0.0000        0.0000        0.0000        0.0000        0.0000        0.0000        0.0000        0.0000        0.0000        0.0000        0.0000        0.0000        0.0000        0.0000        0.0000        0.0000        0.0000        0.0000        0.0000        0.0000       41.5449       39.5157       30.7742       28.1289       23.7031       20.0439        6.9850        0.0000        0.0000        0.0000        0.0000        0.0000        0.0000        0.0000        0.0000        0.0000        0.0000        0.0000        0.0000        0.0000        0.0000        0.0000        0.0000        0.0000        0.0000        0.0000        0.0000        0.0000        0.0000        0.0000        0.0000        0.0000        0.0000        0.0000        0.0000        0.0000        0.0000        0.0000        0.0000        0.0000        0.0000        0.0000        0.0000        0.0000        0.0000        0.0000        0.0000        0.0000        0.0000        0.0000        0.0000        0.0000        0.0000        0.0000        0.0000        0.0000        0.0000        0.0000        0.0000        0.0000        0.0000        0.0000        0.0000        0.0000        0.0000        0.0000        0.0000        0.0000        0.0000        0.0000        0.0000        0.0000        0.0000        0.0000        0.0000        0.0000        0.0000        0.0000        0.0000        0.0000        0.0000        0.0000        0.0000        0.0000        0.0000        0.0000        0.0000        0.0000        0.0000        0.0000        0.0000        0.0000        0.0000        0.0000        0.0000        0.0000        0.0000        0.0000        0.0000        0.0000        0.0000        0.0000        0.0000        0.0000        0.0000        0.0000        0.0000        0.0000        0.0000        0.0000        0.0000        0.0000        0.0000        0.0000        0.0000        0.0000        0.0000        2.7868        3.3360        3.6850        3.7431        3.9236        4.3197        4.6744        5.2527        5.7736        6.8416        7.4357        8.1295        9.0196        9.9169       10.3491       10.4501       10.0093        9.3153        8.8408        8.1588        7.6364        5.9597        5.6863        5.4448        5.4603        5.8990        5.7382        6.0147        6.3854        5.1029        5.6166        6.5758        7.4153        9.5828       10.3232       10.7862       10.2800        9.2850        9.3103       10.0870       11.0689       11.5014       11.7736       12.0129       12.1248       12.5236       13.0092       13.4797       13.2367       13.2682       13.4509       13.5404       13.5806       13.2454       13.2591       13.2479       15.0857       15.7194       15.9006        0.0000        0.0000        0.0000        0.0000        0.0000        0.0000        0.0000        0.0000        0.0000        0.0000        0.0000        0.0000        0.0000        0.0000        0.0000        0.0000        0.0000        0.0000        0.0000        0.0000
        0.0000        0.0000        0.0000        0.0000        0.0000        0.0000        0.0000        0.0000        0.0000        0.0000        0.0000        0.0000        0.0000        0.0000        0.0000        0.0000        0.0000        0.0000        0.0000        0.0000        0.0000        0.0000        0.0000        0.0000        0.0000        0.0000        0.0000        0.0000        0.0000        0.0000        0.0000        0.0000        0.0000        0.0000        0.0000        0.0000        0.0000        0.0000        0.0000        0.0000        0.0000        0.0000        0.0000        0.0000        0.0000        0.0000        0.0000        0.0000        0.0000        0.0000        0.0000        0.0000        0.0000       40.5061       40.4292       40.0926       38.1814       34.6478       29.7301       22.0942        0.0000        0.0000        0.0000        0.0000        0.0000        0.0000        0.0000        0.0000        0.0000        0.0000        0.0000        0.0000        0.0000        0.0000        0.0000        0.0000        0.0000        0.0000        0.0000        0.0000        0.0000        0.0000        0.0000        0.0000        0.0000        0.0000        0.0000        0.0000        0.0000        0.0000        0.0000        0.0000        0.0000        0.0000        0.0000        0.0000        0.0000        0.0000        0.0000        0.0000        0.0000        0.0000        0.0000        0.0000        0.0000        0.0000        0.0000        0.0000        0.0000        0.0000        0.0000        0.0000        0.0000        0.0000        0.0000        0.0000        0.0000        0.0000        0.0000        0.0000        0.0000        0.0000        0.0000        0.0000        0.0000        0.0000        0.0000        0.0000        0.0000        0.0000        0.0000        0.0000        0.0000        0.0000        0.0000        0.0000        0.0000        0.0000        0.0000        0.0000        0.0000        0.0000        0.0000        0.0000        0.0000        0.0000        0.0000        0.0000        0.0000        0.0000        0.0000        0.0000        0.0000        0.0000        0.0000        0.0000        0.0000        0.0000        0.0000        0.0000        0.0000        0.0000        0.0000        0.0000        0.0000        0.0000        0.0000        0.0000        0.0000        0.0000        2.7003        3.2813        3.3793        2.9800        2.5738        3.1879        3.8438        4.2106        4.5014        5.7499        6.3196        6.7628        7.3341        8.3849        9.0116        9.1581        9.0741        8.6876        8.1760        7.6435        6.9615        4.8675        4.3986        4.1963        4.3927        5.7136        6.0676        6.5405        6.9122        6.4775        6.5594        7.3267        8.0006        9.2189        9.7828        9.9103        9.7823        9.2963        8.8636        8.7017        9.3440       10.0361       10.9515       11.0960       11.3271       11.9706       12.2490       12.1804       12.1899       12.3704       12.0790       12.1726       12.3659       12.4834       11.8868       11.8379       13.4555       13.9987       14.1501       14.0093       13.5760        0.0000        0.0000        0.0000        0.0000        0.0000        0.0000        0.0000        0.0000        0.0000        0.0000        0.0000        0.0000        0.0000        0.0000        0.0000        0.0000        0.0000        0.0000
        0.0000        0.0000        0.0000        0.0000        0.0000        0.0000        0.0000        0.0000        0.0000        0.0000        0.0000        0.0000        0.0000        0.0000        0.0000        0.0000        0.0000        0.0000        0.0000        0.0000        0.0000        0.0000        0.0000        0.0000        0.0000        0.0000        0.0000        0.0000        0.0000        0.0000        0.0000        0.0000        0.0000        0.0000        0.0000        0.0000        0.0000        0.0000        0.0000        0.0000        0.0000        0.0000        0.0000        0.0000        0.0000        0.0000        0.0000        0.0000        0.0000        0.0000       62.7320       46.1064       43.3345       42.1131       42.1225       46.7988       44.9493       43.4725       37.2365       28.3903       22.8162       17.8274        0.0000        0.0000        0.0000        0.0000        0.0000        0.0000        0.0000        0.0000        0.0000        0.0000        0.0000        0.0000        0.0000        0.0000        0.0000        0.0000        0.0000        0.0000        0.0000        0.0000        0.0000        0.0000        0.0000        0.0000        0.0000        0.0000        0.0000        0.0000        0.0000        0.0000        0.0000        0.0000        0.0000        0.0000        0.0000        0.0000        0.0000        0.0000        0.0000        0.0000        0.0000        0.0000        0.0000        0.0000        0.0000        0.0000        0.0000        0.0000        0.0000        0.0000        0.0000        0.0000        0.0000        0.0000        0.0000        0.0000        0.0000        0.0000        0.0000        0.0000        0.0000        0.0000        0.0000        0.0000        0.0000        0.0000        0.0000        0.0000        0.0000        0.0000        0.0000        0.0000        0.0000        0.0000        0.0000        0.0000        0.0000        0.0000        0.0000        0.0000        0.0000        0.0000        0.0000        0.0000        0.0000        0.0000        0.0000        0.0000        0.0000        0.0000        0.0000        0.0000        0.0000        0.0000        0.0000        0.0000        0.0000        0.0000        0.0000        0.0000        0.0000        0.0000        0.0000        0.0000        0.0000        0.0000        0.0000        2.0290        2.2789        3.0541        3.0142        2.3459        2.3031        2.5342        2.8684        3.2604        3.5817        4.8671        5.4896        5.8833        6.2771        7.0798        7.5861        8.0328        8.0431        7.7083        7.0805        6.6302        6.0997        4.0462        4.0691        4.4338        5.1319        5.8459        6.4302        6.9751        7.5223        8.7302        9.0828        7.7072        7.8417        8.9958        9.1422        9.3438        9.2534        8.9940        8.6196        8.6051        9.2400       10.0782       10.9433       11.3867       11.6802       11.9503       12.0335       11.9525       11.9630       12.0051       12.2259       12.3865       12.0542       12.3730       12.6226       12.1178       12.1513       13.2880       13.4214       13.3185       12.9793        0.0000        0.0000        0.0000        0.0000        0.0000        0.0000        0.0000        0.0000        0.0000        0.0000        0.0000        0.0000        0.0000        0.0000       15.2634       15.8680       16.2536        0.0000
        0.0000        0.0000        0.0000        0.0000        0.0000        0.0000        0.0000        0.0000        0.0000        0.0000        0.0000        0.0000        0.0000        0.0000        0.0000        0.0000        0.0000        0.0000        0.0000        0.0000        0.0000        0.0000        0.0000        0.0000        0.0000        0.0000        0.0000        0.0000        0.0000        0.0000        0.0000        0.0000        0.0000        0.0000        0.0000        0.0000        0.0000        0.0000        0.0000        0.0000        0.0000        0.0000        0.0000        0.0000        0.0000        0.0000        0.0000        0.0000       63.8811       65.9269       62.9676       47.2374       41.4565       41.6216       43.2443       46.6244       49.1268       48.5792       41.8180       33.6780       27.7070       22.0716       18.2139        0.0000        0.0000        0.0000        0.0000        0.0000        0.0000        0.0000        0.0000        0.0000        0.0000        0.0000        0.0000        0.0000        0.0000        0.0000        0.0000        0.0000        0.0000        0.0000        0.0000        0.0000        0.0000        0.0000        0.0000        0.0000        0.0000        0.0000        0.0000        0.0000        0.0000        0.0000        0.0000        0.0000        0.0000        0.0000        0.0000        0.0000        0.0000        0.0000        0.0000        0.0000        0.0000        0.0000        0.0000        0.0000        0.0000        0.0000        0.0000        0.0000        0.0000        0.0000        0.0000        0.0000        0.0000        0.0000        0.0000        0.0000        0.0000        0.0000        0.0000        0.0000        0.0000        0.0000        0.0000        0.0000        0.0000        0.0000        0.0000        0.0000        0.0000        0.0000        0.0000        0.0000        0.0000        0.0000        0.0000        0.0000        0.0000        0.0000        0.0000        0.0000        0.0000        0.0000        0.0000        0.0000        0.0000        0.0000        0.0000        0.0000        0.0000        0.0000        0.0000        0.0000        0.0000        0.0000        0.0000        0.0000        0.0000        0.0000        0.0000        0.0000        0.0000        0.0000        0.0000        0.0000        1.8609        2.0236        2.3299        3.2273        3.5880        2.8161        2.4619        2.3123        2.4847        2.8314        3.1618        4.1459        4.6937        5.2115        5.5874        6.3062        6.6480        6.9613        6.7557        6.4194        6.3752        6.0616        5.6885        4.4635        4.5523        4.8625        5.8158        6.2696        7.5079        8.4153        9.0384        9.4515        8.2346        8.4171        7.8791        8.7945        9.1061        9.3682        9.5415        9.6847        9.6055        8.8215        8.9265        9.5550       10.3572       11.3369       11.5055       11.9530       12.1830       12.3725       12.4657       12.9991       13.0029       12.7553       12.4697       12.5954       12.7106       12.8594       11.3366       12.6837       12.7823       12.6935       12.4173       12.3079        0.0000        0.0000        0.0000        0.0000        0.0000        0.0000        0.0000        0.0000        0.0000       14.9575       15.3924       14.5064       14.9050       15.4124       16.0287       16.4236       17.0317
        0.0000        0.0000        0.0000        0.0000        0.0000        0.0000        0.0000        0.0000        0.0000        0.0000        0.0000        0.0000        0.0000        0.0000        0.0000        0.0000        0.0000        0.0000        0.0000        0.0000        0.0000        0.0000        0.0000        0.0000        0.0000        0.0000        0.0000        0.0000        0.0000        0.0000        0.0000        0.0000        0.0000        0.0000        0.0000        0.0000        0.0000        0.0000        0.0000        0.0000        0.0000        0.0000        0.0000        0.0000        0.0000        0.0000        0.0000        0.0000       52.6543       52.9819       54.2924       41.6281       36.6174       37.0125       41.8351       46.0771       50.1742       49.0224       43.9197       36.8678       32.3870       26.6297       21.7748        9.8322        5.9556        5.9413        4.8682        0.0000        0.0000        0.0000        0.0000        0.0000        0.0000        0.0000        0.0000        0.0000        0.0000        0.0000        0.0000        0.0000        0.0000        0.0000        0.0000        0.0000        0.0000        0.0000        0.0000        0.0000        0.0000        0.0000        0.0000        0.0000        0.0000        0.0000        0.0000        0.0000        0.0000        0.0000        0.0000        0.0000        0.0000        0.0000        0.0000        0.0000        0.0000        0.0000        0.0000        0.0000        0.0000        0.0000        0.0000        0.0000        0.0000        0.0000        0.0000        0.0000        0.0000        0.0000        0.0000        0.0000        0.0000        0.0000        0.0000        0.0000        0.0000        0.0000        0.0000        0.0000        0.0000        0.0000        0.0000        0.0000        0.0000        0.0000        0.0000        0.0000        0.0000        0.0000        0.0000        0.0000        0.0000        0.0000        0.0000        0.0000        0.0000        0.0000        0.0000        0.0000        0.0000        0.0000        0.0000        0.0000        0.0000        0.0000        0.0000        0.0000        0.0000        0.0000        0.0000        0.0000        0.0000        0.0000        0.0000        0.0000        0.0000        0.0000        0.0000        0.0000        2.0011        2.0543        2.1871        2.7935        3.0193        2.4527        1.9251        1.9617        2.1271        2.5502        2.8470        3.6901        4.0762        4.3958        4.8242        5.1680        5.5304        5.6597        5.6147        5.5001        5.9257        5.8066        5.4957        4.1773        4.6573        5.5451        7.1031        6.9267        7.9444        8.3099        8.6228        9.7546        9.9096        9.0659        9.0252        8.7950        9.0505        9.4898        9.4486        8.9411        8.6078        8.8109        9.2085       10.1019       11.1236       12.0720       12.4248       12.7514       12.5494       12.3548       12.1663       12.7238       12.8887       12.6601       12.1023       11.9383       11.7844       11.7431       10.7170       12.1860       12.2330       12.1343       11.8900        0.0000        0.0000        0.0000        0.0000        0.0000        0.0000        7.8746        8.8736       11.9770       13.1890       14.1471       14.8514       14.2574       14.9028       15.5977       16.3419        0.0000        0.0000
        0.0000        0.0000        0.0000        0.0000        0.0000        0.0000        0.0000        0.0000        0.0000        0.0000        0.0000        0.0000        0.0000        0.0000        0.0000        0.0000        0.0000        0.0000        0.0000        0.0000        0.0000        0.0000        0.0000        0.0000        0.0000        0.0000        0.0000        0.0000        0.0000        0.0000        0.0000        0.0000        0.0000        0.0000        0.0000        0.0000        0.0000        0.0000        0.0000        0.0000        0.0000        0.0000        0.0000        0.0000        0.0000        0.0000        0.0000        0.0000       28.0856       27.5752       29.0874       30.8376       27.5387       29.2683       36.1978       43.4483       48.2390       49.7799       45.6339       43.4082       40.1382       34.8775       28.4937       22.7236       15.7911       13.0037       11.6633        9.0562        5.8268        0.0000        0.0000        0.0000        0.0000        0.0000        0.0000        0.0000        0.0000        0.0000        0.0000        0.0000        0.0000        0.0000        0.0000        0.0000        0.0000        0.0000        0.0000        0.0000        0.0000        0.0000        0.0000        0.0000        0.0000        0.0000        0.0000        0.0000        0.0000        0.0000        0.0000        0.0000        0.0000        0.0000        0.0000        0.0000        0.0000        0.0000        0.0000        0.0000        0.0000        0.0000        0.0000        0.0000        0.0000        0.0000        0.0000        0.0000        0.0000        0.0000        0.0000        0.0000        0.0000        0.0000        0.0000        0.0000        0.0000        0.0000        0.0000        0.0000        0.0000        0.0000        0.0000        0.0000        0.0000        0.0000        0.0000        0.0000        0.0000        0.0000        0.0000        0.0000        0.0000        0.0000        0.0000        0.0000        0.0000        0.0000        0.0000        0.0000        0.0000        0.0000        0.0000        0.0000        0.0000        0.0000        0.0000        0.0000        0.0000        0.0000        0.0000        0.0000        0.0000        0.0000        0.0000        0.0000        0.0000        0.0000        0.0000        0.0000        1.8783        2.0473        2.1441        2.3880        2.3083        2.2852        2.1478        1.8653        2.0421        2.3973        2.6377        2.1535        2.2983        2.8253        2.8804        3.3390        3.2759        3.3888        3.4398        3.9876        4.2821        4.4416        4.2396        3.3689        3.8019        4.3814        5.1852        6.1663        6.9348        7.3242        7.7445        8.3563        9.0798        8.6991        7.6137        7.6641        7.5437        7.9171        8.4093        8.9049        9.3994        9.6568       10.1266       11.4998       12.6603       13.2913       13.3607       12.5871       12.3058       12.1991       11.9571       11.2610       11.6031       12.3534       11.8196       10.7633       10.5165       10.2994       10.2619       10.7556       11.6561       11.5478       11.3360       11.3233       11.1076       10.6544        9.9634        8.0008        7.4046        7.5289        8.3737        9.3388       10.1946       11.0249       11.8297       13.6912       14.5633       15.4257       16.2782        0.0000        0.0000
        0.0000        0.0000        0.0000        0.0000        0.0000        0.0000        0.0000        0.0000        0.0000        0.0000        0.0000        0.0000        0.0000        0.0000        0.0000        0.0000        0.0000        0.0000        0.0000        0.0000        0.0000        0.0000        0.0000        0.0000        0.0000        0.0000        0.0000        0.0000        0.0000        0.0000        0.0000        0.0000        0.0000        0.0000        0.0000        0.0000        0.0000        0.0000        0.0000        0.0000        0.0000        0.0000        0.0000        0.0000        0.0000        0.0000        0.0000        0.0000       18.7423       19.7895       20.9948       22.4521       27.2956       29.1427       37.1665       44.0212       47.9117       50.7425       47.9043       48.7016       45.4368       39.6933       32.9446       27.2237       20.8152       18.4441       14.5749       11.2360        7.9542        4.8871        0.0000        0.0000        0.0000        0.0000        0.0000        0.0000        0.0000        0.0000        0.0000        0.0000        0.0000        0.0000        0.0000        0.0000        0.0000        0.0000        0.0000        0.0000        0.0000        0.0000        0.0000        0.0000        0.0000        0.0000        0.0000        0.0000        0.0000        0.0000        0.0000        0.0000        0.0000        0.0000        0.0000        0.0000        0.0000        0.0000        0.0000        0.0000        0.0000        0.0000        0.0000        0.0000        0.0000        0.0000        0.0000        0.0000        0.0000        0.0000        0.0000        0.0000        0.0000        0.0000        0.0000        0.0000        0.0000        0.0000        0.0000        0.0000        0.0000        0.0000        0.0000        0.0000        0.0000        0.0000        0.0000        0.0000        0.0000        0.0000        0.0000        0.0000        0.0000        0.0000        0.0000        0.0000        0.0000        0.0000        0.0000        0.0000        0.0000        0.0000        0.0000        0.0000        0.0000        0.0000        0.0000        0.0000        0.0000        0.0000        0.0000        0.0000        0.0000        0.0000        0.0000        0.0000        0.0000        0.0000        0.0000        0.0000        0.0000        1.6324        1.7442        1.9194        2.1303        2.1277        0.0000        1.8614        2.0621        2.4067        0.0000        0.0000        0.0000        2.1156        2.4813        2.6499        2.7110        2.7193        3.0408        3.4385        3.8883        3.9859        3.9541        3.6265        4.2194        4.8663        5.4798        5.8259        6.8517        7.1966        7.3055        8.1172        8.5134        8.3633        7.6661        7.3419        7.5345        7.9164        8.5926        9.3608        9.7812       10.3049       10.8457       12.5993       13.4611       14.0572       14.0779       13.3164       13.1438       12.3835       12.0356       11.4897       12.1154       12.7891       12.1823       10.3611       10.1274        9.9719       10.0210       10.9026       11.1080       10.9899       10.8099       10.8202       10.6370       10.2286        9.5950        7.7323        7.1856        7.2625        7.9631        8.7768        9.4865       10.3551       11.3825       13.4478       14.5612       15.6067       16.5843        0.0000        0.0000
        0.0000        0.0000        0.0000        0.0000        0.0000        0.0000        0.0000        0.0000        0.0000        0.0000        0.0000        0.0000        0.0000        0.0000        0.0000        0.0000        0.0000        0.0000        0.0000        0.0000        0.0000        0.0000        0.0000        0.0000        0.0000        0.0000        0.0000        0.0000        0.0000        0.0000        0.0000        0.0000        0.0000        0.0000        0.0000        0.0000        0.0000        0.0000       43.5332       26.8068       22.6982        0.0000        0.0000        0.0000        0.0000        0.0000        0.0000        0.0000       13.5687       15.3657       17.5594       23.5686       28.4673       29.4602       30.8870       39.8886       45.7534       47.4052       43.3598       45.3423       44.7974       42.0823       33.2812       26.5969       23.1759       18.9289       16.5800       13.2664        9.2101        5.7406        0.0000        0.0000        0.0000        0.0000        0.0000        0.0000        0.0000        0.0000        0.0000        0.0000        0.0000        0.0000        0.0000        0.0000        0.0000        0.0000        0.0000        0.0000        0.0000        0.0000        0.0000        0.0000        0.0000        0.0000        0.0000        0.0000        0.0000        0.0000        0.0000        0.0000        0.0000        0.0000        0.0000        0.0000        0.0000        0.0000        0.0000        0.0000        0.0000        0.0000        0.0000        0.0000        0.0000        0.0000        0.0000        0.0000        0.0000        0.0000        0.0000        0.0000        0.0000        0.0000        0.0000        0.0000        0.0000        0.0000        0.0000        0.0000        0.0000        0.0000        0.0000        0.0000        0.0000        0.0000        0.0000        0.0000        0.0000        0.0000        0.0000        0.0000        0.0000        0.0000        0.0000        0.0000        0.0000        0.0000        0.0000        0.0000        0.0000        0.0000        0.0000        0.0000        0.0000        0.0000        0.0000        0.0000        0.0000        0.0000        0.0000        0.0000        0.0000        0.0000        0.0000        0.0000        0.0000        0.0000        0.0000        0.0000        0.0000        0.0000        0.0000        0.0000        0.0000        0.0000        0.0000        0.0000        0.0000        0.0000        0.0000        0.0000        0.0000        0.0000        0.0000        2.5476        2.7083        2.7366        3.0900        3.4049        3.5204        3.6592        4.0668        3.7129        3.7534        4.4965        5.3506        5.4983        6.2728        6.5127        6.9375        7.1561        7.5185        7.5809        7.8730        7.7501        7.4332        7.7140        8.2453        9.2281       10.2158       10.8393       11.7103       13.8086       13.7755       14.0136       14.6288       14.6242       13.6911       13.4978       12.2809       11.1852       11.3164       11.6003       10.4513       10.6756        9.6689        9.4826        9.7346       10.7698       10.7947       10.3983       10.2310       10.2439       10.0737        9.7505        9.2745        7.5918        7.1811        7.3472        8.0902        8.9485        9.7012       10.6157       11.6919       13.8361       15.0024       16.2299        0.0000        0.0000        0.0000
        0.0000        0.0000        0.0000        0.0000        0.0000        0.0000        0.0000        0.0000        0.0000        0.0000        0.0000        0.0000        0.0000        0.0000        0.0000        0.0000        0.0000        0.0000        0.0000        0.0000        0.0000        0.0000        0.0000        0.0000        0.0000        0.0000        0.0000        0.0000        0.0000        0.0000        0.0000        0.0000        0.0000        0.0000        0.0000        0.0000        0.0000        0.0000       38.0124       28.0568       25.1579       23.7530       22.2456       20.0881       13.2430       11.7084       12.7082       12.3106       13.3599       15.3682       15.0751       19.7404       22.0778       24.5446       26.2552       33.9974       41.1981       41.6949       40.3213       40.0403       38.4905       36.2617       29.9461       25.4626       20.3452       16.5007       14.9055       14.5506       11.3153        6.6980        5.2564        2.8348        0.0000        0.0000        0.0000        0.0000        0.0000        0.0000        0.0000        0.0000        0.0000        0.0000        0.0000        0.0000        0.0000        0.0000        0.0000        0.0000        0.0000        0.0000        0.0000        0.0000        0.0000        0.0000        0.0000        0.0000        0.0000        0.0000        0.0000        0.0000        0.0000        0.0000        0.0000        0.0000        0.0000        0.0000        0.0000        0.0000        0.0000        0.0000        0.0000        0.0000        0.0000        0.0000        0.0000        0.0000        0.0000        0.0000        0.0000        0.0000        0.0000        0.0000        0.0000        0.0000        0.0000        0.0000        0.0000        0.0000        0.0000        0.0000        0.0000        0.0000        0.0000        0.0000        0.0000        0.0000        0.0000        0.0000        0.0000        0.0000        0.0000        0.0000        0.0000        0.0000        0.0000        0.0000        0.0000        0.0000        0.0000        0.0000        0.0000        0.0000        0.0000        0.0000        0.0000        0.0000        0.0000        0.0000        0.0000        0.0000        0.0000        0.0000        0.0000        0.0000        0.0000        0.0000        0.0000        0.0000        0.0000        0.0000        0.0000        0.0000        0.0000        0.0000        0.0000        0.0000        0.0000        0.0000        0.0000        0.0000        0.0000        0.0000        0.0000        0.0000        3.8455        3.9786        3.7528        3.3526        3.3395        3.5578        3.7392        3.8991        4.1553        4.1436        4.3620        4.6138        5.4612        6.0231        6.2882        6.6991        6.7643        7.0139        7.1877        7.9690        8.1380        7.9027        8.4544        9.6790       11.0698       11.9035       12.5413       13.8657       13.1167       13.6749       14.0917       14.0314       13.1006       12.6648       12.0481       11.3199       10.6445       11.0335       11.8461       11.4719        9.8030        9.9143       10.0283       10.1183        9.0685        9.7730        9.5993        9.5944        9.4176        9.2202        9.0021        7.5793        7.3912        7.7831        8.7551        9.8541       10.8388       11.8068       12.7581       14.8560       15.8869        0.0000        0.0000        0.0000        0.0000
        0.0000        0.0000        0.0000        0.0000        0.0000        0.0000        0.0000        0.0000        0.0000        0.0000        0.0000        0.0000        0.0000        0.0000        0.0000        0.0000        0.0000        0.0000        0.0000        0.0000        0.0000        0.0000        0.0000        0.0000        0.0000        0.0000        0.0000        0.0000        0.0000        0.0000        0.0000        0.0000        0.0000        0.0000        0.0000        0.0000        0.0000       40.2814       36.0958       35.2608       30.3561       25.9019       23.8027       20.1375       14.5997       11.0588       14.9942       14.7325       16.5270       15.0650       15.3637       22.1517       23.6393       27.8309       24.7823       26.0389       29.5605       29.2434       26.4334       27.8822       27.3590       26.9569       21.9405       22.3848       18.4551       17.4512       15.3087       14.7277       12.8658       10.6840        7.3943        4.2670        0.0000        0.0000        0.0000        0.0000        0.0000        0.0000        0.0000        0.0000        0.0000        0.0000        0.0000        0.0000        0.0000        0.0000        0.0000        0.0000        0.0000        0.0000        0.0000        0.0000        0.0000        0.0000        0.0000        0.0000        0.0000        0.0000        0.0000        0.0000        0.0000        0.0000        0.0000        0.0000        0.0000        0.0000        0.0000        0.0000        0.0000        0.0000        0.0000        0.0000        0.0000        0.0000        0.0000        0.0000        0.0000        0.0000        0.0000        0.0000        0.0000        0.0000        0.0000        0.0000        0.0000        0.0000        0.0000        0.0000        0.0000        0.0000        0.0000        0.0000        0.0000        0.0000        0.0000        0.0000        0.0000        0.0000        0.0000        0.0000        0.0000        0.0000        0.0000        0.0000        0.0000        0.0000        0.0000        0.0000        0.0000        0.0000        0.0000        0.0000        0.0000        0.0000        0.0000        0.0000        0.0000        0.0000        0.0000        0.0000        0.0000        0.0000        0.0000        0.0000        0.0000        0.0000        0.0000        0.0000        0.0000        0.0000        0.0000        0.0000        0.0000        0.0000        0.0000        0.0000        0.0000        0.0000        0.0000        1.5749        1.6389        2.1445        2.6232        3.5779        0.0000        3.6669        3.5410        1.9717        2.4437        2.5795        2.7982        4.2797        3.6162        4.1064        4.4218        4.2011        4.8001        5.6962        5.9437        5.3275        5.5738        6.1392        6.5769        7.1286        7.6542        7.1496        7.6750        8.6111        9.4850       10.0753       10.7448       11.9711       11.9015       12.5776       12.8952       12.7912       12.5013       12.3068       11.9792       10.8141       10.7619       10.2882       10.2412       10.0480        9.4516        8.9148        8.6753        8.9656        8.8210        7.5676        8.5125        7.9099        7.7478        7.6844        7.7196        7.6386        7.6733        8.2969        9.5093       12.0192       13.3783       14.5194       15.4425       15.2231       16.0818        0.0000        0.0000        0.0000        0.0000
        0.0000        0.0000        0.0000        0.0000        0.0000        0.0000        0.0000        0.0000        0.0000        0.0000        0.0000        0.0000        0.0000        0.0000        0.0000        0.0000        0.0000        0.0000        0.0000        0.0000        0.0000        0.0000        0.0000        0.0000        0.0000        0.0000        0.0000        0.0000        0.0000        0.0000        0.0000        0.0000        0.0000        0.0000        0.0000        0.0000        0.0000       40.2017       37.8708       38.8106       33.6205       29.1497       25.0623       16.3868       12.9365       10.7860       10.1385       10.8842        9.5163        9.2686        9.2849       12.4368       15.5362       21.7512       23.9099       22.3608       22.7554       22.5364       19.4255       20.7552       21.4383       20.1277       18.3739       18.9640       17.3476       17.2845       14.5082       14.5344       11.1464        8.9700        7.5965        4.6225        3.7536        0.0000        0.0000        0.0000        0.0000        0.0000        0.0000        0.0000        0.0000        0.0000        0.0000        0.0000        0.0000        0.0000        0.0000        0.0000        0.0000        0.0000        0.0000        0.0000        0.0000        0.0000        0.0000        0.0000        0.0000        0.0000        0.0000        0.0000        0.0000        0.0000        0.0000        0.0000        0.0000        0.0000        0.0000        0.0000        0.0000        0.0000        0.0000        0.0000        0.0000        0.0000        0.0000        0.0000        0.0000        0.0000        0.0000        0.0000        0.0000        0.0000        0.0000        0.0000        0.0000        0.0000        0.0000        0.0000        0.0000        0.0000        0.0000        0.0000        0.0000        0.0000        0.0000        0.0000        0.0000        0.0000        0.0000        0.0000        0.0000        0.0000        0.0000        0.0000        0.0000        0.0000        0.0000        0.0000        0.0000        0.0000        0.0000        0.0000        0.0000        0.0000        0.0000        0.0000        0.0000        0.0000        0.0000        0.0000        0.0000        0.0000        0.0000        0.0000        0.0000        0.0000        0.0000        0.0000        0.0000        0.0000        0.0000        0.0000        0.0000        0.0000        0.0000        1.8734        1.8080        1.6670        1.7750        1.7054        2.0668        2.3560        2.9034        3.4377        3.7484        3.7935        3.4566        2.4153        2.3864        2.3522        1.9878        3.6580        4.0659        4.8434        5.9331        4.2374        5.2426        6.0221        5.6393        4.8904        4.9747        5.7604        5.9727        6.2551        6.9249        7.3672        7.5528        8.3352        9.0156        9.4116       10.2594       12.1480       13.0602       12.2150       12.0916       12.0002       12.0651       11.8135       11.3921       10.8187       11.4584       10.9604       10.7204       10.4136        9.5191        9.0390        8.3373        8.5500        8.4691        7.9760        7.9128        7.3355        7.1676        7.2154        7.4787        7.6260        7.8854        8.7369       10.1805       13.0308       14.6490       15.8500       16.6335       16.2011        0.0000        0.0000        0.0000        0.0000        0.0000
        0.0000        0.0000        0.0000        0.0000        0.0000        0.0000        0.0000        0.0000        0.0000        0.0000        0.0000        0.0000        0.0000        0.0000        0.0000        0.0000        0.0000        0.0000        0.0000        0.0000        0.0000        0.0000        0.0000        0.0000        0.0000        0.0000        0.0000        0.0000        0.0000        0.0000        0.0000        0.0000        0.0000        0.0000        0.0000        0.0000       42.4865       36.5161       34.8192       34.7044       31.6354       29.5148       25.2130       18.0660       13.3198       11.0572        9.8015        8.2854        7.6391        7.3730        7.1162        9.2680        9.9222       13.4532       17.7617       17.8484       20.2876       20.2805       19.0019       17.9144       17.7298       16.9537       15.3529       16.1470       15.8389       14.4372       12.4945       11.5893        9.0495        7.7574        6.7307        3.9757        0.0000        0.0000        0.0000        0.0000        0.0000        0.0000        0.0000        0.0000        0.0000        0.0000        0.0000        0.0000        0.0000        0.0000        0.0000        0.0000        0.0000        0.0000        0.0000        0.0000        0.0000        0.0000        0.0000        0.0000        0.0000        0.0000        0.0000        0.0000        0.0000        0.0000        0.0000        0.0000        0.0000        0.0000        0.0000        0.0000        0.0000        0.0000        0.0000        0.0000        0.0000        0.0000        0.0000        0.0000        0.0000        0.0000        0.0000        0.0000        0.0000        0.0000        0.0000        0.0000        0.0000        0.0000        0.0000        0.0000        0.0000        0.0000        0.0000        0.0000        0.0000        0.0000        0.0000        0.0000        0.0000        0.0000        0.0000        0.0000        0.0000        0.0000        0.0000        0.0000        0.0000        0.0000        0.0000        0.0000        0.0000        0.0000        0.0000        0.0000        0.0000        0.0000        0.0000        0.0000        0.0000        0.0000        0.0000        0.0000        0.0000        0.0000        0.0000        0.0000        0.0000        0.0000        0.0000        0.0000        0.0000        0.0000        0.0000        0.0000        2.1892        2.5800        2.4411        2.1399        1.9849        1.8181        1.8608        2.1276        2.3290        2.4733        2.6596        3.2264        3.6901        4.0154        3.3514        2.0986        1.8681        2.1039        2.4663        4.5840        5.0403        5.4870        4.6019        3.5493        4.3583        5.2473        5.2083        5.0379        4.6500        4.6651        5.0206        5.8503        6.7024        7.8805        8.3861        8.3490        9.0471        9.7541       10.1000       11.8038       12.4012       12.7002       11.4326       11.5853       11.7243       11.8269       11.5052       11.1781       11.5076       11.2856       10.9718       10.4189        9.3425        8.8752        8.3744        8.8867        9.0764        8.8995        7.7271        7.1717        7.0161        7.1753        7.6493        8.0014        8.4683        9.5474       11.2385       14.4943       16.3901       17.6772       18.3557       17.7053        0.0000        0.0000        0.0000        0.0000        0.0000
        0.0000        0.0000        0.0000        0.0000        0.0000        0.0000        0.0000        0.0000        0.0000        0.0000        0.0000        0.0000        0.0000        0.0000        0.0000        0.0000        0.0000        0.0000        0.0000        0.0000        0.0000        0.0000        0.0000        0.0000        0.0000        0.0000        0.0000        0.0000        0.0000        0.0000        0.0000        0.0000        0.0000        0.0000        0.0000       44.1877       35.2155       29.3558       27.7483       28.9412       26.6286       23.3964       21.8109       19.2415       17.3145       14.8088       13.3700        9.3410        7.0647        6.9893        7.7796        8.6825        8.8667       10.6195       12.6040       15.3131       14.7676       15.8121       15.8923       15.8066       15.0897       14.4020       13.9514       13.1306       12.2734       11.8653       10.0140        9.2267        8.0864        7.0925        5.5674        3.4838        0.0000        0.0000        0.0000        0.0000        0.0000        0.0000        0.0000        0.0000        0.0000        0.0000        0.0000        0.0000        0.0000        0.0000        0.0000        0.0000        0.0000        0.0000        0.0000        0.0000        0.0000        0.0000        0.0000        0.0000        0.0000        0.0000        0.0000        0.0000        0.0000        0.0000        0.0000        0.0000        0.0000        0.0000        0.0000        0.0000        0.0000        0.0000        0.0000        0.0000        0.0000        0.0000        0.0000        0.0000        0.0000        0.0000        0.0000        0.0000        0.0000        0.0000        0.0000        0.0000        0.0000        0.0000        0.0000        0.0000        0.0000        0.0000        0.0000        0.0000        0.0000        0.0000        0.0000        0.0000        0.0000        0.0000        0.0000        0.0000        0.0000        0.0000        0.0000        0.0000        0.0000        0.0000        0.0000        0.0000        0.0000        0.0000        0.0000        0.0000        0.0000        0.0000        0.0000        0.0000        0.0000        0.0000        0.0000        0.0000        0.0000        0.0000        0.0000        0.0000        0.0000        0.0000        0.0000        0.0000        0.0000        0.0000        0.0000        2.3548        2.8603        2.6822        2.3823        2.1139        1.9796        1.9196        2.0667        2.2343        2.5254        2.5672        2.6942        3.3912        3.8226        3.8646        3.2674        2.0782        1.9261        1.9621        2.4988        4.7034        5.0596        4.8305        4.6701        3.6197        4.2776        4.7673        4.8653        4.5657        4.3867        4.6689        4.8402        6.0421        7.2450        8.1722        8.5496        8.3410        8.9774        9.1626        9.5614       11.4482       11.7242       12.4036       11.0246       11.2087       11.4996       11.6277       11.5615       11.7808       12.3123       11.8970       11.4329       10.8959       10.2242        9.0715        9.0398        9.8662       10.0268        9.5889        9.1261        7.4184        7.2932        7.5642        8.2313        8.7650        9.4222       10.7283       12.6834       16.4098       18.6015       20.0012       20.6090       19.7357        0.0000        0.0000        0.0000        0.0000        0.0000
        0.0000        0.0000        0.0000        0.0000        0.0000        0.0000        0.0000        0.0000        0.0000        0.0000        0.0000        0.0000        0.0000        0.0000        0.0000        0.0000        0.0000        0.0000        0.0000        0.0000        0.0000        0.0000        0.0000        0.0000        0.0000        0.0000        0.0000        0.0000        0.0000        0.0000        0.0000        0.0000        0.0000        0.0000        0.0000       23.7050       19.5472       16.7758       16.1585       18.6736       16.5874       14.6260       13.5903       13.1853       12.8315       18.1876       19.1239       14.7737       10.3887        7.2726        7.9488        9.3514        8.2375        8.6065        9.9135       10.4800       10.0167       11.7504       13.1683       12.9339       13.6266       12.0680       11.9994       13.5099       12.4379       13.7334        9.0257        9.0703        7.9470        6.1113        5.0261        3.9883        0.0000        0.0000        0.0000        0.0000        0.0000        0.0000        0.0000        0.0000        0.0000        0.0000        0.0000        0.0000        0.0000        0.0000        0.0000        0.0000        0.0000        0.0000        0.0000        0.0000        0.0000        0.0000        0.0000        0.0000        0.0000        0.0000        0.0000        0.0000        0.0000        0.0000        0.0000        0.0000        0.0000        0.0000        0.0000        0.0000        0.0000        0.0000        0.0000        0.0000        0.0000        0.0000        0.0000        0.0000        0.0000        0.0000        0.0000        0.0000        0.0000        0.0000        0.0000        0.0000        0.0000        0.0000        0.0000        0.0000        0.0000        0.0000        0.0000        0.0000        0.0000        0.0000        0.0000        0.0000        0.0000        0.0000        0.0000        0.0000        0.0000        0.0000        0.0000        0.0000        0.0000        0.0000        0.0000        0.0000        0.0000        0.0000        0.0000        0.0000        0.0000        0.0000        0.0000        0.0000        0.0000        0.0000        0.0000        0.0000        0.0000        0.0000        0.0000        0.0000        0.0000        0.0000        0.0000        0.0000        0.0000        0.0000        1.7416        1.6285        1.5109        1.3484        1.4684        1.5990        1.4703        1.6737        2.0143        2.3620        2.3973        2.4280        2.7079        2.7410        3.0282        2.5474        1.8259        1.0741        0.8598        1.3162        1.9050        2.5513        2.4846        3.0405        3.7576        3.8298        4.3993        4.5257        4.5591        5.2038        4.8858        5.0136        5.4763        6.4476        7.3248        8.1682        8.3988        8.1827        8.4414        8.8315       10.0998       10.2743       10.4812       10.8198        9.5278       10.2353       10.5765       10.5319       10.7712       11.2908       11.3239       11.0946       10.5662        9.6401        9.1698        8.8145        8.6857        9.1942        9.1243        9.0654        9.0139        7.6774        7.5824        7.9658        8.8275       10.0438       10.9371       12.5532       14.8922       20.3836       23.1506       24.8328       25.4303        0.0000        0.0000        0.0000        0.0000        0.0000        0.0000
        0.0000        0.0000        0.0000        0.0000        0.0000        0.0000        0.0000        0.0000        0.0000        0.0000        0.0000        0.0000        0.0000        0.0000        0.0000        0.0000        0.0000        0.0000        0.0000        0.0000        0.0000        0.0000        0.0000        0.0000        0.0000        0.0000        0.0000        0.0000        0.0000        0.0000        0.0000        0.0000        0.0000        0.0000        0.0000       16.1921       12.6304       13.7264       17.1637       13.0615       13.1673       12.6165       12.7431       13.2747       10.2209        9.0759        9.8631       12.5845        8.8436        9.8469        7.8900        6.4473        6.7991        7.3693        8.3255        8.7060        8.1620       10.3546       16.5938       17.4118       20.4030       11.4471       10.8461       13.1127       10.6032        8.5476        7.6332        8.5432        6.7164        5.5948        5.1776        0.0000        0.0000        0.0000        0.0000        0.0000        0.0000        0.0000        0.0000        0.0000        0.0000        0.0000        0.0000        0.0000        0.0000        0.0000        0.0000        0.0000        0.0000        0.0000        0.0000        0.0000        0.0000        0.0000        0.0000        0.0000        0.0000        0.0000        0.0000        0.0000        0.0000        0.0000        0.0000        0.0000        0.0000        0.0000        0.0000        0.0000        0.0000        0.0000        0.0000        0.0000        0.0000        0.0000        0.0000        0.0000        0.0000        0.0000        0.0000        0.0000        0.0000        0.0000        0.0000        0.0000        0.0000        0.0000        0.0000        0.0000        0.0000        0.0000        0.0000        0.0000        0.0000        0.0000        0.0000        0.0000        0.0000        0.0000        0.0000        0.0000        0.0000        0.0000        0.0000        0.0000        0.0000        0.0000        0.0000        0.0000        0.0000        0.0000        0.0000        0.0000        0.0000        0.0000        0.0000        0.0000        0.0000        0.0000        0.0000        0.0000        0.0000        0.0000        0.0000        0.0000        0.0000        1.7484        1.7989        0.0000        1.6665        1.7087        1.7551        1.3870        1.2147        1.1809        1.3662        1.5491        1.6785        2.0787        2.1502        2.2105        2.2489        2.5703        3.0199        2.7014        2.3801        1.9934        1.3610        1.0171        1.2972        1.9869        2.2790        2.4583        2.9459        3.4891        3.4802        3.9247        4.1792        4.5820        4.8731        4.9709        4.9984        5.4635        5.7929        6.7068        7.3960        8.0078        8.5602        8.4596        8.7833        9.2795       10.2438        9.9476        9.9304       10.1939       10.7859       10.2106       10.1304       10.3869       10.8127       11.4048       11.1876       11.1404       11.0407       10.4798       10.0036        9.3852        9.5493        9.5145        9.5956        9.4179        9.2869        7.3307        7.8600        8.3553        9.4104       10.8487       11.9425       13.7979       16.4151       22.5143       25.6103       27.4178        0.0000        0.0000        0.0000        0.0000        0.0000        0.0000        0.0000
        0.0000        0.0000        0.0000        0.0000        0.0000        0.0000        0.0000        0.0000        0.0000        0.0000        0.0000        0.0000        0.0000        0.0000        0.0000        0.0000        0.0000        0.0000        0.0000        0.0000        0.0000        0.0000        0.0000        0.0000        0.0000        0.0000        0.0000        0.0000        0.0000       90.0371       78.8201       53.7027       42.7792       33.4349       25.9640       10.5834        7.0947        5.6495        6.0085        8.2472       11.1222       11.3360       11.4755       13.7149       16.1317       17.3205       16.4493       12.9323       10.5162        7.3336        7.8448        6.6934        6.9750        9.6757        9.9377        9.6175        7.4891       13.7549       22.1717       18.2930       15.8685       10.7111        9.5294        9.1926        7.1303        6.6599        6.4894        7.8189        7.3645        6.5718        5.6332        4.9360        4.6737        0.0000        0.0000        0.0000        0.0000        0.0000        0.0000        0.0000        0.0000        0.0000        0.0000        0.0000        0.0000        0.0000        0.0000        0.0000        0.0000        0.0000        0.0000        0.0000        0.0000        0.0000        0.0000        0.0000        0.0000        0.0000        0.0000        0.0000        0.0000        0.0000        0.0000        0.0000        0.0000        0.0000        0.0000        0.0000        0.0000        0.0000        0.0000        0.0000        0.0000        0.0000        0.0000        0.0000        0.0000        0.0000        0.0000        0.0000        0.0000        0.0000        0.0000        0.0000        0.0000        0.0000        0.0000        0.0000        0.0000        0.0000        0.0000        0.0000        0.0000        0.0000        0.0000        0.0000        0.0000        0.0000        0.0000        0.0000        0.0000        0.0000        0.0000        0.0000        0.0000        0.0000        0.0000        0.0000        0.0000        0.0000        0.0000        0.0000        0.0000        0.0000        0.0000        0.0000        0.0000        0.0000        0.0000        0.0000        0.0000        0.0000        0.0000        0.0000        1.8107        1.7935        1.8020        1.6040        1.6245        1.7651        1.8641        1.4921        1.3903        1.3893        1.4929        1.7533        2.1152        2.1587        2.0114        2.1959        2.4082        2.9720        3.0834        2.6924        2.3146        1.6777        1.5088        1.3489        1.7809        2.1654        2.0333        2.5355        2.4374        2.7589        2.6689        2.7496        2.8004        4.0445        4.3206        4.9811        5.7179        5.7686        6.1464        6.7697        7.6101        8.5571        9.1438        8.6979        9.4114        9.8904       10.0097        9.9394       10.2836       10.4542       10.7588       11.6735       11.0409       10.8601       10.8319       11.1530       11.2286       11.6726       11.7250       11.0454       10.7847       10.2205        9.2876        9.5906        9.5968        9.7741        9.8757        8.9408        8.3347        8.9560       10.2108       11.8853       13.1860       15.0677       17.5304       23.6510       26.5644        0.0000        0.0000        0.0000        0.0000        0.0000        0.0000        0.0000        0.0000
        0.0000        0.0000        0.0000        0.0000        0.0000        0.0000        0.0000        0.0000        0.0000        0.0000        0.0000        0.0000        0.0000        0.0000        0.0000        0.0000        0.0000        0.0000        0.0000        0.0000        0.0000        0.0000        0.0000        0.0000        0.0000        0.0000       70.8749       77.0715       78.9146       74.4035       65.3150       42.4772       35.4098       28.3849       23.0959       10.4901        9.2026        9.0392        8.5120        8.7700       10.1034        9.2241        8.4241       11.4587       16.7378       12.9169        8.5343        7.9704       12.9559       10.5324       11.6337        8.7035       12.7970       12.7536        9.4303        5.8757        9.2397       13.7228       12.5285       10.4654        9.2602        9.9941        8.3878        7.5048        6.1012        6.6740        5.6930        9.4116        8.6455        8.1262        6.5008        6.1913        6.5555        6.0920        5.7356        2.4124        1.6065        1.3108        1.3099        0.5631        0.9938        0.7750        0.0000        0.0000        0.0000        0.0000        0.0000        0.0000        0.0000        0.0000        0.0000        0.0000        0.0000        0.0000        0.0000        0.0000        0.0000        0.0000        0.0000        0.0000        0.0000        0.0000        0.0000        0.0000        0.0000        0.0000        0.0000        0.0000        0.0000        0.0000        0.0000        0.0000        0.0000        0.0000        0.0000        0.0000        0.0000        0.0000        0.0000        0.0000        0.0000        0.0000        0.0000        0.0000        0.0000        0.0000        0.0000        0.0000        0.0000        0.0000        0.0000        0.0000        0.0000        0.0000        0.0000        0.0000        0.0000        0.0000        0.0000        0.0000        0.0000        0.0000        0.0000        0.0000        0.0000        0.0000        0.0000        0.0000        0.0000        0.0000        0.0000        0.0000        0.0000        0.3332        0.8894        1.1830        1.3697        1.6881        0.0000        0.0000        0.0000        0.0000        1.8369        1.6788        1.5867        1.6875        1.8042        1.6650        1.7883        1.9051        1.8746        1.5345        1.5022        1.5864        1.6667        1.7873        2.0123        2.0179        1.9759        2.3218        2.7977        3.1300        3.0868        2.5215        2.1014        1.5580        1.5021        1.9540        2.3071        2.5164        2.2784        2.7400        2.4372        2.1828        2.3278        2.6192        2.7010        3.1891        4.2102        5.4608        5.9983        6.7221        7.3490        7.6686        8.2956        9.1684        9.7155        9.6429        9.8264       10.0048        9.8023       10.1111       10.4037       10.5026       10.2601       11.0954       11.9885       11.7742       11.8197       12.2398       12.0594       12.0712       11.8231       10.8992       10.6322       10.5474       10.6427       10.5630        9.9760       10.1230       10.3392        9.5799        8.5050        9.7680       11.2285       13.1535       14.6675       16.3624       18.2381       23.7937       26.0126        0.0000        0.0000        0.0000        0.0000        0.0000        0.0000        0.0000        0.0000
        0.0000        0.0000        0.0000        0.0000        0.0000        0.0000        0.0000        0.0000        0.0000        0.0000        0.0000        0.0000        0.0000        0.0000        0.0000        0.0000        0.0000        0.0000        0.0000        0.0000        0.0000        0.0000        0.0000        0.0000        0.0000       51.6243       51.9524       38.8492       39.1409       37.3338       33.6501       29.9664       24.7259       20.8944       17.9414       17.1081       13.7350       15.1495       13.3940       16.1084       10.6828        7.8800        6.5702        7.5456        7.8452        6.6386        7.5343        8.1041        9.8333       11.2993       11.6931        7.9083       10.2639       10.5256        9.6552        9.6436       16.9260       16.4622       16.0290       13.8884       11.4075       10.0944        8.5653        7.8994        7.9440        6.1587        5.5258        7.3901        6.4716        5.8930        5.2614        4.3826        4.2207        4.3641        4.6404        3.5863        3.2507        2.4955        2.3621        1.1698        3.9659        3.3403        1.6875        1.1984        0.0000        0.0000        0.0000        0.0000        0.0000        0.0000        0.0000        0.0000        0.0000        0.0000        0.0000        0.0000        0.0000        0.0000        0.0000        0.0000        0.0000        0.0000        0.0000        0.0000        0.0000        0.0000        0.0000        0.0000        0.0000        0.0000        0.0000        0.0000        0.0000        0.0000        0.0000        0.0000        0.0000        0.0000        0.0000        0.0000        0.0000        0.0000        0.0000        0.0000        0.0000        0.0000        0.0000        0.0000        0.0000        0.0000        0.0000        0.0000        0.0000        0.0000        0.0000        0.0000        0.0000        0.0000        0.0000        0.0000        0.0000        0.0000        0.0000        0.0000        0.0000        0.0000        0.0000        0.0000        0.0000        0.0000        0.0000        0.0000        0.6484        0.7645        0.7827        0.7745        0.8868        1.0924        1.2712        1.4738        1.6743        1.7611        1.7186        1.3850        1.2922        1.3090        1.3612        1.7426        1.8364        1.9273        1.9930        2.1468        2.1678        2.1890        2.2701        2.4560        2.4813        2.4758        2.5608        2.2856        2.3847        2.1659        1.9027        1.0979        0.9746        1.0208        1.0939        1.7145        1.8616        2.1797        1.8242        2.1504        1.4618        1.6136        2.2406        2.9416        3.1175        3.8291        4.6305        6.9439        7.9359        8.6077        8.8274        8.2472        8.4531        8.6309        8.8170        8.9552        9.2378        9.2340        9.5376        9.7705       10.2840       10.5568       10.6656       12.1261       12.2984       12.5154       12.0112       11.7269       11.8198       11.4707       11.3391       10.5015        9.8613        9.9410       10.1245       10.4325       10.2378       10.3109       10.3916       10.5312        9.5031       10.7935        0.0000        0.0000       18.3645       20.0793       21.5448       21.1084        0.0000        0.0000        0.0000        0.0000        0.0000        0.0000        0.0000        0.0000        0.0000
        0.0000        0.0000        0.0000        0.0000        0.0000        0.0000        0.0000        0.0000        0.0000        0.0000        0.0000        0.0000        0.0000        0.0000        0.0000        0.0000        0.0000        0.0000        0.0000        0.0000        0.0000        0.0000        0.0000        0.0000        0.0000        0.0000       40.2848       30.4024       29.1351       27.2569       24.7376       23.4931       20.7229       22.2806       19.2715       24.6732       13.7544       12.0351       10.7281       12.2532       10.9263        7.8357        7.1116        6.6242        6.6370        6.7343        9.0729       10.5103       12.2390       16.5754       12.5493        9.4699        9.8472       14.3797       13.6367       14.0621       20.3523       23.4520       17.2025       13.4691       12.1742       10.0536        9.7925        8.6470        7.0492        6.0713        5.8244        6.4363        6.0439        5.8109        5.5311        4.7510        4.5539        4.5683        5.5487        4.5683        3.8576        3.9786        3.4817        3.1046        2.9069        2.8430        3.3129        2.6676        2.0906        0.4325        0.0000        0.0000        0.0000        0.0000        0.0000        0.0000        0.0000        0.0000        0.0000        0.0000        0.0000        0.0000        0.0000        0.0000        0.0000        0.0000        0.0000        0.0000        0.0000        0.0000        0.0000        0.0000        0.0000        0.0000        0.0000        0.0000        0.0000        0.0000        0.0000        0.0000        0.0000        0.0000        0.0000        0.0000        0.0000        0.0000        0.0000        0.0000        0.0000        0.0000        0.0000        0.0000        0.0000        0.0000        0.0000        0.0000        0.0000        0.0000        0.0000        0.0000        0.0000        0.0000        0.0000        0.0000        0.0000        0.0000        0.0000        0.0000        0.0000        0.0000        0.0000        0.0000        0.0000        0.0000        0.0000        0.0000        0.8408        0.8717        0.9728        1.0308        1.1536        1.2374        1.4010        1.6361        1.7668        1.7530        1.6922        1.3171        1.2818        1.3275        1.3920        1.8399        2.0180        2.1604        2.2993        2.4862        2.5653        2.5964        2.6043        2.7981        2.8334        2.7644        2.6617        2.3091        2.3363        2.0947        1.7731        1.2666        1.1811        1.2855        1.4209        2.3899        1.7467        1.9295        2.0708        2.7210        2.1720        2.1102        2.8463        3.5112        4.1034        4.5671        5.1421        7.6189        8.7205        9.4330        9.5257        8.6885        8.6838        9.2928        9.2218        9.4535        9.6939        9.7723        9.9754       10.1828       10.9195       11.0741       12.3248       12.4754       12.5444       12.9394       12.4003       12.0024       11.7978       11.8253       11.3674       10.7216       10.4572       10.8857       11.3088       11.1027       10.9684       11.2871       11.5308       11.8829       12.0030        0.0000        0.0000        0.0000        0.0000        0.0000        0.0000        0.0000        0.0000        0.0000        0.0000        0.0000        0.0000        0.0000        0.0000        0.0000        0.0000
        0.0000        0.0000        0.0000        0.0000        0.0000        0.0000        0.0000        0.0000        0.0000        0.0000        0.0000        0.0000        0.0000        0.0000        0.0000        0.0000        0.0000        0.0000        0.0000        0.0000        0.0000        0.0000        0.0000        0.0000        0.0000        0.0000        0.0000       27.1273       23.9733       20.4130       19.0259       19.9562       19.5620       20.7058       20.1634       14.1536       10.5712       10.2162       11.2393       14.7662       12.3481       11.4898        8.3401       10.7131       13.0548        7.7504        8.0430       10.2402       12.0635       14.7063       15.8836       16.6980       15.5957       15.8494       19.4792       17.4291       17.9700       16.1187       13.1131       13.0446       12.1261       11.1699        9.9225        9.5638        7.4672        6.3288        6.1058        6.5381        6.4020        5.9052        5.5269        4.8510        4.7877        4.6036        4.6555        4.3787        5.2572        4.3184        4.5815        2.6401        1.6954        1.8157        1.6513        2.5333        1.2949        0.6234        0.5706        0.4984        0.2742        0.2333        0.0000        0.0000        0.0000        0.0000        0.0000        0.0000        0.0000        0.0000        0.0000        0.0000        0.0000        0.0000        0.0000        0.0000        0.0000        0.0000        0.0000        0.0000        0.0000        0.0000        0.0000        0.0000        0.0000        0.0000        0.0000        0.0000        0.0000        0.0000        0.0000        0.0000        0.0000        0.0000        0.0000        0.0000        0.0000        0.0000        0.0000        0.0000        0.0000        0.0000        0.0000        0.0000        0.0000        0.0000        0.0000        0.0000        0.0000        0.0000        0.0000        0.0000        0.0000        0.0000        0.0000        0.0000        0.0000        0.0000        0.0000        0.0000        0.0000        0.0000        0.0000        0.8561        0.9340        1.0425        1.1826        1.2828        1.3492        1.3445        1.5907        1.7652        1.8670        1.8421        1.7138        1.2884        1.3016        1.4300        1.5913        1.9867        2.1677        2.3541        2.4684        2.7634        2.7960        2.7416        2.7513        2.9477        2.8901        2.8072        2.6521        2.2852        2.1292        1.9207        1.8612        1.4391        1.3326        1.4920        1.7235        1.4722        1.8392        2.1210        2.6486        2.6995        2.6013        2.5489        3.4377        4.3656        4.2633        4.6040        5.4748        7.7754        9.0294        9.7035       10.0594        9.3750        9.4056        9.3087        9.5098        9.7499       10.0179       10.4715       10.8686       10.5792       10.8260       11.1921       11.8520       11.9361       11.8912       12.2002       11.7868       11.6719       11.5897       11.3776       10.9381       10.6469       11.3934       12.1610       11.9948       11.5852       11.8420       12.4531       12.5116       12.4823       12.5392        0.0000        0.0000        0.0000        0.0000        0.0000        0.0000        0.0000        0.0000        0.0000        0.0000        0.0000        0.0000        0.0000        0.0000        0.0000        0.0000
        0.0000        0.0000        0.0000        0.0000        0.0000        0.0000        0.0000        0.0000        0.0000        0.0000        0.0000        0.0000        0.0000        0.0000        0.0000        0.0000        0.0000        0.0000        0.0000        0.0000        0.0000        0.0000        0.0000        0.0000        0.0000        0.0000        0.0000       25.0014       22.9516       20.8698       21.3485       22.0554       19.3525       16.6189       16.5877       14.0412       13.2666       12.5918       11.8777       16.1162       11.7178        7.2833        8.6357       11.6892        8.4625        7.6123        9.9894       10.4830       12.6319       14.6114       19.9124       18.3758       18.3036       17.0194       17.4797       18.1464       17.6054       12.4059       12.5383       13.4936       11.2834       12.5673       10.7284        9.9049       11.2526        8.3118        7.1214        7.2173        6.3029        6.4566        6.3019        5.3375        5.0750        5.4202        6.9886        8.1101        6.0880        5.6549        4.7642        4.2628        2.3101        1.4669        1.7516        1.3536        0.7498        0.9018        0.6470        0.3634        0.4609        0.8622        0.0000        0.0000        0.0000        0.0000        0.0000        0.0000        0.0000        0.0000        0.0000        0.0000        0.0000        0.0000        0.0000        0.0000        0.0000        0.0000        0.0000        0.0000        0.0000        0.0000        0.0000        0.0000        0.0000        0.0000        0.0000        0.0000        0.0000        0.0000        0.0000        0.0000        0.0000        0.0000        0.0000        0.0000        0.0000        0.0000        0.0000        0.0000        0.0000        0.0000        0.0000        0.0000        0.0000        0.0000        0.0000        0.0000        0.0000        0.0000        0.0000        0.0000        0.0000        0.0000        0.0000        0.0000        0.0000        0.0000        0.0000        0.0000        0.0000        0.0000        0.0000        0.0000        1.0955        1.2229        1.3354        1.2956        1.3295        1.5020        1.8905        2.0081        2.1473        2.0808        1.9770        1.5877        1.5864        1.6477        1.8577        2.1801        2.3492        2.5153        2.5578        2.7442        2.7628        2.7554        2.6796        2.7345        2.6875        2.5408        2.3607        2.2167        1.9775        1.8381        1.5628        1.1448        1.0138        1.1247        0.4690        0.6400        0.7869        1.1948        1.8450        2.3040        2.7461        2.7842        3.6557        4.8651        5.7520        5.9394        6.7319        7.9564        9.0727        9.3030        9.8608        9.2704        9.5714        9.6833       10.0925       10.1468       10.7647       11.0038       11.0229       11.0334       11.3758       11.4463       11.4234       11.6235       10.8731       10.7260       10.8562       10.6311       10.6539       10.2989       10.4328       10.5353       11.3911       12.4573       13.1142       12.6203       12.6363       12.8804       12.9551       13.0203       13.2466        0.0000        0.0000        0.0000        0.0000        0.0000        0.0000        0.0000        0.0000        0.0000        0.0000        0.0000        0.0000        0.0000        0.0000        0.0000        0.0000
        0.0000        0.0000        0.0000        0.0000        0.0000        0.0000        0.0000        0.0000        0.0000        0.0000        0.0000        0.0000        0.0000        0.0000        0.0000        0.0000        0.0000        0.0000        0.0000        0.0000        0.0000        0.0000        0.0000        0.0000        0.0000        0.0000        0.0000        0.0000       23.5142       22.5790       22.4162       27.2405       23.6300       19.9776       18.3080       22.1385       19.8969       17.2466       12.0331        5.5317        5.1935        4.3761        3.7504        7.3523        5.1025        5.6411        7.7563        8.6183        9.9222       10.2557       13.2267       11.9011       12.3851       12.3080       12.3412       13.0190       14.0016       13.6905       11.9425       10.8254        9.9236        8.6321        8.1255        7.7336        8.0175        5.3818        4.6977        5.8744        5.7762        5.3479        5.7856        6.0321        5.2738        4.8931        4.8468        8.8122        6.6005        5.0421        5.2652        4.8139        4.2751        3.7566        3.5805        3.3896        2.6968        2.5521        2.2435        0.5340        0.8252        0.6485        0.5945        0.0000        0.0000        0.0000        0.0000        0.0000        0.0000        0.0000        0.0000        0.0000        0.0000        0.0000        0.0000        0.0000        0.0000        0.0000        0.0000        0.0000        0.0000        0.0000        0.0000        0.0000        0.0000        0.0000        0.0000        0.0000        0.0000        0.0000        0.0000        0.0000        0.0000        0.0000        0.0000        0.0000        0.0000        0.0000        0.0000        0.0000        0.0000        0.0000        0.0000        0.0000        0.0000        0.0000        0.0000        0.0000        0.0000        0.0000        0.0000        0.0000        0.0000        0.0000        0.0000        0.0000        0.0000        0.0000        0.0000        0.0000        0.0000        0.0000        0.0000        0.0000        0.0000        1.1688        1.2426        1.4197        1.5474        1.6686        1.8451        2.2719        2.3324        2.3191        2.2608        1.9247        1.8031        1.8752        1.9663        2.2706        2.4131        2.4870        2.5521        2.7216        2.7533        2.6493        2.4725        1.7981        1.6718        1.5904        1.4465        1.5633        1.4325        1.3007        1.1410        0.9136        0.7454        0.2268        0.2676        0.3128        0.4187        0.3824        0.8719        1.3809        1.7322        2.0689        2.8920        3.0912        3.6546        4.5715        5.1183        6.5162        7.1864        7.3267        7.7306        9.4377        9.5977        9.4913       10.3832       11.0633       11.4547       11.6194       12.4779       11.9662       11.8833       12.6068       12.0027       11.9714        9.9135        9.4089        8.9981        8.6240        8.6555        9.0249        9.1139       11.0869       12.6476       13.4914       13.5686       12.9001       13.0725       13.2620       13.6685       14.0376       14.2684        0.0000        0.0000        0.0000        0.0000        0.0000        0.0000        0.0000        0.0000        0.0000        0.0000        0.0000        0.0000        0.0000        0.0000        0.0000        0.0000
        0.0000        0.0000        0.0000        0.0000        0.0000        0.0000        0.0000        0.0000        0.0000        0.0000        0.0000        0.0000        0.0000        0.0000        0.0000        0.0000        0.0000        0.0000        0.0000        0.0000        0.0000        0.0000        0.0000        0.0000        0.0000        0.0000        0.0000        0.0000       20.8268       21.7132       23.2734       23.6496       18.9195       14.8311       12.8111       15.3829       16.1622       13.4651       10.9941        4.8193        3.0128        2.9970        4.8820        6.8379        5.7939        5.9454        6.8433        8.7626        8.0399        7.7023        7.8580        8.7684        9.7633       12.9267       11.5250       12.6515       11.9338       11.8542       10.7243        8.8988        8.8781        7.9488        6.9921        5.9869        5.6061        4.8327        4.4551        7.2634        6.2870        7.9572        8.1825        3.9266        4.3370        4.4944        5.9944        9.2002        7.3586        6.2774        7.1229       12.2473       12.2082        7.1525        4.5349        3.6279        2.8711        3.0184        2.4398        0.7418        0.7743        0.6604        0.4643        0.0000        0.0000        0.0000        0.0000        0.0000        0.0000        0.0000        0.0000        0.0000        0.0000        0.0000        0.0000        0.0000        0.0000        0.0000        0.0000        0.0000        0.0000        0.0000        0.0000        0.0000        0.0000        0.0000        0.0000        0.0000        0.0000        0.0000        0.0000        0.0000        0.0000        0.0000        0.0000        0.0000        0.0000        0.0000        0.0000        0.0000        0.0000        0.0000        0.0000        0.0000        0.0000        0.0000        0.0000        0.0000        0.0000        0.0000        0.0000        0.0000        0.0000        0.0000        0.0000        0.0000        0.0000        0.0000        0.0000        0.0000        0.0000        0.0000        0.0000        1.4799        1.5163        1.6132        1.7065        1.9330        2.1142        2.3578        2.3887        2.6915        2.7715        2.8368        2.7175        2.5001        2.5374        2.4612        2.5406        2.6941        2.7064        2.7670        2.6137        2.9330        2.9578        2.6853        2.3722        1.6461        1.4719        1.4049        1.2479        1.2309        1.0683        1.0267        0.8867        0.8166        0.5093        0.5074        0.5890        0.5849        0.7113        0.8608        1.2466        2.0175        2.4558        2.5618        3.7201        3.4865        3.6489        4.0046        4.1134        5.2567        5.8633        6.6223        7.0543        7.8223        8.9691        9.8951       10.2004       11.1332       11.7575       12.6596       12.5749       12.0634       11.3858       11.3806       10.8812        9.8237        9.4038        7.6535        7.5038        7.5398        7.7101        7.8930        8.3997       11.2371       12.5420       14.1112       13.8747       13.3685       13.6406       13.9639       14.0875       14.5206       14.8029        0.0000        0.0000        0.0000        0.0000        0.0000        0.0000        0.0000        0.0000        0.0000        0.0000        0.0000        0.0000        0.0000        0.0000        0.0000        0.0000
        0.0000        0.0000        0.0000        0.0000        0.0000        0.0000        0.0000        0.0000        0.0000        0.0000        0.0000        0.0000        0.0000        0.0000        0.0000        0.0000        0.0000        0.0000        0.0000        0.0000        0.0000        0.0000        0.0000        0.0000        0.0000        0.0000        0.0000        0.0000       18.4402       18.0322       17.7884       18.1140       15.1744       14.1970       12.3980        9.6275        9.5394        8.6677       10.7691        5.4682        3.3897        4.6384        5.3629        8.2635        9.4054        7.6927        6.6904        7.5230        6.0096        5.7913        7.0046        8.9446        9.3070       10.3713       10.0772       12.4777       11.4536       10.8713        9.8440        8.8766        8.2192        6.4292        6.1101        5.9087        5.3535        5.0109        6.1360        7.7463        7.4793        7.4730        6.3019        4.1078        3.3498        4.6797        9.6275       10.1993        9.3320        7.1327        8.9782       15.3492       10.6994        5.2623        3.7716        3.9240        3.7352        2.6738        2.7593        3.3049        2.4649        1.1971        2.6401        2.3435        0.0000        0.0000        0.0000        0.0000        0.0000        0.0000        0.0000        0.0000        0.0000        0.0000        0.0000        0.0000        0.0000        0.0000        0.0000        0.0000        0.0000        0.0000        0.0000        0.0000        0.0000        0.0000        0.0000        0.0000        0.0000        0.0000        0.0000        0.0000        0.0000        0.0000        0.0000        0.0000        0.0000        0.0000        0.0000        0.0000        0.0000        0.0000        0.0000        0.0000        0.0000        0.0000        0.0000        0.0000        0.0000        0.0000        0.0000        0.0000        0.0000        0.0000        0.0000        0.0000        0.0000        0.0000        0.0000        0.0000        0.0000        0.0000        1.7718        1.8774        1.8836        1.8351        1.8832        2.2836        2.3916        2.5030        2.8262        3.1512        2.9032        2.8498        2.7116        2.8705        2.6614        2.5471        2.4104        2.5087        2.5826        2.6207        2.4634        2.5890        2.5157        2.4170        1.9834        1.3597        1.1826        1.0692        0.9752        1.0145        0.9020        0.6535        0.6109        0.5019        0.3639        0.4377        0.4352        0.4580        0.5942        0.7455        1.0576        1.8249        2.4618        2.7833        3.7558        4.2598        4.4852        4.8284        5.3918        6.6043        7.3079        7.3435        7.2662        7.9222        8.3764        8.7965       10.0845       10.4408       10.8372       10.4472       10.1755        9.4185        8.4325        8.4907        8.9767        9.1093        8.7826        8.5330        7.7709        7.6524        7.2318        7.5641        8.4562       11.2839       12.7446       14.1028       14.2433       14.1509       14.4451       14.7866       14.6549       14.7666       15.1256       15.8518        0.0000        0.0000        0.0000        0.0000        0.0000        0.0000        0.0000        0.0000        0.0000        0.0000        0.0000        0.0000        0.0000        0.0000        0.0000
        0.0000        0.0000        0.0000        0.0000        0.0000        0.0000        0.0000        0.0000        0.0000        0.0000        0.0000        0.0000        0.0000        0.0000        0.0000        0.0000        0.0000        0.0000        0.0000        0.0000        0.0000        0.0000        0.0000        0.0000        0.0000        0.0000        0.0000       18.6919       18.1713       14.6940       14.4028       15.9407       16.2052       15.4833       13.6511       11.5136       12.0026       11.1368       10.0166        5.1347        5.4931        6.6375        5.6803       15.3979       13.6692        7.6325        6.4847        5.4258        6.5889        5.6767        7.1930        7.9299        9.3017        9.5606        8.3497       10.9195       10.1940        9.4125        8.5044        8.6530        9.1234        5.6430        5.4899        6.4534        7.7365        5.4110        4.3057        5.0498        5.3582        4.7333        4.6423        5.5927        3.2639        6.0540        9.0368        9.5334        9.9728        9.0856        9.3839       14.4796        8.3272        4.8745        3.7480        4.7104        3.5626        2.9559        2.5160        2.4194        4.6678        3.4191        8.4389        3.0720        2.7588        0.0000        0.0000        0.0000        0.0000        0.0000        0.0000        0.0000        0.0000        0.0000        0.0000        0.0000        0.0000        0.0000        0.0000        0.0000        0.0000        0.0000        0.0000        0.0000        0.0000        0.0000        0.0000        0.0000        0.0000        0.0000        0.0000        0.0000        0.0000        0.0000        0.0000        0.0000        0.0000        0.0000        0.0000        0.0000        0.0000        0.0000        0.0000        0.0000        0.0000        0.0000        0.0000        0.0000        0.0000        0.0000        0.0000        0.0000        0.0000        0.0000        0.0000        0.0000        0.0000        0.0000        0.0000        0.0000        0.0000        1.7779        1.8746        2.0381        2.0984        2.5373        2.8327        3.1644        3.1474        3.2171        3.2009        3.0576        2.9676        2.6288        2.4524        2.6978        2.2539        2.1963        2.1711        2.1483        2.0483        2.0114        2.0615        2.2272        2.1811        2.0344        1.7392        1.1822        1.0360        0.9503        0.9299        1.0997        0.9336        0.7778        0.6700        0.5306        0.3041        0.3336        0.3532        0.5031        0.4869        0.5305        0.7637        1.6649        2.2226        3.0123        3.8482        4.2466        4.7624        5.1061        6.1276        7.6526        8.1761        8.2792        8.0219        8.0929        7.8448        7.7104        8.4027        8.5820        8.5584        9.3772        9.1462        8.4650        8.4969        8.7525        8.9586        8.5005        8.6325        8.6530        7.8526        7.8997        7.9356        8.2195        8.9114       11.5772       13.0015       14.4767       14.9376       15.1964       15.7586       16.1814       15.8812       15.9603       16.1588        0.0000        0.0000        0.0000        0.0000        0.0000        0.0000        0.0000        0.0000        0.0000        0.0000        0.0000        0.0000        0.0000        0.0000        0.0000        0.0000
        0.0000        0.0000        0.0000        0.0000        0.0000        0.0000        0.0000        0.0000        0.0000        0.0000        0.0000        0.0000        0.0000        0.0000        0.0000        0.0000        0.0000        0.0000        0.0000        0.0000        0.0000        0.0000        0.0000        0.0000        0.0000        0.0000        0.0000       14.8731       14.4514       13.7712       13.2646       10.5726        9.5108        8.5487        8.8993       10.2510       10.9486        9.7072        7.2128        5.4642        5.1649        4.7744        5.3114        6.8575        5.1056        4.0483        4.1665        4.0348        4.2687        4.3518        4.9727        6.7921        6.9360        6.4111        6.0766        7.6115        7.3939        6.0620        6.6017        5.7135        5.6962        6.7697        5.7253        7.3907        5.4523        3.0381        5.2112        4.4833        3.3380        3.0356        3.6722        4.0916        3.3578        5.1690       11.8276       10.2222       10.7329        8.1291        8.1303        5.3704        4.1191        4.1229        3.0319        2.7284        3.1099        2.3582        2.2970        1.3635        2.2148        2.3539        2.6256        1.8276        1.5311        1.6810        1.5948        1.4493        1.2489        1.3429        1.3274        1.1886        1.1355        0.0000        0.0000        0.0000        0.0000        0.0000        0.0000        1.9897        2.0642        2.1336        2.1949        0.0000        0.0000        0.0000        0.0000        0.0000        0.0000        0.0000        0.0000        0.0000        0.0000        0.0000        0.0000        0.0000        0.0000        0.0000        0.0000        0.0000        0.0000        0.0000        0.0000        0.0000        0.0000        0.0000        0.0000        0.0000        0.0000        0.0000        0.0000        0.0000        0.0000        0.0000        0.0000        0.0000        0.0000        0.0000        0.0000        1.3236        1.2777        1.2850        1.3176        1.7830        1.8942        1.8510        1.6521        1.2327        1.0846        1.0731        1.0098        1.2859        1.2278        0.7760        0.7526        0.7134        0.6879        1.2040        1.2161        1.2260        1.1192        1.0933        1.1142        1.1436        1.1011        1.0353        0.9312        0.6474        0.5465        0.5115        0.5114        0.9755        0.8075        0.9308        0.8698        0.8034        0.8390        0.5466        0.5608        0.6060        0.5577        0.5037        0.4404        1.8258        2.4806        3.1070        4.0070        5.5009        6.1527        7.1425        8.0040        8.6675        9.2962        9.5736        9.1282        7.6670        7.3374        7.1475        6.6767        6.4587        6.5763        6.5978        6.7651        7.8341        9.0373        8.9531        9.1566        9.4833        9.3912        9.2843        9.3855        7.9681        8.0263        8.4629        9.6565       12.0979       13.2434       14.3179       15.1943       18.1114       18.9734       19.5434       19.2039       17.1928       17.7760        0.0000        0.0000        0.0000        0.0000        0.0000        0.0000        0.0000        0.0000        0.0000        0.0000        0.0000        0.0000        0.0000        0.0000        0.0000        0.0000
        0.0000        0.0000        0.0000        0.0000        0.0000        0.0000        0.0000        0.0000        0.0000        0.0000        0.0000        0.0000        0.0000        0.0000        0.0000        0.0000        0.0000        0.0000        0.0000        0.0000        0.0000        0.0000        0.0000        0.0000        0.0000        0.0000       16.3682       14.7067       15.1948       14.3268       13.6096       12.9025       11.6459       13.4424       13.9634       13.0795       11.0940        9.3056        8.0940        7.5264        7.4003        5.8947        6.6515        7.4593        6.7990        5.4785        5.1292        4.7773        4.9956        4.4906        4.7663        5.5543        7.2267        6.3226        5.3758        7.4516        6.0740        4.9171        5.8345        4.9804        6.7236        5.5605        7.4283        6.0778        4.2291        6.2742        6.0667        5.4811        7.4457        6.1310        7.2373        4.5068        3.7851        7.1953        8.9075        9.9005       10.0611        8.7782        5.8363        4.3661        3.9694        3.3689        5.6889        3.6343        7.7739        3.8439        3.5009        1.6340        2.0935        2.3805        1.6548        1.7682        1.6865        1.8692        1.7784        1.7844        1.8205        1.9669        1.8838        1.4381        1.5458        1.4698        1.5522        0.8204        0.9657        1.0987        1.2615        2.6531        2.6273        2.6660        2.3527        2.2893        2.2985        2.3576        2.6701        0.0000        0.0000        0.0000        0.0000        0.0000        0.0000        0.0000        0.0000        0.0000        0.0000        0.0000        0.0000        0.0000        0.0000        0.0000        0.0000        0.0000        0.0000        0.0000        0.0000        0.0000        4.5920        4.6861        4.4616        4.7267        4.6945        4.3880        3.8012        2.8114        2.2863        2.0258        1.8588        1.7124        1.5223        1.5134        1.6044        2.0739        2.1571        2.0719        1.7811        1.3892        1.1964        0.9946        0.8521        0.6514        0.5935        0.5783        0.5466        0.5108        0.5031        0.5644        0.7017        1.0612        0.9711        0.8794        0.8222        0.8951        0.9366        0.7963        0.7170        0.5183        0.4708        0.4283        0.4602        0.9805        0.9476        0.9916        1.0382        1.0400        0.5430        0.4691        0.5060        0.5706        0.6879        0.7690        0.9795        2.2331        2.9209        3.9461        4.6309        6.2440        7.2117        7.9809        8.7036        9.0473        9.3370        9.5985        9.1413        7.7031        6.7970        6.4356        6.1017        6.0463        5.8579        5.9764        6.2389        7.5359        8.9851        8.9666        9.2860        9.8194        9.9661        9.9805        9.5621        7.8126        7.7034        8.4824        9.7796       12.4063       13.6492       14.7113       16.1530       19.1080       20.1357       20.8353       20.8249        0.0000        0.0000        0.0000        0.0000        0.0000        0.0000        0.0000        0.0000        0.0000        0.0000        0.0000        0.0000        0.0000        0.0000        0.0000        0.0000        0.0000        0.0000
        0.0000        0.0000        0.0000        0.0000        0.0000        0.0000        0.0000        0.0000        0.0000        0.0000        0.0000        0.0000        0.0000        0.0000        0.0000        0.0000        0.0000        0.0000        0.0000        0.0000        0.0000        0.0000        0.0000        0.0000        0.0000        0.0000       16.0706       15.2215       14.3617       12.9766       12.9944       12.8567       12.7522       12.2585       13.4906       11.9524       10.3657        9.5897        9.3209        8.2810        8.3037        9.9278        8.0327        7.9743        5.9921        6.2565        6.5876        7.3106        6.9829        5.2035        4.5782        5.5267        6.7397        6.2522        6.8608        6.9625        6.6677        6.6722        6.7119        8.0709        8.0612        5.6559        5.3824        7.8609        5.3783        7.7969        6.7933        4.1389        5.4277        5.0211        8.2436        5.7092        5.8219        5.9701        6.6409        5.9040        7.9463        6.8647        6.4383        4.7749        3.8888        2.8593        6.9008        3.6067        5.1024        6.5966        3.5395        1.7634        1.5369        0.9412        1.2761        1.8154        2.2822        2.4511        3.0075        2.9626        3.0891        3.2771        2.6713        1.9372        2.0029        2.0166        1.9377        1.2282        1.1554        1.2271        1.2582        2.6901        2.7544        2.7287        2.7994        2.7491        2.3791        2.8387        2.9796        3.7080        3.8752        4.1525        0.0000        0.0000        0.0000        0.0000        0.0000        0.0000        0.0000        0.0000        0.0000        0.0000        0.0000        0.0000        3.9668        4.3122        4.2648        3.6756        3.9208        4.8384        5.0715        5.2047        5.1583        5.4973        5.5680        5.3438        5.1899        3.8330        3.2840        2.9914        2.6460        2.4845        2.3116        2.2048        2.2530        2.7549        2.7920        2.6972        2.2652        1.7077        1.4875        0.9510        0.8133        0.7477        0.6275        0.5373        0.5288        0.5494        0.5750        0.6443        0.6647        0.7432        0.9373        0.8641        0.8123        0.7694        0.6799        0.7190        0.5928        0.4689        0.4473        0.4122        0.3998        0.9160        0.9806        0.8541        0.5848        0.8613        0.7393        0.6450        0.6290        0.6573        0.6241        0.7972        1.1588        3.0811        3.7615        4.4374        5.7604        7.6942        9.3941       10.2237        9.8012       10.3013       10.1503        9.9441        9.3061        7.4312        6.8189        6.4768        6.3226        6.1846        5.9914        6.0098        6.4717        7.9317        8.8962        9.0802        9.7937       10.4410       10.4036       10.4155        9.9894        8.8701        8.0813        8.7687       10.2037       12.8756       13.9010       15.1853       16.3051        0.0000       21.1276       22.3695       22.2694        0.0000        0.0000        0.0000        0.0000        0.0000        0.0000        0.0000        0.0000        0.0000        0.0000        0.0000        0.0000        0.0000        0.0000        0.0000        0.0000        0.0000        0.0000
        0.0000        0.0000        0.0000        0.0000        0.0000        0.0000        0.0000        0.0000        0.0000        0.0000        0.0000        0.0000        0.0000        0.0000        0.0000        0.0000        0.0000        0.0000        0.0000        0.0000        0.0000        0.0000        0.0000        0.0000        0.0000       13.5586       13.5943       13.4558       14.3537       12.6507       13.2039       13.6724       13.5382       12.8074       11.5499       13.2012       10.8419       10.4898       10.3018        7.8772        7.6776       10.7673       12.6419       10.5066        8.4309        6.5865        5.8865        6.1185        6.3051        5.1306        4.3926        6.1960        5.7578        7.1366        8.8877        9.9530        8.4808        6.8741        5.6643        3.4623        6.3986        2.7901        2.1458        2.6256        3.5375        4.6552        7.5218        5.0730        3.9294        3.6653        5.2984        5.2247        4.0145        4.1209        6.4120        4.3134        5.3747        3.9890        3.4306        2.5445        2.6684        2.9689        3.4594        3.6506        3.6535        3.5245        4.0295        3.1654        3.6016        4.2927        5.0357        2.7257        3.2716        3.7700        3.8803        3.6759        3.7183        3.6776        3.3994        2.6649        2.8937        3.2647        3.2290        2.9176        2.7857        2.9305        2.8646        3.0964        6.6335        6.7428        3.1000        2.9536        6.2159        3.6714        3.3649        4.3641        4.4669        3.9684        4.2733        6.8823        6.6336        0.0000        0.0000        0.0000        0.0000        0.0000        0.0000        0.0000        0.0000        4.3248        5.5791        4.8965        7.0010        4.6017        4.6130        5.6623        5.9966        6.3246        6.3858        6.8551        6.7304        9.6352        6.5621        5.8126        5.5341        4.2317        3.6691        3.6899        3.2854        3.0312        3.0602        3.7780        3.9041        3.4839        2.9679        1.8784        1.4636        1.2537        1.0717        0.9850        0.7874        0.7028        0.6968        0.8252        0.7346        0.7157        0.8023        0.9888        1.0488        1.1874        1.0284        0.9971        0.8532        0.6841        0.5694        0.4446        0.3613        0.3225        0.3641        0.7271        0.4823        0.5607        0.6024        0.6615        0.7454        0.7537        0.8256        0.5917        0.6566        1.0347        1.2833        3.0837        4.0266        4.8116        6.2097        7.7589        8.9369       10.1039       10.9112       10.9074       11.3987       11.2925       10.2651        8.0488        7.1501        6.7239        6.5810        6.5610        6.4824        6.6320        6.9412        8.2453        8.6704        9.6436       10.3423       10.5611       10.5964       10.6192       10.9261        9.9793        8.7774        9.4622       10.6520       13.1329       14.0784        0.0000        0.0000        0.0000        0.0000        0.0000        0.0000        0.0000        0.0000        0.0000        0.0000        0.0000        0.0000        0.0000        0.0000        0.0000        0.0000        0.0000        0.0000        0.0000        0.0000        0.0000        0.0000        0.0000        0.0000
        0.0000        0.0000        0.0000        0.0000        0.0000        0.0000        0.0000        0.0000        0.0000        0.0000        0.0000        0.0000        0.0000        0.0000        0.0000        0.0000        0.0000        0.0000        0.0000        0.0000        0.0000        0.0000        7.0027        8.8251        8.8928        9.3491       10.8898       13.0515       14.3349       14.1049       14.3626       13.3863       13.5768       12.7108       12.5547       10.9262       11.6321       12.1689       11.6056        5.8987        5.5196        8.5307       10.7154       14.6900       11.9865        7.2810        8.5950        7.5628        6.9287        3.9060        3.7185        5.9714        7.3488        8.1696        7.5102        6.7000        5.9478        5.8937        4.0508        3.3172        5.8068        7.3330        2.3257        2.7262        1.9339        5.8727        5.8858        3.3226        2.4033        1.9384        1.8868        3.4355        1.6728        0.7447        0.6210        2.2542        2.3550        2.4031        2.4189        3.1750        3.2026        3.1953        3.1239        3.0803        3.1803        3.3702        3.5414        2.5621        2.4764        2.4157        2.3538        2.3575        3.2130        2.2157        3.2194        3.6049        3.5828        2.6598        2.6240        2.7230        2.7171        2.7468        2.7987        1.8432        1.8755        1.7636        1.8536        7.9106        7.9489        7.9388        2.6972        8.1648        3.8940        8.2479        8.0762       10.0679        3.5607        3.5841        2.4642        3.6466        6.2228        3.3721        4.1335        3.8495        3.9334        3.9406        4.0405        4.9385        4.8973        4.8817        4.8951        4.9620        5.0315        5.1559        4.1519        5.3520        5.6789        6.1454        6.1331        6.3551        6.8369        6.4845        6.1716        6.8094        7.5888        5.8155        5.1387        4.5374        4.0340        4.0929        4.1562        5.4824        5.1220        4.8848        4.3302        2.9681        2.2739        1.8281        1.4840        0.9759        0.7266        0.5387        0.5417        0.5936        0.4772        0.5562        0.7252        1.7763        2.0675        2.1226        1.9115        1.4729        1.2024        1.0555        0.8528        0.5604        0.4290        0.4047        0.3976        0.3651        0.4316        0.4727        0.5578        0.8481        0.9359        0.9741        1.0850        0.9201        0.9347        1.3723        1.8078        2.9345        4.3754        5.1045        6.2107        8.2375        9.7618       10.8256       11.5119       13.3872       14.1376       14.1478       12.6800       10.2271        9.1705        8.5545        8.3658        9.0829        9.0213        9.1785        9.6001       10.1716       10.6579       11.8729       12.2190       11.4012       11.5881       11.6970       11.9733       11.5781       11.3127       10.9725       12.3165       13.6454        0.0000        0.0000        0.0000        0.0000        0.0000        0.0000        0.0000        0.0000        0.0000        0.0000        0.0000        0.0000        0.0000        0.0000        0.0000        0.0000        0.0000        0.0000        0.0000        0.0000        0.0000        0.0000        0.0000        0.0000        0.0000
        0.0000        0.0000        0.0000        0.0000        0.0000        0.0000        0.0000        0.0000        0.0000        0.0000        0.0000        0.0000        0.0000        0.0000        0.0000        0.0000        0.0000        0.0000        8.0964        6.1550        5.3403        4.6342        5.3222        7.1971        9.9059        9.3484        8.3426        9.9558       10.4016       12.0281       12.6635       12.5621       13.4945       12.3010       12.4430       11.6591       11.7691       12.6314       13.0826       14.2452       12.6122       11.1797       10.2143       15.9312       16.5133       13.3897        9.1522        6.7770        6.2638        7.8510        4.6483        5.7060        9.7590       10.4370        7.5771        3.1860        5.1571        5.0787        4.6006        6.1819        5.0561        2.7975        0.8682        2.2294        2.0372        5.1432        2.9825        1.4494        4.7904        4.2689        3.8264        1.4595        0.6789        0.5719        0.5917        2.1596        2.2380        2.6470        2.4866        2.9775        3.0688        3.1196        3.3579        3.2383        3.3540        3.6233        3.5127        2.5539        4.4901        4.5297        4.5568        3.3981        3.3248        3.3674        3.4512        4.1091        7.1866        4.0422        5.5274        4.6726        6.1939        4.7133        2.9838        2.9037       11.0147        2.0742        2.0422        9.1530        4.3903        8.4471        4.4079        4.5868        9.7065        8.5630        8.3246        4.9972        4.8960        2.2342        2.3800        5.8430        5.9103        3.4481        2.9718        3.4727        3.5365        2.4733        4.8178        4.9809        4.8292        6.3154        6.4231        9.2955        6.7156        6.8780        7.8131        7.3676        5.9333        6.3104        7.8679        8.8588        7.3392        7.5565        6.8483        7.5131        7.3122        7.0343        6.1197        5.7742        5.4113        5.5926        6.0598        8.3485        7.4127        6.3583        5.8330        4.3726        3.0797        2.4691        2.0230        1.2170        0.9511        0.7377        0.6655        0.9000        0.7229        0.7191        0.9224        2.2435        2.6574        2.6967        2.3560        1.7763        1.5147        1.2847        1.0608        0.6929        0.4835        0.3789        0.2710        0.5328        0.6039        0.6504        0.7046        1.0105        1.1898        1.2746        1.1914        0.8416        0.7835        0.8544        1.3016        2.4497        3.3874        4.4908        5.6059        8.2481        9.8549       10.9907       11.8050       14.5034       15.4375       15.1620       13.9483       11.0428        9.9241        9.2606        9.0831        9.8560        9.7693        9.9810       10.4087       10.8903       11.3133       12.5550       12.7378       11.7703       11.6437       11.8909       12.0882       11.9354       12.0830        0.0000        0.0000        0.0000        0.0000        0.0000        0.0000        0.0000        0.0000        0.0000        0.0000        0.0000        0.0000        0.0000        0.0000        0.0000        0.0000        0.0000        0.0000        0.0000        0.0000        0.0000        0.0000        0.0000        0.0000        0.0000        0.0000        0.0000        0.0000
        0.0000        0.0000        0.0000        0.0000        0.0000        0.0000        0.0000        0.0000        0.0000        0.0000        0.0000        0.0000        0.0000        0.0000        0.0000       12.0836       10.2699        7.9036        6.4066        3.8780        3.3782        3.5995        4.5582        5.9514        7.2561        7.9746        9.2433       10.9948       13.7471       15.5668       15.6780       15.7323       15.5248       15.0936       13.4544       12.3268       15.6764       15.5362       14.8741       18.4080       21.8009       22.6285       17.7773       23.5033       18.0122       18.6602       12.2151        6.3812        6.7707        8.6160        8.1733        6.2142        5.9162        8.1622        4.2261        2.1421        2.3253        1.8983        1.6445        0.7495        0.8154        0.7164        0.5911        0.6732        1.4445        1.0502        1.3183        1.5020        5.8653        3.3905        1.6217        2.0146        0.8826        2.1984        1.6112        2.2542        2.4206        2.3146        2.2084        2.8969        3.1862        3.5750        3.9405        3.2742        3.6181        3.5850        5.8363        4.5303        4.5983        4.7979        7.0148        3.4849        4.9398        3.7562        3.7799        4.2429        5.5817        5.5365        4.1452        4.8213        4.7920        3.1101        2.7606        3.1901        2.3447        3.4412        3.6119        6.1378        5.2003        5.1285        4.3941        5.4807        5.1211        4.6202        4.0616        3.0519        5.4457        2.6309        2.4868        3.4617        3.9292        2.1211        2.1840        3.3923        2.2150        2.9966        2.7966        3.3319        5.1042        5.5315        5.4198        5.6729        5.8553        5.7753        6.0999        7.7771        7.8478        6.8295        7.2835       10.0835        8.3792        9.9695        7.5629        9.7986        7.9278        6.9818        6.6376        6.6562        6.1248        5.3533        5.7889        9.1116        9.2376        7.0593        6.4345        4.8430        3.7789        2.9952        3.1295        2.3949        1.2224        1.0285        0.9454        1.0343        0.8175        0.9188        0.9609        2.3243        2.8005        2.9080        2.4826        1.8626        1.6610        1.4012        1.2806        0.9477        0.7326        0.4639        0.4808        0.9039        0.9382        0.9444        1.0481        1.6707        1.7326        1.6973        1.7199        1.3394        1.1232        1.3627        1.8490        3.0037        3.4097        4.1589        5.4742        7.9943        9.3122       10.4847       11.4226       14.0249       14.8927       14.9270       13.7820       10.9633        9.8685        9.3496        9.2324        9.9342        9.7972        9.8119       10.1854       10.6528       11.2441       11.3421        0.0000       11.4714       11.3519       11.8218       12.1097       12.1899       12.5261        0.0000        0.0000        0.0000        0.0000        0.0000        0.0000        0.0000        0.0000        0.0000        0.0000        0.0000        0.0000        0.0000        0.0000        0.0000        0.0000        0.0000        0.0000        0.0000        0.0000        0.0000        0.0000        0.0000        0.0000        0.0000        0.0000        0.0000        0.0000
        0.0000        0.0000        0.0000        0.0000        0.0000        0.0000        0.0000        0.0000        0.0000        0.0000        0.0000        0.0000        0.0000       19.8256       20.0465       11.3367        9.5910        8.4347        7.1489        4.1037        3.5994        3.6605        8.8721       11.5440       14.2639       13.7288       15.3999       17.4391       17.1498       16.3832       14.4726       15.8036       15.5603       14.8267       13.2870       11.0519       12.5776       17.7223       17.2920       14.3776       16.1367       15.3730       12.0775       20.1953       18.2358       19.9375       15.0096        7.5496        5.6900        7.9918        7.6395        4.7462        7.0048        5.3204        2.6316        1.8896        1.6784        1.3018        1.3245        0.7837        0.6108        0.7825        0.8247        0.8752        0.9161        0.8866        0.9455        1.0964        1.2920        1.9180        1.8086        1.0413        2.2657        1.6733        4.4871        2.0564        2.1988        2.6901        3.0937        2.8215        3.3862        3.9700        3.8107        3.1717        3.5826        3.6840        6.2578        4.7171        4.7913        5.5540        5.7748        4.0969        4.0575        4.0477        4.0173        4.7136        4.6211        4.6349        6.3633        5.3352        2.9149        3.6289        3.0232        3.5740        4.5319        4.7440       14.0253        3.9761        3.9163        3.8806        4.4762        3.1658        3.4182        2.3937        3.3506        3.9497        4.0507        2.4760        2.5913        3.3636        2.7547        2.8064        3.5308        3.4944        5.2748        4.4274        3.2632        4.7083        4.9261        6.9402        7.2699        6.7674        8.2967        6.7683        5.7540        7.5732        7.0184        7.0638        7.1106        7.9827        7.6889       10.3453        9.8331        8.9098        8.7587        8.3176        7.3330        7.9204        6.8062        6.9399        5.7912        7.6500        7.8189        7.3615        6.5341        5.2627        3.9533        3.5064        3.0411        1.9992        1.6697        1.3954        1.2827        1.3943        1.2223        1.1467        1.2050        2.4179        2.4728        2.4242        2.2215        1.9704        1.5536        1.3618        1.2545        1.0253        0.7775        0.7231        0.8189        1.4323        1.4827        1.5065        1.6335        2.5216        2.6508        2.6863        2.5988        2.1513        2.2291        2.2796        2.7202        3.3693        3.8290        4.5058        5.6077        7.8302        8.9928        9.8485       10.4977       13.0284       13.7654       13.6013       12.6240       10.1419        9.5206        8.8473        8.4933        8.8714        8.5727        8.4602        8.6019        8.9456        9.2654        0.0000        0.0000        0.0000        0.0000        0.0000        0.0000        0.0000        0.0000        0.0000        0.0000        0.0000        0.0000        0.0000        0.0000        0.0000        0.0000        0.0000        0.0000        0.0000        0.0000        0.0000        0.0000        0.0000        0.0000        0.0000        0.0000        0.0000        0.0000        0.0000        0.0000        0.0000        0.0000        0.0000        0.0000        0.0000        0.0000
        0.0000        0.0000        0.0000        0.0000        0.0000        0.0000        0.0000        0.0000        0.0000       21.1388        0.0000        0.0000       17.8422       15.6993       13.9541       10.8432       10.7790       12.8063       12.9595       13.2603       12.1599       20.2934       25.3650       26.1846       23.1950       19.4736       19.7055       17.8651       26.0109       24.5539       15.5151       12.5725       12.3877       11.3529        9.6174        7.4818        8.4107       11.7690        8.5660        8.6913       11.5102        9.2881        4.9973        7.3257        9.2219       10.9464        8.3692        7.0044        8.6079        3.7435        3.2887        1.9849        1.7528        1.8987        1.7126        1.1308        0.8807        0.8362        0.7898        0.9395        1.5344        0.8847        0.6794        0.7651        0.7238        0.7631        0.7961        1.1072        0.8513        1.1454        0.6382        0.8202        0.6110        1.1847        1.6967        0.9757        0.7473        0.6916        1.2094        2.2107        3.1907        3.3759        3.4140        2.7469        2.9617        6.4347        9.7917        4.7388        2.9166        3.0554        5.2394        4.0458        4.1986        4.2124        3.9749        4.1933        4.2116        4.7828        5.5025        3.7458        3.3105        3.3529        3.4457        3.4488        4.3303        4.3731       13.8901        4.1395        4.0680        3.2768        3.1111        4.0535        5.0199        2.8984        2.4962        3.0440        3.9115        2.9546        4.5637        4.9055        3.2227        4.0208        3.6094        2.8051        3.1489        4.2822        5.0081        8.3170       10.4321        7.6634        7.3954        6.3608        6.5556        6.7393        6.2230        7.4524        9.5881        7.9519        7.9019        8.4846        9.1892        8.6903        8.3415        9.1787        8.1983        7.5458        7.4592        7.4484        7.0727        6.4517        6.5541        8.4882        7.2523        7.9669        6.2581        5.8155        4.4873        3.8103        3.3629        3.1524        2.5910        2.2007        1.9393        1.5834        1.3170        1.2535        1.2130        1.3642        1.3577        1.2700        1.1682        1.2586        1.1828        1.0904        1.0227        1.0273        0.8780        1.0354        1.4041        2.4494        2.8269        3.1394        3.4699        3.7132        4.0194        4.2595        4.1625        3.2584        3.2951        3.1545        3.8422        4.0721        4.6177        5.2800        6.1571        7.9052        8.6817        9.2975        9.7957       10.7417       10.8454       10.6064        9.9458        9.4831        8.7856        8.1715        7.5758        6.2615        5.8240        5.6264        5.7276        4.8457        0.0000        0.0000        0.0000        0.0000        0.0000        0.0000        0.0000        0.0000        0.0000        0.0000        0.0000        0.0000        0.0000        0.0000        0.0000        0.0000        0.0000        0.0000        0.0000        0.0000        0.0000        0.0000        0.0000        0.0000        0.0000        0.0000        0.0000        0.0000        0.0000        0.0000        0.0000        0.0000        0.0000        0.0000        0.0000        0.0000        0.0000
        0.0000        0.0000        0.0000        0.0000        0.0000       74.9262       53.0686       32.3815       27.1213       29.6508       20.5153       18.8473       17.5816       18.5407       18.8893       17.4449       15.8776       17.3460       23.6572       23.4683       23.8042       26.0248       23.7064       19.4817       16.9102       21.1576       21.5622       17.8034       17.9974       20.0419       15.1200       12.7575       14.1171       13.6299       13.0470        9.0668        6.8515        8.4285        8.1570        6.3575        7.1149        5.4515        5.3797       14.8100       13.4469       10.9702        2.2354        4.8939        4.5305        2.6524        1.9850        1.5633        1.3631        1.2055        1.0860        0.9147        0.7013        1.0862        2.3038        2.7389        1.5074        0.6526        0.7067        1.2227        3.0018        3.3584        2.4171        2.3584        2.7967        1.4441        0.5763        0.7328        1.1823        2.6739        3.3305        1.1341        1.2290        1.9510        3.4220        3.0031        3.6314        4.0065        3.4745        2.7205        3.1337        6.0848        3.5016        4.7231        3.1415        5.1718        3.3612        3.3136        3.1888        3.2130        5.4579        5.4169        3.6176        3.3859        3.6695        3.1488        3.1112        3.3608        3.4460        4.3309        4.5191        3.3428        3.2480        2.3591        2.1494        2.2616        2.6891       10.6808        5.6333        6.6733        7.4964        3.7502        3.4840        5.1632        3.4711        4.7286        5.2846        2.9144        3.0669        3.8713        3.6024        3.4745        4.3381        5.9224        5.9290        5.1417        5.4058        6.7871        5.8287        7.5312        7.8758       10.9020       10.2516        8.0792        8.0377        8.3386        7.8327        7.9995        8.5325       10.0198        8.7218        7.9140        7.5996        6.8272        6.2601        6.5759        6.6865        8.6247        7.5855        7.2541        6.3407        7.3343        5.1987        4.2925        3.8879        3.7959        3.0517        2.5944        2.2971        1.8831        1.5265        1.3220        1.2415        1.2700        1.1057        1.0605        0.9920        1.3396        1.1745        1.0568        0.9486        1.1413        1.2988        1.4189        1.8655        3.2450        3.7324        4.1084        4.4197        4.9424        5.6395        5.6608        5.5185        4.0960        3.8210        3.8721        3.7343        4.4246        0.0000        0.0000        6.8277        8.2170        9.0510        9.7904       10.1440       10.6265       10.9526       10.2223        9.7407        9.0495        8.4213        7.7589        7.0120        5.6789        5.1016        4.7132        4.5544        0.0000        0.0000        0.0000        0.0000        0.0000        0.0000        0.0000        0.0000        0.0000        0.0000        0.0000        0.0000        0.0000        0.0000        0.0000        0.0000        0.0000        0.0000        0.0000        0.0000        0.0000        0.0000        0.0000        0.0000        0.0000        0.0000        0.0000        0.0000        0.0000        0.0000        0.0000        0.0000        0.0000        0.0000        0.0000        0.0000        0.0000        0.0000
        0.0000        0.0000        0.0000        0.0000       94.1559       74.9826       57.4902       34.8537       27.6420       22.5518       17.4683       19.0553       26.9219       25.9160       23.4435       20.0845       20.0995       21.0777       17.5908       12.5406       13.2432       17.3785       23.9731       18.7850       18.5038       20.2519       16.8389       15.2407       20.5623       17.0790       15.4141       13.2093       12.9376       10.7387        8.5230        7.5339        7.0532        5.9414        5.1356        2.8001        2.4583        2.3824        2.5356        7.3568        2.0239        0.7165        1.9365        3.6823        3.1821        2.0521        1.4725        1.4525        1.2895        1.1685        1.0717        0.8599        0.7665        0.7344        0.7610        1.0532        1.0764        1.3803        2.2070        2.6451        2.1729        3.2654        1.3303        0.9713        0.8805        1.3483        0.7669        0.6714        1.3540        1.4922        2.6609        2.5588        2.7277        3.4185        4.0303        3.1835        4.2800        3.9616        4.1160        2.8446        3.0210        3.3172        3.9825        2.9469        2.8520        2.9643        3.0168        3.1488        3.1890        3.5008        4.1875        5.5999        4.5868        3.4305        3.1652        3.0890        3.2116        3.4910        2.9960        2.3436        3.2982        2.5676        2.7116        2.8277        2.1322        2.2602        4.3038        6.0034        9.9759       10.5859        9.8235        5.2112        2.6211        2.4208        2.5393        4.0391        2.8545        4.0652        2.8290        2.6838        3.8956        3.3358        3.4928        4.2670        4.1517        4.7731        4.9603        6.0539        7.0698        7.4513        7.6365        8.5401        8.9544       10.5657       11.4283        8.0268        7.5848        9.4734        9.6344       10.1385        9.5055        9.1638        8.2226        7.5700        7.1009        7.0443        7.5891        8.8707        7.1692        8.1193        6.6695        7.3798        5.9338        4.6612        4.3964        4.7494        4.0235        3.2709        2.9125        2.4574        2.1308        1.6715        1.4752        1.5302        1.1620        1.0351        1.0729        1.2987        1.1887        1.0638        1.1066        1.2673        1.4199        1.6228        2.1611        3.5733        4.0018        4.3573        4.8066        5.6373        6.3721        6.4545        6.1043        5.8798        4.7941        4.9425        4.4663        0.0000        0.0000        0.0000        6.9206        8.2888        9.5532       10.1853       10.4757       10.6206       10.4867       10.2105        9.6463        8.9464        8.2673        7.5114        6.9008        5.0732        0.0000        0.0000        0.0000        0.0000        0.0000        0.0000        0.0000        0.0000        0.0000        0.0000        0.0000        0.0000        0.0000        0.0000        0.0000        0.0000        0.0000        0.0000        0.0000        0.0000        0.0000        0.0000        0.0000        0.0000        0.0000        0.0000        0.0000        0.0000        0.0000        0.0000        0.0000        0.0000        0.0000        0.0000        0.0000        0.0000        0.0000        0.0000        0.0000        0.0000        0.0000
        0.0000        0.0000      110.9986       77.4508       65.1773       53.0312       44.8088       28.8997       21.3462       19.0356       20.0091       23.3491       31.6304       39.1855       30.8142       22.1281       17.6335       13.1880       11.7907        7.9773        9.0919       11.1426       13.2725       14.7588       15.7564       10.7468        8.1962        8.4593        6.6445        6.7597        7.2988        8.4108        7.1988        6.7375        6.7858        6.2761        5.7777        4.3920        3.9712        2.4548        2.1679        2.1027        2.2470        1.2090        0.4591        0.4396        0.6275        1.6722        1.8990        2.1330        1.4049        1.4646        1.3913        1.3351        1.3897        1.1199        1.0839        1.2479        2.3071        1.3513        1.1739        1.4543        1.2187        1.1946        2.0997        3.2814        2.4531        2.7204        0.7767        3.8474        3.8448        1.4348        2.3395        3.7016        3.8223        1.8910        1.9549        2.4106        3.6626        2.6368        3.5656        3.4450        2.8570        2.3051        2.7970        3.6211        3.1365        2.8478        3.5509        3.4380        3.0050        2.8749        3.1555        3.2222        3.2926        3.6559        3.5032        3.3071        3.2818        3.3239        3.5091        3.5179        3.1985        3.2046        3.2474        2.4015        2.1920        2.2293        3.1576        4.7070        5.2050        5.6975        6.5763        6.8966        8.6654        8.8644        8.4530        6.2945        3.4252        4.4276        3.9935        4.0457        4.1723        3.1942        3.4585        4.8635        5.0023        3.6813        5.2251        4.0426        5.6198        6.2357        6.2061        6.6292        7.3414        9.5880        7.7657       13.9196       14.4068        9.7868        7.5395        9.9890        8.8028        7.4011        7.6968        8.2085        7.6912        7.0291        7.0868        9.4533        9.9097       11.3213        8.6278        8.5772        7.5733        7.4787        5.4925        5.0768        4.9849        5.1935        5.9573        4.4686        3.5965        3.6841        2.8593        2.5107        2.0316        1.7751        1.7686        1.3161        1.3714        1.6660        1.4422        1.4276        1.2367        1.2426        1.2999        1.7360        2.0003        3.2114        3.5446        4.0389        4.4314        5.1001        5.7765        6.2742        6.2024        5.7754        5.0711        6.0573        0.0000        0.0000        0.0000        7.2250        7.9610        9.3022       10.3886       10.6132       10.7293       11.1946       11.1571       10.6908       10.5640        9.6569        9.2048        7.8711        6.6785        0.0000        0.0000        0.0000        0.0000        0.0000        0.0000        0.0000        0.0000        0.0000        0.0000        0.0000        0.0000        0.0000        0.0000        0.0000        0.0000        0.0000        0.0000        0.0000        0.0000        0.0000        0.0000        0.0000        0.0000        0.0000        0.0000        0.0000        0.0000        0.0000        0.0000        0.0000        0.0000        0.0000        0.0000        0.0000        0.0000        0.0000        0.0000        0.0000        0.0000        0.0000        0.0000
        0.0000      104.0499       87.0564       51.8356       50.4364       39.5434       35.9179       34.1439       35.9974       34.0383       36.5005       25.1172       22.0077       19.6720       17.0395       12.9958       11.6432       10.3581       10.2634        6.1650        5.7505        5.7329        7.1124        8.8914        4.7359        6.1907        5.7385        4.1138        4.4130        4.5470        4.5221        4.4995        4.7383        4.5583        3.8534        5.0526        3.7404        3.5591        4.3105        3.3202        1.7552        1.4331        1.3281        1.1835        1.0951        1.0432        1.0418        0.2090        0.7371        1.0253        1.6533        2.3287        1.8401        2.2587        2.4187        2.6212        3.0634        3.1411        2.0535        2.5503        3.1360        2.3572        2.5932        2.2944        2.3836        2.2725        2.2626        1.9678        2.5970        3.4634        4.5307        2.6506        2.6679        4.5946        5.3220        6.2434        8.0801        7.7812        9.1542        5.2860        5.1221        3.6307        2.4212        2.3189        2.5140        3.1048        3.0497        2.8105        3.1921        2.9980        3.1120        2.9137        3.4736        3.0552        3.0938        3.7704        4.4740        4.2826        4.6856        3.8298        3.8569        3.8398        4.1952        3.7272        3.4712        3.9876        3.5002        3.3770        4.7537        4.8401        3.0929        3.6980        5.9154        2.9739        2.7896        3.7802        4.1039        4.2343        4.0879        4.3149        4.4831        4.6829        5.0070        5.8320        6.8709        4.4535        3.7921        3.3715        3.7141        6.8510        8.4674        9.5950        7.4452        6.9204        4.5379        8.3016        4.9437        8.2142        8.4887        6.9745        6.6277        6.9635        6.0037        6.8576        8.7174       10.7363        9.1623        9.7574       11.0748        8.1114        8.0312        9.1266       10.1931        8.8529        9.0128        9.9773       10.0300        6.4088        6.4886        8.1643        8.3315        7.5709        6.0504        5.3935        4.3128        3.1397        2.9860        2.0740        1.8820        1.4116        1.2353        1.2818        0.9569        0.7789        0.7805        1.1881        1.2702        1.4721        2.4847        2.8430        2.9780        3.3185        3.3098        4.2709        3.9880        4.2379        3.8450        3.7305        0.0000        0.0000        0.0000        0.0000        7.5509        7.8704        8.8227       10.0089        9.8931        9.5105       11.3509       11.1819       10.5329       10.6471       10.1605        8.5416        8.0636        6.8657        0.0000        0.0000        0.0000        0.0000        0.0000        0.0000        0.0000        0.0000        0.0000        0.0000        0.0000        0.0000        0.0000        0.0000        0.0000        0.0000        0.0000        0.0000        0.0000        0.0000        0.0000        0.0000        0.0000        0.0000        0.0000        0.0000        0.0000        0.0000        0.0000        0.0000        0.0000        0.0000        0.0000        0.0000        0.0000        0.0000        0.0000        0.0000        0.0000        0.0000        0.0000        0.0000        0.0000
        0.0000      100.7257       94.2852       76.9079       61.9639       48.7113       42.2696       41.3867       38.6025       49.4307       39.5929       28.3111       24.4274       17.1448       13.2359       11.7488        9.4167       11.5442        9.9105        7.1705        7.1573        5.3992        4.3994        3.8135        3.7974        3.9758        4.0240        3.8140        4.1263        4.2522        4.1942        5.0120        4.9513        3.8549        3.7347        4.3181        3.8533        5.8658        5.7945        4.5634        1.4801        1.1727        1.0838        0.9567        0.8903        0.8423        0.8377        0.1714        0.3378        0.8073        1.3981        4.1761        5.9099        5.7185        5.5911        6.7625        5.2543        5.1665        3.3132        3.2100        3.6556        3.3074        3.8079        3.5375        3.6332        3.9819        3.5134        2.3681        3.6537        5.2252        5.4267        3.7797        3.9451        2.9239        4.5398        3.9346        4.0647        6.1249        5.7643        3.7348        3.0928        2.3670        2.4174        1.9668        2.3959        3.0383        3.1325        2.7383        2.7241        2.7918        2.8668        2.6357        2.6990        2.6663        2.6941        3.3950        3.6399        3.7047        3.6313        3.6885        3.9047        3.5979        3.4860        4.3131        4.2622        3.6371        3.5921        2.5421        2.2623        1.8548        1.5732        2.2196        2.4181        3.4910        5.7817        4.0101        3.0688        2.7939        2.8853        3.3109        3.1921        3.6940        3.4366        3.4991        3.4214        3.1154        3.2721        2.4845        2.6499        3.3984        5.6707        3.6846        3.0462        3.2482        4.3515        5.6770        7.5839       11.7178        8.1835        5.6630        5.9483        7.4867        8.0836        6.4939       11.1834       10.8654        8.2579        9.1404        7.5755        7.3781        7.2683        8.5081        9.1641        7.9890        8.8219        9.6420        8.3822        5.8313        6.9421        9.1788       10.7264        9.4990        8.4512        6.6738        5.6606        3.7406        2.8795        1.7452        1.1802        0.8900        0.7292        0.8960        0.8224        0.7156        0.8941        1.1515        1.2720        1.4449        1.6719        2.5096        2.6809        3.3782        3.3367        4.8047        4.5134        4.3554        0.0000        0.0000        0.0000        0.0000        0.0000       10.1847        9.5674        9.4477        9.5998       10.8010       11.5824       10.9095       10.7701       11.5059       11.1659       10.6396        9.6756        8.3406        0.0000        0.0000        0.0000        0.0000        0.0000        0.0000        0.0000        0.0000        0.0000        0.0000        0.0000        0.0000        0.0000        0.0000        0.0000        0.0000        0.0000        0.0000        0.0000        0.0000        0.0000        0.0000        0.0000        0.0000        0.0000        0.0000        0.0000        0.0000        0.0000        0.0000        0.0000        0.0000        0.0000        0.0000        0.0000        0.0000        0.0000        0.0000        0.0000        0.0000        0.0000        0.0000        0.0000        0.0000        0.0000
       99.4451       96.5179       81.8154       55.4737       53.8629       47.1758       47.6631       43.0184       44.2858       56.5487       40.6945       23.7570       17.9297       15.4933       15.2970       14.4694       17.8339       17.2545       17.7895       11.1528        6.9239        5.2212        4.3931        3.6578        3.5453        3.6307        5.1081        5.0949        5.5889        5.6947        5.5713        5.2946        5.3075        4.9362        5.0174        4.4430        4.0480        3.0405        2.1897        2.8666        1.5634        1.1333        0.9224        0.8192        0.8758        1.0714        1.2564        1.0188        2.1000        2.2917        4.6387        9.8069        8.8636       10.3541        8.3109        6.3102        6.3301        5.9341        5.2790        4.9154        5.1044        5.0297        6.1144        5.5504        6.9858        8.4701        4.8243        3.1599        3.6721        5.4860        4.8530        2.9026        2.8265        2.9638        2.6860        1.7160        1.7269        2.1495        1.8956        1.6187        1.7171        1.9447        2.1046        2.0263        2.3513        2.7076        2.7389        2.5436        2.3233        2.6974        2.4873        2.4794        2.5646        2.6163        2.7015        3.6176        3.4094        3.3909        3.6643        3.4830        3.4016        3.3352        3.3681        3.2465        3.1391        2.9419        2.8853        2.1380        1.7455        1.6779        3.0431        1.8238        1.6988        2.2817        3.7076        4.4834        3.4540        3.0651        2.8498        3.3415        3.1913        3.1185        3.2412        3.0853        2.9434        2.9015        3.3381        2.5100        2.6511        3.1425        2.8667        4.0093        5.6159        5.4775        5.9621        8.4068       11.2271       11.9053        7.3381        6.3090        7.1910       10.1485        9.7533        5.8537        6.2301        7.4122        6.3959        8.2171        8.8778        8.4645        7.6555        7.9703        9.1384        8.9824        9.1923        8.6178        7.4860        7.4735        7.6754        9.3729       10.9430       11.8855        8.9286        5.8994        5.2233        3.9101        3.0563        1.8492        1.3692        1.2257        0.9506        0.8505        0.7217        0.6782        0.7153        1.3912        1.3210        1.3314        1.5145        2.1054        3.4494        3.2621        3.0822        4.0448        3.7735        0.0000        0.0000        0.0000        0.0000        0.0000        0.0000        9.8572        9.0603        7.9959        8.4440       12.3596       11.3906       13.3667       10.5591       11.9364       11.3148        0.0000        0.0000        0.0000        0.0000        0.0000        0.0000        0.0000        0.0000        0.0000        0.0000        0.0000        0.0000        0.0000        0.0000        0.0000        0.0000        0.0000        0.0000        0.0000        0.0000        0.0000        0.0000        0.0000        0.0000        0.0000        0.0000        0.0000        0.0000        0.0000        0.0000        0.0000        0.0000        0.0000        0.0000        0.0000        0.0000        0.0000        0.0000        0.0000        0.0000        0.0000        0.0000        0.0000        0.0000        0.0000        0.0000        0.0000        0.0000
       84.7898       83.9745       74.5706       62.5900       64.3911       65.8033       54.1677       40.5838       39.3154       34.7358       38.7531       22.3223       27.2871       25.0923       20.7339       17.6645       17.6343       14.3278       13.4310        9.4203        6.8815        5.0686        4.8404        4.1891        3.9606        5.3348        5.2776        4.6954        4.6378        4.7849        4.5921        4.9186        3.9677        4.5639        5.3683        6.0301        4.2920        2.6184        1.9356        1.1633        0.9958        0.8845        0.8353        2.0551        3.1940        2.9231        2.6013       13.2997       14.6127       13.9164       14.0639        9.8625        9.5088        8.1933        6.5625        3.8098        4.9698        4.8511        3.6990        4.4561        6.8283       10.0524       11.3450        6.6391        6.1944        6.0573        4.2991        4.1258        4.6337        5.2538        5.5134        3.1478        3.2685        2.9488        2.4278        1.3810        2.0354        1.2037        1.3581        1.2770        1.3871        1.4834        1.4272        1.5541        1.7537        1.9356        2.2763        2.3743        2.5014        2.3058        2.4895        2.7192        2.6615        2.7055        2.8820        3.3357        3.3476        3.3114        3.2248        3.3287        3.4418        3.2158        2.9816        2.8702        2.7994        2.6556        2.4269        1.7783        1.7366        1.8195        1.5327        1.6946        1.7825        2.0236        2.0268        3.3099        3.5303        2.8206        2.7700        3.2481        3.3613        3.6982        4.3441        3.2981        3.4079        3.2437        3.1702        3.2590        3.1362        2.7582        2.6121        3.5982        7.1720        6.8784        3.7127        3.6085        3.5016        3.7100        4.1515        6.4073        7.4301        7.9639        8.9416        7.2449        6.8963        7.4007        5.9075        8.2948       10.7021        8.8445        7.7924        8.0262        8.3439        8.9020        8.0873        6.6698        4.8463        4.2051        4.9666        6.9375        8.8148        9.0069        7.1945        5.8831        4.9068        3.9155        3.0864        1.8633        1.3578        1.0040        0.8734        0.9732        0.8535        0.8738        0.9360        1.3052        1.3768        1.5083        2.3556        3.3718        3.0243        3.1439        3.1478        4.0861        0.0000        0.0000        0.0000        0.0000        0.0000        0.0000        7.9219        9.8797        9.0634        7.7994        7.2677        9.7671       10.1637       12.5628       12.7829       13.4918       13.9105        0.0000        0.0000        0.0000        0.0000        0.0000        0.0000        0.0000        0.0000        0.0000        0.0000        0.0000        0.0000        0.0000        0.0000        0.0000        0.0000        0.0000        0.0000        0.0000        0.0000        0.0000        0.0000        0.0000        0.0000        0.0000        0.0000        0.0000        0.0000        0.0000        0.0000        0.0000        0.0000        0.0000        0.0000        0.0000        0.0000        0.0000        0.0000        0.0000        0.0000        0.0000        0.0000        0.0000        0.0000        0.0000        0.0000        0.0000        0.0000
       71.9121       89.0309       81.1893       49.0590       44.0413       41.1935       49.1255       38.5796       22.9334       26.1811       21.7492       26.6309       32.6601       37.0568       35.8489       20.1250       14.0638       10.7085       10.0583        9.4192        8.7708        8.2047        7.7049        6.2361        6.1371        6.9678        6.6564        6.4078        6.5915        5.6259        4.7283        3.4079        5.1226        4.4400        4.2223        3.3412        2.4053        1.8442        2.1703        3.1362        1.0648        0.8964        1.4263        1.6286        3.6067        4.6821        4.4716        2.3934        3.9617        7.1754        6.9500        4.6111        2.3769        2.3150        2.0165        3.2942        2.9990        2.9018        6.5167       15.1679       12.4798        6.4584        6.3528        4.5992        4.3518        3.5614        4.1196        2.8043        3.2891        3.4175        4.6559        2.5519        2.1816        2.3367        2.0339        1.5988        1.3959        1.2354        1.6283        1.2623        1.2839        1.5020        1.5763        1.9914        2.1941        2.2929        3.1701        5.0115        2.7052        2.6779        2.6032        3.1000        3.2384        3.6592        3.4970        3.2886        3.3423        3.4339        3.2979        3.3008        3.5858        3.3168        3.2598        3.0406        2.8346        2.8773        3.3110        2.5053        3.1605        4.6707        2.1374        3.2142        3.7771        3.9154        5.2344        5.7944        5.9311        4.4806        4.9891        6.2737        7.7467        9.6645       15.5437       11.9923        4.7383        5.5177        7.5630        8.0159        4.3729        4.5846        3.9054        3.6639        6.9167        6.5354        4.6566        6.1425       10.1361       10.5313       10.9590       10.1236       14.5864       11.7521       12.3213       12.8782        9.2493       11.4708       10.6025       12.8117       14.9965       14.8332       15.8895       15.3436       11.0679       12.5595       10.0578        6.0934        4.1151        2.6031        3.4446        6.3000        8.2251        7.5409        6.6429        5.9420        4.9022        3.8971        3.1614        2.1932        1.7798        1.2771        1.1801        1.2951        0.9861        0.9913        1.4164        1.7402        1.5117        1.4738        2.2701        3.8240        4.1313        4.0218        0.0000        0.0000        0.0000        0.0000        0.0000        0.0000        0.0000        0.0000        9.3075       11.1467       10.7882       10.1652        8.5130        0.5121        0.0000        4.3676       10.3317       27.1696       22.6815        0.0000        0.0000        0.0000        0.0000        0.0000        0.0000        0.0000        0.0000        0.0000        0.0000        0.0000        0.0000        0.0000        0.0000        0.0000        0.0000        0.0000        0.0000        0.0000        0.0000        0.0000        0.0000        0.0000        0.0000        0.0000        0.0000        0.0000        0.0000        0.0000        0.0000        0.0000        0.0000        0.0000        0.0000        0.0000        0.0000        0.0000        0.0000        0.0000        0.0000        0.0000        0.0000        0.0000        0.0000        0.0000        0.0000        0.0000        0.0000
       77.5013       62.6012       59.0087       39.2570       38.6892       34.1078       30.5449       28.5819       22.5904       18.8360       29.0736       22.8161       31.1390       33.4378       29.8197       26.4212       14.6202       11.0821       10.0144       10.5384       10.0000        9.4052        9.0526        7.3383        8.4812        8.6846        8.1030        6.0844        5.0513        4.1352        3.3748       11.0618        9.2137        3.9466        3.7417        2.7158        1.6215        2.1961        2.3385        2.7690        2.3209        2.6841        3.0886        4.9605        3.0657        2.9122        5.4610        3.0115        6.4268        6.2372        2.6003        2.8756        3.0178        3.6759        3.0286        3.8884        3.4269        4.3123        5.6137        6.4310        7.5069       10.0827        6.3505        5.7217        5.4372        4.3480        3.8588        2.2515        2.1492        2.7603        2.8098        1.7685        1.4641        1.7131        1.4049        1.1959        1.0579        1.0930        1.2827        1.2407        1.1324        1.2571        1.3235        1.6872        1.7379        1.8456        2.0690        3.4901        2.9264        2.3733        2.4472        3.0206        2.9957        3.1118        3.2000        3.1379        3.1382        3.1299        3.0563        3.1402        4.1430        2.9733        2.9219        3.0607        3.2307        2.5944        2.7220        2.2101        2.0255        2.1815        2.1080        2.7924        3.2360        4.4282        3.8463        4.1335        4.4441        4.2532        5.1289        6.6299        8.6439       13.7102       16.8999        9.6302        3.7127        3.8079        3.6399        3.5510        7.1642        3.4113        3.7909        4.7546        4.2028        5.2303        7.7278       14.1553       20.0094        9.8873        9.4394       10.7865        9.0227       10.8732       11.4662       12.6721       13.2892       13.7571       12.0560       15.8497       14.6886       13.6237       17.0422       14.4160       10.7683       11.5014        9.0216        5.4658        5.0194        2.5396        2.8536        5.3046        5.8668        6.3038        6.3872        5.7130        4.6765        3.9369        3.3016        2.2064        1.8247        1.4923        1.2866        1.6658        1.5765        1.6568        1.3873        1.5921        1.7421        2.4498        2.9004        0.0000        0.0000        0.0000        0.0000        0.0000        0.0000        0.0000        0.0000        0.0000        0.0000        0.0000       16.2053       14.5264       12.7484       12.1538        0.0000        0.0000        0.0000        0.0000        0.0000        0.0000        0.0000        0.0000        0.0000        0.0000        0.0000        0.0000        0.0000        0.0000        0.0000        0.0000        0.0000        0.0000        0.0000        0.0000        0.0000        0.0000        0.0000        0.0000        0.0000        0.0000        0.0000        0.0000        0.0000        0.0000        0.0000        0.0000        0.0000        0.0000        0.0000        0.0000        0.0000        0.0000        0.0000        0.0000        0.0000        0.0000        0.0000        0.0000        0.0000        0.0000        0.0000        0.0000        0.0000        0.0000        0.0000        0.0000        0.0000        0.0000        0.0000
        0.0000        0.0000       59.0004       34.5427        0.0000       32.7103       34.3290       27.6647       41.2065       30.2737       29.3160       35.8068       32.5058       32.4748       35.3859       26.0945       24.6072       12.2602       10.7300       11.6784       11.1745       11.3501       10.9235        8.2035        9.3892        8.9061        7.8173        6.1936        5.6956        7.2305        7.4320        6.9309        4.1761        6.4945        4.4591        3.3836        3.4782        3.1259        1.6490        1.9767        2.2183        5.0761        8.3985        8.3430        5.4891        2.9972        2.8034        2.1941        2.1620        1.9719        1.9795        4.2594        6.1030        5.5750        6.7566        5.0461        3.8794        3.7929        3.9096        5.0267        5.3278        7.9776        7.8222        5.0519        5.4184        4.2902        3.8693        2.2466        2.3498        2.4446        3.7818        2.7146        1.4697        1.1399        1.0613        0.9830        0.9027        0.9249        0.8742        0.7948        0.8020        0.8426        0.9374        1.3302        1.4174        1.5938        1.8714        1.8101        2.1274        2.1277        2.1504        2.7659        2.9136        3.0101        3.0748        3.1741        3.3206        3.3615        3.1981        3.1599        3.0784        2.9140        2.6997        3.1736        3.1015        2.5453        2.3746        2.2968        2.0754        2.0516        2.3285        2.8872        3.4358        3.2772        3.5736        3.4825        3.5402        3.6377        4.1641        3.3895        3.3638        3.2318        3.1574        3.5742        3.4555        3.3115        3.2852        3.3056        4.6405        3.3147        3.8748        4.0037        4.2238        6.6757       11.6705       19.8624       20.7715       12.0447        7.6033        8.3217        9.1093        9.4806       10.8482       12.7805       14.3766       13.8182       11.1068       16.4046       14.8035       14.3895       13.2989       14.9123       12.5701       12.1404        7.0895        3.8264        3.4222        2.5826        3.1937        5.3182        5.6622        6.0213        5.6360        5.3917        4.8283        4.3304        3.1536        2.1385        1.9578        1.6646        1.4794        1.5730        1.8160        1.8097        1.3985        1.6139        1.7598        2.8197        3.0949        5.1583        0.0000        0.0000        2.9805        0.0000        0.0000        0.0000        0.0000        0.0000        0.0000       30.2400       26.9400       15.4403        0.0000        0.0000        0.0000        0.0000        0.0000        0.0000        0.0000        0.0000        0.0000        0.0000        0.0000        0.0000        0.0000        0.0000        0.0000        0.0000        0.0000        0.0000        0.0000        0.0000        0.0000        0.0000        0.0000        0.0000        0.0000        0.0000        0.0000        0.0000        0.0000        0.0000        0.0000        0.0000        0.0000        0.0000        0.0000        0.0000        0.0000        0.0000        0.0000        0.0000        0.0000        0.0000        0.0000        0.0000        0.0000        0.0000        0.0000        0.0000        0.0000        0.0000        0.0000        0.0000        0.0000        0.0000        0.0000        0.0000        0.0000
        0.0000        0.0000        0.0000        0.0000        0.0000       34.5801       39.4999       28.1128       26.2952       37.7450       41.8877       36.1997       33.3665       30.2357       35.5783       20.7281       16.7706       12.9329       11.9056       12.0415       12.1438       10.8639        9.5212        7.9441        8.2105        9.1472       11.1265       19.2672       15.1811        6.7548        7.9053        8.1665        2.8880        4.1740        5.4916        6.5572        6.0623        1.2632        2.3416        1.5896        1.4684        1.1902        2.5569        3.9324        3.7398        3.7120        3.6148        4.7911        5.4717        4.9627        5.3229        6.4595        7.3386        4.1834        3.9941        3.5478        3.2272        3.9104        4.6764        4.7070        5.5103        5.4016        5.5561        4.2562        4.6369        4.7797        3.2441        1.8182        1.6710        1.5457        2.9785        2.8918        2.1575        1.2159        1.2452        1.0400        1.0166        0.8736        0.8380        0.6929        0.7293        0.7795        0.8058        1.3050        1.3877        1.5761        2.3866        3.4259        3.6859        1.9582        2.0806        2.7537        2.8971        3.0811        3.2058        3.3192        3.3713        3.3380        3.2222        3.1353        3.3451        2.9093        2.7553        2.6382        2.5037        2.2774        2.2105        2.1067        1.7939        1.8376        2.2538        2.6213        2.8922        3.0090        3.3380        3.1351        3.2884        3.1914        3.2103        3.1424        3.0415        2.9240        2.7255        3.5436        4.0499        4.3608        4.9759        5.8054        6.1020        5.0250        3.9056        4.6344        6.8984        7.0015       10.0058       12.7117       18.3730       16.0807        9.2241        8.8928        9.4071       10.3291        9.8491       11.3075       11.9236       11.2660       10.4811       13.3166       14.8710       12.8331       10.5535       12.0207       11.1320        8.9741        7.6346        4.0961        3.4860        2.8922        5.4188        6.1015        5.6715        5.6108        5.2384        4.8496        4.1246        3.5316        2.9884        2.1624        1.6134        1.4156        1.2360        1.1234        1.1252        1.2102        1.2130        1.3687        1.6713        1.7490        2.3735        4.6080        4.7946        2.8725        3.1946        4.1031        0.0000        0.0000        0.0000        0.0000       13.6500       13.9500       12.6900       12.5188        0.0000        0.0000        0.0000        0.0000        0.0000        0.0000        0.0000        0.0000        0.0000        0.0000        0.0000        0.0000        0.0000        0.0000        0.0000        0.0000        0.0000        0.0000        0.0000        0.0000        0.0000        0.0000        0.0000        0.0000        0.0000        0.0000        0.0000        0.0000        0.0000        0.0000        0.0000        0.0000        0.0000        0.0000        0.0000        0.0000        0.0000        0.0000        0.0000        0.0000        0.0000        0.0000        0.0000        0.0000        0.0000        0.0000        0.0000        0.0000        0.0000        0.0000        0.0000        0.0000        0.0000        0.0000        0.0000        0.0000        0.0000
        0.0000        0.0000        0.0000        0.0000        0.0000       26.7289       27.2443       24.9289       38.4836       65.3285       59.3573       32.8041       28.6094       26.4687       28.5199       18.8487       15.0769       12.9277       16.3042       14.1396       14.5845       14.7741       11.7247        8.2491        7.8976        7.6616       10.8748        7.8150        5.9216        4.2724        7.9130       15.1970        5.5058        5.3562        6.3235        4.6659        4.9749        1.5050        4.3415        3.3343        3.3890        1.5991        2.3217        1.7219        1.8540        1.4329        1.9453        0.3058        0.4997        1.5728        2.1063        1.8839        4.7783        6.9613        2.3098        0.7956        2.3392        1.9791        2.3611        2.0972        2.5286        2.1689        3.6217        2.8766        2.3804        2.8415        2.3546        2.2480        2.3393        1.5262        1.9641        1.9605        1.7314        2.9112        3.8276        3.6581        2.6984        1.1113        1.0687        1.7284        3.0979        5.0902        2.5671        3.5866        2.6958        3.1927        3.3578        2.7379        3.2038        2.6362        2.7941        3.1251        3.3567        3.5644        3.6653        3.8746        3.9785        4.0666        3.6585        3.2074        3.1672        6.2452        4.0257        4.1656        4.1223        5.0132        5.0143        2.5950        2.2691        2.2320        2.2734        2.7356        2.6971        2.9222        3.1190        3.2680        3.4019        3.2072        5.3952        6.2674        8.1087        6.0316        6.2965        7.2496        5.0194        8.3600       10.7524        7.6610        8.0858        7.3662        7.8051        8.0666        7.5959        7.6044        5.7585       11.5437       15.7259       17.2736       12.1291       12.8880       10.6979       13.0053       10.6063       10.9189       12.3297       12.2099       14.3478       17.1805       14.9350       14.4465       12.7740       14.7153       14.1306       11.7372       10.4113        7.8193        5.7982        5.2304        5.8284        4.5624        4.4769        4.2204        3.8148        3.4706        3.0878        2.7948        2.3548        2.2927        2.1132        1.5676        1.1985        0.6077        0.6705        0.7959        1.1866        2.4595        2.8340        3.0451        3.0211        3.7610        4.2559        2.1454        2.0865        2.0111        0.0000        0.0000        0.0000        2.4701        2.6265        4.0295        4.5179        8.5010        9.3601        0.0000        0.0000        0.0000        0.0000        0.0000        0.0000        0.0000        0.0000        0.0000        0.0000        0.0000        0.0000        0.0000        0.0000        0.0000        0.0000        0.0000        0.0000        0.0000        0.0000        0.0000        0.0000        0.0000        0.0000        0.0000        0.0000        0.0000        0.0000        0.0000        0.0000        0.0000        0.0000        0.0000        0.0000        0.0000        0.0000        0.0000        0.0000        0.0000        0.0000        0.0000        0.0000        0.0000        0.0000        0.0000        0.0000        0.0000        0.0000        0.0000        0.0000        0.0000        0.0000        0.0000        0.0000        0.0000        0.0000
        0.0000        0.0000        0.0000        0.0000        0.0000       27.6324       27.0054       42.6970       69.5336       74.2943       50.5281       26.0819       31.9033       31.8805       21.7866       17.2399       16.1474       23.4244       18.9240       16.0726       20.2256       18.1259       19.7768       16.1355       15.4851       10.4570       12.7180       12.2871        9.1155        8.1040        6.0474        7.5655        6.4632        6.0720       11.4775        8.8754       12.6243        3.8620        2.6950        4.3430        1.7709        0.9522        0.9311        0.7038        0.6899        1.0374        2.0075        1.0897        0.7143        1.6453        2.2630        5.4945        5.9260        5.5335        4.8258        2.9170        1.2833        1.0966        1.3798        0.8825        0.8713        0.5110        0.2857        2.5611        2.7164        1.7794        1.7563        2.0973        2.3690        1.9298        1.5216        1.6616        2.3291        2.8091        2.7521        3.3626        4.2094        3.6276        3.1516        2.9909        3.5415        2.4383        2.3122        2.5575        3.7847        3.3005        2.3077        2.2052        2.6929        2.7738        2.7770        2.9897        4.4819        3.5139        3.7321        4.0682        4.1202        4.3229        4.3081        3.2425        3.0314        2.8163        2.5829        2.4095        2.3596        2.1872        2.0864        2.1174        2.3455        2.2726        4.1492        5.3047        4.4103        2.8886        2.7175        2.6654        2.7686        2.9746        3.1615        2.9305        2.1619        2.0824        2.0255        2.8271        3.2583        4.7716        7.7093        7.4367        6.5512        5.9671        5.2669        5.1058        4.3921        4.1716        4.6718        7.2256       12.2740       11.1481        6.4324        8.2848        9.4045       12.3542       16.3433       19.5788       12.8232       12.1326       12.3442       15.2325       13.7195       13.1055       12.1132       12.7779       11.8397       12.2848        9.7766        7.1604        5.5145        4.8209        4.5474        5.2886        5.1742        4.0015        3.4994        3.2871        2.7068        2.3917        2.1002        2.0974        1.7613        1.4359        1.1884        0.5094        0.4232        0.7783        0.9269        1.9680        2.3730        3.5868        2.7329        3.9409        3.1966        2.9845        2.2218        2.0099        0.0000        0.0000        2.5633        2.7641        2.6177        4.2108        6.0026        8.1979        9.0789       10.9809       11.9078       12.5996       13.9353       15.5907        0.0000        0.0000        0.0000        0.0000        0.0000        0.0000        0.0000        0.0000        0.0000        0.0000        0.0000        0.0000        0.0000        0.0000        0.0000        0.0000        0.0000        0.0000        0.0000        0.0000        0.0000        0.0000        0.0000        0.0000        0.0000        0.0000        0.0000        0.0000        0.0000        0.0000        0.0000        0.0000        0.0000        0.0000        0.0000        0.0000        0.0000        0.0000        0.0000        0.0000        0.0000        0.0000        0.0000        0.0000        0.0000        0.0000        0.0000        0.0000        0.0000        0.0000        0.0000
        0.0000        0.0000        0.0000        0.0000       30.5072       28.7505       36.6970       75.6659       75.7964       50.9608       48.8734       34.8970       30.9941       22.1205       18.8801       19.7665       18.4107       25.5386       31.5599       34.1474       36.7091       38.2540       30.9304       16.7848       10.5899        8.2225        5.9962        9.5578        4.8369        6.2145        3.9581        6.8238        7.4984        8.1555        9.9290        6.6612        6.2922        6.7117        2.5947        2.8622        2.5033        2.3284        1.5488        1.4147        1.2302        1.4101        2.1193        0.9378        2.4512        1.9892        1.1407        3.0386        4.7299        5.1775        4.1003        1.2954        1.7663        0.7723        0.3376        0.5268        0.5164        0.2988        0.2760        2.1586        3.1095        3.6736        1.7837        1.8566        1.6572        2.3444        1.3145        2.1750        1.4377        2.3348        2.0880        3.0268        5.5989        4.2808        4.7928        4.4577        4.3072        6.4735        7.0143        3.7806        5.4778        3.7468        2.5625        2.0992        2.1058        3.9787        3.4153        2.9691        3.0585        3.2937        3.7979        4.3380        5.0311        5.0195        5.8817        5.4387        2.9346        2.2251        2.2431        2.2078        1.8456        1.6588        2.2106        3.6552        3.1388        1.9859        1.8336        2.5845        2.7146        2.8588        2.6989        2.3362        2.4948        2.4277        2.4620        2.0204        1.8409        1.8749        1.8350        1.9008        1.7892        2.3495        2.3584        2.8224        3.3965        4.9843        2.8192        4.8862        4.4759        4.6154        4.9175        5.1829        5.0084        5.6021        7.1356       10.8864       11.0843       14.1556       15.5332       20.2612       17.0526       18.0671       12.4777       14.7708       12.2943       12.1043       11.4783       11.9471       12.3312       12.9744        9.6045        6.8827        6.5987        6.4266        5.1598        4.6895        4.3404        4.2821        3.7248        3.7728        2.9235        2.3873        1.9697        2.8546        2.7832        2.0722        1.3672        0.6079        0.9922        1.0019        1.5139        2.1048        1.9499        2.3203        3.7550        3.9130        4.4397        5.1472        3.3069        2.3115        0.0000        4.4621        4.3384        4.3671        5.2197        5.1647        5.8727        8.4333       10.0101       12.2068       12.5391       12.5388       13.3403       13.6935       14.7958        0.0000        0.0000        0.0000        0.0000        0.0000        0.0000        0.0000        0.0000        0.0000        0.0000        0.0000        0.0000        0.0000        0.0000        0.0000        0.0000        0.0000        0.0000        0.0000        0.0000        0.0000        0.0000        0.0000        0.0000        0.0000        0.0000        0.0000        0.0000        0.0000        0.0000        0.0000        0.0000        0.0000        0.0000        0.0000        0.0000        0.0000        0.0000        0.0000        0.0000        0.0000        0.0000        0.0000        0.0000        0.0000        0.0000        0.0000        0.0000        0.0000        0.0000
        0.0000        0.0000        0.0000        0.0000       29.0112       32.6656       71.6415       81.9740       43.9914       44.4710       75.0395       32.0447       27.5892       23.6649       21.9746       22.7294       21.5099       27.7162       45.7340       44.3256       49.4305       28.7642       20.0837       10.6198       10.6529        8.2594        6.3723        9.1665        8.3932        6.6861        9.9108       14.2522       18.9374       16.1570        9.9253        9.0100        8.6424        5.8529        5.4497        3.2415        6.8160        4.9325        4.3104        2.7089        4.3346        3.5689        2.4309        1.4083        2.3777        1.8957        1.5112        0.4404        3.3085        3.8160        4.0681        3.4051        3.9063        2.9927        1.3929        1.5138        2.3489        1.4644        0.7819        1.9468        1.7641        1.7912        1.7343        1.4738        1.5817        3.2459        1.8009        1.3019        1.5159        1.5710        1.0957        2.0655        2.6112        3.7094        6.5463        4.1271        2.5909        4.3953        6.8200        4.4512        4.7172        6.3603        3.6102        2.0757        2.3809        3.2125        3.6176        2.3783        2.5645        2.8744        3.0527        3.4015        3.8262        3.7983        3.5131        3.6947        2.5007        2.3004        1.8535        1.7327        1.4480        1.2934        1.7958        2.8877        4.7098        1.7403        1.9440        2.2200        2.2549        2.3791        4.0371        4.2709        2.9314        2.2515        2.0506        1.7583        1.6125        1.6763        1.5019        1.4506        1.6882        1.7482        2.1460        2.7408        2.5411        2.6311        2.7757        3.6741        3.8501        4.2407        4.8173        5.1830        6.4381        6.4704        8.4345        7.9603        8.1584        8.5939        8.7276       10.9539        9.5832       12.2595       14.6522       13.6815       10.9379       11.9370       14.3926       13.6280       16.1321       13.6668       10.6157        8.0414        7.6677        7.6826        7.2537        6.1870        4.7884        4.3161        3.8778        3.1345        2.5863        2.2353        2.1222        2.1035        1.9773        1.5073        1.5181        0.9025        0.9989        1.0703        1.5736        2.7935        2.4785        3.6350        3.8634        4.9581        5.2724        6.3432        4.7439        4.3407        3.8037        3.7899        4.7855        6.7111        5.2868        5.4783        7.1026        9.9075       10.5783       11.7821       13.1313       17.1661       15.1780       15.0011       16.3552        0.0000        0.0000        0.0000        0.0000        0.0000        0.0000        0.0000        0.0000        0.0000        0.0000        0.0000        0.0000        0.0000        0.0000        0.0000        0.0000        0.0000        0.0000        0.0000        0.0000        0.0000        0.0000        0.0000        0.0000        0.0000        0.0000        0.0000        0.0000        0.0000        0.0000        0.0000        0.0000        0.0000        0.0000        0.0000        0.0000        0.0000        0.0000        0.0000        0.0000        0.0000        0.0000        0.0000        0.0000        0.0000        0.0000        0.0000        0.0000        0.0000        0.0000
        0.0000        0.0000        0.0000        0.0000       22.1263       23.9968       50.0671       40.5314       33.3193       61.1931       55.2504       37.9333       32.1447       34.6153       31.5141       23.1864       31.2335       68.8905       90.0663       46.6848       22.9189       15.9471       12.7425       11.3674       12.4614       21.0859       17.0803       12.8240       14.1409       13.5822       16.8565        5.1022        4.7333        3.0384        2.8216        4.4071        7.1775        9.4580        7.0051        9.1599        7.7192       13.3816        5.9532        7.9610        9.4136        8.3590        7.4554        6.3960        4.6821        0.5210        0.7914        0.5918        2.2222        0.4013        1.4821        4.3375        4.0349        1.9496        1.6906        4.2584        2.8435        1.7433        1.1598        5.3266        4.5366        0.8212        0.2538        0.7125        0.8927        0.3931        0.5936        0.9312        0.9688        0.2143        0.2793        0.8890        3.3703        5.8155        6.5278        6.1990        5.0401        3.2692        2.8948        3.8112        5.6377        4.4602        2.6306        1.8631        2.0778        1.8313        1.9637        2.6454        4.1822        3.1604        2.1755        3.1997        3.9645        5.8913        5.3667        3.8642        2.6233        2.3136        2.0267        2.0682        1.2619        2.4615        1.7907        2.2955        1.8299        2.7952        1.6473        2.1320        1.6164        1.8117        2.4951        2.0635        2.1623        1.9286        2.0896        1.4220        1.2139        1.5140        1.0522        0.8863        0.7749        0.9139        1.1411        2.6998        2.9050        4.6748        4.0435        3.8922        4.3712        4.9512        5.6956        5.9219        6.8788        7.1249        7.3493        7.8555        8.1615        8.4955        8.4387        9.8876        6.9532        7.4524        9.4471       11.3013       16.4684       11.2685       11.3639       14.1262       14.7534       12.6102       12.8442       12.6292       11.7456       13.1042       10.2717        5.6167        4.9389        4.0882        3.4526        3.4820        2.5791        2.2397        5.0060        3.3404        1.7514        1.3239        1.4489        1.8416        3.0256        3.3332        5.3302        7.4598       12.6183       10.7138       10.3344       10.9384       11.5214       13.2564       12.1884       11.2997        8.9293        9.7947       11.0072       10.8662       10.9538       11.9251       17.6764       12.9670       14.5089       16.6026       18.4669       21.8762       23.4042       17.1237       15.3245        0.0000        0.0000        0.0000        0.0000        0.0000        0.0000        0.0000        0.0000        0.0000        0.0000        0.0000        0.0000        0.0000        0.0000        0.0000        0.0000        0.0000        0.0000        0.0000        0.0000        0.0000        0.0000        0.0000        0.0000        0.0000        0.0000        0.0000        0.0000        0.0000        0.0000        0.0000        0.0000        0.0000        0.0000        0.0000        0.0000        0.0000        0.0000        0.0000        0.0000        0.0000        0.0000        0.0000        0.0000        0.0000        0.0000        0.0000        0.0000        0.0000        0.0000
        0.0000        0.0000        0.0000        0.0000        0.0000        0.0000        0.0000        0.0000       45.1178       53.3701       37.5418       35.5599       39.4817       39.0101       35.5300       30.2849       82.0063      121.6080       44.6407       28.5856       20.8813       14.7449       10.8499        9.9324       11.0475       14.8040       15.6287       18.1922       21.5624       24.4491       21.2233        7.2279        7.5457        4.9069        2.5671        2.3400        0.6901        3.7995        7.2413        6.1540       13.1889        9.9341        9.7043        8.9757       10.1054        9.4401       10.3447        9.2470        7.7412        5.1215        5.5906        2.9980        0.3920        1.0956        0.6004        1.2432        1.2202        0.4694        1.3009        4.3101        7.3019        5.3368        3.4413        2.5786        0.7784        2.7895        0.3164        0.3770        0.4006        1.1880        0.4505        1.6086        0.9848        0.4993        0.2873        0.6364        1.2713        1.1600        1.5294        1.4356        2.2069        1.6208        1.7168        2.4884        4.1604        2.3850        4.6280        6.1568        5.3638        5.5183        4.0860        2.0696        3.0826        2.1181        1.9931        2.9496        3.5947        6.5038        4.4636        2.7003        2.0227        1.9358        1.6556        1.1763        1.5925        1.0544        1.5367        0.7311        1.3933        4.1601        1.6933        1.5492        1.3936        1.5001        1.6466        1.6276        1.7891        1.7454        1.6889        1.4100        0.9862        1.5820        0.8358        0.5717        0.5670        1.2507        1.6066        2.2630        2.5534        3.9998        4.9117        4.0972        4.5879        5.1341        5.9222        6.0835        6.8241        7.3550        7.6969        8.2868        8.4227        8.6773        8.6280        6.1001        7.1307        6.7116        6.2253       10.2675       12.0773        9.8127       12.2930       12.9233       15.5449       12.4778       13.2043       13.9198       11.2018       12.8347        9.6170        6.3787        5.6370        4.6164        3.9570        3.6362        2.5144        1.9889        2.1934        1.6819        2.3706        1.7041        2.6640        3.2971        3.5490        5.0280        5.4233        8.2194       11.0025       11.0783       10.1877       10.3981       12.3209       15.1960       15.2658       11.4170        9.6388       10.9631       11.2723       10.1451        8.4190        9.5638       11.4570       10.4623       11.5420       15.2890       15.7063       17.1585       18.0467        0.0000        0.0000        0.0000        0.0000        0.0000        0.0000        0.0000        0.0000        0.0000        0.0000        0.0000        0.0000        0.0000        0.0000        0.0000        0.0000        0.0000        0.0000        0.0000        0.0000        0.0000        0.0000        0.0000        0.0000        0.0000        0.0000        0.0000        0.0000        0.0000        0.0000        0.0000        0.0000        0.0000        0.0000        0.0000        0.0000        0.0000        0.0000        0.0000        0.0000        0.0000        0.0000        0.0000        0.0000        0.0000        0.0000        0.0000        0.0000        0.0000        0.0000        0.0000        0.0000
        0.0000        0.0000        0.0000        0.0000        0.0000        0.0000        0.0000        0.0000        0.0000        0.0000       38.2138       41.5549       41.6247       38.8613       44.0555      104.7292      139.3451       42.8427       35.7767       31.5871       18.2722       13.3746       11.9095       12.1940       14.9636       20.1842       17.1058       23.4991       24.6957       21.7848       21.4948       21.6481       23.3384       10.3012       19.8113        9.6203        7.5534        4.7704        3.2836        6.1995        5.6884       10.5423       14.5061       12.8993       15.0982       16.1060       16.8996       11.5549       18.5752       16.6008       11.5408        5.9538        3.1784        2.3625        4.1576        4.6482        2.3228        4.4204        2.1688        1.2311        2.7007        4.1406        7.3912        2.9718        4.0483        4.7406        4.5683        2.1528        2.8329        2.6863        0.9306        3.0016        3.2884        1.0668        0.4333        0.6023        0.9010        1.2668        0.7366        0.7504        1.2276        1.9069        2.4866        3.8368        2.4735        4.1487        3.7365        4.7911        5.9161        6.0889        5.4065        2.4508        2.1728        1.4353        2.7678        2.9800        3.0089        5.3834        3.0383        2.1679        1.7480        1.7095        1.5543        4.5282        1.3989        0.5399        0.7998        1.2507        0.5991        0.7397        0.8975        1.3992        1.1725        1.2432        1.4550        1.3242        1.5278        1.4956        1.3390        0.9067        0.8461        0.8034        0.7277        0.6685        0.5343        1.0567        1.2008        2.8191        2.5520        3.5506        3.5904        3.9856        4.5378        5.2265        6.1041        6.3247        7.1502        7.7521        8.1444        8.7149        8.9918        9.2005        9.1527        6.4848        6.5070        6.8551        6.4585       10.0082       10.3887       10.9761       10.9972       13.4238       13.6159       11.9825       12.5357       13.7077       13.6753       12.6932       10.5856        7.5122        6.5799        5.6613        4.8267        3.5406        2.8974        2.2282        1.9942        1.7832        1.7011        1.7549        2.1688        3.7064        5.2230        4.8595        5.7498        8.3335        9.1304        9.6251        9.7296        9.7657       10.9662       13.1987       13.6568       15.1928       13.9905       13.1088       10.8240        9.4025        8.6047        9.2304        9.9152        9.5561       10.5897       13.1812        0.0000        0.0000        0.0000        0.0000        0.0000        0.0000        0.0000        0.0000        0.0000        0.0000        0.0000        0.0000        0.0000        0.0000        0.0000        0.0000        0.0000        0.0000        0.0000        0.0000        0.0000        0.0000        0.0000        0.0000        0.0000        0.0000        0.0000        0.0000        0.0000        0.0000        0.0000        0.0000        0.0000        0.0000        0.0000        0.0000        0.0000        0.0000        0.0000        0.0000        0.0000        0.0000        0.0000        0.0000        0.0000        0.0000        0.0000        0.0000        0.0000        0.0000        0.0000        0.0000        0.0000        0.0000        0.0000
        0.0000        0.0000        0.0000        0.0000        0.0000        0.0000        0.0000        0.0000        0.0000        0.0000       47.1944       51.7088       41.8743       38.7133       80.7480       96.4358       33.7215       33.3942       39.3928       20.9715       17.2616       15.3683       13.5980       13.9526       13.1300       10.5755       16.9090       21.4236       27.9028       19.3948       23.5269       37.1974       44.0035       37.1179       20.3743       17.6534       12.9405        8.4012        7.7784        9.9859       12.3613        6.1470       10.6938        8.9178       10.1621       16.9681       14.3076       12.3978       10.8574        7.1929       10.4488        6.4584        4.5290        3.7881        2.2319        2.7333        2.4624        4.1719        4.8460        4.0698        4.9985        5.0032        7.1515        3.9996        0.3587        2.2507        2.0193        0.9597        2.1223        1.7281        1.8424        4.6568        2.3911        1.7306        0.9229        0.6636        0.7664        0.9140        0.6781        1.0325        1.1976        1.5610        1.3649        1.4583        0.7323        1.4160        1.0085        2.1902        1.6036        1.7466        1.2597        1.5206        3.8733        4.5344        4.8886        3.9727        2.4151        2.2033        2.1508        1.8131        2.0988        2.4414        1.1629        1.0340        1.3588        0.4561        0.4125        0.3025        3.4673        0.2914        0.4161        0.6903        0.7357        0.8350        1.1417        1.2309        1.2139        1.3173        1.1669        0.9507        0.8182        0.7998        0.7713        0.5900        0.6237        0.7841        4.1459        2.7569        2.6956        3.0563        3.3671        3.9727        4.4660        5.2194        6.2265        6.5559        7.9166        8.1862        8.6522        9.3676        9.7161        9.8341        9.8039        9.1044        7.6957        7.0034        6.9060        9.7463        9.8831       10.9498       10.4293       11.4458       12.0757       12.4311       13.1048       14.1787       15.1697       14.8257       14.5957        9.7772        9.3635        8.1204        6.4922        4.7232        3.9716        3.1260        2.6909        2.4829        2.4690        2.1819        2.1965        4.6317        5.4657        5.6987        6.0956        8.7570       10.5504        9.7840       10.1221       11.8627       12.2068       11.4478       10.7027       10.6566       11.3871       11.6212       11.0319        9.0131        8.6546        9.3325        9.9739       10.2177       11.1763        0.0000        0.0000        0.0000        0.0000        0.0000        0.0000        0.0000        0.0000        0.0000        0.0000        0.0000        0.0000        0.0000        0.0000        0.0000        0.0000        0.0000        0.0000        0.0000        0.0000        0.0000        0.0000        0.0000        0.0000        0.0000        0.0000        0.0000        0.0000        0.0000        0.0000        0.0000        0.0000        0.0000        0.0000        0.0000        0.0000        0.0000        0.0000        0.0000        0.0000        0.0000        0.0000        0.0000        0.0000        0.0000        0.0000        0.0000        0.0000        0.0000        0.0000        0.0000        0.0000        0.0000        0.0000        0.0000        0.0000
        0.0000        0.0000        0.0000        0.0000        0.0000        0.0000        0.0000        0.0000        0.0000        0.0000       63.8367       46.4651       45.2229       56.2291       64.8947       34.7826       39.1365       39.7281       27.9786       20.6798       20.8030       21.9715       39.5974       39.1214       24.6387       19.9287       16.7714       16.7163       26.3347       31.2655       45.3492       51.4734       68.1612       60.9666       58.9003       31.6425       33.4108       24.4588       11.8158        4.8152        3.6465       11.0809       11.9653       16.5670        3.6812        7.5692        7.7791        5.0200        2.5914        3.9831        2.9056        5.7296        3.6625        3.4002        1.3989        1.3554        1.2502        2.1040        1.4862        2.4778        1.6790        1.8514        0.7852        0.8738        3.6821        0.4117        2.7781        4.5658        1.7917        0.8806        2.9193        1.3750        1.2508        1.3784        0.9024        0.8439        0.9271        0.8013        0.9565        0.9277        1.2788        1.0979        0.9728        1.5089        0.8177        0.6065        0.9100        1.0251        1.0917        0.4024        1.4987        0.7822        2.7700        4.9177        4.4053        2.0042        1.7732        1.9117        1.7930        2.1567        2.2668        1.8314        1.6247        0.5317        0.2891        0.1979        0.1277        0.0000        0.2595        0.2695        0.0000        0.0139        0.0000        0.0000        0.0000        0.4588        0.6408        0.5974        0.7005        1.5905        3.0426        1.0124        0.8879        0.9117        0.9588        1.1802        1.5455        1.8982        2.1390        2.3628        2.8124        4.3205        4.4189        6.3894        5.6501        8.4100        7.8418        8.9794        8.9085        9.4480       10.2123       10.4043       10.4225       12.2985       12.4341       12.5033        9.2743        9.8910        9.0429       11.0904       10.2641       16.0531       18.0590       16.0239       18.9456       19.3810       18.5247       19.3109       18.2083       15.2631       12.9719       11.0424       10.3329        7.3514        6.2605        5.4150        6.8016        6.9522        4.9315        5.0570        6.4023        7.4249        6.0458        5.9637        6.7419        8.2220        9.8484       10.4031       12.9812       10.9232       10.8594        9.5907       11.1900       15.6139       12.5487       10.6653       10.8605        9.1673        9.7024       10.1975        0.0000        0.0000        0.0000        0.0000        0.0000        0.0000        0.0000        0.0000        0.0000        0.0000        0.0000        0.0000        0.0000        0.0000        0.0000        0.0000        0.0000        0.0000        0.0000        0.0000        0.0000        0.0000        0.0000        0.0000        0.0000        0.0000        0.0000        0.0000        0.0000        0.0000        0.0000        0.0000        0.0000        0.0000        0.0000        0.0000        0.0000        0.0000        0.0000        0.0000        0.0000        0.0000        0.0000        0.0000        0.0000        0.0000        0.0000        0.0000        0.0000        0.0000        0.0000        0.0000        0.0000        0.0000        0.0000        0.0000        0.0000        0.0000        0.0000
        0.0000        0.0000        0.0000        0.0000        0.0000        0.0000        0.0000        0.0000        0.0000        0.0000        0.0000       43.5426       54.1212       45.9232       47.0714       36.3939       38.7105       28.2769       23.5285       21.8187       24.2786       31.2834       25.9262       23.8882       17.9886       11.2403       10.9144       11.8919       16.1600       22.0791       35.0295       37.0720       40.1160       39.5616       42.7524       22.3789       16.5041       11.7544       12.8065        7.0181        3.0903        4.1388        4.3768        5.2806        4.7686        4.0500       10.6323        6.9469        5.0367        4.3493        2.2024        1.1248        1.5616        4.0500        6.0980        6.9206        5.6804        4.3814        1.5639        1.2744        2.0453        1.5783        0.7331        0.6609        1.1517        0.7307        0.6192        2.5453        1.9978        1.7818        0.7715        0.5720        0.6163        0.7551        1.0272        0.9301        0.8629        0.7775        0.7496        0.9685        1.1272        0.9844        0.8884        0.6795        0.6140        0.4991        0.6990        1.0470        0.4371        0.2447        0.2334        0.0791        0.0847        1.3515        1.2258        1.9852        1.5069        2.1705        2.3539        2.2565        2.0530        1.9418        1.4572        0.3679        0.1863        0.0960        0.0757        0.0300        0.0790        0.6935        0.0000        0.0813        0.1507        0.0414        0.0000        0.2076        0.7456        0.4795        0.4927        0.8966        2.9448        2.9025        0.8755        0.9220        1.0656        1.2645        1.6004        1.9073        2.1307        2.3087        2.7176        6.4160        4.7575        4.6502        5.4653        6.5354        8.2652       11.8330       11.4199       11.3395       10.7798       11.2845       10.6934       13.5238       17.1249       12.5896       11.6300       10.8260        9.3013        8.8793        9.7304       16.0388       19.9772       19.3462       17.7423       19.1513       23.6352       21.3675       27.2607       15.1752       14.2643       12.9793       11.4910        8.6564        7.5673        7.1700        6.6194        4.8872        4.2964        4.1414        4.2176        4.8377        4.7617        5.3697        6.6042        6.4776        7.5285        9.6220        9.4072        9.3020       10.9213       11.6561       11.6822       13.5862       15.2600       12.1069        9.6547       12.9663       13.9487        0.0000        0.0000        0.0000        0.0000        0.0000        0.0000        0.0000        0.0000        0.0000        0.0000        0.0000        0.0000        0.0000        0.0000        0.0000        0.0000        0.0000        0.0000        0.0000        0.0000        0.0000        0.0000        0.0000        0.0000        0.0000        0.0000        0.0000        0.0000        0.0000        0.0000        0.0000        0.0000        0.0000        0.0000        0.0000        0.0000        0.0000        0.0000        0.0000        0.0000        0.0000        0.0000        0.0000        0.0000        0.0000        0.0000        0.0000        0.0000        0.0000        0.0000        0.0000        0.0000        0.0000        0.0000        0.0000        0.0000        0.0000        0.0000        0.0000        0.0000
        0.0000        0.0000        0.0000        0.0000        0.0000        0.0000        0.0000        0.0000        0.0000        0.0000        0.0000        0.0000        0.0000        0.0000       46.0082       33.0919       34.5525       28.1462       25.7165       23.9908       27.5935       20.2969       20.9286       18.6002       13.8593       12.4465       17.5802       16.8055       18.3040       17.1609       21.3181       21.2387       19.9946       15.0092       15.7455        8.4088        9.1659        8.3811        3.3503        3.6529        4.5086        6.7690        4.5358        1.9483        1.1172        1.1265        0.5807        2.3905        0.4804        0.2662        0.0670        0.1163        1.3395        3.6529        3.3961        7.1642        4.8211        4.7064        2.1448        1.9682        2.7760        2.5693        1.4715        0.6112        0.8984        1.6159        0.8364        0.8081        1.6824        0.7916        0.1057        0.3057        0.2238        0.3900        0.6238        0.8480        0.5360        0.5850        0.6396        0.8688        0.9454        0.9339        0.9454        0.7042        1.1397        0.6562        0.6617        0.2876        0.1821        0.1838        0.2296        0.6374        0.3680        0.4128        0.4857        2.1498        2.4298        1.7218        1.7610        2.0748        1.9781        2.6975        1.5818        0.5528        0.2126        0.0976        0.0691        0.0000        0.0139        0.1174        0.2429        0.2247        0.0742        0.0753        0.0000        0.1986        0.2012        0.3803        0.2667        0.5997        0.6058        0.7203        0.9201        0.8547        1.0426        1.2236        1.5587        1.8478        2.0247        2.1575        2.5849        6.2863        4.5581        4.5235        5.2219        6.3294        7.3423        8.2116       10.3498       11.8367       10.9785       11.9323       10.8167       15.7893       11.2894       10.8621       13.5114       14.3737       13.0006        9.6553       10.3841       12.4510       14.7849       16.7947       17.5489       19.8749       23.2594       22.3382       20.7738       17.0806       16.2003       15.0349       13.6190       10.6654       10.7041        8.5535        8.0301        8.7238        6.6245        6.4985        6.5620        7.0443        6.9282        7.3225        7.3605       12.2041       10.3303       13.1910       16.2059       13.0722       11.5647       12.5707       13.2387       19.5813       15.0500       11.3701        0.0000        0.0000        0.0000        0.0000        0.0000        0.0000        0.0000        0.0000        0.0000        0.0000        0.0000        0.0000        0.0000        0.0000        0.0000        0.0000        0.0000        0.0000        0.0000        0.0000        0.0000        0.0000        0.0000        0.0000        0.0000        0.0000        0.0000        0.0000        0.0000        0.0000        0.0000        0.0000        0.0000        0.0000        0.0000        0.0000        0.0000        0.0000        0.0000        0.0000        0.0000        0.0000        0.0000        0.0000        0.0000        0.0000        0.0000        0.0000        0.0000        0.0000        0.0000        0.0000        0.0000        0.0000        0.0000        0.0000        0.0000        0.0000        0.0000        0.0000        0.0000        0.0000        0.0000
        0.0000        0.0000        0.0000        0.0000        0.0000        0.0000        0.0000        0.0000        0.0000        0.0000        0.0000        0.0000        0.0000        0.0000        0.0000        0.0000        0.0000        0.0000       25.3498       22.2721       21.0564       19.9712       18.3016       16.5779       15.0873       13.8559       12.5780       11.4407       12.8945       12.8502       15.3192       10.8971        9.6712        9.2921        7.1905        2.9338        2.9407        0.8966        1.7577        3.3683        3.9602        9.2659        4.5440        2.6163        2.1368        0.8755        0.0582        1.7957        1.7550        0.6800        1.7450        2.9976        4.1591        3.6698        3.2019        4.6724        6.0567        3.6884        2.5040        1.5441        2.0483        1.3343        1.9387        2.2442        0.7715        1.7488        1.2394        0.6803        0.0983        0.0912        0.0531        0.1297        0.1281        0.1342        0.1580        0.7174        0.7405        0.7600        0.4909        0.6894        0.8351        1.0134        0.8938        0.9404        1.0075        1.4664        0.9969        0.4650        0.6401        0.9412        1.4130        0.1475        0.2494        0.4541        0.9552        1.5255        2.5527        2.2848        2.2169        2.1045        2.7230        3.3727        2.0709        0.9172        0.3928        0.6879        0.2933        0.0000        0.0894        0.2339        0.6095        0.7815        0.2137        0.1837        0.0000        0.1342        0.2070        0.2281        0.2502        0.4506        0.5655        0.6646        0.7652        0.8245        0.9548        1.2081        1.5829        1.8255        1.9230        2.0302        2.4691        2.8990        3.7285        4.1037        5.0242        5.9840        7.0222        7.8266        9.9701       10.4078       12.4355       10.7070       10.8653       15.6348       12.9899       10.8944       11.5412       12.2891       10.9830       10.8357       10.9155       12.8872       15.6095       18.3770       19.6475       22.4431       24.8004       26.5364       25.0068       19.5922       19.1845       17.7908       16.8574       14.5019       12.3363       12.1218       12.3774       11.1261        9.4968        9.3745        9.1111       11.0086       10.4490        9.6995       10.4076       11.5249       10.5394       10.0493       12.7635       12.8129       10.9692       13.6575       15.9637       22.6398       13.3496       15.5125        0.0000        0.0000        0.0000        0.0000        0.0000        0.0000        0.0000        0.0000        0.0000        0.0000        0.0000        0.0000        0.0000        0.0000        0.0000        0.0000        0.0000        0.0000        0.0000        0.0000        0.0000        0.0000        0.0000        0.0000        0.0000        0.0000        0.0000        0.0000        0.0000        0.0000        0.0000        0.0000        0.0000        0.0000        0.0000        0.0000        0.0000        0.0000        0.0000        0.0000        0.0000        0.0000        0.0000        0.0000        0.0000        0.0000        0.0000        0.0000        0.0000        0.0000        0.0000        0.0000        0.0000        0.0000        0.0000        0.0000        0.0000        0.0000        0.0000        0.0000        0.0000        0.0000        0.0000
        0.0000        0.0000        0.0000        0.0000        0.0000        0.0000        0.0000        0.0000        0.0000        0.0000        0.0000        0.0000        0.0000        0.0000        0.0000        0.0000        0.0000        0.0000        0.0000       28.4974       26.5285       22.3848       20.9954       18.9308       16.9423       15.7876       14.7231       13.5665       12.4716       11.5125       14.6696       14.6387       12.7062       12.1840       11.5076       15.9645       19.4336       15.5145        9.3580        9.2228        5.9300        6.5582        6.2766        3.0899        6.5656        6.9580        9.4495        4.7666        4.1380        6.5454        6.4918       12.1455        9.7970        5.0853        5.2913        1.6281        3.9951        3.3528        1.9321        1.1139        1.3295        2.9573        2.0489        1.8005        0.8110        1.3627        2.3041        0.6409        0.1835        0.4187        0.2195        0.0510        0.0191        0.0128        0.7694        0.5146        0.5124        0.2428        0.0137        0.4025        0.5114        0.6781        0.4330        0.5075        0.6245        0.8171        1.2320        1.4426        1.0352        0.3756        0.2573        0.7046        1.0859        1.2157        2.0693        3.6981        5.6649        5.4867        4.0525        2.8900        3.7363        2.9344        2.4421        1.5345        0.9394        0.6796        0.5766        0.0919        0.0000        0.2140        0.2235        0.1103        0.0672        0.0115        0.0000        0.2486        0.3475        0.3934        0.3854        0.3381        0.4032        0.3563        0.4174        0.5181        0.7162        0.8054        1.0633        1.8677        2.0541        2.2649        2.7668        3.7025        4.3736        5.1552        6.0733        6.2744        7.1360        8.2448        8.8293        9.5925       13.5205       10.8345       10.6231       11.4190        9.9044        9.5142       17.2266       22.6925       17.8996       17.5523       17.5668       13.0964       14.7097       16.4454       19.0265       30.8565       31.2921       32.8125       35.7624       30.6757       28.2227       27.0177       24.6718       27.8549       29.0907       32.0702       20.8814       20.1246       19.3720       16.5888       15.4717       14.8844       14.3108       14.5670       14.2444       11.9065       15.6094       17.4642       14.2117       18.8400       21.9657       27.4015       28.9169       37.3655       34.9406       22.6446        0.0000        0.0000        0.0000        0.0000        0.0000        0.0000        0.0000        0.0000        0.0000        0.0000        0.0000        0.0000        0.0000        0.0000        0.0000        0.0000        0.0000        0.0000        0.0000        0.0000        0.0000        0.0000        0.0000        0.0000        0.0000        0.0000        0.0000        0.0000        0.0000        0.0000        0.0000        0.0000        0.0000        0.0000        0.0000        0.0000        0.0000        0.0000        0.0000        0.0000        0.0000        0.0000        0.0000        0.0000        0.0000        0.0000        0.0000        0.0000        0.0000        0.0000        0.0000        0.0000        0.0000        0.0000        0.0000        0.0000        0.0000        0.0000        0.0000        0.0000        0.0000        0.0000        0.0000
        0.0000        0.0000        0.0000        0.0000        0.0000        0.0000        0.0000        0.0000        0.0000        0.0000        0.0000        0.0000        0.0000        0.0000        0.0000        0.0000        0.0000        0.0000        0.0000       32.0539       24.1397       23.3338       20.7270       19.4382       18.3286       17.4202       16.2562       15.2987       15.8152       16.1218       13.2269       10.9873       12.6490       13.7880       17.9253       15.7818       15.9829       12.2604       13.0056       11.2518        7.4601        5.3504        8.1624        8.2618       11.0557       10.7501        5.9736        3.9829        3.7329        2.4175        2.8628        1.6743        2.1195        1.5735        1.2707        1.9637        1.4554        0.6162        1.3632        1.3845        0.6730        0.4282        0.1767        1.5104        1.7247        0.0487        0.6601        0.7076        0.8108        0.0875        0.1532        0.0612        0.0227        0.0258        0.7788        0.1670        0.0204        0.0900        0.1122        0.3974        0.4795        0.4667        0.5775        0.3005        0.7791        0.5494        0.3630        1.3395        0.6682        0.6561        0.3076        1.0971        1.6612        2.1564        1.9460        2.3087        3.2263        3.2850        2.8332        2.5735        2.6370        3.4458        3.0191        1.6025        1.3316        1.0944        0.8276        0.5275        0.1650        0.1361        0.0585        0.0000        0.0000        0.1067        0.0000        0.2754        0.3831        0.4088        0.3743        0.2765        0.2251        0.2939        0.3691        0.4977        0.6636        0.8074        1.0932        1.9219        2.1368        2.2717        2.8012        3.7607        4.4574        5.1667        5.9104        6.0642        6.7957        7.5717        8.3363        9.1493        9.5013       10.2804       10.4750       11.4246       12.2569       11.5737       24.8787       28.6175       20.8330       18.7166       20.7725       17.7300       23.1890       20.9691       19.7750       31.0070       32.2902       32.2313       38.0664       36.1644       33.8091       28.6269       27.9146       33.1295       46.4079       36.9637       32.4291       27.5054       23.9640       22.0272       22.2941       18.6111       17.7380       17.5321       17.3400       16.3600       15.5020       17.7667       15.8463       15.2104       15.2070       22.2881       27.9881       31.3173       29.9042       33.7625       31.9931       26.1400        0.0000        0.0000        0.0000        0.0000        0.0000        0.0000        0.0000        0.0000        0.0000        0.0000        0.0000        0.0000        0.0000        0.0000        0.0000        0.0000        0.0000        0.0000        0.0000        0.0000        0.0000        0.0000        0.0000        0.0000        0.0000        0.0000        0.0000        0.0000        0.0000        0.0000        0.0000        0.0000        0.0000        0.0000        0.0000        0.0000        0.0000        0.0000        0.0000        0.0000        0.0000        0.0000        0.0000        0.0000        0.0000        0.0000        0.0000        0.0000        0.0000        0.0000        0.0000        0.0000        0.0000        0.0000        0.0000        0.0000        0.0000        0.0000        0.0000        0.0000        0.0000
        0.0000        0.0000        0.0000        0.0000        0.0000        0.0000        0.0000        0.0000        0.0000        0.0000        0.0000        0.0000        0.0000        0.0000        0.0000        0.0000        0.0000        0.0000        0.0000        0.0000       24.1702       22.1523       21.0295       20.7065       18.9234       18.0411       17.0645       16.1351       15.2391       15.3275       18.6782       16.1471       20.8470       20.5728       20.3119       18.6545       14.9058       10.1029       10.0203       10.8371        6.2101        5.4335        5.9030        4.5402        2.6727        0.0912        1.8604        0.7870        0.0729        0.1986        0.4780        0.1608        0.3548        0.5376        0.0000        0.6372        1.1972        0.4243        0.1640        0.8371        0.0007        0.0829        0.3066        0.7036        1.3460        0.1304        0.1305        0.5760        0.0931        0.1149        0.0657        0.0129        0.4534        0.0747        0.0520        0.0435        0.0439        0.0211        0.4564        0.3106        0.3497        0.3077        0.3269        0.6771        0.4085        0.3577        1.1180        0.1394        0.6199        0.9613        0.4093        1.8309        1.7109        1.5773        1.7675        2.5490        2.9173        2.8843        2.8781        2.3219        3.0358        3.4343        2.8971        2.5349        1.8199        1.0765        0.8824        0.0000        0.1057        0.0000        0.0000        0.0561        0.0000        0.0823        0.1800        0.4033        0.6595        0.5161        0.5335        0.2678        0.2897        0.3210        0.4796        0.5816        0.6816        0.8695        1.1973        1.7804        2.1176        2.2014        2.7118        3.5812        4.2125        4.8134        5.4598        6.0093        6.8961       14.6854       17.7514       14.3391       11.6277       15.9547       27.3302       60.9670       79.3534       52.6499       19.8357       18.0102       28.4874       19.6907       27.6776       24.5591       22.6519       19.4026       21.9687       30.2131       33.4404       34.6026       43.8383       47.0076       50.0555       47.4789       42.8501       54.0916       46.3628       47.3696       34.4586       29.9366       27.1786       26.6474       25.8273       25.5412       25.7851       23.1854       23.3009       21.1901       26.9514       26.1946       24.9622       23.1547       20.0064       25.7990       22.9572       23.8836       22.7957       28.2316       22.2125       22.8986       27.7305        0.0000        0.0000        0.0000        0.0000        0.0000        0.0000        0.0000        0.0000        0.0000        0.0000        0.0000        0.0000        0.0000        0.0000        0.0000        0.0000        0.0000        0.0000        0.0000        0.0000        0.0000        0.0000        0.0000        0.0000        0.0000        0.0000        0.0000        0.0000        0.0000        0.0000        0.0000        0.0000        0.0000        0.0000        0.0000        0.0000        0.0000        0.0000        0.0000        0.0000        0.0000        0.0000        0.0000        0.0000        0.0000        0.0000        0.0000        0.0000        0.0000        0.0000        0.0000        0.0000        0.0000        0.0000        0.0000        0.0000        0.0000        0.0000        0.0000        0.0000
        0.0000        0.0000        0.0000        0.0000        0.0000        0.0000        0.0000        0.0000        0.0000        0.0000        0.0000        0.0000        0.0000        0.0000        0.0000        0.0000        0.0000        0.0000        0.0000        0.0000        0.0000       23.2395       22.3725       21.4875       19.0403       18.2367       17.2941       16.6319       15.8282       15.2046       18.4046       17.5472       12.8159       11.3722        9.7879        8.2468        7.2004        9.8778        8.3605        4.7912        3.5362        1.7988        0.9566        0.0000        0.0000        0.0919        0.5891        0.0387        0.0000        0.0000        0.0000        0.3753        0.0000        0.0188        0.0000        0.0085        0.2078        0.0740        0.0059        0.0014        0.0010        0.0009        0.0008        0.0000        0.0170        0.0000        0.0000        0.0329        0.0439        0.0219        0.0000        0.0000        0.5917        0.0689        0.0132        0.0163        0.0094        0.0167        0.0820        0.6658        0.3080        0.2214        0.3144        0.3707        1.1754        0.5465        0.6832        0.7565        0.5099        0.3551        0.5033        0.9850        1.0023        1.2733        1.6504        2.1810        2.5556        2.6405        2.4476        2.7361        3.2539        2.7677        2.2763        1.7915        1.2455        0.8087        0.6495        0.0000        0.0485        0.0859        0.0000        0.0000        0.0909        0.0218        0.1463        0.7067        0.7895        0.6548        0.7382        0.7438        0.4543        1.0449        0.6711        0.7801        0.8546        1.0387        1.3431        1.8227        1.9938        2.1002        2.4596        3.1685        3.6614        4.3225        4.6919        4.9155        5.4153        6.1417        6.8179        7.7218       13.2211       56.4365      152.2904      204.1556       66.6252       16.3206       21.7050       24.4063       17.9010       16.7112       22.8479       20.0306       22.2565       19.9109       22.1250       34.0351       38.4123       35.1572       34.0087       41.0369       33.7973       47.8093       44.0621       42.9059       48.2962       50.5373       50.4081       40.8782       35.5642       32.0201       32.9141       30.8382       28.6021       27.4502       26.7597       27.3737       33.4169       34.8104       36.3919       32.7695       27.8610       22.4020       23.6995       26.6735       23.8084       30.7956       36.0888       32.4260       28.6849       25.9428        0.0000        0.0000        0.0000        0.0000        0.0000        0.0000        0.0000        0.0000        0.0000        0.0000        0.0000        0.0000        0.0000        0.0000        0.0000        0.0000        0.0000        0.0000        0.0000        0.0000        0.0000        0.0000        0.0000        0.0000        0.0000        0.0000        0.0000        0.0000        0.0000        0.0000        0.0000        0.0000        0.0000        0.0000        0.0000        0.0000        0.0000        0.0000        0.0000        0.0000        0.0000        0.0000        0.0000        0.0000        0.0000        0.0000        0.0000        0.0000        0.0000        0.0000        0.0000        0.0000        0.0000        0.0000        0.0000        0.0000        0.0000        0.0000        0.0000
        0.0000        0.0000        0.0000        0.0000        0.0000        0.0000        0.0000        0.0000        0.0000        0.0000        0.0000        0.0000        0.0000        0.0000        0.0000        0.0000        0.0000        0.0000        0.0000        0.0000        0.0000       25.2954       25.1600       18.6690       16.0698       16.0793       15.5022       18.6661       19.9118       21.8119       18.6668       17.5415       16.5504       12.7259        9.3532        9.8334        8.4405        7.3282       10.0126        9.1625        8.4961        8.8630        8.3825        2.4459        2.0047        0.4559        0.0000        0.4237        0.3854        0.1630        0.2762        0.0198        0.0180        0.0311        0.1692        0.4018        0.5356        0.1371        0.0446        0.0431        0.0575        0.0383        0.0542        0.1028        0.0777        0.3086        0.0986        0.0600        0.0240        0.0428        0.0037        0.0000        0.3203        0.2285        0.0098        0.8046        0.7939        1.1284        1.9237        2.2378        1.9554        2.5665        2.3698        1.3258        0.9518        0.4120        0.6141        0.3411        0.2106        0.7733        0.1671        1.0422        1.1604        1.4540        1.6401        2.0736        2.4305        2.5221        2.3622        2.6282        2.7602        1.9420        1.6496        1.0896        0.7232        0.9274        0.8855        0.7959        1.0029        1.8520        1.3750        2.0620        1.4772        1.0609        1.0729        0.9888        1.0048        0.9476        0.9824        0.8514        0.8598        0.7847        1.0595        1.8128        1.2258        1.0599        1.2350        4.4959        1.9740        1.7959        3.2014        5.5844        2.5312        2.8069        4.6383       10.9329        9.9692        5.3152        9.2358        6.0159        6.7135       12.0770       19.3980       48.0883       22.5131       13.0019       12.1860       14.3954       14.5475       16.1972       17.7721       17.7490       19.5943       20.7452       23.4686       28.4279       25.7389       27.2838       31.8428       41.9676       37.6651       39.6458       38.6902       40.4097       43.1461       40.7035       37.7590       36.8687       38.7273       37.0899       38.6387       36.8345       34.5652       33.5895       34.7439       55.9136       56.0136       49.1948       46.2684       38.4427       31.1386       33.7408       31.3301       26.9783       26.9548       41.6814       32.9875       35.9038       38.0592       35.5454        0.0000        0.0000        0.0000        0.0000        0.0000        0.0000        0.0000        0.0000        0.0000        0.0000        0.0000        0.0000        0.0000        0.0000        0.0000        0.0000        0.0000        0.0000        0.0000        0.0000        0.0000        0.0000        0.0000        0.0000        0.0000        0.0000        0.0000        0.0000        0.0000        0.0000        0.0000        0.0000        0.0000        0.0000        0.0000        0.0000        0.0000        0.0000        0.0000        0.0000        0.0000        0.0000        0.0000        0.0000        0.0000        0.0000        0.0000        0.0000        0.0000        0.0000        0.0000        0.0000        0.0000        0.0000        0.0000        0.0000        0.0000        0.0000        0.0000
        0.0000        0.0000        0.0000        0.0000        0.0000        0.0000        0.0000        0.0000        0.0000        0.0000        0.0000        0.0000        0.0000        0.0000        0.0000        0.0000        0.0000        0.0000        0.0000        0.0000        0.0000       28.1845       26.5744       17.3332       15.4346       16.0588       14.2766       15.2026       19.0087       15.7107       12.2480       13.4994       13.5494       11.5232        8.2728        9.1299        7.2768        6.8815        6.0480        5.4527        3.2365        4.8449        1.4012        0.0000        0.2392        0.0000        0.7268        1.1671        1.7034        0.9325        0.7685        0.2160        0.0176        0.0930        0.1313        0.7332        0.8900        0.7806        0.6753        0.8444        0.0848        0.3726        0.0246        0.1065        0.0314        0.9011        1.2923        0.1938        0.0434        0.0075        0.0053        0.0188        0.0000        0.0000        0.0000        0.9187        0.2028        0.2179        1.4325        1.6331        1.7653        2.3666        2.5550        1.0911        1.7669        0.7637        0.5621        0.0491        0.0325        0.2247        0.3702        2.3309        1.9154        1.8625        1.9255        2.1837        2.3843        2.4870        2.3675        2.2547        2.1426        1.7861        1.4401        0.9532        0.8376        1.5855        0.8256        0.8104        0.7789        0.9696        2.4422        3.8880        3.3736        2.7589        1.4141        1.2808        1.2195        1.2044        1.1144        1.0322        0.9651        1.1303        1.2652        1.1911        1.0646        1.4975        1.5064        1.9178        1.8873        1.7062        1.7936        2.1304        5.1733        2.5864        2.8127        7.5013        3.0272        3.4014        3.8468        4.6420        5.4355        5.9051        6.5720        9.2692       11.6516        9.9054       11.2749       14.2883       15.0017       16.5341       18.1180       19.5928       20.4723       20.9900       22.0231       23.1572       24.7415       29.6172       32.6003       39.9770       36.7656       39.4700       37.4917       41.1902       45.8840       45.3592       46.6546       48.5537       50.0981       52.2952       52.3188       50.2249       41.1147       42.2460       46.4006       62.2218       57.3468       50.9793       50.2172       46.7710       47.1482       43.3037       40.8654       42.0831       49.4568       49.3395       55.3300       45.8138       43.6932       45.7518        0.0000        0.0000        0.0000        0.0000        0.0000        0.0000        0.0000        0.0000        0.0000        0.0000        0.0000        0.0000        0.0000        0.0000        0.0000        0.0000        0.0000        0.0000        0.0000        0.0000        0.0000        0.0000        0.0000        0.0000        0.0000        0.0000        0.0000        0.0000        0.0000        0.0000        0.0000        0.0000        0.0000        0.0000        0.0000        0.0000        0.0000        0.0000        0.0000        0.0000        0.0000        0.0000        0.0000        0.0000        0.0000        0.0000        0.0000        0.0000        0.0000        0.0000        0.0000        0.0000        0.0000        0.0000        0.0000        0.0000        0.0000        0.0000        0.0000
        0.0000        0.0000        0.0000        0.0000        0.0000        0.0000        0.0000        0.0000        0.0000        0.0000        0.0000        0.0000        0.0000        0.0000        0.0000        0.0000        0.0000        0.0000        0.0000        0.0000        0.0000       26.1696       22.9155       18.5321       15.8206       14.3639       13.6401       15.3188       16.0148       15.5950       19.2329       15.9695       12.6274        9.6653        8.0665        9.3530        7.3450        5.5703        3.6638        3.0018        0.5400        2.1804        0.5896        0.0000        0.0000        0.0000        0.0000        2.4895        4.2635        0.1527        0.1341        0.2507        0.3018        0.1496        0.1634        0.0668        0.2497        0.4897        0.6819        0.2390        1.0591        0.1275        0.2527        0.0682        0.0373        0.0327        0.0267        0.6605        0.0312        0.0268        0.0933        0.0406        0.0000        0.0000        0.0000        0.8776        1.4188        0.3427        0.7753        1.1682        1.5314        2.0485        2.0793        2.0092        2.0157        2.5380        0.7066        0.1837        0.0316        0.0408        0.0914        1.4024        1.7820        1.4714        1.8697        1.9240        2.2521        2.5280        2.6500        2.4131        2.2354        1.6350        1.3233        0.7917        0.4596        0.3996        0.5002        1.7634        1.2420        1.1354        1.6955        1.7013        1.6036        1.6593        1.6054        1.4199        1.3960        1.3576        1.3671        1.1871        1.6013        3.2834        2.4114        1.2341        1.2639        1.2651        1.4615        2.1488        2.0670        1.8565        1.9210        2.2571        2.5919        2.6846        2.8782        2.7929        2.9618        3.2938        3.7020        4.3429        4.9213        5.3847        6.1315        7.4812        8.7303        9.3688       10.9769       14.4825       15.6360       17.1982       19.6203       20.5326       22.1090       25.2721       23.7892       26.1543       27.9496       29.7153       28.3611       36.4269       35.4881       33.7628       33.9517       34.6512       41.0788       44.5285       44.3665       48.0521       53.5084       53.4539       52.0040       53.5068       53.3745       46.1238       45.6028       56.4508       64.5874       70.2792       56.3336       51.1785       45.9536       53.5948       51.6522       54.2285       55.3925       63.7131       63.0891       55.0336       57.5412       65.1456       78.8583        0.0000        0.0000        0.0000        0.0000        0.0000        0.0000        0.0000        0.0000        0.0000        0.0000        0.0000        0.0000        0.0000        0.0000        0.0000        0.0000        0.0000        0.0000        0.0000        0.0000        0.0000        0.0000        0.0000        0.0000        0.0000        0.0000        0.0000        0.0000        0.0000        0.0000        0.0000        0.0000        0.0000        0.0000        0.0000        0.0000        0.0000        0.0000        0.0000        0.0000        0.0000        0.0000        0.0000        0.0000        0.0000        0.0000        0.0000        0.0000        0.0000        0.0000        0.0000        0.0000        0.0000        0.0000        0.0000        0.0000        0.0000        0.0000
        0.0000        0.0000        0.0000        0.0000        0.0000        0.0000        0.0000        0.0000        0.0000        0.0000        0.0000        0.0000        0.0000        0.0000        0.0000        0.0000        0.0000        0.0000        0.0000        0.0000        0.0000        0.0000       23.0010       22.1453       17.4396       14.8773       14.1388       13.7578       12.9516       14.3545       19.2741       15.1287       12.0851       11.1815        9.5536       10.4727        8.2930        5.7847        4.0184        2.3403        0.8498        0.2565        0.2910        0.0000        0.0000        0.0000        0.0000        1.0571        3.9159        0.2868        0.0107        0.1210        0.2953        0.2483        0.1232        0.2462        0.0264        0.7239        0.7115        0.6964        0.3606        0.0248        0.3750        0.2092        0.0393        0.0351        0.0522        0.0252        0.0360        0.0739        0.0589        0.0000        0.0000        0.0000        0.0313        0.8563        0.0855        0.4416        0.8078        2.6363        2.1490        2.0722        0.8735        0.4582        1.3768        2.8689        1.5366        0.4381        0.2336        0.1557        0.0917        0.8279        1.7781        1.1536        1.1769        1.6763        2.2866        1.8775        2.5760        2.5051        1.7677        1.9352        1.2354        0.7675        0.4729        0.4090        0.5303        0.8407        0.9000        0.9676        1.4092        1.5299        1.6525        1.6729        1.7682        1.5552        1.5923        1.5538        1.5069        2.4495        3.4323        1.2445        1.1577        0.9598        1.2147        1.5629        1.4078        2.3652        2.3684        2.1913        2.2860        2.4833        2.7179        2.9101        3.1240        3.0233        3.1673        3.4304        3.7863        4.2832        4.6920        5.2506        5.9588        8.1917       12.7117        9.7702       11.5067       14.2167       15.8800       17.8542       19.8380       22.2298       24.3628       25.7812       25.6014       25.4088       27.1271       25.7121       26.7316       31.7279       31.2814       32.8294       43.3872       43.0845       38.3247       47.6947       52.8204       40.3683       39.1590       42.5126       52.9360       59.3829       62.6140       52.6208       56.4880       58.0465       61.4336       54.4694       48.6861       59.8757       71.4966       66.8014       69.0525       78.0250       92.6996      105.5558       77.3657       61.0793       65.3006       73.2514       74.3919        0.0000        0.0000        0.0000        0.0000        0.0000        0.0000        0.0000        0.0000        0.0000        0.0000        0.0000        0.0000        0.0000        0.0000        0.0000        0.0000        0.0000        0.0000        0.0000        0.0000        0.0000        0.0000        0.0000        0.0000        0.0000        0.0000        0.0000        0.0000        0.0000        0.0000        0.0000        0.0000        0.0000        0.0000        0.0000        0.0000        0.0000        0.0000        0.0000        0.0000        0.0000        0.0000        0.0000        0.0000        0.0000        0.0000        0.0000        0.0000        0.0000        0.0000        0.0000        0.0000        0.0000        0.0000        0.0000        0.0000        0.0000        0.0000
        0.0000        0.0000        0.0000        0.0000        0.0000        0.0000        0.0000        0.0000        0.0000        0.0000        0.0000        0.0000        0.0000        0.0000        0.0000        0.0000        0.0000        0.0000        0.0000        0.0000        0.0000       36.0547       31.2207       18.8683       15.1937       12.8804       12.1560       11.9573       15.0275       17.2951       12.9846       10.7853       17.9360       15.3999        9.2451       10.5592       16.8081       18.2692       16.3276       21.9444       33.2636       21.5099       14.2925        8.2210        8.2742        6.5003        5.2186        0.3708        0.5279        0.2571        0.4381        0.7326        0.1400        0.0547        0.6549        1.3049        0.2282        0.6959        0.1050        0.1147        0.1749        0.0562        0.2144        0.3311        0.5461        2.0314        3.1082        1.4997        1.3936        0.4616        0.8920        0.0477        0.0585        0.1047        0.0815        0.0353        0.0630        0.1537        0.1120        0.9480        0.7828        0.9644        2.0392        2.4840        1.6156        1.6645        1.9765        1.7615        1.1059        0.7915        0.5165        0.4420        0.5959        0.4675        0.1991        1.1642        1.2411        1.3845        1.3691        1.5828        2.4281        2.2785        1.9982        1.0240        0.7201        0.6403        0.7724        1.5720        1.3471        1.7803        1.6108        2.1538        3.0275        2.4196        3.8075        3.2644        3.7358        2.0592        2.9107        5.0044        2.7955        0.9808        4.2847        2.6723        3.6076        3.1173        1.5993        2.4951        2.7992        2.8649        2.9799        3.4469        3.7442        3.8825        3.8886        3.5851        4.7944        3.7631        4.0304        3.6212        4.0549        4.2991        4.9601        5.8872        6.5931        7.7637        9.3128       13.2160       15.2046       17.3678       19.6660       27.1043       30.1617       31.3876       33.7561       31.5074       35.0733       40.8331       36.1063       38.0922       39.5439       44.0701       45.2379       55.8207       55.1615       40.5431       41.2336       44.0226       45.2213       54.1647       70.2995      100.9848       99.5553       87.2345       73.7262       75.1279       69.2435       66.0188       65.9227       82.4105       94.7635       92.7650       85.7842       81.5465       94.5126      108.8820      102.4468       82.9447       85.4567       96.0570      109.3911      124.8044        0.0000        0.0000        0.0000        0.0000        0.0000        0.0000        0.0000        0.0000        0.0000        0.0000        0.0000        0.0000        0.0000        0.0000        0.0000        0.0000        0.0000        0.0000        0.0000        0.0000        0.0000        0.0000        0.0000        0.0000        0.0000        0.0000        0.0000        0.0000        0.0000        0.0000        0.0000        0.0000        0.0000        0.0000        0.0000        0.0000        0.0000        0.0000        0.0000        0.0000        0.0000        0.0000        0.0000        0.0000        0.0000        0.0000        0.0000        0.0000        0.0000        0.0000        0.0000        0.0000        0.0000        0.0000        0.0000        0.0000        0.0000
        0.0000        0.0000        0.0000        0.0000        0.0000        0.0000        0.0000        0.0000        0.0000        0.0000        0.0000        0.0000        0.0000        0.0000        0.0000        0.0000        0.0000        0.0000        0.0000        0.0000       45.4828       39.5924       34.1667       20.5409       15.9156       13.1629       12.4635       13.7291       21.3928       21.2495       14.9935       18.3212       13.8543       16.2397       16.5747       21.4534       19.0371       30.8468       16.3782       25.4773       20.8088       22.1817       27.2302       26.5635       19.8174       13.5237        8.0963        0.3159        1.1515        0.4461        0.1178        0.1526        0.1397        0.8867        1.6451        1.1505        1.3430        1.2934        2.5001        2.4455        0.7190        1.5477        0.3881        0.3858        0.7062        1.2991        1.1733        0.5421        0.3125        0.8142        0.9391        0.1564        0.3782        0.9198        0.6948        0.4903        0.3751        0.1335        0.0724        0.5848        0.6002        0.9424        0.9803        1.2793        1.1227        0.9839        1.4150        1.1316        0.7374        0.7422        0.8946        0.1413        0.4655        0.1068        0.3880        0.6928        0.8296        0.9264        1.0619        1.3205        1.6043        1.6364        1.2937        0.9129        0.7567        0.8360        0.8730        1.5850        1.4455        1.5988        1.9938        1.9235        2.0245        3.2094        2.8259        1.7136        2.7206        2.8603        2.2815        1.0263        0.9656        0.9590        1.9984        2.7423        4.3182        5.3634        4.2151        2.8852        3.1723        3.2228        3.4917        4.0112        4.3703        4.4914        6.7467        3.9321        8.9675        4.2394        4.2359        3.8014        3.8301        4.0765        4.6065        5.6337        6.0608        7.3885       10.3129       13.3508       15.3473       17.8555       20.8921       28.3775       32.6614       34.4422       39.1043       31.6899       31.8508       31.4535       32.7128       38.5849       41.1514       46.2756       36.6247       39.7566       38.4455       55.1588       55.5072       47.2328       49.8912       61.5779       75.6263       96.5407       87.3389       87.0359       85.8952      101.9662       94.5452       79.7535       76.5432       96.2653       91.0045      106.1901       92.7986       83.3185       93.5035       90.4020      103.1609       98.6093      106.7244      110.2258      119.0575      131.3686      148.8739        0.0000        0.0000        0.0000        0.0000        0.0000        0.0000        0.0000        0.0000        0.0000        0.0000        0.0000        0.0000        0.0000        0.0000        0.0000        0.0000        0.0000        0.0000        0.0000        0.0000        0.0000        0.0000        0.0000        0.0000        0.0000        0.0000        0.0000        0.0000        0.0000        0.0000        0.0000        0.0000        0.0000        0.0000        0.0000        0.0000        0.0000        0.0000        0.0000        0.0000        0.0000        0.0000        0.0000        0.0000        0.0000        0.0000        0.0000        0.0000        0.0000        0.0000        0.0000        0.0000        0.0000        0.0000        0.0000        0.0000
        0.0000        0.0000        0.0000        0.0000        0.0000        0.0000        0.0000        0.0000        0.0000        0.0000        0.0000        0.0000        0.0000        0.0000        0.0000        0.0000        0.0000        0.0000        0.0000        0.0000       53.3376       44.4601       37.0283       25.9075       19.7091       16.7787       15.3539       22.8363       19.3359       15.2036       14.4012       16.2233       22.8398       24.3071       20.2193       22.7192       25.3755       15.5532       17.3510       25.6760       34.7530       32.5374       30.4705       33.0743       33.5237       31.8756       27.4502        3.1453        5.4092        4.0841        3.4230        2.4552        0.2486        2.1947        1.1705        0.9236        0.2824        3.5017        5.2551        3.5858        2.1605        0.2820        1.5136        2.3781        2.6652        1.7865        1.6216        2.0699        2.0939        1.9625        1.3500        0.2411        0.1657        0.3158        0.6752        0.4035        0.6167        0.9620        0.2227        0.9742        0.7835        0.8604        0.5360        0.7500        0.7971        0.8896        0.8454        1.0671        0.6933        0.4757        0.3537        0.1413        0.3051        0.4874        0.4360        0.5979        0.7394        0.7679        0.7411        1.0512        1.6467        1.1874        1.0050        0.7492        0.7332        0.6245        0.8458        1.2437        1.3900        1.7847        1.5372        1.4871        2.2052        2.1993        2.2763        2.2757        4.0014        5.4121        5.8401        2.1861        1.4669        1.4759        2.9808        1.2705        2.7115        6.4940        7.4570        3.5470        3.8080        4.0194        4.3498        4.8928        5.3417        6.9728        5.3000        4.6462        4.5525        4.5529        4.7832        4.1236        5.0211        4.3943        4.8557        5.7073        6.4187        7.3876        9.2175       14.0694       15.5094       18.8248       22.6945       32.0715       32.8102       34.6682       35.5776       27.9712       24.9559       25.8743       26.3964       31.6357       31.9271       34.8722       36.7941       36.9973       39.2556       40.6947       42.9813       47.9277       55.6332       63.0264       75.8788       86.3619       84.9486       90.7748       86.8661       99.3614      110.5182      110.8130       80.6323       85.7320       90.6540      116.1192      125.8870      106.1053      104.4193       98.2196      112.4690      110.5558      108.7276      112.5991      122.2991      129.2399      142.7543      118.4695        0.0000        0.0000        0.0000        0.0000        0.0000        0.0000        0.0000        0.0000        0.0000        0.0000        0.0000        0.0000        0.0000        0.0000        0.0000        0.0000        0.0000        0.0000        0.0000        0.0000        0.0000        0.0000        0.0000        0.0000        0.0000        0.0000        0.0000        0.0000        0.0000        0.0000        0.0000        0.0000        0.0000        0.0000        0.0000        0.0000        0.0000        0.0000        0.0000        0.0000        0.0000        0.0000        0.0000        0.0000        0.0000        0.0000        0.0000        0.0000        0.0000        0.0000        0.0000        0.0000        0.0000        0.0000        0.0000
        0.0000        0.0000        0.0000        0.0000        0.0000        0.0000        0.0000        0.0000        0.0000        0.0000        0.0000        0.0000        0.0000        0.0000        0.0000        0.0000        0.0000        0.0000        0.0000        0.0000       57.6700       48.7348       42.3230       34.0230       28.1521       22.4809       24.2594       28.2708       20.8994       16.3392       17.5550       29.5661       22.3719       19.0104       20.3723       17.5657       15.4944       14.5173       13.5905       29.1939       48.9362       52.2039       36.5480       15.8351       28.3818       26.8079       24.6943        8.4038        5.1483        2.7956        4.2918        4.1699        2.1696        3.1755        3.5547        1.2837        3.2352        1.2735        2.6999        2.5490        4.2328        4.7628        7.6997        3.9321        2.4155        1.9129        1.0588        1.1119        0.8958        0.3509        0.4214        0.3551        0.3153        0.0745        0.2648        0.0908        0.3235        0.7607        0.1317        1.2269        1.6385        1.9297        1.0210        1.0027        0.7397        0.6615        0.5758        0.4712        0.5089        0.4413        0.2518        0.0794        0.4138        0.2166        0.5188        0.4826        0.5013        0.6751        0.6876        0.8981        1.0396        0.9037        0.7992        0.6856        0.7729        1.0035        0.6805        0.8294        1.6892        3.0483        3.3531        3.7870        1.8317        1.7971        2.4667        3.4215        8.7697        2.7257        3.2255        1.8234        2.2436        2.0703        1.9408        3.7979        4.6771        4.0913        2.3145        4.2044        4.8200        5.1486        5.5462        6.0898        6.5765        6.7447        6.5678        5.7042        5.6457        5.6533        5.6892        5.0207        6.3694        9.2255       10.2145       13.4758        7.9472        8.1407        9.7693       14.3281       16.3589       18.3440       20.2110       26.6248       30.1245       31.4108       30.9213       25.1313       24.8204       25.1164       26.3504       34.3607       36.2691       37.3513       39.2475       37.4025       39.1092       41.4032       51.8918       59.6908       59.5779       61.4276       59.4091       61.2073       72.4016       75.5681       82.3178       94.8540      115.9900      114.0447      109.2730      105.6992      101.3252      108.0951      125.5955      111.0856      116.7216      108.0480      106.7129      105.0807      107.5503      111.7712      120.1610      130.2924      148.9647      110.2097      118.1934        0.0000        0.0000        0.0000        0.0000        0.0000        0.0000        0.0000        0.0000        0.0000        0.0000        0.0000        0.0000        0.0000        0.0000        0.0000        0.0000        0.0000        0.0000        0.0000        0.0000        0.0000        0.0000        0.0000        0.0000        0.0000        0.0000        0.0000        0.0000        0.0000        0.0000        0.0000        0.0000        0.0000        0.0000        0.0000        0.0000        0.0000        0.0000        0.0000        0.0000        0.0000        0.0000        0.0000        0.0000        0.0000        0.0000        0.0000        0.0000        0.0000        0.0000        0.0000        0.0000        0.0000        0.0000
        0.0000        0.0000        0.0000        0.0000        0.0000        0.0000        0.0000        0.0000        0.0000        0.0000        0.0000        0.0000        0.0000        0.0000        0.0000        0.0000        0.0000        0.0000        0.0000        0.0000        0.0000       63.3816       59.9483       73.8137       64.7516       61.2762       55.4286       41.9595       36.2456       34.6844       35.0685       40.4617       37.0061       36.3523       40.6515       53.4793       53.3467       53.7585       54.4301       60.4921       60.0509       58.3774       54.0628       28.3315       21.5845       19.5132       22.3431       11.8064       19.0577       11.7452        5.6546        6.1282       14.2929        7.8674        4.8205        3.2749        3.8502        3.8603        6.4267        6.5600        6.6154        8.2748        5.6274        4.8758        3.5137        2.2512        1.2386        1.1906        0.9474        1.8602        2.0324        1.0887        0.7089        0.2842        0.3159        0.4772        0.4205        1.2127        1.7313        1.3426        1.1220        1.5205        2.9899        1.2925        0.9497        1.3000        0.9374        0.4524        0.1580        0.7785        0.4983        0.0976        0.0853        0.2845        0.7701        0.6301        0.6987        0.2659        0.0000        0.4376        0.3713        0.9931        0.8260        0.2407        0.5316        0.7903        3.5114        1.2344        0.7809        0.3215        0.6230        0.6493        0.4792        1.3487        1.2698        3.0795        5.9941        5.8168       11.4353        4.9630        4.7721        5.1318        6.3002        2.9112        2.5779        2.8766        3.6950        6.0699        7.0232        8.1041        8.1477        8.8609        9.5263        9.6804        9.4244        8.7071       14.2591       11.0863       10.8950        7.3852        7.8249        7.9786       25.2628       65.4754       29.5424       10.2413       16.0101       15.2531       16.6988       23.5766       26.0824       21.9318       24.3906       25.6799       28.1398       26.2476       27.3332       27.0190       27.7316       33.4080       32.7354       38.1636       40.9885       47.1164       45.3323       49.4116       61.6872       68.0842       68.4847       59.1850       63.8780       71.4528       79.8231       85.0436       95.1525       95.0201      103.7019      113.6096      105.7566      104.6852      114.5082      106.8451      111.3685      126.6890      120.6409      125.2232      127.6569      122.7760      122.0964      121.3168      131.6664      136.1659      146.9250      114.5159      112.9801       38.8800        0.0000        0.0000        0.0000        0.0000        0.0000        0.0000        0.0000        0.0000        0.0000        0.0000        0.0000        0.0000        0.0000        0.0000        0.0000        0.0000        0.0000        0.0000        0.0000        0.0000        0.0000        0.0000        0.0000        0.0000        0.0000        0.0000        0.0000        0.0000        0.0000        0.0000        0.0000        0.0000        0.0000        0.0000        0.0000        0.0000        0.0000        0.0000        0.0000        0.0000        0.0000        0.0000        0.0000        0.0000        0.0000        0.0000        0.0000        0.0000        0.0000        0.0000        0.0000        0.0000        0.0000
        0.0000        0.0000        0.0000        0.0000        0.0000        0.0000        0.0000        0.0000        0.0000        0.0000        0.0000        0.0000        0.0000        0.0000        0.0000        0.0000        0.0000        0.0000        0.0000        0.0000        0.0000       65.4552       60.9009       79.7543       80.8718       76.8205       67.1860       51.3172       45.4612       42.6545       42.5131       41.0465       43.5347       45.2310       52.1307       61.4112       67.2554       68.6419       68.4467       67.1580       65.6380       63.4337       51.5824       21.8232       34.6052       12.4299       11.9568        7.3053        7.1774       10.4498       10.4879       13.1894        8.3463        6.5718        5.2790        4.1231        3.0433        4.2476        5.6954        6.4125        8.9063        8.2421        7.0690        6.6970        3.6826        1.8347        1.1843        0.8673        2.0613        2.2828        2.8173        1.6019        1.4233        0.6501        0.3687        0.1643        0.4386        2.0950        3.5718        1.8403        1.0076        0.9557        2.1816        1.5596        3.1961        2.0837        1.1481        0.0725        0.0829        0.5329        0.0575        0.0000        2.1227        0.5887        1.4968        0.6452        0.7796        0.7488        0.0853        0.3005        0.1538        0.3809        0.7312        0.5655        1.5134        0.3802        0.2783        0.7780        1.5845        0.6583        0.2801        2.1685        0.7036        1.0517        0.2207        4.5541       12.4075        5.9691        2.6206        8.9813        9.7542        8.0988        9.0167        4.8054        2.9960        5.2954        4.3378        7.1858        8.3496        9.0558       10.1843       11.7646       11.1473       11.3358       11.0653       10.2896       10.0867        9.9994       14.1302        8.7364       11.1251       36.8164       92.4112       47.5568        9.6556       17.6827       13.1473       14.4390       14.8246       16.4076       16.8326       20.3440       23.8000       23.7745       24.4701       25.4651       25.3055       26.2332       27.4831       29.6538       30.6265       40.3807       33.9566       35.4115       44.4497       55.2285       66.7972       65.6819       63.8136       70.3465       84.1588       87.5264       81.9251       82.9469       88.8066       87.8014       98.9468      101.9289      116.8737      111.0626      114.4181      127.4043      129.7171      145.3506      139.2758      145.6612      135.7816      126.4286      127.0210      130.3792      141.8700      138.3760      150.2526      139.2649      114.8489       39.6900        0.0000        0.0000        0.0000        0.0000        0.0000        0.0000        0.0000        0.0000        0.0000        0.0000        0.0000        0.0000        0.0000        0.0000        0.0000        0.0000        0.0000        0.0000        0.0000        0.0000        0.0000        0.0000        0.0000        0.0000        0.0000        0.0000        0.0000        0.0000        0.0000        0.0000        0.0000        0.0000        0.0000        0.0000        0.0000        0.0000        0.0000        0.0000        0.0000        0.0000        0.0000        0.0000        0.0000        0.0000        0.0000        0.0000        0.0000        0.0000        0.0000        0.0000        0.0000        0.0000        0.0000
        0.0000        0.0000        0.0000        0.0000        0.0000        0.0000        0.0000        0.0000        0.0000        0.0000        0.0000        0.0000        0.0000        0.0000        0.0000        0.0000        0.0000        0.0000        0.0000        0.0000        0.0000       61.7225       60.5436       81.3409       83.1141       79.5817       70.6214       53.6406       47.0903       44.5125       45.9046       45.4778       47.9016       51.7596       55.1951       64.5237       72.8510       73.8660       68.7193       64.4722       60.1198       51.9174       45.6875       19.1003       15.3024        9.4291       13.7417       27.9389       29.7224       18.7174       12.1665       21.0122       16.9819        9.8724        7.7745        4.9277        3.7597        3.8506        5.3693        7.0803        6.7003        5.3677        5.3708        7.1225        5.0814        1.8569        1.6335        0.6078        0.6205        2.0883        1.3200        2.6020        2.5674        0.7655        1.1094        1.0915        1.4611        1.7007        2.2251        1.6169        1.3205        1.0620        0.9505        0.8446        1.6057        0.7376        1.0825        0.1119        0.0268        0.1288        0.1041        0.4968        0.7134        0.0528        1.3443        0.8017        0.1350        0.3369        0.4606        0.5094        1.1960        0.0284        0.3541        0.3263        0.7929        0.5270        0.0711        0.7523        0.5649        2.4477        0.5114        2.4832        3.1427        5.4397        2.2183        3.5757        8.5455        5.3028        2.1270        8.5046        7.4582        8.3402       14.9700        4.4012        3.4826        3.7775        4.8858        8.5938        9.8678       10.1120       15.8475       16.1708       12.2627       12.5168       12.3286       11.5558       11.4867       11.6901       11.4163       10.2963        9.9248       10.0427       13.3850       13.8001       11.3013       13.8723       15.3841       17.6885       28.6814       15.6135       16.9022       19.8652       21.3738       22.6707       26.1302       24.4809       25.4018       26.4932       28.0316       29.9654       31.3752       33.0551       35.0407       38.4912       51.0377       53.9058       51.8037       57.6851       60.2494       79.5956       87.6457      101.8589      101.5961       88.7970       97.2591       95.4790      103.9292       99.7720      105.2625      111.3635      111.8286      125.0970      136.6290      132.2666      151.6833      157.8985      145.8680      142.5212      137.2395      138.6175      149.0460      139.3679      134.6155      134.3157      117.9990       33.7800        0.0000        0.0000        0.0000        0.0000        0.0000        0.0000        0.0000        0.0000        0.0000        0.0000        0.0000        0.0000        0.0000        0.0000        0.0000        0.0000        0.0000        0.0000        0.0000        0.0000        0.0000        0.0000        0.0000        0.0000        0.0000        0.0000        0.0000        0.0000        0.0000        0.0000        0.0000        0.0000        0.0000        0.0000        0.0000        0.0000        0.0000        0.0000        0.0000        0.0000        0.0000        0.0000        0.0000        0.0000        0.0000        0.0000        0.0000        0.0000        0.0000        0.0000        0.0000        0.0000        0.0000
        0.0000        0.0000        0.0000        0.0000        0.0000        0.0000        0.0000        0.0000        0.0000        0.0000        0.0000        0.0000        0.0000        0.0000        0.0000        0.0000        0.0000        0.0000        0.0000        0.0000        0.0000       54.7423       55.7996       80.2928       81.0178       72.2485       63.8019       47.9959       41.8625       40.8249       44.7317       46.6914       50.3046       53.5599       56.9124       67.8161       71.1393       73.5642       63.4897       58.2101       52.0695       46.2542       38.1888       17.9089       21.0138       19.8536       15.3835       26.9061       21.4633       13.9324       12.6394       18.3412       22.6123        5.2610        4.9492        5.8481        3.3625        3.7831        3.8286        5.8806        6.2048        4.0374        4.4099        4.9545        2.6845        3.1689        3.6025        4.2571        1.8089        1.7024        2.1860        1.3613        0.9999        1.3762        1.7168        1.5264        1.2519        0.9092        1.8763        2.6104        1.5810        1.4401        1.4562        0.6069        0.4970        0.4230        0.6803        0.0900        0.0451        0.0644        0.0927        1.5490        0.1076        0.5396        0.1102        0.4515        1.0998        1.4657        0.9220        0.2661        0.5911        0.0816        0.6275        0.7135        1.0177        1.6174        0.1822        0.6087        0.4887        4.2211        0.6724        5.7000        3.6619        2.3974        1.5302        4.3222        5.9450        3.5194        2.6810        9.3320       12.9618        8.8761        7.8439        4.5968        4.0174        4.2692        5.3899        9.7001       10.0860       10.8234       11.4375       14.9386       17.6212       13.4562       13.3001       12.6292       12.8916       13.1538       13.0824       12.0597       11.9776       13.9261       12.7990       12.8992       14.7673       14.3234       14.9635       16.0329       16.7134       17.4111       18.2384       20.4956       21.3475       24.7588       29.6282       24.6029       25.9337       27.2169       28.9094       31.2740       32.9853       34.8008       40.1200       41.8819       44.8088       45.8101       52.9733       69.8119       68.7076       78.9202       73.2931       91.5509      109.0327       99.4452      109.1554      104.1833      100.4590      102.3790      105.2476      105.1576      106.7940      114.6201      134.6593      134.3493      140.3226      146.3815      161.8786      151.1143      148.1329      146.2263      150.1396      134.5699      134.0517      136.9091      114.8385        0.0000        0.0000        0.0000        0.0000        0.0000        0.0000        0.0000        0.0000        0.0000        0.0000        0.0000        0.0000        0.0000        0.0000        0.0000        0.0000        0.0000        0.0000        0.0000        0.0000        0.0000        0.0000        0.0000        0.0000        0.0000        0.0000        0.0000        0.0000        0.0000        0.0000        0.0000        0.0000        0.0000        0.0000        0.0000        0.0000        0.0000        0.0000        0.0000        0.0000        0.0000        0.0000        0.0000        0.0000        0.0000        0.0000        0.0000        0.0000        0.0000        0.0000        0.0000        0.0000        0.0000        0.0000
        0.0000        0.0000        0.0000        0.0000        0.0000        0.0000        0.0000        0.0000        0.0000        0.0000        0.0000        0.0000        0.0000        0.0000        0.0000        0.0000        0.0000        0.0000        0.0000        0.0000        0.0000        0.0000       64.2346       69.3264       72.0775       70.0894       60.8405       37.6510       31.3502       31.6792       38.9149       74.5752       85.6258       92.9677       96.0889       91.9861       94.6362       90.5282       79.5736       46.2401       38.4999       31.3490       24.7625        6.6009        3.1178        5.2738        5.0559       20.6362       11.4793        7.0917        9.1556       10.7114        7.9697        6.1611        2.7266        0.8949        1.1039        1.7157        1.8458        2.7188        4.4473        3.9877        2.7243        3.0893        1.9464        2.4861        3.2243        4.0764        1.7814        0.9130        0.9400        1.6232        1.6364        1.2621        0.7801        1.8876        3.0879        3.6864        3.6330        2.9515        3.5923        2.8963        2.6520        1.2427        0.9183        0.8525        1.5281        0.8877        0.6660        1.2082        0.7197        0.8062        0.5954        0.4277        0.8059        1.9021        1.1945        1.3119        0.9083        1.9586        0.3581        0.8740        0.5527        0.4811        1.9205        1.1062        0.2028        0.4047        1.1346        1.0684        0.1351        0.5466        2.7006        1.7387        0.3801       14.2693       18.6933       10.5189        8.4081        9.0660       11.9722       10.6328        9.3282        5.8602        8.5871        5.3557        6.6426        9.3268       10.6046       11.3280       11.9397       12.8682       13.5839       14.0874       14.3348       14.1772       14.7328       15.1861       15.0308       19.8874       23.8757       19.6786       16.6721       17.8491       19.8482       19.3229       19.8960       26.3209       25.0985       26.3106       24.7922       19.3832       19.5924       25.7998       27.6186       24.3035       25.7832       27.3042       29.3739       32.3811       34.2985       36.2262       41.1825       41.2137       48.7060       49.5502       51.8187       67.2068       70.8610       68.8401       74.0713       84.6198      101.5932       97.3579      100.9139      122.8698      104.4634      106.1237      116.8729      115.8275      126.0192      137.4928      135.9215      144.6422      133.7501      136.3731      146.7187      141.9012      139.9975      147.0834      146.9205      141.0387      146.9000      151.1715      144.2503      110.1070      113.8992      121.6001      129.9852        0.0000        0.0000        0.0000        0.0000        0.0000        0.0000        0.0000        0.0000        0.0000        0.0000        0.0000        0.0000        0.0000        0.0000        0.0000        0.0000        0.0000        0.0000        0.0000        0.0000        0.0000        0.0000        0.0000        0.0000        0.0000        0.0000        0.0000        0.0000        0.0000        0.0000        0.0000        0.0000        0.0000        0.0000        0.0000        0.0000        0.0000        0.0000        0.0000        0.0000        0.0000        0.0000        0.0000        0.0000        0.0000        0.0000        0.0000        0.0000        0.0000        0.0000
        0.0000        0.0000        0.0000        0.0000        0.0000        0.0000        0.0000        0.0000        0.0000        0.0000        0.0000        0.0000        0.0000        0.0000        0.0000        0.0000        0.0000        0.0000        0.0000        0.0000        0.0000        0.0000        0.0000        0.0000        0.0000        0.0000       52.4842       34.6215       28.4956       28.7717       37.0595       76.6605       91.7274       99.3132       99.3549       91.8568       91.8609       85.0039       71.2375       38.5534       29.3661       23.3511       16.8943        0.5051        7.0759        9.7296       11.1123       14.6837       18.2477       11.6267        8.3653       12.2605        9.1870        4.0839        3.4630        1.1266        1.4029        1.5514        1.7780        1.8928        3.8409        2.8289        2.9683        2.4450        2.1753        3.0474        2.0054        1.4652        1.2437        1.1137        0.8632        0.9422        1.4372        2.5437        1.9124        2.5219        3.2421        3.6108        3.9516        3.4103        3.6131        3.4469        2.8417        1.4934        1.1081        0.8690        0.9763        1.0823        0.9139        0.9958        0.7897        0.6707        0.7356        0.6195        0.5080        2.3585        0.9408        1.4802        1.9836        1.0664        0.5349        1.3053        0.4554        0.5983        1.2893        0.3520        0.1124        0.1470        0.4221        0.6384        0.1758        3.8688        0.4638        1.7235        2.7803       11.6056        9.3975        8.9685       10.6893       13.4930       11.9014       11.7870       10.4222        7.5933       10.0497        5.9655        7.2711       10.0931       11.3664       12.1750       12.8093       13.7591       14.4624       14.9890       15.4605       17.0323       16.3618       16.9144       18.8100       18.5621       18.5880       18.1715       32.7611       51.1078       40.8564       22.4465       22.9079       27.5388       32.7650       32.7720       24.6197       20.4247       20.0939       20.7416       22.3467       25.0496       26.7314       28.4872       30.5277       33.9977       36.2426       48.9470       46.4132       42.3347       45.3078       47.4110       50.7176       52.3247       64.6359       74.0731       78.9268       89.4210       95.8793      101.6103      104.9482      112.9130      103.4638      109.6321      119.9493      125.1038      125.1661      133.1203      157.9902      158.4493      149.3528      154.8465      155.4319      162.1612      148.1860      157.7298      155.8887      137.5187      150.0512      152.3596      157.4027      113.8878      117.6988      124.7990      128.8299        0.0000        0.0000        0.0000        0.0000        0.0000        0.0000        0.0000        0.0000        0.0000        0.0000        0.0000        0.0000        0.0000        0.0000        0.0000        0.0000        0.0000        0.0000        0.0000        0.0000        0.0000        0.0000        0.0000        0.0000        0.0000        0.0000        0.0000        0.0000        0.0000        0.0000        0.0000        0.0000        0.0000        0.0000        0.0000        0.0000        0.0000        0.0000        0.0000        0.0000        0.0000        0.0000        0.0000        0.0000        0.0000        0.0000        0.0000        0.0000        0.0000        0.0000
        0.0000        0.0000        0.0000        0.0000        0.0000        0.0000        0.0000        0.0000        0.0000        0.0000        0.0000        0.0000        0.0000        0.0000        0.0000        0.0000        0.0000        0.0000        0.0000        0.0000        0.0000        0.0000        0.0000        0.0000        0.0000        0.0000        0.0000       27.1086       22.1359       24.3574       33.6060       71.3970       87.2828       93.7031       91.5635       82.9025       80.9112       73.1487       59.6006       31.0079       23.9388       16.8304       13.6918       15.2013       12.4560        8.4580        6.3673       10.1772       11.3081        8.0406       13.4567        7.8058        3.0888        7.6301        6.0343        2.7032        1.8909        1.3095        1.2112        2.1201        2.3124        1.9936        1.7440        1.6581        2.5015        2.2149        1.7404        1.3801        1.3217        1.7779        1.0994        0.9027        1.1565        1.6266        1.3627        2.1155        2.6682        3.0917        3.3677        3.8926        3.6297        3.4341        2.8516        1.5887        1.1143        1.1056        1.5988        2.1387        5.1351        1.4400        1.0780        0.8897        0.7938        0.7887        0.6460        0.5452        0.0886        0.6383        0.6536        0.2547        0.4087        0.9048        0.2376        0.1336        0.1405        0.0657        0.0000        0.2226        0.1224        0.0119        0.1468        0.2534        0.2470        5.1951        3.7123        8.5828        8.3063       11.4479       10.9499       12.1483       13.4968       11.8166       10.6375        8.6731        8.0324        6.2169        7.5773       10.5448       12.0138       13.0184       13.8038       14.8625       16.3041       21.1577       23.3904       17.7340       18.0481       18.4531       18.9962       21.7988       27.8719       26.9369       35.9491       62.6261       31.6758       24.2497       24.4683       27.0477       27.0627       31.3757       30.7081       24.2538       21.4084       22.2729       27.5239       27.0100       29.2599       30.8035       33.0511       36.8604       44.5529       52.0373       52.9679       49.5063       51.6442       55.5674       55.2722       57.8749       67.9899       69.1602       84.1346       86.3000       93.6401       92.9257      105.4608      104.8277      123.7973      122.4480      127.8689      129.7995      132.7850      142.0986      143.3611      150.6787      148.5246      153.3526      151.0280      132.2869      147.9213      160.3395      152.3101      138.0582      144.0873      146.9732      148.3046      102.1591      103.5024      114.5119      118.1345       57.1500        0.0000        0.0000        0.0000        0.0000        0.0000        0.0000        0.0000        0.0000        0.0000        0.0000        0.0000        0.0000        0.0000        0.0000        0.0000        0.0000        0.0000        0.0000        0.0000        0.0000        0.0000        0.0000        0.0000        0.0000        0.0000        0.0000        0.0000        0.0000        0.0000        0.0000        0.0000        0.0000        0.0000        0.0000        0.0000        0.0000        0.0000        0.0000        0.0000        0.0000        0.0000        0.0000        0.0000        0.0000        0.0000        0.0000        0.0000        0.0000        0.0000
        0.0000        0.0000        0.0000        0.0000        0.0000        0.0000        0.0000        0.0000        0.0000        0.0000        0.0000        0.0000        0.0000        0.0000        0.0000        0.0000        0.0000        0.0000        0.0000        0.0000        0.0000        0.0000        0.0000        0.0000        0.0000        0.0000        0.0000        0.0000        0.0000        0.0000       28.1032       59.3781       71.5616       76.1302       72.8624       68.0732       64.1702       55.9372       44.6331       23.2026       16.6814       13.2607       13.8216       16.4537       19.9104       10.5101        5.4964        5.4833        9.0076        5.4383        8.4664        9.9866        7.3335        6.5106        2.7452        1.4585        1.5796        1.2412        1.5878        1.9501        1.5146        1.3089        0.6707        0.7611        0.5674        0.7094        1.3508        1.7962        0.8501        0.7282        0.5849        0.8027        0.3677        0.7372        0.6134        1.7098        4.0389        4.0414        4.1611        3.5803        3.1577        3.2965        2.8589        1.4004        1.1055        1.2235        1.6323        3.5292        2.8471        2.6667        1.7548        1.2529        1.1064        1.1158        3.2946        0.8938        0.8170        1.9747        1.2126        0.6474        0.1566        0.1736        0.0313        0.4402        0.3811        0.0000        0.1721        0.3379        0.1843        0.0000        0.0000        0.0971        0.9070        0.6288        1.7250        6.9278        5.8824        8.6823       10.2896       12.4718       11.6435       10.9387        9.9875        6.5191        5.8761        6.2364        7.6983       10.7924       12.3926       13.6127       14.6165       20.6476       31.6292       33.7426       32.2829       22.5876       22.8946       21.7515       23.0836       31.2027       38.4101       42.2002       30.0569       27.7214       35.0507       54.5311       55.7523       25.6955       31.2204       32.1456       34.6893       22.5757       22.9288       29.5760       26.3214       39.3046       32.1135       34.6022       37.2196       42.2366       44.0870       49.5736       57.6666       53.5938       56.9853       59.8149       60.7135       75.8392       72.5234       73.4116       85.4366       97.5309       95.4643       90.2933       93.1378      108.2341      126.5216      142.5460      135.8181      136.4423      157.0906      142.3106      137.9433      147.4614      152.1176      152.9574      127.1874      126.2901      125.2983      130.8991      131.2100      117.5219      119.1265      127.4147      130.3050       91.9936       94.9383       99.6062      105.6877       62.9400        0.0000        0.0000        0.0000        0.0000        0.0000        0.0000        0.0000        0.0000        0.0000        0.0000        0.0000        0.0000        0.0000        0.0000        0.0000        0.0000        0.0000        0.0000        0.0000        0.0000        0.0000        0.0000        0.0000        0.0000        0.0000        0.0000        0.0000        0.0000        0.0000        0.0000        0.0000        0.0000        0.0000        0.0000        0.0000        0.0000        0.0000        0.0000        0.0000        0.0000        0.0000        0.0000        0.0000        0.0000        0.0000        0.0000        0.0000        0.0000        0.0000
        0.0000        0.0000        0.0000        0.0000        0.0000        0.0000        0.0000        0.0000        0.0000        0.0000        0.0000        0.0000        0.0000        0.0000        0.0000        0.0000        0.0000        0.0000        0.0000        0.0000        0.0000        0.0000        0.0000        0.0000        0.0000        0.0000        0.0000        0.0000        0.0000        0.0000        0.0000       39.1604       48.0621        0.0000        0.0000       21.1605       19.3064       16.6295       13.8901        3.6025        1.7334        1.0914        1.6372        2.2744        1.4969        1.1906        0.9835        0.5431        0.2476        0.0350        0.3825        1.5845        0.9517        0.2620        0.4308        0.4007        0.5841        0.1037        0.3083        1.1620        0.7285        1.6492        0.4107        0.2726        0.6041        0.1377        0.4535        0.6953        0.5145        0.2151        0.0818        0.7764        0.1526        0.0970        0.1441        0.7981        1.5741        2.1830        3.0104        2.4336        2.2866        3.3775        2.9349        1.6907        0.9546        0.7694        4.1121        2.4174        1.8942        1.9943        5.9772        0.9463        0.7281        0.5926        1.2027        0.0000        1.4244        3.2457        0.6074        0.3585        0.1771        0.2773        0.0000        0.0290        0.0565        0.2600        0.1825        0.7096        0.0240        0.0385        0.1871        0.0593        3.1418        3.4601        4.8061        3.3809        4.0105        5.1363        6.7822        7.1816        8.2123        8.4411        7.8991        5.4087        5.0907        5.5556        6.8384       10.0400       11.4965       12.7448       13.8288       19.6438       28.3602       24.9955       21.3136       18.8488       18.8515       18.8653       18.2569       19.7255       21.7693       24.6167       23.6186       28.6469       27.8538       44.8121       31.9230       31.7024       25.2602       22.9635       23.4718       32.8803       25.4160       26.9392       29.6825       33.9238       37.1115       39.7563       43.3239       53.7061       79.7721       83.5634       80.1713       86.9599       64.8661       72.4943       69.6768       74.2616       74.7219       75.2321      127.4069      133.1951      111.3281       98.2624      117.4493      118.9228      151.0433      162.2848      164.1486      130.7028      161.5991      176.1112      178.9382      176.2371      183.8309      137.7977      128.5593      122.0942      134.2135      134.7118      122.3511      112.4414      113.9708      118.0596      116.6981       94.0046       95.8269      101.3103        0.0000        0.0000        0.0000        0.0000        0.0000        0.0000        0.0000        0.0000        0.0000        0.0000        0.0000        0.0000        0.0000        0.0000        0.0000        0.0000        0.0000        0.0000        0.0000        0.0000        0.0000        0.0000        0.0000        0.0000        0.0000        0.0000        0.0000        0.0000        0.0000        0.0000        0.0000        0.0000        0.0000        0.0000        0.0000        0.0000        0.0000        0.0000        0.0000        0.0000        0.0000        0.0000        0.0000        0.0000        0.0000        0.0000        0.0000        0.0000        0.0000        0.0000        0.0000
        0.0000        0.0000        0.0000        0.0000        0.0000        0.0000        0.0000        0.0000        0.0000        0.0000        0.0000        0.0000        0.0000        0.0000        0.0000        0.0000        0.0000        0.0000        0.0000        0.0000        0.0000        0.0000        0.0000        0.0000        0.0000        0.0000        0.0000        0.0000        0.0000        0.0000        0.0000        0.0000        0.0000        0.0000        0.0000        0.0000        0.0000        8.3257        6.5018        1.6342        0.8887        0.6036        0.5405        0.2738        0.7121        0.8401        0.4263        0.2070        0.0672        0.2095        0.0296        1.5828        0.4897        0.4448        0.1611        0.2496        0.2244        0.2933        0.4183        0.4359        0.5933        0.7586        0.4218        0.2218        0.1371        0.4062        0.1990        0.0578        0.2463        0.0943        0.2178        0.0997        0.3266        0.0590        0.1458        0.3831        0.8886        1.2367        1.0029        0.6054        0.8518        1.4260        1.6853        1.7493        2.1784        2.6719        2.8180        5.6341        3.8939        2.6053        1.1845        1.4437        0.5840        0.6066        0.4407        0.0542        0.5591        4.5047        0.5717        2.2133        0.0772        0.5034        1.3523        0.0462        0.3301        0.1494        0.1893        1.2520        1.2844        0.1723        0.0939        0.2368        0.0614        0.3812        1.7597        4.9954        3.4646        4.3524        5.8355        6.3602        7.3893        7.6568        7.2882        5.1431        4.9495        5.5017        6.8919       10.1780       11.7731       13.1222       14.4347       25.9605       27.4603       26.1838       24.0251       19.5828       19.3588       23.5280       23.4608       32.5910       23.6181       29.4234       23.7180       29.1367       36.3438       29.7691       30.0934       32.2190       24.5887       29.2457       33.2603       36.7701       28.2584       29.5533       32.1896       36.9640       40.3103       43.2558       50.8403       50.6846       68.5946       79.6205       78.9188       86.0142       86.9173       87.0906       73.9968       67.6125       70.8011       98.8104      114.9479      128.1893       92.9260      114.3841      126.7554      156.8163      176.1689      179.6369      161.4542      137.9664      158.5614      194.1051      195.6168      169.3562      140.2477      141.2631      141.2712      132.0088      116.5323      119.5800      119.6177      102.1876       99.2799      101.9890      107.0855       86.7394       88.3061        0.0000        0.0000        0.0000        0.0000        0.0000        0.0000        0.0000        0.0000        0.0000        0.0000        0.0000        0.0000        0.0000        0.0000        0.0000        0.0000        0.0000        0.0000        0.0000        0.0000        0.0000        0.0000        0.0000        0.0000        0.0000        0.0000        0.0000        0.0000        0.0000        0.0000        0.0000        0.0000        0.0000        0.0000        0.0000        0.0000        0.0000        0.0000        0.0000        0.0000        0.0000        0.0000        0.0000        0.0000        0.0000        0.0000        0.0000        0.0000        0.0000        0.0000        0.0000        0.0000
        0.0000        0.0000        0.0000        0.0000        0.0000        0.0000        0.0000        0.0000        0.0000        0.0000        0.0000        0.0000        0.0000        0.0000        0.0000        0.0000        0.0000        0.0000        0.0000        0.0000        0.0000        0.0000        0.0000        0.0000        0.0000        0.0000        0.0000        0.0000        0.0000        0.0000        0.0000        0.0000        0.0000        0.0000        0.0000        0.0000        0.0000        0.0000        0.0000        0.4565        0.2085        0.0727        0.1815        0.4428        0.2348        0.4995        0.1804        0.7215        0.4197        0.4581        0.1269        0.8874        0.6606        0.7453        0.3711        0.0231        0.0919        0.0991        0.0322        0.2340        0.1107        0.1218        0.0972        0.0541        0.0613        0.1074        0.1976        0.1096        0.0000        0.0000        0.0229        0.0065        1.2462        0.0000        0.0104        0.2175        0.8165        1.4054        1.1555        1.7635        0.7935        2.9161        3.1947        2.6470        1.4318        5.3268       12.3837        3.1530        3.1124        7.3711       14.2338        2.0028        8.0801        1.2379        0.4247        0.0283        0.0000        0.5743        1.8442        0.4365        1.3249        0.0772        0.0000        0.0000        0.0916        0.0000        0.0800        1.5765        0.7770        0.2682        0.1903        0.1922        0.1419        0.3371        0.7568        3.2063        2.9163        3.6155        4.7647        6.0711        6.4691        6.8553        6.7822        5.2345        5.0271        5.7444       10.7747       10.6404       12.3605       17.5242       20.8720       28.4656       25.9277       21.2450       22.5940       19.4247       21.0470       20.8171       21.9730       23.5144       21.6076       18.2111       17.6585       19.6306       21.4225       27.8240       31.8272       30.4893       28.2924       30.7750       33.5974       35.8269       39.0370       32.9819       35.7484       48.0770       45.7947       51.7845       61.2595       62.9315       70.3392       84.5847       95.6410      108.4412      135.0451      128.7504       87.0752       77.1427       82.5013       95.7839       96.7562      122.2030      105.2139      113.0122      148.5166      172.6819      172.8527      153.5110      153.7262      134.9544      136.3272      161.8575      150.0182      135.0339      113.7324      159.4099      154.2255      113.6903      111.3662      104.9506       90.1773       88.7509       89.0289       90.8349       95.1433       78.7258       86.7336        0.0000        0.0000        0.0000        0.0000        0.0000        0.0000        0.0000        0.0000        0.0000        0.0000        0.0000        0.0000        0.0000        0.0000        0.0000        0.0000        0.0000        0.0000        0.0000        0.0000        0.0000        0.0000        0.0000        0.0000        0.0000        0.0000        0.0000        0.0000        0.0000        0.0000        0.0000        0.0000        0.0000        0.0000        0.0000        0.0000        0.0000        0.0000        0.0000        0.0000        0.0000        0.0000        0.0000        0.0000        0.0000        0.0000        0.0000        0.0000        0.0000        0.0000        0.0000        0.0000
        0.0000        0.0000        0.0000        0.0000        0.0000        0.0000        0.0000        0.0000        0.0000        0.0000        0.0000        0.0000        0.0000        0.0000        0.0000        0.0000        0.0000        0.0000        0.0000        0.0000        0.0000        0.0000        0.0000        0.0000        0.0000        0.0000        0.0000        0.0000        0.0000        0.0000        0.0000        0.0000        0.0000        0.0000        0.0000        0.0000        0.0000        0.0000        0.0000        0.0000        0.1735        0.0612        0.0398        0.0000        0.0000        0.0000        0.0924        0.0000        0.4052        0.5525        0.2158        1.5044        1.4089        1.3045        0.8837        0.0468        0.0477        0.0415        0.0244        0.1191        0.0997        0.1000        0.0943        0.2566        0.2246        0.3816        0.5490        0.5387        0.3798        0.0351        0.2509        0.0169        0.1347        0.0511        0.1787        0.2189        0.5887        0.9330        0.8817        1.5586        1.4362        1.7959        3.2006        5.9083       11.0366        7.4655        3.2131        4.4492        4.8139        5.6673        5.8185        2.0267        0.7155        2.4291        0.8100        0.1723        0.1479        0.2578        0.9728        0.5672        3.1061        0.7928        0.0500        0.0657        0.0000        0.1591        0.1506        0.4714        1.5214        0.0805        0.0687        0.4593        0.3161        0.4220        0.5795        2.9117        2.3283        3.0148        3.7461        4.8962        5.5662        6.0848        6.4193        5.2741        5.3428        6.2249        7.7281       11.4083       15.0434       16.2931       21.2164       32.6766       33.6557       31.9468       33.9688       29.7895       27.7750       27.7430       25.6435       41.0757       20.4872       17.1252       17.9657       24.0422       26.4527       27.0536       28.5697       31.4022       34.1390       36.1238       39.3033       44.2728       44.8860       37.2933       52.0378       49.2651       66.7295       70.3276       58.4698       71.6887       77.5306       88.6013       93.8354      126.1273      140.3711      126.4725      103.3880       97.1093      133.0705       92.6541       87.6809      117.0421      128.9333      141.1154      138.1018      119.6764      144.9861      155.6039      148.2785      126.8349      127.6986      112.7113       97.5628      107.0961      102.8777      112.8546      119.4675       95.2412       94.9986       85.1807       84.9415       79.3659       80.3480       83.7613       76.0198       76.2132        0.0000        0.0000        0.0000        0.0000        0.0000        0.0000        0.0000        0.0000        0.0000        0.0000        0.0000        0.0000        0.0000        0.0000        0.0000        0.0000        0.0000        0.0000        0.0000        0.0000        0.0000        0.0000        0.0000        0.0000        0.0000        0.0000        0.0000        0.0000        0.0000        0.0000        0.0000        0.0000        0.0000        0.0000        0.0000        0.0000        0.0000        0.0000        0.0000        0.0000        0.0000        0.0000        0.0000        0.0000        0.0000        0.0000        0.0000        0.0000        0.0000        0.0000        0.0000        0.0000        0.0000
        0.0000        0.0000        0.0000        0.0000        0.0000        0.0000        0.0000        0.0000        0.0000        0.0000        0.0000        0.0000        0.0000        0.0000        0.0000        0.0000        0.0000        0.0000        0.0000        0.0000        0.0000        0.0000        0.0000        0.0000        0.0000        0.0000        0.0000        0.0000        0.0000        0.0000        0.0000        0.0000        0.0000        0.0000        0.0000        0.0000        0.0000        0.0000        0.0000        0.0000        0.0000        0.0000        0.0000        0.0989        0.0635        0.1207        0.2703        1.3957        1.8920        2.7044        3.9261        7.0512        8.6984        8.0977        5.8007        0.1201        0.1850        0.2506        0.1295        0.1163        0.2561        0.3754        0.1196        0.3882        0.3155        0.4602        0.7953        0.6480        0.5426        0.3061        0.0732        0.3277        0.4187        0.5272        1.0552        1.1681        1.6822        0.4288        0.7877        7.5414        4.7449        7.0449       12.3830       20.7808       19.7172       18.1582       16.7144       15.3352       15.0117       13.5017       11.3589        7.4602        2.8551        5.1872        2.4829        1.5162        1.4330        1.2452        1.7024        4.7204        3.2488        2.6232        1.8221        0.7590        4.5817        0.0000        0.0000        0.0320        0.0449        0.0485        0.0445        0.0818        0.1603        0.2275        0.4049        1.3299        1.7177        2.1186        2.6528        4.1911        4.5413        5.9891        7.4246        6.5460        7.2623       13.7058       24.2009       19.9664       24.3534       25.7038       26.2222       31.4426       31.9795       29.8748       27.5065       40.1856       38.1760       36.2408       30.3850       25.4934       17.4626       17.7364       19.1526       21.8826       29.8194       28.9793       29.8848       32.8949       33.5902       36.0025       38.2804       39.4089       45.5977       51.7810       50.4690       57.7443       90.6760       91.2199       73.7313       94.1834      105.3011      114.0995      106.0661       98.5657      115.1142      115.6389      116.2963      109.1905      123.0281       89.8538       76.6357      108.9560      128.1458      112.2949       81.6167      117.7873      131.3917      137.4724      119.5537       95.8676       85.5312       96.2033      106.6693       87.0976       94.3248       88.9312       85.2904       80.6142       73.8123       78.4133       66.0471       68.2363       69.2311       75.3350       60.7816       25.1400        0.0000        0.0000        0.0000        0.0000        0.0000        0.0000        0.0000        0.0000        0.0000        0.0000        0.0000        0.0000        0.0000        0.0000        0.0000        0.0000        0.0000        0.0000        0.0000        0.0000        0.0000        0.0000        0.0000        0.0000        0.0000        0.0000        0.0000        0.0000        0.0000        0.0000        0.0000        0.0000        0.0000        0.0000        0.0000        0.0000        0.0000        0.0000        0.0000        0.0000        0.0000        0.0000        0.0000        0.0000        0.0000        0.0000        0.0000        0.0000        0.0000        0.0000        0.0000        0.0000        0.0000
        0.0000        0.0000        0.0000        0.0000        0.0000        0.0000        0.0000        0.0000        0.0000        0.0000        0.0000        0.0000        0.0000        0.0000        0.0000        0.0000        0.0000        0.0000        0.0000        0.0000        0.0000        0.0000        0.0000        0.0000        0.0000        0.0000        0.0000        0.0000        0.0000        0.0000        0.0000        0.0000        0.0000        0.0000        0.0000        0.0000        0.0000        0.0000        0.0000        0.0000        0.0000        0.0000        0.0000        0.0000        0.0948        0.1893        0.3970        1.9823        2.6483        3.7247        5.2323        9.5210       11.7242       11.2385        7.9421        0.2957        0.4042        0.2977        0.3449        0.4748        0.4676        0.2627        0.2441        0.4673        0.8498        0.7086        0.7838        0.9224        1.3659        1.0083        0.6469        0.6642        0.3743        0.6599        0.5947        0.8019        1.7109        0.9781        2.1265        6.8374        8.6544       14.6737       12.8242       17.6608       22.6206       23.9842       22.3548       20.1237       19.4014       16.7496       13.6507        5.2484        5.7424       10.2349       13.3423        1.5324        1.1940        1.5112        3.6941        3.2205        3.8774        4.5345        2.5285        0.8586        1.5112        0.2428        0.5707        0.0445        0.0622        0.1354        0.6439        0.1370        0.1331        0.2574        0.3482        2.0258        1.5786        1.6702        2.1257        2.7755        3.7560       27.9979       38.2220       14.5365       20.7940       20.7642       24.9650       22.9284       25.4057       24.5286       26.5637       31.3527       34.0678       31.7455       31.9902       37.6694       31.8644       25.1027       19.4001       17.5271       17.4567       18.7026       20.0643       22.8873       27.5291       30.2966       31.5208       30.5056       29.8796       31.9939       35.2601       56.0741       61.7407       67.0507       70.0608       72.8621       78.0287       77.2149       67.5441       86.1966      116.0693      140.4731      120.6463      110.8607       98.2221       96.8763      102.2822       91.2972       96.2074       76.1830       74.9459      160.8500      137.8766       77.6028       82.8627      102.9511       97.0019       89.2848       83.1705       89.1043       84.2070       88.5878       86.0405       89.8855       74.0724       75.2145       75.2385       68.7780       68.7254       59.1934       55.5083       59.5341       67.3774       67.6970       55.6270       42.2100        0.0000        0.0000        0.0000        0.0000        0.0000        0.0000        0.0000        0.0000        0.0000        0.0000        0.0000        0.0000        0.0000        0.0000        0.0000        0.0000        0.0000        0.0000        0.0000        0.0000        0.0000        0.0000        0.0000        0.0000        0.0000        0.0000        0.0000        0.0000        0.0000        0.0000        0.0000        0.0000        0.0000        0.0000        0.0000        0.0000        0.0000        0.0000        0.0000        0.0000        0.0000        0.0000        0.0000        0.0000        0.0000        0.0000        0.0000        0.0000        0.0000        0.0000        0.0000        0.0000        0.0000
        0.0000        0.0000        0.0000        0.0000        0.0000        0.0000        0.0000        0.0000        0.0000        0.0000        0.0000        0.0000        0.0000        0.0000        0.0000        0.0000        0.0000        0.0000        0.0000        0.0000        0.0000        0.0000        0.0000        0.0000        0.0000        0.0000        0.0000        0.0000        0.0000        0.0000        0.0000        0.0000        0.0000        0.0000        0.0000        0.0000        0.0000        0.0000        0.0000        0.0000        0.0000        0.0000        0.0000        0.0000        0.0000        0.0000        0.4323        2.2511        2.7289        3.7494        5.1566        9.3656       11.4312       10.8977        7.8882        0.3502        0.2256        0.2512        0.3525        0.7104        0.4472        0.6229        0.3859        0.8719        1.0070        1.3365        0.8502        0.4963        0.7345        0.7868        0.2960        0.4806        0.2753        0.2662        0.3587        0.2647        0.2438        0.9406        0.7728        6.5981        8.1957        7.9973        9.5567       17.8956       22.5555       24.8468       22.2481       18.9792       18.1541       16.3085       13.8271        4.7194        9.2458        2.5164       14.2614        1.0705        2.3424        2.2663        9.4493        5.6141       10.4681        6.5916        4.5624        0.0000        0.0000        0.0000        0.0000        0.3017        0.2302        0.1330        0.0950        0.0000        0.0000        0.0531        0.1590        0.7199        0.9621        1.3019        1.5310        1.9156        6.1834       17.7445       43.9207       17.5168       15.5450       15.7902       24.8544       15.4003       17.8290       18.7772       18.4320       19.2500       23.6613       23.9174       19.9772       25.6563       17.3885       17.9621       18.4158       17.7177       18.4763       29.4369       29.9683       30.1071       35.5142       38.0624       33.2154       30.5809       39.9356       45.3576       43.9772       45.8832       62.0307       71.5368       77.0562       78.5872       81.7310       76.6063       67.9466       75.4330       99.5681      118.4960       99.0333       96.5002       86.0513       75.2670       80.7436       80.0788       75.6584       78.0174       69.8185       81.2563       83.1278       72.6763       65.9385       74.0015       73.7764       74.4817       81.8576       83.4462       85.4243       86.8084       80.6930       67.0740       71.5348       72.7300       68.5898       61.2277       50.8824       46.6082       50.8111       56.4244       63.6726       67.0542       44.7056       79.0200        0.0000        0.0000        0.0000        0.0000        0.0000        0.0000        0.0000        0.0000        0.0000        0.0000        0.0000        0.0000        0.0000        0.0000        0.0000        0.0000        0.0000        0.0000        0.0000        0.0000        0.0000        0.0000        0.0000        0.0000        0.0000        0.0000        0.0000        0.0000        0.0000        0.0000        0.0000        0.0000        0.0000        0.0000        0.0000        0.0000        0.0000        0.0000        0.0000        0.0000        0.0000        0.0000        0.0000        0.0000        0.0000        0.0000        0.0000        0.0000        0.0000        0.0000        0.0000        0.0000        0.0000
        0.0000        0.0000        0.0000        0.0000        0.0000        0.0000        0.0000        0.0000        0.0000        0.0000        0.0000        0.0000        0.0000        0.0000        0.0000        0.0000        0.0000        0.0000        0.0000        0.0000        0.0000        0.0000        0.0000        0.0000        0.0000        0.0000        0.0000        0.0000        0.0000        0.0000        0.0000        0.0000        0.0000        0.0000        0.0000        0.0000        0.0000        0.0000        0.0000        0.0000        0.0000        0.0000        0.0000        0.0000        0.0000        0.0000        0.0000        1.5989        1.9774        2.6795        3.7231        6.7773        8.1825        7.7667        5.5454        0.1392        0.4328        0.3262        0.1094        0.1175        0.1598        0.0490        0.0316        0.0769        0.3746        0.5759        0.2947        0.0052        0.0115        0.0080        0.0772        0.1847        0.2914        0.0271        0.1812        0.2638        0.0605        0.1355        0.4734        3.4569        3.2906        5.3195        7.9630       15.0793       18.2736       20.7020       17.5253       15.3338       14.5083       12.9528       10.5661        3.1555        2.2012        1.4901        2.3580        1.4646        3.3396        5.3613        3.4814       15.0554        9.6169        9.0661        7.3070        0.0000        0.0000        0.0000        0.0000        0.7967        0.5198        0.2542        0.2589        0.0267        0.0144        0.0482        0.0000        0.3681        0.5347        0.9257        1.1187        1.6347        3.7501       19.9443       44.6035       10.5787       11.7705       17.7657       15.9385       14.4792       16.7988       17.6503       17.1812       14.2342       14.3660       14.9693       15.5144       22.3107       20.8672       18.0263       18.9039       18.5803       19.7018       29.2355       30.8612       38.2133       41.0670       43.7811       58.2581       52.3822       50.4159       52.3589       42.8832       48.8013       51.0479       64.5645       81.1497       99.7643       92.1635       80.1156       66.2500       99.6555       99.1067       93.1081       98.0163       88.2457       77.5121       70.6069       72.2216       71.6876       70.8420       80.6736       75.7962       79.9651       75.3252       72.4532       70.9347       71.2695       69.4615       70.2442       74.3456       81.6324       83.1514       81.7369       71.8545       53.6417       51.1694       54.8032       63.6764       47.8050       45.9245       47.1069       47.1333       57.8472       60.2570       41.7503       53.7178        0.0000        0.0000        0.0000        0.0000        0.0000        0.0000        0.0000        0.0000        0.0000        0.0000        0.0000        0.0000        0.0000        0.0000        0.0000        0.0000        0.0000        0.0000        0.0000        0.0000        0.0000        0.0000        0.0000        0.0000        0.0000        0.0000        0.0000        0.0000        0.0000        0.0000        0.0000        0.0000        0.0000        0.0000        0.0000        0.0000        0.0000        0.0000        0.0000        0.0000        0.0000        0.0000        0.0000        0.0000        0.0000        0.0000        0.0000        0.0000        0.0000        0.0000        0.0000        0.0000        0.0000        0.0000
        0.0000        0.0000        0.0000        0.0000        0.0000        0.0000        0.0000        0.0000        0.0000        0.0000        0.0000        0.0000        0.0000        0.0000        0.0000        0.0000        0.0000        0.0000        0.0000        0.0000        0.0000        0.0000        0.0000        0.0000        0.0000        0.0000        0.0000        0.0000        0.0000        0.0000        0.0000        0.0000        0.0000        0.0000        0.0000        0.0000        0.0000        0.0000        0.0000        0.0000        0.0000        0.0000        0.0000        0.0000        0.0000        0.0000        0.0000        0.0000        0.0000        0.0000        0.0825        0.0025        0.0317        0.0693        0.0521        0.0385        0.0550        0.0728        0.0128        0.0019        0.0104        0.0639        0.0580        0.2836        0.2598        0.0857        0.0000        0.0000        0.6690        0.8411        0.9086        1.0322        1.2261        1.2751        1.7481        0.6541        0.5145        0.6669        1.6773        1.7386        2.0075        3.1751        4.8341        7.0148        8.8503        9.3901        8.7448        6.7394        6.2942        0.0000        0.0000        0.0000        0.0000        1.1898       16.8442        1.2134        2.3656        2.7986        0.0000       11.0424       13.7109       13.2705       12.2400        8.2190        5.6705        4.5313        3.0703        1.6688        1.0224        0.8687        0.8494        0.0128        0.3659        1.7891        1.1776        1.9216        3.0457        0.5832        0.7549        1.1825        3.1043        3.5391       17.7827        8.2464       11.6803       19.0767       21.2224       14.3807       16.7312       17.4999       16.7806       11.9124       12.0811       12.9340       13.6417       15.6856       16.4986       21.6376       25.0844       26.3688       28.3200       27.0561       36.4220       41.7894       46.1142       51.5364       61.5501       53.6426       47.7995       49.7567       49.0298       48.5340       58.5593       64.3152       65.1418       74.8084       76.0711       86.7833       89.2411       89.7320       79.0954       78.6324       83.7970       68.1652       56.5548       64.7622       64.2781       71.9051       72.6795       70.7580       64.3130       65.9039       74.9566       66.3661       61.6048       64.6000       57.6608       60.7387       54.9795       63.4502       73.8082       74.2810       66.4830       59.0875       55.8076       56.3241       51.3358       49.8760       49.0080       49.0214       53.1208       66.9497       39.2045        0.0000        0.0000        0.0000        0.0000        0.0000        0.0000        0.0000        0.0000        0.0000        0.0000        0.0000        0.0000        0.0000        0.0000        0.0000        0.0000        0.0000        0.0000        0.0000        0.0000        0.0000        0.0000        0.0000        0.0000        0.0000        0.0000        0.0000        0.0000        0.0000        0.0000        0.0000        0.0000        0.0000        0.0000        0.0000        0.0000        0.0000        0.0000        0.0000        0.0000        0.0000        0.0000        0.0000        0.0000        0.0000        0.0000        0.0000        0.0000        0.0000        0.0000        0.0000        0.0000        0.0000        0.0000        0.0000        0.0000
        0.0000        0.0000        0.0000        0.0000        0.0000        0.0000        0.0000        0.0000        0.0000        0.0000        0.0000        0.0000        0.0000        0.0000        0.0000        0.0000        0.0000        0.0000        0.0000        0.0000        0.0000        0.0000        0.0000        0.0000        0.0000        0.0000        0.0000        0.0000        0.0000        0.0000        0.0000        0.0000        0.0000        0.0000        0.0000        0.0000        0.0000        0.0000        0.0000        0.0000        0.0000        0.0000        0.0000        0.0000        0.0000        0.0000        0.0000        0.0000        0.0000        0.0000        0.0000        0.0000        0.0000        0.0000        0.0000        0.0056        0.0000        0.0403        0.0000        0.0000        0.0000        0.0041        0.0121        0.2463        0.1807        0.0000        0.0000        0.0000        0.0000        0.0000        0.0000        0.0000        1.5220        1.5000        1.3455        0.4990        0.6210        0.5656        0.9962        1.5527        1.9547        4.2775        9.0600        5.6202        6.6872        6.8565        7.6869        5.9089        0.0000        0.0000        0.0000        0.0000        0.0000        0.0000       12.9771        1.7143        0.0000        0.0000        0.0000       12.9093       15.9006       15.8875       14.2721       10.1407        7.4316        5.4604        4.1516        2.2511        1.2554        0.6535        0.6322        0.5165        0.0000        3.6086        1.9891        3.1575        0.8383        0.5789        0.6009        1.0258        1.5280        2.0733        5.5729        5.3379        6.7293        8.3630       10.3125       13.7693       15.9502       16.5721       15.6855       11.1199       11.1862       12.0838       12.9936       14.9654       16.0136       24.6090       24.3328       28.5992       28.6095       34.7272       38.9864       42.9247       49.7139       44.3930       49.7105       54.8333       70.0005       65.5447       55.5076       58.0551       68.5875       60.4501       59.5971       61.1535       78.2523       82.7576       83.4522       86.5358       89.2243       71.9281       69.1629       69.9835       69.3570       81.9792       61.0593       66.4320       62.7532       57.6789       67.4886       70.6495       60.9117       59.1718       61.0869       55.6389       48.6188       50.9826       51.0188       57.0316       57.5405       58.9404       57.9831       56.0564       50.7392       49.4096       48.8350       47.5867       45.2216       48.2475       50.0826       59.8588       45.0157        0.0000        0.0000        0.0000        0.0000        0.0000        0.0000        0.0000        0.0000        0.0000        0.0000        0.0000        0.0000        0.0000        0.0000        0.0000        0.0000        0.0000        0.0000        0.0000        0.0000        0.0000        0.0000        0.0000        0.0000        0.0000        0.0000        0.0000        0.0000        0.0000        0.0000        0.0000        0.0000        0.0000        0.0000        0.0000        0.0000        0.0000        0.0000        0.0000        0.0000        0.0000        0.0000        0.0000        0.0000        0.0000        0.0000        0.0000        0.0000        0.0000        0.0000        0.0000        0.0000        0.0000        0.0000        0.0000        0.0000
        0.0000        0.0000        0.0000        0.0000        0.0000        0.0000        0.0000        0.0000        0.0000        0.0000        0.0000        0.0000        0.0000        0.0000        0.0000        0.0000        0.0000        0.0000        0.0000        0.0000        0.0000        0.0000        0.0000        0.0000        0.0000        0.0000        0.0000        0.0000        0.0000        0.0000        0.0000        0.0000        0.0000        0.0000        0.0000        0.0000        0.0000        0.0000        0.0000        0.0000        0.0000        0.0000        0.0000        0.0000        0.0000        0.0000        0.0000        0.0000        0.0000        0.0000        0.0000        0.0000        0.0000        0.0000        0.0000        0.0000        0.0000        0.0000        0.0000        0.0000        0.0000        0.0010        0.0021        0.0013        0.0000        0.0000        0.0000        0.0000        0.0000        0.0000        0.0000        0.0000        0.0000        1.5419        1.3079        0.5053        0.3951        0.4776        1.3933        6.2576        3.3020        2.0403        3.8970        4.3418        4.6829        0.0000        0.0000        0.0000        0.0000        0.0000        0.0000        0.0000        0.0000        0.0000        0.0000        0.0000        0.0000        0.0000        0.0000        0.0000       16.5312       15.8642       13.3961       11.2731        7.9604        6.0513        4.7818        2.4940        1.3249        1.8744        0.4617        0.0134        0.9059        1.3086        0.4534        0.1159        0.1622        0.2825        0.4760        1.7660        1.8398        2.3772        4.8937        4.9605        8.0599       10.6235        9.6273       12.8164       14.8421       15.4125       14.5989       10.4515       10.5782       11.5510       12.5516       14.5020       15.6859       22.0008       19.0120       21.7117       23.5821       30.0600       33.6766       31.8544       34.7154       47.4250       47.4132       56.6030       49.6878       57.8103       55.8974       65.7220       55.3267       60.4605       62.1847       75.6928       77.8311       70.3971       61.9854       78.3072       74.0623       62.2909       62.0178       68.6660       60.0636       57.6963       57.3298       61.0860       61.4379       63.9563       78.2948       62.0516       58.0998       49.2072       71.2475       42.9771       40.8024       42.0441       44.9928       49.2024       52.4618       51.3255       50.9224       50.0787       47.4776       46.9338       46.1269       44.1518       43.9898       46.2946       50.1259       34.1252        0.0000        0.0000        0.0000        0.0000        0.0000        0.0000        0.0000        0.0000        0.0000        0.0000        0.0000        0.0000        0.0000        0.0000        0.0000        0.0000        0.0000        0.0000        0.0000        0.0000        0.0000        0.0000        0.0000        0.0000        0.0000        0.0000        0.0000        0.0000        0.0000        0.0000        0.0000        0.0000        0.0000        0.0000        0.0000        0.0000        0.0000        0.0000        0.0000        0.0000        0.0000        0.0000        0.0000        0.0000        0.0000        0.0000        0.0000        0.0000        0.0000        0.0000        0.0000        0.0000        0.0000        0.0000        0.0000        0.0000        0.0000
        0.0000        0.0000        0.0000        0.0000        0.0000        0.0000        0.0000        0.0000        0.0000        0.0000        0.0000        0.0000        0.0000        0.0000        0.0000        0.0000        0.0000        0.0000        0.0000        0.0000        0.0000        0.0000        0.0000        0.0000        0.0000        0.0000        0.0000        0.0000        0.0000        0.0000        0.0000        0.0000        0.0000        0.0000        0.0000        0.0000        0.0000        0.0000        0.0000        0.0000        0.0000        0.0000        0.0000        0.0000        0.0000        0.0000        0.0000        0.0000        0.0000        0.0000        0.0000        0.0000        0.0000        0.0000        0.0000        0.0000        0.0000        0.0000        0.0000        0.0000        0.0000        0.0000        0.0012        0.0000        0.0000        0.0000        0.0000        0.0000        0.0000        0.0000        0.0000        0.0000        0.0000        0.0000        1.3492        2.4157        1.2394        0.3412        0.5475        1.3998        0.8406        1.4032        1.7488        2.7299        0.0000        0.0000        0.0000        0.0000        0.0000        0.0000        0.0000        0.0000        0.0000        0.0000        0.0000        0.0000        0.0000        0.0000        0.0000        0.0000        0.0000       14.1653       11.7196        9.7175        7.5521        5.8821        4.4810        3.2368        1.1438        0.4617        0.3311        0.0000        0.0000        0.0000        0.0000        0.0829        0.1159        0.2110        0.3682        0.6691        0.8892        1.5655        2.6571        4.4180        5.6596        7.0701        8.7059       11.5772       13.4198       14.0720       13.5787        9.9632       10.3102       11.4089       12.4265       14.4043       15.5582       17.0673       18.7733       21.3623       23.1406       25.7210       31.9749       43.5858       42.4528       44.7579       50.9182       48.1755       63.4996       64.1874       56.2093       55.3069       52.2039       51.5018       62.5214       62.2294       64.0096       63.5289       60.2511       69.5218       73.1432       58.2223       49.7500       43.1080       46.6185       44.2641       51.2136       53.2146       50.4811       55.2211       54.1597       46.3397       39.5710       36.6197       35.2799       35.8652       35.9811       36.4829       39.9760       42.5620       45.7038       45.4345       46.1808       42.5186       42.4871       43.4522       43.1720       41.1847       43.1266       47.2363       38.8447        0.0000        0.0000        0.0000        0.0000        0.0000        0.0000        0.0000        0.0000        0.0000        0.0000        0.0000        0.0000        0.0000        0.0000        0.0000        0.0000        0.0000        0.0000        0.0000        0.0000        0.0000        0.0000        0.0000        0.0000        0.0000        0.0000        0.0000        0.0000        0.0000        0.0000        0.0000        0.0000        0.0000        0.0000        0.0000        0.0000        0.0000        0.0000        0.0000        0.0000        0.0000        0.0000        0.0000        0.0000        0.0000        0.0000        0.0000        0.0000        0.0000        0.0000        0.0000        0.0000        0.0000        0.0000        0.0000        0.0000        0.0000        0.0000
        0.0000        0.0000        0.0000        0.0000        0.0000        0.0000        0.0000        0.0000        0.0000        0.0000        0.0000        0.0000        0.0000        0.0000        0.0000        0.0000        0.0000        0.0000        0.0000        0.0000        0.0000        0.0000        0.0000        0.0000        0.0000        0.0000        0.0000        0.0000        0.0000        0.0000        0.0000        0.0000        0.0000        0.0000        0.0000        0.0000        0.0000        0.0000        0.0000        0.0000        0.0000        0.0000        0.0000        0.0000        0.0000        0.0000        0.0000        0.0000        0.0000        0.0000        0.0000        0.0000        0.0000        0.0000        0.0000        0.0000        0.0000        0.0000        0.0000        0.0000        0.0000        0.0000        0.0000        0.0000        0.0000        0.0000        0.0000        0.0000        0.0000        0.0000        0.0000        0.0000        0.0000        0.0000        0.6226        0.1471        0.1426        0.0000        0.0298        0.2816        0.1759        0.2389        0.1016        0.0000        0.0000        0.0000        0.0000        0.0000        0.0000        0.0000        0.0000        0.0000        0.0000        0.0000        0.0000        0.0000        0.0000        0.0000        0.0000        0.0000        0.0000       33.4331       12.5855       13.0066       10.8573        8.6665        6.4544        0.0633        0.1134        0.0000        0.0000        0.0000        0.0000        0.0000        0.0000        0.0000        0.0680        0.0000        0.0116        0.2685        0.3583        0.6960        4.2936       13.8156        5.0269        6.1646        7.5999       10.0538       11.6888       12.3890       12.2188       11.8250       11.9799       12.9037       14.0419       15.0933       16.2961       17.8304       19.5845       19.2701       20.8213       26.3456       31.4046       44.2702       52.4764       48.2054       48.0254       53.3749       44.5505       45.3127       50.3796       50.7329       50.6106       54.9812       53.5832       59.0551       62.9106       65.3039       72.0310       65.6799       54.5848       53.1352       55.6225       55.8249       59.9925       47.3245       41.3568       43.1347       39.2519       36.7830       38.2293       34.8973       29.9694       28.9030       28.8556       30.8315       30.7415       32.8153       35.4312       32.2950       32.9265       33.6579       34.2166       37.7438       38.2353       40.3355       41.0175       41.4880       45.3872       47.6672       42.6125        0.0000        0.0000        0.0000        0.0000        0.0000        0.0000        0.0000        0.0000        0.0000        0.0000        0.0000        0.0000        0.0000        0.0000        0.0000        0.0000        0.0000        0.0000        0.0000        0.0000        0.0000        0.0000        0.0000        0.0000        0.0000        0.0000        0.0000        0.0000        0.0000        0.0000        0.0000        0.0000        0.0000        0.0000        0.0000        0.0000        0.0000        0.0000        0.0000        0.0000        0.0000        0.0000        0.0000        0.0000        0.0000        0.0000        0.0000        0.0000        0.0000        0.0000        0.0000        0.0000        0.0000        0.0000        0.0000        0.0000        0.0000        0.0000
        0.0000        0.0000        0.0000        0.0000        0.0000        0.0000        0.0000        0.0000        0.0000        0.0000        0.0000        0.0000        0.0000        0.0000        0.0000        0.0000        0.0000        0.0000        0.0000        0.0000        0.0000        0.0000        0.0000        0.0000        0.0000        0.0000        0.0000        0.0000        0.0000        0.0000        0.0000        0.0000        0.0000        0.0000        0.0000        0.0000        0.0000        0.0000        0.0000        0.0000        0.0000        0.0000        0.0000        0.0000        0.0000        0.0000        0.0000        0.0000        0.0000        0.0000        0.0000        0.0000        0.0000        0.0000        0.0000        0.0000        0.0000        0.0000        0.0000        0.0000        0.0000        0.0000        0.0000        0.0000        0.0000        0.0000        0.0000        0.0000        0.0000        0.0000        0.0000        0.0000        0.0000        0.0000        0.0000        0.0000        0.0000        0.0000        0.0000        0.0000        0.0000        0.0000        0.0000        0.0000        0.0000        0.0000        0.0000        0.0000        0.0000        0.0000        0.0000        0.0000        0.0000        0.0000        0.0000        0.0000        0.0000        0.0000        0.0000        0.0000        0.0000       10.6035        9.4977       11.4881       10.2971        8.5870        6.3123        0.1670        0.0000        0.0000        0.0000        0.0090        0.0000        0.0318        0.7879        0.0000        0.0000        0.0557        0.0000        0.1572        0.2128        0.4948        1.0370        3.1646        4.2189        5.3644        6.6388        8.8006       10.2541       11.0535       11.2266       11.1854       11.6741       12.7712       13.8990       14.9774       16.1905       17.6766       19.3258       18.9538       20.4362       23.2501       27.4342       40.2231       43.1550       44.3633       45.0638       46.1324       54.3190       49.2162       48.2661       48.5360       46.6039       47.3161       46.2977       51.1338       53.1512       59.1076       57.9007       56.6624       50.6619       49.1791       46.6032       42.5208       47.1125       46.4447       40.6051       36.8572       34.3482       31.7195       34.9546       30.1706       24.8109       23.9217       23.8601       25.7273       26.5742       26.9025       28.7586       26.3501       27.9776       27.5847       29.4312       32.7445       34.0186       37.4698       53.7538       44.3036       40.9904       39.0946        0.0000        0.0000        0.0000        0.0000        0.0000        0.0000        0.0000        0.0000        0.0000        0.0000        0.0000        0.0000        0.0000        0.0000        0.0000        0.0000        0.0000        0.0000        0.0000        0.0000        0.0000        0.0000        0.0000        0.0000        0.0000        0.0000        0.0000        0.0000        0.0000        0.0000        0.0000        0.0000        0.0000        0.0000        0.0000        0.0000        0.0000        0.0000        0.0000        0.0000        0.0000        0.0000        0.0000        0.0000        0.0000        0.0000        0.0000        0.0000        0.0000        0.0000        0.0000        0.0000        0.0000        0.0000        0.0000        0.0000        0.0000        0.0000        0.0000
        0.0000        0.0000        0.0000        0.0000        0.0000        0.0000        0.0000        0.0000        0.0000        0.0000        0.0000        0.0000        0.0000        0.0000        0.0000        0.0000        0.0000        0.0000        0.0000        0.0000        0.0000        0.0000        0.0000        0.0000        0.0000        0.0000        0.0000        0.0000        0.0000        0.0000        0.0000        0.0000        0.0000        0.0000        0.0000        0.0000        0.0000        0.0000        0.0000        0.0000        0.0000        0.0000        0.0000        0.0000        0.0000        0.0000        0.0000        0.0000        0.0000        0.0000        0.0000        0.0000        0.0000        0.0000        0.0000        0.0000        0.0000        0.0000        0.0000        0.0000        0.0000        0.0000        0.0000        0.0000        0.0000        0.0000        0.0000        0.0000        0.0000        0.0000        0.0000        0.0000        0.0000        0.0000        0.0000        0.0000        0.0000        0.0000        0.0000        0.0000        0.0000        0.0000        0.0000        0.0000        0.0000        0.0000        0.0000        0.0000        0.0000        0.0000        0.0000        0.0000        0.0000        0.0000        0.0000        0.0000        0.0000        0.0000        0.0000        0.0000        0.0000        8.2495        7.7786        9.5315        8.9451        7.6275        5.5824        0.0000        0.0000        0.0103        0.0000        0.0000        0.0000        0.0000        0.0000        0.0000        0.0000        0.0107        0.0547        0.0943        0.1319        0.3818        1.4080        2.7583        4.8866        5.9199        8.4307        7.7454        9.0069        9.7638       10.0578       10.1789       10.8149       11.9803       13.1688       14.2855       15.5646       17.1567       18.9479       18.7815       20.3592       26.2543       30.8883       38.0278       44.0839       46.1593       47.3428       47.6374       49.9237       51.5996       45.5557       43.4112       46.2156       49.1245       46.6216       56.3942       68.1756       69.6362       51.7883       46.1103       48.6784       47.0489       43.5457       39.4457       39.7924       31.2680       32.0015       30.2777       28.8371       27.2873       25.5303       22.3657       20.5667       19.7623       19.8255       22.2603       21.2999       21.7375       23.2496       23.1354       23.2762       23.0676       25.0672       27.7981       29.0821       33.6001       50.9246       37.8862       60.8628       51.4474        0.0000        0.0000        0.0000        0.0000        0.0000        0.0000        0.0000        0.0000        0.0000        0.0000        0.0000        0.0000        0.0000        0.0000        0.0000        0.0000        0.0000        0.0000        0.0000        0.0000        0.0000        0.0000        0.0000        0.0000        0.0000        0.0000        0.0000        0.0000        0.0000        0.0000        0.0000        0.0000        0.0000        0.0000        0.0000        0.0000        0.0000        0.0000        0.0000        0.0000        0.0000        0.0000        0.0000        0.0000        0.0000        0.0000        0.0000        0.0000        0.0000        0.0000        0.0000        0.0000        0.0000        0.0000        0.0000        0.0000        0.0000        0.0000        0.0000
        0.0000        0.0000        0.0000        0.0000        0.0000        0.0000        0.0000        0.0000        0.0000        0.0000        0.0000        0.0000        0.0000        0.0000        0.0000        0.0000        0.0000        0.0000        0.0000        0.0000        0.0000        0.0000        0.0000        0.0000        0.0000        0.0000        0.0000        0.0000        0.0000        0.0000        0.0000        0.0000        0.0000        0.0000        0.0000        0.0000        0.0000        0.0000        0.0000        0.0000        0.0000        0.0000        0.0000        0.0000        0.0000        0.0000        0.0000        0.0000        0.0000        0.0000        0.0000        0.0000        0.0000        0.0000        0.0000        0.0000        0.0000        0.0000        0.0000        0.0000        0.0000        0.0000        0.0000        0.0000        0.0000        0.0000        0.0000        0.0000        0.0000        0.0000        0.0000        0.0000        0.0000        0.0000        0.0000        0.0000        0.0000        0.0000        0.0000        0.0000        0.0000        0.0000        0.0000        0.0000        0.0000        0.0000        0.0000        0.0000        0.0000        0.0000        0.0000        0.0000        0.0000        0.0000        0.0000        0.0000        0.0000        0.0000        0.0000        0.0000        5.8367        6.4438        5.9980        7.2377        6.8355        5.9219        4.3917        0.0000        0.0000        0.0000        0.0000        0.0000        0.0000        0.0000        0.0000        0.0298        0.1454        0.7954        7.2247        0.1031        0.2325        0.3034        1.5098        4.2413        5.9174        6.8243        8.5378        6.7797        7.8190        8.4110        8.5854        8.6389        9.5005       10.3413       11.6482       12.8402       14.2330       16.0909       18.3177       18.5861       20.4465       24.0577       29.2114       39.3823       45.5054       49.2764       50.8298       48.1662       59.4212       53.3834       48.2350       50.7941       48.4172       47.9199       44.9734       49.4588       49.6775       60.1831       66.0102       43.3906       42.1220       39.1723       47.2529       45.0638       29.8178       29.4177       26.7566       26.5610       25.0940       23.5618       21.8994       19.0169       17.2360       16.5163       16.8591       17.9699       18.4034       18.9880       20.7906       20.6659       21.6927       20.2420       21.2215       24.0931       24.7672       27.6294       43.9636       43.0555        0.0000        0.0000        0.0000        0.0000        0.0000        0.0000        0.0000        0.0000        0.0000        0.0000        0.0000        0.0000        0.0000      109.6200        0.0000        0.0000        0.0000      103.5600        0.0000        0.0000        0.0000        0.0000        0.0000        0.0000        0.0000        0.0000        0.0000        0.0000        0.0000        0.0000        0.0000        0.0000        0.0000        0.0000        0.0000        0.0000        0.0000        0.0000        0.0000        0.0000        0.0000        0.0000        0.0000        0.0000        0.0000        0.0000        0.0000        0.0000        0.0000        0.0000        0.0000        0.0000        0.0000        0.0000        0.0000        0.0000        0.0000        0.0000        0.0000        0.0000        0.0000
        0.0000        0.0000        0.0000        0.0000        0.0000        0.0000        0.0000        0.0000        0.0000        0.0000        0.0000        0.0000        0.0000        0.0000        0.0000        0.0000        0.0000        0.0000        0.0000        0.0000        0.0000        0.0000        0.0000        0.0000        0.0000        0.0000        0.0000        0.0000        0.0000        0.0000        0.0000        0.0000        0.0000        0.0000        0.0000        0.0000        0.0000        0.0000        0.0000        0.0000        0.0000        0.0000        0.0000        0.0000        0.0000        0.0000        0.0000        0.0000        0.0000        0.0000        0.0000        0.0000        0.0000        0.0000        0.0000        0.0000        0.0000        0.0000        0.0000        0.0000        0.0000        0.0000        0.0000        0.0000        0.0000        0.0000        0.0000        0.0000        0.0000        0.0000        0.0000        0.0000        0.0000        0.0000        0.0000        0.0000        0.0000        0.0000        0.0000        0.0000        0.0000        0.0000        0.0000        0.0000        0.0000        0.0000        0.0000        0.0000        0.0000        0.0000        0.0000        0.0000        0.0000        0.0000        0.0000        0.0000        0.0000        0.0000        0.0000        0.0000        2.1815        2.2368        2.0774        2.7231        2.6386        2.3482        2.9662        9.1726        1.3642        0.5901        0.4220        0.0092        0.0593        0.0878        0.1622        0.3010        0.0866        0.0000        0.0000        0.0250        0.0000        0.0000        0.0000        2.3952        3.3664        4.1957        4.9594        5.3150        6.0964        7.8745        8.0137        5.7704        6.0184        6.5316        7.5332       10.0951       11.4477       13.2697       15.4151       18.1095       20.3016       24.2888       29.9095       44.0609       51.4463       56.0984       59.2440       60.5501       64.9735       62.5344       60.5548       54.0505       50.8684       56.2279       46.9642       51.8995       46.1609       44.7907       48.0872       47.6416       51.9930       41.7035       45.4198       30.4916       26.1674       23.2607       21.9888       20.5225       19.2055       17.8490       16.4036       10.8985        9.7032        9.2904        9.6584       12.5508       14.1745       14.8467       15.3609       18.2017       19.3659       18.9860       18.5269       12.8143       11.6486       14.9694       17.2513       78.4513        0.0000        0.0000        0.0000        0.0000        0.0000        0.0000        0.0000        0.0000        0.0000        0.0000        0.0000        0.0000      164.1900      160.2300      147.7800        0.0000      146.7300      129.5700        0.0000        0.0000        0.0000        0.0000        0.0000        0.0000        0.0000        0.0000        0.0000        0.0000        0.0000        0.0000        0.0000        0.0000        0.0000        0.0000        0.0000        0.0000        0.0000        0.0000        0.0000        0.0000        0.0000        0.0000        0.0000        0.0000        0.0000        0.0000        0.0000        0.0000        0.0000        0.0000        0.0000        0.0000        0.0000        0.0000        0.0000        0.0000        0.0000        0.0000        0.0000        0.0000        0.0000
        0.0000        0.0000        0.0000        0.0000        0.0000        0.0000        0.0000        0.0000        0.0000        0.0000        0.0000        0.0000        0.0000        0.0000        0.0000        0.0000        0.0000        0.0000        0.0000        0.0000        0.0000        0.0000        0.0000        0.0000        0.0000        0.0000        0.0000        0.0000        0.0000        0.0000        0.0000        0.0000        0.0000        0.0000        0.0000        0.0000        0.0000        0.0000        0.0000        0.0000        0.0000        0.0000        0.0000        0.0000        0.0000        0.0000        0.0000        0.0000        0.0000        0.0000        0.0000        0.0000        0.0000        0.0000        0.0000        0.0000        0.0000        0.0000        0.0000        0.0000        0.0000        0.0000        0.0000        0.0000        0.0000        0.0000        0.0000        0.0000        0.0000        0.0000        0.0000        0.0000        0.0000        0.0000        0.0000        0.0000        0.0000        0.0000        0.0000        0.0000        0.0000        0.0000        0.0000        0.0000        0.0000        0.0000        0.0000        0.0000        0.0000        0.0000        0.0000        0.0000        0.0000        0.0000        0.0000        0.0000        0.0000        0.0000        0.0000        2.2976        1.3722        1.2918        1.3232        1.4961        1.4384        1.2374        1.1352        6.6533        1.8561        0.8236        0.5897        0.0631        0.0773        1.2978        1.5130        0.7694        0.0622        0.0000        0.0000        0.0119        0.0000        0.0000        0.0000        2.0737        2.9686        3.6696        4.2086        4.4211        4.9918        5.2743        5.3461        4.3742        4.4323        5.5443        6.6141        8.8836       10.3393       12.3897       14.8610       17.8571       20.3653       24.7853       30.9464       46.9967       56.1374       62.3253       64.4327       65.4775       72.9459       69.7262       66.2907       61.2389       58.1869       47.1707       46.3372       44.2604       43.4162       42.3417       40.4277       40.7387       38.5908       42.3784       33.6369       26.5049       21.8080       19.5610       18.2213       16.6984       15.3355       13.9717       12.5444        8.2664        7.1323        6.7861        7.3074        9.6190       10.3705       11.1611       11.8474       15.4423       15.7801       15.4566       15.0536       11.5569        9.6647       27.8320       24.9531       89.5666        0.0000        0.0000        0.0000        0.0000        0.0000        0.0000      131.4456      114.1500        0.0000        0.0000        0.0000        0.0000      195.6000      180.3600        0.0000        0.0000        0.0000        0.0000        0.0000        0.0000        0.0000        0.0000        0.0000        0.0000        0.0000        0.0000        0.0000        0.0000        0.0000        0.0000        0.0000        0.0000        0.0000        0.0000        0.0000        0.0000        0.0000        0.0000        0.0000        0.0000        0.0000        0.0000        0.0000        0.0000        0.0000        0.0000        0.0000        0.0000        0.0000        0.0000        0.0000        0.0000        0.0000        0.0000        0.0000        0.0000        0.0000        0.0000        0.0000        0.0000        0.0000
        0.0000        0.0000        0.0000        0.0000        0.0000        0.0000        0.0000        0.0000        0.0000        0.0000        0.0000        0.0000        0.0000        0.0000        0.0000        0.0000        0.0000        0.0000        0.0000        0.0000        0.0000        0.0000        0.0000        0.0000        0.0000        0.0000        0.0000        0.0000        0.0000        0.0000        0.0000        0.0000        0.0000        0.0000        0.0000        0.0000        0.0000        0.0000        0.0000        0.0000        0.0000        0.0000        0.0000        0.0000        0.0000        0.0000        0.0000        0.0000        0.0000        0.0000        0.0000        0.0000        0.0000        0.0000        0.0000        0.0000        0.0000        0.0000        0.0000        0.0000        0.0000        0.0000        0.0000        0.0000        0.0000        0.0000        0.0000        0.0000        0.0000        0.0000        0.0000        0.0000        0.0000        0.0000        0.0000        0.0000        0.0000        0.0000        0.0000        0.0000        0.0000        0.0000        0.0000        0.0000        0.0000        0.0000        0.0000        0.0000        0.0000        0.0000        0.0000        0.0000        0.0000        0.0000        0.0000        0.0000        0.0000        1.0247        2.2043        0.9214        0.7681        0.7571        0.7005        0.5784        0.6160        0.6499        0.6615        1.1441        1.1723        1.0545        0.8142        0.0000        0.0000        0.0000        0.0000        0.0000        0.0000        0.0000        0.0000        0.0000        0.0121        0.0000        0.0000        1.9104        2.6911        3.2850        3.6751        3.7963        4.2376        4.4632        4.4715        3.4375        3.9557        5.1036        6.1771        8.2922        9.7783       12.0093       14.7869       18.0780       21.7865       26.3316       31.8570       47.6931       61.0386       63.6633       68.5601       69.4861       71.9567       67.8313       64.4186       61.4275       48.4624       55.4346       54.0865       42.3878       41.1171       39.4730       37.6573       39.6284       40.2373       35.9079       34.8320       24.6525       19.8011       17.5572       16.2939       14.7776       13.4594       12.1884       11.1032        7.5328        6.6299        6.5343        7.1192        9.4976       10.6666       11.5332       12.3225       15.4793       17.6191       17.5777       14.1532       16.5952       19.2314       53.7057       53.2071        0.0000        0.0000        0.0000        0.0000        0.0000       75.4376       79.5449       78.0004       57.2400        0.0000        0.0000        0.0000        0.0000        0.0000        0.0000        0.0000        0.0000        0.0000        0.0000        0.0000        0.0000        0.0000        0.0000        0.0000        0.0000        0.0000        0.0000        0.0000        0.0000        0.0000        0.0000        0.0000        0.0000        0.0000        0.0000        0.0000        0.0000        0.0000        0.0000        0.0000        0.0000        0.0000        0.0000        0.0000        0.0000        0.0000        0.0000        0.0000        0.0000        0.0000        0.0000        0.0000        0.0000        0.0000        0.0000        0.0000        0.0000        0.0000        0.0000        0.0000        0.0000        0.0000
        0.0000        0.0000        0.0000        0.0000        0.0000        0.0000        0.0000        0.0000        0.0000        0.0000        0.0000        0.0000        0.0000        0.0000        0.0000        0.0000        0.0000        0.0000        0.0000        0.0000        0.0000        0.0000        0.0000        0.0000        0.0000        0.0000        0.0000        0.0000        0.0000        0.0000        0.0000        0.0000        0.0000        0.0000        0.0000        0.0000        0.0000        0.0000        0.0000        0.0000        0.0000        0.0000        0.0000        0.0000        0.0000        0.0000        0.0000        0.0000        0.0000        0.0000        0.0000        0.0000        0.0000        0.0000        0.0000        0.0000        0.0000        0.0000        0.0000        0.0000        0.0000        0.0000        0.0000        0.0000        0.0000        0.0000        0.0000        0.0000        0.0000        0.0000        0.0000        0.0000        0.0000        0.0000        0.0000        0.0000        0.0000        0.0000        0.0000        0.0000        0.0000        0.0000        0.0000        0.0000        0.0000        0.0000        0.0000        0.0000        0.0000        0.0000        0.0000        0.0000        0.0000        0.0000        0.0000        0.0000        0.0000        2.8649        1.4322        0.6630        0.6522        0.6403        5.6059        0.4007        0.4410        0.5053        0.5931        1.1654        1.3045        1.2860        1.0972        0.0000        0.0000        0.0000        0.0105        0.0094        0.0000        0.0094        0.0000        0.0000        0.0000        0.0000        0.0414        1.8575        2.5339        3.0359        3.3573        3.4540        3.8330        4.0943        4.2539        3.4232        4.0101        5.1636        6.2268        8.6993        9.7603       12.0997       15.1492       18.7338       21.7975       26.4218       34.5580       55.7784       61.9905       64.6535       65.6077       72.6690       69.0382       62.4884       61.5187       49.3667       50.6113       49.4485       46.1810       43.0073       37.8851       40.6160       34.3912       34.4283       38.6004       32.4960       26.7768       20.8682       18.1078       16.1680       15.0417       13.8712       12.4853       11.7330       11.3612        7.9792        7.4546        7.3341        8.3010       11.5622       12.7988       14.7233       16.1171       18.5601       22.9590       34.9166       26.8190       22.5518       26.1761       49.6882       55.9769        0.0000        0.0000        0.0000        8.3400       59.3234       65.5924       70.2467       71.5448       21.1500        0.0000        0.0000        0.0000        0.0000        0.0000        0.0000        0.0000        0.0000        0.0000        0.0000        0.0000        0.0000        0.0000        0.0000        0.0000        0.0000        0.0000        0.0000        0.0000        0.0000        0.0000        0.0000        0.0000        0.0000        0.0000        0.0000        0.0000        0.0000        0.0000        0.0000        0.0000        0.0000        0.0000        0.0000        0.0000        0.0000        0.0000        0.0000        0.0000        0.0000        0.0000        0.0000        0.0000        0.0000        0.0000        0.0000        0.0000        0.0000        0.0000        0.0000        0.0000        0.0000        0.0000
        0.0000        0.0000        0.0000        0.0000        0.0000        0.0000        0.0000        0.0000        0.0000        0.0000        0.0000        0.0000        0.0000        0.0000        0.0000        0.0000        0.0000        0.0000        0.0000        0.0000        0.0000        0.0000        0.0000        0.0000        0.0000        0.0000        0.0000        0.0000        0.0000        0.0000        0.0000        0.0000        0.0000        0.0000        0.0000        0.0000        0.0000        0.0000        0.0000        0.0000        0.0000        0.0000        0.0000        0.0000        0.0000        0.0000        0.0000        0.0000        0.0000        0.0000        0.0000        0.0000        0.0000        0.0000        0.0000        0.0000        0.0000        0.0000        0.0000        0.0000        0.0000        0.0000        0.0000        0.0000        0.0000        0.0000        0.0000        0.0000        0.0000        0.0000        0.0000        0.0000        0.0000        0.0000        0.0000        0.0000        0.0000        0.0000        0.0000        0.0000        0.0000        0.0000        0.0000        0.0000        0.0000        0.0000        0.0000        0.0000        0.0000        0.0000        0.0000        0.0000        0.0000        0.0000        0.0000        0.0000        0.7039       48.6276        4.0310        1.8730        1.8435        1.8424        3.2833        0.0795        0.0000        0.0000        0.0000        1.7634        2.1795        2.2843        2.0789        1.7769        1.5787        1.3883        1.2044        0.9041       13.7435      101.2689       35.3910        0.6994        0.6737        7.2921        3.8208        2.0238        2.5986        3.0191        3.2780        2.9411        3.2344        3.5143        3.8099        3.9649        4.5614        5.8026        7.0976        8.5906        9.9769       12.3914       15.6455       21.3533       24.8373       29.7327       41.3123       55.2412       60.9404       64.7261       66.8157       66.4762       63.1751       59.4676       59.9027       49.8647       44.5334       46.1085       45.6922       41.7196       35.3437       33.4584       31.5563       29.2021       27.1037       24.8259       22.1640       20.1586       15.6567       13.9234       12.9582       11.3968       10.5291       10.0792       10.1276       10.9012       10.8501       11.2178       13.0137       18.6030       21.8402       24.4827       23.5319       26.1537       36.1548       35.8953       25.5363       45.9549       51.7885       74.5655        0.0000        0.0000        0.0000        0.0000       33.0356       45.4140       51.2225       56.6178       63.8503       42.4500        0.0000        0.0000        0.0000        0.0000        0.0000        0.0000        0.0000        0.0000        0.0000        0.0000        0.0000        0.0000        0.0000        0.0000        0.0000        0.0000        0.0000        0.0000        0.0000        0.0000        0.0000        0.0000        0.0000        0.0000        0.0000        0.0000        0.0000        0.0000        0.0000        0.0000        0.0000        0.0000        0.0000        0.0000        0.0000        0.0000        0.0000        0.0000        0.0000        0.0000        0.0000        0.0000        0.0000        0.0000        0.0000        0.0000        0.0000        0.0000        0.0000        0.0000        0.0000        0.0000        0.0000
        0.0000        0.0000        0.0000        0.0000        0.0000        0.0000        0.0000        0.0000        0.0000        0.0000        0.0000        0.0000        0.0000        0.0000        0.0000        0.0000        0.0000        0.0000        0.0000        0.0000        0.0000        0.0000        0.0000        0.0000        0.0000        0.0000        0.0000        0.0000        0.0000        0.0000        0.0000        0.0000        0.0000        0.0000        0.0000        0.0000        0.0000        0.0000        0.0000        0.0000        0.0000        0.0000        0.0000        0.0000        0.0000        0.0000        0.0000        0.0000        0.0000        0.0000        0.0000        0.0000        0.0000        0.0000        0.0000        0.0000        0.0000        0.0000        0.0000        0.0000        0.0000        0.0000        0.0000        0.0000        0.0000        0.0000        0.0000        0.0000        0.0000        0.0000        0.0000        0.0000        0.0000        0.0000        0.0000        0.0000        0.0000        0.0000        0.0000        0.0000        0.0000        0.0000        0.0000        0.0000        0.0000        0.0000        0.0000        0.0000        0.0000        0.0000        0.0000        0.0000        0.0000        0.0000        0.0000        0.0000        0.7220       12.6084        0.5940        1.5626        2.7865        4.9309        1.9381        0.0000        0.0000        0.0096        0.0097        1.7830        2.3916        2.6283        2.4994        2.2480        2.1239        1.9347        1.6803        1.2631        1.0603       75.0945      154.5187        0.9145        0.9402        5.3941        9.9766        1.9682        2.4129        2.7052        2.8744        2.5436        2.7595        3.0492        3.4713        3.7668        4.4894        5.7833        7.0124        8.4234        9.7332       12.1800       15.6577       21.6358       25.4277       32.4392       40.5339       52.0016       60.9630       63.3167       65.1230       60.9162       59.0219       54.4784       55.0711       46.5404       41.4350       38.3668       36.2073       33.5572       31.2907       29.2534       27.3261       24.8907       22.7353       20.6681       18.5109       15.2526       13.2234       11.8381       11.0696        9.9007        9.1446        9.1292        9.3609       10.6253       10.8513       12.1014       14.4302       21.6351       25.6046       32.1267       30.4930       36.8293       36.1495       29.9280       39.6330        0.0000        0.0000        0.0000        0.0000        0.0000        0.0000       23.4266       27.1093       39.9213       47.3942       55.3339       62.3623        0.0000        0.0000        0.0000        0.0000        0.0000        0.0000        0.0000        0.0000        0.0000        0.0000        0.0000        0.0000        0.0000        0.0000        0.0000        0.0000        0.0000        0.0000        0.0000        0.0000        0.0000        0.0000        0.0000        0.0000        0.0000        0.0000        0.0000        0.0000        0.0000        0.0000        0.0000        0.0000        0.0000        0.0000        0.0000        0.0000        0.0000        0.0000        0.0000        0.0000        0.0000        0.0000        0.0000        0.0000        0.0000        0.0000        0.0000        0.0000        0.0000        0.0000        0.0000        0.0000        0.0000        0.0000
        0.0000        0.0000        0.0000        0.0000        0.0000        0.0000        0.0000        0.0000        0.0000        0.0000        0.0000        0.0000        0.0000        0.0000        0.0000        0.0000        0.0000        0.0000        0.0000        0.0000        0.0000        0.0000        0.0000        0.0000        0.0000        0.0000        0.0000        0.0000        0.0000        0.0000        0.0000        0.0000        0.0000        0.0000        0.0000        0.0000        0.0000        0.0000        0.0000        0.0000        0.0000        0.0000        0.0000        0.0000        0.0000        0.0000        0.0000        0.0000        0.0000        0.0000        0.0000        0.0000        0.0000        0.0000        0.0000        0.0000        0.0000        0.0000        0.0000        0.0000        0.0000        0.0000        0.0000        0.0000        0.0000        0.0000        0.0000        0.0000        0.0000        0.0000        0.0000        0.0000        0.0000        0.0000        0.0000        0.0000        0.0000        0.0000        0.0000        0.0000        0.0000        0.0000        0.0000        0.0000        0.0000        0.0000        0.0000        0.0000        0.0000        0.0000        0.0000        0.0000        0.0000        0.0000        0.0000        0.0000        7.4366        0.8858        0.5411        2.1496        1.2329       25.1501        0.3130        0.0000        0.0000        0.0000        0.0093        1.6076        2.2233        2.4827        2.3960        2.2103        2.1042        1.9453        1.6813        1.2618        1.0395       18.8075       91.6467        0.9119        0.9395        1.1876        1.4685        1.6954        2.0172        2.2831        2.4299        2.1870        2.4019        2.7636        3.3011        3.7351        4.6006        5.9219        7.0523        8.3726        9.5530       11.8535       15.2137       22.0220       27.8259       34.0689       40.1343       50.7964       60.0364       62.3681       64.1179       57.2665       56.0140       54.3292       48.4682       43.4669       38.9797       36.7745       33.8501       31.8185       30.6704       25.9304       24.0861       21.6634       19.6221       17.8075       16.0630       13.3602       11.7902       10.7008       10.2616        9.3577        8.8650        9.0610        9.5682       11.1382       11.6701       12.9986       17.3778       26.4082       35.2782       45.8406       48.1476       43.2490       31.5633       36.8160        0.0000        0.0000        0.0000        0.0000        0.0000        0.0000       19.4552       19.9921       25.2198       39.4187       49.5481       54.2131       52.7564        0.0000        0.0000        0.0000        0.0000        0.0000        0.0000        0.0000        0.0000        0.0000        0.0000        0.0000        0.0000        0.0000        0.0000        0.0000        0.0000        0.0000        0.0000        0.0000        0.0000        0.0000        0.0000        0.0000        0.0000        0.0000        0.0000        0.0000        0.0000        0.0000        0.0000        0.0000        0.0000        0.0000        0.0000        0.0000        0.0000        0.0000        0.0000        0.0000        0.0000        0.0000        0.0000        0.0000        0.0000        0.0000        0.0000        0.0000        0.0000        0.0000        0.0000        0.0000        0.0000        0.0000        0.0000
        0.0000        0.0000        0.0000        0.0000        0.0000        0.0000        0.0000        0.0000        0.0000        0.0000        0.0000        0.0000        0.0000        0.0000        0.0000        0.0000        0.0000        0.0000        0.0000        0.0000        0.0000        0.0000        0.0000        0.0000        0.0000        0.0000        0.0000        0.0000        0.0000        0.0000        0.0000        0.0000        0.0000        0.0000        0.0000        0.0000        0.0000        0.0000        0.0000        0.0000        0.0000        0.0000        0.0000        0.0000        0.0000        0.0000        0.0000        0.0000        0.0000        0.0000        0.0000        0.0000        0.0000        0.0000        0.0000        0.0000        0.0000        0.0000        0.0000        0.0000        0.0000        0.0000        0.0000        0.0000        0.0000        0.0000        0.0000        0.0000        0.0000        0.0000        0.0000        0.0000        0.0000        0.0000        0.0000        0.0000        0.0000        0.0000        0.0000        0.0000        0.0000        0.0000        0.0000        0.0000        0.0000        0.0000        0.0000        0.0000        0.0000        0.0000        0.0000        0.0000        0.0000        0.0000        0.0000        0.0000        0.0000        0.4039        0.1625        0.1008        0.0951        0.4138        3.3084        0.0000        0.0000        0.0080        0.0000        1.2362        1.6720        1.8485        1.7667        1.6162        1.5387        1.3883        1.2051        0.9001        0.7390        0.6733        0.7449        0.6456        0.6723        0.7638        0.9268        1.2160        1.4708        1.7230        1.9561        1.8939        2.1463        2.5502        3.2431        3.7903        4.8080        6.0868        7.0893        8.2489        9.2714       11.6675       14.1326       19.2460       28.7205       36.8268       34.4491       46.0119       51.5237       53.9213       54.3247       50.1569       47.3310       48.0654       44.2397       36.9667       31.1616       28.4261       30.5038       28.5496       24.4822       23.1022       21.4616       19.1768       17.2549       15.7391       14.5124       12.2520       11.0309       10.2765       10.2122        9.4848        9.3833        9.6877       10.4649       12.0912       12.7317       15.4836       21.7593       24.9762       26.2633       30.2954       29.2806       30.7715       37.5106        0.0000        0.0000        0.0000        0.0000        0.0000        0.0000        0.0000       20.3246       21.8348       29.5958       44.7437       48.3806       52.0520       52.6479        0.0000        0.0000        0.0000        0.0000        0.0000        0.0000        0.0000        0.0000        0.0000        0.0000        0.0000        0.0000        0.0000        0.0000        0.0000        0.0000        0.0000        0.0000        0.0000        0.0000        0.0000        0.0000        0.0000        0.0000        0.0000        0.0000        0.0000        0.0000        0.0000        0.0000        0.0000        0.0000        0.0000        0.0000        0.0000        0.0000        0.0000        0.0000        0.0000        0.0000        0.0000        0.0000        0.0000        0.0000        0.0000        0.0000        0.0000        0.0000        0.0000        0.0000        0.0000        0.0000        0.0000        0.0000
        0.0000        0.0000        0.0000        0.0000        0.0000        0.0000        0.0000        0.0000        0.0000        0.0000        0.0000        0.0000        0.0000        0.0000        0.0000        0.0000        0.0000        0.0000        0.0000        0.0000        0.0000        0.0000        0.0000        0.0000        0.0000        0.0000        0.0000        0.0000        0.0000        0.0000        0.0000        0.0000        0.0000        0.0000        0.0000        0.0000        0.0000        0.0000        0.0000        0.0000        0.0000        0.0000        0.0000        0.0000        0.0000        0.0000        0.0000        0.0000        0.0000        0.0000        0.0000        0.0000        0.0000        0.0000        0.0000        0.0000        0.0000        0.0000        0.0000        0.0000        0.0000        0.0000        0.0000        0.0000        0.0000        0.0000        0.0000        0.0000        0.0000        0.0000        0.0000        0.0000        0.0000        0.0000        0.0000        0.0000        0.0000        0.0000        0.0000        0.0000        0.0000        0.0000        0.0000        0.0000        0.0000        0.0000        0.0000        0.0000        0.0000        0.0000        0.0000        0.0000        0.0000        0.0000        0.0000        0.0000        3.6542        2.1622        1.7211        1.1155        0.0000        0.0675        0.5042        0.1880        0.1562        0.4929        0.7461        0.5063        0.4215        0.4417        0.4210        0.0000        0.0000        0.0000        0.0000        0.0000        0.0000        0.0000        0.0000        0.0000        0.0000        0.0000        0.0861        0.0000        0.0737        0.1654        0.2572        1.1634        1.4281        1.8189        2.4493        4.3049        5.5198        6.8972        7.8998        8.2729        9.1668       10.8955       14.9197       19.6119       21.0365       28.8838       29.4132       40.2982       45.8651       45.6520       46.1623       43.4971       46.0852       44.2351       36.9526       22.4108       21.1624       15.7969       14.9902       21.6296       22.0605       21.1884       19.7157       15.2679       13.3889       12.2599       11.3693       10.5295       47.9304       37.0877       10.3049       12.4073       11.9739       15.1270       17.6457       14.9234       14.8727       17.2000       24.5706       25.7883       27.0176       25.5284       29.1480        0.0000        0.0000        0.0000        0.0000        0.0000       33.5100       18.8400        0.0000       29.8207       29.2564       32.7780       40.9796       52.4918       55.1920       57.6798        0.0000        0.0000        0.0000        0.0000        0.0000        0.0000        0.0000        0.0000        0.0000        0.0000        0.0000        0.0000        0.0000        0.0000        0.0000        0.0000        0.0000        0.0000        0.0000        0.0000        0.0000        0.0000        0.0000        0.0000        0.0000        0.0000        0.0000        0.0000        0.0000        0.0000        0.0000        0.0000        0.0000        0.0000        0.0000        0.0000        0.0000        0.0000        0.0000        0.0000        0.0000        0.0000        0.0000        0.0000        0.0000        0.0000        0.0000        0.0000        0.0000        0.0000        0.0000        0.0000        0.0000        0.0000        0.0000
        0.0000        0.0000        0.0000        0.0000        0.0000        0.0000        0.0000        0.0000        0.0000        0.0000        0.0000        0.0000        0.0000        0.0000        0.0000        0.0000        0.0000        0.0000        0.0000        0.0000        0.0000        0.0000        0.0000        0.0000        0.0000        0.0000        0.0000        0.0000        0.0000        0.0000        0.0000        0.0000        0.0000        0.0000        0.0000        0.0000        0.0000        0.0000        0.0000        0.0000        0.0000        0.0000        0.0000        0.0000        0.0000        0.0000        0.0000        0.0000        0.0000        0.0000        0.0000        0.0000        0.0000        0.0000        0.0000        0.0000        0.0000        0.0000        0.0000        0.0000        0.0000        0.0000        0.0000        0.0000        0.0000        0.0000        0.0000        0.0000        0.0000        0.0000        0.0000        0.0000        0.0000        0.0000        0.0000        0.0000        0.0000        0.0000        0.0000        0.0000        0.0000        0.0000        0.0000        0.0000        0.0000        0.0000        0.0000        0.0000        0.0000        0.0000        0.0000        0.0000        0.0000        0.0000        0.0000        0.0000        0.0000        1.8589        0.0000        0.0000        0.0000        0.0000        0.0214        0.1768        0.2311        0.6512        0.4344        0.1774        0.2034        0.2039        0.2699        0.0000        0.0000        0.0000        0.0000        0.0082        0.0000        0.0634        0.0000        0.0000        0.0000        0.0000        0.0000        0.0000        0.0000        0.0803        0.1640        0.8378        1.3083        1.5733        2.2834        4.2767        5.6253        6.9774        7.7920        7.9673        8.7066       10.3820       12.1837       14.2810       16.0056       21.5090       25.3040       38.2248       38.2506       40.0300       37.3318       39.6219       37.9497       34.9256       29.1588       15.4872       14.6985       14.2286       12.0703       17.2286       17.7694       17.3915       16.1795       13.0358       11.3708       10.4261        9.9276        9.6028       36.4577       21.3151       10.0947       12.0555       12.7918       17.6001       17.3308       15.1126       19.2343       22.6153       32.1234       31.3150       25.6909       26.4496       24.6972        0.0000        0.0000        0.0000        0.0000        0.0000       33.9300       13.5600        1.6800       33.4328       32.0446       34.3316       39.3629       49.3083       52.2066       56.6488        0.0000        0.0000        0.0000        0.0000        0.0000        0.0000        0.0000        0.0000        0.0000        0.0000        0.0000        0.0000        0.0000        0.0000        0.0000        0.0000        0.0000        0.0000        0.0000        0.0000        0.0000        0.0000        0.0000        0.0000        0.0000        0.0000        0.0000        0.0000        0.0000        0.0000        0.0000        0.0000        0.0000        0.0000        0.0000        0.0000        0.0000        0.0000        0.0000        0.0000        0.0000        0.0000        0.0000        0.0000        0.0000        0.0000        0.0000        0.0000        0.0000        0.0000        0.0000        0.0000        0.0000        0.0000        0.0000
        0.0000        0.0000        0.0000        0.0000        0.0000        0.0000        0.0000        0.0000        0.0000        0.0000        0.0000        0.0000        0.0000        0.0000        0.0000        0.0000        0.0000        0.0000        0.0000        0.0000        0.0000        0.0000        0.0000        0.0000        0.0000        0.0000        0.0000        0.0000        0.0000        0.0000        0.0000        0.0000        0.0000        0.0000        0.0000        0.0000        0.0000        0.0000        0.0000        0.0000        0.0000        0.0000        0.0000        0.0000        0.0000        0.0000        0.0000        0.0000        0.0000        0.0000        0.0000        0.0000        0.0000        0.0000        0.0000        0.0000        0.0000        0.0000        0.0000        0.0000        0.0000        0.0000        0.0000        0.0000        0.0000        0.0000        0.0000        0.0000        0.0000        0.0000        0.0000        0.0000        0.0000        0.0000        0.0000        0.0000        0.0000        0.0000        0.0000        0.0000        0.0000        0.0000        0.0000        0.0000        0.0000        0.0000        0.0000        0.0000        0.0000        0.0000        0.0000        0.0000        0.0000        0.0000        0.0000        0.0000        0.0000        0.0000        0.0000        0.0000        0.0000        0.0000        0.0169        0.1962        0.2183        0.2421        0.3022        0.0954        0.0887        0.0775        0.0793        0.0000        0.0000        0.0000        0.0000        0.0000        0.9765        0.1529        0.0000        0.0000        0.0000        0.0000        0.0142        0.0000        0.0119        0.0124        0.0890        0.8072        1.1205        1.5876        2.3268        4.4504        5.8455        7.1293        8.0979        7.7973        8.3969       10.6254       11.9677       12.8198       17.9641       19.7957       23.2652       29.3835       31.4515       33.2106       32.7222       33.1832       32.9602       33.5651       25.0275       13.7297       11.1034       10.1370       10.4058       14.8272       15.4221       15.4121       14.4528       11.7108       10.6060       10.0074        9.6563        9.2193        8.8517        9.1485        9.9009       12.5337       16.5039       18.0333       16.2555       20.6264       26.4384       40.3199       33.0143       35.0121       38.7788        0.0000        0.0000        0.0000        0.0000        0.0000        0.0000       28.1400       34.4400        5.6700        2.4600       32.4255       32.0575       35.0748       42.2898       45.9480       48.9789       50.5743        0.0000        0.0000        0.0000        0.0000        0.0000        0.0000        0.0000        0.0000        0.0000        0.0000        0.0000        0.0000        0.0000        0.0000        0.0000        0.0000        0.0000        0.0000        0.0000        0.0000        0.0000        0.0000        0.0000        0.0000        0.0000        0.0000        0.0000        0.0000        0.0000        0.0000        0.0000        0.0000        0.0000        0.0000        0.0000        0.0000        0.0000        0.0000        0.0000        0.0000        0.0000        0.0000        0.0000        0.0000        0.0000        0.0000        0.0000        0.0000        0.0000        0.0000        0.0000        0.0000        0.0000        0.0000        0.0000
        0.0000        0.0000        0.0000        0.0000        0.0000        0.0000        0.0000        0.0000        0.0000        0.0000        0.0000        0.0000        0.0000        0.0000        0.0000        0.0000        0.0000        0.0000        0.0000        0.0000        0.0000        0.0000        0.0000        0.0000        0.0000        0.0000        0.0000        0.0000        0.0000        0.0000        0.0000        0.0000        0.0000        0.0000        0.0000        0.0000        0.0000        0.0000        0.0000        0.0000        0.0000        0.0000        0.0000        0.0000        0.0000        0.0000        0.0000        0.0000        0.0000        0.0000        0.0000        0.0000        0.0000        0.0000        0.0000        0.0000        0.0000        0.0000        0.0000        0.0000        0.0000        0.0000        0.0000        0.0000        0.0000        0.0000        0.0000        0.0000        0.0000        0.0000        0.0000        0.0000        0.0000        0.0000        0.0000        0.0000        0.0000        0.0000        0.0000        0.0000        0.0000        0.0000        0.0000        0.0000        0.0000        0.0000        0.0000        0.0000        0.0000        0.0000        0.0000        0.0000        0.0000        0.0000        0.0000        0.0000        0.0000        0.0000        0.0000        0.0000        0.0000        0.0000        0.0000        0.1246        0.1601        0.1738        0.1644        0.0697        0.0655        0.0637        0.0644        0.0000        0.0000        0.0000        0.0000        0.0000        0.0000        0.0000        0.0000        0.0311        0.0000        0.0000        0.0000        0.0000        0.0000        0.0000        0.0315        1.0785        1.3917        1.8450        2.5594        4.8055        6.1474        7.3342        8.1586        7.6682        8.1421        8.9904       10.1618       11.6190       12.6660       14.6012       17.3663       24.0269       27.6667       31.4390       28.9171       27.2681       28.9634       26.9630       23.8633       12.4094       10.4727        9.7241       10.7577       13.8527       14.5093       14.4705       13.8442       11.2635       10.8041       10.7311       10.5731        9.9703        9.8349       10.1175       10.6531       13.2039       18.7544       16.9923       16.7017       21.1460       22.3734       29.1064       25.4206       24.2819       26.0643        0.0000        0.0000        0.0000        0.0000        0.0000        0.0000        0.0000       19.3800       11.7900        3.0000       31.2667       30.6624       34.6007       38.4680       41.8310       44.6219       49.7874        0.0000        0.0000        0.0000        0.0000        0.0000        0.0000        0.0000        0.0000        0.0000        0.0000        0.0000        0.0000        0.0000        0.0000        0.0000        0.0000        0.0000        0.0000        0.0000        0.0000        0.0000        0.0000        0.0000        0.0000        0.0000        0.0000        0.0000        0.0000        0.0000        0.0000        0.0000        0.0000        0.0000        0.0000        0.0000        0.0000        0.0000        0.0000        0.0000        0.0000        0.0000        0.0000        0.0000        0.0000        0.0000        0.0000        0.0000        0.0000        0.0000        0.0000        0.0000        0.0000        0.0000        0.0000        0.0000
        0.0000        0.0000        0.0000        0.0000        0.0000        0.0000        0.0000        0.0000        0.0000        0.0000        0.0000        0.0000        0.0000        0.0000        0.0000        0.0000        0.0000        0.0000        0.0000        0.0000        0.0000        0.0000        0.0000        0.0000        0.0000        0.0000        0.0000        0.0000        0.0000        0.0000        0.0000        0.0000        0.0000        0.0000        0.0000        0.0000        0.0000        0.0000        0.0000        0.0000        0.0000        0.0000        0.0000        0.0000        0.0000        0.0000        0.0000        0.0000        0.0000        0.0000        0.0000        0.0000        0.0000        0.0000        0.0000        0.0000        0.0000        0.0000        0.0000        0.0000        0.0000        0.0000        0.0000        0.0000        0.0000        0.0000        0.0000        0.0000        0.0000        0.0000        0.0000        0.0000        0.0000        0.0000        0.0000        0.0000        0.0000        0.0000        0.0000        0.0000        0.0000        0.0000        0.0000        0.0000        0.0000        0.0000        0.0000        0.0000        0.0000        0.0000        0.0000        0.0000        0.0000        0.0000        0.0000        0.0000        0.0000        0.0000        0.0000        0.0000        0.0000        0.0000        0.0000        0.0000        0.0131        0.0000        0.0053        0.0206        0.0199        0.0235        0.0316        0.2144        0.2583        0.2451        0.1749        0.0254        0.0000        0.0000        0.0000        0.0000        0.0000        0.0000        0.0000        1.2016        1.6794        2.1128        2.5073        0.0000        0.0000        3.3856        4.3656        5.8717        7.1795        8.1828        8.4638        7.8722        8.1661        8.7658        9.6219        8.9391        9.5140       10.9715       13.1228       20.7313       23.8741       25.2873       25.1300       24.2784       26.4370       22.6842       22.2151       16.6228       14.2632       12.8627       13.9848       13.2922       12.4718       12.5555       12.5309       24.4769       25.3341       26.1550       13.9370       14.4577       14.0811       13.9948       14.6502       14.2255       13.7114       14.2755       16.4100       17.0712       17.8550       17.4999        0.0000        0.0000        0.0000        0.0000        0.0000        0.0000        0.0000        0.0000        0.0000        0.0000        0.0000        0.0000        0.0000       29.2451       29.8117       28.8925       30.0640       34.7981       37.7038        0.0000        0.0000        0.0000        0.0000        0.0000        0.0000        0.0000        0.0000        0.0000        0.0000        0.0000        0.0000        0.0000        0.0000        0.0000        0.0000        0.0000        0.0000        0.0000        0.0000        0.0000        0.0000        0.0000        0.0000        0.0000        0.0000        0.0000        0.0000        0.0000        0.0000        0.0000        0.0000        0.0000        0.0000        0.0000        0.0000        0.0000        0.0000        0.0000        0.0000        0.0000        0.0000        0.0000        0.0000        0.0000        0.0000        0.0000        0.0000        0.0000        0.0000        0.0000        0.0000        0.0000        0.0000        0.0000        0.0000
        0.0000        0.0000        0.0000        0.0000        0.0000        0.0000        0.0000        0.0000        0.0000        0.0000        0.0000        0.0000        0.0000        0.0000        0.0000        0.0000        0.0000        0.0000        0.0000        0.0000        0.0000        0.0000        0.0000        0.0000        0.0000        0.0000        0.0000        0.0000        0.0000        0.0000        0.0000        0.0000        0.0000        0.0000        0.0000        0.0000        0.0000        0.0000        0.0000        0.0000        0.0000        0.0000        0.0000        0.0000        0.0000        0.0000        0.0000        0.0000        0.0000        0.0000        0.0000        0.0000        0.0000        0.0000        0.0000        0.0000        0.0000        0.0000        0.0000        0.0000        0.0000        0.0000        0.0000        0.0000        0.0000        0.0000        0.0000        0.0000        0.0000        0.0000        0.0000        0.0000        0.0000        0.0000        0.0000        0.0000        0.0000        0.0000        0.0000        0.0000        0.0000        0.0000        0.0000        0.0000        0.0000        0.0000        0.0000        0.0000        0.0000        0.0000        0.0000        0.0000        0.0000        0.0000        0.0000        0.0000        0.0000        0.0000        0.0000        0.0000        0.0000        0.0000        0.0000        0.0000        0.0000        0.0020        0.0000        0.0085        0.0089        0.0186        0.0329        0.2633        0.3489        0.3427        0.2448        0.0000        0.0000        2.1804        0.0000        0.0000        0.0000        0.0209        0.0000        1.6778        2.3404        2.8615        0.0000        0.0000        0.0000        0.0000        0.0000        0.0000        7.5611        8.4393        8.5351        7.7384        7.8742        8.1399        8.5113        7.7533        7.9962        9.1566       11.0589       17.0409       19.6458       23.3735       21.1535       20.6051       22.9040       21.0919       19.2875       15.9495       13.6716       12.4855       12.2287       12.8302       11.5141       11.6777       12.0299       28.5367       24.3223       21.6800       16.4060       14.9211       17.3311       14.9725       15.3636       23.3112       30.2817       30.7490       33.9892       20.3655        0.0000        0.0000        0.0000        0.0000        0.0000        0.0000        0.0000        0.0000        0.0000        0.0000        0.0000        0.0000        0.0000        0.0000        0.0000       25.7130       24.9816       25.6645       27.9293       33.6606       34.8648       56.2710        0.0000        0.0000        0.0000        0.0000        0.0000        0.0000        0.0000        0.0000        0.0000        0.0000        0.0000        0.0000        0.0000        0.0000        0.0000        0.0000        0.0000        0.0000        0.0000        0.0000        0.0000        0.0000        0.0000        0.0000        0.0000        0.0000        0.0000        0.0000        0.0000        0.0000        0.0000        0.0000        0.0000        0.0000        0.0000        0.0000        0.0000        0.0000        0.0000        0.0000        0.0000        0.0000        0.0000        0.0000        0.0000        0.0000        0.0000        0.0000        0.0000        0.0000        0.0000        0.0000        0.0000        0.0000        0.0000
        0.0000        0.0000        0.0000        0.0000        0.0000        0.0000        0.0000        0.0000        0.0000        0.0000        0.0000        0.0000        0.0000        0.0000        0.0000        0.0000        0.0000        0.0000        0.0000        0.0000        0.0000        0.0000        0.0000        0.0000        0.0000        0.0000        0.0000        0.0000        0.0000        0.0000        0.0000        0.0000        0.0000        0.0000        0.0000        0.0000        0.0000        0.0000        0.0000        0.0000        0.0000        0.0000        0.0000        0.0000        0.0000        0.0000        0.0000        0.0000        0.0000        0.0000        0.0000        0.0000        0.0000        0.0000        0.0000        0.0000        0.0000        0.0000        0.0000        0.0000        0.0000        0.0000        0.0000        0.0000        0.0000        0.0000        0.0000        0.0000        0.0000        0.0000        0.0000        0.0000        0.0000        0.0000        0.0000        0.0000        0.0000        0.0000        0.0000        0.0000        0.0000        0.0000        0.0000        0.0000        0.0000        0.0000        0.0000        0.0000        0.0000        0.0000        0.0000        0.0000        0.0000        0.0000        0.0000        0.0000        0.0000        0.0000        0.0000        0.0000        0.0000        0.0000        0.0000        0.0000        0.0000        0.0000        0.0000        0.0043        0.0030        0.0143        0.0360        0.3110        0.4303        0.4440        0.3594        0.0000        0.0000        0.0000        0.0000        0.0000        0.0000        0.0000        0.0397        1.6786        0.0000        0.0000        0.0000        0.0000        0.0000        0.0000        0.0000        0.0000        7.4682        8.2454        8.2447        7.4005        7.4556        7.6091        7.8648        7.1818        7.3326        8.2442        9.7697       15.5768       16.9701       17.7312       17.4092       18.0581       19.1246       18.7258       15.5034       12.9598       11.8260       14.0622       11.6724       11.7305       11.1671       11.5017       11.6403       24.3289       17.4000       16.5136       22.4341       17.3614       19.0887       18.3648       23.8712        0.0000        0.0000        0.0000        0.0000        0.0000        0.0000        0.0000        0.0000        0.0000        0.0000        0.0000        0.0000        0.0000        0.0000        0.0000        0.0000        0.0000        0.0000        0.0000        0.0000       28.0222       25.2393       25.8479       27.2039       32.0277        0.0000        0.0000        0.0000        0.0000        0.0000        0.0000        0.0000        0.0000        0.0000        0.0000        0.0000        0.0000        0.0000        0.0000        0.0000        0.0000        0.0000        0.0000        0.0000        0.0000        0.0000        0.0000        0.0000        0.0000        0.0000        0.0000        0.0000        0.0000        0.0000        0.0000        0.0000        0.0000        0.0000        0.0000        0.0000        0.0000        0.0000        0.0000        0.0000        0.0000        0.0000        0.0000        0.0000        0.0000        0.0000        0.0000        0.0000        0.0000        0.0000        0.0000        0.0000        0.0000        0.0000        0.0000        0.0000        0.0000        0.0000
        0.0000        0.0000        0.0000        0.0000        0.0000        0.0000        0.0000        0.0000        0.0000        0.0000        0.0000        0.0000        0.0000        0.0000        0.0000        0.0000        0.0000        0.0000        0.0000        0.0000        0.0000        0.0000        0.0000        0.0000        0.0000        0.0000        0.0000        0.0000        0.0000        0.0000        0.0000        0.0000        0.0000        0.0000        0.0000        0.0000        0.0000        0.0000        0.0000        0.0000        0.0000        0.0000        0.0000        0.0000        0.0000        0.0000        0.0000        0.0000        0.0000        0.0000        0.0000        0.0000        0.0000        0.0000        0.0000        0.0000        0.0000        0.0000        0.0000        0.0000        0.0000        0.0000        0.0000        0.0000        0.0000        0.0000        0.0000        0.0000        0.0000        0.0000        0.0000        0.0000        0.0000        0.0000        0.0000        0.0000        0.0000        0.0000        0.0000        0.0000        0.0000        0.0000        0.0000        0.0000        0.0000        0.0000        0.0000        0.0000        0.0000        0.0000        0.0000        0.0000        0.0000        0.0000        0.0000        0.0000        0.0000        0.0000        0.0000        0.0000        0.0000        0.0000        0.0000        0.0108        0.0000        0.0000        0.0017        0.0135        0.0022        0.0152        0.0408        0.3577        0.4950        0.5489        0.0000        0.0000        0.0000        0.0000        0.0000        0.0000        0.0000        0.0000        0.0000        0.0000        0.0000        0.0000        0.0000        0.0000        0.0000        0.0000        0.0000        0.0000        0.0000        7.5759        7.5429        6.8001        6.8031        7.0847        7.5837        7.0585        7.3375        8.2448        9.3859       13.5973       14.0707       14.5844       14.4662       14.9083       14.2253       13.9341       12.7534       11.0419       10.3527       10.3290       10.9767       11.4696       11.6466       12.0179       13.8774       15.4627       17.6294       25.5458       24.8656       22.8008       18.2996       15.6480        0.0000        0.0000        0.0000        0.0000        0.0000        0.0000        0.0000        0.0000        0.0000        0.0000        0.0000        0.0000        0.0000        0.0000        0.0000        0.0000        0.0000        0.0000        0.0000        0.0000        0.0000        0.0000       28.1907       28.4317       30.5247        0.0000       41.7025       67.3318        0.0000        0.0000        0.0000        0.0000        0.0000        0.0000        0.0000        0.0000        0.0000        0.0000        0.0000        0.0000        0.0000        0.0000        0.0000        0.0000        0.0000        0.0000        0.0000        0.0000        0.0000        0.0000        0.0000        0.0000        0.0000        0.0000        0.0000        0.0000        0.0000        0.0000        0.0000        0.0000        0.0000        0.0000        0.0000        0.0000        0.0000        0.0000        0.0000        0.0000        0.0000        0.0000        0.0000        0.0000        0.0000        0.0000        0.0000        0.0000        0.0000        0.0000        0.0000        0.0000        0.0000        0.0000        0.0000
        0.0000        0.0000        0.0000        0.0000        0.0000        0.0000        0.0000        0.0000        0.0000        0.0000        0.0000        0.0000        0.0000        0.0000        0.0000        0.0000        0.0000        0.0000        0.0000        0.0000        0.0000        0.0000        0.0000        0.0000        0.0000        0.0000        0.0000        0.0000        0.0000        0.0000        0.0000        0.0000        0.0000        0.0000        0.0000        0.0000        0.0000        0.0000        0.0000        0.0000        0.0000        0.0000        0.0000        0.0000        0.0000        0.0000        0.0000        0.0000        0.0000        0.0000        0.0000        0.0000        0.0000        0.0000        0.0000        0.0000        0.0000        0.0000        0.0000        0.0000        0.0000        0.0000        0.0000        0.0000        0.0000        0.0000        0.0000        0.0000        0.0000        0.0000        0.0000        0.0000        0.0000        0.0000        0.0000        0.0000        0.0000        0.0000        0.0000        0.0000        0.0000        0.0000        0.0000        0.0000        0.0000        0.0000        0.0000        0.0000        0.0000        0.0000        0.0000        0.0000        0.0000        0.0000        0.0000        0.0000        0.0000        0.0000        0.0000        0.0000        0.0000        0.0000        0.0000        0.0000        0.0000        0.0000        0.0000        0.0029        0.0000        0.0000        0.0000        0.3949        0.5490        0.6387        0.6632        0.0000        0.0000        0.0000        0.0000        0.0000        0.0000        0.0000        0.0000        0.0000        0.0000        0.0000        0.0000        0.0000        0.0000        0.0000        0.0000        0.0000        0.0000        6.5848        6.5424        6.1951        5.8307        6.1871        6.5762        9.3891       10.7675       15.5037       12.1792       10.6740       10.2716       10.1872       18.0263       10.0803       10.7875        8.7144        8.4830        8.8925        8.7201        9.5243       10.6729       14.3072       15.0581       15.5100       20.3811       17.7256       17.8516       19.3458       16.8623       14.0065       13.6450        0.0000        0.0000        0.0000        0.0000        0.0000        0.0000        0.0000        0.0000        0.0000        0.0000        0.0000        0.0000        0.0000        0.0000        0.0000        0.0000        0.0000        0.0000        0.0000        0.0000        0.0000        0.0000        0.0000        0.0000       40.7702       42.0184        0.0000       51.9000      115.1100        0.0000        0.0000        0.0000        0.0000        0.0000        0.0000        0.0000        0.0000        0.0000        0.0000        0.0000        0.0000        0.0000        0.0000        0.0000        0.0000        0.0000        0.0000        0.0000        0.0000        0.0000        0.0000        0.0000        0.0000        0.0000        0.0000        0.0000        0.0000        0.0000        0.0000        0.0000        0.0000        0.0000        0.0000        0.0000        0.0000        0.0000        0.0000        0.0000        0.0000        0.0000        0.0000        0.0000        0.0000        0.0000        0.0000        0.0000        0.0000        0.0000        0.0000        0.0000        0.0000        0.0000        0.0000        0.0000
        0.0000        0.0000        0.0000        0.0000        0.0000        0.0000        0.0000        0.0000        0.0000        0.0000        0.0000        0.0000        0.0000        0.0000        0.0000        0.0000        0.0000        0.0000        0.0000        0.0000        0.0000        0.0000        0.0000        0.0000        0.0000        0.0000        0.0000        0.0000        0.0000        0.0000        0.0000        0.0000        0.0000        0.0000        0.0000        0.0000        0.0000        0.0000        0.0000        0.0000        0.0000        0.0000        0.0000        0.0000        0.0000        0.0000        0.0000        0.0000        0.0000        0.0000        0.0000        0.0000        0.0000        0.0000        0.0000        0.0000        0.0000        0.0000        0.0000        0.0000        0.0000        0.0000        0.0000        0.0000        0.0000        0.0000        0.0000        0.0000        0.0000        0.0000        0.0000        0.0000        0.0000        0.0000        0.0000        0.0000        0.0000        0.0000        0.0000        0.0000        0.0000        0.0000        0.0000        0.0000        0.0000        0.0000        0.0000        0.0000        0.0000        0.0000        0.0000        0.0000        0.0000        0.0000        0.0000        0.0000        0.0000        0.0000        0.0000        0.0000        0.0000        0.0000        0.0000        0.0000        0.0000        0.0000        0.0000        0.0000        0.0000        0.0000        0.0000        0.4429        0.6141        0.7404        0.8180        0.0000        0.0000        0.0000        0.0000        0.0000        0.0000        0.0000        0.0000        0.0000        0.0000        0.0000        0.0000        0.0000        0.0000        0.0000        0.0000        0.0000        0.0000        0.0000        0.0000        5.3281        5.2517        5.7226        6.3386        9.3554       10.9815       10.9604       11.9769       11.8418        8.0084       10.0708        7.4884        7.6135        6.6191        6.4370        6.5694        7.1610        7.3823       10.4007       17.5476       15.8824       18.8341       34.0115       23.6175       15.4659        0.0000        0.0000       23.6451        0.0000        0.0000        0.0000        0.0000        0.0000        0.0000        0.0000        0.0000        0.0000        0.0000        0.0000        0.0000        0.0000        0.0000        0.0000        0.0000        0.0000        0.0000        0.0000        0.0000        0.0000        0.0000        0.0000        0.0000        0.0000        0.0000       46.7506       52.4420        0.0000        0.0000        0.0000        0.0000        0.0000        0.0000        0.0000        0.0000        0.0000        0.0000        0.0000        0.0000        0.0000        0.0000        0.0000        0.0000        0.0000        0.0000        0.0000        0.0000        0.0000        0.0000        0.0000        0.0000        0.0000        0.0000        0.0000        0.0000        0.0000        0.0000        0.0000        0.0000        0.0000        0.0000        0.0000        0.0000        0.0000        0.0000        0.0000        0.0000        0.0000        0.0000        0.0000        0.0000        0.0000        0.0000        0.0000        0.0000        0.0000        0.0000        0.0000        0.0000        0.0000        0.0000        0.0000        0.0000        0.0000        0.0000
[truncated: 212,709 more chars]
