# Supplementary material for: Multidimensional evaluation of the TRMM 3B43V7 satellite-based precipitation product in mainland China from 1998–2016
Source: PeerJ. 2020 Feb 20;8:e8615. doi: 10.7717/peerj.8615 (PMC7036276; doi:10.7717/peerj.8615)
Supplement: Supplemental Information 2 [file peerj-08-8615-s002.zip › TRMM_3B43 data/TRMM 3B43 data-Year-Month/2006-02.txt]

ncols         249
nrows         175
xllcorner     73.250
yllcorner     6.500
cellsize      0.25000
        0.0000        0.0000        0.0000        0.0000        0.0000        0.0000        0.0000        0.0000        0.0000        0.0000        0.0000        0.0000        0.0000        0.0000        0.0000        0.0000        0.0000        0.0000        0.0000        0.0000        0.0000        0.0000        0.0000        0.0000        0.0000        0.0000        0.0000        0.0000        0.0000        0.0000        0.0000        0.0000        0.0000        0.0000        0.0000        0.0000        0.0000        0.0000        0.0000        0.0000        0.0000        0.0000        0.0000        0.0000        0.0000        0.0000        0.0000        0.0000        0.0000        0.0000        0.0000        0.0000        0.0000        0.0000        0.0000        0.0000        0.0000        0.0000        0.0000        0.0000        0.0000        0.0000        0.0000        0.0000        0.0000        0.0000        0.0000        0.0000        0.0000        0.0000        0.0000        0.0000        0.0000        0.0000        0.0000        0.0000        0.0000        0.0000        0.0000        0.0000        0.0000        0.0000        0.0000        0.0000        0.0000        0.0000        0.0000        0.0000        0.0000        0.0000        0.0000        0.0000        0.0000        0.0000        0.0000        0.0000        0.0000        0.0000        0.0000        0.0000        0.0000        0.0000        0.0000        0.0000        0.0000        0.0000        0.0000        0.0000        0.0000        0.0000        0.0000        0.0000        0.0000        0.0000        0.0000        0.0000        0.0000        0.0000        0.0000        0.0000        0.0000        0.0000        0.0000        0.0000        0.0000        0.0000        0.0000        0.0000        0.0000        0.0000        0.0000        0.0000        0.0000        0.0000        0.0000        0.0000        0.0000        0.0000        0.0000        0.0000        0.0000        0.0000        0.0000        0.0000        0.0000        0.0000        0.0000        0.0000        0.0000        0.0000        0.0000        0.0000        0.0000        0.0000        0.0000        0.0000        0.0000        0.0000        0.0000        0.0000        0.0000        0.0000        0.0000        0.0000        0.0000        0.0000        0.0000        0.0000        0.0000        0.0000        0.0000        0.0000        0.0000        3.8830        3.4465        3.0926        0.0000        0.0000        0.0000        4.4908        4.8974        5.7570        6.4052        8.9001        9.2901        9.9961       10.5626       10.9668       11.7230       11.7270       11.1851        8.8819        8.1174        7.8947        6.6899        5.7564        5.5469        4.8987        4.6422        4.3389        3.9821        3.7142        3.8425        4.0769        4.0144        4.1352        4.2005        4.1855        4.0488        4.2822        4.8068        5.8318        6.3719        6.8764        7.0722        7.6169        8.0565        8.6103        9.4367        0.0000        0.0000        0.0000        0.0000        0.0000        0.0000        0.0000        0.0000        0.0000        0.0000        0.0000        0.0000        0.0000        0.0000        0.0000        0.0000        0.0000        0.0000        0.0000        0.0000        0.0000        0.0000        0.0000        0.0000        0.0000        0.0000        0.0000        0.0000        0.0000        0.0000
        0.0000        0.0000        0.0000        0.0000        0.0000        0.0000        0.0000        0.0000        0.0000        0.0000        0.0000        0.0000        0.0000        0.0000        0.0000        0.0000        0.0000        0.0000        0.0000        0.0000        0.0000        0.0000        0.0000        0.0000        0.0000        0.0000        0.0000        0.0000        0.0000        0.0000        0.0000        0.0000        0.0000        0.0000        0.0000        0.0000        0.0000        0.0000        0.0000        0.0000        0.0000        0.0000        0.0000        0.0000        0.0000        0.0000        0.0000        0.0000        0.0000        0.0000        0.0000        0.0000        0.0000        0.0000        0.0000        0.0000        0.0000        0.0000        0.0000        0.0000        0.0000        0.0000        0.0000        0.0000        0.0000        0.0000        0.0000        0.0000        0.0000        0.0000        0.0000        0.0000        0.0000        0.0000        0.0000        0.0000        0.0000        0.0000        0.0000        0.0000        0.0000        0.0000        0.0000        0.0000        0.0000        0.0000        0.0000        0.0000        0.0000        0.0000        0.0000        0.0000        0.0000        0.0000        0.0000        0.0000        0.0000        0.0000        0.0000        0.0000        0.0000        0.0000        0.0000        0.0000        0.0000        0.0000        0.0000        0.0000        0.0000        0.0000        0.0000        0.0000        0.0000        0.0000        0.0000        0.0000        0.0000        0.0000        0.0000        0.0000        0.0000        0.0000        0.0000        0.0000        0.0000        0.0000        0.0000        0.0000        0.0000        0.0000        0.0000        0.0000        0.0000        0.0000        0.0000        0.0000        0.0000        0.0000        0.0000        0.0000        0.0000        0.0000        0.0000        0.0000        0.0000        0.0000        0.0000        0.0000        0.0000        0.0000        0.0000        0.0000        0.0000        0.0000        0.0000        0.0000        0.0000        0.0000        0.0000        0.0000        0.0000        0.0000        0.0000        0.0000        0.0000        0.0000        0.0000        0.0000        0.0000        0.0000        0.0000        0.0000        3.8274        3.6416        3.2978        2.3950        2.4478        2.8696        3.1750        3.9898        4.4418        5.1883        6.3083        8.8367       10.2706       11.1222       11.8784       12.2192       12.3053       11.7688       11.0479        7.9767        6.9421        6.8218        5.8319        5.1669        4.9383        4.5007        4.2221        4.0821        3.6084        3.4495        3.6983        3.8185        3.8406        3.8675        3.9014        4.0259        3.9272        4.2297        4.7866        5.9924        6.5850        7.0985        7.4846        7.6333        8.0341        8.6240        9.4036       10.5940       11.3672       12.1253       12.9140       13.4224       13.9768       16.0721        0.0000        0.0000        0.0000        0.0000        0.0000        0.0000        0.0000        0.0000        0.0000        0.0000        0.0000        0.0000        0.0000        0.0000        0.0000        0.0000        0.0000        0.0000        0.0000        0.0000        0.0000        0.0000        0.0000
        0.0000        0.0000        0.0000        0.0000        0.0000        0.0000        0.0000        0.0000        0.0000        0.0000        0.0000        0.0000        0.0000        0.0000        0.0000        0.0000        0.0000        0.0000        0.0000        0.0000        0.0000        0.0000        0.0000        0.0000        0.0000        0.0000        0.0000        0.0000        0.0000        0.0000        0.0000        0.0000        0.0000        0.0000        0.0000        0.0000        0.0000        0.0000        0.0000        0.0000        0.0000        0.0000        0.0000        0.0000        0.0000        0.0000        0.0000        0.0000        0.0000        0.0000        0.0000        0.0000        0.0000        0.0000        0.0000       28.9798        0.0000       18.6827       14.2427        0.0000        0.0000        0.0000        0.0000        0.0000        0.0000        0.0000        0.0000        0.0000        0.0000        0.0000        0.0000        0.0000        0.0000        0.0000        0.0000        0.0000        0.0000        0.0000        0.0000        0.0000        0.0000        0.0000        0.0000        0.0000        0.0000        0.0000        0.0000        0.0000        0.0000        0.0000        0.0000        0.0000        0.0000        0.0000        0.0000        0.0000        0.0000        0.0000        0.0000        0.0000        0.0000        0.0000        0.0000        0.0000        0.0000        0.0000        0.0000        0.0000        0.0000        0.0000        0.0000        0.0000        0.0000        0.0000        0.0000        0.0000        0.0000        0.0000        0.0000        0.0000        0.0000        0.0000        0.0000        0.0000        0.0000        0.0000        0.0000        0.0000        0.0000        0.0000        0.0000        0.0000        0.0000        0.0000        0.0000        0.0000        0.0000        0.0000        0.0000        0.0000        0.0000        0.0000        0.0000        0.0000        0.0000        0.0000        0.0000        0.0000        0.0000        0.0000        0.0000        0.0000        0.0000        0.0000        0.0000        0.0000        0.0000        0.0000        0.0000        0.0000        0.0000        0.0000        0.0000        0.0000        0.0000        0.0000        0.0000        0.0000        0.0000        0.0000        0.0000        4.2604        4.1037        3.9844        3.8233        2.9365        2.8695        3.2808        3.7691        4.5922        5.2567        6.3268        7.4114       10.0422       11.7786       12.4788       12.4744       12.1663       11.9262       11.4943       10.5984        7.9031        6.9341        6.3486        5.7889        4.8821        4.6426        4.4245        4.3363        4.4650        4.1802        3.7593        3.5526        3.4698        3.5016        3.4608        3.5850        3.7733        4.1090        4.4557        4.9087        6.0740        6.6331        6.9714        7.3264        7.8067        8.1221        8.6359        9.2169       10.3373       11.0320       11.7628       12.5913       13.0460       13.8639       15.5100       16.1182        0.0000        0.0000        0.0000        0.0000        0.0000        0.0000        0.0000        0.0000        0.0000        0.0000        0.0000        0.0000        0.0000        0.0000        0.0000        0.0000        0.0000        0.0000        0.0000        0.0000        0.0000        0.0000
        0.0000        0.0000        0.0000        0.0000        0.0000        0.0000        0.0000        0.0000        0.0000        0.0000        0.0000        0.0000        0.0000        0.0000        0.0000        0.0000        0.0000        0.0000        0.0000        0.0000        0.0000        0.0000        0.0000        0.0000        0.0000        0.0000        0.0000        0.0000        0.0000        0.0000        0.0000        0.0000        0.0000        0.0000        0.0000        0.0000        0.0000        0.0000        0.0000        0.0000        0.0000        0.0000        0.0000        0.0000        0.0000        0.0000        0.0000        0.0000        0.0000        0.0000        0.0000        0.0000        0.0000       43.6909       41.4377       31.9418       26.7122       20.6349       16.9426        9.2604        0.0000        0.0000        0.0000        0.0000        0.0000        0.0000        0.0000        0.0000        0.0000        0.0000        0.0000        0.0000        0.0000        0.0000        0.0000        0.0000        0.0000        0.0000        0.0000        0.0000        0.0000        0.0000        0.0000        0.0000        0.0000        0.0000        0.0000        0.0000        0.0000        0.0000        0.0000        0.0000        0.0000        0.0000        0.0000        0.0000        0.0000        0.0000        0.0000        0.0000        0.0000        0.0000        0.0000        0.0000        0.0000        0.0000        0.0000        0.0000        0.0000        0.0000        0.0000        0.0000        0.0000        0.0000        0.0000        0.0000        0.0000        0.0000        0.0000        0.0000        0.0000        0.0000        0.0000        0.0000        0.0000        0.0000        0.0000        0.0000        0.0000        0.0000        0.0000        0.0000        0.0000        0.0000        0.0000        0.0000        0.0000        0.0000        0.0000        0.0000        0.0000        0.0000        0.0000        0.0000        0.0000        0.0000        0.0000        0.0000        0.0000        0.0000        0.0000        0.0000        0.0000        0.0000        0.0000        0.0000        0.0000        0.0000        0.0000        0.0000        0.0000        0.0000        0.0000        0.0000        0.0000        0.0000        0.0000        0.0000        0.0000        0.0000        4.0843        4.6358        4.8588        4.8773        4.9988        4.1602        4.0972        4.3395        4.6562        5.7400        6.4823        7.4441        8.5897       11.8269       13.0357       13.1577       12.1916       11.9862       11.6203       10.8602       10.0471        7.2150        6.3335        5.5924        5.7211        4.9272        4.8154        4.4014        4.3941        4.5068        4.0834        3.5549        3.2848        3.3049        3.3611        3.6152        3.8194        4.2124        4.5782        5.1218        5.1180        6.0831        6.4180        6.7766        7.2190        7.5046        7.9347        8.3266        8.9261        9.8337       10.4692       11.1409       11.8407       12.3965       13.0611       13.3287       15.2305       16.1664       16.8539        0.0000        0.0000        0.0000        0.0000        0.0000        0.0000        0.0000        0.0000        0.0000        0.0000        0.0000        0.0000        0.0000        0.0000        0.0000        0.0000        0.0000        0.0000        0.0000        0.0000
        0.0000        0.0000        0.0000        0.0000        0.0000        0.0000        0.0000        0.0000        0.0000        0.0000        0.0000        0.0000        0.0000        0.0000        0.0000        0.0000        0.0000        0.0000        0.0000        0.0000        0.0000        0.0000        0.0000        0.0000        0.0000        0.0000        0.0000        0.0000        0.0000        0.0000        0.0000        0.0000        0.0000        0.0000        0.0000        0.0000        0.0000        0.0000        0.0000        0.0000        0.0000        0.0000        0.0000        0.0000        0.0000        0.0000        0.0000        0.0000        0.0000        0.0000        0.0000        0.0000        0.0000       45.1996       39.3198       35.7675       30.9306       24.9422       21.3147       17.9786        0.0000        0.0000        0.0000        0.0000        0.0000        0.0000        0.0000        0.0000        0.0000        0.0000        0.0000        0.0000        0.0000        0.0000        0.0000        0.0000        0.0000        0.0000        0.0000        0.0000        0.0000        0.0000        0.0000        0.0000        0.0000        0.0000        0.0000        0.0000        0.0000        0.0000        0.0000        0.0000        0.0000        0.0000        0.0000        0.0000        0.0000        0.0000        0.0000        0.0000        0.0000        0.0000        0.0000        0.0000        0.0000        0.0000        0.0000        0.0000        0.0000        0.0000        0.0000        0.0000        0.0000        0.0000        0.0000        0.0000        0.0000        0.0000        0.0000        0.0000        0.0000        0.0000        0.0000        0.0000        0.0000        0.0000        0.0000        0.0000        0.0000        0.0000        0.0000        0.0000        0.0000        0.0000        0.0000        0.0000        0.0000        0.0000        0.0000        0.0000        0.0000        0.0000        0.0000        0.0000        0.0000        0.0000        0.0000        0.0000        0.0000        0.0000        0.0000        0.0000        0.0000        0.0000        0.0000        0.0000        0.0000        0.0000        0.0000        0.0000        0.0000        0.0000        0.0000        0.0000        0.0000        0.0000        0.0000        0.0000        0.0000        0.0000        5.1372        5.3716        5.6984        6.3693        6.3361        6.9723        6.5615        6.8521        7.3714        8.0078        8.6880        9.9449       12.0276       13.7949       14.7303       14.5325       13.3919       11.0822       10.2175        9.6228        8.5429        6.3298        6.3115        6.7279        6.9311        5.0015        4.7613        4.4628        4.1423        4.1546        3.8443        3.5196        3.3739        3.6283        3.8284        4.3825        4.7275        4.8693        5.1676        5.3393        5.2851        5.7665        6.0821        6.4629        6.7503        6.9594        7.1980        7.6312        8.0555        8.5004        8.9802        9.5550       10.2137       11.1639       11.9832       13.0189       13.7668       15.5500       16.3175       16.6264       16.4768        0.0000        0.0000        0.0000        0.0000        0.0000        0.0000        0.0000        0.0000        0.0000        0.0000        0.0000        0.0000        0.0000        0.0000        0.0000        0.0000        0.0000        0.0000
        0.0000        0.0000        0.0000        0.0000        0.0000        0.0000        0.0000        0.0000        0.0000        0.0000        0.0000        0.0000        0.0000        0.0000        0.0000        0.0000        0.0000        0.0000        0.0000        0.0000        0.0000        0.0000        0.0000        0.0000        0.0000        0.0000        0.0000        0.0000        0.0000        0.0000        0.0000        0.0000        0.0000        0.0000        0.0000        0.0000        0.0000        0.0000        0.0000        0.0000        0.0000        0.0000        0.0000        0.0000        0.0000        0.0000        0.0000        0.0000        0.0000        0.0000       56.8682       50.1606       46.8373       45.3137       40.5842       37.5076       37.5192       30.8441       25.9087       18.0002       13.8117        8.8362        0.0000        0.0000        0.0000        0.0000        0.0000        0.0000        0.0000        0.0000        0.0000        0.0000        0.0000        0.0000        0.0000        0.0000        0.0000        0.0000        0.0000        0.0000        0.0000        0.0000        0.0000        0.0000        0.0000        0.0000        0.0000        0.0000        0.0000        0.0000        0.0000        0.0000        0.0000        0.0000        0.0000        0.0000        0.0000        0.0000        0.0000        0.0000        0.0000        0.0000        0.0000        0.0000        0.0000        0.0000        0.0000        0.0000        0.0000        0.0000        0.0000        0.0000        0.0000        0.0000        0.0000        0.0000        0.0000        0.0000        0.0000        0.0000        0.0000        0.0000        0.0000        0.0000        0.0000        0.0000        0.0000        0.0000        0.0000        0.0000        0.0000        0.0000        0.0000        0.0000        0.0000        0.0000        0.0000        0.0000        0.0000        0.0000        0.0000        0.0000        0.0000        0.0000        0.0000        0.0000        0.0000        0.0000        0.0000        0.0000        0.0000        0.0000        0.0000        0.0000        0.0000        0.0000        0.0000        0.0000        0.0000        0.0000        0.0000        0.0000        0.0000        0.0000        0.0000        0.0000        0.0000        0.0000        0.0000        5.0999        5.3735        5.9027        6.4323        6.7901        7.1066        7.4115        7.5891        7.7709        8.2013        9.1827       10.1741       11.0043       12.0918       14.3576       15.6835       15.5680       14.2370       11.2127       10.0129        8.7731        7.5441        5.2970        5.0613        5.2144        6.1258        4.4730        4.0504        4.0191        3.9048        3.7713        3.5038        3.3391        3.3920        3.7586        4.0799        4.6652        4.9885        5.1476        5.2617        5.4925        5.2475        5.7972        6.1428        6.4522        6.7093        6.9159        7.1492        7.5194        8.0097        8.3259        8.7497        9.5075       10.1905       11.3044       11.5705       12.1183       12.6391       14.7054       15.5432       15.8296       15.5647        0.0000        0.0000        0.0000        0.0000        0.0000        0.0000        0.0000        0.0000        0.0000        0.0000        0.0000        0.0000        0.0000        0.0000        7.8259        8.7505        9.9463        0.0000
        0.0000        0.0000        0.0000        0.0000        0.0000        0.0000        0.0000        0.0000        0.0000        0.0000        0.0000        0.0000        0.0000        0.0000        0.0000        0.0000        0.0000        0.0000        0.0000        0.0000        0.0000        0.0000        0.0000        0.0000        0.0000        0.0000        0.0000        0.0000        0.0000        0.0000        0.0000        0.0000        0.0000        0.0000        0.0000        0.0000        0.0000        0.0000        0.0000        0.0000        0.0000        0.0000        0.0000        0.0000        0.0000        0.0000        0.0000        0.0000       51.7129       55.3252       56.5760       53.6658       47.3587       43.8019       37.8679       35.3799       37.1975       33.2010       25.8189       23.2605       14.7520       10.6790       10.0087        0.0000        0.0000        0.0000        0.0000        0.0000        0.0000        0.0000        0.0000        0.0000        0.0000        0.0000        0.0000        0.0000        0.0000        0.0000        0.0000        0.0000        0.0000        0.0000        0.0000        0.0000        0.0000        0.0000        0.0000        0.0000        0.0000        0.0000        0.0000        0.0000        0.0000        0.0000        0.0000        0.0000        0.0000        0.0000        0.0000        0.0000        0.0000        0.0000        0.0000        0.0000        0.0000        0.0000        0.0000        0.0000        0.0000        0.0000        0.0000        0.0000        0.0000        0.0000        0.0000        0.0000        0.0000        0.0000        0.0000        0.0000        0.0000        0.0000        0.0000        0.0000        0.0000        0.0000        0.0000        0.0000        0.0000        0.0000        0.0000        0.0000        0.0000        0.0000        0.0000        0.0000        0.0000        0.0000        0.0000        0.0000        0.0000        0.0000        0.0000        0.0000        0.0000        0.0000        0.0000        0.0000        0.0000        0.0000        0.0000        0.0000        0.0000        0.0000        0.0000        0.0000        0.0000        0.0000        0.0000        0.0000        0.0000        0.0000        0.0000        0.0000        0.0000        0.0000        0.0000        0.0000        4.7665        4.9457        5.2388        6.1654        6.9454        7.3115        7.2050        7.9535        8.1860        8.5967        8.9810        9.8977       10.7283       11.3810       11.9599       13.8599       15.0448       15.3638       13.7752       10.6148        9.3691        8.0469        6.7137        4.3588        4.3577        5.2314        6.6686        4.5579        3.7597        3.5553        3.7535        4.0595        3.5351        3.2914        3.5309        3.8721        4.2728        4.7410        4.9518        5.1822        5.4657        5.8255        6.3642        7.0189        6.5005        6.7199        6.7956        7.0481        7.2450        7.6582        7.9202        8.4919        8.8402        9.1650        9.3723       10.1731       10.8712       11.5529       11.8790       13.5657       14.3609       14.6107       14.3153       13.6542        0.0000        0.0000        0.0000        0.0000        0.0000        0.0000        0.0000        0.0000        0.0000        9.4074        9.4667        7.8523        7.9011        8.5892        9.9166       11.5590       12.9236
        0.0000        0.0000        0.0000        0.0000        0.0000        0.0000        0.0000        0.0000        0.0000        0.0000        0.0000        0.0000        0.0000        0.0000        0.0000        0.0000        0.0000        0.0000        0.0000        0.0000        0.0000        0.0000        0.0000        0.0000        0.0000        0.0000        0.0000        0.0000        0.0000        0.0000        0.0000        0.0000        0.0000        0.0000        0.0000        0.0000        0.0000        0.0000        0.0000        0.0000        0.0000        0.0000        0.0000        0.0000        0.0000        0.0000        0.0000        0.0000       42.2139       46.4146       44.0423       47.3113       45.4954       39.0087       36.1082       32.1378       30.9657       33.1281       27.8631       24.6096       18.2597       16.1158       17.9077       12.8411        9.3215        7.1036        5.1333        0.0000        0.0000        0.0000        0.0000        0.0000        0.0000        0.0000        0.0000        0.0000        0.0000        0.0000        0.0000        0.0000        0.0000        0.0000        0.0000        0.0000        0.0000        0.0000        0.0000        0.0000        0.0000        0.0000        0.0000        0.0000        0.0000        0.0000        0.0000        0.0000        0.0000        0.0000        0.0000        0.0000        0.0000        0.0000        0.0000        0.0000        0.0000        0.0000        0.0000        0.0000        0.0000        0.0000        0.0000        0.0000        0.0000        0.0000        0.0000        0.0000        0.0000        0.0000        0.0000        0.0000        0.0000        0.0000        0.0000        0.0000        0.0000        0.0000        0.0000        0.0000        0.0000        0.0000        0.0000        0.0000        0.0000        0.0000        0.0000        0.0000        0.0000        0.0000        0.0000        0.0000        0.0000        0.0000        0.0000        0.0000        0.0000        0.0000        0.0000        0.0000        0.0000        0.0000        0.0000        0.0000        0.0000        0.0000        0.0000        0.0000        0.0000        0.0000        0.0000        0.0000        0.0000        0.0000        0.0000        0.0000        0.0000        0.0000        0.0000        0.0000        4.4810        4.8705        5.0837        5.9625        6.3683        6.5113        6.9579        8.1554        8.5823        8.9129        9.3478       10.3264       10.8927       11.5527       12.2119       13.7988       13.9729       13.1940       12.0648        9.7498        8.5032        7.0229        5.9953        3.8919        4.1646        4.2292        4.2484        3.3260        3.3721        3.4201        3.3558        3.3924        3.0306        3.2103        3.3905        3.9962        4.3766        4.5832        4.9840        5.2958        5.5925        6.0022        6.2073        6.7409        6.4303        6.6061        6.7579        6.9646        7.1791        7.5132        7.4701        7.9109        8.2723        8.5441        9.0453        9.7167        9.7806       10.2628       10.8840       12.1309       12.7705       12.9697       12.7286        0.0000        0.0000        0.0000        0.0000        0.0000        0.0000        7.7508        8.2596        9.1792        9.7118       10.2371       10.7551        9.2925        9.7195       10.9066       12.8539        0.0000        0.0000
        0.0000        0.0000        0.0000        0.0000        0.0000        0.0000        0.0000        0.0000        0.0000        0.0000        0.0000        0.0000        0.0000        0.0000        0.0000        0.0000        0.0000        0.0000        0.0000        0.0000        0.0000        0.0000        0.0000        0.0000        0.0000        0.0000        0.0000        0.0000        0.0000        0.0000        0.0000        0.0000        0.0000        0.0000        0.0000        0.0000        0.0000        0.0000        0.0000        0.0000        0.0000        0.0000        0.0000        0.0000        0.0000        0.0000        0.0000        0.0000       28.5411       29.9431       31.0158       39.0403       38.1568       36.7330       29.3320       24.3826       24.2049       23.1296       27.6530       27.6852       23.1039       23.1919       21.8486       24.0431       22.1898       15.1653       10.5354        8.4591        6.8041        0.0000        0.0000        0.0000        0.0000        0.0000        0.0000        0.0000        0.0000        0.0000        0.0000        0.0000        0.0000        0.0000        0.0000        0.0000        0.0000        0.0000        0.0000        0.0000        0.0000        0.0000        0.0000        0.0000        0.0000        0.0000        0.0000        0.0000        0.0000        0.0000        0.0000        0.0000        0.0000        0.0000        0.0000        0.0000        0.0000        0.0000        0.0000        0.0000        0.0000        0.0000        0.0000        0.0000        0.0000        0.0000        0.0000        0.0000        0.0000        0.0000        0.0000        0.0000        0.0000        0.0000        0.0000        0.0000        0.0000        0.0000        0.0000        0.0000        0.0000        0.0000        0.0000        0.0000        0.0000        0.0000        0.0000        0.0000        0.0000        0.0000        0.0000        0.0000        0.0000        0.0000        0.0000        0.0000        0.0000        0.0000        0.0000        0.0000        0.0000        0.0000        0.0000        0.0000        0.0000        0.0000        0.0000        0.0000        0.0000        0.0000        0.0000        0.0000        0.0000        0.0000        0.0000        0.0000        0.0000        0.0000        0.0000        0.0000        4.3899        4.6364        4.8968        5.5842        5.9488        6.4173        7.3042        9.7137       10.1820       10.2832       10.5730       10.9319       11.3437       11.4958       12.0717       11.0354       11.1906       10.3134        9.0746        7.3347        6.5671        5.7137        4.9779        3.2329        2.7118        2.7109        3.3878        3.7305        3.9280        3.7507        3.9229        3.9315        4.0625        3.8003        4.0508        4.1785        4.4724        4.9240        5.2487        5.5473        5.9347        6.2746        6.7514        7.1321        6.6134        6.9068        7.1444        6.6534        6.8395        7.1474        7.3182        6.7510        7.0210        7.3706        7.6606        8.0244        8.3607        8.9204        9.5021        9.9160        9.8221        9.9526        9.7886        9.4121        9.2517        8.9333        8.4571        7.2513        6.8186        6.9483        7.6404        9.2111        9.9762       10.8370       11.7935       12.8582       13.8228       15.8429       18.9185        0.0000        0.0000
        0.0000        0.0000        0.0000        0.0000        0.0000        0.0000        0.0000        0.0000        0.0000        0.0000        0.0000        0.0000        0.0000        0.0000        0.0000        0.0000        0.0000        0.0000        0.0000        0.0000        0.0000        0.0000        0.0000        0.0000        0.0000        0.0000        0.0000        0.0000        0.0000        0.0000        0.0000        0.0000        0.0000        0.0000        0.0000        0.0000        0.0000        0.0000        0.0000        0.0000        0.0000        0.0000        0.0000        0.0000        0.0000        0.0000        0.0000        0.0000       26.5725       25.3267       24.1060       31.4856       36.6885       38.2655       25.9648       21.5133       22.8361       26.0408       24.4117       26.0044       26.3026       24.8871       21.9952       22.5766       18.7147       15.7377       13.4641       10.8371        8.4078        6.7690        0.0000        0.0000        0.0000        0.0000        0.0000        0.0000        0.0000        0.0000        0.0000        0.0000        0.0000        0.0000        0.0000        0.0000        0.0000        0.0000        0.0000        0.0000        0.0000        0.0000        0.0000        0.0000        0.0000        0.0000        0.0000        0.0000        0.0000        0.0000        0.0000        0.0000        0.0000        0.0000        0.0000        0.0000        0.0000        0.0000        0.0000        0.0000        0.0000        0.0000        0.0000        0.0000        0.0000        0.0000        0.0000        0.0000        0.0000        0.0000        0.0000        0.0000        0.0000        0.0000        0.0000        0.0000        0.0000        0.0000        0.0000        0.0000        0.0000        0.0000        0.0000        0.0000        0.0000        0.0000        0.0000        0.0000        0.0000        0.0000        0.0000        0.0000        0.0000        0.0000        0.0000        0.0000        0.0000        0.0000        0.0000        0.0000        0.0000        0.0000        0.0000        0.0000        0.0000        0.0000        0.0000        0.0000        0.0000        0.0000        0.0000        0.0000        0.0000        0.0000        0.0000        0.0000        0.0000        0.0000        0.0000        0.0000        0.0000        4.4258        4.7856        5.4003        5.3932        6.2212        0.0000        9.8001       10.8509       11.0096        0.0000        0.0000        0.0000       10.6932       10.7600        9.9145        9.8452        8.9928        8.0479        6.8354        6.0254        4.9991        4.3181        3.0466        2.6172        2.6315        3.0661        3.3598        3.5230        3.5615        3.8458        4.0898        4.3592        4.4454        4.3532        4.3118        4.4521        4.5546        4.8712        5.5243        5.9942        6.4399        7.0248        7.3119        7.8610        7.2416        7.4662        7.2043        7.0794        6.8242        6.7245        6.6807        6.7829        7.0682        7.1744        7.6196        7.7289        8.0838        8.4334        8.4525        8.4249        8.5110        8.3947        8.0957        7.9820        7.7947        7.5338        6.6082        6.3712        6.7090        7.6214        9.4336       10.4423       11.6495       13.0552       14.5836       16.0012       18.6192       22.4375        0.0000        0.0000
        0.0000        0.0000        0.0000        0.0000        0.0000        0.0000        0.0000        0.0000        0.0000        0.0000        0.0000        0.0000        0.0000        0.0000        0.0000        0.0000        0.0000        0.0000        0.0000        0.0000        0.0000        0.0000        0.0000        0.0000        0.0000        0.0000        0.0000        0.0000        0.0000        0.0000        0.0000        0.0000        0.0000        0.0000        0.0000        0.0000        0.0000        0.0000       45.8184       31.3422       23.9768        0.0000        0.0000        0.0000        0.0000        0.0000        0.0000        0.0000       23.9113       20.1867       20.5405       22.3437       25.6353       31.4326       25.1875       19.9635       18.4020       18.7765       21.3848       23.5289       22.1364       21.8080       19.2538       20.1684       19.2322       17.7086       15.4984       12.2261        9.7948        7.8455        0.0000        0.0000        0.0000        0.0000        0.0000        0.0000        0.0000        0.0000        0.0000        0.0000        0.0000        0.0000        0.0000        0.0000        0.0000        0.0000        0.0000        0.0000        0.0000        0.0000        0.0000        0.0000        0.0000        0.0000        0.0000        0.0000        0.0000        0.0000        0.0000        0.0000        0.0000        0.0000        0.0000        0.0000        0.0000        0.0000        0.0000        0.0000        0.0000        0.0000        0.0000        0.0000        0.0000        0.0000        0.0000        0.0000        0.0000        0.0000        0.0000        0.0000        0.0000        0.0000        0.0000        0.0000        0.0000        0.0000        0.0000        0.0000        0.0000        0.0000        0.0000        0.0000        0.0000        0.0000        0.0000        0.0000        0.0000        0.0000        0.0000        0.0000        0.0000        0.0000        0.0000        0.0000        0.0000        0.0000        0.0000        0.0000        0.0000        0.0000        0.0000        0.0000        0.0000        0.0000        0.0000        0.0000        0.0000        0.0000        0.0000        0.0000        0.0000        0.0000        0.0000        0.0000        0.0000        0.0000        0.0000        0.0000        0.0000        0.0000        0.0000        0.0000        0.0000        0.0000        0.0000        0.0000        0.0000        0.0000        0.0000        0.0000        0.0000        0.0000        0.0000       10.3973        9.9243        9.2027        8.6588        6.4973        5.3698        4.6251        4.2459        3.4494        2.8803        2.6346        2.3727        2.5084        2.9561        3.0040        3.2630        3.5479        3.7549        3.9948        3.9752        3.8319        3.8578        4.1980        4.6361        5.3537        5.8374        6.3460        6.6790        7.2668        7.6421        8.2596        8.0925        8.2857        8.8047        8.3821        8.3629        8.3394        8.0531        8.5086        8.5369        8.4006        9.0489        9.6372       10.6985        9.2265        9.3857        7.7860        7.7190        7.4831        7.4175        7.3602        7.3110        6.5982        6.5535        7.1142        8.2800       10.4419       11.7307       13.2110       14.8829       16.6953       18.3813       21.4296        0.0000        0.0000        0.0000
        0.0000        0.0000        0.0000        0.0000        0.0000        0.0000        0.0000        0.0000        0.0000        0.0000        0.0000        0.0000        0.0000        0.0000        0.0000        0.0000        0.0000        0.0000        0.0000        0.0000        0.0000        0.0000        0.0000        0.0000        0.0000        0.0000        0.0000        0.0000        0.0000        0.0000        0.0000        0.0000        0.0000        0.0000        0.0000        0.0000        0.0000        0.0000       45.6051       30.9081       29.6801       25.4258       23.2307       26.6529       24.9483       26.7632       26.1059       26.5803       25.2242       20.5755       18.7391       18.0652       16.7859       26.3617       24.2913       20.4861       18.0860       18.7981       19.5134       22.2813       21.2864       21.3480       20.8526       21.7541       20.8956       19.3435       17.2512       13.9418       11.3830        9.0427        7.4947        4.0708        0.0000        0.0000        0.0000        0.0000        0.0000        0.0000        0.0000        0.0000        0.0000        0.0000        0.0000        0.0000        0.0000        0.0000        0.0000        0.0000        0.0000        0.0000        0.0000        0.0000        0.0000        0.0000        0.0000        0.0000        0.0000        0.0000        0.0000        0.0000        0.0000        0.0000        0.0000        0.0000        0.0000        0.0000        0.0000        0.0000        0.0000        0.0000        0.0000        0.0000        0.0000        0.0000        0.0000        0.0000        0.0000        0.0000        0.0000        0.0000        0.0000        0.0000        0.0000        0.0000        0.0000        0.0000        0.0000        0.0000        0.0000        0.0000        0.0000        0.0000        0.0000        0.0000        0.0000        0.0000        0.0000        0.0000        0.0000        0.0000        0.0000        0.0000        0.0000        0.0000        0.0000        0.0000        0.0000        0.0000        0.0000        0.0000        0.0000        0.0000        0.0000        0.0000        0.0000        0.0000        0.0000        0.0000        0.0000        0.0000        0.0000        0.0000        0.0000        0.0000        0.0000        0.0000        0.0000        0.0000        0.0000        0.0000        0.0000        0.0000        0.0000        0.0000        0.0000        0.0000        0.0000        0.0000        0.0000        0.0000        0.0000        0.0000        0.0000        0.0000        7.7183        7.3449        6.6100        5.3478        4.4738        3.9424        3.9953        3.1063        2.1713        2.1562        2.2082        2.0209        2.1286        2.3663        2.2496        2.6902        2.7972        2.8737        3.1733        3.0667        3.2729        3.5752        3.9132        4.5760        4.9394        5.3565        5.7929        6.2403        6.8357        7.5535        7.3550        8.5551        9.3206        9.3867        9.4305       10.4000       10.0931        9.9789        9.9984        9.7444       10.3181       10.1791       10.7743        9.9358        8.9642        7.7777        7.7615        7.5743        7.5583        7.6298        7.7887        7.2211        7.3655        8.1639        9.6163       12.2358       13.8414       15.5217       17.2767       19.1932       20.9631        0.0000        0.0000        0.0000        0.0000
        0.0000        0.0000        0.0000        0.0000        0.0000        0.0000        0.0000        0.0000        0.0000        0.0000        0.0000        0.0000        0.0000        0.0000        0.0000        0.0000        0.0000        0.0000        0.0000        0.0000        0.0000        0.0000        0.0000        0.0000        0.0000        0.0000        0.0000        0.0000        0.0000        0.0000        0.0000        0.0000        0.0000        0.0000        0.0000        0.0000        0.0000       56.9515       51.2762       49.0669       44.6499       39.1323       36.0405       32.9191       29.4822       26.4278       26.4417       21.0537       16.3933       10.9672       12.6862       15.4925       17.9532       32.3985       32.1882       17.6627       23.2266       22.3113       16.9316       26.0759       22.4432       25.5186       24.9496       25.8518       22.6434       21.0652       17.7847       15.7563       14.1556       10.9039        8.6371        5.6466        0.0000        0.0000        0.0000        0.0000        0.0000        0.0000        0.0000        0.0000        0.0000        0.0000        0.0000        0.0000        0.0000        0.0000        0.0000        0.0000        0.0000        0.0000        0.0000        0.0000        0.0000        0.0000        0.0000        0.0000        0.0000        0.0000        0.0000        0.0000        0.0000        0.0000        0.0000        0.0000        0.0000        0.0000        0.0000        0.0000        0.0000        0.0000        0.0000        0.0000        0.0000        0.0000        0.0000        0.0000        0.0000        0.0000        0.0000        0.0000        0.0000        0.0000        0.0000        0.0000        0.0000        0.0000        0.0000        0.0000        0.0000        0.0000        0.0000        0.0000        0.0000        0.0000        0.0000        0.0000        0.0000        0.0000        0.0000        0.0000        0.0000        0.0000        0.0000        0.0000        0.0000        0.0000        0.0000        0.0000        0.0000        0.0000        0.0000        0.0000        0.0000        0.0000        0.0000        0.0000        0.0000        0.0000        0.0000        0.0000        0.0000        0.0000        0.0000        0.0000        0.0000        0.0000        0.0000        0.0000        0.0000        0.0000        0.0000        0.0000        0.0000        0.0000        0.0000        0.0000        0.0000        0.0000        0.0000        8.1187        8.1591        7.9703        7.5900        7.6923        0.0000        6.7728        6.1945        4.2306        4.0448        3.9805        3.8278        2.3047        1.8863        1.4353        1.6548        0.6375        0.8377        0.7215        0.5867        0.4445        0.4626        0.7169        0.8576        1.8345        2.0748        2.4022        2.3368        2.1912        2.2874        2.4356        2.8019        4.3316        4.7697        5.2480        5.7972        6.1099        6.6491        6.9211        7.2002        8.3640        8.7993        9.1016        8.8531        8.8129        8.4895        8.0065        8.1594        8.3750        8.3973        7.5612        8.4860        8.3075        8.3441        8.5611        8.9587        8.6684        9.0368       10.1818       12.1036       15.0468       17.1085       19.1250       21.0964       22.2488       24.1502        0.0000        0.0000        0.0000        0.0000
        0.0000        0.0000        0.0000        0.0000        0.0000        0.0000        0.0000        0.0000        0.0000        0.0000        0.0000        0.0000        0.0000        0.0000        0.0000        0.0000        0.0000        0.0000        0.0000        0.0000        0.0000        0.0000        0.0000        0.0000        0.0000        0.0000        0.0000        0.0000        0.0000        0.0000        0.0000        0.0000        0.0000        0.0000        0.0000        0.0000        0.0000       57.0018       53.1921       54.0350       49.6067       45.1103       39.5349       32.4929       29.1453       23.4491       26.5440       18.4846       12.6490       10.5330       10.2376       14.0605       16.8947       18.9515       20.9604       22.0386       17.9190       15.4319       12.9755       23.8446       22.6319       25.1378       24.9989       27.3257       23.7983       21.8003       20.5171       17.9807       16.1844       13.7696       10.6536        6.7985        5.1092        0.0000        0.0000        0.0000        0.0000        0.0000        0.0000        0.0000        0.0000        0.0000        0.0000        0.0000        0.0000        0.0000        0.0000        0.0000        0.0000        0.0000        0.0000        0.0000        0.0000        0.0000        0.0000        0.0000        0.0000        0.0000        0.0000        0.0000        0.0000        0.0000        0.0000        0.0000        0.0000        0.0000        0.0000        0.0000        0.0000        0.0000        0.0000        0.0000        0.0000        0.0000        0.0000        0.0000        0.0000        0.0000        0.0000        0.0000        0.0000        0.0000        0.0000        0.0000        0.0000        0.0000        0.0000        0.0000        0.0000        0.0000        0.0000        0.0000        0.0000        0.0000        0.0000        0.0000        0.0000        0.0000        0.0000        0.0000        0.0000        0.0000        0.0000        0.0000        0.0000        0.0000        0.0000        0.0000        0.0000        0.0000        0.0000        0.0000        0.0000        0.0000        0.0000        0.0000        0.0000        0.0000        0.0000        0.0000        0.0000        0.0000        0.0000        0.0000        0.0000        0.0000        0.0000        0.0000        0.0000        0.0000        0.0000        0.0000        0.0000        0.0000        0.0000        4.4345        5.1674        5.3983        5.6376        6.6439        6.9984        7.0313        7.0289        6.8654        6.5079        5.8776        5.2652        3.6625        3.7145        3.9469        3.0651        1.7657        2.0419        1.8812        3.3223        0.9626        0.7975        0.6981        0.7419        0.5405        0.5030        0.7551        1.3432        1.6493        1.8394        1.8753        1.9144        1.6401        1.6201        1.7811        2.1005        3.4770        4.1372        4.5731        5.2894        6.5080        5.9151        6.4408        6.6184        7.9051        8.3176        8.6788        8.9583        8.9458        8.4811        8.6936        8.2983        8.8968        8.9095       10.5469        8.5220        8.4063        8.4967        8.8533        9.4764        9.3569        9.9341       11.3419       13.5803       16.9707       19.3722       21.6032       23.6637       24.8110        0.0000        0.0000        0.0000        0.0000        0.0000
        0.0000        0.0000        0.0000        0.0000        0.0000        0.0000        0.0000        0.0000        0.0000        0.0000        0.0000        0.0000        0.0000        0.0000        0.0000        0.0000        0.0000        0.0000        0.0000        0.0000        0.0000        0.0000        0.0000        0.0000        0.0000        0.0000        0.0000        0.0000        0.0000        0.0000        0.0000        0.0000        0.0000        0.0000        0.0000        0.0000       57.8958       54.5757       50.3605       50.2352       49.3090       45.3722       40.3385       27.5623       29.9704       25.2148       28.6108       23.0371       13.7285        7.9003       10.2119       16.3651        4.5592        3.8197       13.6297       16.9168       13.2679       12.9733       20.2128       28.1175       22.9826       24.4429       24.3305       29.2186       24.0930       24.5765       26.9494       21.2265       18.3115       15.6915       12.4770        7.5296        0.0000        0.0000        0.0000        0.0000        0.0000        0.0000        0.0000        0.0000        0.0000        0.0000        0.0000        0.0000        0.0000        0.0000        0.0000        0.0000        0.0000        0.0000        0.0000        0.0000        0.0000        0.0000        0.0000        0.0000        0.0000        0.0000        0.0000        0.0000        0.0000        0.0000        0.0000        0.0000        0.0000        0.0000        0.0000        0.0000        0.0000        0.0000        0.0000        0.0000        0.0000        0.0000        0.0000        0.0000        0.0000        0.0000        0.0000        0.0000        0.0000        0.0000        0.0000        0.0000        0.0000        0.0000        0.0000        0.0000        0.0000        0.0000        0.0000        0.0000        0.0000        0.0000        0.0000        0.0000        0.0000        0.0000        0.0000        0.0000        0.0000        0.0000        0.0000        0.0000        0.0000        0.0000        0.0000        0.0000        0.0000        0.0000        0.0000        0.0000        0.0000        0.0000        0.0000        0.0000        0.0000        0.0000        0.0000        0.0000        0.0000        0.0000        0.0000        0.0000        0.0000        0.0000        0.0000        0.0000        0.0000        0.0000        0.0000        0.0000        2.2740        2.6844        3.0095        3.6662        4.1398        4.9532        4.8374        5.6928        6.1940        6.2487        6.1287        5.9815        5.6973        5.3887        4.7618        3.7828        4.1408        4.5600        4.7420        4.1833        3.2174        3.9682        4.1378        1.3160        1.2277        0.8335        1.1828        0.7397        0.6614        0.9778        1.9733        1.7599        2.1209        1.9586        1.6478        1.2174        1.1472        1.5403        1.9170        3.0201        3.2047        4.0987        5.3818        6.4836        5.5558        6.3264        6.0746        7.0563        7.6176        8.2059        8.4788        8.6002        9.3392       10.5042        9.8864       10.2816       10.3549       10.5335        8.3865        8.2699        8.3605        8.8755        9.8148        9.9635       10.8337       12.6258       15.3396       19.3683       22.2798       24.6995       26.6534       27.5709        0.0000        0.0000        0.0000        0.0000        0.0000
        0.0000        0.0000        0.0000        0.0000        0.0000        0.0000        0.0000        0.0000        0.0000        0.0000        0.0000        0.0000        0.0000        0.0000        0.0000        0.0000        0.0000        0.0000        0.0000        0.0000        0.0000        0.0000        0.0000        0.0000        0.0000        0.0000        0.0000        0.0000        0.0000        0.0000        0.0000        0.0000        0.0000        0.0000        0.0000       54.5679       50.6826       43.7576       37.2827       41.9561       41.7254       36.4728       32.4040       26.8507       25.2934       22.0389       20.3096       10.1896        8.4238        6.9366        6.3190        5.2456        4.5923        4.3866       15.2275       18.1623       12.7984       12.0482       12.2529       18.1539       20.7408       22.2066       23.8277       23.6193       22.1870       26.0303       29.5610       23.1313       18.5784       15.6266       14.3053        9.4649        0.0000        0.0000        0.0000        0.0000        0.0000        0.0000        0.0000        0.0000        0.0000        0.0000        0.0000        0.0000        0.0000        0.0000        0.0000        0.0000        0.0000        0.0000        0.0000        0.0000        0.0000        0.0000        0.0000        0.0000        0.0000        0.0000        0.0000        0.0000        0.0000        0.0000        0.0000        0.0000        0.0000        0.0000        0.0000        0.0000        0.0000        0.0000        0.0000        0.0000        0.0000        0.0000        0.0000        0.0000        0.0000        0.0000        0.0000        0.0000        0.0000        0.0000        0.0000        0.0000        0.0000        0.0000        0.0000        0.0000        0.0000        0.0000        0.0000        0.0000        0.0000        0.0000        0.0000        0.0000        0.0000        0.0000        0.0000        0.0000        0.0000        0.0000        0.0000        0.0000        0.0000        0.0000        0.0000        0.0000        0.0000        0.0000        0.0000        0.0000        0.0000        0.0000        0.0000        0.0000        0.0000        0.0000        0.0000        0.0000        0.0000        0.0000        0.0000        0.0000        0.0000        0.0000        0.0000        0.0000        0.0000        0.0000        0.0000        2.0374        2.3277        2.6635        2.8773        3.4111        3.4725        3.8648        4.7017        5.4301        5.5307        5.5816        5.0497        4.9343        4.7253        4.6009        4.3671        4.3232        5.5317        6.0376        6.1802        5.0852        4.0005        3.9755        3.9443        1.1201        0.4377        0.3721        0.4626        0.5245        0.5595        0.5130        0.4513        1.5688        1.6952        1.9167        1.8182        1.3055        1.4332        1.5614        1.7701        2.8295        3.2212        4.4091        5.7264        7.0234        8.2756        6.8689        6.0649        7.1595        7.5225        8.3894        8.9566        9.4305        9.7266        9.4635        9.6647       11.3555       11.7046       12.6049       12.9074        7.8981        7.9355        8.6275        9.9740       10.4883       11.7515       14.0495       17.4110       22.2601       25.8481       28.4370       30.0123       30.4732        0.0000        0.0000        0.0000        0.0000        0.0000
        0.0000        0.0000        0.0000        0.0000        0.0000        0.0000        0.0000        0.0000        0.0000        0.0000        0.0000        0.0000        0.0000        0.0000        0.0000        0.0000        0.0000        0.0000        0.0000        0.0000        0.0000        0.0000        0.0000        0.0000        0.0000        0.0000        0.0000        0.0000        0.0000        0.0000        0.0000        0.0000        0.0000        0.0000        0.0000       19.7015       19.6561       19.4872       16.0486       23.2458       27.1941       26.3943       22.7385       26.6778       26.2624       23.1403       17.9216       13.9922       11.7996       13.7820       12.6416       13.0626        8.1406        8.0488       17.8455       27.5606       21.7935       14.9717       10.5766       19.3436       19.1570       23.6714       22.0211       16.0892       17.7301       18.2766       23.3967       20.6632       19.4079       18.8589       13.6103       11.6435        0.0000        0.0000        0.0000        0.0000        0.0000        0.0000        0.0000        0.0000        0.0000        0.0000        0.0000        0.0000        0.0000        0.0000        0.0000        0.0000        0.0000        0.0000        0.0000        0.0000        0.0000        0.0000        0.0000        0.0000        0.0000        0.0000        0.0000        0.0000        0.0000        0.0000        0.0000        0.0000        0.0000        0.0000        0.0000        0.0000        0.0000        0.0000        0.0000        0.0000        0.0000        0.0000        0.0000        0.0000        0.0000        0.0000        0.0000        0.0000        0.0000        0.0000        0.0000        0.0000        0.0000        0.0000        0.0000        0.0000        0.0000        0.0000        0.0000        0.0000        0.0000        0.0000        0.0000        0.0000        0.0000        0.0000        0.0000        0.0000        0.0000        0.0000        0.0000        0.0000        0.0000        0.0000        0.0000        0.0000        0.0000        0.0000        0.0000        0.0000        0.0000        0.0000        0.0000        0.0000        0.0000        0.0000        0.0000        0.0000        0.0000        0.0000        0.0000        0.0000        0.0000        0.0000        0.0000        0.0000        0.0000        0.0000        2.2387        1.9392        2.0619        2.5619        2.2491        3.4746        3.2978        3.3285        3.4807        4.9514        5.1346        5.0026        4.5431        3.6402        3.8192        3.6982        3.8498        2.3356        2.6912        1.7294        2.1780        1.4539        1.9879        1.5310        1.4602        0.2117        0.1354        0.2183        0.2607        0.2132        0.2310        0.3255        0.2939        0.8922        1.1618        0.9880        0.8552        1.0683        1.1885        1.3683        1.5798        2.5820        2.9031        3.7148        4.8542        8.0283        8.3374        8.4055        6.9293        6.9295        7.8862        7.7406        7.9369        8.0870        7.9151        8.7693       10.0489        9.3098       10.3569       10.7932       11.0660        5.1763        5.1827        5.7836        6.9750        9.4009       10.7866       13.1742       16.5641       27.3279       31.9681       34.9486       36.2786        0.0000        0.0000        0.0000        0.0000        0.0000        0.0000
        0.0000        0.0000        0.0000        0.0000        0.0000        0.0000        0.0000        0.0000        0.0000        0.0000        0.0000        0.0000        0.0000        0.0000        0.0000        0.0000        0.0000        0.0000        0.0000        0.0000        0.0000        0.0000        0.0000        0.0000        0.0000        0.0000        0.0000        0.0000        0.0000        0.0000        0.0000        0.0000        0.0000        0.0000        0.0000       15.6379       13.5670       10.7302       12.3966       18.6649       21.0331       22.1703       21.4066       23.4846       20.8671       19.4763       17.2392       16.1697       14.0722       13.0124       14.8759       11.6615       13.9428        9.7645       19.0283       34.5984       31.1818       13.3942       13.0784       19.5681       21.8474       21.5130       18.2635       15.2362       13.4474       12.7630       15.3738       18.3197       19.8318       17.1446       16.1719        0.0000        0.0000        0.0000        0.0000        0.0000        0.0000        0.0000        0.0000        0.0000        0.0000        0.0000        0.0000        0.0000        0.0000        0.0000        0.0000        0.0000        0.0000        0.0000        0.0000        0.0000        0.0000        0.0000        0.0000        0.0000        0.0000        0.0000        0.0000        0.0000        0.0000        0.0000        0.0000        0.0000        0.0000        0.0000        0.0000        0.0000        0.0000        0.0000        0.0000        0.0000        0.0000        0.0000        0.0000        0.0000        0.0000        0.0000        0.0000        0.0000        0.0000        0.0000        0.0000        0.0000        0.0000        0.0000        0.0000        0.0000        0.0000        0.0000        0.0000        0.0000        0.0000        0.0000        0.0000        0.0000        0.0000        0.0000        0.0000        0.0000        0.0000        0.0000        0.0000        0.0000        0.0000        0.0000        0.0000        0.0000        0.0000        0.0000        0.0000        0.0000        0.0000        0.0000        0.0000        0.0000        0.0000        0.0000        0.0000        0.0000        0.0000        0.0000        0.0000        0.0000        0.0000        3.0096        2.9584        0.0000        2.3683        2.4709        2.5208        2.0028        1.7853        1.7781        1.8663        1.9765        2.3435        2.4873        2.6620        3.8061        4.0302        4.0385        3.1299        2.9490        2.9921        2.5799        2.3582        1.5243        1.5976        1.6524        1.9953        1.8492        1.9297        4.7430        4.9740        1.8678        0.9769        0.6060        0.6224        0.3283        0.2384        0.2091        0.3956        1.0944        1.0911        0.9506        1.1668        1.6739        1.4663        1.5045        2.7892        2.6635        2.7098        2.5900        2.5792        4.4352        5.5005        6.1527        6.4828        7.6383        7.8552        8.4142        8.7360        8.7967        9.5402        9.6048       10.7058       10.0244       10.6635       10.9648       10.3086        5.4941        4.9272        5.6363        7.1046        9.8615       11.5683       14.3848       18.3117       30.4426       35.8175       38.9690        0.0000        0.0000        0.0000        0.0000        0.0000        0.0000        0.0000
        0.0000        0.0000        0.0000        0.0000        0.0000        0.0000        0.0000        0.0000        0.0000        0.0000        0.0000        0.0000        0.0000        0.0000        0.0000        0.0000        0.0000        0.0000        0.0000        0.0000        0.0000        0.0000        0.0000        0.0000        0.0000        0.0000        0.0000        0.0000        0.0000       81.3891       67.8020       41.5241       34.3996       27.7977       23.9057       12.2407        8.6371        7.4691        9.2494       11.7883       15.1567       19.0857       20.1314       20.7885       19.5769       19.2567       18.1867       13.7399       10.6513       12.9661       15.0276       13.1713       11.8728       10.6811       11.7466       17.7060       23.6247       12.0870        8.2866       19.4723       19.5823       18.9935       19.6976       15.8830       13.1858       12.3736       12.2240       17.7183       18.1744       17.3218       16.7003       12.5347       11.4892        0.0000        0.0000        0.0000        0.0000        0.0000        0.0000        0.0000        0.0000        0.0000        0.0000        0.0000        0.0000        0.0000        0.0000        0.0000        0.0000        0.0000        0.0000        0.0000        0.0000        0.0000        0.0000        0.0000        0.0000        0.0000        0.0000        0.0000        0.0000        0.0000        0.0000        0.0000        0.0000        0.0000        0.0000        0.0000        0.0000        0.0000        0.0000        0.0000        0.0000        0.0000        0.0000        0.0000        0.0000        0.0000        0.0000        0.0000        0.0000        0.0000        0.0000        0.0000        0.0000        0.0000        0.0000        0.0000        0.0000        0.0000        0.0000        0.0000        0.0000        0.0000        0.0000        0.0000        0.0000        0.0000        0.0000        0.0000        0.0000        0.0000        0.0000        0.0000        0.0000        0.0000        0.0000        0.0000        0.0000        0.0000        0.0000        0.0000        0.0000        0.0000        0.0000        0.0000        0.0000        0.0000        0.0000        0.0000        0.0000        0.0000        0.0000        0.0000        3.0988        3.0709        3.1000        2.8088        2.7153        2.9709        2.9638        2.1802        1.8193        1.7722        1.7429        1.9942        2.1668        2.3413        2.1779        3.0404        3.6100        3.6828        3.6130        3.2564        2.8505        2.1923        1.7859        1.1722        1.4869        1.4501        1.2806        1.5933        2.5782        4.9356        5.9037        2.4564        1.2492        1.1138        1.0674        0.7465        0.8997        0.8417        0.4050        0.3591        1.3306        1.4823        1.5227        2.1243        1.5849        1.6268        1.6734        2.1822        2.1976        2.3369        2.6736        4.7743        5.8815        6.6458        7.5409        7.9309        9.1730        9.2944        9.9508        9.7694       10.1569       10.7639       11.3553        9.5642       10.3226       10.7440       11.1935        8.4873        5.8480        6.9508        9.0133       12.7439       15.1497       18.1521       21.7519       34.7042       39.6182        0.0000        0.0000        0.0000        0.0000        0.0000        0.0000        0.0000        0.0000
        0.0000        0.0000        0.0000        0.0000        0.0000        0.0000        0.0000        0.0000        0.0000        0.0000        0.0000        0.0000        0.0000        0.0000        0.0000        0.0000        0.0000        0.0000        0.0000        0.0000        0.0000        0.0000        0.0000        0.0000        0.0000        0.0000       72.0464       69.6008       66.7848       67.1671       57.9620       36.4283       30.9197       22.3822       18.6791        9.4861        7.2070        7.9922        7.7744       10.7522       11.9992       15.7364       18.0270       19.8085       20.0192       17.4523       15.3749       12.1439       10.8923       14.2425       17.2477       13.5833       12.4303       13.0883       13.8913        8.3920       10.1722       21.7573       13.4688       19.5392       22.7903       24.4996       18.9334       15.3904       13.5947       12.8251       15.1029       19.2202       21.2052       18.3161       14.6510       11.4194       10.6403        9.4346        8.8473        7.1854        5.2847        3.4157        2.4755        0.9114        0.5553        0.3395        0.0000        0.0000        0.0000        0.0000        0.0000        0.0000        0.0000        0.0000        0.0000        0.0000        0.0000        0.0000        0.0000        0.0000        0.0000        0.0000        0.0000        0.0000        0.0000        0.0000        0.0000        0.0000        0.0000        0.0000        0.0000        0.0000        0.0000        0.0000        0.0000        0.0000        0.0000        0.0000        0.0000        0.0000        0.0000        0.0000        0.0000        0.0000        0.0000        0.0000        0.0000        0.0000        0.0000        0.0000        0.0000        0.0000        0.0000        0.0000        0.0000        0.0000        0.0000        0.0000        0.0000        0.0000        0.0000        0.0000        0.0000        0.0000        0.0000        0.0000        0.0000        0.0000        0.0000        0.0000        0.0000        0.0000        0.0000        0.0000        0.0000        0.0000        0.0000        3.4465        2.7010        2.2875        2.3747        2.4803        0.0000        0.0000        0.0000        0.0000        2.8324        3.1005        3.2540        3.4372        3.4979        3.0397        2.9604        3.1082        3.3567        2.8197        2.7418        2.3786        2.2861        2.4580        2.5460        2.6690        2.6606        3.2401        3.3413        3.2360        3.0992        2.7430        2.5909        2.0543        2.4315        1.5083        1.4582        0.6540        0.6398        1.6153        1.6487        2.7103        4.1078        1.9673        2.5359        2.2902        2.3037        1.7412        1.3398        0.8345        0.6598        0.5695        0.5911        2.7378        2.1491        3.1462        2.4331        1.9078        1.8830        3.1847        3.4036        3.7770        4.5074        6.7401        7.7071        8.4155        9.0785       10.4092       10.4681       10.1336       11.9270       10.6197       12.1697       12.4202       12.8463       10.4589       11.2369       11.8034       12.7085        9.7939        8.7772        9.6849       12.7062       18.0681       21.5481       24.4913       26.8993       40.1006       44.0252        0.0000        0.0000        0.0000        0.0000        0.0000        0.0000        0.0000        0.0000
        0.0000        0.0000        0.0000        0.0000        0.0000        0.0000        0.0000        0.0000        0.0000        0.0000        0.0000        0.0000        0.0000        0.0000        0.0000        0.0000        0.0000        0.0000        0.0000        0.0000        0.0000        0.0000        0.0000        0.0000        0.0000       72.2859       65.1811       37.3054       32.3729       31.7306       27.4525       32.3232       29.7097       24.2356       20.7256       16.2951       15.1320       15.2346       13.2284       10.6037       10.8982       11.8437       14.5733       16.6602       17.1608       13.9668       12.5660       13.9222       13.9831       16.3913       19.4181       16.5878       17.3219       20.6377       19.9988       20.2981       24.2826       33.8210       36.0601       32.5937       23.7634       31.8257       23.0066       16.9135       14.2005       14.8915       21.1901       27.2089       25.5156       15.2295       13.9299       11.8098       10.0631        8.7817       12.1188       11.1918       10.8119       11.5747        6.6098        5.8530        3.7798        2.6335        2.0168        1.2196        0.0000        0.0000        0.0000        0.0000        0.0000        0.0000        0.0000        0.0000        0.0000        0.0000        0.0000        0.0000        0.0000        0.0000        0.0000        0.0000        0.0000        0.0000        0.0000        0.0000        0.0000        0.0000        0.0000        0.0000        0.0000        0.0000        0.0000        0.0000        0.0000        0.0000        0.0000        0.0000        0.0000        0.0000        0.0000        0.0000        0.0000        0.0000        0.0000        0.0000        0.0000        0.0000        0.0000        0.0000        0.0000        0.0000        0.0000        0.0000        0.0000        0.0000        0.0000        0.0000        0.0000        0.0000        0.0000        0.0000        0.0000        0.0000        0.0000        0.0000        0.0000        0.0000        0.0000        0.0000        0.0000        0.0000        0.0000        0.0000        1.6891        1.7595        1.8330        2.2192        2.3439        2.6184        2.7937        3.1161        3.2754        3.3185        3.3501        3.3409        3.3943        3.1823        2.9799        2.7510        2.8240        2.8163        3.1506        3.5574        3.4381        3.3056        3.2869        3.6234        3.7815        4.0307        4.0201        3.5633        3.5086        3.3077        2.9651        2.0254        1.6104        1.3815        1.1602        0.6539        0.5119        0.2963        0.2372        0.4094        0.4882        0.9243        1.4063        2.4441        4.3625        4.3907        4.3825        1.2806        1.5640        1.5812        1.4100        1.6110        1.4766        2.9878        2.8824        3.5333        3.8560        4.1887        4.1872        5.3424        5.7167        6.2059        6.7651        8.7960       10.0336       10.3135        9.9330        9.8627        8.9674        9.7562        8.9728        7.4212        7.6602        9.3343       10.3282        8.9601       10.4001       11.1132       12.2643       12.4209       12.1080       14.4618        0.0000        0.0000       38.4776       42.4707       44.1663       42.4690        0.0000        0.0000        0.0000        0.0000        0.0000        0.0000        0.0000        0.0000        0.0000
        0.0000        0.0000        0.0000        0.0000        0.0000        0.0000        0.0000        0.0000        0.0000        0.0000        0.0000        0.0000        0.0000        0.0000        0.0000        0.0000        0.0000        0.0000        0.0000        0.0000        0.0000        0.0000        0.0000        0.0000        0.0000        0.0000       52.7968       31.2819       24.7703       19.6373       19.0040       25.4653       25.6427       21.7756       20.6171       17.4105       18.2059       18.2125       16.6264       13.3608       12.1799       12.4904       14.9664       15.2304       12.3408       12.3273       11.8748       14.5019       16.5914       22.4931       24.8003       24.7946       21.6960       24.0316       22.7963       25.3212       38.4600       37.2881       39.6221       41.2690       31.3887       33.0176       26.8840       19.6535       15.4337       14.9884       17.3934       19.4865       14.2754       13.9103       13.4029       11.7667        9.6886        8.7096       10.8381       12.2786       16.6044       14.2025        6.7459        4.6006        4.0540        2.0581        1.8928        1.7343        1.7504        2.0764        0.0000        0.0000        0.0000        0.0000        0.0000        0.0000        0.0000        0.0000        0.0000        0.0000        0.0000        0.0000        0.0000        0.0000        0.0000        0.0000        0.0000        0.0000        0.0000        0.0000        0.0000        0.0000        0.0000        0.0000        0.0000        0.0000        0.0000        0.0000        0.0000        0.0000        0.0000        0.0000        0.0000        0.0000        0.0000        0.0000        0.0000        0.0000        0.0000        0.0000        0.0000        0.0000        0.0000        0.0000        0.0000        0.0000        0.0000        0.0000        0.0000        0.0000        0.0000        0.0000        0.0000        0.0000        0.0000        0.0000        0.0000        0.0000        0.0000        0.0000        0.0000        0.0000        0.0000        0.0000        0.0000        0.0000        1.5091        1.5519        1.6522        2.1347        2.3599        2.6927        2.9471        3.3870        3.5059        3.6800        3.8985        3.4401        3.1100        2.6776        2.4599        2.4483        2.4812        2.9231        3.3266        3.7910        3.9385        3.9642        3.9052        4.3579        4.6237        4.6369        4.4813        4.0472        3.7937        3.5695        3.3098        2.0335        1.5894        1.2277        1.1165        0.5837        0.2537        0.2012        0.3348        0.5051        1.0166        3.3578        1.4518        3.1039        3.9893        3.7129        2.6702        1.2460        1.2541        1.7597        2.0460        2.9782        2.8173        4.1112        4.6107        6.5839        6.7695        6.0278        5.6490        6.6525        7.4745        8.6556        9.8417       11.3190       11.6222       11.2113       10.2446        9.7884        8.8536        8.1124        7.5282        6.3901        6.4657        8.0507        9.3196        9.6661       10.9069       12.2063       13.6694       14.9694       16.4602        0.0000        0.0000        0.0000        0.0000        0.0000        0.0000        0.0000        0.0000        0.0000        0.0000        0.0000        0.0000        0.0000        0.0000        0.0000        0.0000
        0.0000        0.0000        0.0000        0.0000        0.0000        0.0000        0.0000        0.0000        0.0000        0.0000        0.0000        0.0000        0.0000        0.0000        0.0000        0.0000        0.0000        0.0000        0.0000        0.0000        0.0000        0.0000        0.0000        0.0000        0.0000        0.0000        0.0000       28.4017       22.4562       17.4754       14.4994       27.0847       23.3115       22.1281       20.4587       17.2277       18.5081       19.8238       17.9276       15.6522       12.8584       12.5862       15.5490       13.0586       11.0094       11.0309       11.7162       13.6279       14.6193       16.4957       21.7129       22.3249       24.9443       37.2468       26.0222       31.8835       41.3594       42.0158       41.0050       39.5817       29.9816       35.9827       28.1371       18.7603       14.1888       14.5126       11.8004       13.7100       13.2205       12.6047       11.8471        9.8078        9.1059        8.8426        7.3664        7.6729       12.3799       10.2756        3.9067        3.4946        2.3816        1.5746        1.2870        0.5092        0.4321        0.7473        1.3214        1.5363        2.3691        1.5932        0.0000        0.0000        0.0000        0.0000        0.0000        0.0000        0.0000        0.0000        0.0000        0.0000        0.0000        0.0000        0.0000        0.0000        0.0000        0.0000        0.0000        0.0000        0.0000        0.0000        0.0000        0.0000        0.0000        0.0000        0.0000        0.0000        0.0000        0.0000        0.0000        0.0000        0.0000        0.0000        0.0000        0.0000        0.0000        0.0000        0.0000        0.0000        0.0000        0.0000        0.0000        0.0000        0.0000        0.0000        0.0000        0.0000        0.0000        0.0000        0.0000        0.0000        0.0000        0.0000        0.0000        0.0000        0.0000        0.0000        0.0000        0.0000        0.0000        0.0000        0.0000        1.3166        1.4313        1.4427        1.6157        2.2061        2.5008        2.7873        2.9095        3.2562        3.4941        3.3456        3.1673        2.7404        2.7059        2.6347        2.5289        2.5162        2.5346        2.9277        3.5452        4.0161        4.0745        4.2064        4.1507        4.4604        4.6947        4.7840        4.5998        4.2187        4.1764        3.8395        3.4061        2.0849        1.5853        1.3566        1.4328        0.5139        0.4529        0.6177        1.8010        3.7121        5.3336        0.3692        0.9874        1.1851        1.6773        2.0401        1.1556        1.5593        1.5321        1.4495        2.1320        2.9833        2.5676        4.9668        8.4642        7.3082        6.9740        7.8656        8.8050       11.0688       11.7393       10.8750       10.0636       11.7862       11.1439       11.0152       10.4750       10.1951        9.9917        8.8179        8.2351        6.9332        7.4051        9.3273       11.3041       11.7114       13.0132       14.8165       17.0952       18.9879       21.0319        0.0000        0.0000        0.0000        0.0000        0.0000        0.0000        0.0000        0.0000        0.0000        0.0000        0.0000        0.0000        0.0000        0.0000        0.0000        0.0000
        0.0000        0.0000        0.0000        0.0000        0.0000        0.0000        0.0000        0.0000        0.0000        0.0000        0.0000        0.0000        0.0000        0.0000        0.0000        0.0000        0.0000        0.0000        0.0000        0.0000        0.0000        0.0000        0.0000        0.0000        0.0000        0.0000        0.0000       27.8341       23.3468       20.2061       14.2939       20.1804       21.7356       19.5723       17.8757       15.4538       17.5623       20.1057       19.6568       18.6630       17.9286       21.5823       20.5663       15.2077       18.5811       14.0915       13.1146       14.2223       14.9550       20.4387       22.9471       22.5720       31.8138       22.9211       23.0351       27.5671       40.5733       41.0382       38.3019       35.1388       27.3235       21.2153       19.0864       14.8704       13.5792       14.6579       11.8513       12.0064       11.4463       10.6753        9.6226        7.6199        7.0924        6.1227        6.1368        5.5072        7.2754        5.1366        6.3163        4.3320        2.2228        0.8628        0.9587        1.5175        0.7809        0.5436        0.4862        1.6089        1.2662        1.9945        0.0000        0.0000        0.0000        0.0000        0.0000        0.0000        0.0000        0.0000        0.0000        0.0000        0.0000        0.0000        0.0000        0.0000        0.0000        0.0000        0.0000        0.0000        0.0000        0.0000        0.0000        0.0000        0.0000        0.0000        0.0000        0.0000        0.0000        0.0000        0.0000        0.0000        0.0000        0.0000        0.0000        0.0000        0.0000        0.0000        0.0000        0.0000        0.0000        0.0000        0.0000        0.0000        0.0000        0.0000        0.0000        0.0000        0.0000        0.0000        0.0000        0.0000        0.0000        0.0000        0.0000        0.0000        0.0000        0.0000        0.0000        0.0000        0.0000        0.0000        0.0000        0.0000        1.6020        1.8093        2.0535        2.5126        2.4304        2.5794        2.9422        3.0375        3.1356        3.1896        3.0543        2.6603        2.6151        2.6084        2.6288        2.5813        2.6304        3.0768        3.3880        3.6546        3.6886        3.7665        4.0542        4.4421        4.7739        4.7509        4.5887        4.4478        4.4782        4.2618        3.6540        2.2739        1.8684        1.2490        1.4068        1.0299        1.4941        2.4323        3.3272        4.7372        4.2872        0.6466        1.2901        1.3221        1.6083        1.9299        2.7396        1.8984        1.9282        1.9161        2.3342        3.4112        3.0985        3.0770        5.5906        7.7725        9.0782       10.6860       12.6114       13.9541       13.4078       13.2612       12.0758       13.9515       13.8639       13.6870       13.5155       13.8800       12.6671       12.5609       10.8399        9.4859        9.3048       10.0198       11.9772       13.3993       15.2627       18.0788       21.8991       24.3619       27.2775        0.0000        0.0000        0.0000        0.0000        0.0000        0.0000        0.0000        0.0000        0.0000        0.0000        0.0000        0.0000        0.0000        0.0000        0.0000        0.0000
        0.0000        0.0000        0.0000        0.0000        0.0000        0.0000        0.0000        0.0000        0.0000        0.0000        0.0000        0.0000        0.0000        0.0000        0.0000        0.0000        0.0000        0.0000        0.0000        0.0000        0.0000        0.0000        0.0000        0.0000        0.0000        0.0000        0.0000        0.0000       19.5910       17.5628       17.1743       22.4045       21.9978       20.4241       21.3814       17.4833       17.1077       25.5030       29.7657       28.9368       28.0515       26.1992       26.0669       23.5382       26.8298       28.2668       22.1265       20.6888       20.0940       19.0708       19.4415       28.2765       29.8351       25.3158       26.4141       30.4729       31.3372       32.3202       35.6152       31.2143       22.7625       20.1484       17.9673       12.7310       13.2579       12.0569        9.7969       10.3464       10.1600        9.6477        7.6161        2.3368        1.7412        2.2477        3.2689        5.1619        3.4623        2.3890        2.7775        2.3857        2.2836        1.9438        1.6840        1.5934        0.9854        0.8393        1.1390        1.3967        1.9410        2.2936        3.0730        0.0000        0.0000        0.0000        0.0000        0.0000        0.0000        0.0000        0.0000        0.0000        0.0000        0.0000        0.0000        0.0000        0.0000        0.0000        0.0000        0.0000        0.0000        0.0000        0.0000        0.0000        0.0000        0.0000        0.0000        0.0000        0.0000        0.0000        0.0000        0.0000        0.0000        0.0000        0.0000        0.0000        0.0000        0.0000        0.0000        0.0000        0.0000        0.0000        0.0000        0.0000        0.0000        0.0000        0.0000        0.0000        0.0000        0.0000        0.0000        0.0000        0.0000        0.0000        0.0000        0.0000        0.0000        0.0000        0.0000        0.0000        0.0000        0.0000        0.0000        0.0000        0.0000        1.8618        2.0782        2.5551        2.5192        2.1858        2.2049        2.7768        3.0051        3.0512        3.0675        2.8097        2.8140        2.7178        2.5485        2.5189        2.4916        2.8803        3.0134        3.1203        3.2172        3.4717        3.6816        4.3275        4.5620        4.6952        4.6752        4.3947        4.2509        4.0693        3.5300        2.0941        1.7162        1.7203        1.7698        1.8533        1.7414        3.5914        4.4983        4.9307        4.3625        2.0520        1.8306        1.9721        1.9770        2.0837        3.0290        3.2761        3.1792        3.7912        3.8954        4.2821        5.0168        6.3868        7.9784       10.9726       12.3941       13.7704       14.0243       18.0038       18.2117       19.0338       18.6024       17.9334       17.7838       17.3834       18.2290       18.3746       16.8590       13.3965       12.6179       12.1531       12.7108       12.8878       15.2908       17.6873       19.9689       23.5953       28.8496       37.2130       42.5357        0.0000        0.0000        0.0000        0.0000        0.0000        0.0000        0.0000        0.0000        0.0000        0.0000        0.0000        0.0000        0.0000        0.0000        0.0000        0.0000
        0.0000        0.0000        0.0000        0.0000        0.0000        0.0000        0.0000        0.0000        0.0000        0.0000        0.0000        0.0000        0.0000        0.0000        0.0000        0.0000        0.0000        0.0000        0.0000        0.0000        0.0000        0.0000        0.0000        0.0000        0.0000        0.0000        0.0000        0.0000       18.7131       16.9792       17.5171       20.6333       23.4058       24.1130       24.3855       22.4285       21.7790       25.4500       26.4534       26.2166       23.5628       24.9846       23.4573       26.7749       24.2566       28.5997       20.9104       16.6538       19.8402       18.0496       16.2797       26.4614       20.7432       19.6494       22.1240       27.8689       39.4535       36.1870       26.0779       25.1160       20.7949       17.9791       15.8325       10.6564        8.9641        7.8724        7.5429        8.9029        8.3123        7.1255        5.4783        1.4841        1.2046        1.6540        1.8481        2.7965        2.4037        2.5958        2.3170        4.0840        3.6094        2.6718        1.5559        1.5641        1.7292        1.4005        0.9495        1.5838        2.1607        2.0622        1.3598        0.0000        0.0000        0.0000        0.0000        0.0000        0.0000        0.0000        0.0000        0.0000        0.0000        0.0000        0.0000        0.0000        0.0000        0.0000        0.0000        0.0000        0.0000        0.0000        0.0000        0.0000        0.0000        0.0000        0.0000        0.0000        0.0000        0.0000        0.0000        0.0000        0.0000        0.0000        0.0000        0.0000        0.0000        0.0000        0.0000        0.0000        0.0000        0.0000        0.0000        0.0000        0.0000        0.0000        0.0000        0.0000        0.0000        0.0000        0.0000        0.0000        0.0000        0.0000        0.0000        0.0000        0.0000        0.0000        0.0000        0.0000        0.0000        0.0000        0.0000        2.2309        1.9641        1.9415        2.1463        2.3846        2.5013        2.4472        2.3807        2.8652        3.1182        3.1264        3.0847        2.8826        2.8692        2.7391        2.7501        2.5464        2.4680        2.7193        3.0207        3.1306        3.2172        3.4179        3.6511        4.3236        4.5983        4.7060        4.5606        4.2020        4.1476        3.4674        3.0242        2.3339        1.9063        1.9241        2.5051        2.4584        2.6372        4.6257        7.0604        5.0846        3.5851        3.2657        2.7256        2.0205        2.2131        3.3108        3.1596        3.4637        4.1586        5.4550        6.3117        7.7195        8.3165        7.6188        8.5817       13.4418       14.1169       14.9314       16.1278       19.7313       21.1464       21.8546       21.4817       21.6275       20.3660       20.6549       20.0082       18.6617       16.3031       14.4268       14.4838       14.2935       15.1925       16.0554       17.3781       20.5391       23.2109       27.4703       33.7117       44.3353       51.7625        0.0000        0.0000        0.0000        0.0000        0.0000        0.0000        0.0000        0.0000        0.0000        0.0000        0.0000        0.0000        0.0000        0.0000        0.0000        0.0000
        0.0000        0.0000        0.0000        0.0000        0.0000        0.0000        0.0000        0.0000        0.0000        0.0000        0.0000        0.0000        0.0000        0.0000        0.0000        0.0000        0.0000        0.0000        0.0000        0.0000        0.0000        0.0000        0.0000        0.0000        0.0000        0.0000        0.0000        0.0000       19.2284       18.2367       16.6013       19.2843       21.4186       22.7689       24.4808       28.1291       25.4378       23.6020       21.8282       22.5691       20.6647       19.4633       18.0134       17.8784       13.4980       18.2337       15.8748       15.3973       14.6444       14.4170       13.4614       19.8444       16.5831       16.6894       19.1072       23.5878       29.6734       30.6532       22.5583       19.7989       17.6568       14.9722       12.8897        8.7479        7.2062        6.1637        6.5871        7.5002        7.0181        5.6622        4.2397        1.5761        1.1391        1.1802        0.9377        2.1803        2.3439        3.2792        3.3280        3.7632        3.3814        2.9327        2.7496        1.8943        1.4242        1.1202        0.9922        0.5891        1.0716        1.2982        0.8876        1.1503        0.0000        0.0000        0.0000        0.0000        0.0000        0.0000        0.0000        0.0000        0.0000        0.0000        0.0000        0.0000        0.0000        0.0000        0.0000        0.0000        0.0000        0.0000        0.0000        0.0000        0.0000        0.0000        0.0000        0.0000        0.0000        0.0000        0.0000        0.0000        0.0000        0.0000        0.0000        0.0000        0.0000        0.0000        0.0000        0.0000        0.0000        0.0000        0.0000        0.0000        0.0000        0.0000        0.0000        0.0000        0.0000        0.0000        0.0000        0.0000        0.0000        0.0000        0.0000        0.0000        0.0000        0.0000        0.0000        0.0000        0.0000        0.0000        3.5046        2.4403        2.0845        2.0514        2.2509        2.6726        2.5756        2.3522        2.1652        2.8742        2.9463        2.8798        2.8016        3.3341        2.6596        2.8753        2.4849        2.4314        2.3747        2.5453        2.8366        3.0031        3.1131        3.2415        3.5187        4.2205        4.4004        4.4130        4.3313        3.7310        3.5402        3.3275        4.0559        2.2735        2.6940        3.9218        2.6153        3.4247        5.0564        5.1304        3.7048        2.4928        2.5695        2.9771        3.5591        3.4095        3.8049        4.8647        5.6767        6.8453        9.1228       11.2481        9.8865       11.2691       10.1051       10.3532       12.1778       14.7630       17.1377       16.9055       18.3536       21.5959       22.4527       22.9820       22.1207       21.1696       21.5859       21.8995       20.6401       19.7035       18.3186       16.0210       15.6023       14.4633       14.5704       16.3207       18.4912       21.9500       24.9342       29.7940       37.1696       48.4944       56.9698       64.1839        0.0000        0.0000        0.0000        0.0000        0.0000        0.0000        0.0000        0.0000        0.0000        0.0000        0.0000        0.0000        0.0000        0.0000        0.0000
        0.0000        0.0000        0.0000        0.0000        0.0000        0.0000        0.0000        0.0000        0.0000        0.0000        0.0000        0.0000        0.0000        0.0000        0.0000        0.0000        0.0000        0.0000        0.0000        0.0000        0.0000        0.0000        0.0000        0.0000        0.0000        0.0000        0.0000       19.0117       19.4968       19.6144       17.0463       18.6416       17.3345       19.0858       21.4455       24.4184       22.4719       19.4471       15.0876       13.5776       12.2082       11.6959       10.4809        9.0973       13.0478       17.7857       14.5092       12.3753       12.7488       10.1704        8.5979       10.7269       12.2359       14.4202       15.2288       20.7619       21.0217       21.5061       17.6342       15.6812       13.8073       11.7287       10.1768        9.5368        9.3903        8.1032        9.8564        9.8515        9.2914        8.2511        4.4975        2.7183        4.0974        0.5901        0.4874        1.6036        2.1678        4.4955        4.5585        2.9768        2.9436        4.4923        4.5202        3.0853        2.0094        1.4315        1.6017        1.1879        1.6419        1.7283        1.9199        2.4190        2.7909        0.0000        0.0000        0.0000        0.0000        0.0000        0.0000        0.0000        0.0000        0.0000        0.0000        0.0000        0.0000        0.0000        0.0000        0.0000        0.0000        0.0000        0.0000        0.0000        0.0000        0.0000        0.0000        0.0000        0.0000        0.0000        0.0000        0.0000        0.0000        0.0000        0.0000        0.0000        0.0000        0.0000        0.0000        0.0000        0.0000        0.0000        0.0000        0.0000        0.0000        0.0000        0.0000        0.0000        0.0000        0.0000        0.0000        0.0000        0.0000        0.0000        0.0000        0.0000        0.0000        0.0000        0.0000        0.0000        0.0000        4.2775        3.5087        2.7312        2.5920        2.5128        2.4745        2.2789        2.2231        2.3214        2.1624        2.5756        2.5784        2.6990        2.6262        3.9094        2.2999        2.0598        2.0722        2.2274        3.5163        2.3143        2.7088        2.9947        2.9797        3.0703        3.1767        3.6536        3.8535        3.9017        3.8104        3.4995        3.2241        3.0219        3.4388        2.6860        2.8528        3.4514        3.4804        4.1417        3.5960        2.9883        3.6286        3.8006        4.7359        5.8334        5.9450        5.3349        9.1787       13.3458       10.3336       10.5389       11.9598       12.6901       12.6438       13.5538       12.4568       13.3603       14.9089       17.3760       19.3279       19.1784       20.2765       22.4492       23.7204       24.3847       23.2711       22.6021       23.8012       22.7095       20.0903       20.5210       18.6513       16.8303       16.1241       16.3374       16.0785       16.8170       18.0698       22.2790       25.4252       30.3501       37.9076       49.1184       57.3404        0.0000        0.0000        0.0000        0.0000        0.0000        0.0000        0.0000        0.0000        0.0000        0.0000        0.0000        0.0000        0.0000        0.0000        0.0000        0.0000
        0.0000        0.0000        0.0000        0.0000        0.0000        0.0000        0.0000        0.0000        0.0000        0.0000        0.0000        0.0000        0.0000        0.0000        0.0000        0.0000        0.0000        0.0000        0.0000        0.0000        0.0000        0.0000        0.0000        0.0000        0.0000        0.0000        0.0000       22.3925       18.5288       17.6997       16.5721       16.5255       15.3962       13.4780       16.5665       22.7230       20.8770       15.3345       12.7056       13.1509       13.4784       12.9575       12.0743       14.2939       17.8878       20.9672       19.0114       10.1995        9.8436        7.9795        5.9296        2.8773        1.7952        2.2430        2.5440        8.8950        9.8610        9.3549        8.4318        6.6860        4.7420        3.9665        3.3405        3.0850        5.6113       10.6234        5.6544        5.0931        1.4000        1.7724        1.2273        1.1718        2.8177        1.2694        0.3828        1.0785        1.2110        3.6628        3.1061        3.0354        3.2497        4.2571        4.5604        1.5124        1.8235        2.1243        2.1178        1.9606        1.8446        2.5403        1.8742        2.3103        3.6729        4.5829        4.4176        5.3542        4.0885        2.6565        3.3483        2.8380        1.6404        0.0000        0.0000        0.0000        0.0000        0.0000        0.0000        0.2466        0.4175        0.4819        0.4935        0.0000        0.0000        0.0000        0.0000        0.0000        0.0000        0.0000        0.0000        0.0000        0.0000        0.0000        0.0000        0.0000        0.0000        0.0000        0.0000        0.0000        0.0000        0.0000        0.0000        0.0000        0.0000        0.0000        0.0000        0.0000        0.0000        0.0000        0.0000        0.0000        0.0000        0.0000        0.0000        0.0000        0.0000        0.0000        0.0000        4.4539        4.4521        4.2859        3.7777        3.9694        3.8044        3.5882        3.3793        2.9626        2.7963        2.7831        2.7223        2.2619        2.2039        2.0486        2.3302        2.0165        1.9096        1.6368        1.5218        1.5644        1.5578        3.1379        4.3529        4.0098        2.2143        2.1853        2.1600        2.3578        2.4610        2.4792        2.4579        2.2692        2.1616        2.2826        2.0811        2.5457        2.7485        3.1138        3.6878        5.1989        5.1629        5.2122        6.7929        7.1191        7.7404        8.3192       10.9095       11.2737       11.3336       11.7289       12.2605       16.0115       16.7590       17.7331       18.8084       18.8393       18.1132       18.7442       19.3374       22.6762       23.9829       25.7554       27.5718       29.7876       32.0750       32.1671       31.7436       31.5359       30.0232       28.3421       25.1107       20.4582       18.4364       17.0394       16.6787       15.0625       15.0477       16.2059       18.6055       21.3691       24.1376       29.2210       36.5853       45.5891       52.3329        0.0000        0.0000        0.0000        0.0000        0.0000        0.0000        0.0000        0.0000        0.0000        0.0000        0.0000        0.0000        0.0000        0.0000        0.0000        0.0000
        0.0000        0.0000        0.0000        0.0000        0.0000        0.0000        0.0000        0.0000        0.0000        0.0000        0.0000        0.0000        0.0000        0.0000        0.0000        0.0000        0.0000        0.0000        0.0000        0.0000        0.0000        0.0000        0.0000        0.0000        0.0000        0.0000       24.0298       23.4324       18.5753       15.6414       14.4660       15.6551       15.3182       10.9381       18.0799       19.1056       17.0359       12.7532       11.0906       11.9304       12.5895       12.0157       11.6803       20.0194       20.9899       23.9750       20.3073        9.2631        2.4915        5.5201        6.8774        1.7097        2.4351        1.2261        3.0244        6.0629       10.7096        5.7813        5.0292        3.4647        2.9056        2.4452        1.9025        0.2737        0.1893        0.1472        0.1495        1.3113        1.6387        1.0934        1.6029        3.3811        1.6138        3.3019        0.9681        0.7697        0.7258        3.8675        3.8755        1.0378        0.9127        1.1442        1.0069        1.1189        1.8651        3.3502        3.3091        2.7956        2.8442        4.0408        3.9602        2.1774        2.6013        3.6189        3.4217        3.6768        3.2147        2.2316        2.4425        3.0366        1.8344        1.3841        0.7480        1.1765        1.1398        0.3653        0.6489        0.3762        0.2130        0.1611        0.2099        0.3517        0.5200        0.4524        0.9363        0.0000        0.0000        0.0000        0.0000        0.0000        0.0000        0.0000        0.0000        0.0000        0.0000        0.0000        0.0000        0.0000        0.0000        0.0000        0.0000        0.0000        0.0000        0.0000        0.0000        0.0000        2.6719        2.4446        2.5384        2.3958        2.1408        2.2940        2.5153        3.0709        3.7891        3.7139        3.8999        4.4092        4.4110        4.6223        4.2894        4.5403        4.4287        4.2367        3.8787        3.1403        2.9716        2.7678        2.6459        2.2665        2.1661        2.0430        2.0306        1.5903        1.5533        1.7117        1.6014        1.6489        1.9708        2.2151        2.8155        3.4580        3.5782        5.4451        2.0134        2.0855        2.1831        2.1372        2.0651        1.9165        2.1360        2.0510        2.2922        2.5341        2.8263        5.0880        5.1468        5.8701        8.8460        9.3906        9.7420        8.8090        8.5658        8.7615       10.6790       12.1875       14.1680       13.2908       14.3334       18.6566       21.6580       21.0320       21.4597       20.7446       20.4021       21.0450       22.4861       26.0932       27.4366       29.7454       31.4684       33.4332       35.4949       35.4470       34.5776       34.1225       33.2141       30.4884       27.6707       22.0438       19.7336       18.2124       17.9169       15.8834       15.5850       16.9780       19.4740       22.9960       25.9834       30.3023       36.9641        0.0000        0.0000        0.0000        0.0000        0.0000        0.0000        0.0000        0.0000        0.0000        0.0000        0.0000        0.0000        0.0000        0.0000        0.0000        0.0000        0.0000        0.0000
        0.0000        0.0000        0.0000        0.0000        0.0000        0.0000        0.0000        0.0000        0.0000        0.0000        0.0000        0.0000        0.0000        0.0000        0.0000        0.0000        0.0000        0.0000        0.0000        0.0000        0.0000        0.0000        0.0000        0.0000        0.0000        0.0000       19.3623       19.8541       15.6565       12.4161       11.8536       16.2371       12.6103        9.1088        9.3894       13.6710       13.0402       11.7877        9.0497        9.9970        9.4760       10.8159       15.1231       23.9265       25.4357       16.8890        9.1559        3.9248        2.2415        4.6207        5.0525        3.4019        2.7692        2.7592        4.2515        3.6363        4.1873        3.0380        2.3112        1.6074        1.5435        3.8924        1.0418        0.1654        0.0560        0.1296        0.1357        0.3094        1.1111        2.9546        7.4652        8.6629        3.3988        0.5521        0.2741        0.5262        0.5922        0.6271        0.7101        0.6234        0.6000        0.6445        0.6703        0.7523        1.1138        1.5259        3.0213        5.0577        5.0050        4.8996        5.1158        2.8985        2.5625        2.6949        3.2910        4.5049        3.0493        2.2373        2.5569        2.6868        2.8086        1.3321        1.3795        0.5108        0.8253        0.2163        0.4767        0.9304        0.5572        0.3682        0.7703        1.1223        1.3740        0.9910        0.9300        1.1626        0.4780        0.3652        0.0000        0.0000        0.0000        0.0000        0.0000        0.0000        0.0000        0.0000        0.0000        0.0000        0.0000        0.0000        2.3763        2.9091        2.6747        3.3226        2.8299        2.7941        2.7828        2.5654        2.4169        2.2482        2.4625        2.5131        2.5708        3.0147        3.2892        3.5369        3.8671        4.4113        4.9576        4.9897        4.6667        5.0616        4.8906        4.6217        4.1673        3.4199        3.1688        2.9009        2.6386        2.3279        2.2093        2.2983        1.9968        1.7356        1.5787        1.8359        1.8820        1.7885        1.7877        3.6872        2.0135        2.4837        2.6552        5.7728        5.4511        6.4698        2.2234        2.2459        2.2685        2.1435        2.2060        2.4144        3.0152        4.0033        5.2625        5.9218        6.6893        7.4898        8.1007        8.5243        9.2019        8.0321       10.4085       10.2008       11.4857       12.0901       12.8493       13.7392       15.8838       20.0061       22.2204       23.0313       23.2397       21.9208       21.9976       22.3957       23.3063       27.1260       28.2813       29.9556       32.2624       34.8875       36.5711       36.9080       35.5440       34.6830       33.9251       32.3494       28.5221       24.0474       22.0668       20.9691       20.1970       18.0443       17.5982       18.8916       20.9383        0.0000       26.6151       32.6690       37.9210        0.0000        0.0000        0.0000        0.0000        0.0000        0.0000        0.0000        0.0000        0.0000        0.0000        0.0000        0.0000        0.0000        0.0000        0.0000        0.0000        0.0000        0.0000
        0.0000        0.0000        0.0000        0.0000        0.0000        0.0000        0.0000        0.0000        0.0000        0.0000        0.0000        0.0000        0.0000        0.0000        0.0000        0.0000        0.0000        0.0000        0.0000        0.0000        0.0000        0.0000        0.0000        0.0000        0.0000       17.0431       17.0110       17.6941       13.8531       11.2492       11.9348       11.0183        9.7749       11.0069       11.0281       12.3316       11.1837        8.6129        6.8956        6.4898        8.4072        6.7398        5.8840       10.3028        9.9965       11.2273        4.5575        2.5979        4.6980        4.0239        1.7650        0.5888        0.3032        0.2480        1.0521        3.5282        4.0685        2.5185        1.7286        1.1752        1.3329        2.5054        1.7641        1.0990        0.6548        0.6710        0.9591        1.7587        1.7636        4.8253        5.0416        5.3717        1.8337        0.2246        0.1832        0.4134        0.5136        0.6075        0.6379        0.4955        0.4943        0.5341        0.9981        0.7608        0.7439        1.7470        2.7610        5.9662        6.5748        6.2924        5.1063        3.2477        2.8618        3.0707        2.8702        3.9820        3.9448        2.5582        2.7334        2.6727        2.9091        2.2833        1.2358        0.0772        0.0496        0.0906        0.2737        1.2461        0.8582        1.5258        1.5744        1.6410        1.1039        0.9093        0.8803        1.1623        0.7872        0.6028        0.5567        0.5353        0.6629        0.0000        0.0000        0.0000        0.0000        0.0000        0.0000        0.0000        0.0000        2.6315        2.8305        2.7274        2.9531        3.2215        2.9015        2.6777        2.3009        2.4925        2.4204        2.4095        2.5068        2.4547        2.6701        2.9895        3.3100        3.6492        4.1995        4.8929        5.2188        5.1738        4.9225        5.2882        5.0372        4.7323        4.1800        3.4383        3.1048        2.8722        2.7693        2.4679        2.2917        2.3407        2.1372        1.7817        1.7266        1.8806        2.0896        2.1628        2.2356        2.4603        2.6007        2.5001        2.3100        4.8608        7.3381        5.7530        4.1073        3.9512        3.9264        3.5605        3.4715        3.8236        4.8723        4.9375        5.5264        6.2782        6.7971        8.8706        9.4878        9.8886       10.4539       10.1001        9.4264       11.3095       12.4916       14.2279       16.1019       17.5358       17.9355       21.8005       23.5345       24.9492       24.7579       23.2755       22.7927       23.3345       24.2964       27.0355       27.7847       29.2394       31.1152       33.8381       35.7237       36.1702       35.1947       35.4582       34.6114       31.7305       29.3671       25.0884       23.4562       22.3403       21.7498       19.4901       19.7799        0.0000        0.0000        0.0000        0.0000        0.0000        0.0000        0.0000        0.0000        0.0000        0.0000        0.0000        0.0000        0.0000        0.0000        0.0000        0.0000        0.0000        0.0000        0.0000        0.0000        0.0000        0.0000        0.0000        0.0000
        0.0000        0.0000        0.0000        0.0000        0.0000        0.0000        0.0000        0.0000        0.0000        0.0000        0.0000        0.0000        0.0000        0.0000        0.0000        0.0000        0.0000        0.0000        0.0000        0.0000        0.0000        0.0000       15.5318       13.2887       14.4114       18.4728       18.0106       18.4602       13.6495       16.5423       16.8522       14.4282       13.4495       13.2760       11.0350        9.5761        8.5977        8.5204        7.0350        5.6790        2.8403        2.7941        4.6444        5.2517        5.4343        6.9476        8.3386        3.8068        0.7123        1.0914        0.4267        0.5579        1.0610        0.4584        1.9099        3.6537        1.8854        0.4618        0.4156        0.6637        1.3552        5.0010        2.5002        2.9456        3.0466        3.2828        1.6925        0.7632        0.7016        1.2803        3.4094       13.4729       10.7731        1.0570        0.6993        0.3695        0.4455        0.4913        0.4764        0.6216        0.9696        0.9304        1.4205        1.1672        1.1287        1.2783        2.1949        3.5192        4.1665        3.6464        4.0075        3.1919        3.3615        3.4321        3.3338        4.3997        3.4174        2.9616        3.0468        3.2530        2.8617        2.6818        2.0141        0.6064        0.4474        1.0625        1.1652        1.3908        1.0706        1.4099        1.3916        1.3119        0.9425        1.3079        1.5248        1.0742        1.1639        0.8850        0.6765        0.6100        0.6217        0.4908        0.2187        0.2538        0.8539        1.0946        1.5598        1.8118        2.3029        2.8201        2.7586        3.5557        3.8016        3.6180        3.2959        2.4738        2.3565        2.2663        2.1432        1.6424        1.7457        2.1423        2.4346        3.2741        3.6122        4.1573        4.7342        5.9927        6.4522        6.5365        5.9372        5.0203        4.8084        4.4516        3.9029        3.3208        3.1167        2.9826        2.9683        3.0445        2.8930        2.8081        2.6847        2.2651        2.2003        2.2616        2.6271        3.2344        3.6447        3.6997        3.5431        2.9894        3.1452        3.3823        3.4829        3.5404        4.3448        4.5886        4.2462        4.3482        4.7761        5.0508        5.6850        5.3040        5.5763        5.4245        7.6300        9.4391        7.4772        8.1301        9.1035        7.2367        7.0447        7.0348        8.9297       17.6369       20.2472       21.8256       22.1834       28.6305       32.0253       33.1906       32.6867       29.1435       28.4891       27.9742       27.8267       26.2557       26.2537       26.9172       28.7577       32.2928       34.4711       35.0121       34.3676       29.7973       28.6757       27.2780       25.6104       22.9089       21.8815       21.1847       21.3684       22.0138        0.0000        0.0000        0.0000        0.0000        0.0000        0.0000        0.0000        0.0000        0.0000        0.0000        0.0000        0.0000        0.0000        0.0000        0.0000        0.0000        0.0000        0.0000        0.0000        0.0000        0.0000        0.0000        0.0000        0.0000        0.0000
        0.0000        0.0000        0.0000        0.0000        0.0000        0.0000        0.0000        0.0000        0.0000        0.0000        0.0000        0.0000        0.0000        0.0000        0.0000        0.0000        0.0000        0.0000       10.6470       13.4802       13.3013       13.3003       12.6640       10.8518       11.1612       14.7034       12.5463       11.9572        8.9264       10.6839       11.6417       12.5593       10.8183        6.9038        7.1927        7.3142        6.1568        4.8533        4.1749        0.9749        1.8055        1.6702        0.6167        0.2172        1.0809        2.7459        4.2448        2.4583        1.0991        1.5334        0.6430        0.5565        0.7094        0.2149        0.3563        0.3049        0.0955        0.1215        0.4474        0.5915        0.8693        4.0440        3.5989        7.0244       10.5568        7.3242        2.2971        1.4582        0.6148        1.6449        1.7429        2.7414        2.4753        2.7175        1.4672        0.7692        0.4359        0.7252        0.9421        0.6938        1.1478        0.9962        1.0179        1.1739        1.1286        1.8645        2.1077        3.5420        3.1136        2.8560        3.1452        3.4351        3.8506        3.6034        4.1577        4.6629        3.7722        3.6015        3.5241        3.5194        3.3463        3.3865        2.8087        1.2934        1.8025        2.0827        1.3763        2.3386        2.7991        2.0969        1.9793        1.2757        1.5817        1.6378        1.5608        1.0826        0.8636        1.2559        0.9313        0.9121        0.6262        0.5582        0.5403        0.5316        0.2718        0.4443        0.7769        1.9366        2.4166        3.1351        3.3147        3.8097        3.8459        4.0296        3.4452        2.6172        2.7649        2.2028        1.9612        1.2998        1.3231        1.7108        1.9842        3.2758        4.4252        4.6552        5.1672        6.3433        7.1045        7.3006        6.9914        5.6122        5.0993        4.8809        4.5620        3.9651        3.5331        3.3458        3.2605        3.3063        3.0960        2.9323        2.8961        2.3987        2.3969        2.8946        3.3862        4.1424        4.5305        4.6490        4.3969        3.6977        3.7113        4.2023        4.0679        4.1303        4.4966        4.3511        4.8565        5.3630        5.5519        5.8238        6.0051        6.1484        7.0278        9.3168        9.4246        9.5332       10.0523        9.6427       10.9400        6.8139        6.8307        6.0451        9.3071       15.1169       22.3091       23.8574       24.6067       32.0442       36.1684       37.2328       36.2168       32.5316       31.4623       30.2544       29.5036       27.1765       26.1048       26.5154       28.3304       32.0879       34.1527       35.4475       34.4887       30.0970       28.9330       27.4653       26.3367       25.0153       23.9065        0.0000        0.0000        0.0000        0.0000        0.0000        0.0000        0.0000        0.0000        0.0000        0.0000        0.0000        0.0000        0.0000        0.0000        0.0000        0.0000        0.0000        0.0000        0.0000        0.0000        0.0000        0.0000        0.0000        0.0000        0.0000        0.0000        0.0000        0.0000
        0.0000        0.0000        0.0000        0.0000        0.0000        0.0000        0.0000        0.0000        0.0000        0.0000        0.0000        0.0000        0.0000        0.0000        0.0000        7.3050       10.2668       10.5240        9.6883       11.4390       11.6191       11.5904       10.2559        8.6525       10.2538        9.9888        9.1405        8.0435        5.0106        4.5952        6.5569        7.2680        4.0563        3.3350        3.6401        4.3996        2.4848        1.5235        0.8430        0.2623        0.1984        0.4466        0.4685        3.2391        0.4816        0.0958        0.0818        0.2637        0.2142        0.1776        1.3198        0.7304        0.6030        0.6746        3.3107        3.7366        2.0516        0.6073        0.6822        1.2683        1.3115        2.1804        3.8019        6.8802        9.3782       10.9390        4.7923        2.1974        0.6385        0.4354        0.4008        0.3444        1.5890        0.3849        0.6461        0.5526        0.5212        0.5578        0.6765        0.5962        0.7121        0.7697        1.3989        1.0457        0.7816        1.9799        2.5751        3.1550        3.1933        2.9258        2.8376        3.3643        4.1988        4.4794        5.4603        5.1233        4.8113        3.9729        3.7436        4.1139        4.2407        4.1231        2.9802        1.9582        1.8855        2.0725        2.2223        2.3975        2.5045        1.2668        2.2047        2.0816        1.4676        1.0973        0.6879        0.8832        0.7667        0.8357        1.1139        1.2917        0.6306        0.4365        0.2057        0.3191        0.3336        0.5459        0.9110        1.7490        2.5129        2.7811        3.2268        3.7274        4.3920        5.1507        4.6450        4.2725        3.5716        3.3158        2.8459        1.9826        1.8312        1.7855        2.3502        3.2830        3.8567        4.4507        5.0101        6.7024        7.4365        7.6460        7.1659        5.7161        5.3290        4.9743        4.6426        4.0971        3.9164        3.8254        3.5792        3.3711        3.2799        3.4275        3.4021        3.0670        3.0470        3.5905        3.9400        4.8500        5.2253        5.2872        5.1923        4.7860        4.5292        4.8532        4.4318        4.8807        4.7909        5.0344        5.4100        5.5407        5.6830        5.9569        7.3972        8.1723        6.8124        8.5410        6.9321        6.5900        7.0854        8.5278        8.4144        6.2379        5.6847        5.2115        7.3309       14.3806       21.3512       23.1130       25.6525       33.2104       36.7891       38.0495       37.3239       34.2744       32.2012       29.7965       28.6418       25.9156       25.4667       25.5949       27.1367       31.6761       35.0396       35.8443        0.0000       32.7322       31.7482       30.1108       28.8468       26.9484       26.1682        0.0000        0.0000        0.0000        0.0000        0.0000        0.0000        0.0000        0.0000        0.0000        0.0000        0.0000        0.0000        0.0000        0.0000        0.0000        0.0000        0.0000        0.0000        0.0000        0.0000        0.0000        0.0000        0.0000        0.0000        0.0000        0.0000        0.0000        0.0000
        0.0000        0.0000        0.0000        0.0000        0.0000        0.0000        0.0000        0.0000        0.0000        0.0000        0.0000        0.0000        0.0000       11.6718        9.1494       11.4563       10.8213       10.4711        9.2332        8.6364        8.7677        8.4529       10.4593        9.4502        8.7856        8.0474        8.5405        9.5737        5.3641        2.0785        3.7025        3.3602        2.3856        1.9661        1.7357        2.3806        1.6904        0.9230        0.5964        0.2176        0.1647        0.1431        0.1531        0.0723        0.0764        0.0737        0.0647        0.7444        2.4132        3.2420        5.1577        3.7454        4.0651        4.0060        3.9258        3.5396        5.0028        4.5785        2.4464        3.7946        3.0378        5.4943        4.4343        2.7806        3.6353        2.3067        1.7808        1.9906        1.2007        0.2447        0.5372        0.2286        0.8965        0.7061        0.5436        0.5502        0.6102        0.5767        0.3650        1.0137        1.7116        0.7322        1.9529        0.9561        0.9074        1.8628        2.8607        3.7093        4.0753        4.0879        4.3599        4.1621        4.7698        5.3083        6.0320        6.7955        5.8054        5.1931        4.7060        5.2895        4.8217        4.2118        3.5163        2.2432        1.4041        1.5517        1.8001        2.9255        3.0611        3.1005        2.0967        1.9903        1.3068        0.7172        0.7649        0.7914        1.0509        1.1337        0.7417        0.7049        0.6522        0.5184        0.3554        0.4384        0.4467        0.5322        1.0215        1.5655        1.9956        2.5536        2.8979        3.4925        6.9130        8.6869        4.9936        4.4080        3.9836        3.7734        3.5725        1.3978        1.4359        2.2083        2.5800        3.2396        3.2624        3.7629        4.5705        5.5541        6.6233        6.5746        6.1514        5.2904        5.1412        4.8848        4.7672        4.5972        4.4975        4.3224        4.0757        3.9613        3.7438        3.7502        3.9126        3.8973        3.9707        3.9309        4.3532        5.4136        5.6598        5.6587        6.0104        5.4261        5.1084        5.1830        5.5610        5.9850        5.6039        6.0012        5.9809        6.0913        6.1042        6.4363        6.2065        6.6108        7.1053        5.0417        4.2323        4.5531        7.0117        7.4134        7.4967        6.2221        6.2423        6.0292       10.6105       17.2989       20.2699       23.4891       24.7908       31.9121       35.0292       36.5614       34.4945       30.3931       29.5597       27.6152       26.0687       23.8656       23.2846       23.5292       25.3666       29.8398       31.2116        0.0000        0.0000        0.0000        0.0000        0.0000        0.0000        0.0000        0.0000        0.0000        0.0000        0.0000        0.0000        0.0000        0.0000        0.0000        0.0000        0.0000        0.0000        0.0000        0.0000        0.0000        0.0000        0.0000        0.0000        0.0000        0.0000        0.0000        0.0000        0.0000        0.0000        0.0000        0.0000        0.0000        0.0000        0.0000        0.0000
        0.0000        0.0000        0.0000        0.0000        0.0000        0.0000        0.0000        0.0000        0.0000        9.7656        0.0000        0.0000       13.0211       24.9339       21.5772       14.6069       14.3650       13.5864       12.7956       11.7676        9.8444       10.0845       10.8954        9.1979        6.9394        5.7913        4.7923        5.5028        4.1478        2.9721        3.6023        2.4050        2.3305        1.7445        2.2757        1.5787        0.9873        0.8697        0.6973        0.3080        0.2293        0.1910        0.1956        0.1082        2.4295        6.0739        6.3315        4.0632        4.0621        4.0652        5.8233        1.8264        1.2810        0.4973        0.3323        0.3319        0.0800        0.1723        0.1939        0.2862        1.4455        2.2414        1.2564        1.5046        1.1054        0.8818        0.6881        1.1911        0.3048        0.5532        0.2462        0.4346        3.1335        1.3644        0.7487        0.4711        0.5605        0.3627        0.1457        0.4985        0.7010        0.4892        1.5396        1.2065        1.9220        2.3156        2.7899        3.9518        4.6702        3.7511        4.9459        6.3755        6.7917        7.1722        7.9983        8.6624        8.3509        7.4992        6.7512        6.1271        6.0108        4.9615        4.3226        2.6966        2.1150        1.7928        1.6262        2.6444        2.4207        2.4044        2.0435        1.4564        1.0942        0.9945        0.8241        1.0290        1.3657        0.6946        0.5189        0.9037        0.8888        0.3018        0.5494        0.4232        0.5398        0.3489        0.2095        0.6771        0.7957        1.0260        1.5591        2.5498        3.6137        3.4637        4.4477        3.8337        1.9931        2.3796        2.1071        1.9440        1.9287        2.0493        2.2249        2.3435        2.4372        2.6884        2.8358        3.3579        3.8413        4.0590        3.7257        3.7784        3.7496        3.8421        3.7035        3.8395        3.7320        3.6712        3.6939        4.5767        4.6348        3.5879        3.4479        3.9863        4.0814        4.3261        4.7970        5.3253        5.7971        6.0536        5.9896        5.9653        6.2203        6.3370        6.4205        7.3985        7.1301        7.4726        7.8465        7.2981        6.9248        7.1116        7.2077        7.3214        5.5367        6.0620        4.9930        4.4521        4.9204        6.9804        8.1776        7.4936        7.6715        6.7374        8.7996       16.1149       19.9242       21.4212       22.6232       25.0802       27.8075       26.7507       25.4067       26.7031       23.8729       22.8219       21.6123       18.8860       18.1873       18.4732       19.1657       19.1094        0.0000        0.0000        0.0000        0.0000        0.0000        0.0000        0.0000        0.0000        0.0000        0.0000        0.0000        0.0000        0.0000        0.0000        0.0000        0.0000        0.0000        0.0000        0.0000        0.0000        0.0000        0.0000        0.0000        0.0000        0.0000        0.0000        0.0000        0.0000        0.0000        0.0000        0.0000        0.0000        0.0000        0.0000        0.0000        0.0000        0.0000
        0.0000        0.0000        0.0000        0.0000        0.0000       31.8227       26.4502       13.1406       10.4392        8.1961        6.3355        8.1910       11.8833       17.2883       20.0139       14.1015       12.9470       12.4202       11.6570        9.6095        7.9789        7.6895        6.3731        5.4727        4.0763        4.5220        4.4606        3.4092        6.7797        3.4430        1.2942        1.3527        1.2668        3.0071        2.8509        2.0134        0.8912        2.2389        0.6321        0.3277        2.1964        3.8017        4.3769        5.8474        6.9503        6.3789        5.4296        1.5443        0.4955        0.7523        1.7825        0.4529        0.4335        1.0990        1.0943        0.1932        0.0192        0.0472        0.0106        0.0957        0.1631        0.7749        0.3700        0.5710        1.2200        0.4190        0.7349        1.2194        3.4373        1.9638        0.5161        0.7833        1.5994        2.4969        1.0414        2.3242        3.0908        1.1247        0.3865        0.9048        1.1141        0.5623        0.4371        0.4646        0.8085        2.1443        1.8546        4.6938        5.4261        4.3128        5.5266        7.1363        7.3065        8.0464        8.7732        9.3800        8.6756        8.0709        7.4260        7.1379        6.7058        5.3799        4.8721        3.1257        3.6145        2.5583        2.8450        2.8881        2.1402        2.0422        2.3148        1.3438        1.2098        1.1823        1.0769        0.7478        1.1406        0.7506        0.6794        1.0493        0.6031        0.9784        0.9087        0.7382        0.5767        0.6606        0.4156        0.6231        0.6801        1.1897        1.5975        2.1850        2.4848        2.7632        2.1615        2.1553        2.0491        1.5306        1.4600        1.5725        1.4619        1.4977        2.0377        2.7686        3.0242        2.9197        2.9538        3.6955        3.3365        3.1931        3.1735        3.2738        3.3916        3.3852        3.5548        3.8076        3.7483        3.6229        3.9227        3.6955        3.9789        4.0091        3.9876        4.2146        4.5497        4.8358        5.1809        5.5890        5.9958        6.0734        6.2921        6.2292        6.4794        6.6243        7.1750        7.5397        7.8498        8.2496        8.8872        8.1448        7.3807        6.5730        6.6079        6.5168        5.8390        6.7529        5.0119        4.6375        9.1240        8.8814        9.6696        8.3244        0.0000        0.0000        7.6518       13.8953       16.1131       17.4885       18.1375       19.7108       21.0321       22.5458       22.7660       21.8224       21.2989       20.4630       19.3618       16.7000       15.4078       15.3020       16.6553        0.0000        0.0000        0.0000        0.0000        0.0000        0.0000        0.0000        0.0000        0.0000        0.0000        0.0000        0.0000        0.0000        0.0000        0.0000        0.0000        0.0000        0.0000        0.0000        0.0000        0.0000        0.0000        0.0000        0.0000        0.0000        0.0000        0.0000        0.0000        0.0000        0.0000        0.0000        0.0000        0.0000        0.0000        0.0000        0.0000        0.0000        0.0000
        0.0000        0.0000        0.0000        0.0000       45.9535       39.3008       29.5981       15.9715       10.3342        9.2253        7.7207       11.2008       11.5537       15.6914       13.8688       13.0995       11.3012       10.9119        7.0934        5.5480        4.2050        3.8429        4.2162        4.0168        4.0765        3.8032        2.7072        7.8690        7.6937        3.3949        3.5076        2.2680        1.9861        1.8322        2.4237        0.9369        0.7858        0.6798        1.0436        1.0655        2.7576        3.8398        4.3382        5.5431        6.1135        5.9199        4.3660        0.6839        0.1482        0.1359        0.1069        0.0500        0.1925        0.0209        0.0186        0.0098        0.0085        0.1233        0.0608        0.1758        0.2252        0.8494        0.8360        0.3473        0.4579        0.1329        0.3066        1.3401        4.1229        1.6097        1.2187        1.4575        1.2076        1.0749        1.4891        4.1032        2.5007        2.5386        1.6951        1.6719        0.8777        0.4658        0.2694        0.2032        0.5975        0.5815        0.5409        3.5557        4.3370        6.5926        4.7791        6.8130        7.3721        8.2475        8.2871        9.0973        9.2923        8.5936        7.7700        6.6515        6.0952        5.4545        5.0420        3.8575        3.6461        3.0434        2.9414        2.4297        2.3602        2.4056        1.9819        1.6763        1.6597        1.5602        1.1222        1.1461        1.4999        0.8219        1.3415        0.8575        1.5688        1.3218        0.8890        0.6756        0.3802        0.2842        0.2663        0.3326        0.5945        1.1503        0.9148        1.3419        1.6340        1.7373        1.8716        1.3807        1.1510        1.1860        1.1584        1.3544        1.4263        2.0445        1.5605        2.0894        2.2206        3.1765        3.1194        4.1774        3.4987        3.0445        3.2621        3.4752        3.2621        3.3119        3.4355        3.9013        3.7842        3.8228        3.8475        3.6153        3.7423        3.7880        3.9876        4.4351        4.5260        4.5671        4.9037        5.2925        5.5726        6.4654        6.1203        6.2398        6.4483        7.1121        7.1466        7.7529        7.7244        7.9038        8.1677        6.7805        7.2016        7.4365        7.3140        7.8581        9.3019        7.9273        7.4703        8.6797        7.8904        9.9148        7.9919        0.0000        0.0000        0.0000       15.3770       12.6614       16.7006       18.2530       19.0914       19.3745       20.1119       19.6363       18.7949       18.1629       17.7084       16.4159       15.5381       14.3629        0.0000        0.0000        0.0000        0.0000        0.0000        0.0000        0.0000        0.0000        0.0000        0.0000        0.0000        0.0000        0.0000        0.0000        0.0000        0.0000        0.0000        0.0000        0.0000        0.0000        0.0000        0.0000        0.0000        0.0000        0.0000        0.0000        0.0000        0.0000        0.0000        0.0000        0.0000        0.0000        0.0000        0.0000        0.0000        0.0000        0.0000        0.0000        0.0000        0.0000        0.0000
        0.0000        0.0000       49.9391       49.4805       46.2884       45.6465       32.6069       16.2011       13.4720       12.8019        9.5229       10.4313       13.5357        9.7779        7.9743        8.7924        8.8996        5.1325        4.0030        4.4996        5.5141        6.1430        4.4465        3.3745        2.8215        2.4795        5.4665        6.2228        5.6702        3.2392        1.7889        1.8636        1.7083        1.0548        0.9185        0.8324        1.4916        2.2636        1.2535        1.3400        1.7637        3.0166        3.4176        2.3848        3.0063        0.9898        0.9823        1.8110        1.7944        1.7690        0.8810        0.5748        1.0683        1.5385        1.5222        0.1094        0.1367        0.6539        0.1886        0.0682        0.0766        0.0593        0.0729        0.9725        0.3543        0.3352        0.5009        0.2909        0.8109        0.6254        0.5778        1.3540        2.5820        0.7097        0.9467        2.2775        1.3863        1.2397        3.9357        2.1552        1.4641        0.9576        0.9399        1.0244        1.1239        0.6053        0.4353        2.0736        4.5886        6.5940        6.0167        6.9491        7.5442        8.2520        8.8790        9.1233        9.0985        8.5656        8.0539        7.5660        7.1276        6.4877        6.0984        4.7323        4.8574        3.7934        3.0247        2.9768        3.4863        3.5214        2.8616        2.4257        2.4732        2.4285        2.2063        2.1981        2.0287        1.4062        1.5085        1.5817        1.4865        1.7128        1.4343        0.6431        0.4224        0.7679        1.0912        0.6351        0.6689        1.2268        0.6439        0.9478        1.4998        1.6996        1.6209        2.0619        2.4387        1.6304        1.6043        1.9423        2.3380        2.5414        2.6432        2.3132        1.8968        3.3568        3.0150        3.0465        3.2777        3.5128        2.6649        2.6349        2.7464        3.7517        3.4735        3.5928        3.3638        3.4875        3.5434        3.5181        3.2653        3.6307        3.4540        3.8402        3.8587        4.1191        4.4194        4.8674        5.3638        5.7134        5.6878        5.6709        6.0566        6.3031        6.8478        7.3121        7.0319        7.5206        8.0051        7.2768        8.1614        8.3744        8.7262        8.2550       10.8416        9.2516        8.0948        6.5314        6.4341        6.2045        0.0000        0.0000        0.0000       15.0598       12.4277       15.0905       19.0733       20.2178       19.6215       18.6928       18.6839       18.3904       17.6418       16.6232       16.2783       15.8975       15.0689        0.0000        0.0000        0.0000        0.0000        0.0000        0.0000        0.0000        0.0000        0.0000        0.0000        0.0000        0.0000        0.0000        0.0000        0.0000        0.0000        0.0000        0.0000        0.0000        0.0000        0.0000        0.0000        0.0000        0.0000        0.0000        0.0000        0.0000        0.0000        0.0000        0.0000        0.0000        0.0000        0.0000        0.0000        0.0000        0.0000        0.0000        0.0000        0.0000        0.0000        0.0000        0.0000
        0.0000       40.7353       32.9578       22.0573       21.2541       22.7234       23.4551       22.0511       19.5338       11.3435        6.1674        7.8711        8.6027       10.4010        9.9175        9.4502        8.4278        6.6156        2.9571        0.7958        0.5076        0.4593        0.4232        0.7351        0.7257        1.5758        2.0107        3.0790        0.6561        3.8794        0.8341        0.6624        0.6939        0.5888        0.4753        0.5482        0.4324        0.3650        0.3195        0.1815        0.1413        0.1198        0.0770        0.0973        0.0924        0.0905        0.1251        0.0433        0.0196        0.0645        0.8525        0.3389        0.8248        0.3208        0.1076        0.5615        2.4546        1.2526        0.1994        0.1070        0.1167        0.1348        0.1623        1.1453        1.4515        0.5478        0.7122        0.7515        1.9260        0.5295        0.5578        1.4292        1.2874        0.6757        0.8244        1.0396        0.9782        0.8991        2.2319        0.9190        0.7532        0.8253        0.7336        0.8818        0.6130        0.5226        1.8830        2.7345        6.3043        5.8649        5.1715        6.9179        8.8872        8.7433        9.5919       11.7585       12.2680       11.3501       10.1641        6.5137        4.9677        5.1941        5.4375        4.5006        3.9242        3.6999        2.9920        2.4367        3.2796        3.1333        3.4232        3.3835        2.1201        1.8682        1.6854        1.1377        1.2220        1.1801        1.2321        1.0028        0.9431        1.1990        0.5810        0.5821        0.2998        0.4061        0.3516        1.0512        0.6676        1.4328        1.1506        1.2827        0.9861        2.3033        1.9385        2.4732        2.4023        2.6413        2.5409        2.8806        3.0816        3.3635        2.9463        2.4947        1.6541        1.6587        2.3920        3.0952        2.8523        3.0128        2.4495        3.1892        3.3372        4.0295        3.9677        3.3198        3.1426        3.0627        3.0272        3.5637        3.1370        3.3320        3.1022        2.8756        2.6170        2.8390        3.0844        3.9965        4.4355        4.5158        4.6648        5.2528        5.4507        5.7336        6.3034        6.6302        6.1865        6.3887        7.4479        8.6717        9.2908       10.1371       10.7026       10.0496       11.9303       12.1203        9.4602        8.0527        0.0000        0.0000        0.0000        0.0000       13.0035       13.7399       16.4119       22.4695       23.5909       20.6216       17.5519       17.3648       16.7458       16.4565       15.7482       15.0416       14.6354       14.6995        0.0000        0.0000        0.0000        0.0000        0.0000        0.0000        0.0000        0.0000        0.0000        0.0000        0.0000        0.0000        0.0000        0.0000        0.0000        0.0000        0.0000        0.0000        0.0000        0.0000        0.0000        0.0000        0.0000        0.0000        0.0000        0.0000        0.0000        0.0000        0.0000        0.0000        0.0000        0.0000        0.0000        0.0000        0.0000        0.0000        0.0000        0.0000        0.0000        0.0000        0.0000        0.0000        0.0000
        0.0000       31.0352       23.9545       20.1896       18.0059       13.5900       15.0714       20.1088       12.5086       11.3492       14.3435        8.6193        8.0877        9.2998        6.5657        5.5375        3.0507        2.6458        1.4830        0.7043        3.1839        3.3290        3.1331        5.2677        3.8614        1.9800        1.0017        0.4803        0.4938        1.2273        1.2728        0.6783        0.9748        0.5421        1.1855        0.9057        0.5448        0.4787        0.6785        0.4001        1.0031        0.9821        0.5327        0.2971        0.1853        0.0827        0.0828        0.0172        0.0173        0.0165        0.1268        0.1237        0.2098        0.3292        0.5542        0.2248        0.1407        0.1617        0.1515        0.3091        0.4167        0.4556        0.5543        1.6846        2.1851        1.7804        1.1541        0.8105        1.1505        0.6325        0.7443        2.1813        1.0537        0.8693        1.1809        0.8883        0.6699        0.6952        0.9872        0.9079        0.4853        0.5732        0.6691        0.9601        2.1874        1.5769        1.9138        7.8643        7.9895        4.9460        5.0910        8.5428        9.5617        9.0127        9.6677       10.7800       10.7016        9.4020        7.6511        6.4560        5.2430        4.8159        4.3200        4.8627        4.0225        4.0197        3.5600        3.5546        3.4212        3.1308        3.4014        3.2339        3.1024        2.9670        2.1043        1.5211        2.3284        1.3793        1.5604        1.2562        0.9226        1.9914        0.8691        1.7236        1.6612        7.6733        2.5988        1.7809        1.6077        2.4700        2.1895        0.6486        0.7706        2.7919        2.5466        2.6042        4.2075        3.8650        3.8025        3.2395        3.9083        4.0720        3.5299        3.7052        2.8018        2.1396        2.2858        3.0847        3.0320        2.6290        2.7968        3.7677        3.7678        3.9263        3.3387        2.9007        2.8344        2.7099        3.0823        3.3852        3.1719        3.2375        2.9252        2.5208        2.3673        2.5515        2.7696        3.5871        3.6229        3.9656        4.4590        4.9041        5.4851        5.9324        5.9880        6.5900        5.7684        7.1999        8.0543       10.3135       11.8393       13.3948       13.4672       11.4393       11.5986       12.2630        0.0000        0.0000        0.0000        0.0000        0.0000       12.2368       14.5965       17.6720       17.7700       22.8836       21.8769       21.2585       17.5335       16.3444       15.4797       14.8534       14.4048       13.3865        0.0000        0.0000        0.0000        0.0000        0.0000        0.0000        0.0000        0.0000        0.0000        0.0000        0.0000        0.0000        0.0000        0.0000        0.0000        0.0000        0.0000        0.0000        0.0000        0.0000        0.0000        0.0000        0.0000        0.0000        0.0000        0.0000        0.0000        0.0000        0.0000        0.0000        0.0000        0.0000        0.0000        0.0000        0.0000        0.0000        0.0000        0.0000        0.0000        0.0000        0.0000        0.0000        0.0000        0.0000        0.0000
       28.9909       25.3810       20.3444       12.3739       12.7128       11.4444       12.6930       13.3753       12.6328       10.7430       12.9259       11.3980       12.0330       12.9708        6.9252        2.3490        1.5529        1.2488        2.2817        4.2950        5.4093        3.8137        2.5235        2.4609        0.6887        1.2469        1.2896        1.2516        0.6152        0.6235        1.4227        1.2672        1.0060        0.4975        0.5096        0.4688        0.3758        0.4502        0.6447        0.1498        0.0870        0.0903        0.2192        0.2435        0.4149        0.1148        0.0838        0.1285        0.2342        1.3350        1.3005        0.6257        0.1249        0.1711        1.0206        0.9827        0.9445        0.6463        0.7548        3.0419        3.9058        0.2744        0.3929        0.5547        1.3477        1.2280        1.1294        0.5796        0.8624        0.7270        1.4560        1.5410        1.0875        1.2395        0.9993        0.5743        0.6195        1.5189        1.3967        2.2492        4.2361        5.1978        5.3709        6.6830       10.5146        9.5742        5.1610        4.2059        2.3217        2.7315        3.6888        6.3298        7.0132        7.3056        7.6588        7.5856        7.1338        6.8445        6.3947        5.8789        5.9468        7.1528        7.7985        5.6040        5.1600        4.5562        4.5596        4.1648        4.2926        3.6300        3.5683        4.0577        3.8442        3.0368        3.8533        3.7819        2.4245        1.7655        1.5080        0.8516        0.9227        0.7494        0.3834        0.7410        1.0127        1.3538        1.3767        3.2932        3.1574        1.7142        1.9645        1.3634        3.0136        4.5179        2.8639        2.5974        5.0998        5.3360        4.4830        4.4488        8.4995        3.5448        3.1876        2.8391        2.9061        2.9165        2.9844        3.1175        2.8100        2.7486        2.9538        3.6288        3.8134        3.6947        3.5971        3.1101        2.9469        2.8186        3.1156        3.3607        3.5458        3.6983        2.8475        2.4719        2.4188        2.5094        2.5138        3.3839        3.6352        3.4002        3.1507        3.4537        3.7566        4.1449        4.7380        5.3651        5.9488        7.0841        8.2693        9.9232       11.7573       12.8636       12.9971       10.7896       11.1200        0.0000        0.0000        0.0000        0.0000        0.0000        0.0000       13.9017       14.4778       16.3813       17.1168       16.4948       16.5572       15.0551       16.1767       15.8837       15.0508        0.0000        0.0000        0.0000        0.0000        0.0000        0.0000        0.0000        0.0000        0.0000        0.0000        0.0000        0.0000        0.0000        0.0000        0.0000        0.0000        0.0000        0.0000        0.0000        0.0000        0.0000        0.0000        0.0000        0.0000        0.0000        0.0000        0.0000        0.0000        0.0000        0.0000        0.0000        0.0000        0.0000        0.0000        0.0000        0.0000        0.0000        0.0000        0.0000        0.0000        0.0000        0.0000        0.0000        0.0000        0.0000        0.0000        0.0000        0.0000
       29.3222       25.5027       20.4379       16.2859       15.1507       18.9560       12.2134       11.9282       15.5109       13.1496       17.5630       14.2061        7.8196        4.4425        3.1973        1.8152        1.2321        0.8773        0.7737        1.4084        3.7051        3.9375        3.2238        1.4157        0.9037        0.6660        0.7485        0.7855        0.8558        0.8606        1.5203        1.5639        2.0830        3.0545        2.1414        0.9976        0.4300        0.3350        0.3252        0.1921        0.1082        0.1910        0.1039        0.1067        0.1000        0.0959        0.1232        0.3143        1.1245        1.9285        2.6961        2.3753        1.6785        1.3160        0.5927        0.4087        0.7602        1.5569        2.8475        1.5414        1.8174        1.2659        0.4287        0.8824        1.6640        1.1328        1.2382        2.0702        2.0176        1.8142        2.2687        3.0512        2.6619        1.2982        1.5027        1.0143        1.1533        1.3197        1.3759        1.9443        2.0140        1.6063        1.0319        0.7598        1.5937        1.8689        2.5998        1.9366        2.2259        2.6539        3.8054        7.1150        7.3844        7.8008        7.8978        7.2677        6.6745        6.0770        5.6871        4.7067        4.5503        4.3733        6.9758        8.9331       10.4219       10.8187        6.9922        4.4160        4.2819        4.2592        4.2183        4.9955        4.2690        3.9646        3.0849        2.1695        2.1721        2.5309        2.9416        2.2512        2.1797       11.4281        4.9234        1.8602        1.1310        1.0530        0.8259        5.0832        5.4653        1.9726        1.7408        2.0191        2.1371        2.3021        2.9494        2.8214        4.3400        4.1328        4.0648        3.9629        7.6776        3.3210        3.3379        3.4441        3.2588        3.1705        2.8752        3.9031        3.5314        3.1129        3.2181        4.0888        4.4560        4.4459        4.2022        3.7208        3.7662        3.6357        3.7723        4.2123        4.0728        3.3713        3.1194        2.5250        2.2394        1.9978        2.1548        2.9250        2.9878        2.7623        2.7661        3.0411        3.3109        3.8125        5.3592        5.2449        5.5745        6.4491        7.8192       10.0328       11.5248       12.1834       12.1247       10.8928        0.0000        0.0000        0.0000        0.0000        0.0000        0.0000        4.4071       14.9049       15.0670       17.2747       16.9174       17.2278       16.3794       14.0209       12.9370       14.5590       13.9205        0.0000        0.0000        0.0000        0.0000        0.0000        0.0000        0.0000        0.0000        0.0000        0.0000        0.0000        0.0000        0.0000        0.0000        0.0000        0.0000        0.0000        0.0000        0.0000        0.0000        0.0000        0.0000        0.0000        0.0000        0.0000        0.0000        0.0000        0.0000        0.0000        0.0000        0.0000        0.0000        0.0000        0.0000        0.0000        0.0000        0.0000        0.0000        0.0000        0.0000        0.0000        0.0000        0.0000        0.0000        0.0000        0.0000        0.0000        0.0000
       38.6149       36.8114       29.0898       19.0797       14.0470       12.8920       16.0970       19.0775       12.2790        9.5420       13.8514       13.1646        6.5844        5.6687        2.2773        1.6873        0.8649        0.5613        0.5524        1.7725        1.6145        1.0700        2.6256        2.9670        1.8054        2.0063        2.0279        1.5446        1.6882        1.6901        1.6850        0.5229        0.4579        0.2840        0.3609        0.4490        0.3542        0.2749        0.2369        0.1901        0.1503        0.1261        0.1173        0.1564        0.1875        0.1925        0.2038        0.8495        3.6752        3.2575        2.3665        1.4066        2.2220        1.5792        2.3778        1.6398        1.2926        1.3043        1.5248        2.6610        1.9535        3.1183        3.1744        2.8905        3.6651        2.5332        1.6844        1.4252        1.1508        1.0078        1.8579        1.1841        1.3922        1.2669        0.6311        0.5840        0.8221        0.5989        0.5755        0.8205        0.9934        1.0139        0.9645        1.7959        1.9591        2.1241        2.6974        2.6010        3.0836        3.6940        4.0794        5.0204        5.5542        5.7501        5.4934        4.1151        3.8692        3.6609        3.7057        4.0142        3.6585        3.3957        3.5849        4.3269        4.3689        4.3335        4.7393        4.3256        5.2755        4.0991        3.9516        3.7034        3.5587        3.3695        3.0434        2.2690        1.6232        1.5022        1.7135        1.4636        1.6863        1.8014        1.6688        1.2554        1.0974        0.9951        0.9248        1.6548        1.9096        1.6523        1.5755        1.0415        1.1054        1.3112        1.7041        1.3135        2.9206        3.0584        2.3776        2.9385        3.1726        3.0469        3.1953        5.0283        7.0145        6.3603        7.0132        5.2404        5.1431        4.7922        5.0579        4.9905        5.7607        5.7011        5.4110        5.1853        4.8979        4.6227        4.5948        4.4253        4.4741        3.7018        3.3993        2.9617        2.5865        2.0759        2.3441        2.9834        2.4966        1.9168        2.3631        3.3292        2.8162        3.8707        3.9971        4.3372        4.0454        5.2385        6.8112        9.8327       11.4154       11.9689        0.0000        0.0000        0.0000        0.0000        0.0000        0.0000        0.0000        0.0000        1.8441       18.0211       18.2518       19.2261       19.7936        2.4725        0.0000        2.4231        1.9899        2.3814        3.7841        0.0000        0.0000        0.0000        0.0000        0.0000        0.0000        0.0000        0.0000        0.0000        0.0000        0.0000        0.0000        0.0000        0.0000        0.0000        0.0000        0.0000        0.0000        0.0000        0.0000        0.0000        0.0000        0.0000        0.0000        0.0000        0.0000        0.0000        0.0000        0.0000        0.0000        0.0000        0.0000        0.0000        0.0000        0.0000        0.0000        0.0000        0.0000        0.0000        0.0000        0.0000        0.0000        0.0000        0.0000        0.0000        0.0000        0.0000        0.0000
       43.0393       34.5483       30.0063       20.9174       15.8759       18.5041       16.3014       25.7311       17.7962       17.3052       14.2967        9.5006        6.8894        5.1695        2.7294        1.1822        0.9221        0.4709        0.5302        1.4113        1.6158        2.0487        1.6265        1.8396        3.5716        2.6144        2.9969        2.2511        2.0884        2.0800        1.8992        0.5956        0.3765        0.3727        0.2332        0.5492        0.3763        0.3445        0.2656        0.2887        0.2428        0.2728        0.4373        0.3328        0.1290        0.1203        0.1156        0.3024        0.7343        0.7142        1.2963        3.1779        4.3173        4.0092        4.3443        3.5177        3.0694        3.0926        2.4276        3.4695        4.2271        5.5001        4.2691        2.3919        2.2391        1.7282        0.9427        1.9427        2.7986        2.4435        2.2750        2.1249        1.2949        0.8447        0.6642        0.9366        1.3106        0.8159        0.7671        1.2753        1.8910        0.9840        0.9633        1.6747        2.2961        2.7873        3.0286        3.6861        3.5700        3.9456        4.2342        4.4662        4.6572        4.5879        4.3760        3.3474        3.5298        3.3626        3.4256        3.2638        3.3201        3.4432        3.5335        4.2731        4.4332        4.7231        6.3260        4.4236        5.2636        5.0191        4.8797        4.5529        5.2658        6.1664        4.2149        3.2207        2.5574        2.0569        2.1556        1.9259        1.6597        2.5318        2.4785        1.4061        1.2119        1.0545        0.8294        2.3676        1.6295        2.0160        2.7466        2.0427        1.2567        1.9495        1.2149        1.3757        2.4619        2.5720        2.1588        2.8286        3.1417        3.3873        8.5665        9.8113        8.6551        8.7342        8.0645        6.5783        6.0152        5.7066        5.6073        6.2935        6.6237        6.7174        6.2458        6.1207        5.5537        5.2983        4.7187        4.3659        4.2051        4.1591        3.5038        2.8577        2.5903        1.8928        1.6041        1.8315        2.0192        1.6405        2.3909        2.2972        2.7864        4.1597        4.3489        4.6087        4.1199        5.3729        6.3479        0.0000        0.0000        0.0000        0.0000        0.0000        0.0000        0.0000        0.0000        0.0000        0.0000        0.0000        0.2813       18.2004       17.8726       18.7402        0.0000        0.0000        0.0000        0.0000        0.0000        0.0000        0.0000        0.0000        0.0000        0.0000        0.0000        0.0000        0.0000        0.0000        0.0000        0.0000        0.0000        0.0000        0.0000        0.0000        0.0000        0.0000        0.0000        0.0000        0.0000        0.0000        0.0000        0.0000        0.0000        0.0000        0.0000        0.0000        0.0000        0.0000        0.0000        0.0000        0.0000        0.0000        0.0000        0.0000        0.0000        0.0000        0.0000        0.0000        0.0000        0.0000        0.0000        0.0000        0.0000        0.0000        0.0000        0.0000        0.0000        0.0000        0.0000
        0.0000        0.0000       35.7782       29.7771        0.0000       15.3300       14.3707       24.9530       29.3138       20.0702       20.8425       13.8802        7.0546        4.2441        3.8685        2.6480        1.0207        1.0579        0.6169        1.3297        1.9119        2.6653        2.3342        2.2354        2.9870        3.4270        3.3230        4.2664        2.7109        2.3698        2.2500        1.1652        0.9921        0.8232        0.2760        0.7801        0.9347        0.9028        0.9130        0.6670        0.6223        0.5036        0.4834        0.7122        0.5653        0.5888        0.4962        0.6916        1.3785        2.2392        0.5904        4.5620        5.5063        5.2844        7.3295        6.4387        8.1522        4.6392        5.6107        5.7348        2.7729        1.9821        1.1344        1.8403        2.0377        1.1575        0.7325        1.7274        2.7411        2.8663        3.2624        2.5062        2.5782        1.3122        0.9653        2.5448        1.3700        1.8783        2.7487        2.8414        1.8309        1.5962        1.1131        1.9605        2.5643        3.0742        4.0840        3.8508        3.9249        4.2524        4.5413        4.4737        4.2477        3.9876        3.5706        2.5565        2.7798        2.7552        2.3426        2.9762        3.3250        3.5806        3.9534        4.6416        6.2373        6.4122        6.5761        4.6919        9.5220       12.2034       13.6509       11.6751        7.5763        5.5355        5.4646        4.6639        3.7405        3.4666        4.8018        4.3860        1.9484        1.5431        1.5181        1.9045        1.7662        1.5488        1.1115        1.5991        2.0496        2.9783        3.9781        3.2901        3.7740        1.2014        1.3456        1.8833        1.8530        2.2943        2.4032        2.9892        3.9033        3.9287        4.6487        4.8327        4.9369        8.8029        7.4707        7.9603        6.7692        6.7962        6.9451        6.9390        7.6164        8.1995        6.7829        6.9852        6.4742        6.1972        5.5959        5.0824        4.6637        4.1912        3.8884        3.0383        2.3511        1.7893        1.7058        2.2129        2.7016        2.6632        2.4003        2.0991        2.1856        4.4375        5.1468        5.2489        5.1939        5.1663        6.2792        9.0616        0.0000        0.0000       10.6966        0.0000        0.0000        0.0000        0.0000        0.0000        0.0000        4.0320        0.6751       16.7649        0.0000        0.0000        0.0000        0.0000        0.0000        0.0000        0.0000        0.0000        0.0000        0.0000        0.0000        0.0000        0.0000        0.0000        0.0000        0.0000        0.0000        0.0000        0.0000        0.0000        0.0000        0.0000        0.0000        0.0000        0.0000        0.0000        0.0000        0.0000        0.0000        0.0000        0.0000        0.0000        0.0000        0.0000        0.0000        0.0000        0.0000        0.0000        0.0000        0.0000        0.0000        0.0000        0.0000        0.0000        0.0000        0.0000        0.0000        0.0000        0.0000        0.0000        0.0000        0.0000        0.0000        0.0000        0.0000        0.0000        0.0000
        0.0000        0.0000        0.0000        0.0000        0.0000       11.1481       24.3371       42.3148       25.4604       26.9838       17.1343       10.6301        8.0265        7.7153        7.4178        4.3566        0.8224        0.7939        1.0694        2.1584        2.2957        3.4167        3.5536        3.6195        4.6056        6.1917        7.2449        8.2089        7.9855        2.8203        3.1800        0.6969        0.4847        1.1124        0.5259        0.7885        0.6207        0.6495        0.6987        0.7695        0.7749        0.9010        1.2099        0.9511        1.6341        2.0473        1.1380        1.5598        1.8916        2.6416        4.2638        4.7050        5.9386        7.9654       12.1655        8.5664        7.7353        5.5861        6.1630        5.6476        1.9153        1.8236        2.2324        1.9823        3.2714        1.6085        1.1021        1.5983        2.0399        2.5793        2.6906        2.1978        1.2025        1.2092        2.0922        2.0225        2.7832        1.3410        1.4754        1.1363        1.1361        1.6398        1.5258        2.1225        2.7768        3.3197        4.1520        4.7154        4.7326        4.9171        4.8515        4.5895        4.2919        4.0595        3.5593        2.5983        2.4525        2.4438        2.7118        3.0248        3.3912        4.1996        4.8507        6.1909        6.8173        5.4819        5.5454        4.6601        5.0665        5.8843        9.4215       10.5909       10.3662        8.6993        7.6335        7.2737        6.8853        6.5375        6.1195        5.3783        4.7132        2.7070        2.5678        3.0111        2.3182        1.6407        1.5057        2.1888        2.1640        2.6348        2.0411        1.6714        3.1255        4.7010        3.8879        2.5524        4.7159        4.1541        4.2028        3.9287        4.2936        4.3039        4.5828        4.8098        5.0099        5.1635        6.6668        8.2564        7.9448        7.1072        7.3752        7.6846        8.0549        8.0307        7.8013        7.3351        7.1849        7.2979        6.8216        6.3871        6.9801        4.8838        4.3829        3.0635        2.6932        2.5749        2.4210        2.5100        3.0732        3.0898        2.8715        2.6340        2.4018        4.4379        5.3340        5.5674        5.2264        5.3921        6.3345        9.4305       10.0331       12.2988       11.5353        1.1112        0.0000        0.0000        0.0000        0.0000        3.1299        1.5649        0.0000       15.9794        0.0000        0.0000        0.0000        0.0000        0.0000        0.0000        0.0000        0.0000        0.0000        0.0000        0.0000        0.0000        0.0000        0.0000        0.0000        0.0000        0.0000        0.0000        0.0000        0.0000        0.0000        0.0000        0.0000        0.0000        0.0000        0.0000        0.0000        0.0000        0.0000        0.0000        0.0000        0.0000        0.0000        0.0000        0.0000        0.0000        0.0000        0.0000        0.0000        0.0000        0.0000        0.0000        0.0000        0.0000        0.0000        0.0000        0.0000        0.0000        0.0000        0.0000        0.0000        0.0000        0.0000        0.0000        0.0000        0.0000        0.0000
        0.0000        0.0000        0.0000        0.0000        0.0000       19.9780       28.3253       29.2857       30.7722       22.0073       16.7482        9.8468        4.4604       11.5857        6.6858        1.3204        5.6686        1.2362        1.0565        2.0617        2.1901        2.5083        3.7839        4.1769        5.0491        5.9218        6.4731        6.5527        8.2909        2.5098        2.4098        0.4823        0.5460        0.7956        0.4486        1.2319        0.9804        0.8101        0.7246        0.6558        0.8232        0.9202        0.9546        1.0894        3.1268        1.8807        1.6564        3.4606        3.1231        6.6885        3.1291        4.0579        8.2714       10.0546       10.0539        6.7619        3.1292        1.1908        1.1761        3.7441        4.1500        6.2222        2.8484        1.1402        0.8477        0.8120        0.8665        2.1754        2.1696        1.7415        2.0115        1.8342        2.1511        1.5400        2.6512        2.6655        2.1100        1.1375        0.8868        1.2412        1.3956        1.6041        1.8104        2.5445        3.2744        4.2721        4.4211        4.7004        5.2130        5.1883        5.2108        3.5727        3.4383        3.4729        3.8671        2.2372        2.0556        1.6155        1.7557        2.4304        3.1424        3.9548        4.5699        6.0939        4.8712        4.9665        5.0454        4.6131        4.9897        5.4988        6.3713        7.3828        7.6395        8.1959        8.5752       11.7673       12.4811       11.2904       11.3951       10.9469        8.0027        7.3658        5.4752        3.3873        2.9613        2.3335        2.0857        2.9974        2.2667        1.2959        2.0136        1.4342        1.4394        2.3996        4.0515        5.4146        6.0781        3.8509        3.7244        4.2281        3.9544        4.2276        4.8339        6.0195        6.3573        5.8725        6.0491        7.3590        7.6387        7.5567        7.0603        7.8221       10.3394        8.7741        8.0287        9.3450       10.2818        8.8204        9.7561        8.8041        7.8442        6.5125        5.6169        4.6463        3.6379        2.8530        4.0947        3.8289        3.5771        3.3880        3.1575        2.2097        2.3819        3.1142        4.2679        7.9096       10.6703        9.0905        9.0759        8.4377       11.3764       12.5624       10.1652        9.3078        0.0000        0.0000        0.0000       12.9885       13.7169       15.8698       16.7578       16.6387       16.5455        0.0000        0.0000        0.0000        0.0000        0.0000        0.0000        0.0000        0.0000        0.0000        0.0000        0.0000        0.0000        0.0000        0.0000        0.0000        0.0000        0.0000        0.0000        0.0000        0.0000        0.0000        0.0000        0.0000        0.0000        0.0000        0.0000        0.0000        0.0000        0.0000        0.0000        0.0000        0.0000        0.0000        0.0000        0.0000        0.0000        0.0000        0.0000        0.0000        0.0000        0.0000        0.0000        0.0000        0.0000        0.0000        0.0000        0.0000        0.0000        0.0000        0.0000        0.0000        0.0000        0.0000        0.0000        0.0000        0.0000
        0.0000        0.0000        0.0000        0.0000        0.0000       18.9771       24.0640       38.8995       23.9050       12.9346        5.6226        8.5345        6.2290        6.9402        3.4089        2.6884        6.5132        3.6369        1.3236        2.4201        3.9099        3.0601        6.5563        8.7480        8.3885        7.5656        8.7239        2.6272        2.7214        2.6838        2.5398        0.4479        0.5968        1.5718        0.7821        1.4689        1.1582        1.0049        0.9132        0.8052        0.5669        1.2800        1.5949        2.4054        2.3500        2.0075        2.3274        4.1662        5.2073        5.7977        5.4461        7.9023        8.5635        4.6925        1.4332        1.7001        1.7770        2.3129        2.4058        2.4443        2.0253        1.3871        2.0449        1.0977        0.9150        0.9441        1.3908        0.8757        0.8368        0.7845        1.3773        2.2914        3.6559        4.0690        2.3746        2.2044        2.2344        1.3003        1.2029        1.3051        1.3615        1.7476        2.0870        2.8139        4.0236        5.4816        5.9366        4.7138        4.9747        4.7384        4.4565        3.1981        3.1519        3.7786        2.7761        1.7938        1.7185        1.9658        2.0760        2.6458        3.5325        4.1133        4.4162        4.6223        4.7897        6.0355        6.1701        5.3792        5.3773        5.9393        6.9579        8.0473        9.1780       12.4940       14.1353       24.3278       19.2866       14.6082       14.0550       14.1063       15.1564        8.1837        7.0973        4.8910        4.1695        3.6228        3.3285        2.6900        3.4073        5.3962        7.2831        1.9238        1.9522        2.8532        4.9649        5.3980        4.6830        4.1942        4.2061        5.3027        4.7948        4.9608        5.4051        7.8657        6.2751        5.9008        5.1460        7.0908        8.2232        7.0260        7.0547        8.1852        8.8466        9.9361        8.7197       11.3066       11.1344       10.5945       10.1764        9.6395        9.7762        7.5715        6.2708        5.8470        4.3782        3.0573        2.9785        2.6407        3.2671        3.3958        3.6310        2.7689        2.2015        2.5318        4.0786        7.6082        9.6133       10.1942        9.8015       10.3564       12.1095        9.6984        9.2791        8.6903        0.0000        0.0000       10.7926       13.4288       14.3816       16.4450       18.8483       16.5595       15.7223       15.7770       15.9570       12.7960       12.1020       12.6919        0.0000        0.0000        0.0000        0.0000        0.0000        0.0000        0.0000        0.0000        0.0000        0.0000        0.0000        0.0000        0.0000        0.0000        0.0000        0.0000        0.0000        0.0000        0.0000        0.0000        0.0000        0.0000        0.0000        0.0000        0.0000        0.0000        0.0000        0.0000        0.0000        0.0000        0.0000        0.0000        0.0000        0.0000        0.0000        0.0000        0.0000        0.0000        0.0000        0.0000        0.0000        0.0000        0.0000        0.0000        0.0000        0.0000        0.0000        0.0000        0.0000        0.0000        0.0000
        0.0000        0.0000        0.0000        0.0000       15.7862       16.9863       18.5894       39.0790       21.6730        7.4080       16.0535       14.2356       12.8247       14.8483       12.2251        4.8284        4.1593        5.4145        4.9539        7.2827       16.9971       17.3727       18.2164       16.8870       15.9170       12.8396       13.8930        3.5742        5.0538        3.4509        3.2830        0.5578        0.4600        0.4888        0.4413        1.5850        1.4039        1.1899        1.3001        0.9957        0.9118        1.0165        0.9704        1.9956        2.5441        3.1223        2.1726        2.6251        1.7131        3.7194        7.1733        8.5634        3.7675        2.3333        1.3613        1.3591        1.6007        1.5322        0.5755        3.5881        2.2344        1.3703        1.6418        2.1016        2.4619        2.2371        1.3753        1.5313        1.0075        0.8685        1.0231        1.3512        2.1648        5.9026        4.4173        2.7003        2.5031        1.3446        2.1102        1.8581        1.6136        2.0263        1.9591        3.0076        4.1667        4.4930        5.2267        4.9880        4.9540        4.7583        4.6879        3.3319        3.0338        3.3707        3.3338        1.8312        2.3935        3.3223        4.2855        3.7557        4.1153        4.4618        3.9995        4.4192        5.2601        4.7951        4.9499        4.0163        3.9828        4.6606        6.9189        8.2442        9.2654       10.0654       11.3525       12.2362       13.3479       13.3742       17.3228       21.1487       18.4119       12.2441        8.0612        6.4430        6.1016        6.8334        7.7309        7.5961        5.1446        5.4380        2.8576        3.3198        4.1344        4.8389        4.1094        3.0021        5.2934        6.4193        5.6845        6.9211        6.9183        6.8761        6.8733        6.5900        7.4598        8.4117        8.0761       12.6329       10.6476        9.1020        8.5766       10.0102        9.0515        9.3791        9.3293       12.0674       13.0361       11.6445       10.9202       10.6421       10.3736        8.4663        7.3126        5.5017        3.7676        3.4101        3.4903        3.1837        2.6936        3.0014        3.6477        2.9119        2.4364        2.6370        3.9367        7.5253       10.2163       10.8471       10.5002        8.8344       10.3116       10.9077        8.7179        8.1799        0.0000        8.8969       10.7010       13.7725       15.9061       19.1514       17.4069       15.8357       16.2624       15.9245       15.8036       12.7345       12.5956       12.5284       13.1452        0.0000        0.0000        0.0000        0.0000        0.0000        0.0000        0.0000        0.0000        0.0000        0.0000        0.0000        0.0000        0.0000        0.0000        0.0000        0.0000        0.0000        0.0000        0.0000        0.0000        0.0000        0.0000        0.0000        0.0000        0.0000        0.0000        0.0000        0.0000        0.0000        0.0000        0.0000        0.0000        0.0000        0.0000        0.0000        0.0000        0.0000        0.0000        0.0000        0.0000        0.0000        0.0000        0.0000        0.0000        0.0000        0.0000        0.0000        0.0000        0.0000        0.0000
        0.0000        0.0000        0.0000        0.0000        5.7417        9.6429       10.1522       21.0500       37.7676       41.6863       24.7737       12.8262       18.0458       10.5736       13.0166       13.5044       14.8817       14.7011       19.2840       17.3498       16.0473       18.3489       25.1095       20.9499       17.1820       16.8874       17.8260       13.3990       14.5551        7.2083        6.7358        1.3613        1.4897        1.4354        1.9951        2.2847        1.6340        1.4417        1.5531        1.5579        1.7618        2.8018        1.2632        1.5551        1.8764        2.1111        1.3035        1.9989        2.8761        2.4886        1.2079        3.4817        3.5597        2.4818        1.0769        0.7228        0.8258        1.1307        1.4252        0.9656        1.0332        0.6800        1.1704        1.5888        1.8644        2.3299        2.3031        2.0363        1.7902        1.9213        1.4065        1.0237        2.6897        3.8362        3.9026        2.4835        2.2013        2.5000        1.5788        1.0581        1.2020        1.5219        2.0288        2.2677        2.4706        2.9904        3.2607        3.7442        5.4412        5.5754        4.5181        3.1190        2.3387        2.8012        3.2002        2.3863        2.8414        3.9168        4.7804        5.0350        5.2272        4.8990        4.8603        5.2754        4.5630        4.4321        5.1280        7.3374        6.7755        4.3979        5.4265        7.2432        8.2427        9.5171       10.6838       11.7918       12.3979       13.4916       17.4314       15.7611       14.9715       12.9031       10.2014        8.1294        8.1340        8.1702        7.5427       10.7592        7.3565        6.2273        3.7036        4.3274        4.8118        5.1704        6.9128        7.7432        8.3473        5.4448        5.6157        6.9837        7.3948        7.4330        7.0955        7.8676        9.9486       11.1906       11.5180       13.0807       15.8097       11.3948       11.0567       12.9133       10.9705       11.4119       11.7650       14.5782       15.6283       15.1069       14.7779       12.1210       11.3845       10.1478        7.9129        5.1162        4.0071        3.4057        3.6193        3.4265        3.1738        3.8861        3.8038        3.3814        3.5079        3.3390        4.1325        7.7990        9.1071       10.1120       10.3837        9.0517       10.2418        9.8938        8.5899        7.7782        7.9813        9.0444       12.6420       16.1921       18.5213       20.1039       17.7282       16.2736       17.2031       16.7618       16.3338       14.1050       13.1749       13.1054       13.1076        0.0000        0.0000        0.0000        0.0000        0.0000        0.0000        0.0000        0.0000        0.0000        0.0000        0.0000        0.0000        0.0000        0.0000        0.0000        0.0000        0.0000        0.0000        0.0000        0.0000        0.0000        0.0000        0.0000        0.0000        0.0000        0.0000        0.0000        0.0000        0.0000        0.0000        0.0000        0.0000        0.0000        0.0000        0.0000        0.0000        0.0000        0.0000        0.0000        0.0000        0.0000        0.0000        0.0000        0.0000        0.0000        0.0000        0.0000        0.0000        0.0000        0.0000
        0.0000        0.0000        0.0000        0.0000        9.0810       13.4975        9.6425       18.5134       22.3174       27.2552       21.9060       35.2857       31.8611       35.2859       24.1946       21.7304       22.3192       22.1355       27.0872       19.7819       27.8424       27.8142       20.6150       14.6696       12.9714       14.8293       13.9851       12.6637       12.3179       10.7142        7.1282        5.9213        3.1399        4.3024        4.2330        3.1687        2.8590        4.4004        0.7608        0.3455        1.3799        0.2981        0.3716        3.5976        3.5564        1.3540        0.5292        1.3699        1.2660        2.5698        3.6581        2.6130        2.9950        3.8184        4.6314        2.6773        1.2347        0.8132        2.0792        0.9866        0.3589        0.7354        1.0614        4.0552        3.7759        2.9523        4.8672        4.1553        3.1024        1.5688        1.4127        1.8069        1.8162        2.8035        4.6561        2.3753        1.6158        1.0772        0.6133        0.7434        0.9684        0.9668        1.2665        1.3041        1.7679        2.4796        1.9967        2.1488        2.4642        2.8745        2.9603        2.7116        3.5557        2.5675        2.8737        4.4655        6.4589        7.3411        8.7135        6.4245        6.3420        6.8665        6.5448        5.1164        4.7055        5.3041        4.2572        3.8017        4.3999        4.7715        3.8210        5.1996        5.6810        5.9733        6.8538        8.1639        9.1450        9.9676       15.3157       24.2805       22.4668       13.2461       12.6299       11.6277       10.6620       10.2236        9.0310        9.0736        8.9912        8.6470        7.2862        8.2297        8.3306        8.4568        8.9361        9.4319        9.9489       10.0953        7.0194        6.6813        6.6539        6.6561        6.5904        4.5486        4.8517        9.2945       10.0877       11.5487       12.4741       11.0939       11.5888       26.5757       23.2539       18.9387       24.6997       23.0014       19.2930       19.8034       17.0790       12.9924       11.5409       10.1372       12.6944        9.4984        8.0985        6.6909        4.0328        3.5147        4.3113        5.4202        3.8165        4.1455        4.2868        5.1324        6.0700        7.0759        7.7772        8.4647        9.5227       10.1558        9.0345        9.0774        9.5305        8.2307        8.6152        9.1089        9.3525       10.7747       13.8366       15.1938       14.5902       14.5799       16.0779       15.4020       15.4358       11.3889       11.4683       11.2738       11.3542        0.0000        0.0000        0.0000        0.0000        0.0000        0.0000        0.0000        0.0000        0.0000        0.0000        0.0000        0.0000        0.0000        0.0000        0.0000        0.0000        0.0000        0.0000        0.0000        0.0000        0.0000        0.0000        0.0000        0.0000        0.0000        0.0000        0.0000        0.0000        0.0000        0.0000        0.0000        0.0000        0.0000        0.0000        0.0000        0.0000        0.0000        0.0000        0.0000        0.0000        0.0000        0.0000        0.0000        0.0000        0.0000        0.0000        0.0000        0.0000        0.0000        0.0000
        0.0000        0.0000        0.0000        0.0000        0.0000        0.0000        0.0000        0.0000       19.9803       29.3697       28.0778       36.8910       43.1291       44.0786       47.1571       28.7648       34.8214       40.4026       43.6623       18.7159       20.7967       17.4650       15.9451       17.2712       15.7371       21.2763       28.6099       29.8515       26.5050       16.3753        4.2520        9.5155        7.8528       12.9579       12.9080        7.7107       10.0692        8.7989        8.1267        4.5116        2.6407        1.9582        3.4014        3.9400        2.0403        0.2595        0.4002        0.3722        0.8542        3.4403        4.5364        3.7426        2.9041        0.6942        1.3204        1.3240        0.5994        0.1529        0.6056        2.8882        1.1977        1.7634        1.1269        1.5994        2.4598        3.2964        2.6700        2.2537        2.9774        0.9615        2.0834        2.1394        3.8013        2.6539        1.9498        3.1754        1.6022        1.2926        1.8048        1.5759        1.3218        1.4566        1.3552        0.9997        1.1109        1.5146        1.7499        1.8942        2.8386        3.1401        2.4660        3.6961        2.7421        2.6989        3.9854        5.8754        6.7394        8.8818        8.5129        8.5575       12.9166       12.1611        8.7199        5.3005        4.5597        4.5770        4.5896        3.4996        2.7453        3.5045        3.9927        4.3823        4.6418        5.2025        6.1274        7.4946        8.3917        9.0652        9.9536       16.8984       13.1236       12.7285       11.8851       12.8849       11.2290       13.1467       11.8924       11.7133        8.2659        8.7606        9.5556       10.0242       11.5021       11.1862       11.0380        9.6350       10.3352       11.7614        8.8359        7.5977        7.5065        7.3981        7.1674        4.8472        9.5087       11.2316       13.3310       13.8617       13.0152       12.2902       11.8647       29.7642       23.9693       15.3526       26.5106       25.4870       16.7008       18.4444       15.8812       11.7444       11.4475        8.4463       11.7392       10.4590        9.6122        6.3766        4.8890        5.1410        4.3224        5.4495        5.9063        4.9162        5.5331        5.9530        6.9012        8.1078        9.0835       10.5023        9.4418        8.2389        9.1835        9.6482       10.0106        8.7303        9.5671        9.3171        9.5954       12.0250       13.3245       11.8008       12.6438       14.0621       14.8496       15.4946       16.3158       11.4051       12.3071        0.0000        0.0000        0.0000        0.0000        0.0000        0.0000        0.0000        0.0000        0.0000        0.0000        0.0000        0.0000        0.0000        0.0000        0.0000        0.0000        0.0000        0.0000        0.0000        0.0000        0.0000        0.0000        0.0000        0.0000        0.0000        0.0000        0.0000        0.0000        0.0000        0.0000        0.0000        0.0000        0.0000        0.0000        0.0000        0.0000        0.0000        0.0000        0.0000        0.0000        0.0000        0.0000        0.0000        0.0000        0.0000        0.0000        0.0000        0.0000        0.0000        0.0000        0.0000        0.0000
        0.0000        0.0000        0.0000        0.0000        0.0000        0.0000        0.0000        0.0000        0.0000        0.0000       34.7928       44.6540       44.2786       41.6713       45.8365       34.2192       31.5986       33.4139       33.1715       22.7183       21.8651       29.3374       35.4640       24.0935       23.3028       24.7354       20.9580       20.4531       17.8505       17.5707       12.8265        7.0732        6.9059        6.9298       11.1685       20.3805       24.9255       19.1336       16.1905        8.8226        6.3206        4.4009        3.7920        1.2930        1.5618        0.4626        0.4040        1.3058        4.0686        5.0444        1.9863        4.5361        5.3899        4.1477        3.5375        3.0417        3.1213        1.0789        0.5360        1.6159        2.3314        2.3811        1.2325        1.2931        2.3239        6.4636        7.9248        5.7218        4.4710        3.9115        3.2408        2.0128        1.4629        3.8264        1.6557        1.4808        2.4995        2.0554        2.1933        1.8035        2.0746        1.5793        1.3032        1.4367        1.1856        1.4631        1.5764        1.5275        1.4804        2.2789        1.6109        2.2591        1.7035        2.2808        3.0862        5.3479        6.9498        8.5409        8.3586       10.9054       10.8886        9.1979        9.4200        6.1427        4.7718        4.2101        4.1243        2.2383        2.9500        2.9193        2.5042        3.8789        4.1853        4.5241        5.7505        6.4382        7.5205        8.1347        9.4334       11.1855       12.2224       13.7420       12.4396       13.5051       13.7822       12.7490       15.0529       15.9978        9.9505       15.9591       10.5420       11.5526       12.8237       11.9880       12.1024       10.7588       11.3064       11.0865        9.7920        8.7672        8.5615        8.3794        8.3347        5.4049        9.8595       10.9130       12.3647       12.4206       10.8891       10.3393       10.0066       19.7562       20.7082       17.1535       17.7855       17.4740       18.4058       16.7665       16.8132       12.2999       10.6923        8.4168       11.2407       10.7284        7.3057        7.4110        6.9093        7.6305        6.7809        5.2133        4.8799        5.3882        6.5659        7.4327        8.2631        8.9157        9.9509       10.0660       10.1632       11.8495       13.0479       20.2708       11.9826        9.6029       11.7517       10.3080       10.8481       12.4278       13.1596       11.0009       11.8477       13.0251       13.9639       15.0772        0.0000        0.0000        0.0000        0.0000        0.0000        0.0000        0.0000        0.0000        0.0000        0.0000        0.0000        0.0000        0.0000        0.0000        0.0000        0.0000        0.0000        0.0000        0.0000        0.0000        0.0000        0.0000        0.0000        0.0000        0.0000        0.0000        0.0000        0.0000        0.0000        0.0000        0.0000        0.0000        0.0000        0.0000        0.0000        0.0000        0.0000        0.0000        0.0000        0.0000        0.0000        0.0000        0.0000        0.0000        0.0000        0.0000        0.0000        0.0000        0.0000        0.0000        0.0000        0.0000        0.0000        0.0000        0.0000
        0.0000        0.0000        0.0000        0.0000        0.0000        0.0000        0.0000        0.0000        0.0000        0.0000       36.3967       46.0033       41.6593       55.7978       57.8617       38.6211       28.0612       24.3310       30.2863       16.7390       19.9520       19.4186       18.4351       16.8346       14.4412       16.6625       13.7271       13.5203       17.7272        9.7095        6.1061        2.8320       11.0270        8.9986       10.7538       11.2708       10.7698        6.0255        6.9794        5.0153        1.8109        1.0603        1.0259        2.7621        0.2756        1.6985        1.2823        7.1037        7.0465        3.7950        3.8308        3.5425        3.2307        4.2764        5.5009        6.1690        4.5422        3.5746        3.2340        3.8486        2.6020        1.4079        2.9096        5.5579        9.1248       11.0109        6.4911        4.8977        5.3415        5.0266        3.0669        1.7538        2.3321        3.5469        3.3959        4.0764        4.8786        2.4623        1.9708        1.8023        2.2522        2.6439        2.1986        2.5966        3.3884        2.5480        2.2413        3.2767        2.6447        2.4503        2.7961        2.5993        1.8930        2.7075        3.4216        4.6660        5.3340        6.2296        8.0743       12.0179       10.7501        7.1674        9.0619        5.1317        4.2343        3.4232        3.5562        2.5590        6.8912        3.3003        2.8592        3.6712        3.8891        4.2340        4.5538        5.6203        6.8304        8.2129       13.1614       14.1335       14.3171       13.7030       15.1866       15.8493       16.6590       15.3723       15.8613       15.2582       11.2878       16.9762       16.9473       18.5686       13.4049       13.0431       13.1082       12.1891       14.6530       12.0316       11.0827       10.0691        9.8668       11.0936       10.2188       11.4593       15.6269       15.5925       10.7358       11.8854       11.5386       10.9753       10.8234       22.1607       19.0017       15.8150       13.9326       14.2497       18.8524       22.3226       20.9904       14.6772       17.5708       13.6558       12.9355       10.8707        9.5406        7.4722        7.8468        8.7320        8.2353        6.8913        6.2858        7.8244        9.6944        9.2507       11.0158       10.6351       10.0724       10.3033       13.4535       16.9258       18.2752       21.9690       18.5208       10.8786       11.8184       11.4018       11.5104       12.5736       11.8349       10.2240       11.1088       12.1031       13.0868        0.0000        0.0000        0.0000        0.0000        0.0000        0.0000        0.0000        0.0000        0.0000        0.0000        0.0000        0.0000        0.0000        0.0000        0.0000        0.0000        0.0000        0.0000        0.0000        0.0000        0.0000        0.0000        0.0000        0.0000        0.0000        0.0000        0.0000        0.0000        0.0000        0.0000        0.0000        0.0000        0.0000        0.0000        0.0000        0.0000        0.0000        0.0000        0.0000        0.0000        0.0000        0.0000        0.0000        0.0000        0.0000        0.0000        0.0000        0.0000        0.0000        0.0000        0.0000        0.0000        0.0000        0.0000        0.0000        0.0000
        0.0000        0.0000        0.0000        0.0000        0.0000        0.0000        0.0000        0.0000        0.0000        0.0000       46.2773       39.3111       47.8030       55.9152       43.7263       59.7464       55.2254       42.6586       41.6876       28.5653       32.5423       24.5805       22.1952       24.3355       43.2214       47.5229       44.0362       28.5147       28.3226       31.5083       32.5824       31.6274       29.5167       20.8524       20.1758       14.4369       16.7542       11.0400       11.6168       11.4780        8.8936       11.8051        9.8723        6.7885        2.6810        4.0936        3.4596        4.4032        5.7293        2.7135        2.2019        1.0592        2.8120        2.6105        2.0603        3.2223        2.2827        0.8731        0.6751        0.4290        1.0626        0.5765        2.9758        2.6400        5.3204        5.1824        4.9316        4.6460        4.5617        1.1953        2.1097        2.6758        1.7128        1.2491        1.4067        1.9784        1.6899        1.2316        1.1228        1.1464        1.5092        1.5002        1.7313        2.4986        2.7507        2.2591        2.2750        1.6309        1.4910        1.6369        2.9337        3.2166        3.4856        5.1723        7.2013        8.6323        8.5760       12.5984       11.8929        7.1462        7.3400        6.5237        5.7617        2.5617        2.2505        2.0924        2.0125        1.9683        1.9722        1.7372        0.7740        1.6949        2.0823        3.2321        3.7876        4.0089        4.8836        8.0203       10.1304        9.6125       10.3337        9.8267       10.3887       12.3464       12.9432       14.7708       15.4388       12.4553       13.1197       18.1634       17.9457       18.2133       18.2594       13.3528       13.1843       15.7015       15.5228       12.1652       13.8825        9.9536       10.4386       10.3938       10.4428       13.5985       13.9467       13.8077       12.6740       13.7303       11.9650       13.7052       13.2451       16.8541       13.3695       12.5172       11.4774       14.0681       16.9769       20.7921       21.5475       22.9026       19.1292       18.4865       15.6192       11.0871       10.0885        8.5138        6.8512       10.5788       10.7860        9.8666       11.3998       11.9219       12.9453       13.6083       16.5640       14.0469       11.8768       10.4528       11.6735       12.5596       15.0093       14.1881       15.4023       13.6874       13.4033       13.3544       12.3261        9.0025        8.2729        6.7583        0.0000        0.0000        0.0000        0.0000        0.0000        0.0000        0.0000        0.0000        0.0000        0.0000        0.0000        0.0000        0.0000        0.0000        0.0000        0.0000        0.0000        0.0000        0.0000        0.0000        0.0000        0.0000        0.0000        0.0000        0.0000        0.0000        0.0000        0.0000        0.0000        0.0000        0.0000        0.0000        0.0000        0.0000        0.0000        0.0000        0.0000        0.0000        0.0000        0.0000        0.0000        0.0000        0.0000        0.0000        0.0000        0.0000        0.0000        0.0000        0.0000        0.0000        0.0000        0.0000        0.0000        0.0000        0.0000        0.0000        0.0000        0.0000        0.0000
        0.0000        0.0000        0.0000        0.0000        0.0000        0.0000        0.0000        0.0000        0.0000        0.0000        0.0000       40.6672       55.8653       55.3983       53.8368       31.2608       19.9170       19.3709       27.1383       28.2054       28.9396       29.9706       25.3774       17.9453       17.5578       45.4889       49.8097       31.1065       12.5850        1.3540        7.8348       19.2374       27.4662       12.6685       13.9237       10.8855        9.0862        5.5243        3.6509        3.7360        5.3036        5.5825        4.9637        6.8387        3.4103        3.9512        3.7879        2.5332        1.3258        0.9749        1.8079        1.3055        0.7392        1.7848        2.8195        3.5518        3.6298        2.7532        2.1626        2.3875        5.4240        6.2813        4.5866        4.8957        3.2767        2.0539        3.8613        5.4370        3.6477        2.8286        3.5300        1.4512        1.1889        1.4103        2.5774        2.6376        2.3013        2.2912        2.0902        1.4543        1.2723        0.9470        1.3933        1.1015        0.9014        1.0168        1.2276        1.5698        2.1174        2.7435        3.1869        2.8406        2.4184        3.0067        5.5129        4.6462        6.5550        7.6237        6.3669        6.1852        6.3124        5.7452        4.8826        2.2222        1.9281        1.6343        1.8729        0.9735        1.6709        0.8158        0.9406        1.5294        3.5395        5.7041        3.6009        4.3483        4.9909        7.6752        6.4338        6.8956        6.9788        8.9693        9.4270       10.2950       11.4330       12.3006       14.6288       16.2980       14.5055       17.4843       17.7976       17.5484       15.5868       14.2526       14.4536       13.2128       18.7207       22.2085       16.7907       12.6024       12.2242       12.6350       14.9926       16.5119       17.4498       16.1503       14.8480       15.1474       12.5216       12.5265       10.6969       16.8261       18.8968       19.7968       18.0940       24.0094       21.5556       24.8635       21.1837       22.3417       18.3684       16.2850       13.9687        9.6827        8.4500        8.1508        9.2008       10.1447       12.6515       12.0688       10.6130       13.4483       11.9987       12.6056       15.0830       13.5784       14.6355       13.6760       10.5077       11.5163       15.8891       19.4292       18.8634       15.3188       14.5937       15.3377       12.6588        9.1627        7.6946        0.0000        0.0000        0.0000        0.0000        0.0000        0.0000        0.0000        0.0000        0.0000        0.0000        0.0000        0.0000        0.0000        0.0000        0.0000        0.0000        0.0000        0.0000        0.0000        0.0000        0.0000        0.0000        0.0000        0.0000        0.0000        0.0000        0.0000        0.0000        0.0000        0.0000        0.0000        0.0000        0.0000        0.0000        0.0000        0.0000        0.0000        0.0000        0.0000        0.0000        0.0000        0.0000        0.0000        0.0000        0.0000        0.0000        0.0000        0.0000        0.0000        0.0000        0.0000        0.0000        0.0000        0.0000        0.0000        0.0000        0.0000        0.0000        0.0000        0.0000
        0.0000        0.0000        0.0000        0.0000        0.0000        0.0000        0.0000        0.0000        0.0000        0.0000        0.0000        0.0000        0.0000        0.0000       46.8449       25.1960       21.3563       22.5500       24.7113       21.9185       23.2231       18.3899       15.1323        4.8553        3.4420        9.6901       22.4662        5.7524       11.8570        7.0895        2.0844        1.4831        1.4911        4.0153        3.7366        2.5553        6.5494       14.9283        3.9880        0.9618        1.9971        6.2615        7.9142        6.3393        6.4391        5.4389        2.2750        0.6575        1.7820        0.8940        0.5413        0.6102        1.6060        1.5088        2.0039        3.7919        3.6509        4.1454        3.9624        6.5519        6.6144        7.0618        6.2368        6.3140        5.7948        7.3441        7.6217        6.4606        3.9715        6.4393        5.5235        3.0764        3.4794        2.8358        3.3319        4.6202        4.1051        4.5866        6.3021        4.1568        3.7483        2.7864        2.9821        4.5184        3.2997        2.6548        2.8480        2.5303        2.7844        2.2646        2.8839        2.9155        3.7851        4.3087        3.7214        5.1067        5.9597        5.6925        5.9016        5.7997        6.2561        5.8773        5.3321        2.0224        1.5117        1.9186        1.7564        0.8752        0.7483        0.8225        1.0089        1.8169        2.4725        2.1584        2.8033        4.3777        4.1585        4.8585        4.9121        5.1464        5.6154        5.8180        6.9468        8.4683        9.4534       10.6167       12.3984       17.0936       15.0480       15.9899       16.5933       15.7349       15.6552       16.0706       15.4580       14.4230       16.4930       19.3751       13.5487       13.0994       12.8667       13.2507       16.6870       18.2143       18.5270       18.2066       16.5373       17.1479       16.4216       12.9648       12.6094       27.8172       26.5746       18.5471       23.7910       23.5582       22.1969       20.3934       21.2190       17.8766       15.1274       11.3484       11.1168       11.0470        7.9288        8.0105       11.5042       13.7909       13.3279       12.5438       13.3258       12.2376       12.8790       11.1090       16.1187       16.7545       21.4496       23.6685       18.1822       14.0460       17.5049       17.9109       19.8266       15.5604       16.9539       17.5312        0.0000        0.0000        0.0000        0.0000        0.0000        0.0000        0.0000        0.0000        0.0000        0.0000        0.0000        0.0000        0.0000        0.0000        0.0000        0.0000        0.0000        0.0000        0.0000        0.0000        0.0000        0.0000        0.0000        0.0000        0.0000        0.0000        0.0000        0.0000        0.0000        0.0000        0.0000        0.0000        0.0000        0.0000        0.0000        0.0000        0.0000        0.0000        0.0000        0.0000        0.0000        0.0000        0.0000        0.0000        0.0000        0.0000        0.0000        0.0000        0.0000        0.0000        0.0000        0.0000        0.0000        0.0000        0.0000        0.0000        0.0000        0.0000        0.0000        0.0000        0.0000        0.0000        0.0000
        0.0000        0.0000        0.0000        0.0000        0.0000        0.0000        0.0000        0.0000        0.0000        0.0000        0.0000        0.0000        0.0000        0.0000        0.0000        0.0000        0.0000        0.0000        7.9098       11.8499        7.1279        3.2099        1.6244        4.0368        3.7544        3.4930        1.5961        1.4145        1.3296        2.6676        1.6012        1.6736        1.8260        2.8533        2.4184        4.9809        4.4975       13.9910        3.0938        2.3670        3.8511        2.9526        2.5859        0.4518        1.8864        4.6235        3.5666        1.1246        0.8966        2.6007        2.6253        3.4757        2.8919        2.8911        3.5711        4.2070        3.7514        3.5870        5.2590        8.8267       10.1776        9.4859       11.3120        9.6516        9.3299       11.1915        6.7890        5.2787        3.5603        4.0484        5.5254        4.4485        3.3560        2.8103        4.0863        4.9855        6.0335        4.9803        6.4643        4.8453        4.3154        2.7190        4.1859        3.7563        2.4864        2.6116        3.3338        3.1875        2.9961        3.3382        3.2499        3.6219        4.7604        4.6040        4.8353        6.0804        6.7153        7.1169        6.3491        6.1458        6.7886        7.3354        5.5292        2.3857        2.4485        2.6506        2.2523        0.4957        0.4283        0.4900        0.7946        2.1061        2.4071        3.1727        2.7380        3.3674        3.5395        3.6902        4.0781        4.4266        4.8159        5.2381        5.7040        7.4372        8.6116        9.9638       10.9265       13.3817       14.2120       15.3472       16.3509       16.1519       15.8221       16.1751       16.3017       14.9827       16.0382       15.5489       15.7499       15.6035       15.6532       15.4111       16.6029       21.8254       22.0269       20.7250       18.7414       19.7626       17.3213       15.9462       13.8232       16.9428       16.6792       18.3513       14.1254       17.9297       17.8298       19.2716       20.9397       17.0837       14.3987       13.0653       10.7739       11.1299       10.7548       11.5239       13.0163       16.3397       13.7013       13.7930       14.1004       12.6708       15.2364       13.9716       19.9002       17.4193       16.6879       15.4187       16.2630       13.3942       15.2561       17.5522       17.5744       16.9088       16.1114       16.8580        0.0000        0.0000        0.0000        0.0000        0.0000        0.0000        0.0000        0.0000        0.0000        0.0000        0.0000        0.0000        0.0000        0.0000        0.0000        0.0000        0.0000        0.0000        0.0000        0.0000        0.0000        0.0000        0.0000        0.0000        0.0000        0.0000        0.0000        0.0000        0.0000        0.0000        0.0000        0.0000        0.0000        0.0000        0.0000        0.0000        0.0000        0.0000        0.0000        0.0000        0.0000        0.0000        0.0000        0.0000        0.0000        0.0000        0.0000        0.0000        0.0000        0.0000        0.0000        0.0000        0.0000        0.0000        0.0000        0.0000        0.0000        0.0000        0.0000        0.0000        0.0000        0.0000        0.0000
        0.0000        0.0000        0.0000        0.0000        0.0000        0.0000        0.0000        0.0000        0.0000        0.0000        0.0000        0.0000        0.0000        0.0000        0.0000        0.0000        0.0000        0.0000        0.0000       10.2282       10.0208       10.6081       23.5811       10.4730       10.8004        9.5412        9.3174        6.4533       10.8817        8.4679       12.5026        9.3141       13.2215       15.3081       14.1957        8.4152        6.4981        3.2351        8.4744        6.6617        2.1474        3.3409        2.1265        1.7603        1.3583        2.2905        3.6802        3.6052        4.2603        5.0237        6.5308        4.7431        3.6405        6.0577        4.7981        4.9154        7.2711        6.9026        7.1032       11.0896       13.0682       14.8359       18.2633       19.2872        9.7941       12.8599       13.7853       12.5945        8.7416        8.0814        5.4287        3.8918        3.9989        2.3761        2.4839        4.7898        5.7642        6.7594        5.5350        4.9765        3.3808        1.5766        2.9799        4.2728        5.0529        5.8724        5.1204        4.3714        3.5778        4.0172        4.2765        4.8203        4.7975        5.0996        5.2510        5.8637        7.8631        9.1872        6.1907        5.3703        5.9261        6.0413        5.7769        7.4867        8.4372        7.2159        6.1135        4.5400        3.3763        3.1734        3.7502        3.4237        3.8011        4.1731        6.6237        3.9868        4.1614        4.0773        4.3713        4.3715        4.5786        5.0038        5.6757        7.4243        8.5965        9.6498       10.4892       11.1804       12.3545       13.6525       14.4058       16.6002       17.7873       17.7114       18.4491       17.2188       17.9366       19.0654       19.4128       21.7430       24.3382       23.7860       22.9240       23.2471       21.2693       19.9869       18.4577       30.8383       24.0801       21.4631       18.1786       19.2232       19.8333       20.0296       20.7730       25.4227       20.3331       22.4908       20.6972       17.1352       17.8240       16.1713       13.8316       12.4497       12.4625       13.9446       18.1569       17.9963       17.0465       16.5764       20.1040       26.7592       29.5921       23.6144       19.7699       17.3737       25.5039       27.4240       31.8412       29.7729       34.7633       31.1599       40.5210       19.1394       18.9137       19.7746        0.0000        0.0000        0.0000        0.0000        0.0000        0.0000        0.0000        0.0000        0.0000        0.0000        0.0000        0.0000        0.0000        0.0000        0.0000        0.0000        0.0000        0.0000        0.0000        0.0000        0.0000        0.0000        0.0000        0.0000        0.0000        0.0000        0.0000        0.0000        0.0000        0.0000        0.0000        0.0000        0.0000        0.0000        0.0000        0.0000        0.0000        0.0000        0.0000        0.0000        0.0000        0.0000        0.0000        0.0000        0.0000        0.0000        0.0000        0.0000        0.0000        0.0000        0.0000        0.0000        0.0000        0.0000        0.0000        0.0000        0.0000        0.0000        0.0000        0.0000        0.0000        0.0000        0.0000
        0.0000        0.0000        0.0000        0.0000        0.0000        0.0000        0.0000        0.0000        0.0000        0.0000        0.0000        0.0000        0.0000        0.0000        0.0000        0.0000        0.0000        0.0000        0.0000        2.1181        1.5485        1.6421        9.0670        5.4510        2.0920       19.4245       24.3687       10.1400       17.0820       11.0430       14.4610       10.1666       25.7827       28.5893       34.4950       20.1380        6.7472        3.2478        3.5370        4.0412        8.4930        7.6854        4.4759        6.7124        7.6648        5.7327        3.5719        4.8770        5.1120        4.5037        5.9058        4.5425        5.6941        9.4405        8.5639        7.7601        6.4437        8.2324        8.9318       11.4244       11.7766       10.0458        6.5578        9.3962       13.3217       14.9293       15.7748       12.9698       11.1644        7.2053        9.8838        6.1100        5.7454        3.6469        3.2580        4.2550        3.3259        3.1548        3.2964        4.3150        3.4321        2.8700        2.3949        3.5180        4.8716        5.1975        4.6000        4.1804        5.4669        5.0445        3.9292        4.6567        5.2643        6.0980        5.2163        5.6501        5.3129        7.0616        6.8221        6.2402        6.7218        6.8554        7.4910        9.2681       10.3913        7.8846        7.1662        5.4085        4.4277        3.8786        4.1238        3.7596        4.3077        5.5173        7.0427        3.8387        4.1891        4.4431        4.3095        4.2152        4.1651        4.4183        5.3764        7.0981        8.2994        9.1682        9.9139       10.8869       11.4113       12.7169       14.9244       17.0999       18.1374       19.5832       21.4111       19.7939       20.8684       19.7048       20.9818       26.0934       27.0018       27.2761       25.4828       21.5093       20.6074       20.9223       21.9616       34.4871       32.7422       27.4867       25.2138       25.8377       22.4493       19.2801       24.5946       26.6062       23.3154       24.1107       21.6041       17.7546       17.9498       17.6480       16.1665       16.3603       15.1178       14.2230       17.0102       16.0985       16.4487       15.7231       19.2985       26.4523       19.9710       15.2529       20.3050       22.2874       23.8924       35.3847       42.7672       38.5662       43.6769       40.2686       43.3886       23.2449       22.1922       23.3730       20.9325       25.3690        0.0000        0.0000        0.0000        0.0000        0.0000        0.0000        0.0000        0.0000        0.0000        0.0000        0.0000        0.0000        0.0000        0.0000        0.0000        0.0000        0.0000        0.0000        0.0000        0.0000        0.0000        0.0000        0.0000        0.0000        0.0000        0.0000        0.0000        0.0000        0.0000        0.0000        0.0000        0.0000        0.0000        0.0000        0.0000        0.0000        0.0000        0.0000        0.0000        0.0000        0.0000        0.0000        0.0000        0.0000        0.0000        0.0000        0.0000        0.0000        0.0000        0.0000        0.0000        0.0000        0.0000        0.0000        0.0000        0.0000        0.0000        0.0000        0.0000        0.0000        0.0000
        0.0000        0.0000        0.0000        0.0000        0.0000        0.0000        0.0000        0.0000        0.0000        0.0000        0.0000        0.0000        0.0000        0.0000        0.0000        0.0000        0.0000        0.0000        0.0000        0.0000       25.7353       42.1363       42.0861       32.0648       23.6803       21.2611       25.8364       12.4077       24.2034       11.4260       17.8014        8.1224       12.6350       14.3591       11.2695        3.7485        1.1987        2.8800        4.5714        7.0078       13.4521       10.4436        8.8877        6.0168        6.0402        8.7196        9.7396        6.7390        6.7816        6.1966        8.1997        5.7120        3.4375        4.8397        5.8671        4.7931        5.4613        5.2208        4.9682        5.6516        7.5746        9.0023       12.9590       16.2851       13.3112       10.0323        9.1039       10.1460       10.0572       13.9388       10.6154        5.4570        5.2397        4.5847        9.9624        7.5606       10.0475        7.9535        5.5618        4.1276        3.7384        3.0497        3.1535        5.5835        4.7140        6.1801        4.2453        3.7137        5.7089        5.8402        6.2283        6.2660        5.3384        6.2822        6.1602        6.4466        6.7752        7.1780        7.0429        7.8317        8.6792        8.8352        8.1868       10.0719       10.2695        9.5092        8.3007        5.8146        5.1356        5.3119        5.5883        4.3917        3.6083        5.3758        5.0262        4.3043        4.5185        4.6022        4.6208        4.2914        4.1616        4.5565        5.3275        6.9028        7.9854        9.2167        9.3778       10.3840       11.9107       13.5464       14.6360       16.9053       19.8238       20.5704       20.6725       20.3931       19.9915       20.4705       22.8785       22.8017       27.6930       26.1205       23.3178       21.0831       22.6458       27.0435       28.2211       36.9840       33.8660       28.2205       24.9374       28.4959       23.8430       26.0987       29.4422       34.9367       31.0007       26.6086       23.1181       18.5498       18.1091       19.0885       16.2634       15.4181       14.5599       12.9248       13.7563       16.1203       16.5098       17.7480       18.2801       33.8725       26.1328       20.8687       18.9542       33.1095       30.0630       28.9291       34.8662       33.2028       39.0409       34.7944       52.0215       29.0486       27.3017       25.3919       25.6675       28.5593       34.4553        0.0000        0.0000        0.0000        0.0000        0.0000        0.0000        0.0000        0.0000        0.0000        0.0000        0.0000        0.0000        0.0000        0.0000        0.0000        0.0000        0.0000        0.0000        0.0000        0.0000        0.0000        0.0000        0.0000        0.0000        0.0000        0.0000        0.0000        0.0000        0.0000        0.0000        0.0000        0.0000        0.0000        0.0000        0.0000        0.0000        0.0000        0.0000        0.0000        0.0000        0.0000        0.0000        0.0000        0.0000        0.0000        0.0000        0.0000        0.0000        0.0000        0.0000        0.0000        0.0000        0.0000        0.0000        0.0000        0.0000        0.0000        0.0000        0.0000        0.0000
        0.0000        0.0000        0.0000        0.0000        0.0000        0.0000        0.0000        0.0000        0.0000        0.0000        0.0000        0.0000        0.0000        0.0000        0.0000        0.0000        0.0000        0.0000        0.0000        0.0000        0.0000       11.0694       26.2515       18.0240       20.3647       26.9263       17.8427        9.9131       10.8660        5.1009       15.2947       11.6014        6.2084        4.7071        0.9131        2.4015        6.8316        5.4474        1.9868        5.8495        4.3850        5.3391        7.9890        7.0631        5.2274        9.1340        6.9208        6.7600        8.4791        6.3363        5.9058        5.8542        7.1335        5.9963        3.3794        7.0060        5.4613        7.5573        6.1277        6.9355        7.0537        8.7026       12.3006        5.1507        5.3709        5.7651        9.2624        9.3301        8.0930       11.6094       16.2393        4.0128        3.5806        7.7978        7.5637        7.4299        6.9075        4.5588        5.0389        4.9956        5.5724        2.9907        4.2568        5.3477        4.4965        6.4697        5.3770        6.8455        6.2783        7.1975        6.6046        7.1343        8.2056        7.5012        6.5422        6.4470        6.9841        8.3859        7.8854        7.6765        8.6790        8.6197        7.7966        8.8523        9.8661        9.3984        7.9128       10.1575        8.7578        8.2454        7.1663        5.4240        4.8247        3.9582        4.1792        4.2499        4.5393        4.7151        4.8111        5.3585        5.1029        5.9944        5.5878        6.5615        7.3658        8.1673        8.9155        9.7955       10.7252       12.5568       14.8443       19.1014       23.1671       21.9457       22.3492       26.0560       32.3236       28.5407       24.2596       22.0129       21.5029       21.7594       21.8730       18.7728       22.2960       25.9346       25.1612       34.6686       29.8097       26.7876       24.2483       27.4076       27.2319       25.4239       25.7816       41.4379       32.9608       32.2050       24.6381       18.4085       19.1888       17.9547       15.6633       15.9227       18.4995       15.6343       15.6282       18.2403       16.6717       17.2658       19.4635       26.7165       18.6190       17.9318       22.6212       23.2768       28.5378       31.2146       33.8118       24.0456       38.0434       35.0147       51.5172       30.2444       30.0552       31.7707       32.0504       32.7318       32.2057       32.3559        0.0000        0.0000        0.0000        0.0000        0.0000        0.0000        0.0000        0.0000        0.0000        0.0000        0.0000        0.0000        0.0000        0.0000        0.0000        0.0000        0.0000        0.0000        0.0000        0.0000        0.0000        0.0000        0.0000        0.0000        0.0000        0.0000        0.0000        0.0000        0.0000        0.0000        0.0000        0.0000        0.0000        0.0000        0.0000        0.0000        0.0000        0.0000        0.0000        0.0000        0.0000        0.0000        0.0000        0.0000        0.0000        0.0000        0.0000        0.0000        0.0000        0.0000        0.0000        0.0000        0.0000        0.0000        0.0000        0.0000        0.0000        0.0000        0.0000
        0.0000        0.0000        0.0000        0.0000        0.0000        0.0000        0.0000        0.0000        0.0000        0.0000        0.0000        0.0000        0.0000        0.0000        0.0000        0.0000        0.0000        0.0000        0.0000        0.0000        0.0000       74.1063       51.4118       26.6511       29.4634        9.2045       21.6902       15.1292       14.5031        9.8735        3.5285        2.6325        4.8586       12.1306       13.1750       14.7392        4.7487        3.5511        9.3217        4.5521        5.9396        3.1903        3.1764        2.0068        0.6225        2.9936        3.9863        1.8927        7.1325        7.4351        8.3928        8.3122        9.6773       11.5238        6.7197        6.1112        8.6944       12.7141       13.6880        9.0423        6.7814        6.9256        3.7297        3.7639        4.8331        6.9487        7.0439        8.2670       12.9913        9.4464        6.7262        4.5720        5.2977        6.0328        6.6727        6.6014        4.5091        5.1524        6.0531        4.3825        5.4730        4.1231        6.2397        5.4857        5.2889        5.2542        5.8351        7.0130        6.8195        6.2880        6.6200        7.8956        8.8476        8.4254        6.9320        6.5669        7.8078        7.3490        7.5753        9.5514       10.9884       10.3587        9.5024        9.4625        9.9312        9.6474       10.2521       11.0869       11.5541        8.3637        5.9870        5.3390        4.9399        4.9472        5.6581        5.3064        5.4386        5.5895        6.2256        6.1629        6.4957        6.6824        7.1589        5.9366        5.9022        5.6798        6.4241        8.0727        8.9852       10.2232       15.7090       16.8646       20.7335       19.4575       23.5508       34.3528       30.2595       25.9406       22.5671       23.7463       23.5123       24.0981       23.7616       31.5200       34.0235       35.6797       39.6736       44.6905       32.4164       29.1554       25.7504       35.5790       29.0976       24.2194       24.3315       35.2851       32.5216       30.7849       26.7220       20.7237       18.1981       16.5557       15.3547       18.1029       19.2870       18.5742       19.7916       29.0538       22.9015       18.1686       19.9355       29.4558       29.2751       28.3615       26.8278       36.8468       41.4850       34.2302       37.8114       41.1249       42.3323       43.6615       51.5074       33.1061       37.4438       38.6193       33.6229       31.7195       31.5552       31.0726        0.0000        0.0000        0.0000        0.0000        0.0000        0.0000        0.0000        0.0000        0.0000        0.0000        0.0000        0.0000        0.0000        0.0000        0.0000        0.0000        0.0000        0.0000        0.0000        0.0000        0.0000        0.0000        0.0000        0.0000        0.0000        0.0000        0.0000        0.0000        0.0000        0.0000        0.0000        0.0000        0.0000        0.0000        0.0000        0.0000        0.0000        0.0000        0.0000        0.0000        0.0000        0.0000        0.0000        0.0000        0.0000        0.0000        0.0000        0.0000        0.0000        0.0000        0.0000        0.0000        0.0000        0.0000        0.0000        0.0000        0.0000        0.0000        0.0000
        0.0000        0.0000        0.0000        0.0000        0.0000        0.0000        0.0000        0.0000        0.0000        0.0000        0.0000        0.0000        0.0000        0.0000        0.0000        0.0000        0.0000        0.0000        0.0000        0.0000        0.0000       28.0102        6.9882        4.1570        2.6977        4.9446        0.8980        2.4990       10.4966       11.9585        5.4819        2.7503        2.4905        5.5491       11.0017       15.9535        8.6123        8.4869        6.3812        4.1215        1.1711        2.5391        1.9526        2.1513        1.6549        0.8279        3.4835        0.4082        1.5148        0.9647        3.9803        4.8793        4.3550        3.6488        5.0086        8.4545       13.9550       14.5843       14.9960        7.1606        6.8794       11.5087       10.0005        7.2764        8.0078        8.2368        7.9177        7.3482       10.7512        8.1376        5.6031        3.7647        7.3556        5.7945        5.2468        6.3110        4.5484        5.1559        3.8478        5.0950        3.3864        5.1952        7.2437        4.8006        5.0666        4.5526        5.5066        6.1181        6.2337        6.4831        5.0458        6.4977        7.3174        8.7730        7.2560        7.2499        7.0933        7.4110        7.4617        8.7169       10.4116       10.0667        9.8294        8.8262       10.2658        8.9676        9.2047        9.1446        9.6963       10.6060        9.0153        6.1727        5.7305        6.0400        7.9640        5.8083        5.9759        6.0559        6.1846        7.0048        7.4059        7.3839        7.0647        4.9195        5.0789        5.3416        6.2869        7.9507        8.7731       10.1755       12.4471       17.4751       19.6397       20.9877       22.0507       26.6792       24.6321       24.2831       23.7041       25.2659       24.9629       24.6503       25.6529       33.9696       34.1151       35.1424       34.1570       41.3315       38.1667       33.4194       31.4700       31.4623       30.3264       31.8237       30.9868       37.1053       29.7595       22.3757       31.5050       23.5259       18.6781       15.5771       15.2375       16.3116       19.1236       23.4964       25.3273       33.6315       31.1947       25.2920       24.4772       28.6032       27.1955       29.4854       39.1158       43.7090       43.8151       52.4282       56.5570       45.9191       44.0081       37.5738       35.7797       36.4852       37.9036       35.5097       31.6477       30.2484       31.8302       33.9742        0.0000        0.0000        0.0000        0.0000        0.0000        0.0000        0.0000        0.0000        0.0000        0.0000        0.0000        0.0000        0.0000        0.0000        0.0000        0.0000        0.0000        0.0000        0.0000        0.0000        0.0000        0.0000        0.0000        0.0000        0.0000        0.0000        0.0000        0.0000        0.0000        0.0000        0.0000        0.0000        0.0000        0.0000        0.0000        0.0000        0.0000        0.0000        0.0000        0.0000        0.0000        0.0000        0.0000        0.0000        0.0000        0.0000        0.0000        0.0000        0.0000        0.0000        0.0000        0.0000        0.0000        0.0000        0.0000        0.0000        0.0000        0.0000        0.0000
        0.0000        0.0000        0.0000        0.0000        0.0000        0.0000        0.0000        0.0000        0.0000        0.0000        0.0000        0.0000        0.0000        0.0000        0.0000        0.0000        0.0000        0.0000        0.0000        0.0000        0.0000       23.7314        9.6989        5.2112        3.4530        2.0781        4.7820        0.8322        1.8159        5.2461        5.5987        3.8532        7.8131        7.2577       12.5913       29.0090       18.4173       17.4815        1.6425        2.4791        0.8866        1.6411        4.2419        2.8764        1.5568        0.0000        1.2270        0.1891        0.6680        0.9506        1.3687        1.5177        0.7974        1.0864        6.4183       11.5049       12.5102       13.9974       11.1180        7.2105        7.4494       11.2823       11.5434        9.8403       11.1788        9.7662        9.8951        6.1061        5.0935        3.0316        4.5609        3.1919        3.5013        3.3702        5.9402        8.0462        5.1865        5.8322        5.6735        6.1932        5.0307        3.0241        3.3919        4.7363        4.6690        5.6838        6.0000        4.4319        4.4003        4.3163        4.5531        5.8843        7.2748        6.5238        6.5468        6.6162        7.2232        7.8143        8.3735       10.9510       10.4797       12.0090       12.9410       11.0260        9.0779        8.7342        9.8284       11.2602        9.2620        9.5837        9.2055        7.4390        7.5239        9.4671        8.1989        6.6990        6.6580        7.9828        7.7221        8.0101        8.5356        8.1827        7.5778        5.0425        5.0691        5.5877        6.5017        8.2122        9.3107       10.6567       12.8050       17.7921       23.7822       21.9811       21.9345       24.7323       24.9053       24.6385       23.8111       24.4058       24.0221       23.4950       23.3483       30.2938       34.5970       31.6208       28.6159       38.3689       41.5935       38.5961       32.8940       33.8878       35.8545       36.9288       31.0065       33.3894       37.1550       31.9599       30.4043       21.9615       18.5512       17.7867       19.0778       23.2576       24.9548       27.0587       22.6293       29.0169       25.3019       28.4429       26.9930       30.3534       30.0890       35.2873       45.8041       50.0476       43.1932       50.4813       49.3443       39.2988       36.3803       37.5375       42.7257       38.1832       38.9942       31.6697       32.2661       34.1185       33.4080       32.5332       34.4043        0.0000        0.0000        0.0000        0.0000        0.0000        0.0000        0.0000        0.0000        0.0000        0.0000        0.0000        0.0000        0.0000        0.0000        0.0000        0.0000        0.0000        0.0000        0.0000        0.0000        0.0000        0.0000        0.0000        0.0000        0.0000        0.0000        0.0000        0.0000        0.0000        0.0000        0.0000        0.0000        0.0000        0.0000        0.0000        0.0000        0.0000        0.0000        0.0000        0.0000        0.0000        0.0000        0.0000        0.0000        0.0000        0.0000        0.0000        0.0000        0.0000        0.0000        0.0000        0.0000        0.0000        0.0000        0.0000        0.0000        0.0000        0.0000
        0.0000        0.0000        0.0000        0.0000        0.0000        0.0000        0.0000        0.0000        0.0000        0.0000        0.0000        0.0000        0.0000        0.0000        0.0000        0.0000        0.0000        0.0000        0.0000        0.0000        0.0000        0.0000       33.7218        9.7418        5.0458        2.8586        2.1697        1.5256        1.7158        2.0918       11.9683        6.2579        1.9539        1.1463        7.5216       15.1599       14.1598       12.3757       24.1803       19.2927        8.6724        3.7334        1.1664        0.1766        0.2547        1.1805        3.6265        0.9185        0.1886        0.5226        0.2638        0.5280        0.2193        2.3666       15.5718       11.8901        7.5360        6.4570        6.5246        5.2208       12.8964       10.2971       12.2582        9.0846        8.9783       11.1660       13.8430        8.8415        6.3337        4.7194        3.2518        5.9006        8.3010        9.0431        6.6924        6.7682        7.2884        6.6371        5.0655        3.8076        4.7245        3.8280        4.5244        4.7017        4.5930        6.0858        5.8839        5.4434        4.7576        4.4102        5.6401        6.4008        6.6801        5.7279        8.6353        7.6179        9.8193       10.6474       11.5309       11.2130       10.5662       15.5638       15.6914       11.5190        9.3235        9.3409        9.0575        8.8957        8.5595        9.8271        8.9169        8.6472        9.4239        8.6947        7.9619        6.8090        7.2186        7.5507        7.8835        8.7291        9.2485        9.1845        8.5558        5.8930        5.8985        6.2332        7.6777        9.4187       10.2463       11.9941       14.0618       19.3202       21.3049       22.4717       22.3304       25.5537       30.2455       27.1461       29.0367       24.5917       24.6986       24.3704       22.1557       30.0707       29.3014       27.5148       26.4142       33.0781       35.9012       35.0491       38.5872       37.2068       39.9941       42.2043       32.5449       37.8799       33.3393       31.7948       31.9392       23.7295       23.2478       21.0902       24.5565       30.8913       24.5821       26.9812       24.1223       27.5098       25.3076       26.2589       27.9374       32.9546       34.7371       31.7777       34.0766       40.6700       40.1205       45.4903       45.0267       37.3970       44.3656       45.1415       49.0291       42.1024       40.3774       36.8901       32.0976       34.0881       35.7567       34.6763       35.9119        0.0000        0.0000        0.0000        0.0000        0.0000        0.0000        0.0000        0.0000        0.0000        0.0000        0.0000        0.0000        0.0000        0.0000        0.0000        0.0000        0.0000        0.0000        0.0000        0.0000        0.0000        0.0000        0.0000        0.0000        0.0000        0.0000        0.0000        0.0000        0.0000        0.0000        0.0000        0.0000        0.0000        0.0000        0.0000        0.0000        0.0000        0.0000        0.0000        0.0000        0.0000        0.0000        0.0000        0.0000        0.0000        0.0000        0.0000        0.0000        0.0000        0.0000        0.0000        0.0000        0.0000        0.0000        0.0000        0.0000        0.0000        0.0000
        0.0000        0.0000        0.0000        0.0000        0.0000        0.0000        0.0000        0.0000        0.0000        0.0000        0.0000        0.0000        0.0000        0.0000        0.0000        0.0000        0.0000        0.0000        0.0000        0.0000        0.0000       35.6513       41.5323       24.3114       12.7858       10.8143        3.3905        7.5538        3.2187        2.7620        5.0657       16.5467        5.6140       16.2588       14.5298       18.8938       36.7618       22.2775       19.6137       29.9786       30.8966       17.6995       12.1080       11.1769        8.1090        7.7068       10.1895        5.5919        4.1135        4.8570        1.0453        1.8491        2.6648        1.6797        6.0734        4.8674        3.1141        4.7487        4.1839        2.0854        4.6158        4.5140        9.2130        8.0191        6.9077        7.1645        8.2152       10.0103        6.7067       10.0081       14.2745        8.6910        6.3694        6.4347        5.6768        4.6281        3.9700        3.8406        3.9030        3.7232        6.6808        5.1699        6.1124        5.7201        5.9003        7.4941        7.5687        7.2020        6.8705        7.1929        9.0434        6.7420        6.4961        8.6557       12.0478       12.4351       12.3769       17.8471       17.3842       10.1452        9.5690       10.5325       10.8885       10.6583       10.3801       10.1126       10.6808        8.8957       11.4934       11.9603       12.4484       11.5396       10.0434        9.4724       10.1599       13.3858       14.5772       18.6905       26.0300       17.1301       12.0112       12.2161       14.8766        9.6802        7.7768        7.5538        8.5826       11.3873       13.0669       15.5136       18.6814       23.2065       26.7685       27.4420       27.6839       29.8907       42.4333       40.3061       45.8127       40.7530       24.4370       26.1364       26.9650       26.0307       27.7265       26.2614       22.0459       33.4586       33.6151       37.3100       32.6683       35.5074       37.2799       37.7333       32.1837       51.3543       47.6721       45.7429       48.9567       29.7973       29.1228       31.6751       29.5980       42.0477       31.9849       34.9753       32.5007       42.4171       38.7443       30.8485       32.5568       38.2452       42.6658       49.5645       56.0072       62.5186       56.7449       50.7632       59.9789       52.8672       55.0297       66.5460       53.6580       44.5449       42.7078       47.6613       45.8433       38.5833       37.1506       37.8704       40.7395       44.8479        0.0000        0.0000        0.0000        0.0000        0.0000        0.0000        0.0000        0.0000        0.0000        0.0000        0.0000        0.0000        0.0000        0.0000        0.0000        0.0000        0.0000        0.0000        0.0000        0.0000        0.0000        0.0000        0.0000        0.0000        0.0000        0.0000        0.0000        0.0000        0.0000        0.0000        0.0000        0.0000        0.0000        0.0000        0.0000        0.0000        0.0000        0.0000        0.0000        0.0000        0.0000        0.0000        0.0000        0.0000        0.0000        0.0000        0.0000        0.0000        0.0000        0.0000        0.0000        0.0000        0.0000        0.0000        0.0000        0.0000        0.0000
        0.0000        0.0000        0.0000        0.0000        0.0000        0.0000        0.0000        0.0000        0.0000        0.0000        0.0000        0.0000        0.0000        0.0000        0.0000        0.0000        0.0000        0.0000        0.0000        0.0000       37.6865       32.7424       26.3998       14.0239        8.8923        4.6009        4.6582        9.2238        4.9625        5.6437        9.2692       12.3308       24.0662       19.7913       12.5403       32.0333       23.2933       20.4074       18.2661       22.4926       22.8944       15.2812       17.1816       15.9799       16.4809        9.8935        6.2042        1.0076        4.7219        1.1254        0.2544        0.3192        2.0694        0.9952        0.7218        1.5921        0.4462        2.5617        4.5991        8.6788        9.5044        7.8252        7.0514        2.5781        2.3258        2.2016        3.1701        3.3313        5.3505        8.1919        8.6933        5.0805        5.6638        6.1939        5.7138        5.6252        4.8317        5.3688        3.9742        5.0590        5.4220        5.1464        4.7423        5.4059        6.8457        6.5659        6.3124        7.1186        9.2059        8.2920        8.4525        7.8919       11.4353       10.5184       16.8321       14.0444        7.6375        9.0012       10.9481       10.4120        9.1683       10.3120       12.8997       11.2307       10.6114       11.9160       12.5267       12.1490       12.4176       11.1834       11.7818       11.7659        8.8159        8.0971        9.9136       10.9498       13.4706       22.0571       22.7276       15.3919       12.6123       13.2317       13.9363        8.2748        7.7044        8.0503       10.1494       13.1592       14.7448       17.4840       20.2144       26.2022       29.1378       29.6416       27.9347       37.1355       39.8823       32.0708       34.3704       33.8987       23.7652       23.0108       24.6852       29.1124       28.4640       26.2362       22.9337       32.6802       31.9088       32.4063       29.4990       36.7104       38.4930       34.4314       27.7314       49.3499       42.8121       34.3384       43.8083       29.4709       29.8306       33.1472       34.2032       40.6718       40.5524       36.3334       33.0945       34.9655       43.4190       36.6909       35.8977       40.9961       48.7416       56.3031       54.5170       55.7977       57.6742       65.6633       67.3361       55.2638       60.2774       70.2097       56.7386       50.9253       42.1559       45.3402       44.6133       40.7473       40.4314       42.8603       46.2685       49.0098       53.6385        0.0000        0.0000        0.0000        0.0000        0.0000        0.0000        0.0000        0.0000        0.0000        0.0000        0.0000        0.0000        0.0000        0.0000        0.0000        0.0000        0.0000        0.0000        0.0000        0.0000        0.0000        0.0000        0.0000        0.0000        0.0000        0.0000        0.0000        0.0000        0.0000        0.0000        0.0000        0.0000        0.0000        0.0000        0.0000        0.0000        0.0000        0.0000        0.0000        0.0000        0.0000        0.0000        0.0000        0.0000        0.0000        0.0000        0.0000        0.0000        0.0000        0.0000        0.0000        0.0000        0.0000        0.0000        0.0000        0.0000
        0.0000        0.0000        0.0000        0.0000        0.0000        0.0000        0.0000        0.0000        0.0000        0.0000        0.0000        0.0000        0.0000        0.0000        0.0000        0.0000        0.0000        0.0000        0.0000        0.0000       40.9690       36.0675       32.4760       15.7580       10.9001        7.7373        6.3655       16.1996       10.2257       22.8044       13.6999       13.9961       16.0862       11.8051        9.7789       15.6066       21.2077       23.0382       20.6855       14.2703       15.5903       16.7071       18.5741       23.0512       22.0556       31.3628       24.9808        9.4706       10.2434        8.7605        9.9501       17.0048       16.4514       12.2491       10.0044        6.5536        8.9213       12.1318       16.5949       14.5747       12.4047       15.2475       20.9609        9.5951       10.3547        5.6832        4.4330       10.4213       10.2298        8.8100        9.2223        5.1031        3.3624        2.2501        2.1900        2.9036        3.5248        3.3152        4.5923        4.8988        5.6170        5.8431        5.4565        6.7961        5.7566        5.0831        4.9732        3.8925        4.4662        6.4558        7.1868        6.5409        6.6305        8.0490        6.1111        6.5869        7.6920        7.5354        8.6084        9.8555       11.7908       12.1294       12.6463       13.1661       12.0141       12.8285       11.9997       10.0795       11.0049       13.4514       11.6787       13.1250       12.2367       13.7710       11.2761       18.4102       20.3991       27.5766       33.8705       17.9527       17.2316       15.5497       16.9668       10.0712       11.3950       11.0156       12.8885       16.4922       18.3656       21.1686       23.0659       27.3341       29.6541       34.3497       32.5293       34.5804       34.9214       24.5422       25.9588       27.2401       28.5751       26.0261       23.4822       25.9443       24.8687       23.7534       23.0728       34.0263       33.7109       33.4442       29.4582       40.3611       43.1627       33.6210       29.4910       31.0522       49.1383       40.1727       40.6500       32.0106       30.6874       36.7605       35.5342       42.6820       45.2253       42.7275       37.9786       39.5666       47.2617       48.2662       49.1613       43.2677       41.8087       66.2788       64.2057       68.4515       70.7951       72.5854       58.6718       60.9562       69.7659       74.2898       55.2920       48.2087       48.8890       46.0598       45.9374       44.9376       45.4758       50.2317       47.2701       44.5668       45.9145       46.2045        0.0000        0.0000        0.0000        0.0000        0.0000        0.0000        0.0000        0.0000        0.0000        0.0000        0.0000        0.0000        0.0000        0.0000        0.0000        0.0000        0.0000        0.0000        0.0000        0.0000        0.0000        0.0000        0.0000        0.0000        0.0000        0.0000        0.0000        0.0000        0.0000        0.0000        0.0000        0.0000        0.0000        0.0000        0.0000        0.0000        0.0000        0.0000        0.0000        0.0000        0.0000        0.0000        0.0000        0.0000        0.0000        0.0000        0.0000        0.0000        0.0000        0.0000        0.0000        0.0000        0.0000        0.0000        0.0000
        0.0000        0.0000        0.0000        0.0000        0.0000        0.0000        0.0000        0.0000        0.0000        0.0000        0.0000        0.0000        0.0000        0.0000        0.0000        0.0000        0.0000        0.0000        0.0000        0.0000       47.2553       44.3279       38.6869       19.7307       18.1361       13.1892       10.3092        7.5185        5.8682        5.5185       10.1488       26.8869       14.1777       15.2271       23.5325       31.3766       29.8432       19.7702       12.9771       16.3785       14.3293       17.3624       16.2937       12.4696       15.2881       14.7816       19.9097       22.0327       14.5269        6.1367        7.7895       15.2621        9.3821        8.7392        6.9392       12.0656       10.3347       11.9545       17.3520       16.2879       21.6217       23.7039       19.7167       14.7424       13.3078        7.6415        6.0712        5.3553        4.9695        6.7646        5.1901        1.6195        2.3141        1.6304        1.1740        1.5157        2.1593        2.2715        3.4796        4.4442        5.5660        5.7818        6.1178        5.6099        5.2756        5.3772        4.6285        5.5244        5.0604        5.0794        6.0321        5.6022        6.3019        8.0376        7.8972        9.2891        9.5853       12.6797       11.2372       13.5242       12.7559       14.5918       17.2566       14.4232       13.0720       11.8293       10.3853       10.3331        9.3472       10.3134       16.4177       19.3932       13.5257       11.0778       12.6711       21.2510       26.6145       19.8684       18.8860       17.2741       20.5510       18.5967       16.7468       13.5795       11.2920       13.0500       15.0595       19.2890       21.4961       25.2845       25.8111       30.2524       32.9040       34.2429       31.3096       29.1034       35.8125       29.7829       27.3993       29.7332       28.2649       27.0000       25.5965       28.0264       27.6095       25.3644       26.6108       42.6266       37.7112       37.8232       33.6377       38.5255       40.0370       34.1874       30.6239       35.2253       52.3046       34.6303       38.9156       36.5902       35.3222       37.6797       53.3198       43.7080       46.6375       48.7241       49.1272       53.8435       45.7442       46.0246       51.7783       47.7136       62.3806       48.4958       56.3208       43.7768       46.8920       56.0256       64.4806       69.1087       67.5478       62.7637       62.6503       55.3547       50.6087       50.7218       55.5198       48.4479       50.4151       52.3245       51.5239       47.1829       44.9257       46.4409       47.7421        0.0000        0.0000        0.0000        0.0000        0.0000        0.0000        0.0000        0.0000        0.0000        0.0000        0.0000        0.0000        0.0000        0.0000        0.0000        0.0000        0.0000        0.0000        0.0000        0.0000        0.0000        0.0000        0.0000        0.0000        0.0000        0.0000        0.0000        0.0000        0.0000        0.0000        0.0000        0.0000        0.0000        0.0000        0.0000        0.0000        0.0000        0.0000        0.0000        0.0000        0.0000        0.0000        0.0000        0.0000        0.0000        0.0000        0.0000        0.0000        0.0000        0.0000        0.0000        0.0000        0.0000        0.0000
        0.0000        0.0000        0.0000        0.0000        0.0000        0.0000        0.0000        0.0000        0.0000        0.0000        0.0000        0.0000        0.0000        0.0000        0.0000        0.0000        0.0000        0.0000        0.0000        0.0000        0.0000       53.6628       51.1483       75.1214       75.5429       69.3492       62.1710       43.6464       37.2947       37.1653       33.6308       32.8599       35.2000       36.0637       41.4172       49.4371       50.7525       45.1690       46.4448       55.6337       50.3411       49.1471       42.6986       11.6074       11.6314       10.8345       12.5695       14.8623       14.9741        8.4266        6.9518        7.8701        5.6780        6.0594        4.6990        3.9471        6.9166        4.7407        8.1056       10.8489       13.1961       18.6973       17.6143       16.5005       12.5185        6.4517        2.7298        4.2376        4.2121        8.6057        5.5373        6.7881        3.9798        2.2455        2.2761        3.1964        4.0789        5.7488        5.6010        7.0007        7.9068        7.9842        9.3851        8.1084        9.4350        7.6520        7.0230        6.2406        8.1592        9.0525        8.3545       12.4454       12.0062       11.2843       15.2397       23.2256       25.1257       17.0748       19.6080       19.3966       16.5651       22.2380       25.3415       27.4232       20.1634       18.7358       31.8841       17.2105       13.4781       15.3305       20.7782       13.6169       12.1752       16.8468       15.0117       20.5049       21.8900       25.2090       29.4770       33.5497       34.6677       34.6675       33.5098       19.0904       16.3198       20.4848       19.8843       28.1278       33.8799       33.8479       31.7866       37.5112       41.4170       42.9897       44.5427       47.4784       44.5614       39.5630       36.8993       39.4048       40.9108       38.5185       44.5549       51.3253       40.9556       40.1887       38.9630       49.5477       47.4685       45.8026       43.9839       49.8387       54.3731       51.9996       38.8633       45.5780       59.6381       48.8647       57.7813       50.3608       45.5716       43.4886       49.4593       59.3329       69.0719       76.0257       67.3005       63.7008       70.1086       66.7651       61.0847       58.3174       62.8745       66.4334       70.5735       67.3112       62.4389       58.8126       61.0087       78.6851       68.4213       63.4116       70.4847       62.8231       63.5045       58.7657       78.4248       56.6078       54.2728       58.5863       60.5323       54.1530       53.8747       52.3493       51.1523        6.7200        0.0000        0.0000        0.0000        0.0000        0.0000        0.0000        0.0000        0.0000        0.0000        0.0000        0.0000        0.0000        0.0000        0.0000        0.0000        0.0000        0.0000        0.0000        0.0000        0.0000        0.0000        0.0000        0.0000        0.0000        0.0000        0.0000        0.0000        0.0000        0.0000        0.0000        0.0000        0.0000        0.0000        0.0000        0.0000        0.0000        0.0000        0.0000        0.0000        0.0000        0.0000        0.0000        0.0000        0.0000        0.0000        0.0000        0.0000        0.0000        0.0000        0.0000        0.0000        0.0000        0.0000
        0.0000        0.0000        0.0000        0.0000        0.0000        0.0000        0.0000        0.0000        0.0000        0.0000        0.0000        0.0000        0.0000        0.0000        0.0000        0.0000        0.0000        0.0000        0.0000        0.0000        0.0000       45.3522       44.0711       79.4193       86.4424       86.1248       79.0541       58.8998       50.4245       44.7009       43.3128       39.0608       40.6281       41.2574       46.1549       59.4936       58.8245       63.0944       61.5972       65.7722       52.7207       48.9996       42.1296       12.8806        9.5965        8.0262        8.2890        9.2375        6.4741        5.0098        3.9254        4.0564        5.5241        5.7399        3.5271        4.4012        7.0105        5.4523        5.2287        8.5782       19.6942       12.3261        9.3331       13.7143        9.1875        4.7792        4.0590        3.0899        6.1157        8.7868        7.8267        6.6402        4.6434        5.6146        2.3650        5.1689        5.0304        5.3977        6.9760        7.9242       10.7399        8.1485       10.0721        8.6341        8.9590        7.8766       10.5756        9.6119        8.1912        9.1861       10.4566       13.7951       11.8477       12.4498       17.3143       25.3975       30.6085       35.9202       25.2302       13.8014       13.9365       13.3249       14.5969       15.7776       21.3962       21.1051       19.7920       19.5635       21.5988       16.2735       20.1979       25.6700       21.2468       20.2722       15.0793       26.9487       46.1148       40.3211       24.3750       26.1632       24.6390       26.0830       43.5970       18.5154       20.7670       27.4562       26.0691       29.1346       30.9011       32.2077       38.3536       42.4928       41.7218       41.8467       43.3348       42.0564       37.2603       37.1045       36.4161       36.7599       42.4145       53.5700       77.8083       42.8993       39.8158       44.0060       46.8820       68.6109       76.5335       61.4013       56.5463       61.8241       55.5253       52.3123       52.9471       64.0074       65.4508       82.5471       86.6620       58.6459       59.8919       59.8066       50.9608       59.1511       76.6548       82.9381       78.0696       84.0376       87.1698       96.1291       71.2184       76.7201       66.9066       76.2492       60.5015       58.0860       71.6367       81.3643       76.7851       73.4992       70.2368       83.6167       71.4624       79.4425       65.8404       80.6069       66.8223       59.7298       59.5824       64.2535       70.7808       58.0353       57.9055       57.3759       53.5948       10.6425        0.0000        0.0000        0.0000        0.0000        0.0000        0.0000        0.0000        0.0000        0.0000        0.0000        0.0000        0.0000        0.0000        0.0000        0.0000        0.0000        0.0000        0.0000        0.0000        0.0000        0.0000        0.0000        0.0000        0.0000        0.0000        0.0000        0.0000        0.0000        0.0000        0.0000        0.0000        0.0000        0.0000        0.0000        0.0000        0.0000        0.0000        0.0000        0.0000        0.0000        0.0000        0.0000        0.0000        0.0000        0.0000        0.0000        0.0000        0.0000        0.0000        0.0000        0.0000        0.0000        0.0000
        0.0000        0.0000        0.0000        0.0000        0.0000        0.0000        0.0000        0.0000        0.0000        0.0000        0.0000        0.0000        0.0000        0.0000        0.0000        0.0000        0.0000        0.0000        0.0000        0.0000        0.0000       39.3246       42.0558       80.1396       91.4712       91.0901       83.2572       63.0524       53.9872       47.1333       54.4390       40.3225       36.6687       36.9874       50.3041       64.3630       65.3307       67.2888       72.1511       60.4228       57.3732       50.4552       40.9810        6.0049        6.5796        3.8741        4.3478        7.4573        7.7843        7.5705        7.4917        9.7561        8.9982        3.2512        4.7737        6.1317        4.8605        7.6459        9.3158       10.1088       11.8736       13.3002       14.4048       13.5981        7.4354        4.6096        5.0508        5.6926        7.8473        8.1849        9.4877        5.5338        5.0377        5.0453        1.9782        4.0981        5.6647        7.0705        9.0117        8.7084        8.8816        8.7669       12.6503        7.1929        7.4640       11.1005        7.8549        7.7588       12.5673       14.9685       14.8479       13.6340       18.1577       22.7650       22.2848       25.4925       34.2106       33.5925       25.5438       10.3815       21.1492       12.8292       11.6228       15.2026       15.5049       18.9501       26.3911       21.5869       21.1153       17.5302       18.4643       24.3262       42.2290       43.3954       19.3024       19.6738       26.0624       33.7830       18.5235       25.3200       27.2060       30.2362       37.5034       20.7800       29.6155       32.0943       33.4266       36.3853       40.9746       38.5771       38.2653       39.4289       41.4864       42.2844       40.3428       38.2887       37.1866       37.4117       36.1827       37.5219       49.3098       47.1706       49.9826       41.4749       40.8295       50.7207       56.1907       97.1769       87.6055       71.8023       59.4243       60.5654       57.1991       61.1972       65.8973       76.9160       60.6161       68.8839       77.2223       67.1914       65.8753       63.0482       54.7684       63.2317       74.8769       67.4502       66.6124       77.0836       97.9558       96.3145      100.1058       91.9541       99.7121      102.9858       78.7729       84.1369       77.6696       72.9804       67.8072       74.1024       73.8409      117.6045       98.0207      102.6592       77.9222       74.3551       75.3202       69.0463       65.9174       70.8532       68.4900       65.5946       64.1502       64.4888       59.8007        7.3004        0.0000        0.0000        0.0000        0.0000        0.0000        0.0000        0.0000        0.0000        0.0000        0.0000        0.0000        0.0000        0.0000        0.0000        0.0000        0.0000        0.0000        0.0000        0.0000        0.0000        0.0000        0.0000        0.0000        0.0000        0.0000        0.0000        0.0000        0.0000        0.0000        0.0000        0.0000        0.0000        0.0000        0.0000        0.0000        0.0000        0.0000        0.0000        0.0000        0.0000        0.0000        0.0000        0.0000        0.0000        0.0000        0.0000        0.0000        0.0000        0.0000        0.0000        0.0000        0.0000        0.0000
        0.0000        0.0000        0.0000        0.0000        0.0000        0.0000        0.0000        0.0000        0.0000        0.0000        0.0000        0.0000        0.0000        0.0000        0.0000        0.0000        0.0000        0.0000        0.0000        0.0000        0.0000       35.6942       38.0864       79.2351       80.4917       80.6426       72.0555       52.8543       43.6702       41.1736       40.7994       39.7994       38.7855       42.0065       44.0671       58.8277       64.4873       64.7771       64.5442       58.5214       52.8083       45.0992       37.6004       11.1811       16.1837        9.5122       10.1179        9.5329        7.7538        4.1580        5.8115        7.6835        8.4322       10.1933       11.5594        7.4530        5.7088        7.5760        8.0627       14.1795       18.2459       16.2352       13.2728        9.9558        7.4418        5.4013        7.5767        6.5796       10.1398        9.2832        8.7202        3.8612        6.7293        4.9247        4.1915        4.3016        5.8920        5.3019        7.6973       11.7053       13.2117       14.7521        8.7200        7.6728        9.1744       11.6631       14.5095       15.0636       18.6287       16.7035       10.1523       13.3876       20.4248       18.8623       18.1378       20.9474       31.4191       41.8784       35.8310        8.9522        9.1720        8.5526       15.5546       19.9354       16.2520       16.7395       26.1167       18.1792       15.1811       18.0930       16.1385       27.7298       32.1867       23.5397       17.0491       23.5841       24.0976       31.6086       31.9522       27.4843       29.1395       27.9733       26.8908       35.4173       30.2412       27.6734       28.9980       31.9805       33.6027       35.2528       37.4691       39.3821       40.1964       40.7463       40.4138       38.7394       38.9964       38.5268       39.0986       39.9796       39.4620       46.6314       52.1496       45.9756       58.9005       67.5496       64.5813       81.4037       73.6939       65.1306       53.5583       60.1595       62.7666       55.3626       55.4893       60.1520       62.1462       62.9491       55.1523       53.5480       69.7344       52.3745       56.0460       80.1159       86.1033       90.6167       76.7236       87.5992       94.5549      104.4629       99.0168      102.8421      114.0911      116.4824       92.5658       73.1066       71.4828       67.9087       69.4185       81.7682       90.9714      102.3661      105.9982       87.4549       90.1540       86.1189       85.1027       65.3968       67.3589       66.7598       78.6328       67.6009       66.6106       67.2916       61.8647        0.0000        0.0000        0.0000        0.0000        0.0000        0.0000        0.0000        0.0000        0.0000        0.0000        0.0000        0.0000        0.0000        0.0000        0.0000        0.0000        0.0000        0.0000        0.0000        0.0000        0.0000        0.0000        0.0000        0.0000        0.0000        0.0000        0.0000        0.0000        0.0000        0.0000        0.0000        0.0000        0.0000        0.0000        0.0000        0.0000        0.0000        0.0000        0.0000        0.0000        0.0000        0.0000        0.0000        0.0000        0.0000        0.0000        0.0000        0.0000        0.0000        0.0000        0.0000        0.0000        0.0000        0.0000
        0.0000        0.0000        0.0000        0.0000        0.0000        0.0000        0.0000        0.0000        0.0000        0.0000        0.0000        0.0000        0.0000        0.0000        0.0000        0.0000        0.0000        0.0000        0.0000        0.0000        0.0000        0.0000       31.9014       73.3065       83.6324       84.2714       71.8424       29.3222       23.8048       22.5542       25.3839       59.6491       67.0936       73.2251       77.5607       80.6052       84.5821       80.7955       69.4327       39.1555       32.8812       29.7227       21.3643        2.8961        4.5168        6.8795        7.3456        5.9071        4.8610        4.2509        4.5635        6.6254        7.5529        8.6317        4.8706        3.0429        2.5345        3.8031        4.6387        9.1897        9.6230        7.0312        7.9671        6.4431        4.4085        3.8180        5.1670       10.5831        7.3683        4.9778        5.9784        4.1503        2.3783        1.8369        2.9098        7.2213        9.7097       13.3853       15.2099       15.9600       16.0134       15.9433       15.4130       16.9674       18.3759       18.2040       17.9668       20.5840       26.6684       27.0457       29.7934       23.3074       24.8587       41.9437       23.9488       24.0863       15.9787       30.3319       29.0513       10.3908       10.5323       12.8633       14.4204       12.5119       17.0727       14.9198       16.7115       13.1273       16.1204       17.2448       18.0906       22.8775       31.2089       26.8721       27.1814       35.7749       49.8142       46.8998       39.3035       50.6214       51.2973       39.8112       45.8233       33.7571       34.6405       32.1921       32.0490       36.8344       36.2512       39.0108       39.1926       40.5355       41.7145       42.0929       41.7400       38.8065       38.9232       41.2715       43.5911       47.7930       50.3197       57.2254       62.0656       58.2942       73.5459       76.5045       79.7651       95.8958       77.3716       67.6686       61.6153       63.9113       62.1491       60.4597       57.9137       52.0720       45.8148       51.8650       56.5401       60.0504       64.4837       62.2700       66.6273       65.4259       74.2589       72.8653       80.5124       85.2260      111.7469      113.3525      120.2081      117.9953       95.6730       93.7497      109.1501       98.0515       91.5363       81.7487       84.2393      103.3447      104.9630      129.4102      133.1480      134.0579      117.6342      108.4065      109.9287       91.3760       83.4899      110.1652      112.0278       72.4646       68.2099       68.9673       73.0007       64.8762       79.0016       79.2012       80.4924        0.0000        0.0000        0.0000        0.0000        0.0000        0.0000        0.0000        0.0000        0.0000        0.0000        0.0000        0.0000        0.0000        0.0000        0.0000        0.0000        0.0000        0.0000        0.0000        0.0000        0.0000        0.0000        0.0000        0.0000        0.0000        0.0000        0.0000        0.0000        0.0000        0.0000        0.0000        0.0000        0.0000        0.0000        0.0000        0.0000        0.0000        0.0000        0.0000        0.0000        0.0000        0.0000        0.0000        0.0000        0.0000        0.0000        0.0000        0.0000        0.0000        0.0000
        0.0000        0.0000        0.0000        0.0000        0.0000        0.0000        0.0000        0.0000        0.0000        0.0000        0.0000        0.0000        0.0000        0.0000        0.0000        0.0000        0.0000        0.0000        0.0000        0.0000        0.0000        0.0000        0.0000        0.0000        0.0000        0.0000       59.5412       23.2473       17.2654       17.7415       23.0711       59.3767       71.9663       79.9157       82.9750       83.4884       86.1381       80.0474       66.3654       35.6638       28.0992       21.9917       15.7636        6.1876        7.8699        5.1140        4.6080        4.8910        5.3655        4.4688        4.2627        3.5536        3.5263        4.6155        4.8522        3.5652        4.9217        5.2662        5.0437        4.3426        4.7990        4.6585        3.9604        4.0205        3.2240        3.3804        3.2402        5.6436        7.4586        4.4218        4.0565        1.1831        2.5797        2.7671        5.3954        8.6132        8.1838       12.5413       13.2151       16.8756       20.4449       18.7691       19.5124       16.1745       17.6660       13.7057       17.5644       20.8930       31.4241       34.0757       19.7519       18.1872       16.1320       18.1945       20.7158       19.4596       19.6860       16.6124       23.9474       10.9347       12.6130       21.4849       15.9524        9.9479       17.6758       15.5348       15.8145       13.9201       18.1624       20.1755       19.9300       32.1404       34.5421       38.9471       40.9435       49.3004       51.9274       42.7481       38.9575       41.0963       41.0680       41.2353       36.9666       31.6949       34.2730       27.4197       28.7807       32.8491       35.9197       43.8437       40.1573       48.0063       50.0149       48.2163       42.8119       40.2457       40.2269       43.8778       48.9890       45.9606       58.2093       56.3354       57.0267       55.7289       69.7581       70.2116       72.8403       88.4229       72.7738       70.1874       63.9100       67.5182       62.4838       69.1771       62.8545       53.8405       50.7881       51.8086       65.2026       64.5963       66.5250       71.0444       80.3987       85.8065       85.1472       71.6051       73.4948       95.1860      110.4073      105.9315      108.1087      109.2204      120.6296      116.2152      126.0156      108.9489       90.6229       86.2615      100.6092      121.7596      138.7011      136.2037      121.3854      127.8365      130.1722      130.9270      134.7808       99.9602       90.9844      103.7645       90.9039       80.9257       87.4518       66.1663       73.5811       69.6658       75.4718       81.8779       85.2174        0.0000        0.0000        0.0000        0.0000        0.0000        0.0000        0.0000        0.0000        0.0000        0.0000        0.0000        0.0000        0.0000        0.0000        0.0000        0.0000        0.0000        0.0000        0.0000        0.0000        0.0000        0.0000        0.0000        0.0000        0.0000        0.0000        0.0000        0.0000        0.0000        0.0000        0.0000        0.0000        0.0000        0.0000        0.0000        0.0000        0.0000        0.0000        0.0000        0.0000        0.0000        0.0000        0.0000        0.0000        0.0000        0.0000        0.0000        0.0000        0.0000        0.0000
        0.0000        0.0000        0.0000        0.0000        0.0000        0.0000        0.0000        0.0000        0.0000        0.0000        0.0000        0.0000        0.0000        0.0000        0.0000        0.0000        0.0000        0.0000        0.0000        0.0000        0.0000        0.0000        0.0000        0.0000        0.0000        0.0000        0.0000       26.3685       18.8723       18.5395       23.0381       55.1455       67.7535       75.0759       76.8113       76.0075       77.5116       72.0150       59.0223       31.6553       23.2358       16.8938       11.6735        4.6653        4.9281        4.0237        4.8348        6.3515        4.0055        3.9271        5.1478        3.6023        2.0555        3.8196        2.6214        3.4284        2.9414        1.3877        0.8958        1.5567        2.6806        3.6442        2.4031        1.4722        3.2683        2.0337        3.1982        3.3031        2.7436        5.0940        2.1555        1.3420        1.5728        2.8791        3.1060        6.4702        9.0961       12.1303       12.5226       19.0402       17.0413       18.6341       18.0925       18.1742       19.3594       17.4803       19.7695       25.4102       27.6352       30.5561       17.5774       16.3728       14.7297       11.3820       16.6111       14.7811       15.9730       19.8386       19.1933        9.4541       10.0441       13.9988       12.5478       12.9715       13.7787       13.4952       13.9419       13.0453       14.4347       17.1324       18.4884       27.7743       35.3335       40.8721       36.9754       37.3797       43.3156       41.4230       43.2121       36.8181       39.4727       36.7559       41.1446       34.2388       34.5866       29.4955       27.7421       33.5258       37.7538       39.5123       39.7541       46.7401       52.9856       54.6421       57.9758       49.7020       43.7535       47.4912       48.5904       57.6758       56.2595       61.9623       62.1219       62.4782       63.3229       59.5981       62.0339       77.3315       74.8105       70.5795       68.0732       63.4040       64.2381       69.0138       58.0833       54.3374       51.2447       54.5796       69.8935       73.3433       86.2160       88.4239       96.0319      100.7167       98.6848       88.2896       76.1673       99.5828       93.3697       87.1194       95.5038       99.7180      108.7135      112.2593      105.5373      106.6066      117.2941      117.3458      141.0349      144.2330      155.7390      139.1413      140.5850      129.0368      131.5105      126.8761      108.4378      101.0208       99.8644       93.3747       84.9844       71.1984       84.6733       78.6170       81.5564       68.6658       77.6022       78.2426       89.1747       90.1751        0.0000        0.0000        0.0000        0.0000        0.0000        0.0000        0.0000        0.0000        0.0000        0.0000        0.0000        0.0000        0.0000        0.0000        0.0000        0.0000        0.0000        0.0000        0.0000        0.0000        0.0000        0.0000        0.0000        0.0000        0.0000        0.0000        0.0000        0.0000        0.0000        0.0000        0.0000        0.0000        0.0000        0.0000        0.0000        0.0000        0.0000        0.0000        0.0000        0.0000        0.0000        0.0000        0.0000        0.0000        0.0000        0.0000        0.0000        0.0000        0.0000
        0.0000        0.0000        0.0000        0.0000        0.0000        0.0000        0.0000        0.0000        0.0000        0.0000        0.0000        0.0000        0.0000        0.0000        0.0000        0.0000        0.0000        0.0000        0.0000        0.0000        0.0000        0.0000        0.0000        0.0000        0.0000        0.0000        0.0000        0.0000        0.0000        0.0000       18.0010       45.0269       56.2764       61.5467       61.9907       60.6907       60.9525       56.5356       46.2133       24.4068       18.0161       14.2309       10.3373        3.8271        3.4245        2.1277        2.1345        3.8965        1.9094        2.4582        3.4449        4.7671        4.5689        4.2125        2.9385        3.6685        4.6429        1.6930        0.8582        0.3823        0.6581        1.5960        1.6461        1.1873        2.2781        2.3374        1.7832        1.6550        3.9235        1.0202        0.9366        0.8841        0.4987        2.7510        1.1633        5.0470        9.9961       15.6882       17.1460       13.5499       16.7299       18.4787       18.8014       15.8881       21.2028       20.5873       20.6255       22.9082       37.9535       34.3359       26.1752       20.7185       21.6836       29.0858       24.8499       12.9270       16.9626       31.8784       22.2080        8.8101       10.1182       12.6103       12.0781       10.2588       14.1802       12.6990       12.0909       12.4593       14.3000       16.5965       17.1447       25.9259       30.1066       29.2816       32.7106       36.9888       37.1598       37.0793       37.0911       35.4596       36.4170       35.2254       39.4079       37.2469       30.5889       31.3364       33.1705       34.3793       36.7020       38.3576       50.2988       54.9250       56.9335       60.0660       65.9146       57.9659       55.1547       58.8627       61.7792       55.8620       54.0314       65.7360       76.1059       62.7748       58.9155       67.6811       71.0976       75.2733       72.9784       75.6852       70.1316       78.1505       64.8136       64.0774       56.7915       59.3882       60.4352       68.5439       82.7381       91.4192      100.9413       92.4349       99.8375      114.1343      110.9714       76.1497       74.7372       93.1084       93.8946       98.9118      100.1363       99.0606      118.5886      112.1751      134.1868      127.6398      174.6694      161.2977      160.6605      149.1141      153.5134      141.9398      143.2773      130.9873      135.6376      110.0918      102.0659      105.5486      108.6715       85.9584       81.6500       67.6532       66.2153       85.7398       79.1100       68.2697       66.4465       68.8091       95.5803      118.9924        0.0000        0.0000        0.0000        0.0000        0.0000        0.0000        0.0000        0.0000        0.0000        0.0000        0.0000        0.0000        0.0000        0.0000        0.0000        0.0000        0.0000        0.0000        0.0000        0.0000        0.0000        0.0000        0.0000        0.0000        0.0000        0.0000        0.0000        0.0000        0.0000        0.0000        0.0000        0.0000        0.0000        0.0000        0.0000        0.0000        0.0000        0.0000        0.0000        0.0000        0.0000        0.0000        0.0000        0.0000        0.0000        0.0000        0.0000        0.0000        0.0000
        0.0000        0.0000        0.0000        0.0000        0.0000        0.0000        0.0000        0.0000        0.0000        0.0000        0.0000        0.0000        0.0000        0.0000        0.0000        0.0000        0.0000        0.0000        0.0000        0.0000        0.0000        0.0000        0.0000        0.0000        0.0000        0.0000        0.0000        0.0000        0.0000        0.0000        0.0000       31.4223       38.5537        0.0000        0.0000       29.0201       28.8088       26.2247       21.6811       18.5760       13.7960       10.1485        7.4376        0.5564        0.6007        0.4076        0.5150        0.5942        0.5354        0.6524        0.5820        1.6008        1.8460        1.4446        0.6904        0.6404        0.0000        0.0844        0.0734        0.6380        2.9958        0.4400        0.2684        0.8136        0.6835        0.3182        0.6091        3.2347        0.2443        0.8142        1.0536        1.0464        3.5089        2.9134        4.7898        7.5708       11.6178       22.4850       17.6869       19.3462       21.2195       20.5417       22.9093       26.2399       29.6647       25.3033       29.9122       28.7744       33.5492       46.7878       48.3472       38.5726       24.6974       18.7189       37.7083       34.8099       37.6421       31.4899       36.7042       17.0813       13.5088       14.2824       18.1755       11.4041       15.0857       17.4325       13.9767       12.6398       11.6169       15.2816       16.1170       20.8815       25.9457       24.7667       27.5595       31.2107       31.1140       33.6628       33.4028       40.7304       44.2273       41.9389       40.1590       28.7965       28.2875       36.7610       50.1857       57.3827       47.8872       61.3001       59.1179       65.0857       79.7339       82.1807       93.1866       78.0928       55.0679       61.2033       86.4969       76.9475       55.6588       68.7076       94.9930       82.4004       83.4975       84.8566       74.4273       88.9870       95.5726       86.9223       74.5886       91.7295       90.6800       81.2011       76.8129       87.2332       96.7489      103.3470      117.4362      165.9472      159.5358      126.3330      132.1812      134.7150      100.7730       96.9253       98.9121      106.2280      120.4214      122.0217      121.9189      142.6621      130.7641      119.2093      133.0256      154.8588      175.9879      180.6267      178.3001      142.1614      142.9573      119.0123      113.1877      107.2941       97.7308       83.8028       83.7166       81.0085       81.9571       79.2329       81.5760       73.3077       72.7654       81.5273       81.0908       71.2329       76.7445       81.0536        0.0000        0.0000        0.0000        0.0000        0.0000        0.0000        0.0000        0.0000        0.0000        0.0000        0.0000        0.0000        0.0000        0.0000        0.0000        0.0000        0.0000        0.0000        0.0000        0.0000        0.0000        0.0000        0.0000        0.0000        0.0000        0.0000        0.0000        0.0000        0.0000        0.0000        0.0000        0.0000        0.0000        0.0000        0.0000        0.0000        0.0000        0.0000        0.0000        0.0000        0.0000        0.0000        0.0000        0.0000        0.0000        0.0000        0.0000        0.0000        0.0000        0.0000        0.0000
        0.0000        0.0000        0.0000        0.0000        0.0000        0.0000        0.0000        0.0000        0.0000        0.0000        0.0000        0.0000        0.0000        0.0000        0.0000        0.0000        0.0000        0.0000        0.0000        0.0000        0.0000        0.0000        0.0000        0.0000        0.0000        0.0000        0.0000        0.0000        0.0000        0.0000        0.0000        0.0000        0.0000        0.0000        0.0000        0.0000        0.0000       15.9057       13.5987       12.1191        9.5981        7.3828        5.4267        0.3849        0.4828        0.2948        0.4736        0.5169        0.1130        0.4497        0.6915        1.6800        1.1103        0.8117        0.9231        0.2615        0.1634        0.1153        0.9245        0.1181        0.8112        0.4476        0.2766        0.2014        0.0466        0.0489        0.0463        0.9758        0.1606        0.1628        0.1678        0.9033        0.5444        5.1315       18.2726        9.3040       18.4202       34.3978       29.0146       20.6148       16.4765       23.5613       26.0359       26.9343       21.1720       28.4963       30.8443       37.1090       31.9107       38.5196       39.2654       18.0965       23.2721        8.9983       13.5502       35.0159       32.9076       27.3257       26.3231       20.4714        9.6987       14.4281       15.7805       11.5534       12.1737       12.1554       12.9452       13.1851       13.0356       13.5336       14.7397       18.2205       20.2425       23.3046       28.3793       29.4209       30.1057       32.7057       33.6315       36.1346       40.1813       37.3114       31.2305       27.5834       38.5147       41.7147       50.7873       59.5556       40.5355       40.8154       43.6846       63.1634       75.1460       66.8075       91.8288       74.1784       79.2543       84.7262       83.8981       81.4021       67.3649       72.4269       95.7390       80.2467       93.5529       86.8108       83.1140       99.1027      101.8549      101.7826       98.2351      120.1813      111.1255       94.5666      103.5462      122.1845      123.7731      138.1606      152.7677      138.4161      125.4485      140.4228      133.9143      133.7212      114.9480      120.7549      112.6628      123.3459      134.7949      152.7452      158.4312      133.7015      117.8901      127.0681      148.8654      167.4688      167.3970      183.3139      187.0031      160.7273      143.1845      121.8991      134.5726      140.0124       93.8913       95.1101       93.5050       85.1164       81.7138       79.7451       77.2766       71.1190       78.9703       80.4240       81.6200       74.8175       87.4646        0.0000        0.0000        0.0000        0.0000        0.0000        0.0000        0.0000        0.0000        0.0000        0.0000        0.0000        0.0000        0.0000        0.0000        0.0000        0.0000        0.0000        0.0000        0.0000        0.0000        0.0000        0.0000        0.0000        0.0000        0.0000        0.0000        0.0000        0.0000        0.0000        0.0000        0.0000        0.0000        0.0000        0.0000        0.0000        0.0000        0.0000        0.0000        0.0000        0.0000        0.0000        0.0000        0.0000        0.0000        0.0000        0.0000        0.0000        0.0000        0.0000        0.0000        0.0000        0.0000
        0.0000        0.0000        0.0000        0.0000        0.0000        0.0000        0.0000        0.0000        0.0000        0.0000        0.0000        0.0000        0.0000        0.0000        0.0000        0.0000        0.0000        0.0000        0.0000        0.0000        0.0000        0.0000        0.0000        0.0000        0.0000        0.0000        0.0000        0.0000        0.0000        0.0000        0.0000        0.0000        0.0000        0.0000        0.0000        0.0000        0.0000        0.0000        0.0000        8.7842        7.2379        5.8457        4.6226        0.5324        0.2505        0.2285        0.1708        0.1387        0.1573        0.1312        0.2628        1.7025        1.4976        1.3652        1.0012        1.0699        0.4575        0.0000        0.0024        0.3629        0.0000        0.0063        0.6378        0.0190        0.0266        0.0416        0.2338        0.1952        0.0000        0.0137        0.0000        0.8905       12.7578        2.3157        5.7281        5.1695       21.9774       23.6888       21.1632       15.5637       12.7986       27.8410       27.4219       26.3649       22.1634       21.4551       35.1874       39.8970       34.9842       32.0330       38.2277       31.8635       38.4880       32.1242       23.7738       23.4820       28.6052       18.7949       12.3333       20.2177       16.0711       12.3008       10.3082       11.0182       10.3927       10.5845       10.0173       11.4462       10.4443       10.7412       12.3229       16.3856       19.0886       22.5068       28.5955       29.5273       29.9101       36.4600       34.8238       47.2084       39.3434       32.8980       37.9401       28.3813       38.9209       36.4497       40.7328       44.3154       34.8396       33.9893       35.3287       45.1442       62.1225       67.3116       72.9132       58.3856       58.3728       71.0445       72.7045       68.3428       85.1912       93.5204       86.7735       73.7656      101.1609       95.7232       90.6351      121.5302      107.7594      107.5614      103.1790      117.1303      107.4415      143.0693      145.4418      138.4193      142.7826      170.3894      207.6393      146.3240      128.0370      135.1203      135.4216      130.5591      138.8615      132.8661      142.5157      137.7887      144.3289      146.4827      153.5946      129.8134      118.1609      146.5636      149.0788      147.9779      155.0376      165.7953      187.0771      151.2789      117.1989      125.6371      120.4319      115.0080       98.9080      100.8894       99.3769       83.0756       81.4051       90.4351       83.3240       76.9764       78.0754       77.7417       79.5724       69.9011       90.9014        0.0000        0.0000        0.0000        0.0000        0.0000        0.0000        0.0000        0.0000        0.0000        0.0000        0.0000        0.0000        0.0000        0.0000        0.0000        0.0000        0.0000        0.0000        0.0000        0.0000        0.0000        0.0000        0.0000        0.0000        0.0000        0.0000        0.0000        0.0000        0.0000        0.0000        0.0000        0.0000        0.0000        0.0000        0.0000        0.0000        0.0000        0.0000        0.0000        0.0000        0.0000        0.0000        0.0000        0.0000        0.0000        0.0000        0.0000        0.0000        0.0000        0.0000        0.0000        0.0000
        0.0000        0.0000        0.0000        0.0000        0.0000        0.0000        0.0000        0.0000        0.0000        0.0000        0.0000        0.0000        0.0000        0.0000        0.0000        0.0000        0.0000        0.0000        0.0000        0.0000        0.0000        0.0000        0.0000        0.0000        0.0000        0.0000        0.0000        0.0000        0.0000        0.0000        0.0000        0.0000        0.0000        0.0000        0.0000        0.0000        0.0000        0.0000        0.0000        0.0000        6.7361        5.5196        4.3620        0.1233        0.0291        0.0857        0.1200        0.0680        0.2483        0.2970        0.2086        2.6559        3.0003        2.9174        1.9382        0.0513        0.2773        0.0047        0.0526        0.2561        0.4217        0.0687        0.1261        0.5562        0.1023        0.0643        0.8434        0.1428        6.1269        1.8241        0.3089        5.8241       10.1033        0.9036        7.2992        7.3801        5.1929        6.2079       13.8415       14.7786       16.4780       19.7272       16.6825       19.8329       27.6151       31.1669       26.2826       42.3134       36.8107       30.3421       31.2981       18.9663       27.4316       50.3852       34.3448       29.8617       30.0151       19.7749       18.5563       21.3622       25.1545       18.3430       15.6036       16.1732       12.5612       11.3534       11.7819       11.2179        9.5144        8.9916       11.3516       15.7878       20.7360       25.7434       27.1734       25.8499       25.6007       27.9247       27.9892       28.7864       34.2188       35.6345       39.6533       35.3924       38.3422       32.0572       29.1516       40.2145       43.8196       33.7038       35.2400       37.1443       38.9010       55.9239       48.0589       47.0836       61.2693       59.3586       55.5149       80.9962       79.0627       94.4489      110.1260       78.5887       83.3498       92.9312      110.7343      133.5131      141.2787      138.2110      150.5975      138.1968      121.3849      147.3219      183.5269      157.9406      168.3402      153.1151      155.1852      129.3340      136.4185      146.8975      170.9899      174.4926      165.9781      148.1316      156.9790      140.0314      113.6873      110.0823      143.5906      153.1535      149.2963      147.8664      105.1442      119.5483      122.4305      122.9341      135.4431      133.7983      113.8334      123.9717      122.9362      105.3216       96.1358       83.9686       92.7787       83.6229       86.3663       93.6075       91.0991       77.8760       81.4849       81.5232       75.5361       76.9820        0.0000        0.0000        0.0000        0.0000        0.0000        0.0000        0.0000        0.0000        0.0000        0.0000        0.0000        0.0000        0.0000        0.0000        0.0000        0.0000        0.0000        0.0000        0.0000        0.0000        0.0000        0.0000        0.0000        0.0000        0.0000        0.0000        0.0000        0.0000        0.0000        0.0000        0.0000        0.0000        0.0000        0.0000        0.0000        0.0000        0.0000        0.0000        0.0000        0.0000        0.0000        0.0000        0.0000        0.0000        0.0000        0.0000        0.0000        0.0000        0.0000        0.0000        0.0000        0.0000        0.0000
        0.0000        0.0000        0.0000        0.0000        0.0000        0.0000        0.0000        0.0000        0.0000        0.0000        0.0000        0.0000        0.0000        0.0000        0.0000        0.0000        0.0000        0.0000        0.0000        0.0000        0.0000        0.0000        0.0000        0.0000        0.0000        0.0000        0.0000        0.0000        0.0000        0.0000        0.0000        0.0000        0.0000        0.0000        0.0000        0.0000        0.0000        0.0000        0.0000        0.0000        0.0000        0.0000        0.0000        1.6018        0.7660        0.6128        1.1446        4.3433        5.7477        7.2048        8.7545       12.1023       13.9303       12.9451        9.2155        0.4858        0.5379        0.3583        0.6443        0.4839        0.1875        0.2347        1.0165        0.4301        0.7177        0.6001        0.6589        0.9352        2.9343        3.8211        3.4617        7.8541        6.8772        8.9976       10.7211        8.3308        8.1942       10.9591       10.1064       40.6369       32.3395       34.9280       41.4722       56.3399       69.7296       73.1582       82.1778       95.6010       92.4599       87.1372       85.5830       76.1243       55.8542       68.8815       92.5680       70.3029       54.5394       42.8409       27.8047       39.8846       38.9959       43.4807       44.5094       24.6102       20.0601       17.6817       14.9836       11.8392       10.9434       10.4482        9.7150       11.6056       15.6765       13.7707       17.5026       25.2923       24.1037       23.1008       24.2679       32.0997       33.1579       32.1629       33.1994       36.4549       38.5220       38.1631       40.5999       49.0640       47.7709       44.3761       43.8159       37.7741       44.3481       45.2705       55.5338       63.9920       63.8572       49.9569       56.1326       79.6049       77.4680       86.2788       90.1212       93.9400      107.5607      123.2917      125.1972      137.7010      146.9906      152.1624      131.4023      137.6123      152.0498      150.4657      166.2728      183.9941      180.1541      154.8196      162.9427      144.6404      168.5326      173.3364      171.3522      190.8363      189.6552      163.9261      156.6091      136.3287      122.7263      116.6508      113.2900      147.8781      143.9688      106.3549       84.7443      102.1175      109.9727      116.5987      125.5574      123.1913      123.5166      108.0198      116.4686       98.7310       97.5535       92.6319       95.8352       76.6461       76.0099       77.4314       81.0706       77.2247       81.8792       72.7253       70.6824       60.5405        0.0000        0.0000        0.0000        0.0000        0.0000        0.0000        0.0000        0.0000        0.0000        0.0000        0.0000        0.0000        0.0000        0.0000        0.0000        0.0000        0.0000        0.0000        0.0000        0.0000        0.0000        0.0000        0.0000        0.0000        0.0000        0.0000        0.0000        0.0000        0.0000        0.0000        0.0000        0.0000        0.0000        0.0000        0.0000        0.0000        0.0000        0.0000        0.0000        0.0000        0.0000        0.0000        0.0000        0.0000        0.0000        0.0000        0.0000        0.0000        0.0000        0.0000        0.0000        0.0000        0.0000
        0.0000        0.0000        0.0000        0.0000        0.0000        0.0000        0.0000        0.0000        0.0000        0.0000        0.0000        0.0000        0.0000        0.0000        0.0000        0.0000        0.0000        0.0000        0.0000        0.0000        0.0000        0.0000        0.0000        0.0000        0.0000        0.0000        0.0000        0.0000        0.0000        0.0000        0.0000        0.0000        0.0000        0.0000        0.0000        0.0000        0.0000        0.0000        0.0000        0.0000        0.0000        0.0000        0.0000        0.0000        0.9039        0.8667        1.6089        6.0818        8.0065        9.9651       11.9836       16.4406       18.7393       17.4480       12.4905        0.8852        1.0015        0.6045        0.6715        1.2347        0.7180        0.8380        0.9641        1.5007        1.5312        2.3800        4.9182        2.3518        4.4842        4.6818        4.2378       10.5371        9.3634       11.0237       12.3757        6.5455        6.5848        9.7444       20.5966       27.0862       31.1303       36.3017       44.5736       64.7156       84.0601      100.3632       96.4511      148.1229      155.7201      120.6900      111.8469       88.8909       80.6155       86.4522       67.8468       43.0379       42.6745       44.2987       39.3334       57.4993       43.7065       46.6612       40.4115       30.3688       24.3041       19.8729       17.1681       12.6679        9.4616        7.5896        7.6558        9.7764       11.0319       13.3784       14.3430       23.4184       24.1275       23.8252       33.7019       37.6210       28.5978       27.4125       29.0827       31.9575       35.1284       31.9966       33.7086       39.1881       40.5399       36.9282       38.4128       43.0963       52.2740       47.8144       53.4081       68.2554       65.7952       63.0761       61.6760       67.9838       68.9502       89.8801       87.5456       93.3643       99.4962      121.3860      127.1430      133.4770      125.5804      121.7314      114.5741      133.5831      157.7525      150.1613      138.9459      128.7505      167.1666      192.1451      158.0451      137.2953      135.6516      163.2503      178.7955      179.2804      170.1263      152.1753      143.2384      132.6607      108.7356      122.8537      118.8342      164.7527      163.5780       91.1118       84.6247      102.1055      108.7847      118.4779      130.2981      136.6692      130.4633      116.2862      111.7612      110.1998      114.9197      105.7169       99.2047       78.2619       81.0916       80.0750       80.5534       74.9636       72.1978       78.0283       76.6537      104.7654        0.0000        0.0000        0.0000        0.0000        0.0000        0.0000        0.0000        0.0000        0.0000        0.0000        0.0000        0.0000        0.0000        0.0000        0.0000        0.0000        0.0000        0.0000        0.0000        0.0000        0.0000        0.0000        0.0000        0.0000        0.0000        0.0000        0.0000        0.0000        0.0000        0.0000        0.0000        0.0000        0.0000        0.0000        0.0000        0.0000        0.0000        0.0000        0.0000        0.0000        0.0000        0.0000        0.0000        0.0000        0.0000        0.0000        0.0000        0.0000        0.0000        0.0000        0.0000        0.0000        0.0000
        0.0000        0.0000        0.0000        0.0000        0.0000        0.0000        0.0000        0.0000        0.0000        0.0000        0.0000        0.0000        0.0000        0.0000        0.0000        0.0000        0.0000        0.0000        0.0000        0.0000        0.0000        0.0000        0.0000        0.0000        0.0000        0.0000        0.0000        0.0000        0.0000        0.0000        0.0000        0.0000        0.0000        0.0000        0.0000        0.0000        0.0000        0.0000        0.0000        0.0000        0.0000        0.0000        0.0000        0.0000        0.0000        0.0000        1.6518        6.2528        8.0166        9.9998       11.9329       16.4106       18.7597       17.7034       13.1499        0.3007        0.4843        0.3202        0.3604        2.7960        2.7227        1.0855        0.9392        2.2706        2.8816        1.6785        1.4162        1.9956        2.7643        3.7840        4.4852       12.6469       12.1557       15.9159       13.6608        8.3477        7.9146        7.7381       12.9209       23.1424       32.2266       39.7849       51.4578       88.5186      101.5879      115.3154      144.2599      158.4652      147.7442      129.4955      144.1930      101.5885      115.3781       97.6333       89.1121       53.9655       56.3206       44.5735       48.9688       57.4817       55.9087       70.3231       58.4357       35.5542       28.8084       23.3837       21.0108       14.8648       10.0782        7.7211        7.8290        8.5730        9.0028       10.3335       12.1203       14.7678       17.4792       20.8542       22.7540       27.0630       24.3913       24.1813       25.0793       28.6326       28.4566       29.7414       31.3514       35.4232       33.7993       34.5340       36.2382       40.4983       37.1601       50.9845       49.0635       48.2809       65.7941       59.2443       65.9172       95.7646      102.4887       96.7843       84.6211       74.2103       95.0906      101.6070      109.0716      136.2693      139.3450      147.2066      134.3931      128.8381      151.9163      153.7100      140.4075      128.3678      133.3885      158.6928      158.9733      147.4340      163.3784      161.5329      191.4032      189.8921      144.6296      134.9224      138.6914      118.1318       98.7449       99.3008      111.9404      110.6597      105.7181       90.7608       93.2023      108.6315      123.5615      129.9119      137.8204      137.4891      136.8318      119.1098      109.8794      116.4761      106.7543       99.6606      104.7158       81.5132       82.0767       80.1930       82.5593       86.7335       73.9714       86.2563       84.4773      115.7232        0.0000        0.0000        0.0000        0.0000        0.0000        0.0000        0.0000        0.0000        0.0000        0.0000        0.0000        0.0000        0.0000        0.0000        0.0000        0.0000        0.0000        0.0000        0.0000        0.0000        0.0000        0.0000        0.0000        0.0000        0.0000        0.0000        0.0000        0.0000        0.0000        0.0000        0.0000        0.0000        0.0000        0.0000        0.0000        0.0000        0.0000        0.0000        0.0000        0.0000        0.0000        0.0000        0.0000        0.0000        0.0000        0.0000        0.0000        0.0000        0.0000        0.0000        0.0000        0.0000        0.0000
        0.0000        0.0000        0.0000        0.0000        0.0000        0.0000        0.0000        0.0000        0.0000        0.0000        0.0000        0.0000        0.0000        0.0000        0.0000        0.0000        0.0000        0.0000        0.0000        0.0000        0.0000        0.0000        0.0000        0.0000        0.0000        0.0000        0.0000        0.0000        0.0000        0.0000        0.0000        0.0000        0.0000        0.0000        0.0000        0.0000        0.0000        0.0000        0.0000        0.0000        0.0000        0.0000        0.0000        0.0000        0.0000        0.0000        0.0000        4.5168        5.8138        7.2137        8.7817       12.2355       14.0866       13.7985       11.3227        0.4318        0.5018        0.3777        0.1539        0.2317        1.2045        0.2838        0.6104        0.7440        3.5219        6.1957        3.3273        2.9150        2.4137        3.1649        5.0736        8.4034       19.8608       14.0310       13.9969        5.9295        8.3940        9.7463       16.9183       25.4479       34.0433       50.4478       67.8503       95.9542      115.7096      141.4968      149.9457      139.0146      148.4716      164.0661      156.7690      139.5806      155.8238      160.1381      140.8286       64.3298       50.5025       40.9040       52.5247       64.8878       61.7933       59.9453       51.3963       41.7100       33.2215       26.9136       22.3221       14.3515        9.7114        7.2210        8.9080       16.5079       14.1606       18.7494       11.2840       13.9421       15.9745       18.2914       18.7044       23.9965       22.8900       24.3011       22.3485       25.1718       26.5684       26.1239       28.6795       30.4146       29.3446       31.1948       33.3188       33.0019       40.6021       47.9376       51.5399       46.8105       51.9473       53.2340       58.8816       85.1867       92.9937       91.5173       89.5729       93.7759       94.0788      109.8089      133.1381      128.4378      146.0778      143.8587      121.5606      137.8643      150.7903      156.0999      141.1085      132.7111      133.8050      145.3202      152.2658      159.8136      167.4713      175.8660      170.5512      161.2435      135.6195      152.2111      154.9389      133.5710      116.0002      102.7034      106.7269      110.7448      110.3346      106.0999      113.2472      113.8341      123.0335      140.4980      149.8722      141.2540      125.0758      123.6462      114.6815      107.7251      103.8887      103.0366      106.9179       84.6198       80.7627       75.6914       82.3043       87.0423       87.0836       81.0542       88.2165        0.0000        0.0000        0.0000        0.0000        0.0000        0.0000        0.0000        0.0000        0.0000        0.0000        0.0000        0.0000        0.0000        0.0000        0.0000        0.0000        0.0000        0.0000        0.0000        0.0000        0.0000        0.0000        0.0000        0.0000        0.0000        0.0000        0.0000        0.0000        0.0000        0.0000        0.0000        0.0000        0.0000        0.0000        0.0000        0.0000        0.0000        0.0000        0.0000        0.0000        0.0000        0.0000        0.0000        0.0000        0.0000        0.0000        0.0000        0.0000        0.0000        0.0000        0.0000        0.0000        0.0000        0.0000
        0.0000        0.0000        0.0000        0.0000        0.0000        0.0000        0.0000        0.0000        0.0000        0.0000        0.0000        0.0000        0.0000        0.0000        0.0000        0.0000        0.0000        0.0000        0.0000        0.0000        0.0000        0.0000        0.0000        0.0000        0.0000        0.0000        0.0000        0.0000        0.0000        0.0000        0.0000        0.0000        0.0000        0.0000        0.0000        0.0000        0.0000        0.0000        0.0000        0.0000        0.0000        0.0000        0.0000        0.0000        0.0000        0.0000        0.0000        0.0000        0.0000        0.0000        0.0731        2.6541        3.1301        3.3607        3.1656        7.6532        7.2949        7.5791        8.2818        9.5026       10.3751       10.1711       10.1536        8.0563        8.3715        3.5666        0.0000        0.0000        4.5911        4.9718        6.5113        7.1679       12.2372       12.2707       16.0715       37.2020       40.5924       41.0316       42.0846       68.1774       72.6028       76.4483       86.8894       84.9216      118.6933      121.1868      161.6930      152.6485      190.7647        0.0000        0.0000        0.0000        0.0000      260.3130      234.6500      105.5726       96.6701      122.9667        0.0000      139.4282      113.7029       93.3734       74.9157       47.3600       40.3663       31.5018       24.5778       12.5152        9.7328        6.2054        5.4380        8.7170        8.8636       12.1037       11.8829       19.3364       25.4487       23.8647       24.4082       18.9436       20.5900       25.1020       19.4359       17.9948       18.6532       19.3929       20.7210       24.2950       23.7927       25.6907       28.3352       31.3650       35.1084       37.5799       41.2533       42.7971       43.4777       47.4358       53.6816       86.3708       96.9180       95.1159       81.4276      103.4461      105.2618      119.6222      133.5761      135.8275      146.0830      127.9861      127.4215      140.4579      159.1853      160.3942      152.3094      137.6899      138.6042      145.9373      151.4971      177.0122      170.4075      157.4520      145.4187      143.2598      150.5648      197.1025      183.3560      149.0835      149.4758      120.6572      104.4970      103.5368      100.2807      101.7073      113.5164      119.6986      112.6471      123.8662      120.7114      119.6365      119.3039      114.9907      104.5976       99.1037       95.2078       90.5400       86.8172       70.1809       70.9060       71.5512       70.5432       82.0595       67.2836        0.0000        0.0000        0.0000        0.0000        0.0000        0.0000        0.0000        0.0000        0.0000        0.0000        0.0000        0.0000        0.0000        0.0000        0.0000        0.0000        0.0000        0.0000        0.0000        0.0000        0.0000        0.0000        0.0000        0.0000        0.0000        0.0000        0.0000        0.0000        0.0000        0.0000        0.0000        0.0000        0.0000        0.0000        0.0000        0.0000        0.0000        0.0000        0.0000        0.0000        0.0000        0.0000        0.0000        0.0000        0.0000        0.0000        0.0000        0.0000        0.0000        0.0000        0.0000        0.0000        0.0000        0.0000        0.0000        0.0000
        0.0000        0.0000        0.0000        0.0000        0.0000        0.0000        0.0000        0.0000        0.0000        0.0000        0.0000        0.0000        0.0000        0.0000        0.0000        0.0000        0.0000        0.0000        0.0000        0.0000        0.0000        0.0000        0.0000        0.0000        0.0000        0.0000        0.0000        0.0000        0.0000        0.0000        0.0000        0.0000        0.0000        0.0000        0.0000        0.0000        0.0000        0.0000        0.0000        0.0000        0.0000        0.0000        0.0000        0.0000        0.0000        0.0000        0.0000        0.0000        0.0000        0.0000        0.0000        0.0000        0.0000        0.0000        0.0000        7.8356        9.2599       10.5708        0.0000        0.0000        0.0000       13.8006       12.1651        8.0576        7.8296        0.0000        0.0000        0.0000        0.0000        0.0000        0.0000        0.0000        8.1793       14.5484       14.3032       24.0038       22.2913       25.7057       37.4233       56.2191       61.4670       77.4678      104.3070       77.1150       90.7923      145.2628      153.2434      144.8323        0.0000        0.0000        0.0000        0.0000        0.0000        0.0000      332.7433      141.0857        0.0000        0.0000        0.0000      153.4649      123.1157      107.2879       98.9678       65.3518       50.8066       43.1124       28.8764       11.7673        6.6554        5.7482        6.5383       10.8244        8.4711        9.3320       15.4967       34.7143       25.0011       26.1708       21.2580       16.1664       17.3819       24.2468       17.0273       15.7204       16.0770       16.7713       18.5375       20.2740       20.9509       23.2670       26.3157       28.7088       34.2998       34.3072       35.4005       41.7631       44.9475       48.0784       70.2481       85.6160       94.1767      111.5654       99.7356       93.8831      103.8184      116.5818      137.6367      131.0816      126.7545      143.3608      150.5098      148.3963      157.8046      143.6405      145.5214      152.0703      145.2250      148.1208      169.2553      193.0054      184.9929      175.4960      148.4012      148.0958      182.5624      167.3617      184.4512      166.0207      159.7053      125.7615      139.7062      101.9428      109.8998      106.8565      109.5307      129.3250      116.8993      121.2428      121.7964      124.1360      128.2734      119.9455      116.9860      101.4930       99.7547       88.0355       83.0478       67.6374       68.0339       70.5358       72.5594       70.8634       69.5864        0.0000        0.0000        0.0000        0.0000        0.0000        0.0000        0.0000        0.0000        0.0000        0.0000        0.0000        0.0000        0.0000        0.0000        0.0000        0.0000        0.0000        0.0000        0.0000        0.0000        0.0000        0.0000        0.0000        0.0000        0.0000        0.0000        0.0000        0.0000        0.0000        0.0000        0.0000        0.0000        0.0000        0.0000        0.0000        0.0000        0.0000        0.0000        0.0000        0.0000        0.0000        0.0000        0.0000        0.0000        0.0000        0.0000        0.0000        0.0000        0.0000        0.0000        0.0000        0.0000        0.0000        0.0000        0.0000        0.0000
        0.0000        0.0000        0.0000        0.0000        0.0000        0.0000        0.0000        0.0000        0.0000        0.0000        0.0000        0.0000        0.0000        0.0000        0.0000        0.0000        0.0000        0.0000        0.0000        0.0000        0.0000        0.0000        0.0000        0.0000        0.0000        0.0000        0.0000        0.0000        0.0000        0.0000        0.0000        0.0000        0.0000        0.0000        0.0000        0.0000        0.0000        0.0000        0.0000        0.0000        0.0000        0.0000        0.0000        0.0000        0.0000        0.0000        0.0000        0.0000        0.0000        0.0000        0.0000        0.0000        0.0000        0.0000        0.0000        0.0000        0.0000        0.0000        0.0000        0.0000        0.0000       14.4529       12.4359        7.6466        5.7557        0.0000        0.0000        0.0000        0.0000        0.0000        0.0000        0.0000        0.0000       12.8990       14.5228       20.2489       19.1590       26.2718       38.7567       74.5704       77.6887       76.5426       95.6624      108.7595      140.6968        0.0000        0.0000        0.0000        0.0000        0.0000        0.0000        0.0000        0.0000        0.0000        0.0000        0.0000        0.0000        0.0000        0.0000        0.0000      111.5917      128.2294      105.3480       59.4929       42.9483       33.7634       27.9810       13.3756        7.6554        3.7481        5.5833        7.9264        8.5968       12.2215       14.5160       28.8861       19.4061       21.5607       21.9752       16.3227       16.3726       17.1967       15.6133       14.3925       15.5579       16.2028       16.5867       21.0512       19.4595       23.9926       25.3952       28.9572       30.8363       33.1479       37.3796       44.8614       44.5687       56.2933       67.7782       91.1689       80.2219       90.8527       87.8059       93.1968      109.8086      102.8623      126.9162      132.6414      141.1763      143.5258      144.3896      146.9635      156.9195      162.4579      162.3069      167.7824      152.1486      146.5454      159.8620      185.6438      198.9423      195.2673      174.7443      180.8894      202.8296      192.6587      174.5357      148.4597      137.2599      134.6510      157.0278      135.9372      146.4256      132.1949      145.4663      125.7115      126.9397      125.5175      124.2250      130.4734      142.9930      136.5938      120.3567      103.8567       96.7735       95.2282       86.5570       66.1626       69.2215       70.5105       71.4570       67.9832        0.0000        0.0000        0.0000        0.0000        0.0000        0.0000        0.0000        0.0000        0.0000        0.0000        0.0000        0.0000        0.0000        0.0000        0.0000        0.0000        0.0000        0.0000        0.0000        0.0000        0.0000        0.0000        0.0000        0.0000        0.0000        0.0000        0.0000        0.0000        0.0000        0.0000        0.0000        0.0000        0.0000        0.0000        0.0000        0.0000        0.0000        0.0000        0.0000        0.0000        0.0000        0.0000        0.0000        0.0000        0.0000        0.0000        0.0000        0.0000        0.0000        0.0000        0.0000        0.0000        0.0000        0.0000        0.0000        0.0000        0.0000
        0.0000        0.0000        0.0000        0.0000        0.0000        0.0000        0.0000        0.0000        0.0000        0.0000        0.0000        0.0000        0.0000        0.0000        0.0000        0.0000        0.0000        0.0000        0.0000        0.0000        0.0000        0.0000        0.0000        0.0000        0.0000        0.0000        0.0000        0.0000        0.0000        0.0000        0.0000        0.0000        0.0000        0.0000        0.0000        0.0000        0.0000        0.0000        0.0000        0.0000        0.0000        0.0000        0.0000        0.0000        0.0000        0.0000        0.0000        0.0000        0.0000        0.0000        0.0000        0.0000        0.0000        0.0000        0.0000        0.0000        0.0000        0.0000        0.0000        0.0000        0.0000        0.0000       11.5165       10.8222        0.0000        0.0000        0.0000        0.0000        0.0000        0.0000        0.0000        0.0000        0.0000        0.0000       26.8058       30.3982       32.2041       43.2433       49.2050      105.5854       84.8856      100.5446      126.6162      124.2117        0.0000        0.0000        0.0000        0.0000        0.0000        0.0000        0.0000        0.0000        0.0000        0.0000        0.0000        0.0000        0.0000        0.0000        0.0000        0.0000        0.0000      108.6746       97.7398       45.1301       31.8033       25.9881       20.9050       15.8844        7.0910        4.5534       12.1831       12.0881        7.8596        9.4175        9.7612       28.6868       25.1461       20.3281       20.6271       22.0034       21.6577       15.8595       16.2230       15.4495       14.8878       16.3142       16.5828       21.1043       19.5975       22.4288       27.1683       33.2032       32.1511       41.2306       42.4737       40.5764       46.2604       46.1912       48.7147       60.7768       57.7624       81.2143       79.0609       87.3530      105.8494      122.4035      124.5466      130.9865      148.1277      150.2801      157.7326      145.5031      147.4541      147.4991      152.9817      163.4058      158.7537      143.9273      152.7640      201.8858      206.4457      202.8169      209.0934      228.2317      255.9428      213.1247      180.4516      140.3660      150.9510      163.0643      161.7453      143.2501      149.2312      129.1070      125.3222      126.3827      133.7308      130.5032      148.3357      154.4372      164.4344      158.8252      131.3315      104.8060       95.8461       92.7298       83.3588       72.2080       77.8516      107.1281       77.0799        0.0000        0.0000        0.0000        0.0000        0.0000        0.0000        0.0000        0.0000        0.0000        0.0000        0.0000        0.0000        0.0000        0.0000        0.0000        0.0000        0.0000        0.0000        0.0000        0.0000        0.0000        0.0000        0.0000        0.0000        0.0000        0.0000        0.0000        0.0000        0.0000        0.0000        0.0000        0.0000        0.0000        0.0000        0.0000        0.0000        0.0000        0.0000        0.0000        0.0000        0.0000        0.0000        0.0000        0.0000        0.0000        0.0000        0.0000        0.0000        0.0000        0.0000        0.0000        0.0000        0.0000        0.0000        0.0000        0.0000        0.0000        0.0000
        0.0000        0.0000        0.0000        0.0000        0.0000        0.0000        0.0000        0.0000        0.0000        0.0000        0.0000        0.0000        0.0000        0.0000        0.0000        0.0000        0.0000        0.0000        0.0000        0.0000        0.0000        0.0000        0.0000        0.0000        0.0000        0.0000        0.0000        0.0000        0.0000        0.0000        0.0000        0.0000        0.0000        0.0000        0.0000        0.0000        0.0000        0.0000        0.0000        0.0000        0.0000        0.0000        0.0000        0.0000        0.0000        0.0000        0.0000        0.0000        0.0000        0.0000        0.0000        0.0000        0.0000        0.0000        0.0000        0.0000        0.0000        0.0000        0.0000        0.0000        0.0000        0.0000        0.0000        0.0000        0.0000        0.0000        0.0000        0.0000        0.0000        0.0000        0.0000        0.0000        0.0000        0.0000       27.4158       26.4026       26.9725       32.9259       42.2631       61.4689       76.3211      100.7662       89.7830        0.0000        0.0000        0.0000        0.0000        0.0000        0.0000        0.0000        0.0000        0.0000        0.0000        0.0000        0.0000        0.0000        0.0000        0.0000        0.0000        0.0000        0.0000       93.1209       92.6188       54.6115       44.0353       35.1623       27.0879       15.1326        9.2027        6.3384        6.9007        5.8638        6.2140        7.0877        9.6708       24.7591       29.0808       24.4372       24.7044       18.4302       15.8064       15.5051       18.0136       26.5651       17.5468       16.4686       17.2902       20.0207       21.6491       26.0929       28.8032       37.5511       38.2060       41.0366       45.4837       44.3153       51.8578       51.6844       54.1835       63.2195       66.4498       73.1156       83.1986      108.5241      114.4162      131.0915      136.3671      140.0476      134.1050      134.2091      151.4263      146.3071      156.5373      134.6191      142.0948      141.6109      133.6380      136.9392      141.0492      165.9960      171.2270      175.3666      181.5833      192.9478      218.7834      170.8792      147.6669      128.4530      131.1531      149.7101      146.2001      134.4159      135.6668      126.5720      123.6588      126.9861      127.6827      130.7816      151.4047      160.7122      161.3621      151.1122      130.2359      107.9338       94.8603       88.4793       84.5016       64.8971       96.6340       92.7175       72.4782        0.0000        0.0000        0.0000        0.0000        0.0000        0.0000        0.0000        0.0000        0.0000        0.0000        0.0000        0.0000        0.0000        0.0000        0.0000        0.0000        0.0000        0.0000        0.0000        0.0000        0.0000        0.0000        0.0000        0.0000        0.0000        0.0000        0.0000        0.0000        0.0000        0.0000        0.0000        0.0000        0.0000        0.0000        0.0000        0.0000        0.0000        0.0000        0.0000        0.0000        0.0000        0.0000        0.0000        0.0000        0.0000        0.0000        0.0000        0.0000        0.0000        0.0000        0.0000        0.0000        0.0000        0.0000        0.0000        0.0000        0.0000        0.0000
        0.0000        0.0000        0.0000        0.0000        0.0000        0.0000        0.0000        0.0000        0.0000        0.0000        0.0000        0.0000        0.0000        0.0000        0.0000        0.0000        0.0000        0.0000        0.0000        0.0000        0.0000        0.0000        0.0000        0.0000        0.0000        0.0000        0.0000        0.0000        0.0000        0.0000        0.0000        0.0000        0.0000        0.0000        0.0000        0.0000        0.0000        0.0000        0.0000        0.0000        0.0000        0.0000        0.0000        0.0000        0.0000        0.0000        0.0000        0.0000        0.0000        0.0000        0.0000        0.0000        0.0000        0.0000        0.0000        0.0000        0.0000        0.0000        0.0000        0.0000        0.0000        0.0000        0.0000        0.0000        0.0000        0.0000        0.0000        0.0000        0.0000        0.0000        0.0000        0.0000        0.0000        0.0000        0.0000        0.0000        0.0000        0.0000        0.0000        0.0000        0.0000        0.0000        0.0000        0.0000        0.0000        0.0000        0.0000        0.0000        0.0000        0.0000        0.0000        0.0000        0.0000        0.0000        0.0000        0.0000        0.0000        0.0000        0.0000        0.0000        0.0000       85.6816       95.4205       58.1402       47.3879       37.0925       27.0492       14.8216        9.6711        7.0288        6.1290        5.9552        8.3774        8.3794        9.5457       15.9542       17.1492       22.2692       19.4922       20.2230       14.5863       14.9174       17.7224       16.2898       15.3611       15.7289       17.3905       20.3745       21.6848       24.1368       35.5236       51.7082       45.3574       36.4988       42.8457       39.6485       43.0869       45.0697       50.7001       54.3959       68.3414       89.0242       84.9554      103.4163      113.2770      116.7346      123.7371      140.8819      129.1897      141.8160      166.4957      177.1554      148.1336      146.0285      155.2147      147.1449      133.7598      136.5785      147.1885      163.6848      167.6802      171.8734      167.2003      159.2107      185.6883      163.1557      132.7523      132.6856      143.7023      126.6490      149.3239      137.5743      131.3117      125.7185      134.5140      138.9789      143.2953      146.6365      162.4066      171.6639      164.2973      147.3419      140.2166      104.4361      103.3048       97.4491      101.7800       68.5893       74.6099       83.1438        0.0000        0.0000        0.0000        0.0000        0.0000        0.0000        0.0000        0.0000        0.0000        0.0000        0.0000        0.0000        0.0000        0.0000        0.0000        0.0000        0.0000        0.0000        0.0000        0.0000        0.0000        0.0000        0.0000        0.0000        0.0000        0.0000        0.0000        0.0000        0.0000        0.0000        0.0000        0.0000        0.0000        0.0000        0.0000        0.0000        0.0000        0.0000        0.0000        0.0000        0.0000        0.0000        0.0000        0.0000        0.0000        0.0000        0.0000        0.0000        0.0000        0.0000        0.0000        0.0000        0.0000        0.0000        0.0000        0.0000        0.0000        0.0000        0.0000
        0.0000        0.0000        0.0000        0.0000        0.0000        0.0000        0.0000        0.0000        0.0000        0.0000        0.0000        0.0000        0.0000        0.0000        0.0000        0.0000        0.0000        0.0000        0.0000        0.0000        0.0000        0.0000        0.0000        0.0000        0.0000        0.0000        0.0000        0.0000        0.0000        0.0000        0.0000        0.0000        0.0000        0.0000        0.0000        0.0000        0.0000        0.0000        0.0000        0.0000        0.0000        0.0000        0.0000        0.0000        0.0000        0.0000        0.0000        0.0000        0.0000        0.0000        0.0000        0.0000        0.0000        0.0000        0.0000        0.0000        0.0000        0.0000        0.0000        0.0000        0.0000        0.0000        0.0000        0.0000        0.0000        0.0000        0.0000        0.0000        0.0000        0.0000        0.0000        0.0000        0.0000        0.0000        0.0000        0.0000        0.0000        0.0000        0.0000        0.0000        0.0000        0.0000        0.0000        0.0000        0.0000        0.0000        0.0000        0.0000        0.0000        0.0000        0.0000        0.0000        0.0000        0.0000        0.0000        0.0000        0.0000        0.0000        0.0000        0.0000        0.0000       84.3500       72.3931       50.3942       41.9384       33.9396       26.7803       14.5816       10.6784        9.2285        8.8175       12.7034        8.2691        7.5973        6.6839       10.5185       11.2086       16.2506       16.7292       18.7786       14.5877       17.0197       17.3538       14.7371       15.3109       16.5780       18.5535       21.0809       22.7467       28.0234       36.7280       39.1730       33.2901       36.9280       36.2057       43.8446       42.9803       47.2077       50.9267       69.7178       80.3533       93.7109       82.2093      100.8191      110.5573      104.0675      118.4946      127.5454      139.2724      138.6886      146.0835      168.3914      137.6227      103.5128      128.8652      141.2915      128.1167      137.6264      155.6327      161.7236      165.8540      196.1180      172.6786      174.5873      171.9968      172.7246      135.7476      131.3876      141.9324      144.6337      160.4033      133.6305      134.3461      126.2312      134.3232      137.2939      146.8909      142.1768      158.5526      157.6381      154.0266      144.3269      139.2145      103.5203       99.3359       90.2086       99.9376       89.8742      139.8894       98.5073        0.0000        0.0000        0.0000        0.0000        0.0000        0.0000        0.0000        0.0000        0.0000        0.0000        0.0000        0.0000        0.0000        0.0000        0.0000        0.0000        0.0000        0.0000        0.0000        0.0000        0.0000        0.0000        0.0000        0.0000        0.0000        0.0000        0.0000        0.0000        0.0000        0.0000        0.0000        0.0000        0.0000        0.0000        0.0000        0.0000        0.0000        0.0000        0.0000        0.0000        0.0000        0.0000        0.0000        0.0000        0.0000        0.0000        0.0000        0.0000        0.0000        0.0000        0.0000        0.0000        0.0000        0.0000        0.0000        0.0000        0.0000        0.0000        0.0000
        0.0000        0.0000        0.0000        0.0000        0.0000        0.0000        0.0000        0.0000        0.0000        0.0000        0.0000        0.0000        0.0000        0.0000        0.0000        0.0000        0.0000        0.0000        0.0000        0.0000        0.0000        0.0000        0.0000        0.0000        0.0000        0.0000        0.0000        0.0000        0.0000        0.0000        0.0000        0.0000        0.0000        0.0000        0.0000        0.0000        0.0000        0.0000        0.0000        0.0000        0.0000        0.0000        0.0000        0.0000        0.0000        0.0000        0.0000        0.0000        0.0000        0.0000        0.0000        0.0000        0.0000        0.0000        0.0000        0.0000        0.0000        0.0000        0.0000        0.0000        0.0000        0.0000        0.0000        0.0000        0.0000        0.0000        0.0000        0.0000        0.0000        0.0000        0.0000        0.0000        0.0000        0.0000        0.0000        0.0000        0.0000        0.0000        0.0000        0.0000        0.0000        0.0000        0.0000        0.0000        0.0000        0.0000        0.0000        0.0000        0.0000        0.0000        0.0000        0.0000        0.0000        0.0000        0.0000        0.0000        0.0000        0.0000        0.0000        0.0000       78.9972       74.2175       52.9377       42.6629       43.3417       39.2385       31.6711       15.9909       11.7632        9.8772        9.6401       12.0263        6.6125        7.9773        7.4187       12.1996       11.1788       13.3642       29.3987       15.4254       18.8770       16.0226       16.7044       15.9539       17.0098       18.0098       20.5816       24.1816       27.0762       33.7907       32.4418       31.3716       29.9081       36.6304       37.3429       49.2705       46.5684       51.1884       64.1639       67.6630       81.4432       72.3580       76.6914       93.2163      104.5987      105.5450      120.5204      138.6537      149.4294      119.5595      130.1548      133.7557      112.0059       98.1965      110.1938      112.7088      126.5976      139.6655      144.4340      171.5142      206.6136      220.1351      209.5724      161.5827      176.7394      165.2298      155.8947      136.8959      136.1644      148.3207      147.9603      126.4664      130.7067      131.3755      129.3223      131.8748      138.3261      130.3972      133.5510      144.3278      151.1895      131.6547      114.2135       96.8518       96.0937       83.6912       99.2472       95.8899        0.0000        0.0000        0.0000        0.0000        0.0000        0.0000        0.0000        0.0000        0.0000        0.0000        0.0000        0.0000        0.0000      243.5243        0.0000        0.0000        0.0000      266.9535        0.0000        0.0000        0.0000        0.0000        0.0000        0.0000        0.0000        0.0000        0.0000        0.0000        0.0000        0.0000        0.0000        0.0000        0.0000        0.0000        0.0000        0.0000        0.0000        0.0000        0.0000        0.0000        0.0000        0.0000        0.0000        0.0000        0.0000        0.0000        0.0000        0.0000        0.0000        0.0000        0.0000        0.0000        0.0000        0.0000        0.0000        0.0000        0.0000        0.0000        0.0000        0.0000        0.0000
        0.0000        0.0000        0.0000        0.0000        0.0000        0.0000        0.0000        0.0000        0.0000        0.0000        0.0000        0.0000        0.0000        0.0000        0.0000        0.0000        0.0000        0.0000        0.0000        0.0000        0.0000        0.0000        0.0000        0.0000        0.0000        0.0000        0.0000        0.0000        0.0000        0.0000        0.0000        0.0000        0.0000        0.0000        0.0000        0.0000        0.0000        0.0000        0.0000        0.0000        0.0000        0.0000        0.0000        0.0000        0.0000        0.0000        0.0000        0.0000        0.0000        0.0000        0.0000        0.0000        0.0000        0.0000        0.0000        0.0000        0.0000        0.0000        0.0000        0.0000        0.0000        0.0000        0.0000        0.0000        0.0000        0.0000        0.0000        0.0000        0.0000        0.0000        0.0000        0.0000        0.0000        0.0000        0.0000        0.0000        0.0000        0.0000        0.0000        0.0000        0.0000        0.0000        0.0000        0.0000        0.0000        0.0000        0.0000        0.0000        0.0000        0.0000        0.0000        0.0000        0.0000        0.0000        0.0000        0.0000        0.0000        0.0000        0.0000        0.0000       49.2659       46.7642       44.4456       38.9436       52.1849       46.5461       33.7279       74.3437       25.9156       19.4913       18.8105       12.9853        8.6021        8.2284       10.3309       10.9780       10.6255       10.9876       13.9113       14.9098       15.9240       17.7818       19.1703       22.7398       26.9067       31.9264       28.6792       31.0420       36.2891       29.7070       28.5696       24.1559       24.2083       26.2404       30.8963       53.2258       40.5014       42.2594       58.4123       74.4298       77.9204       75.7635       76.2200      107.9998      129.5969      115.3415      133.0011      147.6510      127.1421      106.4616      117.0768      137.4167      121.2231      105.2204      133.0780      136.5616      137.5396      148.7842      162.1266      167.6092      170.8119      186.5774      180.7850      149.3582      141.2585      166.4259      147.9161      136.5688      131.8890      153.0606      136.7484      112.1489      121.2770      129.5639      130.3907      117.1452      118.0639      127.3237      126.2502      122.6835      119.8581      110.3399      107.7251       97.0566      103.6517      110.0298      115.3342      116.7942        0.0000        0.0000        0.0000        0.0000        0.0000        0.0000        0.0000        0.0000        0.0000        0.0000        0.0000        0.0000      337.1200      440.1902      393.1200        0.0000      304.6703      206.5643        0.0000        0.0000        0.0000        0.0000        0.0000        0.0000        0.0000        0.0000        0.0000        0.0000        0.0000        0.0000        0.0000        0.0000        0.0000        0.0000        0.0000        0.0000        0.0000        0.0000        0.0000        0.0000        0.0000        0.0000        0.0000        0.0000        0.0000        0.0000        0.0000        0.0000        0.0000        0.0000        0.0000        0.0000        0.0000        0.0000        0.0000        0.0000        0.0000        0.0000        0.0000        0.0000        0.0000
        0.0000        0.0000        0.0000        0.0000        0.0000        0.0000        0.0000        0.0000        0.0000        0.0000        0.0000        0.0000        0.0000        0.0000        0.0000        0.0000        0.0000        0.0000        0.0000        0.0000        0.0000        0.0000        0.0000        0.0000        0.0000        0.0000        0.0000        0.0000        0.0000        0.0000        0.0000        0.0000        0.0000        0.0000        0.0000        0.0000        0.0000        0.0000        0.0000        0.0000        0.0000        0.0000        0.0000        0.0000        0.0000        0.0000        0.0000        0.0000        0.0000        0.0000        0.0000        0.0000        0.0000        0.0000        0.0000        0.0000        0.0000        0.0000        0.0000        0.0000        0.0000        0.0000        0.0000        0.0000        0.0000        0.0000        0.0000        0.0000        0.0000        0.0000        0.0000        0.0000        0.0000        0.0000        0.0000        0.0000        0.0000        0.0000        0.0000        0.0000        0.0000        0.0000        0.0000        0.0000        0.0000        0.0000        0.0000        0.0000        0.0000        0.0000        0.0000        0.0000        0.0000        0.0000        0.0000        0.0000        0.0000        0.0000        0.0000       50.7289       44.8852       62.8179       67.9937       43.2499       53.7516       42.3380       33.5930       67.3853       30.2718       22.8705       19.1775       11.8332        4.8682        4.4005        8.6404       10.5232       16.9426       12.4598       11.3624       14.5420       17.6845       20.1978       20.5613       26.6939       28.4162       28.5271       27.8262       30.7118       32.1841       31.5300       46.8049       36.4579       26.9886       30.4753       28.6415       39.2100       38.6616       43.6021       64.4718       72.1728       62.2582       89.5779       93.4972      120.2921      137.1648      125.8605      134.5709      139.2890      129.1363      121.3884      121.5308      143.2303      128.7453      107.1609      149.0298      149.2791      132.9030      154.9894      177.1107      158.7310      161.2595      174.7211      166.3950      162.9304      145.0542      160.5132      138.4497      116.2459      122.6479      138.2362      140.6583      142.2084      138.5755      117.5523      123.2869      116.2128      121.0912      131.5748      126.3337      116.7515      109.4919      101.9157       97.8320      103.3529      108.1674      101.1558      102.3718      152.7105        0.0000        0.0000        0.0000        0.0000        0.0000        0.0000      133.8993      134.5816        0.0000        0.0000        0.0000        0.0000      281.3318      328.4324        0.0000        0.0000        0.0000        0.0000        0.0000        0.0000        0.0000        0.0000        0.0000        0.0000        0.0000        0.0000        0.0000        0.0000        0.0000        0.0000        0.0000        0.0000        0.0000        0.0000        0.0000        0.0000        0.0000        0.0000        0.0000        0.0000        0.0000        0.0000        0.0000        0.0000        0.0000        0.0000        0.0000        0.0000        0.0000        0.0000        0.0000        0.0000        0.0000        0.0000        0.0000        0.0000        0.0000        0.0000        0.0000        0.0000        0.0000
        0.0000        0.0000        0.0000        0.0000        0.0000        0.0000        0.0000        0.0000        0.0000        0.0000        0.0000        0.0000        0.0000        0.0000        0.0000        0.0000        0.0000        0.0000        0.0000        0.0000        0.0000        0.0000        0.0000        0.0000        0.0000        0.0000        0.0000        0.0000        0.0000        0.0000        0.0000        0.0000        0.0000        0.0000        0.0000        0.0000        0.0000        0.0000        0.0000        0.0000        0.0000        0.0000        0.0000        0.0000        0.0000        0.0000        0.0000        0.0000        0.0000        0.0000        0.0000        0.0000        0.0000        0.0000        0.0000        0.0000        0.0000        0.0000        0.0000        0.0000        0.0000        0.0000        0.0000        0.0000        0.0000        0.0000        0.0000        0.0000        0.0000        0.0000        0.0000        0.0000        0.0000        0.0000        0.0000        0.0000        0.0000        0.0000        0.0000        0.0000        0.0000        0.0000        0.0000        0.0000        0.0000        0.0000        0.0000        0.0000        0.0000        0.0000        0.0000        0.0000        0.0000        0.0000        0.0000        0.0000        0.0000       30.3319       35.1106       52.2710       47.9711       57.7654       51.5124       35.0824       35.1728       36.9101       29.7781       26.5081       24.5494       22.0024       17.8645        9.6141        4.7157        3.3615        7.5011        5.6628        7.6804       10.1798       11.5318       20.0043       16.9112       19.8262       21.2525       26.1120       27.9606       27.7215       31.4096       29.4378       31.7238       37.1328       35.8263       22.8564       26.2134       31.9424       37.4922       35.4600       38.8165       54.5112       53.8500       63.9153       70.2065       92.5700      114.4699      140.6873      152.9162      147.5940      144.3093      134.6656      125.1458      135.4412      126.8088      135.8783      129.5993      126.7165      136.7505      138.1615      124.0241      138.3220      171.3404      167.6137      175.7090      171.8042      176.6630      154.3621      140.7137      117.5532      119.5563      113.2508      117.0491      126.0071      128.5216      146.5643      133.0108      130.8656      119.6195      118.5679      113.7219      114.3250      106.7723      106.3897      116.8850       98.2737       96.2229       99.9824      124.5030      103.4634       88.4925        0.0000        0.0000        0.0000        0.0000        0.0000      133.7603      117.0018       96.3683       67.0789        0.0000        0.0000        0.0000        0.0000        0.0000        0.0000        0.0000        0.0000        0.0000        0.0000        0.0000        0.0000        0.0000        0.0000        0.0000        0.0000        0.0000        0.0000        0.0000        0.0000        0.0000        0.0000        0.0000        0.0000        0.0000        0.0000        0.0000        0.0000        0.0000        0.0000        0.0000        0.0000        0.0000        0.0000        0.0000        0.0000        0.0000        0.0000        0.0000        0.0000        0.0000        0.0000        0.0000        0.0000        0.0000        0.0000        0.0000        0.0000        0.0000        0.0000        0.0000        0.0000        0.0000
        0.0000        0.0000        0.0000        0.0000        0.0000        0.0000        0.0000        0.0000        0.0000        0.0000        0.0000        0.0000        0.0000        0.0000        0.0000        0.0000        0.0000        0.0000        0.0000        0.0000        0.0000        0.0000        0.0000        0.0000        0.0000        0.0000        0.0000        0.0000        0.0000        0.0000        0.0000        0.0000        0.0000        0.0000        0.0000        0.0000        0.0000        0.0000        0.0000        0.0000        0.0000        0.0000        0.0000        0.0000        0.0000        0.0000        0.0000        0.0000        0.0000        0.0000        0.0000        0.0000        0.0000        0.0000        0.0000        0.0000        0.0000        0.0000        0.0000        0.0000        0.0000        0.0000        0.0000        0.0000        0.0000        0.0000        0.0000        0.0000        0.0000        0.0000        0.0000        0.0000        0.0000        0.0000        0.0000        0.0000        0.0000        0.0000        0.0000        0.0000        0.0000        0.0000        0.0000        0.0000        0.0000        0.0000        0.0000        0.0000        0.0000        0.0000        0.0000        0.0000        0.0000        0.0000        0.0000        0.0000        0.0000       44.1412       48.2148       45.5344       43.5226       40.5849       28.0418       25.5781       32.6331       34.9545       23.6888       22.2144       19.7622       18.6938       13.4241        8.0524        4.0411        4.2540        4.0707        4.9062        4.8101       12.2421        9.6796       11.7996       13.7701       15.4615       21.8891       20.6298       35.9331       27.2504       24.8275       26.8592       51.5599       47.7980       27.1242       33.9279       40.2716       45.9167       55.9208       56.2180       68.4011       67.6169       51.3861       59.3995       75.5331      108.6643      123.8800      137.4466      145.7441      135.6894      139.9966      126.2703      115.1359      119.8088      129.9520      123.5815      112.7134      154.2597      154.3351      128.4796      142.3328      155.5316      187.7504      185.9039      195.1503      185.1347      170.3651      161.5685      138.5120      116.6648      114.4742      116.6013      117.9602      137.0182      131.2405      135.1944      132.8507      117.7881      119.1646      107.2514       99.6502       97.3803      101.7052       99.3115       95.3737       97.8222       99.9899       93.1295       90.7351       80.8203      104.2922        0.0000        0.0000        0.0000       37.0968       94.9173       84.5024       87.8467       84.3956       19.6151        0.0000        0.0000        0.0000        0.0000        0.0000        0.0000        0.0000        0.0000        0.0000        0.0000        0.0000        0.0000        0.0000        0.0000        0.0000        0.0000        0.0000        0.0000        0.0000        0.0000        0.0000        0.0000        0.0000        0.0000        0.0000        0.0000        0.0000        0.0000        0.0000        0.0000        0.0000        0.0000        0.0000        0.0000        0.0000        0.0000        0.0000        0.0000        0.0000        0.0000        0.0000        0.0000        0.0000        0.0000        0.0000        0.0000        0.0000        0.0000        0.0000        0.0000        0.0000        0.0000        0.0000
        0.0000        0.0000        0.0000        0.0000        0.0000        0.0000        0.0000        0.0000        0.0000        0.0000        0.0000        0.0000        0.0000        0.0000        0.0000        0.0000        0.0000        0.0000        0.0000        0.0000        0.0000        0.0000        0.0000        0.0000        0.0000        0.0000        0.0000        0.0000        0.0000        0.0000        0.0000        0.0000        0.0000        0.0000        0.0000        0.0000        0.0000        0.0000        0.0000        0.0000        0.0000        0.0000        0.0000        0.0000        0.0000        0.0000        0.0000        0.0000        0.0000        0.0000        0.0000        0.0000        0.0000        0.0000        0.0000        0.0000        0.0000        0.0000        0.0000        0.0000        0.0000        0.0000        0.0000        0.0000        0.0000        0.0000        0.0000        0.0000        0.0000        0.0000        0.0000        0.0000        0.0000        0.0000        0.0000        0.0000        0.0000        0.0000        0.0000        0.0000        0.0000        0.0000        0.0000        0.0000        0.0000        0.0000        0.0000        0.0000        0.0000        0.0000        0.0000        0.0000        0.0000        0.0000        0.0000        0.0000       52.5432       24.2394       28.9295       37.2542       28.5623       27.3915       22.8560       22.1321       26.9539       27.4542       22.5760       13.1102       11.6886        9.8534        7.7369        6.5439        5.6769        3.4108        3.4959        3.5347       39.2505      105.3439       25.9024        9.5227        6.3668        8.1915       10.9165       17.5972       27.6791       25.2052       38.3703       45.6222       49.6640       31.0711       48.2181       58.5086       58.3852       60.2519       70.5753       96.8941       81.1885       88.6905       94.6590      101.5405      111.8945      140.3433      127.3809      117.0370      125.2569      121.6173      109.7653       99.2745       97.4532       97.2564      114.3835       99.3857      100.9219      127.7892      134.5533      132.8945      141.3113      134.6844      146.9692      138.3331      154.2892      159.7317      136.7665      129.0308      120.1818      112.2731      126.6588      130.2392      128.5156      135.9525      141.8470      133.1058      133.0021      128.2146      118.8668      107.7194      105.9868      104.1524      103.1627       84.5949       84.1802       95.7934      108.5679       92.5286       58.2113       83.6853        0.0000        0.0000        0.0000        0.0000       44.8121       57.1981       61.2603       66.0590       64.5058       13.0143        0.0000        0.0000        0.0000        0.0000        0.0000        0.0000        0.0000        0.0000        0.0000        0.0000        0.0000        0.0000        0.0000        0.0000        0.0000        0.0000        0.0000        0.0000        0.0000        0.0000        0.0000        0.0000        0.0000        0.0000        0.0000        0.0000        0.0000        0.0000        0.0000        0.0000        0.0000        0.0000        0.0000        0.0000        0.0000        0.0000        0.0000        0.0000        0.0000        0.0000        0.0000        0.0000        0.0000        0.0000        0.0000        0.0000        0.0000        0.0000        0.0000        0.0000        0.0000        0.0000        0.0000
        0.0000        0.0000        0.0000        0.0000        0.0000        0.0000        0.0000        0.0000        0.0000        0.0000        0.0000        0.0000        0.0000        0.0000        0.0000        0.0000        0.0000        0.0000        0.0000        0.0000        0.0000        0.0000        0.0000        0.0000        0.0000        0.0000        0.0000        0.0000        0.0000        0.0000        0.0000        0.0000        0.0000        0.0000        0.0000        0.0000        0.0000        0.0000        0.0000        0.0000        0.0000        0.0000        0.0000        0.0000        0.0000        0.0000        0.0000        0.0000        0.0000        0.0000        0.0000        0.0000        0.0000        0.0000        0.0000        0.0000        0.0000        0.0000        0.0000        0.0000        0.0000        0.0000        0.0000        0.0000        0.0000        0.0000        0.0000        0.0000        0.0000        0.0000        0.0000        0.0000        0.0000        0.0000        0.0000        0.0000        0.0000        0.0000        0.0000        0.0000        0.0000        0.0000        0.0000        0.0000        0.0000        0.0000        0.0000        0.0000        0.0000        0.0000        0.0000        0.0000        0.0000        0.0000        0.0000        0.0000       18.8002       10.1671       17.3504       26.2417       19.8479       20.5901       21.8590       18.7066       18.2220       16.8595       16.2441       10.2935        8.4679        7.3448        6.2610        6.7610        4.0670        3.1496        3.0906        4.3319        7.9541      109.6802       99.2376        4.6413        7.0946        6.0174       13.1705       16.2519       19.6930       32.9027       28.0626       18.5196       26.3233       20.7417       37.4807       35.3695       29.7171       46.8851       46.3220       59.6218       85.1994       93.2271       83.1727       95.7452       95.7098       98.2913      106.7184       99.7837      103.5782       97.0881      100.0723       96.6826      102.3148       99.3076      125.1334      123.8892      112.9090      117.3929      129.2637      129.9203      138.2977      130.3497      129.3339      139.9713      125.3396      127.8094      120.0462      105.5809      107.3614      106.7265      118.4468      126.8248      131.3439      139.7360      123.7591      132.1771      140.4426      133.3849      128.8856      109.5694      115.1289      111.6408      105.3908      103.0884       97.1401       94.3372      103.0971        0.0000        0.0000        0.0000        0.0000        0.0000        0.0000       30.5346       38.8122       61.3372       51.1046       51.8520       57.7561        0.0000        0.0000        0.0000        0.0000        0.0000        0.0000        0.0000        0.0000        0.0000        0.0000        0.0000        0.0000        0.0000        0.0000        0.0000        0.0000        0.0000        0.0000        0.0000        0.0000        0.0000        0.0000        0.0000        0.0000        0.0000        0.0000        0.0000        0.0000        0.0000        0.0000        0.0000        0.0000        0.0000        0.0000        0.0000        0.0000        0.0000        0.0000        0.0000        0.0000        0.0000        0.0000        0.0000        0.0000        0.0000        0.0000        0.0000        0.0000        0.0000        0.0000        0.0000        0.0000        0.0000        0.0000
        0.0000        0.0000        0.0000        0.0000        0.0000        0.0000        0.0000        0.0000        0.0000        0.0000        0.0000        0.0000        0.0000        0.0000        0.0000        0.0000        0.0000        0.0000        0.0000        0.0000        0.0000        0.0000        0.0000        0.0000        0.0000        0.0000        0.0000        0.0000        0.0000        0.0000        0.0000        0.0000        0.0000        0.0000        0.0000        0.0000        0.0000        0.0000        0.0000        0.0000        0.0000        0.0000        0.0000        0.0000        0.0000        0.0000        0.0000        0.0000        0.0000        0.0000        0.0000        0.0000        0.0000        0.0000        0.0000        0.0000        0.0000        0.0000        0.0000        0.0000        0.0000        0.0000        0.0000        0.0000        0.0000        0.0000        0.0000        0.0000        0.0000        0.0000        0.0000        0.0000        0.0000        0.0000        0.0000        0.0000        0.0000        0.0000        0.0000        0.0000        0.0000        0.0000        0.0000        0.0000        0.0000        0.0000        0.0000        0.0000        0.0000        0.0000        0.0000        0.0000        0.0000        0.0000        0.0000        0.0000        5.6558        8.0690        6.1383       12.1994       12.4777       19.1824       15.3405       14.4446       12.8822       11.9647       11.1240        8.4755        5.8593        5.9444        5.1560        4.7280        4.3080        3.1805        3.1743        3.1168        2.9485       11.1586       47.9709       11.6064        9.0269       17.5002       14.3240       10.8015       23.6973       24.5036       15.1064       16.3041       19.2684       28.3272       44.0933       31.8002       27.1374       22.2459       29.3400       47.9595       62.4027       50.5940       66.4718       77.1503       85.9264       85.4531       89.9786       89.8430       86.9673       90.4145       95.5409       87.9651      109.8363      103.4711      125.6641      138.5666      143.8297      149.4447      135.8220      132.6871      136.7746      131.3793      130.1367      120.5605      115.1251      124.0226      122.5972      109.8863      110.0821      107.8524      118.4488      117.1050      130.9648      128.4489      124.4905      127.9129      142.4283      124.8965      118.2014      105.0295      111.8074      100.6575       99.5002       87.1434       85.8112       92.9042        0.0000        0.0000        0.0000        0.0000        0.0000        0.0000       29.6060       20.1315       31.0607       42.8846       43.4571       43.2897       43.0089        0.0000        0.0000        0.0000        0.0000        0.0000        0.0000        0.0000        0.0000        0.0000        0.0000        0.0000        0.0000        0.0000        0.0000        0.0000        0.0000        0.0000        0.0000        0.0000        0.0000        0.0000        0.0000        0.0000        0.0000        0.0000        0.0000        0.0000        0.0000        0.0000        0.0000        0.0000        0.0000        0.0000        0.0000        0.0000        0.0000        0.0000        0.0000        0.0000        0.0000        0.0000        0.0000        0.0000        0.0000        0.0000        0.0000        0.0000        0.0000        0.0000        0.0000        0.0000        0.0000        0.0000        0.0000
        0.0000        0.0000        0.0000        0.0000        0.0000        0.0000        0.0000        0.0000        0.0000        0.0000        0.0000        0.0000        0.0000        0.0000        0.0000        0.0000        0.0000        0.0000        0.0000        0.0000        0.0000        0.0000        0.0000        0.0000        0.0000        0.0000        0.0000        0.0000        0.0000        0.0000        0.0000        0.0000        0.0000        0.0000        0.0000        0.0000        0.0000        0.0000        0.0000        0.0000        0.0000        0.0000        0.0000        0.0000        0.0000        0.0000        0.0000        0.0000        0.0000        0.0000        0.0000        0.0000        0.0000        0.0000        0.0000        0.0000        0.0000        0.0000        0.0000        0.0000        0.0000        0.0000        0.0000        0.0000        0.0000        0.0000        0.0000        0.0000        0.0000        0.0000        0.0000        0.0000        0.0000        0.0000        0.0000        0.0000        0.0000        0.0000        0.0000        0.0000        0.0000        0.0000        0.0000        0.0000        0.0000        0.0000        0.0000        0.0000        0.0000        0.0000        0.0000        0.0000        0.0000        0.0000        0.0000        0.0000        0.0000        1.6329        2.4287        6.9198        9.8294       13.2761       14.5056       10.2828        9.7453        8.8932        9.0668        5.9413        5.1321        5.0872        5.0979        4.3211        4.4406        4.1539        4.1004        3.7159        3.5226        4.4459        6.7538        6.0567        9.4535       10.6277        6.1171       15.9666       18.3745       12.7502       15.0324       18.7228       25.8646       40.2153       22.6239       17.4791       18.9725       21.4682       32.8140       42.3269       45.0662       46.5718       62.3747       72.1399       78.7175       95.4877       74.7013       78.0420       79.1029       83.4142       90.8206       90.0353      100.1995      110.5357      109.7726      122.3992      129.6508      134.0502      132.8149      125.0664      140.3675      138.2795      125.2891      116.5376      112.4281      121.4724      126.9489      122.8533      118.1352      119.6042      125.7049      116.2710      114.9696      112.2704      112.9023      120.7632      115.6303      110.3570      102.4033       89.6891       87.8052       88.1785       90.4106       87.2220       84.1859        0.0000        0.0000        0.0000        0.0000        0.0000        0.0000        0.0000       18.8602       19.3520       25.8047       37.4025       39.6724       42.0394       41.2823        0.0000        0.0000        0.0000        0.0000        0.0000        0.0000        0.0000        0.0000        0.0000        0.0000        0.0000        0.0000        0.0000        0.0000        0.0000        0.0000        0.0000        0.0000        0.0000        0.0000        0.0000        0.0000        0.0000        0.0000        0.0000        0.0000        0.0000        0.0000        0.0000        0.0000        0.0000        0.0000        0.0000        0.0000        0.0000        0.0000        0.0000        0.0000        0.0000        0.0000        0.0000        0.0000        0.0000        0.0000        0.0000        0.0000        0.0000        0.0000        0.0000        0.0000        0.0000        0.0000        0.0000        0.0000
        0.0000        0.0000        0.0000        0.0000        0.0000        0.0000        0.0000        0.0000        0.0000        0.0000        0.0000        0.0000        0.0000        0.0000        0.0000        0.0000        0.0000        0.0000        0.0000        0.0000        0.0000        0.0000        0.0000        0.0000        0.0000        0.0000        0.0000        0.0000        0.0000        0.0000        0.0000        0.0000        0.0000        0.0000        0.0000        0.0000        0.0000        0.0000        0.0000        0.0000        0.0000        0.0000        0.0000        0.0000        0.0000        0.0000        0.0000        0.0000        0.0000        0.0000        0.0000        0.0000        0.0000        0.0000        0.0000        0.0000        0.0000        0.0000        0.0000        0.0000        0.0000        0.0000        0.0000        0.0000        0.0000        0.0000        0.0000        0.0000        0.0000        0.0000        0.0000        0.0000        0.0000        0.0000        0.0000        0.0000        0.0000        0.0000        0.0000        0.0000        0.0000        0.0000        0.0000        0.0000        0.0000        0.0000        0.0000        0.0000        0.0000        0.0000        0.0000        0.0000        0.0000        0.0000        0.0000        0.0000        0.5536        0.0000        2.2964        0.0737        0.0000        2.2031        3.7854        6.1411        3.2900        3.3512        3.7445        4.6366        4.0113        4.9870        9.0435        5.5245        6.3849        8.6286        5.5677        4.7025        4.7259        9.7770        4.4609        3.8570        4.4131        2.6280        5.6748       10.7353       13.7128       12.6157       12.4716       15.3743       16.4465       15.8714       16.4669       16.6457       17.8696       21.4044       34.1067       39.0242       42.6985       54.7265       70.4165       79.9070       73.7710       72.9221      100.1370       84.8998       92.4998      101.4313      106.6938       97.9274      101.3339      116.9875      133.2806      123.3045      120.7927      113.6498      110.4263      115.9828      112.4971      118.5249      119.2504      124.7260      124.4618      130.1746      140.2745      133.4594      146.3720      129.7897      114.1277       99.3488       97.2076       95.5546       96.6609       85.7459       72.8685       71.4324       75.1814       55.4018       56.2403       64.7712       62.1465        0.0000        0.0000        0.0000        0.0000        0.0000       55.0429       25.5971        0.0000       27.9422       26.2885       27.0664       32.8130       41.0286       45.7766       49.5598        0.0000        0.0000        0.0000        0.0000        0.0000        0.0000        0.0000        0.0000        0.0000        0.0000        0.0000        0.0000        0.0000        0.0000        0.0000        0.0000        0.0000        0.0000        0.0000        0.0000        0.0000        0.0000        0.0000        0.0000        0.0000        0.0000        0.0000        0.0000        0.0000        0.0000        0.0000        0.0000        0.0000        0.0000        0.0000        0.0000        0.0000        0.0000        0.0000        0.0000        0.0000        0.0000        0.0000        0.0000        0.0000        0.0000        0.0000        0.0000        0.0000        0.0000        0.0000        0.0000        0.0000        0.0000        0.0000
        0.0000        0.0000        0.0000        0.0000        0.0000        0.0000        0.0000        0.0000        0.0000        0.0000        0.0000        0.0000        0.0000        0.0000        0.0000        0.0000        0.0000        0.0000        0.0000        0.0000        0.0000        0.0000        0.0000        0.0000        0.0000        0.0000        0.0000        0.0000        0.0000        0.0000        0.0000        0.0000        0.0000        0.0000        0.0000        0.0000        0.0000        0.0000        0.0000        0.0000        0.0000        0.0000        0.0000        0.0000        0.0000        0.0000        0.0000        0.0000        0.0000        0.0000        0.0000        0.0000        0.0000        0.0000        0.0000        0.0000        0.0000        0.0000        0.0000        0.0000        0.0000        0.0000        0.0000        0.0000        0.0000        0.0000        0.0000        0.0000        0.0000        0.0000        0.0000        0.0000        0.0000        0.0000        0.0000        0.0000        0.0000        0.0000        0.0000        0.0000        0.0000        0.0000        0.0000        0.0000        0.0000        0.0000        0.0000        0.0000        0.0000        0.0000        0.0000        0.0000        0.0000        0.0000        0.0000        0.0000        0.0000        6.1834        0.0000        0.0000        0.0000        0.0186        1.6648        2.5339        1.5660        2.9620        2.0369        3.2269        3.2706        5.0447        6.0470        6.0122       11.7408        7.5770        6.5194        5.5915        7.3089        6.2865        4.5626        3.5529        2.9190        3.2248        3.3469        7.8521       11.3494       10.6307       12.4528       12.5406       13.4208       14.3328       15.3806       15.7269       17.1219       23.1541       35.1512       49.9402       34.2962       39.4848       49.9596       57.1037       53.4546       48.7928       77.0549       83.8372      104.4922      125.3898      126.0886      108.8273      124.8473      137.9109      139.2813      123.0280      120.8746      116.3643      112.4782       99.5536       99.5837      110.3890      116.3686      121.0635      118.4448      121.6408      120.3069      126.8962      127.4531      122.1106      111.6221       98.7601       90.6844       85.9282       79.2585       66.5932       69.5035       64.6490       60.9508       54.4371       60.9746       61.5698       56.1522        0.0000        0.0000        0.0000        0.0000        0.0000       23.2145       24.3142       26.3607       28.1596       25.7217       26.7899       30.7322       39.2376       43.3144       46.0642        0.0000        0.0000        0.0000        0.0000        0.0000        0.0000        0.0000        0.0000        0.0000        0.0000        0.0000        0.0000        0.0000        0.0000        0.0000        0.0000        0.0000        0.0000        0.0000        0.0000        0.0000        0.0000        0.0000        0.0000        0.0000        0.0000        0.0000        0.0000        0.0000        0.0000        0.0000        0.0000        0.0000        0.0000        0.0000        0.0000        0.0000        0.0000        0.0000        0.0000        0.0000        0.0000        0.0000        0.0000        0.0000        0.0000        0.0000        0.0000        0.0000        0.0000        0.0000        0.0000        0.0000        0.0000        0.0000
        0.0000        0.0000        0.0000        0.0000        0.0000        0.0000        0.0000        0.0000        0.0000        0.0000        0.0000        0.0000        0.0000        0.0000        0.0000        0.0000        0.0000        0.0000        0.0000        0.0000        0.0000        0.0000        0.0000        0.0000        0.0000        0.0000        0.0000        0.0000        0.0000        0.0000        0.0000        0.0000        0.0000        0.0000        0.0000        0.0000        0.0000        0.0000        0.0000        0.0000        0.0000        0.0000        0.0000        0.0000        0.0000        0.0000        0.0000        0.0000        0.0000        0.0000        0.0000        0.0000        0.0000        0.0000        0.0000        0.0000        0.0000        0.0000        0.0000        0.0000        0.0000        0.0000        0.0000        0.0000        0.0000        0.0000        0.0000        0.0000        0.0000        0.0000        0.0000        0.0000        0.0000        0.0000        0.0000        0.0000        0.0000        0.0000        0.0000        0.0000        0.0000        0.0000        0.0000        0.0000        0.0000        0.0000        0.0000        0.0000        0.0000        0.0000        0.0000        0.0000        0.0000        0.0000        0.0000        0.0000        0.0000        0.0000        0.0000        0.0000        0.0000        0.0000        0.2812        1.1185        1.1701        1.4350        3.0618        3.8037        3.2751        4.3479        9.5057       18.4612        8.6819       14.0650        9.5528        7.8749        7.7706        7.9800        7.1711        4.5171        3.4747        3.8932        4.2183        9.2779       12.4686       17.8119       12.3424       12.7974       15.7785       16.7890       16.4579       17.3190       17.2314       30.3256       62.0550       37.0131       31.5279       35.3802       41.7099       46.8016       48.5983       53.9644       62.2743       86.8144       99.9526      112.6368      123.8533      121.0902      124.9057      145.2121      139.0806      134.7122      132.7609      125.2834       95.6609       89.3665       92.0485      101.2759      109.0412      105.7237       95.2493      102.8602      103.9913       97.7137      103.5964      101.0525      104.6293       84.5390       76.1492       73.6242       74.6479       65.7513       64.7548       56.4789       57.6905       45.7078       52.3032        0.0000        0.0000        0.0000        0.0000        0.0000        0.0000       18.0121       13.2873        0.5498        0.6109       22.3724       22.8650       25.0355       28.4018       36.1710       40.5930       40.8116        0.0000        0.0000        0.0000        0.0000        0.0000        0.0000        0.0000        0.0000        0.0000        0.0000        0.0000        0.0000        0.0000        0.0000        0.0000        0.0000        0.0000        0.0000        0.0000        0.0000        0.0000        0.0000        0.0000        0.0000        0.0000        0.0000        0.0000        0.0000        0.0000        0.0000        0.0000        0.0000        0.0000        0.0000        0.0000        0.0000        0.0000        0.0000        0.0000        0.0000        0.0000        0.0000        0.0000        0.0000        0.0000        0.0000        0.0000        0.0000        0.0000        0.0000        0.0000        0.0000        0.0000        0.0000        0.0000
        0.0000        0.0000        0.0000        0.0000        0.0000        0.0000        0.0000        0.0000        0.0000        0.0000        0.0000        0.0000        0.0000        0.0000        0.0000        0.0000        0.0000        0.0000        0.0000        0.0000        0.0000        0.0000        0.0000        0.0000        0.0000        0.0000        0.0000        0.0000        0.0000        0.0000        0.0000        0.0000        0.0000        0.0000        0.0000        0.0000        0.0000        0.0000        0.0000        0.0000        0.0000        0.0000        0.0000        0.0000        0.0000        0.0000        0.0000        0.0000        0.0000        0.0000        0.0000        0.0000        0.0000        0.0000        0.0000        0.0000        0.0000        0.0000        0.0000        0.0000        0.0000        0.0000        0.0000        0.0000        0.0000        0.0000        0.0000        0.0000        0.0000        0.0000        0.0000        0.0000        0.0000        0.0000        0.0000        0.0000        0.0000        0.0000        0.0000        0.0000        0.0000        0.0000        0.0000        0.0000        0.0000        0.0000        0.0000        0.0000        0.0000        0.0000        0.0000        0.0000        0.0000        0.0000        0.0000        0.0000        0.0000        0.0000        0.0000        0.0000        0.0000        0.0000        0.0536        1.4641        2.0170        3.4037        2.3321        3.9034        4.1140        6.5725        8.8586       17.4035       13.5468       13.1832       15.3476       17.4941       20.8022       12.2303       10.5582        7.8867        5.6836        6.1072        6.0930       16.2765       16.3315       25.1628       18.7236       15.1064       19.3055       16.2134       16.1991       20.3661       18.0666       23.6026       28.6668       30.9654       32.2078       37.8980       50.6873       54.6140       61.8293       71.6524       78.4782       88.9577       89.0351       90.8512      104.2347      115.0879      129.6121      141.2298      131.4294      118.0801      126.7967      117.7494      102.0149       91.4041       84.7606       85.6866       79.6902       89.7684       92.5186       88.4096       83.9293       77.8926       84.1018       86.5585       82.1577       67.0413       61.0229       60.9918       65.8568       58.4787       49.0420       50.1114       54.2000       55.3097       60.8236        0.0000        0.0000        0.0000        0.0000        0.0000        0.0000        0.0000        1.0691        1.0691        0.8247       20.6108       20.3447       21.7701       24.5364       30.9460       35.5534       40.6137        0.0000        0.0000        0.0000        0.0000        0.0000        0.0000        0.0000        0.0000        0.0000        0.0000        0.0000        0.0000        0.0000        0.0000        0.0000        0.0000        0.0000        0.0000        0.0000        0.0000        0.0000        0.0000        0.0000        0.0000        0.0000        0.0000        0.0000        0.0000        0.0000        0.0000        0.0000        0.0000        0.0000        0.0000        0.0000        0.0000        0.0000        0.0000        0.0000        0.0000        0.0000        0.0000        0.0000        0.0000        0.0000        0.0000        0.0000        0.0000        0.0000        0.0000        0.0000        0.0000        0.0000        0.0000        0.0000
        0.0000        0.0000        0.0000        0.0000        0.0000        0.0000        0.0000        0.0000        0.0000        0.0000        0.0000        0.0000        0.0000        0.0000        0.0000        0.0000        0.0000        0.0000        0.0000        0.0000        0.0000        0.0000        0.0000        0.0000        0.0000        0.0000        0.0000        0.0000        0.0000        0.0000        0.0000        0.0000        0.0000        0.0000        0.0000        0.0000        0.0000        0.0000        0.0000        0.0000        0.0000        0.0000        0.0000        0.0000        0.0000        0.0000        0.0000        0.0000        0.0000        0.0000        0.0000        0.0000        0.0000        0.0000        0.0000        0.0000        0.0000        0.0000        0.0000        0.0000        0.0000        0.0000        0.0000        0.0000        0.0000        0.0000        0.0000        0.0000        0.0000        0.0000        0.0000        0.0000        0.0000        0.0000        0.0000        0.0000        0.0000        0.0000        0.0000        0.0000        0.0000        0.0000        0.0000        0.0000        0.0000        0.0000        0.0000        0.0000        0.0000        0.0000        0.0000        0.0000        0.0000        0.0000        0.0000        0.0000        0.0000        0.0000        0.0000        0.0000        0.0000        0.0000        0.0000        6.2028        6.9537        7.5301       10.9886        8.5524        6.1119        7.3298       16.5846       22.2921       26.6227       29.9533       37.1852       32.6215       37.7113       35.7913       25.0265       19.0167       19.4108       18.9243       24.5583       26.6076       23.4115       25.1739       30.9770        0.0000        0.0000       18.4335       18.5104       23.3326       30.5531       30.4252       36.8409       35.0806       38.0173       44.9170       52.4319       58.7872       64.5897       64.9497       74.5039       80.0092       85.6159       94.5725       92.7998       97.4915      105.3954      111.5993      110.5394       97.2978      102.8000       98.0960       94.0789       83.9722       72.5489       69.8840       67.8909       70.2121       72.1017       73.1657       64.9390       52.0026       51.2963       55.5413       53.6763       42.8883       38.6298       48.6498       42.7701       38.8593       38.9046       32.3633        0.0000        0.0000        0.0000        0.0000        0.0000        0.0000        0.0000        0.0000        0.0000        0.0000        0.0000        0.0000        0.0000       13.8336       13.3994       14.4209       15.1473       22.0769       34.0603        0.0000        0.0000        0.0000        0.0000        0.0000        0.0000        0.0000        0.0000        0.0000        0.0000        0.0000        0.0000        0.0000        0.0000        0.0000        0.0000        0.0000        0.0000        0.0000        0.0000        0.0000        0.0000        0.0000        0.0000        0.0000        0.0000        0.0000        0.0000        0.0000        0.0000        0.0000        0.0000        0.0000        0.0000        0.0000        0.0000        0.0000        0.0000        0.0000        0.0000        0.0000        0.0000        0.0000        0.0000        0.0000        0.0000        0.0000        0.0000        0.0000        0.0000        0.0000        0.0000        0.0000        0.0000        0.0000        0.0000
        0.0000        0.0000        0.0000        0.0000        0.0000        0.0000        0.0000        0.0000        0.0000        0.0000        0.0000        0.0000        0.0000        0.0000        0.0000        0.0000        0.0000        0.0000        0.0000        0.0000        0.0000        0.0000        0.0000        0.0000        0.0000        0.0000        0.0000        0.0000        0.0000        0.0000        0.0000        0.0000        0.0000        0.0000        0.0000        0.0000        0.0000        0.0000        0.0000        0.0000        0.0000        0.0000        0.0000        0.0000        0.0000        0.0000        0.0000        0.0000        0.0000        0.0000        0.0000        0.0000        0.0000        0.0000        0.0000        0.0000        0.0000        0.0000        0.0000        0.0000        0.0000        0.0000        0.0000        0.0000        0.0000        0.0000        0.0000        0.0000        0.0000        0.0000        0.0000        0.0000        0.0000        0.0000        0.0000        0.0000        0.0000        0.0000        0.0000        0.0000        0.0000        0.0000        0.0000        0.0000        0.0000        0.0000        0.0000        0.0000        0.0000        0.0000        0.0000        0.0000        0.0000        0.0000        0.0000        0.0000        0.0000        0.0000        0.0000        0.0000        0.0000        0.0000        0.0000       11.0583        9.3529        9.5283       12.0401       14.3349        8.0197        9.6530       18.9102       25.5073       36.8926       36.5701       43.4917       49.6974       37.8918       40.9033       31.5928       22.6924       27.4988       23.7520       27.9821       31.0374       35.8195       32.6543        0.0000        0.0000        0.0000        0.0000        0.0000        0.0000       33.1565       34.7756       35.2386       41.7011       64.1622       69.0430       68.4259       75.2117       67.1054       75.7207       83.2997       80.8380       84.4167       86.6155       94.4921       88.4109       93.6762       97.2828       92.4959       85.2544       87.0854       90.8211       87.7161       72.9963       66.1302       65.2583       63.0071       65.4799       63.5303       67.2977       55.1006       49.0322       43.3765       44.6343       40.7916       36.4097       36.3314       40.1953       35.6963       28.4914        0.0000        0.0000        0.0000        0.0000        0.0000        0.0000        0.0000        0.0000        0.0000        0.0000        0.0000        0.0000        0.0000        0.0000        0.0000       12.0818       10.8870       11.0779       12.2562       18.1368       20.7431       46.6324        0.0000        0.0000        0.0000        0.0000        0.0000        0.0000        0.0000        0.0000        0.0000        0.0000        0.0000        0.0000        0.0000        0.0000        0.0000        0.0000        0.0000        0.0000        0.0000        0.0000        0.0000        0.0000        0.0000        0.0000        0.0000        0.0000        0.0000        0.0000        0.0000        0.0000        0.0000        0.0000        0.0000        0.0000        0.0000        0.0000        0.0000        0.0000        0.0000        0.0000        0.0000        0.0000        0.0000        0.0000        0.0000        0.0000        0.0000        0.0000        0.0000        0.0000        0.0000        0.0000        0.0000        0.0000        0.0000
        0.0000        0.0000        0.0000        0.0000        0.0000        0.0000        0.0000        0.0000        0.0000        0.0000        0.0000        0.0000        0.0000        0.0000        0.0000        0.0000        0.0000        0.0000        0.0000        0.0000        0.0000        0.0000        0.0000        0.0000        0.0000        0.0000        0.0000        0.0000        0.0000        0.0000        0.0000        0.0000        0.0000        0.0000        0.0000        0.0000        0.0000        0.0000        0.0000        0.0000        0.0000        0.0000        0.0000        0.0000        0.0000        0.0000        0.0000        0.0000        0.0000        0.0000        0.0000        0.0000        0.0000        0.0000        0.0000        0.0000        0.0000        0.0000        0.0000        0.0000        0.0000        0.0000        0.0000        0.0000        0.0000        0.0000        0.0000        0.0000        0.0000        0.0000        0.0000        0.0000        0.0000        0.0000        0.0000        0.0000        0.0000        0.0000        0.0000        0.0000        0.0000        0.0000        0.0000        0.0000        0.0000        0.0000        0.0000        0.0000        0.0000        0.0000        0.0000        0.0000        0.0000        0.0000        0.0000        0.0000        0.0000        0.0000        0.0000        0.0000        0.0000        0.0000        0.0000       11.1210       10.2697       10.6034       11.9970       16.7586       12.7476        9.6765       13.0474       21.0337       26.0473       30.5661       37.4098       42.5001       42.3904        0.0000       40.4538       40.9786        0.0000        0.0000       32.3513       34.5783        0.0000        0.0000        0.0000        0.0000        0.0000        0.0000        0.0000        0.0000       28.2257       40.3070       42.2530       50.2684       81.4966       94.0841       83.4217       76.5831       78.4601       78.2317       89.1261       84.3974       81.2548       99.1924      101.2214       88.4005       87.9366       82.8441       92.1658       77.1252       71.9000       77.7157       68.2822       60.2399       64.8081       58.0879       54.5617       56.2261       54.3928       58.3759       55.1704       45.9445       48.3901       47.6584       45.8923        0.0000        0.0000        0.0000        0.0000        0.0000        0.0000        0.0000        0.0000        0.0000        0.0000        0.0000        0.0000        0.0000        0.0000        0.0000        0.0000        0.0000        0.0000        0.0000        0.0000       13.3693       11.6921       14.1967       12.7398       16.0191        0.0000        0.0000        0.0000        0.0000        0.0000        0.0000        0.0000        0.0000        0.0000        0.0000        0.0000        0.0000        0.0000        0.0000        0.0000        0.0000        0.0000        0.0000        0.0000        0.0000        0.0000        0.0000        0.0000        0.0000        0.0000        0.0000        0.0000        0.0000        0.0000        0.0000        0.0000        0.0000        0.0000        0.0000        0.0000        0.0000        0.0000        0.0000        0.0000        0.0000        0.0000        0.0000        0.0000        0.0000        0.0000        0.0000        0.0000        0.0000        0.0000        0.0000        0.0000        0.0000        0.0000        0.0000        0.0000        0.0000        0.0000
        0.0000        0.0000        0.0000        0.0000        0.0000        0.0000        0.0000        0.0000        0.0000        0.0000        0.0000        0.0000        0.0000        0.0000        0.0000        0.0000        0.0000        0.0000        0.0000        0.0000        0.0000        0.0000        0.0000        0.0000        0.0000        0.0000        0.0000        0.0000        0.0000        0.0000        0.0000        0.0000        0.0000        0.0000        0.0000        0.0000        0.0000        0.0000        0.0000        0.0000        0.0000        0.0000        0.0000        0.0000        0.0000        0.0000        0.0000        0.0000        0.0000        0.0000        0.0000        0.0000        0.0000        0.0000        0.0000        0.0000        0.0000        0.0000        0.0000        0.0000        0.0000        0.0000        0.0000        0.0000        0.0000        0.0000        0.0000        0.0000        0.0000        0.0000        0.0000        0.0000        0.0000        0.0000        0.0000        0.0000        0.0000        0.0000        0.0000        0.0000        0.0000        0.0000        0.0000        0.0000        0.0000        0.0000        0.0000        0.0000        0.0000        0.0000        0.0000        0.0000        0.0000        0.0000        0.0000        0.0000        0.0000        0.0000        0.0000        0.0000        0.0000        0.0000        0.0000        8.7786       11.3079       12.8615       11.7026        9.7302       10.2576       11.4710       14.0005       23.5585       28.2362       34.0438        0.0000        0.0000        0.0000        0.0000        0.0000        0.0000        0.0000        0.0000        0.0000        0.0000        0.0000        0.0000        0.0000        0.0000        0.0000        0.0000        0.0000        0.0000        0.0000       38.9958       51.5806       63.5025       59.5754       57.5994       64.7289       70.6279       81.3570       79.3218       72.4943       73.2601       71.7925       79.7745       82.9426       71.3212       68.8714       72.9953       74.8357       64.3067       68.3687       66.9071       60.6432       54.5457       55.8006       52.7575       55.0305       55.4061       50.3500       52.8597       63.8703       61.1955       50.8638       41.1460        0.0000        0.0000        0.0000        0.0000        0.0000        0.0000        0.0000        0.0000        0.0000        0.0000        0.0000        0.0000        0.0000        0.0000        0.0000        0.0000        0.0000        0.0000        0.0000        0.0000        0.0000        0.0000       22.3758       24.8174       22.0529        0.0000       42.4286       47.9125        0.0000        0.0000        0.0000        0.0000        0.0000        0.0000        0.0000        0.0000        0.0000        0.0000        0.0000        0.0000        0.0000        0.0000        0.0000        0.0000        0.0000        0.0000        0.0000        0.0000        0.0000        0.0000        0.0000        0.0000        0.0000        0.0000        0.0000        0.0000        0.0000        0.0000        0.0000        0.0000        0.0000        0.0000        0.0000        0.0000        0.0000        0.0000        0.0000        0.0000        0.0000        0.0000        0.0000        0.0000        0.0000        0.0000        0.0000        0.0000        0.0000        0.0000        0.0000        0.0000        0.0000        0.0000        0.0000
        0.0000        0.0000        0.0000        0.0000        0.0000        0.0000        0.0000        0.0000        0.0000        0.0000        0.0000        0.0000        0.0000        0.0000        0.0000        0.0000        0.0000        0.0000        0.0000        0.0000        0.0000        0.0000        0.0000        0.0000        0.0000        0.0000        0.0000        0.0000        0.0000        0.0000        0.0000        0.0000        0.0000        0.0000        0.0000        0.0000        0.0000        0.0000        0.0000        0.0000        0.0000        0.0000        0.0000        0.0000        0.0000        0.0000        0.0000        0.0000        0.0000        0.0000        0.0000        0.0000        0.0000        0.0000        0.0000        0.0000        0.0000        0.0000        0.0000        0.0000        0.0000        0.0000        0.0000        0.0000        0.0000        0.0000        0.0000        0.0000        0.0000        0.0000        0.0000        0.0000        0.0000        0.0000        0.0000        0.0000        0.0000        0.0000        0.0000        0.0000        0.0000        0.0000        0.0000        0.0000        0.0000        0.0000        0.0000        0.0000        0.0000        0.0000        0.0000        0.0000        0.0000        0.0000        0.0000        0.0000        0.0000        0.0000        0.0000        0.0000        0.0000        0.0000        0.0000        0.0000        0.0000       14.5116       16.0861       17.5357       10.2432       14.6352       15.2043       31.0989       31.9745       43.5398       40.3204        0.0000        0.0000        0.0000        0.0000        0.0000        0.0000        0.0000        0.0000        0.0000        0.0000        0.0000        0.0000        0.0000        0.0000        0.0000        0.0000        0.0000        0.0000       30.5812       35.2817       42.3785       43.6833       48.3168       52.6870       62.2448       87.1710       89.5273       74.4627       58.7647       54.4433       55.2351       66.2097       58.8019       49.9464       50.3724       51.1460       51.3153       51.6712       51.4651       49.9790       46.3662       42.2945       39.3259       52.6002       50.4769       46.6208       49.7131       43.4994       30.2400       44.6664        0.0000        0.0000        0.0000        0.0000        0.0000        0.0000        0.0000        0.0000        0.0000        0.0000        0.0000        0.0000        0.0000        0.0000        0.0000        0.0000        0.0000        0.0000        0.0000        0.0000        0.0000        0.0000        0.0000        0.0000       43.1250       44.4180        0.0000       52.1105       61.9156        0.0000        0.0000        0.0000        0.0000        0.0000        0.0000        0.0000        0.0000        0.0000        0.0000        0.0000        0.0000        0.0000        0.0000        0.0000        0.0000        0.0000        0.0000        0.0000        0.0000        0.0000        0.0000        0.0000        0.0000        0.0000        0.0000        0.0000        0.0000        0.0000        0.0000        0.0000        0.0000        0.0000        0.0000        0.0000        0.0000        0.0000        0.0000        0.0000        0.0000        0.0000        0.0000        0.0000        0.0000        0.0000        0.0000        0.0000        0.0000        0.0000        0.0000        0.0000        0.0000        0.0000        0.0000        0.0000
        0.0000        0.0000        0.0000        0.0000        0.0000        0.0000        0.0000        0.0000        0.0000        0.0000        0.0000        0.0000        0.0000        0.0000        0.0000        0.0000        0.0000        0.0000        0.0000        0.0000        0.0000        0.0000        0.0000        0.0000        0.0000        0.0000        0.0000        0.0000        0.0000        0.0000        0.0000        0.0000        0.0000        0.0000        0.0000        0.0000        0.0000        0.0000        0.0000        0.0000        0.0000        0.0000        0.0000        0.0000        0.0000        0.0000        0.0000        0.0000        0.0000        0.0000        0.0000        0.0000        0.0000        0.0000        0.0000        0.0000        0.0000        0.0000        0.0000        0.0000        0.0000        0.0000        0.0000        0.0000        0.0000        0.0000        0.0000        0.0000        0.0000        0.0000        0.0000        0.0000        0.0000        0.0000        0.0000        0.0000        0.0000        0.0000        0.0000        0.0000        0.0000        0.0000        0.0000        0.0000        0.0000        0.0000        0.0000        0.0000        0.0000        0.0000        0.0000        0.0000        0.0000        0.0000        0.0000        0.0000        0.0000        0.0000        0.0000        0.0000        0.0000        0.0000        0.0000        0.0000        0.0000        0.0000       11.6060        9.7645       10.1212       12.4598       19.9937       28.2610       34.8841       33.4597       35.9564        0.0000        0.0000        0.0000        0.0000        0.0000        0.0000        0.0000        0.0000        0.0000        0.0000        0.0000        0.0000        0.0000        0.0000        0.0000        0.0000        0.0000        0.0000        0.0000        0.0000       37.0486       43.9658       46.5739       51.5710       56.0943       67.1046       70.0130       60.9581       48.6641       45.1112       43.9581       42.8483       44.4009       42.4587       41.9846       43.7287       45.7478       45.9372       47.2246       46.3706       43.6788       45.8504       43.3922       42.9943       40.7857        0.0000        0.0000       50.0873        0.0000        0.0000        0.0000        0.0000        0.0000        0.0000        0.0000        0.0000        0.0000        0.0000        0.0000        0.0000        0.0000        0.0000        0.0000        0.0000        0.0000        0.0000        0.0000        0.0000        0.0000        0.0000        0.0000        0.0000        0.0000        0.0000       40.9100       42.7882        0.0000        0.0000        0.0000        0.0000        0.0000        0.0000        0.0000        0.0000        0.0000        0.0000        0.0000        0.0000        0.0000        0.0000        0.0000        0.0000        0.0000        0.0000        0.0000        0.0000        0.0000        0.0000        0.0000        0.0000        0.0000        0.0000        0.0000        0.0000        0.0000        0.0000        0.0000        0.0000        0.0000        0.0000        0.0000        0.0000        0.0000        0.0000        0.0000        0.0000        0.0000        0.0000        0.0000        0.0000        0.0000        0.0000        0.0000        0.0000        0.0000        0.0000        0.0000        0.0000        0.0000        0.0000        0.0000        0.0000        0.0000        0.0000
[truncated: 212,709 more chars]
