# Supplementary material for: Multidimensional evaluation of the TRMM 3B43V7 satellite-based precipitation product in mainland China from 1998–2016
Source: PeerJ. 2020 Feb 20;8:e8615. doi: 10.7717/peerj.8615 (PMC7036276; doi:10.7717/peerj.8615)
Supplement: Supplemental Information 2 [file peerj-08-8615-s002.zip › TRMM_3B43 data/TRMM 3B43 data-Year-Month/2006-03.txt]

ncols         249
nrows         175
xllcorner     73.250
yllcorner     6.500
cellsize      0.25000
        0.0000        0.0000        0.0000        0.0000        0.0000        0.0000        0.0000        0.0000        0.0000        0.0000        0.0000        0.0000        0.0000        0.0000        0.0000        0.0000        0.0000        0.0000        0.0000        0.0000        0.0000        0.0000        0.0000        0.0000        0.0000        0.0000        0.0000        0.0000        0.0000        0.0000        0.0000        0.0000        0.0000        0.0000        0.0000        0.0000        0.0000        0.0000        0.0000        0.0000        0.0000        0.0000        0.0000        0.0000        0.0000        0.0000        0.0000        0.0000        0.0000        0.0000        0.0000        0.0000        0.0000        0.0000        0.0000        0.0000        0.0000        0.0000        0.0000        0.0000        0.0000        0.0000        0.0000        0.0000        0.0000        0.0000        0.0000        0.0000        0.0000        0.0000        0.0000        0.0000        0.0000        0.0000        0.0000        0.0000        0.0000        0.0000        0.0000        0.0000        0.0000        0.0000        0.0000        0.0000        0.0000        0.0000        0.0000        0.0000        0.0000        0.0000        0.0000        0.0000        0.0000        0.0000        0.0000        0.0000        0.0000        0.0000        0.0000        0.0000        0.0000        0.0000        0.0000        0.0000        0.0000        0.0000        0.0000        0.0000        0.0000        0.0000        0.0000        0.0000        0.0000        0.0000        0.0000        0.0000        0.0000        0.0000        0.0000        0.0000        0.0000        0.0000        0.0000        0.0000        0.0000        0.0000        0.0000        0.0000        0.0000        0.0000        0.0000        0.0000        0.0000        0.0000        0.0000        0.0000        0.0000        0.0000        0.0000        0.0000        0.0000        0.0000        0.0000        0.0000        0.0000        0.0000        0.0000        0.0000        0.0000        0.0000        0.0000        0.0000        0.0000        0.0000        0.0000        0.0000        0.0000        0.0000        0.0000        0.0000        0.0000        0.0000        0.0000        0.0000        0.0000        0.0000        0.0000        0.0000        0.0000        0.0000        0.0000        0.0000        0.0000        4.0665        4.0874        2.8437        0.0000        0.0000        0.0000        4.1861        4.4821        4.8491        5.4626        6.4568        6.8264        7.1306        7.3082        7.1275        7.2117        7.5483        8.1026        7.6813        8.3706        8.9330        9.1823       10.7188       11.0571       11.3159       11.6256        9.4187        9.7120        9.5798        9.8426       10.9349       10.6766       11.1231       10.5891        9.2308        6.9502        6.3455        6.9089        7.6091        7.8591        8.4281        8.8851       10.0701       10.0056       11.1747       11.4238        0.0000        0.0000        0.0000        0.0000        0.0000        0.0000        0.0000        0.0000        0.0000        0.0000        0.0000        0.0000        0.0000        0.0000        0.0000        0.0000        0.0000        0.0000        0.0000        0.0000        0.0000        0.0000        0.0000        0.0000        0.0000        0.0000        0.0000        0.0000        0.0000        0.0000
        0.0000        0.0000        0.0000        0.0000        0.0000        0.0000        0.0000        0.0000        0.0000        0.0000        0.0000        0.0000        0.0000        0.0000        0.0000        0.0000        0.0000        0.0000        0.0000        0.0000        0.0000        0.0000        0.0000        0.0000        0.0000        0.0000        0.0000        0.0000        0.0000        0.0000        0.0000        0.0000        0.0000        0.0000        0.0000        0.0000        0.0000        0.0000        0.0000        0.0000        0.0000        0.0000        0.0000        0.0000        0.0000        0.0000        0.0000        0.0000        0.0000        0.0000        0.0000        0.0000        0.0000        0.0000        0.0000        0.0000        0.0000        0.0000        0.0000        0.0000        0.0000        0.0000        0.0000        0.0000        0.0000        0.0000        0.0000        0.0000        0.0000        0.0000        0.0000        0.0000        0.0000        0.0000        0.0000        0.0000        0.0000        0.0000        0.0000        0.0000        0.0000        0.0000        0.0000        0.0000        0.0000        0.0000        0.0000        0.0000        0.0000        0.0000        0.0000        0.0000        0.0000        0.0000        0.0000        0.0000        0.0000        0.0000        0.0000        0.0000        0.0000        0.0000        0.0000        0.0000        0.0000        0.0000        0.0000        0.0000        0.0000        0.0000        0.0000        0.0000        0.0000        0.0000        0.0000        0.0000        0.0000        0.0000        0.0000        0.0000        0.0000        0.0000        0.0000        0.0000        0.0000        0.0000        0.0000        0.0000        0.0000        0.0000        0.0000        0.0000        0.0000        0.0000        0.0000        0.0000        0.0000        0.0000        0.0000        0.0000        0.0000        0.0000        0.0000        0.0000        0.0000        0.0000        0.0000        0.0000        0.0000        0.0000        0.0000        0.0000        0.0000        0.0000        0.0000        0.0000        0.0000        0.0000        0.0000        0.0000        0.0000        0.0000        0.0000        0.0000        0.0000        0.0000        0.0000        0.0000        0.0000        0.0000        0.0000        0.0000        3.5182        3.2594        2.9572        1.8212        1.7237        1.7714        2.0272        2.9269        3.3246        3.7813        4.4874        5.5576        6.1217        6.3582        6.6009        6.3478        6.5042        7.0284        7.6985        7.4697        8.8254        9.7762        9.1794       10.8841       11.3412       12.4987       12.1644        9.5283        9.8823       10.6043       10.8029       12.3786       12.5289       12.3446       10.6166        8.3706        7.6812        7.1081        7.0761        7.7070        8.3227        8.9788        9.6230       10.5909       11.4328       11.6011       12.8692       13.7220       14.8194       16.3828       17.9081       21.6471       22.5533       24.5728        0.0000        0.0000        0.0000        0.0000        0.0000        0.0000        0.0000        0.0000        0.0000        0.0000        0.0000        0.0000        0.0000        0.0000        0.0000        0.0000        0.0000        0.0000        0.0000        0.0000        0.0000        0.0000        0.0000
        0.0000        0.0000        0.0000        0.0000        0.0000        0.0000        0.0000        0.0000        0.0000        0.0000        0.0000        0.0000        0.0000        0.0000        0.0000        0.0000        0.0000        0.0000        0.0000        0.0000        0.0000        0.0000        0.0000        0.0000        0.0000        0.0000        0.0000        0.0000        0.0000        0.0000        0.0000        0.0000        0.0000        0.0000        0.0000        0.0000        0.0000        0.0000        0.0000        0.0000        0.0000        0.0000        0.0000        0.0000        0.0000        0.0000        0.0000        0.0000        0.0000        0.0000        0.0000        0.0000        0.0000        0.0000        0.0000        9.6544        0.0000        5.9609        4.7206        0.0000        0.0000        0.0000        0.0000        0.0000        0.0000        0.0000        0.0000        0.0000        0.0000        0.0000        0.0000        0.0000        0.0000        0.0000        0.0000        0.0000        0.0000        0.0000        0.0000        0.0000        0.0000        0.0000        0.0000        0.0000        0.0000        0.0000        0.0000        0.0000        0.0000        0.0000        0.0000        0.0000        0.0000        0.0000        0.0000        0.0000        0.0000        0.0000        0.0000        0.0000        0.0000        0.0000        0.0000        0.0000        0.0000        0.0000        0.0000        0.0000        0.0000        0.0000        0.0000        0.0000        0.0000        0.0000        0.0000        0.0000        0.0000        0.0000        0.0000        0.0000        0.0000        0.0000        0.0000        0.0000        0.0000        0.0000        0.0000        0.0000        0.0000        0.0000        0.0000        0.0000        0.0000        0.0000        0.0000        0.0000        0.0000        0.0000        0.0000        0.0000        0.0000        0.0000        0.0000        0.0000        0.0000        0.0000        0.0000        0.0000        0.0000        0.0000        0.0000        0.0000        0.0000        0.0000        0.0000        0.0000        0.0000        0.0000        0.0000        0.0000        0.0000        0.0000        0.0000        0.0000        0.0000        0.0000        0.0000        0.0000        0.0000        0.0000        0.0000        3.7673        3.2504        3.1610        2.4626        2.9316        6.5059        5.6481        4.5949        3.1589        2.6563        3.4499        4.2134        5.1627        5.5452        5.8709        6.2201        6.0516        6.4814        7.0497        8.2857        8.4750        9.0874        8.8537       10.4365       12.3671       12.2356       13.2343       13.0429        9.3636       11.5014       13.0017       10.4413       11.7961       13.0609       11.7093       10.5294        8.8335        8.5041        7.8256        7.7467        8.5954        9.5687       10.1124       10.9683       12.2227       12.6708       13.6897       14.6600       16.0210       17.4037       18.9690       20.5701       24.6464       26.5200       28.2741       29.1541        0.0000        0.0000        0.0000        0.0000        0.0000        0.0000        0.0000        0.0000        0.0000        0.0000        0.0000        0.0000        0.0000        0.0000        0.0000        0.0000        0.0000        0.0000        0.0000        0.0000        0.0000        0.0000
        0.0000        0.0000        0.0000        0.0000        0.0000        0.0000        0.0000        0.0000        0.0000        0.0000        0.0000        0.0000        0.0000        0.0000        0.0000        0.0000        0.0000        0.0000        0.0000        0.0000        0.0000        0.0000        0.0000        0.0000        0.0000        0.0000        0.0000        0.0000        0.0000        0.0000        0.0000        0.0000        0.0000        0.0000        0.0000        0.0000        0.0000        0.0000        0.0000        0.0000        0.0000        0.0000        0.0000        0.0000        0.0000        0.0000        0.0000        0.0000        0.0000        0.0000        0.0000        0.0000        0.0000       12.5814       11.4755        9.5825        7.5503        6.4283        5.2064        2.1974        0.0000        0.0000        0.0000        0.0000        0.0000        0.0000        0.0000        0.0000        0.0000        0.0000        0.0000        0.0000        0.0000        0.0000        0.0000        0.0000        0.0000        0.0000        0.0000        0.0000        0.0000        0.0000        0.0000        0.0000        0.0000        0.0000        0.0000        0.0000        0.0000        0.0000        0.0000        0.0000        0.0000        0.0000        0.0000        0.0000        0.0000        0.0000        0.0000        0.0000        0.0000        0.0000        0.0000        0.0000        0.0000        0.0000        0.0000        0.0000        0.0000        0.0000        0.0000        0.0000        0.0000        0.0000        0.0000        0.0000        0.0000        0.0000        0.0000        0.0000        0.0000        0.0000        0.0000        0.0000        0.0000        0.0000        0.0000        0.0000        0.0000        0.0000        0.0000        0.0000        0.0000        0.0000        0.0000        0.0000        0.0000        0.0000        0.0000        0.0000        0.0000        0.0000        0.0000        0.0000        0.0000        0.0000        0.0000        0.0000        0.0000        0.0000        0.0000        0.0000        0.0000        0.0000        0.0000        0.0000        0.0000        0.0000        0.0000        0.0000        0.0000        0.0000        0.0000        0.0000        0.0000        0.0000        0.0000        0.0000        0.0000        0.0000        4.4380        3.3423        3.1669        2.9444        3.6074        8.6940        9.2840        6.7104        9.2434        4.9788        2.5885        3.1471        3.8629        4.7439        5.1967        5.7419        6.1005        6.2270        6.7739        7.8082        9.4890        9.6735       10.9913       11.7477       10.1652       11.1222       12.6524       13.1635       13.4997       12.8868       20.7950       22.5690       12.7265       13.0376       11.3963       10.0983        9.6680        8.5334        8.0331        8.3394        7.7851        9.8348       10.3911       10.9443       12.3081       13.7610       14.6731       16.5360       18.2226       19.5956       22.0009       23.8199       25.5279       28.9764       30.5196       30.6274       32.8491       32.7700       33.6558        0.0000        0.0000        0.0000        0.0000        0.0000        0.0000        0.0000        0.0000        0.0000        0.0000        0.0000        0.0000        0.0000        0.0000        0.0000        0.0000        0.0000        0.0000        0.0000        0.0000
        0.0000        0.0000        0.0000        0.0000        0.0000        0.0000        0.0000        0.0000        0.0000        0.0000        0.0000        0.0000        0.0000        0.0000        0.0000        0.0000        0.0000        0.0000        0.0000        0.0000        0.0000        0.0000        0.0000        0.0000        0.0000        0.0000        0.0000        0.0000        0.0000        0.0000        0.0000        0.0000        0.0000        0.0000        0.0000        0.0000        0.0000        0.0000        0.0000        0.0000        0.0000        0.0000        0.0000        0.0000        0.0000        0.0000        0.0000        0.0000        0.0000        0.0000        0.0000        0.0000        0.0000       11.0176        9.4557       11.4219       10.6499        8.7082        7.2738        5.3353        0.0000        0.0000        0.0000        0.0000        0.0000        0.0000        0.0000        0.0000        0.0000        0.0000        0.0000        0.0000        0.0000        0.0000        0.0000        0.0000        0.0000        0.0000        0.0000        0.0000        0.0000        0.0000        0.0000        0.0000        0.0000        0.0000        0.0000        0.0000        0.0000        0.0000        0.0000        0.0000        0.0000        0.0000        0.0000        0.0000        0.0000        0.0000        0.0000        0.0000        0.0000        0.0000        0.0000        0.0000        0.0000        0.0000        0.0000        0.0000        0.0000        0.0000        0.0000        0.0000        0.0000        0.0000        0.0000        0.0000        0.0000        0.0000        0.0000        0.0000        0.0000        0.0000        0.0000        0.0000        0.0000        0.0000        0.0000        0.0000        0.0000        0.0000        0.0000        0.0000        0.0000        0.0000        0.0000        0.0000        0.0000        0.0000        0.0000        0.0000        0.0000        0.0000        0.0000        0.0000        0.0000        0.0000        0.0000        0.0000        0.0000        0.0000        0.0000        0.0000        0.0000        0.0000        0.0000        0.0000        0.0000        0.0000        0.0000        0.0000        0.0000        0.0000        0.0000        0.0000        0.0000        0.0000        0.0000        0.0000        0.0000        0.0000        3.0727        1.7585        1.6308        2.1369       15.9029       11.4836       10.1132        7.3144        7.0163        3.3304        3.0813        3.9417        3.8158        4.2919        4.8808        5.3880        6.0505        7.0723        7.3610        8.0853        9.9011        9.4792        9.7602        9.0375        9.3344       12.6553       13.0377       12.9038       14.2954       16.7432       18.8088       19.8133       16.1391       13.3610       13.2973       10.8693        8.7886        7.8883        7.5759        7.4594        8.2647       10.3360       11.4088       12.6050       13.6605       16.7507       18.4653       20.1638       22.0358       25.6431       28.6596       29.1849       30.6695       30.4407       32.0204       33.4766       36.1771       35.8341       36.5088       38.7026       41.8077        0.0000        0.0000        0.0000        0.0000        0.0000        0.0000        0.0000        0.0000        0.0000        0.0000        0.0000        0.0000        0.0000        0.0000        0.0000        0.0000        0.0000        0.0000
        0.0000        0.0000        0.0000        0.0000        0.0000        0.0000        0.0000        0.0000        0.0000        0.0000        0.0000        0.0000        0.0000        0.0000        0.0000        0.0000        0.0000        0.0000        0.0000        0.0000        0.0000        0.0000        0.0000        0.0000        0.0000        0.0000        0.0000        0.0000        0.0000        0.0000        0.0000        0.0000        0.0000        0.0000        0.0000        0.0000        0.0000        0.0000        0.0000        0.0000        0.0000        0.0000        0.0000        0.0000        0.0000        0.0000        0.0000        0.0000        0.0000        0.0000       13.2433       11.1093        9.8689        9.1484        8.9750       11.5420       11.3608        9.7843        8.2228        6.3713        5.3469        4.1259        0.0000        0.0000        0.0000        0.0000        0.0000        0.0000        0.0000        0.0000        0.0000        0.0000        0.0000        0.0000        0.0000        0.0000        0.0000        0.0000        0.0000        0.0000        0.0000        0.0000        0.0000        0.0000        0.0000        0.0000        0.0000        0.0000        0.0000        0.0000        0.0000        0.0000        0.0000        0.0000        0.0000        0.0000        0.0000        0.0000        0.0000        0.0000        0.0000        0.0000        0.0000        0.0000        0.0000        0.0000        0.0000        0.0000        0.0000        0.0000        0.0000        0.0000        0.0000        0.0000        0.0000        0.0000        0.0000        0.0000        0.0000        0.0000        0.0000        0.0000        0.0000        0.0000        0.0000        0.0000        0.0000        0.0000        0.0000        0.0000        0.0000        0.0000        0.0000        0.0000        0.0000        0.0000        0.0000        0.0000        0.0000        0.0000        0.0000        0.0000        0.0000        0.0000        0.0000        0.0000        0.0000        0.0000        0.0000        0.0000        0.0000        0.0000        0.0000        0.0000        0.0000        0.0000        0.0000        0.0000        0.0000        0.0000        0.0000        0.0000        0.0000        0.0000        0.0000        0.0000        0.0000        0.0000        0.0000        3.0636        2.3520        1.3740        1.3735        2.2131       11.4634       16.3614        9.5646        6.5121        3.8406        2.3873        2.9563        3.4179        3.7280        4.2333        4.7263        5.3592        6.2199        7.0067        7.8388        8.5530        9.5364        8.5819        9.8913        9.1683       10.0809       12.0720       12.1472       13.5076       16.1504       19.0133       19.4988       15.4701       12.7337       11.7698       11.3078       10.5077        9.7879        9.2757        9.3280        9.2936        9.7474       11.8092       13.0023       14.7476       16.3492       20.4375       21.9607       23.7159       25.8053       29.5750       30.8238       32.6193       33.1489       34.4719       35.8968       37.5914       37.9175       39.9343       39.7279       41.8894       44.6656        0.0000        0.0000        0.0000        0.0000        0.0000        0.0000        0.0000        0.0000        0.0000        0.0000        0.0000        0.0000        0.0000        0.0000       70.5623       75.0663       80.8158        0.0000
        0.0000        0.0000        0.0000        0.0000        0.0000        0.0000        0.0000        0.0000        0.0000        0.0000        0.0000        0.0000        0.0000        0.0000        0.0000        0.0000        0.0000        0.0000        0.0000        0.0000        0.0000        0.0000        0.0000        0.0000        0.0000        0.0000        0.0000        0.0000        0.0000        0.0000        0.0000        0.0000        0.0000        0.0000        0.0000        0.0000        0.0000        0.0000        0.0000        0.0000        0.0000        0.0000        0.0000        0.0000        0.0000        0.0000        0.0000        0.0000       15.6978       15.0823       13.0747       10.8605       10.0887       10.2211       10.1175       12.2921       11.1904       10.1398        9.0089        7.2495        6.2908        5.0108        3.7170        0.0000        0.0000        0.0000        0.0000        0.0000        0.0000        0.0000        0.0000        0.0000        0.0000        0.0000        0.0000        0.0000        0.0000        0.0000        0.0000        0.0000        0.0000        0.0000        0.0000        0.0000        0.0000        0.0000        0.0000        0.0000        0.0000        0.0000        0.0000        0.0000        0.0000        0.0000        0.0000        0.0000        0.0000        0.0000        0.0000        0.0000        0.0000        0.0000        0.0000        0.0000        0.0000        0.0000        0.0000        0.0000        0.0000        0.0000        0.0000        0.0000        0.0000        0.0000        0.0000        0.0000        0.0000        0.0000        0.0000        0.0000        0.0000        0.0000        0.0000        0.0000        0.0000        0.0000        0.0000        0.0000        0.0000        0.0000        0.0000        0.0000        0.0000        0.0000        0.0000        0.0000        0.0000        0.0000        0.0000        0.0000        0.0000        0.0000        0.0000        0.0000        0.0000        0.0000        0.0000        0.0000        0.0000        0.0000        0.0000        0.0000        0.0000        0.0000        0.0000        0.0000        0.0000        0.0000        0.0000        0.0000        0.0000        0.0000        0.0000        0.0000        0.0000        0.0000        0.0000        0.0000        3.7491        2.9944        2.5968        1.4445        1.6036        2.1351        2.5696        5.8404        5.6923        2.7215        2.8520        2.5840        3.0867        3.4518        3.8142        4.2971        4.9317        5.7520        6.6357        7.6340        8.4307        9.4023       10.0737       10.1281       11.1900       12.5083       12.4815       13.1887       13.0350       14.2826       14.7962       14.3150       12.5708       11.2774       11.8160       10.7929       10.7744       10.9691       11.2792       11.3603        9.7400       10.3843       12.5603       14.5469       15.0066       16.2740       17.8120       22.6915       24.0938       26.3274       29.0862       33.6846       36.1994       35.2604       36.5938       36.9148       39.1234       40.1269       40.8693       43.9615       42.2896       44.1760       47.0055       51.4988        0.0000        0.0000        0.0000        0.0000        0.0000        0.0000        0.0000        0.0000        0.0000       63.1128       65.5657       67.7985       69.6400       72.8698       79.1713       83.1765       87.8281
        0.0000        0.0000        0.0000        0.0000        0.0000        0.0000        0.0000        0.0000        0.0000        0.0000        0.0000        0.0000        0.0000        0.0000        0.0000        0.0000        0.0000        0.0000        0.0000        0.0000        0.0000        0.0000        0.0000        0.0000        0.0000        0.0000        0.0000        0.0000        0.0000        0.0000        0.0000        0.0000        0.0000        0.0000        0.0000        0.0000        0.0000        0.0000        0.0000        0.0000        0.0000        0.0000        0.0000        0.0000        0.0000        0.0000        0.0000        0.0000       16.3065       15.0606       13.9242       10.9339        9.6070        8.8816        8.9783       10.8144       10.6579       10.0889        9.2444        7.7487        6.8268        5.8313        4.7005        1.5310        1.0675        0.7819        0.8380        0.0000        0.0000        0.0000        0.0000        0.0000        0.0000        0.0000        0.0000        0.0000        0.0000        0.0000        0.0000        0.0000        0.0000        0.0000        0.0000        0.0000        0.0000        0.0000        0.0000        0.0000        0.0000        0.0000        0.0000        0.0000        0.0000        0.0000        0.0000        0.0000        0.0000        0.0000        0.0000        0.0000        0.0000        0.0000        0.0000        0.0000        0.0000        0.0000        0.0000        0.0000        0.0000        0.0000        0.0000        0.0000        0.0000        0.0000        0.0000        0.0000        0.0000        0.0000        0.0000        0.0000        0.0000        0.0000        0.0000        0.0000        0.0000        0.0000        0.0000        0.0000        0.0000        0.0000        0.0000        0.0000        0.0000        0.0000        0.0000        0.0000        0.0000        0.0000        0.0000        0.0000        0.0000        0.0000        0.0000        0.0000        0.0000        0.0000        0.0000        0.0000        0.0000        0.0000        0.0000        0.0000        0.0000        0.0000        0.0000        0.0000        0.0000        0.0000        0.0000        0.0000        0.0000        0.0000        0.0000        0.0000        0.0000        0.0000        0.0000        0.0000        4.4055        4.0821        3.6785        2.3144        2.0153        1.7842        1.9528        3.7544        5.0518        7.2381        5.6657        2.9301        3.2956        3.9084        4.3183        4.9670        5.6538        6.3674        6.9868        7.9149        8.6141        9.2265        9.9046        9.4155        9.6264       10.6387       10.7686       11.8291       12.2863       12.1554       12.3517       13.0225       13.1385       13.2969       12.3053       12.5231       13.8630       12.4857       12.3997       11.8314       11.7496       11.4934       13.2831       17.3318       18.3728       18.9517       20.4067       23.9182       27.1550       29.2887       30.7478       34.0239       36.2093       37.7519       39.9073       40.0929       45.9557       46.4815       42.1022       43.8412       43.0887       44.0129       43.7738        0.0000        0.0000        0.0000        0.0000        0.0000        0.0000       66.5979       65.5559       58.7640       58.3556       59.7446       64.5153       65.5693       67.3386       71.6703       79.1246        0.0000        0.0000
        0.0000        0.0000        0.0000        0.0000        0.0000        0.0000        0.0000        0.0000        0.0000        0.0000        0.0000        0.0000        0.0000        0.0000        0.0000        0.0000        0.0000        0.0000        0.0000        0.0000        0.0000        0.0000        0.0000        0.0000        0.0000        0.0000        0.0000        0.0000        0.0000        0.0000        0.0000        0.0000        0.0000        0.0000        0.0000        0.0000        0.0000        0.0000        0.0000        0.0000        0.0000        0.0000        0.0000        0.0000        0.0000        0.0000        0.0000        0.0000       21.3533       19.7877       17.8309       15.0700       13.1003       11.1043       10.7706        9.8432        9.6613        9.3233        8.5607        8.9017        8.1919        7.4343        6.3448        4.8140        3.6726        2.8023        2.2324        1.1939        0.7317        0.0000        0.0000        0.0000        0.0000        0.0000        0.0000        0.0000        0.0000        0.0000        0.0000        0.0000        0.0000        0.0000        0.0000        0.0000        0.0000        0.0000        0.0000        0.0000        0.0000        0.0000        0.0000        0.0000        0.0000        0.0000        0.0000        0.0000        0.0000        0.0000        0.0000        0.0000        0.0000        0.0000        0.0000        0.0000        0.0000        0.0000        0.0000        0.0000        0.0000        0.0000        0.0000        0.0000        0.0000        0.0000        0.0000        0.0000        0.0000        0.0000        0.0000        0.0000        0.0000        0.0000        0.0000        0.0000        0.0000        0.0000        0.0000        0.0000        0.0000        0.0000        0.0000        0.0000        0.0000        0.0000        0.0000        0.0000        0.0000        0.0000        0.0000        0.0000        0.0000        0.0000        0.0000        0.0000        0.0000        0.0000        0.0000        0.0000        0.0000        0.0000        0.0000        0.0000        0.0000        0.0000        0.0000        0.0000        0.0000        0.0000        0.0000        0.0000        0.0000        0.0000        0.0000        0.0000        0.0000        0.0000        0.0000        0.0000        6.0411        6.1965        5.7942        5.8284        5.3823        5.4780        6.3814        8.5532       16.4788       18.4114       11.2482        6.3367        2.9716        3.5571        4.2490        5.1991        5.7364        6.2239        6.8585        7.2314        7.7840        8.1375        8.4199        7.5421        8.1194        7.2253        8.4666        9.9860       10.5759        9.8647       10.9323       10.7049       10.6752       10.5731       10.4098       11.9574       12.0456       10.3805       12.1556       11.9952       13.2556       14.8090       15.7369       19.3662       19.4067       21.0924       24.3816       36.7047       33.9254       31.7861       32.6315       32.2134       33.6317       35.4363       41.1656       47.1247       50.4743       50.2457       43.0204       50.2572       60.7364       47.7502       48.2881       48.4385       46.6057       46.6037       47.5231       44.6111       45.8512       45.8814       47.4773       49.1730       50.1848       52.3353       55.5295       58.6134       63.1366       68.8240       75.7472        0.0000        0.0000
        0.0000        0.0000        0.0000        0.0000        0.0000        0.0000        0.0000        0.0000        0.0000        0.0000        0.0000        0.0000        0.0000        0.0000        0.0000        0.0000        0.0000        0.0000        0.0000        0.0000        0.0000        0.0000        0.0000        0.0000        0.0000        0.0000        0.0000        0.0000        0.0000        0.0000        0.0000        0.0000        0.0000        0.0000        0.0000        0.0000        0.0000        0.0000        0.0000        0.0000        0.0000        0.0000        0.0000        0.0000        0.0000        0.0000        0.0000        0.0000       21.3447       18.4302       16.5322       12.5781       10.7639       10.2549        9.9886        9.9436        9.5014        8.6906        8.3430        9.1215        8.7776        8.2610        7.1959        5.7642        4.7188        3.7693        2.9705        1.4044        0.9300        0.6801        0.0000        0.0000        0.0000        0.0000        0.0000        0.0000        0.0000        0.0000        0.0000        0.0000        0.0000        0.0000        0.0000        0.0000        0.0000        0.0000        0.0000        0.0000        0.0000        0.0000        0.0000        0.0000        0.0000        0.0000        0.0000        0.0000        0.0000        0.0000        0.0000        0.0000        0.0000        0.0000        0.0000        0.0000        0.0000        0.0000        0.0000        0.0000        0.0000        0.0000        0.0000        0.0000        0.0000        0.0000        0.0000        0.0000        0.0000        0.0000        0.0000        0.0000        0.0000        0.0000        0.0000        0.0000        0.0000        0.0000        0.0000        0.0000        0.0000        0.0000        0.0000        0.0000        0.0000        0.0000        0.0000        0.0000        0.0000        0.0000        0.0000        0.0000        0.0000        0.0000        0.0000        0.0000        0.0000        0.0000        0.0000        0.0000        0.0000        0.0000        0.0000        0.0000        0.0000        0.0000        0.0000        0.0000        0.0000        0.0000        0.0000        0.0000        0.0000        0.0000        0.0000        0.0000        0.0000        0.0000        0.0000        0.0000        0.0000        7.3865        7.3204        8.1554        9.5621        9.7961        0.0000        9.4989       14.2434       13.4890        0.0000        0.0000        0.0000        4.1810        5.0832        6.0722        6.3957        6.9871        7.5547        7.6900        8.1856        8.6566        8.5324        7.5891        7.8706        7.6141        8.1269        9.9300        9.9479       11.7189       11.6901       14.1551       15.2776       10.8735        9.5389        8.7685        8.8854       11.5437       12.0362       16.3278       16.5746       16.0654       15.7396       21.1859       22.8335       25.2179       27.0059       31.0051       34.0562       36.4971       35.4003       33.8334       35.5404       36.4280       43.3971       49.6192       45.3733       50.0042       48.3963       51.1027       49.8296       50.0394       53.1022       48.6110       47.1863       43.7531       42.9308       41.5464       41.1608       45.6324       45.3086       45.6439       47.9437       50.7696       54.4381       57.7799       61.5983       67.9141       74.6617        0.0000        0.0000
        0.0000        0.0000        0.0000        0.0000        0.0000        0.0000        0.0000        0.0000        0.0000        0.0000        0.0000        0.0000        0.0000        0.0000        0.0000        0.0000        0.0000        0.0000        0.0000        0.0000        0.0000        0.0000        0.0000        0.0000        0.0000        0.0000        0.0000        0.0000        0.0000        0.0000        0.0000        0.0000        0.0000        0.0000        0.0000        0.0000        0.0000        0.0000       18.2373       18.8056       19.2709        0.0000        0.0000        0.0000        0.0000        0.0000        0.0000        0.0000       18.8466       16.7402       15.0229       11.6500       10.4516        8.6501        8.4441        8.7833        8.3046        7.9677        7.7146        8.7643        8.7662        9.3630        8.2526        6.6660        6.1555        5.2019        4.2772        1.6711        1.1127        0.7463        0.0000        0.0000        0.0000        0.0000        0.0000        0.0000        0.0000        0.0000        0.0000        0.0000        0.0000        0.0000        0.0000        0.0000        0.0000        0.0000        0.0000        0.0000        0.0000        0.0000        0.0000        0.0000        0.0000        0.0000        0.0000        0.0000        0.0000        0.0000        0.0000        0.0000        0.0000        0.0000        0.0000        0.0000        0.0000        0.0000        0.0000        0.0000        0.0000        0.0000        0.0000        0.0000        0.0000        0.0000        0.0000        0.0000        0.0000        0.0000        0.0000        0.0000        0.0000        0.0000        0.0000        0.0000        0.0000        0.0000        0.0000        0.0000        0.0000        0.0000        0.0000        0.0000        0.0000        0.0000        0.0000        0.0000        0.0000        0.0000        0.0000        0.0000        0.0000        0.0000        0.0000        0.0000        0.0000        0.0000        0.0000        0.0000        0.0000        0.0000        0.0000        0.0000        0.0000        0.0000        0.0000        0.0000        0.0000        0.0000        0.0000        0.0000        0.0000        0.0000        0.0000        0.0000        0.0000        0.0000        0.0000        0.0000        0.0000        0.0000        0.0000        0.0000        0.0000        0.0000        0.0000        0.0000        0.0000        0.0000        0.0000        0.0000        0.0000        0.0000        0.0000        6.8115        7.5438        8.3708        8.6183        9.1987        9.6975       10.3729       11.1007        9.4301        9.6265        8.0708        7.4499        9.2642        9.6858       11.6015       11.5863        8.7876        7.3969        8.5902        8.8624        8.3824        9.4376        9.7920       10.7157       11.9333       12.2572       12.8691       17.3075       21.7734       23.3558       24.7062       25.8494       29.6768       36.6862       37.4041       35.2218       33.3381       42.5898       41.9086       41.8167       41.9859       47.4132       48.5932       48.2101       42.0584       41.8668       49.8658       46.5204       47.2734       46.6374       39.3758       37.5472       34.4778       34.8937       40.8434       41.4759       42.6017       44.8591       48.7632       53.5391       57.7115       61.3255       66.7289        0.0000        0.0000        0.0000
        0.0000        0.0000        0.0000        0.0000        0.0000        0.0000        0.0000        0.0000        0.0000        0.0000        0.0000        0.0000        0.0000        0.0000        0.0000        0.0000        0.0000        0.0000        0.0000        0.0000        0.0000        0.0000        0.0000        0.0000        0.0000        0.0000        0.0000        0.0000        0.0000        0.0000        0.0000        0.0000        0.0000        0.0000        0.0000        0.0000        0.0000        0.0000       20.2696       25.1871       25.6222       23.2270       22.2728       24.3280       23.9497       23.2598       22.3593       19.7962       15.9399       13.9344       11.9846       10.6904        8.3469       11.6254       11.9057       13.6624        6.8581        7.9222       10.8037        8.9108        8.7599        9.2416        8.2643        6.8150        5.4816        5.3409        4.4152        1.8865        1.6590        0.9979        0.6786        0.1749        0.0000        0.0000        0.0000        0.0000        0.0000        0.0000        0.0000        0.0000        0.0000        0.0000        0.0000        0.0000        0.0000        0.0000        0.0000        0.0000        0.0000        0.0000        0.0000        0.0000        0.0000        0.0000        0.0000        0.0000        0.0000        0.0000        0.0000        0.0000        0.0000        0.0000        0.0000        0.0000        0.0000        0.0000        0.0000        0.0000        0.0000        0.0000        0.0000        0.0000        0.0000        0.0000        0.0000        0.0000        0.0000        0.0000        0.0000        0.0000        0.0000        0.0000        0.0000        0.0000        0.0000        0.0000        0.0000        0.0000        0.0000        0.0000        0.0000        0.0000        0.0000        0.0000        0.0000        0.0000        0.0000        0.0000        0.0000        0.0000        0.0000        0.0000        0.0000        0.0000        0.0000        0.0000        0.0000        0.0000        0.0000        0.0000        0.0000        0.0000        0.0000        0.0000        0.0000        0.0000        0.0000        0.0000        0.0000        0.0000        0.0000        0.0000        0.0000        0.0000        0.0000        0.0000        0.0000        0.0000        0.0000        0.0000        0.0000        0.0000        0.0000        0.0000        0.0000        0.0000        0.0000        0.0000        0.0000        0.0000        0.0000        0.0000        0.0000        0.0000        7.9904        9.0571        9.7564        8.8691        8.4010        8.5753        8.2328        6.6162        7.6868        8.2322        8.4756       10.1181        7.5313        7.6607        7.7089        7.2496        7.4664       12.4847        8.1585        9.2262        9.4838       10.5021       10.0326       10.5334       10.8975       10.9693       12.8924       16.5666       17.1340       18.7616       21.6331       25.3923       37.9485       46.9207       40.2752       40.7119       42.7823       42.9384       34.7665       46.0413       47.9097       46.8020       40.1290       40.3174       40.8310       44.4420       45.7804       39.4755       37.8794       32.7770       32.6704       31.1969       30.1546       31.7685       35.3724       39.4312       43.9729       47.4748       50.8336       54.8795       59.9348        0.0000        0.0000        0.0000        0.0000
        0.0000        0.0000        0.0000        0.0000        0.0000        0.0000        0.0000        0.0000        0.0000        0.0000        0.0000        0.0000        0.0000        0.0000        0.0000        0.0000        0.0000        0.0000        0.0000        0.0000        0.0000        0.0000        0.0000        0.0000        0.0000        0.0000        0.0000        0.0000        0.0000        0.0000        0.0000        0.0000        0.0000        0.0000        0.0000        0.0000        0.0000       17.6121       17.2830       20.8303       20.5435       21.6221       20.5564       19.1966       18.6635       18.6889       15.8482        7.7116        7.1800        6.2977        5.0898        4.5025        5.0691       12.6868        9.8326       13.8902       20.6190       16.0481       12.3943        9.0899        8.1978        9.0585        8.0964        4.9741        4.9901        4.8526        4.1276        3.3466        3.1475        2.2014        1.7316        0.4267        0.0000        0.0000        0.0000        0.0000        0.0000        0.0000        0.0000        0.0000        0.0000        0.0000        0.0000        0.0000        0.0000        0.0000        0.0000        0.0000        0.0000        0.0000        0.0000        0.0000        0.0000        0.0000        0.0000        0.0000        0.0000        0.0000        0.0000        0.0000        0.0000        0.0000        0.0000        0.0000        0.0000        0.0000        0.0000        0.0000        0.0000        0.0000        0.0000        0.0000        0.0000        0.0000        0.0000        0.0000        0.0000        0.0000        0.0000        0.0000        0.0000        0.0000        0.0000        0.0000        0.0000        0.0000        0.0000        0.0000        0.0000        0.0000        0.0000        0.0000        0.0000        0.0000        0.0000        0.0000        0.0000        0.0000        0.0000        0.0000        0.0000        0.0000        0.0000        0.0000        0.0000        0.0000        0.0000        0.0000        0.0000        0.0000        0.0000        0.0000        0.0000        0.0000        0.0000        0.0000        0.0000        0.0000        0.0000        0.0000        0.0000        0.0000        0.0000        0.0000        0.0000        0.0000        0.0000        0.0000        0.0000        0.0000        0.0000        0.0000        0.0000        0.0000        0.0000        0.0000        0.0000        0.0000        0.0000        3.7155        3.9189        4.6529        5.7363        6.7865        0.0000        8.5086        8.4925        5.9281        5.8963        5.9600        6.0018        4.4736        2.7110        2.8012        7.3438        6.7538        7.0192        7.0156        8.5600        8.0767        8.9714       10.8642        8.7967       13.4108        7.6466        6.5155       11.0636        8.5633        7.6843        8.0236        6.6124       11.0267       13.6842       14.8941       16.3723       20.6198       28.8276       39.2887       40.1832       35.9716       30.6317       32.3516       31.9299       34.9951       33.5696       33.3833       33.2268       30.2160       30.0210       30.6493       30.5630       27.7397       23.7212       24.2050       24.8560       24.6846       24.4466       26.5552       30.1508       39.7321       45.1191       49.0465       52.7590       51.8539       55.7227        0.0000        0.0000        0.0000        0.0000
        0.0000        0.0000        0.0000        0.0000        0.0000        0.0000        0.0000        0.0000        0.0000        0.0000        0.0000        0.0000        0.0000        0.0000        0.0000        0.0000        0.0000        0.0000        0.0000        0.0000        0.0000        0.0000        0.0000        0.0000        0.0000        0.0000        0.0000        0.0000        0.0000        0.0000        0.0000        0.0000        0.0000        0.0000        0.0000        0.0000        0.0000       16.2148       16.7957       19.1396       18.8868       18.4316       16.4634       16.4287       15.9796       12.6404       10.5930        5.9513        4.7542        3.8065        3.9876        8.0935       14.1105       10.4576        8.3620       11.5410        7.8378        6.6377        8.1200        4.1236        7.7189        7.2972        6.7226        4.8455        5.4270        4.9424        4.4222        3.7155        3.1490        2.2136        2.0284        0.4887        0.3386        0.0000        0.0000        0.0000        0.0000        0.0000        0.0000        0.0000        0.0000        0.0000        0.0000        0.0000        0.0000        0.0000        0.0000        0.0000        0.0000        0.0000        0.0000        0.0000        0.0000        0.0000        0.0000        0.0000        0.0000        0.0000        0.0000        0.0000        0.0000        0.0000        0.0000        0.0000        0.0000        0.0000        0.0000        0.0000        0.0000        0.0000        0.0000        0.0000        0.0000        0.0000        0.0000        0.0000        0.0000        0.0000        0.0000        0.0000        0.0000        0.0000        0.0000        0.0000        0.0000        0.0000        0.0000        0.0000        0.0000        0.0000        0.0000        0.0000        0.0000        0.0000        0.0000        0.0000        0.0000        0.0000        0.0000        0.0000        0.0000        0.0000        0.0000        0.0000        0.0000        0.0000        0.0000        0.0000        0.0000        0.0000        0.0000        0.0000        0.0000        0.0000        0.0000        0.0000        0.0000        0.0000        0.0000        0.0000        0.0000        0.0000        0.0000        0.0000        0.0000        0.0000        0.0000        0.0000        0.0000        0.0000        0.0000        0.0000        0.0000        0.0000        0.0000        6.4168        3.8971        2.7941        2.9910        3.3185        3.6949        4.5493        5.9140        7.0390        7.8270        8.1195        7.8252        5.3519        5.4609        5.4287        5.0327        3.9435        5.7050        4.3509        6.1545        6.5917        6.0717        6.7294        6.8021        8.2523        7.9600        8.4216       11.2127       39.2759       12.3205        5.2652       11.8138       12.9138       17.7379        6.2210        5.1800       11.5377       10.2671       12.9688       14.5252       20.2855       23.7836       25.9559       28.5884       29.7524       32.0753       29.9698       29.3984       27.7377       28.4271       29.6365       28.2566       25.6338       25.6950       23.9721       22.7444       21.3590       20.7563       19.6952       19.6159       20.9188       21.4833       24.0569       28.7097       38.6447       43.8128       48.6286       51.0645       50.6266        0.0000        0.0000        0.0000        0.0000        0.0000
        0.0000        0.0000        0.0000        0.0000        0.0000        0.0000        0.0000        0.0000        0.0000        0.0000        0.0000        0.0000        0.0000        0.0000        0.0000        0.0000        0.0000        0.0000        0.0000        0.0000        0.0000        0.0000        0.0000        0.0000        0.0000        0.0000        0.0000        0.0000        0.0000        0.0000        0.0000        0.0000        0.0000        0.0000        0.0000        0.0000       15.7519       14.4285       14.2782       14.7053       14.2838       13.7681       13.1283       12.5421       11.8627       10.2111        8.6068        5.2751        4.0780        3.5574        4.4337        7.6590        7.7037        7.6105        9.8793        9.2505        6.8778        4.3011       17.2960       15.4964        6.6236        6.1488        5.3882        4.6421        4.8008        4.5905        4.3171        3.5950        3.3757        2.5557        2.0525        0.7613        0.0000        0.0000        0.0000        0.0000        0.0000        0.0000        0.0000        0.0000        0.0000        0.0000        0.0000        0.0000        0.0000        0.0000        0.0000        0.0000        0.0000        0.0000        0.0000        0.0000        0.0000        0.0000        0.0000        0.0000        0.0000        0.0000        0.0000        0.0000        0.0000        0.0000        0.0000        0.0000        0.0000        0.0000        0.0000        0.0000        0.0000        0.0000        0.0000        0.0000        0.0000        0.0000        0.0000        0.0000        0.0000        0.0000        0.0000        0.0000        0.0000        0.0000        0.0000        0.0000        0.0000        0.0000        0.0000        0.0000        0.0000        0.0000        0.0000        0.0000        0.0000        0.0000        0.0000        0.0000        0.0000        0.0000        0.0000        0.0000        0.0000        0.0000        0.0000        0.0000        0.0000        0.0000        0.0000        0.0000        0.0000        0.0000        0.0000        0.0000        0.0000        0.0000        0.0000        0.0000        0.0000        0.0000        0.0000        0.0000        0.0000        0.0000        0.0000        0.0000        0.0000        0.0000        0.0000        0.0000        0.0000        0.0000        0.0000        0.0000        6.2016        5.5183        4.8231        3.4346        3.5878        3.4474        3.3585        3.4694        3.5012        4.2753        5.0640        6.1279        7.0234        7.5486        7.1276        4.4532        4.2366        4.7846        4.7621        3.9860        4.9127        7.3940        7.5680        5.5226        5.8486        5.8540        5.9659        6.7385        6.5563        6.5488        5.7986       15.7996       22.1763        5.4162       11.9836        9.9961        5.2775        8.1566       10.7798       15.4103       11.4600       13.5687       15.2409       16.6419       16.6303       22.1674       26.9651       24.8906       32.3730       35.0787       27.5530       26.2768       27.4187       24.6169       24.1966       23.2435       22.6454       20.2518       21.1841       18.8432       16.8041       16.0197       17.9931       20.3707       22.0874       24.4080       30.8386       40.8558       46.5122       51.8495       53.4964       49.9949        0.0000        0.0000        0.0000        0.0000        0.0000
        0.0000        0.0000        0.0000        0.0000        0.0000        0.0000        0.0000        0.0000        0.0000        0.0000        0.0000        0.0000        0.0000        0.0000        0.0000        0.0000        0.0000        0.0000        0.0000        0.0000        0.0000        0.0000        0.0000        0.0000        0.0000        0.0000        0.0000        0.0000        0.0000        0.0000        0.0000        0.0000        0.0000        0.0000        0.0000       15.2042       12.3936       11.9191       12.6256       11.9537       12.0479       11.5836       11.6007       11.5110        9.9476        8.7817        8.2129        4.7542        4.3121        3.5174        6.6554       12.3031        3.0873        5.0447        7.3720        6.1280        4.0077        3.4768        2.8176        4.0518        5.7556        4.4600        4.7978        4.8272        4.5398        4.8097        4.4260        3.7839        3.8685        2.9270        2.7882        0.8726        0.0000        0.0000        0.0000        0.0000        0.0000        0.0000        0.0000        0.0000        0.0000        0.0000        0.0000        0.0000        0.0000        0.0000        0.0000        0.0000        0.0000        0.0000        0.0000        0.0000        0.0000        0.0000        0.0000        0.0000        0.0000        0.0000        0.0000        0.0000        0.0000        0.0000        0.0000        0.0000        0.0000        0.0000        0.0000        0.0000        0.0000        0.0000        0.0000        0.0000        0.0000        0.0000        0.0000        0.0000        0.0000        0.0000        0.0000        0.0000        0.0000        0.0000        0.0000        0.0000        0.0000        0.0000        0.0000        0.0000        0.0000        0.0000        0.0000        0.0000        0.0000        0.0000        0.0000        0.0000        0.0000        0.0000        0.0000        0.0000        0.0000        0.0000        0.0000        0.0000        0.0000        0.0000        0.0000        0.0000        0.0000        0.0000        0.0000        0.0000        0.0000        0.0000        0.0000        0.0000        0.0000        0.0000        0.0000        0.0000        0.0000        0.0000        0.0000        0.0000        0.0000        0.0000        0.0000        0.0000        0.0000        0.0000        0.0000        5.5992        5.0790        5.1456        4.7084        3.3651        3.0096        3.5921        3.5858        3.4270        3.0197        3.4525        4.0950        5.0075        5.7826        5.9527        5.8269        3.2260        2.9958        2.6614        3.5222        3.4923        5.5170        5.6146        1.6686        4.5655        5.0100        5.2457        5.2388        6.2555        6.0505        5.9214        5.8691       25.1122       29.7042       18.1249        4.6639        8.8342        3.7258        4.1885        4.9260        8.2659       10.3654       11.8569       11.2108       13.8589       14.7577       18.4627       20.7552       19.9976       22.8800       24.3975       26.6524       27.7691       26.8843       25.0156       22.6289       19.6451       18.0149       17.0320       18.0127       17.8765       16.3899       16.6999       18.9658       20.4730       23.1804       28.4613       34.9210       49.5701       51.6423       54.1607       55.1449       51.8591        0.0000        0.0000        0.0000        0.0000        0.0000
        0.0000        0.0000        0.0000        0.0000        0.0000        0.0000        0.0000        0.0000        0.0000        0.0000        0.0000        0.0000        0.0000        0.0000        0.0000        0.0000        0.0000        0.0000        0.0000        0.0000        0.0000        0.0000        0.0000        0.0000        0.0000        0.0000        0.0000        0.0000        0.0000        0.0000        0.0000        0.0000        0.0000        0.0000        0.0000        5.2072        4.9550       11.3990       12.3148       14.4566       10.5167        9.6744        9.0519        7.9054        7.4539        6.8404        6.3628        6.5069        5.8942       35.7446       95.6549      103.8030       58.1594        5.4718        6.6189        5.5944        8.2741       12.7074        5.7112        4.0686        4.2143        4.6795        5.0542        4.4058        4.3371        4.2948        4.2249        4.1603        4.0133        4.0091        3.0653        2.3195        0.0000        0.0000        0.0000        0.0000        0.0000        0.0000        0.0000        0.0000        0.0000        0.0000        0.0000        0.0000        0.0000        0.0000        0.0000        0.0000        0.0000        0.0000        0.0000        0.0000        0.0000        0.0000        0.0000        0.0000        0.0000        0.0000        0.0000        0.0000        0.0000        0.0000        0.0000        0.0000        0.0000        0.0000        0.0000        0.0000        0.0000        0.0000        0.0000        0.0000        0.0000        0.0000        0.0000        0.0000        0.0000        0.0000        0.0000        0.0000        0.0000        0.0000        0.0000        0.0000        0.0000        0.0000        0.0000        0.0000        0.0000        0.0000        0.0000        0.0000        0.0000        0.0000        0.0000        0.0000        0.0000        0.0000        0.0000        0.0000        0.0000        0.0000        0.0000        0.0000        0.0000        0.0000        0.0000        0.0000        0.0000        0.0000        0.0000        0.0000        0.0000        0.0000        0.0000        0.0000        0.0000        0.0000        0.0000        0.0000        0.0000        0.0000        0.0000        0.0000        0.0000        0.0000        0.0000        0.0000        0.0000        0.0000        6.5802        4.6523        3.9300        4.0913        3.1057        2.0342        2.3998        2.2865        2.5123        2.0758        1.7683        1.7580        2.4581        2.8444        3.3671        3.5530        3.6748        2.5011        3.2598        5.1468        3.7233        4.5001        5.8586        3.4518        3.2557        4.6796        5.2630        5.3737        5.3185        6.0225        5.9133        5.9159       21.0122        6.6825        6.1831       18.1316        5.5113        5.4287        8.4804        9.8870       11.2190        9.6389       15.8884       55.7392       30.5286       18.2328       23.4053       16.2108       20.7113       21.2398       22.7431       22.1766       23.2436       24.5192       23.9976       26.9941       24.9438       19.7532       16.9280       16.5599       14.9341       12.9744       13.7644       14.2762       15.5026       21.1778       25.2706       29.8050       40.2136       55.2250       59.1889       65.2393       65.5301        0.0000        0.0000        0.0000        0.0000        0.0000        0.0000
        0.0000        0.0000        0.0000        0.0000        0.0000        0.0000        0.0000        0.0000        0.0000        0.0000        0.0000        0.0000        0.0000        0.0000        0.0000        0.0000        0.0000        0.0000        0.0000        0.0000        0.0000        0.0000        0.0000        0.0000        0.0000        0.0000        0.0000        0.0000        0.0000        0.0000        0.0000        0.0000        0.0000        0.0000        0.0000        5.9412        5.9374       12.0974        5.6717       10.1353       12.0736       11.0718        8.5798        7.0222        6.5960        6.2886        5.9338        5.0582        4.5594       23.3547       64.1946       84.8766       21.8724        5.3362        4.9469        4.4938        5.4128        4.2353        2.1948        3.4890        3.6128        4.2803        4.3283        3.9182        3.9875        4.0267        3.9771        4.0642        3.9630        3.6820        3.2246        0.0000        0.0000        0.0000        0.0000        0.0000        0.0000        0.0000        0.0000        0.0000        0.0000        0.0000        0.0000        0.0000        0.0000        0.0000        0.0000        0.0000        0.0000        0.0000        0.0000        0.0000        0.0000        0.0000        0.0000        0.0000        0.0000        0.0000        0.0000        0.0000        0.0000        0.0000        0.0000        0.0000        0.0000        0.0000        0.0000        0.0000        0.0000        0.0000        0.0000        0.0000        0.0000        0.0000        0.0000        0.0000        0.0000        0.0000        0.0000        0.0000        0.0000        0.0000        0.0000        0.0000        0.0000        0.0000        0.0000        0.0000        0.0000        0.0000        0.0000        0.0000        0.0000        0.0000        0.0000        0.0000        0.0000        0.0000        0.0000        0.0000        0.0000        0.0000        0.0000        0.0000        0.0000        0.0000        0.0000        0.0000        0.0000        0.0000        0.0000        0.0000        0.0000        0.0000        0.0000        0.0000        0.0000        0.0000        0.0000        0.0000        0.0000        0.0000        0.0000        0.0000        0.0000        5.0682        5.6561        0.0000        6.7882        6.1843        5.4956        3.2076        3.1058        2.6479        2.4683        3.5013       16.5470       10.2254        5.5162        1.0379        1.4872        1.6964        1.8139        1.9599        2.2734        2.3945        2.5278        2.1225        1.5028        2.1304        1.6036        2.3766        4.0131        2.4024        2.4591        4.4870        4.2736        4.9877        4.7627        5.4100        5.3226        6.6977       23.4258        5.9894        5.9065        5.5747        5.4206        5.0377        7.3466       12.0203       38.2449        7.5029        9.9000       11.5599       13.4837       15.2202       14.6649       11.0404       12.2970       14.1488       17.7560       25.4399       32.0076       33.1431       28.3369       26.2586       24.6461       20.6584       16.8595       13.7463       13.7570       13.7824       12.1609       12.8736       15.5902       23.6025       23.7416       28.7373       36.1860       51.6379       62.8071       69.9117        0.0000        0.0000        0.0000        0.0000        0.0000        0.0000        0.0000
        0.0000        0.0000        0.0000        0.0000        0.0000        0.0000        0.0000        0.0000        0.0000        0.0000        0.0000        0.0000        0.0000        0.0000        0.0000        0.0000        0.0000        0.0000        0.0000        0.0000        0.0000        0.0000        0.0000        0.0000        0.0000        0.0000        0.0000        0.0000        0.0000       82.2892       63.2357       38.8416       27.1299       17.3460       13.3303        4.2361        2.4561        1.8323        2.5898        6.2714        6.9028        6.8932        6.5710        6.3790        6.7744        7.3546        7.2652        6.0368        5.0054        5.3228        5.3388        5.9426        4.7814        5.0568        5.6376        4.4804        9.4808       10.4997        7.4861        3.6270        3.6203        3.4954        3.8383        4.4568        5.1942        4.3271        3.9244        4.9071        4.2508        3.9281        3.5270        2.8965        2.5235        0.0000        0.0000        0.0000        0.0000        0.0000        0.0000        0.0000        0.0000        0.0000        0.0000        0.0000        0.0000        0.0000        0.0000        0.0000        0.0000        0.0000        0.0000        0.0000        0.0000        0.0000        0.0000        0.0000        0.0000        0.0000        0.0000        0.0000        0.0000        0.0000        0.0000        0.0000        0.0000        0.0000        0.0000        0.0000        0.0000        0.0000        0.0000        0.0000        0.0000        0.0000        0.0000        0.0000        0.0000        0.0000        0.0000        0.0000        0.0000        0.0000        0.0000        0.0000        0.0000        0.0000        0.0000        0.0000        0.0000        0.0000        0.0000        0.0000        0.0000        0.0000        0.0000        0.0000        0.0000        0.0000        0.0000        0.0000        0.0000        0.0000        0.0000        0.0000        0.0000        0.0000        0.0000        0.0000        0.0000        0.0000        0.0000        0.0000        0.0000        0.0000        0.0000        0.0000        0.0000        0.0000        0.0000        0.0000        0.0000        0.0000        0.0000        0.0000        5.3502        4.6086        4.7991        5.3692        5.4036        5.0914        4.5057        2.7580        2.4836        2.1120        1.8719        6.2776       32.6513       22.1297        7.6772        1.0043        1.1419        1.0533        1.7876        1.6412        1.8148        2.9170        2.0125        2.1300        2.7771        1.9669        1.2805        1.4078        1.8840        2.0652       29.0243        3.6726        3.4828        3.6045        3.8443        4.4417        5.3901        4.9956        7.8679       28.3867       23.5889       22.2707        7.7827       26.3763        7.7802       19.1878       30.2402        8.4138        9.9247       11.4523       11.2799       10.4097       16.0150       13.8482       10.2146       13.7290       15.6016       19.5570       28.9374       30.6571       22.4124       20.2909       25.1380       18.6431       14.6776       13.7470       13.8516       13.0956       11.0644       11.7506       15.2816       21.7509       24.2356       31.6600       36.8537       50.3530       60.8334        0.0000        0.0000        0.0000        0.0000        0.0000        0.0000        0.0000        0.0000
        0.0000        0.0000        0.0000        0.0000        0.0000        0.0000        0.0000        0.0000        0.0000        0.0000        0.0000        0.0000        0.0000        0.0000        0.0000        0.0000        0.0000        0.0000        0.0000        0.0000        0.0000        0.0000        0.0000        0.0000        0.0000        0.0000       75.1733       69.0321       59.5390       53.0857       43.0912       26.1838       19.9110       15.4742       12.6055        5.2723        3.6919        2.5153        2.4408        5.8900        7.3895        7.6457        8.7675        7.3293        7.0208        8.0153        8.5030        6.1004        5.0138        4.7953        4.5658        4.4125        4.5971        4.1340        3.7590        1.6811        1.3688        3.4357        2.8019        3.4306        3.8547        3.8211        3.8417        4.2263        4.3380        4.3333        4.1992        4.4789        4.3345        4.1338        3.7662        2.7138        2.3826        2.1953        2.0614        0.6170        0.5047        0.5305        0.6385        0.7919        0.7065        0.5110        0.0000        0.0000        0.0000        0.0000        0.0000        0.0000        0.0000        0.0000        0.0000        0.0000        0.0000        0.0000        0.0000        0.0000        0.0000        0.0000        0.0000        0.0000        0.0000        0.0000        0.0000        0.0000        0.0000        0.0000        0.0000        0.0000        0.0000        0.0000        0.0000        0.0000        0.0000        0.0000        0.0000        0.0000        0.0000        0.0000        0.0000        0.0000        0.0000        0.0000        0.0000        0.0000        0.0000        0.0000        0.0000        0.0000        0.0000        0.0000        0.0000        0.0000        0.0000        0.0000        0.0000        0.0000        0.0000        0.0000        0.0000        0.0000        0.0000        0.0000        0.0000        0.0000        0.0000        0.0000        0.0000        0.0000        0.0000        0.0000        0.0000        0.0000        0.0000        2.9668        2.8927        2.4991        3.4837        3.9279        0.0000        0.0000        0.0000        0.0000        2.5942        3.2483        3.4507        3.5644        3.8472        4.0921        4.1140        3.9027        3.6641        2.2421        2.0864        2.1323        1.7913        1.0759        2.0392        2.3174        1.0478        0.8907        1.2085        1.1713        1.0842        1.8836        2.3375        3.7833        2.6516        2.1085        2.7770        2.7670        1.4214        0.8643        1.5842        1.0353       30.1604        2.1844        2.4551        3.3975        2.8061        3.3856        3.5343        3.8769        6.2439       28.5104       26.0544        4.9049        4.7134        5.4405        7.2480        9.1866        5.9215        8.6800       13.4512       10.6138       11.2534        9.4996        9.5598       10.2757       11.9212       12.3101       13.5656       16.6072       15.2829       18.9404       19.9021       18.4900       18.4392       15.8395       15.5273       15.2356       15.3020       12.4240       11.9343       13.0406       16.0534       22.7124       27.5946       36.6192       36.6782       48.7647       54.6105        0.0000        0.0000        0.0000        0.0000        0.0000        0.0000        0.0000        0.0000
        0.0000        0.0000        0.0000        0.0000        0.0000        0.0000        0.0000        0.0000        0.0000        0.0000        0.0000        0.0000        0.0000        0.0000        0.0000        0.0000        0.0000        0.0000        0.0000        0.0000        0.0000        0.0000        0.0000        0.0000        0.0000       83.7522       64.9430       31.2367       22.5331       20.2925       18.2595       21.9101       16.9044       14.0734       12.0665       10.0627        9.5707        7.7271        6.2679        6.8166        7.4288        7.9343        8.5227        7.3483        8.0039        7.7428        9.1694        7.4270        7.1430        6.8164        6.3420        4.2073        4.1108        3.5265        2.8541        1.5256        1.5925        1.0552        1.3246        3.0085        3.7462        5.2151        4.6593        4.8617        5.2343        5.5606        5.5416        5.2282        4.9434        4.5964        4.2945        3.3800        3.1468        2.8723        2.9355        2.6870        2.4523        2.5301        2.5621        1.9075        1.9461        1.9586        1.5970        1.5583        0.0000        0.0000        0.0000        0.0000        0.0000        0.0000        0.0000        0.0000        0.0000        0.0000        0.0000        0.0000        0.0000        0.0000        0.0000        0.0000        0.0000        0.0000        0.0000        0.0000        0.0000        0.0000        0.0000        0.0000        0.0000        0.0000        0.0000        0.0000        0.0000        0.0000        0.0000        0.0000        0.0000        0.0000        0.0000        0.0000        0.0000        0.0000        0.0000        0.0000        0.0000        0.0000        0.0000        0.0000        0.0000        0.0000        0.0000        0.0000        0.0000        0.0000        0.0000        0.0000        0.0000        0.0000        0.0000        0.0000        0.0000        0.0000        0.0000        0.0000        0.0000        0.0000        0.0000        0.0000        0.0000        0.0000        0.0000        0.0000        1.9716        1.9408        2.1597        2.9775        3.1593        3.2659        2.8913        3.0090        2.6664        2.4743        2.5323        1.6886        1.6508        1.4413        1.5900        1.0181        1.0835        1.1404        1.0109        1.2355        1.8510        2.2261        2.4650        2.3117        2.0036        1.3296        2.0129        1.6897        1.4934        1.6983        2.0186        2.0119        0.7413        1.0384        1.2476        1.9074        1.8147        2.6396        1.2397        0.8789        0.7879        0.8201        0.9338        0.8549        0.8659        1.1846       29.3231        2.3692        2.5668       12.7597       16.3249        4.3019        4.8638        5.2244        4.7725        8.1982        9.0107        6.9545       11.3314        6.3661        6.3542        8.0891       10.7541        9.8706       10.0838       13.1431       15.0523       13.5439       14.2680       16.7700       15.8422       16.8095       15.8012       15.7940       15.6033       16.9298       18.8907       16.3184       16.0602       13.2289       13.9933       16.8529        0.0000        0.0000       30.4928       32.8531       36.5705       40.7391        0.0000        0.0000        0.0000        0.0000        0.0000        0.0000        0.0000        0.0000        0.0000
        0.0000        0.0000        0.0000        0.0000        0.0000        0.0000        0.0000        0.0000        0.0000        0.0000        0.0000        0.0000        0.0000        0.0000        0.0000        0.0000        0.0000        0.0000        0.0000        0.0000        0.0000        0.0000        0.0000        0.0000        0.0000        0.0000       43.5242       19.6327       16.4126       15.4504       14.4447       21.4691       17.8210       13.2188       11.5367        9.5214        8.6522        7.1901        7.5307        7.9853        8.0105        8.4801        8.4612        7.7452        7.8445        7.8646        7.8277        8.5433        8.2954        7.9164        7.3693        4.6671        4.6164        3.8831        2.9572        1.4104        1.4438        1.7963        2.3463        2.7509        3.5818        4.1210        4.0314        3.9908        4.6065        4.5637        4.4976        4.8439        4.7367        4.4681        4.0684        3.1826        3.2556        3.1980        3.2074        3.0594        3.1013        3.0808        3.1842        2.1946        2.0792        1.7149        1.9430        1.7429        0.8376        0.7033        0.0000        0.0000        0.0000        0.0000        0.0000        0.0000        0.0000        0.0000        0.0000        0.0000        0.0000        0.0000        0.0000        0.0000        0.0000        0.0000        0.0000        0.0000        0.0000        0.0000        0.0000        0.0000        0.0000        0.0000        0.0000        0.0000        0.0000        0.0000        0.0000        0.0000        0.0000        0.0000        0.0000        0.0000        0.0000        0.0000        0.0000        0.0000        0.0000        0.0000        0.0000        0.0000        0.0000        0.0000        0.0000        0.0000        0.0000        0.0000        0.0000        0.0000        0.0000        0.0000        0.0000        0.0000        0.0000        0.0000        0.0000        0.0000        0.0000        0.0000        0.0000        0.0000        0.0000        0.0000        0.0000        0.0000        1.4507        2.0122        2.2020        3.2398        3.2684        3.0448        2.2653        2.3065        2.3535        1.9344        1.8749        1.1561        1.0387        1.0296        0.9425        0.4748        0.5472        0.6205        0.6021        0.6555        0.7918        1.1804        1.4731        1.8526        1.8181        1.4718        1.9030        3.4406        1.9788        1.6419        1.6360        0.6092        0.5375        0.9177        1.0772        1.7097        1.7433        1.1519        0.6514        0.7889        0.4365       18.7109        1.2837        0.7569        1.0488        0.4610        0.5521        1.5513        1.6914        7.7114        2.4430        4.1988        4.9681        5.3461        5.1134        5.1935        8.0163        9.3154        7.1816        5.4359        8.1629        7.2043        7.4731        9.0094       10.1019       10.8678       11.3687       15.9756       14.3659       14.8284       15.4207       14.8419       13.9986       14.5664       13.5724       13.9360       16.1428       15.7968       15.4604       14.2954       13.6835        0.0000        0.0000        0.0000        0.0000        0.0000        0.0000        0.0000        0.0000        0.0000        0.0000        0.0000        0.0000        0.0000        0.0000        0.0000        0.0000
        0.0000        0.0000        0.0000        0.0000        0.0000        0.0000        0.0000        0.0000        0.0000        0.0000        0.0000        0.0000        0.0000        0.0000        0.0000        0.0000        0.0000        0.0000        0.0000        0.0000        0.0000        0.0000        0.0000        0.0000        0.0000        0.0000        0.0000       14.7097       11.8078       10.6256       10.9439       14.9317       15.0829       13.5344       13.1014       16.1623        9.3935        8.6010       11.3622       16.3655       22.2112       10.5819        8.6776        8.2614        8.5947        8.7299        8.7271        9.2343        9.6903        8.7560        8.0497        5.1646        4.6543        4.0941        3.5532        1.9488        1.1854        1.2580        2.7022        3.4366        3.3825        3.3102        3.8856        3.8572        4.1675        4.2766        4.1852        4.7339        5.0823        4.2764        3.6623        2.6593        2.3769        2.6206        2.5397        2.4965        2.5145        2.3122        2.4993        1.1115        1.1513        1.1270        1.1317        0.9024        0.7065        0.6277        0.5714        0.3418        0.3802        0.2851        0.0000        0.0000        0.0000        0.0000        0.0000        0.0000        0.0000        0.0000        0.0000        0.0000        0.0000        0.0000        0.0000        0.0000        0.0000        0.0000        0.0000        0.0000        0.0000        0.0000        0.0000        0.0000        0.0000        0.0000        0.0000        0.0000        0.0000        0.0000        0.0000        0.0000        0.0000        0.0000        0.0000        0.0000        0.0000        0.0000        0.0000        0.0000        0.0000        0.0000        0.0000        0.0000        0.0000        0.0000        0.0000        0.0000        0.0000        0.0000        0.0000        0.0000        0.0000        0.0000        0.0000        0.0000        0.0000        0.0000        0.0000        0.0000        0.0000        0.0000        0.0000        1.1806        0.8857        1.0057        1.1159        1.2321        1.7844        2.5157        1.7167        2.0796        2.3496        2.0934        1.5045        0.8065        0.8578        0.7159        0.6835        0.4257        0.6371        0.6542        0.4430        0.4471        0.4473        1.0079        1.4558        1.6673        1.8341        1.7925        2.1690        3.2344        2.7973        1.5733        1.3967        0.6231        0.4610        0.8032        0.8540        0.9984        0.8221        0.5121        0.5682       10.3247       19.8443        2.2609        0.6293        0.5773        0.1921        0.2412        0.3377        1.1514        1.6745        2.6935        4.2787        3.9753        7.3560       27.3847       51.7026        7.6994        9.4916       10.3362        8.5196        6.5385        5.9321        7.0780        8.7210       10.9346       12.8354       13.8691       13.9930       18.0216       15.7248       15.8411       15.2968       13.1785       13.9163       12.9500       12.8957       14.6537       14.1217       14.9337       14.6581       14.0990       15.2083        0.0000        0.0000        0.0000        0.0000        0.0000        0.0000        0.0000        0.0000        0.0000        0.0000        0.0000        0.0000        0.0000        0.0000        0.0000        0.0000
        0.0000        0.0000        0.0000        0.0000        0.0000        0.0000        0.0000        0.0000        0.0000        0.0000        0.0000        0.0000        0.0000        0.0000        0.0000        0.0000        0.0000        0.0000        0.0000        0.0000        0.0000        0.0000        0.0000        0.0000        0.0000        0.0000        0.0000       14.1364       11.0255        9.1161        9.1880       12.7588       13.8640       13.3571       17.2184       31.8183       21.9453       15.8763       12.5272       31.1552       45.0564       18.2359       10.3112        8.1628        8.3869        9.1724        8.9503        9.3650        9.3181        8.6931        7.8446        5.0103        4.2661        3.6720        3.0906        1.4936        1.1812        1.2965        2.0584        2.7819        2.4327        2.5494        2.9380        3.7377        4.4327        4.8735        4.5649        4.8203        4.2397        3.6926        3.1772        2.4929        3.1215        2.4677        3.3600        3.1004        2.3838        2.3786        2.3833        1.3437        1.1544        0.9874        0.8618        0.8060        0.7204        0.6178        0.5104        0.2309        0.2244        0.1876        0.0000        0.0000        0.0000        0.0000        0.0000        0.0000        0.0000        0.0000        0.0000        0.0000        0.0000        0.0000        0.0000        0.0000        0.0000        0.0000        0.0000        0.0000        0.0000        0.0000        0.0000        0.0000        0.0000        0.0000        0.0000        0.0000        0.0000        0.0000        0.0000        0.0000        0.0000        0.0000        0.0000        0.0000        0.0000        0.0000        0.0000        0.0000        0.0000        0.0000        0.0000        0.0000        0.0000        0.0000        0.0000        0.0000        0.0000        0.0000        0.0000        0.0000        0.0000        0.0000        0.0000        0.0000        0.0000        0.0000        0.0000        0.0000        0.0000        0.0000        0.0000        0.0000        0.6883        0.7035        0.9251        1.2560        1.0418        0.9075        1.1562        1.4978        1.8308        1.7281        1.5333        0.8382        0.6248        0.6519        0.6395        0.2099        0.2049        0.1438        0.1891        0.3462        0.3667        0.7796        1.3425        1.9704        2.5346        2.6059        2.2327        1.9829        1.9266        1.8653        1.6474        0.6980        0.4905        0.5489        0.4290        0.6297        0.7323        0.6270        0.3940        6.1228        7.8722        0.2043        0.6973        1.5613        0.5535        0.9034        0.2886        0.7375        0.9129        3.0494        3.6084        3.7097        4.2249        6.6185       29.9050        7.2353        9.8169        8.6592       11.2061       11.0639       10.1470        9.2824       10.7672       12.7779       14.2604       15.0588       15.9065       20.7424       18.3480       19.0105       27.0385       16.8882       13.8268       18.3722       12.6570       12.3475       12.2166       13.7144       14.1804       14.7199       17.4517        0.0000        0.0000        0.0000        0.0000        0.0000        0.0000        0.0000        0.0000        0.0000        0.0000        0.0000        0.0000        0.0000        0.0000        0.0000        0.0000
        0.0000        0.0000        0.0000        0.0000        0.0000        0.0000        0.0000        0.0000        0.0000        0.0000        0.0000        0.0000        0.0000        0.0000        0.0000        0.0000        0.0000        0.0000        0.0000        0.0000        0.0000        0.0000        0.0000        0.0000        0.0000        0.0000        0.0000        0.0000       12.2760       11.1071       11.5029       13.6849       14.6396       13.9234       16.2172       20.5239       14.0353       13.2490       13.7310       17.9260       36.0242       51.9421       38.7701       17.0037        6.5677        7.4104        6.5036       11.0961        9.7044        7.7114        8.4223        6.5189        7.1896        6.3792        4.5247        4.5422        4.1992        4.1783        5.7084        4.0908        0.5521        0.2720        0.7761        3.4457        4.0963        5.3059        8.8945        7.1039        4.0616        3.4857        2.7660        0.8065        0.6206        0.8890        1.6376        2.7096        2.9199        3.4691        3.8137        4.1875        2.8193        2.4372        1.9226        1.8678        1.8249        1.6998        1.3101        0.5923        0.5519        0.4807        0.1738        0.0000        0.0000        0.0000        0.0000        0.0000        0.0000        0.0000        0.0000        0.0000        0.0000        0.0000        0.0000        0.0000        0.0000        0.0000        0.0000        0.0000        0.0000        0.0000        0.0000        0.0000        0.0000        0.0000        0.0000        0.0000        0.0000        0.0000        0.0000        0.0000        0.0000        0.0000        0.0000        0.0000        0.0000        0.0000        0.0000        0.0000        0.0000        0.0000        0.0000        0.0000        0.0000        0.0000        0.0000        0.0000        0.0000        0.0000        0.0000        0.0000        0.0000        0.0000        0.0000        0.0000        0.0000        0.0000        0.0000        0.0000        0.0000        0.0000        0.0000        0.0000        0.0000        0.6341        0.5836        0.7361        0.7238        1.0343        0.8179        1.3585        1.5743        1.8697        1.3643        1.0769        1.1584        1.0494        0.7749        0.2726        0.2965        0.3589        0.3796        0.4510        0.7948        1.7368        1.3896        2.8006        4.0765        3.8589        3.8375        3.5585        3.6352        3.5180        3.2548        2.3382        1.7552        1.2473        1.1705        1.3127        0.8120        0.7447        0.8104        0.6942        0.0663        0.0543        0.0570        0.4096        0.0926        0.1289        0.1968        0.5187        0.8253        3.0282        3.3414        4.1048        4.5437        3.5119        6.5096       11.0453       10.2796       10.4931       13.4716       19.5215       30.3210       17.6497       19.7326       17.9226       19.1188       20.0348       23.9822       19.4130       18.9462       19.2401       40.4728       18.2583       17.9699       13.0919       11.5241        9.8289       15.5333       12.5044       11.7571       15.7504       16.7003        0.0000        0.0000        0.0000        0.0000        0.0000        0.0000        0.0000        0.0000        0.0000        0.0000        0.0000        0.0000        0.0000        0.0000        0.0000        0.0000
        0.0000        0.0000        0.0000        0.0000        0.0000        0.0000        0.0000        0.0000        0.0000        0.0000        0.0000        0.0000        0.0000        0.0000        0.0000        0.0000        0.0000        0.0000        0.0000        0.0000        0.0000        0.0000        0.0000        0.0000        0.0000        0.0000        0.0000        0.0000       12.1145       12.1069       13.2419       17.6024       17.2662       16.4856       14.8476       10.8785       12.0573       11.8560        9.4319        8.0365        7.5396        9.6696        9.2903        7.6840        7.1054       16.1917        8.1880       12.3944        9.0173        9.3101        9.2590        7.1988        5.1282        5.4048        5.4871        6.0227        7.1364        7.0699        6.3170        2.6982        2.1395        2.1606        1.4574        2.9774        3.7680        3.6581        4.3901        4.3027        4.4378        3.4946        3.0147        1.8146        0.5905        0.4809        0.6870        2.6946        3.6468        3.4495        3.8429        3.1654        2.3033        2.1143        1.9264        1.9004        1.9127        1.7619        1.5873        0.4825        0.4533        0.3684        0.2629        0.0000        0.0000        0.0000        0.0000        0.0000        0.0000        0.0000        0.0000        0.0000        0.0000        0.0000        0.0000        0.0000        0.0000        0.0000        0.0000        0.0000        0.0000        0.0000        0.0000        0.0000        0.0000        0.0000        0.0000        0.0000        0.0000        0.0000        0.0000        0.0000        0.0000        0.0000        0.0000        0.0000        0.0000        0.0000        0.0000        0.0000        0.0000        0.0000        0.0000        0.0000        0.0000        0.0000        0.0000        0.0000        0.0000        0.0000        0.0000        0.0000        0.0000        0.0000        0.0000        0.0000        0.0000        0.0000        0.0000        0.0000        0.0000        0.0000        0.0000        0.8426        0.6466        0.5379        0.5888        0.8918        0.9060        1.0064        0.6816        0.9463        1.1624        1.2181        0.9326        0.6122        0.5200        0.5438        0.3687        0.2178        0.2158        0.3308        0.5087        0.8166        0.9243        1.3272        0.8919        3.0903        4.4905        4.7794        4.5695        4.1774        4.1041        3.8961        3.7388        2.7007        2.2783        1.3117        1.1402        1.1319        1.0359        0.9393        0.8599        0.5067        0.0454       19.9396       21.5191        0.0549        0.4105        1.1694        0.7162        0.5906        1.6541        4.7181        6.6969        6.4083        5.7097        5.2746        5.7349        9.8028       27.0730        7.2960       11.2983       15.6544       15.9735       19.1101       30.1017       41.4252       22.2058       21.3172       23.4073       21.1932       21.6879       20.7448       19.1410       16.6650       14.0445       12.9177       13.3435       14.6683        9.2164        8.7500       11.7061       17.6527       17.2566        0.0000        0.0000        0.0000        0.0000        0.0000        0.0000        0.0000        0.0000        0.0000        0.0000        0.0000        0.0000        0.0000        0.0000        0.0000        0.0000
        0.0000        0.0000        0.0000        0.0000        0.0000        0.0000        0.0000        0.0000        0.0000        0.0000        0.0000        0.0000        0.0000        0.0000        0.0000        0.0000        0.0000        0.0000        0.0000        0.0000        0.0000        0.0000        0.0000        0.0000        0.0000        0.0000        0.0000        0.0000       19.1503       19.4611       15.8705       16.0993       16.0927       18.7487       13.2123       11.0046       10.8413       11.1073       11.5412        9.7336        7.4233        6.1615        6.2190        6.5909        6.8177        6.7876        5.4115        6.7386        6.8912        8.0532        7.9496        5.7220        5.1781        5.6627        6.5325       10.9634        8.8325        7.5903        5.8830        1.7714        0.6925        0.3329        0.7022        2.0277        2.3780        2.9013        3.4083        3.0694        3.0580        2.9880        1.8607        0.4812        0.2993        0.3059        0.5400        1.6844        2.0975        2.4628        2.8182        2.5146        2.2238        2.1556        1.9011        1.8193        1.9942        1.7605        1.7122        0.5795        0.4709        0.4319        0.3153        0.0994        0.0000        0.0000        0.0000        0.0000        0.0000        0.0000        0.0000        0.0000        0.0000        0.0000        0.0000        0.0000        0.0000        0.0000        0.0000        0.0000        0.0000        0.0000        0.0000        0.0000        0.0000        0.0000        0.0000        0.0000        0.0000        0.0000        0.0000        0.0000        0.0000        0.0000        0.0000        0.0000        0.0000        0.0000        0.0000        0.0000        0.0000        0.0000        0.0000        0.0000        0.0000        0.0000        0.0000        0.0000        0.0000        0.0000        0.0000        0.0000        0.0000        0.0000        0.0000        0.0000        0.0000        0.0000        0.0000        0.0000        0.0000        0.0000        1.7301        0.6043        0.5607        0.5376        0.4055        0.7032        0.5698        0.6201        0.5325        0.3095        0.3469        0.4116        0.2724        8.3637        0.2849        3.6396        9.3778        0.0800        0.1028        0.1393        0.3834        0.4727        4.0705       10.8500        0.9905        3.1775        4.4628        4.9711        4.8928        4.4661        4.1719        3.5927       11.0352        4.3754        3.9168        8.3978        1.0612        1.0521        1.3738       16.6995       18.4149        0.6813        1.5846        2.1308        0.7534        1.2332        1.7180        0.4856        0.2013        1.1510        0.7142        1.3234        3.8574        4.3383        5.6006        9.1922       18.3869        7.4386        7.1735        8.7580       10.7091       14.4763       17.0899       20.4810       26.6336       26.0844       27.4044       25.8041       23.3845       22.3907       26.0905       33.3738       18.1372       15.2779       14.8680       15.6964        9.5308        6.9097        6.3160        7.8075        9.6685       14.7039       17.3040       21.1488        0.0000        0.0000        0.0000        0.0000        0.0000        0.0000        0.0000        0.0000        0.0000        0.0000        0.0000        0.0000        0.0000        0.0000        0.0000
        0.0000        0.0000        0.0000        0.0000        0.0000        0.0000        0.0000        0.0000        0.0000        0.0000        0.0000        0.0000        0.0000        0.0000        0.0000        0.0000        0.0000        0.0000        0.0000        0.0000        0.0000        0.0000        0.0000        0.0000        0.0000        0.0000        0.0000       14.3299       16.0698       13.5401       12.0706       13.0830       11.9273       11.6332       11.3884       10.3018       11.4885        9.9442       13.5409       19.2499       22.7819       18.8189       14.6723       10.3975        7.3604        4.8544        4.5830        5.9552        6.5884        5.9308        4.6363        3.6549        3.8177        3.8332        4.0939        6.3172        7.2021        5.2921        3.3246        1.2112        1.5272        0.9931        0.6755        1.6071        1.9664        2.0224        2.1122        2.1545        2.4430        2.6757        1.8831        0.7966        0.5890        0.6919        0.5297        1.2894        1.6635        1.9736        2.2381        1.8965        1.6684        1.4561        1.4677        1.4299        1.4383        1.4796        1.5561        0.6260        0.4244        0.3202        0.3239        0.5104        0.2317        0.0000        0.0000        0.0000        0.0000        0.0000        0.0000        0.0000        0.0000        0.0000        0.0000        0.0000        0.0000        0.0000        0.0000        0.0000        0.0000        0.0000        0.0000        0.0000        0.0000        0.0000        0.0000        0.0000        0.0000        0.0000        0.0000        0.0000        0.0000        0.0000        0.0000        0.0000        0.0000        0.0000        0.0000        0.0000        0.0000        0.0000        0.0000        0.0000        0.0000        0.0000        0.0000        0.0000        0.0000        0.0000        0.0000        0.0000        0.0000        0.0000        0.0000        0.0000        0.0000        0.0000        0.0000        0.0000        0.0000        1.8683        1.5648        0.1725        0.1407        0.1054        0.2239        0.4856        0.4089        0.5880        0.2928        0.2585        0.1944        0.2422        0.2617        7.2278        0.3261        0.4167        0.2367        0.0724        0.0484        0.0725        0.1448        0.1953        3.9637       10.1645        1.9240        3.4728        4.4534        5.0113        4.9734        4.3749        3.8209        3.3979        9.8955        5.0615        4.1215        5.9575        0.9468        0.9043        1.1555        1.1048        1.2367        0.7551        0.4385        0.7254        0.3416        0.4705        0.1361        1.1436        1.6757        1.5498        1.1259        1.4127        3.8813        3.7397        4.7533        8.3524       25.4596        9.7802        8.7529        8.5066       10.3990       13.5599       14.4283       17.8817       20.9027       28.1351       31.9179       24.9111       21.7500       22.1436       19.7891       18.3767       15.9790       13.6132       10.8904        9.5945        9.1479        6.6520        6.9441        8.0782        9.7708       15.0412       16.7095        0.0000        0.0000        0.0000        0.0000        0.0000        0.0000        0.0000        0.0000        0.0000        0.0000        0.0000        0.0000        0.0000        0.0000        0.0000        0.0000
        0.0000        0.0000        0.0000        0.0000        0.0000        0.0000        0.0000        0.0000        0.0000        0.0000        0.0000        0.0000        0.0000        0.0000        0.0000        0.0000        0.0000        0.0000        0.0000        0.0000        0.0000        0.0000        0.0000        0.0000        0.0000        0.0000        0.0000       15.5469       13.2816       11.7519       12.0315       11.7440       11.4794       15.2741       12.4420       16.2046       31.1076       12.9037       13.0307       12.8011        9.0900       12.3755        6.1599        4.9006        4.8495        4.6021        4.1520        3.1033        2.8488        2.5689        3.0412        2.5487        1.0085        2.4085        0.8549        1.3712        4.2313        1.1172        0.1015        0.2688        0.2888        1.9683        0.9923        1.0618        1.8754        1.3720        1.9372        2.2885        2.0684        2.0421        1.1423        0.9505        0.4667        0.1688        0.1752        0.6571        0.8319        0.9202        1.0129        0.6160        0.3958        0.3882        0.3642        0.9081        0.9979        1.0856        1.0769        0.5775        0.2146        0.1659        0.1206        0.3944        0.2574        0.1559        0.2353        0.1408        0.1809        0.3848        0.5483        0.4004        0.2081        0.0000        0.0000        0.0000        0.0000        0.0000        0.0000        0.2628        0.1560        0.1623        0.2415        0.0000        0.0000        0.0000        0.0000        0.0000        0.0000        0.0000        0.0000        0.0000        0.0000        0.0000        0.0000        0.0000        0.0000        0.0000        0.0000        0.0000        0.0000        0.0000        0.0000        0.0000        0.0000        0.0000        0.0000        0.0000        0.0000        0.0000        0.0000        0.0000        0.0000        0.0000        0.0000        0.0000        0.0000        0.0000        0.0000        2.1960        2.2451        2.1731        1.8166        1.6911        1.4324        1.1341        1.0934        0.3903        0.4407        0.3534        0.3375        0.1314        0.0807        0.1259        0.0681        0.1069        0.2682        0.3889        0.3612        0.1741        0.1451        0.2552        0.5481        1.0216        1.0462        1.3703        1.9441        3.6177        4.5949        5.0069        4.6545        3.1807        2.9407        2.5674        2.2698        1.5172        1.3052        1.9636        2.8820        1.1071        1.3346        1.8607        1.1471        0.7386        0.6759        0.8806        0.4863        0.3638        1.0185        1.7005        1.5323        9.7700       12.2156        3.7886        3.9433        4.0784        5.5589        8.1785        9.1510        9.4850       10.6844       12.6680       14.9452       18.0240       20.7838       23.6421       22.5582       21.6422       23.1767       23.4318       22.7489       22.1386       21.3494       19.4281       16.0551       12.3751        9.2188        8.0801        7.8469        7.9487        8.2594        9.6120       11.4213       12.9064       14.9911        0.0000        0.0000        0.0000        0.0000        0.0000        0.0000        0.0000        0.0000        0.0000        0.0000        0.0000        0.0000        0.0000        0.0000        0.0000        0.0000
        0.0000        0.0000        0.0000        0.0000        0.0000        0.0000        0.0000        0.0000        0.0000        0.0000        0.0000        0.0000        0.0000        0.0000        0.0000        0.0000        0.0000        0.0000        0.0000        0.0000        0.0000        0.0000        0.0000        0.0000        0.0000        0.0000       12.4559       15.3265       16.6974       14.2411       12.7453       14.3514       12.5963       11.5632        7.0611        7.5564        5.4512       22.9907       15.6170       10.4389        4.5547        5.0754        4.5072        4.9222        3.9994        3.2481        3.0802        2.1213        2.2985        2.9215        3.2917        2.2723        1.0635        1.7256        1.8423        2.9287        2.3264        0.6569        0.4755        1.0085        0.4875        0.7649        1.4297        1.6604        0.7530        1.0762        3.3130        1.8462        0.7494        1.7474        0.9057        0.1131        0.0583        0.0691        0.1081        0.4122        0.5222        0.5520        0.5561        0.2452        0.2202        0.2138        0.2992        0.7437        0.8722        0.8516        0.8425        0.3533        0.1619        0.1213        0.0841        0.3550        0.3461        0.2579        0.2282        0.1151        0.3222        0.6412        0.6840        0.4691        0.4401        0.4734        0.4129        0.3250        0.4414        0.1923        0.2471        0.2399        0.2381        0.3305        0.2165        0.1932        0.2456        0.2953        0.5435        0.0000        0.0000        0.0000        0.0000        0.0000        0.0000        0.0000        0.0000        0.0000        0.0000        0.0000        0.0000        0.0000        0.0000        0.0000        0.0000        0.0000        0.0000        0.0000        0.0000        0.0000        2.4747        2.3147        2.0179        1.6466        1.4706        1.9389        2.2074        1.7153        1.8528        1.8936        1.9696        2.3333        2.4936        2.4402        2.1741        2.0262        1.7488        1.6626        1.8195        0.5637        0.3943        0.4368        0.3867        0.1722        0.2832        0.2028        0.1130        0.3460        0.3870        0.6008        0.4234        0.2778        4.6534        0.3759        0.8500        1.4218        1.4323        1.5820        2.2402        3.7981        4.9445        5.2305        4.8902        3.6966        3.4078        2.7582        2.1302        1.4490        1.0888        7.9179        7.4820        1.0676        0.8709        0.8483        1.1803        0.8714        0.6459        0.8294        0.6487        9.5047       16.1664        1.0072        2.0176       14.4831       18.2348        4.2807        5.0904       18.9793       11.0062        7.7278        9.5810       10.3679       13.1990       12.9798       15.3880       16.8176       16.7880       17.2603       17.8247       19.9253       20.8435       21.7249       21.1728       20.4299       20.7483       18.5491       17.4974       11.4685       13.1638        9.6764        8.9185        7.6601        8.0935        9.1740       10.9409        0.0000        0.0000        0.0000        0.0000        0.0000        0.0000        0.0000        0.0000        0.0000        0.0000        0.0000        0.0000        0.0000        0.0000        0.0000        0.0000        0.0000        0.0000
        0.0000        0.0000        0.0000        0.0000        0.0000        0.0000        0.0000        0.0000        0.0000        0.0000        0.0000        0.0000        0.0000        0.0000        0.0000        0.0000        0.0000        0.0000        0.0000        0.0000        0.0000        0.0000        0.0000        0.0000        0.0000        0.0000       10.5667       17.2734       17.9288       16.0194       12.3252        7.3144        5.4850        4.9903        5.4479        7.2579        8.1656        9.6261        6.1862        4.5823        3.2054        2.8739        5.1069        3.6047        3.4878        2.9058        2.8056        1.5238        1.3199        1.7875        2.1262        1.6897        2.2249        0.1239        0.4150        0.6457        0.6006        0.3554        0.0801        0.0859        0.1726        0.2860        0.2260        1.7988        1.5217        0.1982        0.2039        0.4456        1.4678        0.5665        0.1041        0.0397        0.0347        0.0567        0.0706        0.2724        0.3611        0.3887        0.3141        0.0918        0.1541        0.0924        0.1427        0.4182        0.5778        0.6814        0.6867        0.1906        0.4428        0.3124        0.1358        0.3336        0.2943        0.2267        0.1964        0.3110        0.2126        0.0686        0.0506        0.1976        0.3241        0.2922        0.2017        0.6428        0.6764        0.6665        0.5808        0.1837        0.1408        0.2150        0.8137        0.6555        0.7141        0.7216        0.8448        0.8484        0.7282        0.6602        0.0000        0.0000        0.0000        0.0000        0.0000        0.0000        0.0000        0.0000        0.0000        0.0000        0.0000        0.0000        2.1638        2.3233        2.3712        2.3657        2.1958        2.2947        2.1919        2.0433        1.9273        1.6330        2.0251        1.4373        1.4295        1.8368        1.9574        2.0286        2.1818        2.6158        2.8243        2.6844        2.4110        2.4705        2.1495        1.8567        1.7341        0.4124        0.1299        0.2045        0.1864        0.1771        0.3133        0.2836        0.2479        0.5433        0.2134        0.2255        0.2679        0.3487        0.8487        0.7312        1.0519        1.1546        1.2763        1.5727        2.1908        4.0150        4.5521        4.7099        4.3967        3.4033        3.6665        3.4855        2.1847        1.4514        1.1721        1.0270        1.9313        1.8348        2.3649        1.7929        2.2360        1.8425        2.5285        2.1893        1.3085        1.8859        2.0681        2.3456        2.5377        4.2105        4.1648        4.7971        6.3360        8.5053       10.4476        9.8239        9.9673        9.5034       11.1504       14.1649       15.1199       14.1210       16.6282       16.6249       17.2319       19.1039       20.7840       20.9334       20.7901       20.2986       21.5477       19.8560       17.2655       10.6746        8.6587        7.6729        7.9886        0.0000        7.9265        9.4304       11.2031        0.0000        0.0000        0.0000        0.0000        0.0000        0.0000        0.0000        0.0000        0.0000        0.0000        0.0000        0.0000        0.0000        0.0000        0.0000        0.0000        0.0000        0.0000
        0.0000        0.0000        0.0000        0.0000        0.0000        0.0000        0.0000        0.0000        0.0000        0.0000        0.0000        0.0000        0.0000        0.0000        0.0000        0.0000        0.0000        0.0000        0.0000        0.0000        0.0000        0.0000        0.0000        0.0000        0.0000        9.0071       10.2996       26.1223       31.8228       14.7211        8.1775        4.9146        4.6422        4.6861        6.9411        3.6168        2.5173        2.2917        2.1243        2.3680        2.0868        6.1357        5.4959        4.7239        2.3047        2.1241        1.6593        1.0956        1.2307        0.7902        0.7227        0.1486        0.0000        0.0981        0.1307        0.5213        0.7664        0.3376        0.0762        0.0538        0.0485        0.1185        0.3090        0.9462        0.6828        1.1914        0.9325        0.4673        0.2577        0.0890        0.0714        0.0408        0.1497        0.5173        0.4145        0.2773        0.3376        0.6272        0.3682        0.3286        1.3072        0.5826        0.2000        0.4556        0.5314        0.5621        0.5858        0.7038        1.1357        0.6515        0.2804        0.3459        0.2731        0.2984        0.2749        0.1474        0.1480        0.0543        0.0797        0.0538        0.2450        0.2551        0.1616        0.4905        0.5677        1.0057        1.0334        0.2866        0.3461        0.3595        0.5255        0.4993        0.5236        0.5246        0.7017        0.8926        0.7667        0.6844        0.5785        0.9567        1.4801        0.0000        0.0000        0.0000        0.0000        0.0000        0.0000        0.0000        0.0000        1.9871        2.1116        2.2049        2.2824        2.2643        2.0638        2.3129        2.2103        1.9538        1.7559        1.5628        1.6450        1.7633        1.8860        1.9095        2.2806        2.4898        2.4335        2.7940        2.9752        3.0725        2.8770        2.8034        2.3762        2.0657        1.9705        0.2460        0.4377        0.5142        0.4706        0.2656        0.1855        0.2171        0.1967        0.3146        0.2780        0.1602        0.2463        0.5397        0.6697        0.9062        0.9603        1.2278        1.4447        1.5775        2.0153        3.3862        4.1434        4.6384        4.4563        3.3173        3.1895        3.1431        3.4775        2.4579        1.9927        2.5181        4.6251        6.4558        6.2757        6.7822        3.3748        1.9704        4.4137        3.0192        2.5429        1.4810        1.2775        4.8256        3.4560        4.8404        5.5283        6.3726        8.2898        7.0135        8.6195       10.4669        9.5523        9.2433        9.7516       11.8455       13.1064       17.1002       24.1656       21.5356       18.0181       18.6940       19.1759       20.6456       19.3319       19.2414       19.0342       17.4695       14.4707       14.7547        7.6967        0.0000        0.0000        0.0000        0.0000        0.0000        0.0000        0.0000        0.0000        0.0000        0.0000        0.0000        0.0000        0.0000        0.0000        0.0000        0.0000        0.0000        0.0000        0.0000        0.0000        0.0000        0.0000        0.0000        0.0000
        0.0000        0.0000        0.0000        0.0000        0.0000        0.0000        0.0000        0.0000        0.0000        0.0000        0.0000        0.0000        0.0000        0.0000        0.0000        0.0000        0.0000        0.0000        0.0000        0.0000        0.0000        0.0000        3.7998        1.3555        1.4493        3.5856       11.7475       31.4428       14.2939        3.1185        1.0116        4.5259        4.2670        4.8048        3.6173        2.2873        1.9718        1.6845        1.4843        0.9877        1.1274        0.7389       14.5865        8.6806        2.3426        1.2372        8.8971        1.2329        0.6189        0.4598        0.4826        0.9437        0.2142        0.2018        1.5738        2.9765        1.8435        1.3752        0.7787        0.2417        0.1099        0.2960        0.2432        0.7589        0.9469        1.2389        0.5591        0.4725        0.2439        0.6143        0.2348        0.0492        0.0662        0.0946        0.1277        1.0065        0.2537        0.2765        0.2911        0.5944        1.0982        0.7953        0.4752        0.5615        0.6193        0.6651        0.7035        0.5315        0.5011        0.3608        0.2750        0.2270        0.2088        0.2018        0.2936        0.1413        0.0989        0.0853        0.0583        0.0209        0.0657        0.1766        0.2888        0.8995        1.0066        0.2568        0.1752        0.2832        0.4047        0.4141        0.4070        0.7513        0.8957        0.4963        0.3751        0.4437        0.4368        0.6191        0.5201        0.3397        0.4579        0.5074        0.5405        1.2067        0.6872        0.5784        0.4965        1.3533        1.6427        1.8915        2.2483        2.3758        2.7509        3.5990        3.2700        1.9009        1.6009        1.7219        1.6095        1.1366        1.1747        1.0836        0.9045        2.5676        3.1573        3.3794        2.9668        3.2711        3.5711        3.6970        3.6263        2.4717        1.8540        1.6040        1.6283        2.4746        2.8012        2.9085        2.9497        3.3700        3.5720        3.3007        2.6099        0.9799        0.6836        0.5740        0.6669        0.9351        0.9510        0.9393        1.0042        0.7431        0.7300        1.0541        0.8668        2.3373        2.9001        3.2579        3.0187        2.8003        3.4557        5.5519        5.6503        3.6604        3.6156        3.2289        4.3919        8.3251        5.4396        3.4685        2.5934        2.9172        3.8363        3.2356        2.6725        2.8003        3.0080        4.9955        4.9352        5.6742        6.6505        7.3220        7.9701        9.5000        9.6043       10.1938       10.0286        8.9817       10.2798        9.8296       11.3397       13.2967       16.8677       18.1451       15.2529       15.8352       17.1872       16.8405       17.0214       18.9078       17.5475       15.8755       13.1785        8.9065        0.0000        0.0000        0.0000        0.0000        0.0000        0.0000        0.0000        0.0000        0.0000        0.0000        0.0000        0.0000        0.0000        0.0000        0.0000        0.0000        0.0000        0.0000        0.0000        0.0000        0.0000        0.0000        0.0000        0.0000        0.0000
        0.0000        0.0000        0.0000        0.0000        0.0000        0.0000        0.0000        0.0000        0.0000        0.0000        0.0000        0.0000        0.0000        0.0000        0.0000        0.0000        0.0000        0.0000        8.7369        6.3823        7.6104        5.8312        3.1652        1.2837        1.5372        3.8554        4.9242        2.2157        0.4848        2.3742        0.8884        2.7610        3.3347        3.0793        2.6363        1.6030        1.3752        1.6447        1.4728        0.5332        2.2657        2.4679        2.0474        1.4512        0.1589        0.1581        0.1390        0.5247        0.4194        0.4410        0.8462        0.5202        0.2331        0.1805        0.2338        0.5265        0.7852        0.7053        1.6963        0.7818        0.3600        0.7481        0.4554        0.3957        0.3342        0.2988        0.2228        0.1688        0.1718        0.1870        0.4131        0.3866        0.0306        0.0719        0.0893        0.1575        0.2056        0.2883        0.3263        0.4109        0.4588        0.4894        0.5024        0.5108        0.5674        0.7227        0.6946        0.5637        0.6824        0.6630        0.3715        0.2347        0.1988        0.1977        0.3355        0.2437        0.1825        0.1687        0.1490        0.1104        0.1184        0.1817        0.2470        0.4155        0.3813        0.3067        0.3360        0.1083        0.1968        0.2099        0.3099        0.4889        0.4499        0.5239        0.4910        0.6805        0.6232        0.5147        0.3261        0.4846        0.4211        0.5835        0.8989        0.9216        0.7076        0.6769        0.5532        1.4639        1.6254        1.8963        2.3285        3.0269        3.0851        2.8824        2.2555        1.6632        1.2943        1.0467        0.7792        0.6502        1.0374        1.1795        0.8930        2.0550        2.6665        3.1185        3.3742        3.5901        3.9494        3.8734        3.4792        2.3085        1.7777        1.7320        1.9961        3.1702        3.7152        3.9594        4.0318        4.6777        4.9247        4.6014        3.6737        1.5708        1.2245        0.8777        0.8242        1.0943        1.0028        1.1124        1.4105        2.0399        0.7610        0.5568        0.7134        2.2239        2.4207        2.5495        2.6245        2.7615        4.5275        5.0659        4.5539        4.0357        4.6528        3.1669        2.2011        1.8191        0.8976        3.0010        3.6400        4.9040        3.3725        3.4945        3.3554        3.5269        3.7997        4.8693        5.9055        6.6952        7.9436        9.1928       10.0055       10.4173       12.9081       10.2686        8.7592        9.3044        9.2245        9.5788       10.8026       14.0135       16.7903       17.8527       14.6446       14.1609       15.2982       16.3023       15.4483       15.2788       14.6529        0.0000        0.0000        0.0000        0.0000        0.0000        0.0000        0.0000        0.0000        0.0000        0.0000        0.0000        0.0000        0.0000        0.0000        0.0000        0.0000        0.0000        0.0000        0.0000        0.0000        0.0000        0.0000        0.0000        0.0000        0.0000        0.0000        0.0000        0.0000
        0.0000        0.0000        0.0000        0.0000        0.0000        0.0000        0.0000        0.0000        0.0000        0.0000        0.0000        0.0000        0.0000        0.0000        0.0000        7.0662        6.5696        5.8459        6.3296        6.5781        7.0533        5.2673        4.1660        3.7810        6.0350        2.7088        0.0000        0.0475        0.0665        0.1319        0.6681        2.4404        2.1733        2.2343        1.9464        1.1667        1.0058        0.8249        0.6343        0.1065        0.0603        0.2937        0.4616        0.0726        0.0892        0.1756        0.1566        0.3479        0.3016        0.2601        0.3643        0.8355        0.3336        0.1853        0.2758        0.4080        0.4533        0.4614        0.8270        0.9387        0.5215        0.2405        0.1955        0.4032        0.4584        0.1409        0.1269        0.1467        0.1522        0.1542        0.1328        0.0914        0.0725        0.0898        0.0235        0.1400        0.2083        0.3917        0.4029        0.4186        0.4858        0.5358        0.5486        0.6084        0.6626        0.7954        0.8975        0.6449        0.4568        0.5208        0.4725        0.3234        0.3079        0.2685        0.2613        0.2534        0.2606        0.2605        0.3136        0.2163        0.2758        0.2601        0.2641        0.5017        0.7054        0.6874        0.3020        0.0904        0.1637        0.3523        0.4062        0.8748        0.7896        1.0077        0.9126        0.9127        0.7339        0.7671        0.6502        0.8913        0.9234        0.7644        0.7246        1.4102        0.8882        0.8168        0.8478        1.8316        1.7658        1.7497        2.2834        2.2836        2.8282        2.9073        2.3425        1.3078        0.8796        0.7255        0.7576        0.9536        0.4670        0.2952        0.8228        2.3119        2.9577        2.7995        2.9731        3.4370        3.6812        3.5510        2.9915        1.9157        1.5722        1.7181        2.1616        3.5281        4.2625        4.7199        4.7102        5.2438        5.3473        5.0350        4.1350        1.7518        1.2041        1.0138        1.1356        1.6379        1.5369        1.9696        2.0871        1.0472        0.7017        0.9058        1.6175        2.4515        2.4541        2.6211        2.9332        3.8153        4.7772        4.9370        2.7535        3.0428        2.0770        2.1840        1.5695        0.9677        1.2759        1.7096        1.3761        2.7186        3.1557        3.5414        3.8656        4.0571        4.3457        5.9665        7.3516        8.3025        8.6298        9.9143       11.0912        9.6502        9.8461        9.7290       10.2820        9.0297        9.7113       10.8038       12.7689       16.8535       16.6302       17.4992        0.0000       13.8702       15.1285       14.4818       13.5833       13.9288       14.0412        0.0000        0.0000        0.0000        0.0000        0.0000        0.0000        0.0000        0.0000        0.0000        0.0000        0.0000        0.0000        0.0000        0.0000        0.0000        0.0000        0.0000        0.0000        0.0000        0.0000        0.0000        0.0000        0.0000        0.0000        0.0000        0.0000        0.0000        0.0000
        0.0000        0.0000        0.0000        0.0000        0.0000        0.0000        0.0000        0.0000        0.0000        0.0000        0.0000        0.0000        0.0000       10.7445       11.2245        7.4191        6.3525        4.1963        3.4963        2.1329        2.1693        2.7860        1.7297        1.6171        0.0000        0.2401        0.0000        0.0302        0.0421        0.0857        0.1584        1.1616        1.5081        1.5871        1.4237        0.8807        0.7814        0.6512        0.5024        0.0849        0.0492        0.0410        0.1820        0.0616        0.0763        0.1997        0.2872        0.5510        0.2731        0.2364        0.5463        0.9295        0.6238        0.8772        0.9814        1.1039        1.0279        0.3097        0.1513        0.1814        0.1728        0.1135        0.1188        0.0795        0.0829        0.0865        0.0902        0.1043        0.1231        0.2585        0.3536        0.3328        0.5611        0.4266        0.2791        0.3063        0.4223        0.4942        0.5414        0.9430        0.5776        0.5581        0.6319        0.7462        0.8386        0.8288        0.8209        0.5168        0.4535        0.5291        1.1133        0.5737        0.4552        0.4775        0.5669        0.5870        0.5748        0.6037        0.6687        0.3799        0.3583        0.3146        0.2637        0.5524        0.5358        0.5074        0.4267        0.1454        0.2020        0.5066        0.3828        0.2767        0.5130        1.2263        1.4717        1.4964        1.2621        1.0197        1.0277        0.4708        0.8464        1.1849        1.0932        2.6295        2.6220        1.4220        0.6141        1.3956        1.7019        1.7282        2.4616        3.6381        3.4213        2.7304        2.2274        1.0416        0.7230        1.5277        1.1754        0.3075        0.1904        0.3385        0.5068        1.6022        1.8975        2.1172        2.4035        2.6972        2.5532        2.6777        2.3746        1.3512        1.1046        1.3723        1.8909        3.3678        4.1428        4.5783        4.6329        5.1551        5.3017        4.9281        4.0430        1.7092        1.0553        0.9258        1.1225        2.2654        2.7311        2.5018        1.7656        0.7695        1.0897        0.9460        1.6213        3.4338        3.1403        3.1939        3.6512        4.4734        4.9370        4.1891        3.7700        3.0190        2.9067        2.6744        2.6279        1.9678        1.5130        1.7386        2.0943        3.3005        3.8043        3.8464        4.1866        4.3514        5.4580        6.0267        6.4422        7.7444        8.4600        9.8740       13.2770       10.8991        9.9222       11.6035       10.9105       10.5042       11.1278       11.9089       12.8855       14.3641       13.9718        0.0000        0.0000        0.0000        0.0000        0.0000        0.0000        0.0000        0.0000        0.0000        0.0000        0.0000        0.0000        0.0000        0.0000        0.0000        0.0000        0.0000        0.0000        0.0000        0.0000        0.0000        0.0000        0.0000        0.0000        0.0000        0.0000        0.0000        0.0000        0.0000        0.0000        0.0000        0.0000        0.0000        0.0000        0.0000        0.0000
        0.0000        0.0000        0.0000        0.0000        0.0000        0.0000        0.0000        0.0000        0.0000       12.9708        0.0000        0.0000       11.1733        9.1480        8.5270        7.8294        5.8195        4.7617        7.5124        3.9444        4.3532        3.2879        1.8480        0.5289        0.9390        0.0000        0.0000        0.0000        0.0000        0.0000        0.0000        0.2007        0.2644        0.2851        0.2650        0.5689        0.5261        0.4493        0.3505        0.1142        0.0690        0.0609        0.0901        0.0623        0.0770        0.0813        0.0751        0.2587        0.2344        0.2033        0.1671        0.1033        0.0729        0.1385        0.1719        0.1825        0.7489        0.6893        0.4533        0.4396        0.0518        0.1444        0.1256        0.0837        0.1240        0.1751        0.1238        0.1253        0.9347        1.0112        1.1253        0.6304        0.2608        0.1975        0.4075        0.3662        0.4452        0.8584        1.6153        0.8893        0.7047        0.5426        0.6784        0.6648        0.6433        0.6662        0.8707        0.5776        0.5984        0.6500        0.7024        0.7697        0.7958        0.9120        0.9774        1.1067        1.1582        1.2914        1.4427        1.6182        1.6809        1.7177        1.7511        1.4428        1.4686        1.3411        1.1331        1.0118        0.8607        0.8151        0.7875        0.6261        0.8484        1.5748        1.1126        0.4856        0.4827        0.5951        1.2157        0.3686        0.8503        1.0368        1.8027        1.8193        2.7276        1.7982        0.8311        1.1272        0.9169        1.0636        1.1824        1.5498        1.7579        1.6471        1.1053        0.2524        0.1524        0.1011        0.0761        0.3416        0.3424        0.4317        0.5790        0.3047        0.4887        0.5473        0.6503        0.5576        0.8265        0.6900        0.3434        0.5536        0.5361        0.6855        1.0535        3.5532        4.6487        4.8424        4.8520        6.3598        7.1656        4.6067        3.8419        2.2598        1.5853        1.3726        1.6535        3.3569        4.0694        3.6453        2.8711        1.7302        1.4430        1.2059        1.5000        1.7124        1.6204        2.1238        3.0358        5.2399        6.4807        6.0721        6.1245        6.5297        6.5850        6.4311        5.9766        3.2442        3.0401        3.2410        3.4918        3.1338        3.1730        3.3534        3.6411        4.9777        5.4374        7.0635        6.7205        9.2864       11.7099        9.6639       10.9201       12.4356       10.9334       11.2287       12.5769       14.2305       14.8370       14.9663       14.9450       14.2800        0.0000        0.0000        0.0000        0.0000        0.0000        0.0000        0.0000        0.0000        0.0000        0.0000        0.0000        0.0000        0.0000        0.0000        0.0000        0.0000        0.0000        0.0000        0.0000        0.0000        0.0000        0.0000        0.0000        0.0000        0.0000        0.0000        0.0000        0.0000        0.0000        0.0000        0.0000        0.0000        0.0000        0.0000        0.0000        0.0000        0.0000
        0.0000        0.0000        0.0000        0.0000        0.0000       13.0951       10.4770       10.8539       11.2363       12.1622       14.0691       16.6850       11.5909       12.8294        9.6774        7.5354       14.1590        9.0756        6.6084        7.4595        7.8372        5.8962        4.4014        0.7811        0.0000        0.0000        0.0000        0.0000        0.0000        0.0000        0.0000        0.0828        0.1106        0.1256        0.1287        0.3080        0.3150        0.2875        0.2278        0.0767        0.0495        0.6581        1.5794        0.1789        0.0627        0.0671        0.0635        0.2244        0.2100        0.1832        0.1445        0.0844        0.0535        0.0347        0.0846        0.0280        0.0441        0.0786        0.0492        0.2192        0.2800        0.0544        0.0082        0.0182        0.0000        0.0110        0.1241        0.2400        1.0337        1.0002        0.8842        0.5497        0.4082        0.6224        0.6784        0.5880        0.7291        0.9407        0.8513        0.5874        0.5789        0.6481        0.8179        0.7376        0.7130        0.7976        0.8544        0.7976        0.7759        0.8479        0.8766        0.9605        1.0638        1.1425        1.2513        1.4233        1.5971        1.6837        1.7634        2.0673        2.2109        2.3988        2.4481        1.9283        1.9205        1.7716        1.6382        1.2634        1.1165        1.0713        1.3102        1.2052        1.2742        1.8077        1.3134        0.7846        0.5294        0.7876        0.3470        0.2250        0.4408        1.2624        1.1916        1.6371        2.0530        2.0755        1.1681        1.2747        1.2575        1.0102        1.1484        1.3985        1.3021        1.2720        0.8262        0.1723        0.2004        0.0764        0.0397        0.2337        0.3186        0.3560        0.3752        0.1858        0.3548        0.1825        0.2933        1.2487        0.3917        0.4702        0.2299        0.3833        0.3559        0.5545        0.9420        3.5408        4.7363        4.9823        5.1972        5.5070        4.8515        4.6320        4.0742        2.5037        1.8511        1.7767        2.0489        3.7120        4.3425        4.0921        3.3722        1.7366        1.2619        1.2901        2.1591        1.3380        1.5958        2.2374        3.0038        5.7015        6.2968        7.3834        8.9502        7.7925        9.1264       12.6837        8.6680        4.7409        5.5271        3.6325        3.4183        3.5835        0.0000        0.0000        3.8956        4.5891        5.3849        7.4164        7.4398        8.8046        8.9681       10.6033       11.5627       11.5462       12.2970       12.9979       15.7057       15.5015       17.1058       17.0419       17.4677        0.0000        0.0000        0.0000        0.0000        0.0000        0.0000        0.0000        0.0000        0.0000        0.0000        0.0000        0.0000        0.0000        0.0000        0.0000        0.0000        0.0000        0.0000        0.0000        0.0000        0.0000        0.0000        0.0000        0.0000        0.0000        0.0000        0.0000        0.0000        0.0000        0.0000        0.0000        0.0000        0.0000        0.0000        0.0000        0.0000        0.0000        0.0000
        0.0000        0.0000        0.0000        0.0000       10.6199       12.4037       16.3997       10.5107       10.1927       10.4064       13.8694       16.7174       19.8187        8.3106        5.8700        4.9011        8.2357        6.5096        7.4753        1.7020        0.5793        0.3936        1.8513        0.0000        0.0380        0.0000        0.0000        0.0000        0.0000        0.0000        0.0000        0.0203        0.2290        0.1276        0.0516        0.1504        0.1808        0.1786        0.1447        0.0500        0.0346        0.0368        0.0567        0.0402        0.0504        0.0545        0.0523        0.1887        0.1803        0.1579        0.1217        0.0684        0.0395        0.0222        0.0167        0.0215        0.1492        0.2602        0.2544        0.3013        0.0843        0.0894        0.0139        0.0369        0.0000        0.0773        0.3781        0.4912        0.7371        0.4148        0.5566        1.2956        1.0378        1.0699        1.1867        1.3613        1.6529        1.8046        1.7937        0.8513        0.6820        0.8134        0.8483        0.7428        0.7287        0.7961        0.8427        0.7486        0.8924        3.6680        4.4400        5.1126        6.0621        6.3846        6.9078        4.7073        1.8311        1.9818        2.1412        2.4755        2.6594        2.8501        2.9056        2.3539        2.3633        2.3484        2.1718        1.5617        1.5225        1.5548        1.2828        1.0168        0.9285        0.8539        0.7883        0.7017        0.5044        0.2335        0.6108        0.3716        0.5929        1.4672        1.7641        1.5469        1.3887        1.6734        1.1553        0.8916        0.6998        1.0760        1.0374        0.8780        0.8532        0.8833        0.6309        0.2205        0.1454        0.1086        0.0639        0.5379        0.4092        0.3392        0.3718        0.1104        0.1884        0.1022        0.2883        0.8575        1.3133        0.2102        0.1599        0.3000        0.2525        0.4673        0.8087        2.8823        3.8968        5.2785        5.2837        4.3567        4.3718        4.1997        3.6458        2.7152        2.5283        1.9975        2.1721        3.6537        4.3134        6.9864        5.6803        2.1516        1.8378        1.0155        2.1477        1.3556        1.4749        1.9613        2.8186        5.1917        6.3330        9.4746        8.9313       10.7909       11.5813       10.3738        9.1233        6.5610        5.0620        4.1077        3.7055        0.0000        0.0000        0.0000        7.6973        4.7524        5.4883        5.9011        8.5672        8.7941        9.1454       10.2170       11.9337       12.8426       13.9477       13.8700       14.0544       15.8797        0.0000        0.0000        0.0000        0.0000        0.0000        0.0000        0.0000        0.0000        0.0000        0.0000        0.0000        0.0000        0.0000        0.0000        0.0000        0.0000        0.0000        0.0000        0.0000        0.0000        0.0000        0.0000        0.0000        0.0000        0.0000        0.0000        0.0000        0.0000        0.0000        0.0000        0.0000        0.0000        0.0000        0.0000        0.0000        0.0000        0.0000        0.0000        0.0000        0.0000        0.0000
        0.0000        0.0000       26.8193       17.9926       10.3505       22.6969       10.1224        9.3391        9.8073       11.6963       13.6606        7.8950        6.4802        8.8206       12.2599        7.1907        6.0127        2.0883        1.3965        0.2463        0.1519        0.0000        0.0000        0.0000        0.0000        0.0000        0.0000        0.0000        0.0000        0.1095        0.0000        0.0145        0.0202        0.0277        0.0369        0.1074        0.1288        0.1275        0.1032        0.0357        0.0247        0.0896        0.1000        0.0319        0.0405        0.0440        0.0422        0.1689        0.1595        0.1268        0.0969        0.0537        0.0298        0.0159        0.0119        0.0082        0.0496        0.0175        0.1841        0.3180        0.1626        0.0382        0.0527        0.0379        0.0491        0.3257        0.7163        0.9124        0.7089        1.0581        2.3409        2.7174        1.9377        2.3369        3.2216        2.5056        2.2896        2.3347        1.9098        1.1696        1.1470        1.0365        0.9905        0.8030        0.8306        0.9505        1.2860        1.6074        1.1969        1.2564        2.9201        2.8182        2.9449        5.8112        6.8003        4.9658        5.4438        5.7090        5.8785        6.2700        3.2581        3.4235        3.3854        2.8052        2.8260        2.7707        2.4841        2.2723        2.1760        1.6069        1.1561        0.8964        0.7460        0.5695        0.4216        0.3838        0.3285        0.2135        1.0829        0.7272        0.3871        0.9415        1.4026        1.5863        0.7689        0.9948        0.8176        0.7254        0.6047        0.7838        0.7404        0.9113        0.8844        0.8725        0.7174        0.4728        0.4808        0.1338        0.2689        0.5902        0.6086        0.4969        0.4542        0.9880        0.4956        0.3061        0.2612        0.1479        0.0442        0.0565        0.1640        0.2264        0.3188        0.6495        0.9853        2.4264        2.9043        3.1717        3.2697        3.2444        3.2582        3.2729        2.9917        2.2304        1.8775        1.6057        2.2000        3.8825        3.7181        3.7726        2.9127        1.6691        0.9975        0.8539        1.0676        1.1329        2.0367        2.2007        2.6144        4.6284        5.8900        6.8059        7.4539        8.6069        7.6684        7.6238        7.3885        4.5036        4.2849        3.8113        0.0000        0.0000        0.0000        5.3450        4.1915        4.8976        5.1646        5.6126        6.4368        8.0915        9.0600       10.5983       11.7692       13.5858       14.2523       14.1124       15.4902        0.0000        0.0000        0.0000        0.0000        0.0000        0.0000        0.0000        0.0000        0.0000        0.0000        0.0000        0.0000        0.0000        0.0000        0.0000        0.0000        0.0000        0.0000        0.0000        0.0000        0.0000        0.0000        0.0000        0.0000        0.0000        0.0000        0.0000        0.0000        0.0000        0.0000        0.0000        0.0000        0.0000        0.0000        0.0000        0.0000        0.0000        0.0000        0.0000        0.0000        0.0000        0.0000
        0.0000        2.2990        2.8553        8.9799       15.4703       14.7564       11.6794       11.2432       12.5638       17.5591       20.4449        7.4965        9.1009       10.4792       11.7205        7.9880       10.0832        0.6984        0.0000        0.0000        0.1289        0.0000        0.0613        0.0000        0.0000        0.0329        0.0000        0.0000        0.0000        0.0000        0.0000        0.0000        0.0000        0.0000        0.0000        0.0000        0.0000        0.0000        0.0000        0.0000        0.0000        0.1312        0.1855        0.0625        0.0811        0.0885        0.0848        0.0151        0.0144        0.0126        0.0095        0.0000        0.0000        0.0312        0.0234        0.0000        0.0000        0.1018        0.2370        0.1104        0.0476        0.0089        0.0177        0.2317        0.1721        0.3464        0.8012        1.4106        1.6215        1.8017        2.1582        1.9494        2.0981        2.0689        1.8746        0.8740        0.8510        0.8687        1.0885        0.7453        0.8820        1.0430        0.8670        0.7496        0.8676        1.0709        1.2722        1.5742        1.8935        3.0854        1.4653        1.5709        2.4905        4.4890        7.6662        6.3539        6.8946        7.2987        7.3397        7.7883        4.0430        4.0785        3.8657        3.4504        3.1765        3.0822        2.9010        1.9449        1.4805        1.1961        1.0728        0.7403        0.5620        0.5571        0.3402        0.0256        0.2223        1.1678        0.9660        0.4680        0.4153        0.5728        0.6287        0.7764        0.7187        0.6875        0.8241        0.9302        0.9270        1.9814        2.0872        0.7754        0.9950        2.5574        2.2285        0.7081        0.4413        0.6227        0.9345        1.0250        1.0400        1.1956        0.8223        0.4291        0.2733        0.2034        0.2496        0.1049        0.0363        0.1375        0.1673        0.2836        0.4808        1.1639        1.2291        0.7547        0.9161        0.3961        0.1204        1.4636        1.5493        1.8178        1.8274        1.8486        1.6588        2.0292        2.4208        2.5557        2.0642        2.0840        1.8510        0.7570        0.6032        0.4233        0.5317        1.0656        1.2942        1.9321        2.6140        4.8416        5.9310        4.8547        4.9641        7.2117        5.2184        4.8864        5.1602        0.0000        0.0000        0.0000        0.0000        0.0000        3.5154        3.5983        3.8046        9.0759       12.4714       11.9880       10.3648        9.8535        8.8569        9.2397       10.6289       13.5832       14.8435       16.1591        0.0000        0.0000        0.0000        0.0000        0.0000        0.0000        0.0000        0.0000        0.0000        0.0000        0.0000        0.0000        0.0000        0.0000        0.0000        0.0000        0.0000        0.0000        0.0000        0.0000        0.0000        0.0000        0.0000        0.0000        0.0000        0.0000        0.0000        0.0000        0.0000        0.0000        0.0000        0.0000        0.0000        0.0000        0.0000        0.0000        0.0000        0.0000        0.0000        0.0000        0.0000        0.0000        0.0000
        0.0000        1.3155        2.3331       10.1353       12.5596       12.7582       16.6764       12.5805       12.8193       18.8610        6.4128        1.7627        1.3014        3.7186        2.8979        1.5878        0.0000        0.0000        0.1780        0.1060        0.0496        0.0000        0.0000        0.0000        0.0000        0.0000        0.0000        0.0000        0.0000        0.0672        0.0000        0.0000        0.0000        0.0000        0.0000        0.0000        0.0000        0.0000        0.0000        0.0000        0.0000        0.0000        0.0000        0.0405        0.0545        0.0602        0.0577        0.0103        0.0098        0.0084        0.0062        0.0000        0.0000        0.0429        0.1093        0.0449        0.0358        0.0178        0.0295        0.0550        0.1440        0.0543        0.5605        0.6777        0.6037        1.2621        0.8646        1.4558        1.7688        1.7704        1.7684        1.7602        1.8936        1.4275        1.2183        1.0900        1.3596        1.2802        0.8276        0.7395        0.7226        0.6626        0.7383        0.6829        0.7275        1.2083        3.1213        7.3846        5.7598        2.3718        1.8825        5.0491        7.1047        8.2823        8.3940        5.7008        8.5544        5.0311        4.5069        4.8648        5.1951        7.5639        7.4187        7.5495        3.7090        3.2960        2.7708        1.7087        1.4883        1.3815        1.6208        1.1421        1.1691        0.9424        0.5818        0.3735        0.7040        0.8224        0.9169        0.6316        0.4865        0.1217        0.3239        1.8433        2.3309       10.0462        3.4531        0.9787        0.8986        2.5360        2.8546        1.0302        1.3305        1.4292        1.6068        1.2104        0.6902        0.6481        0.9941        1.7866        1.7711        1.4487        1.1294        1.0785        0.6417        0.3408        0.1771        0.0717        0.2274        0.1936        0.0992        0.8669        1.2422        1.2783        1.1540        0.6135        0.2385        0.2910        0.3972        1.2555        2.0918        2.4232        2.0956        1.8543        2.3536        2.2257        1.7130        1.6524        1.5859        1.8409        1.4423        0.4112        0.2448        0.3805        0.5447        0.9774        1.1595        1.8126        2.4741        3.9171        6.1503        4.3090        4.6384        4.0821        4.0135        4.2533        0.0000        0.0000        0.0000        0.0000        0.0000        3.5849        3.5784        4.6674        7.6549       12.3147       14.5986        7.6488        6.8022        7.8492        8.5447        9.4859       10.6861       14.3079        0.0000        0.0000        0.0000        0.0000        0.0000        0.0000        0.0000        0.0000        0.0000        0.0000        0.0000        0.0000        0.0000        0.0000        0.0000        0.0000        0.0000        0.0000        0.0000        0.0000        0.0000        0.0000        0.0000        0.0000        0.0000        0.0000        0.0000        0.0000        0.0000        0.0000        0.0000        0.0000        0.0000        0.0000        0.0000        0.0000        0.0000        0.0000        0.0000        0.0000        0.0000        0.0000        0.0000        0.0000        0.0000
        1.1634        2.2844        2.8610        7.5202       10.1403        9.9043       10.4589       19.8463       20.9680       17.0490        7.2615        3.7466        4.3057        0.7369        0.0176        0.0000        0.0000        0.0000        0.0000        0.0000        0.0000        0.2848        0.4154        0.0000        0.0000        0.0000        0.0000        0.0000        0.0000        0.0897        0.1201        0.0000        0.0000        0.0000        0.0000        0.0000        0.0000        0.0000        0.0268        0.3501        0.0000        0.0000        0.0000        0.0362        0.0471        0.0514        0.0489        0.0086        0.0082        0.0069        0.2907        0.1328        0.0000        0.0195        0.0000        0.0000        0.0206        0.0633        0.0366        1.4797        2.1559        0.3658        1.1693        0.5701        2.8396        2.2440        1.1498        0.8779        0.8616        0.7843        1.0240        0.9728        0.9648        1.2873        1.4459        0.9262        0.7874        0.8814        1.4355        1.3329        2.5291        2.8083        1.3233        0.8807        1.1592        2.0342        2.4506        2.8407        2.5992        2.4574        2.1025        3.2726        4.2428        2.9086        2.5558        3.2571        3.8125        4.1857        4.0817        4.9476        5.5852        7.2655        7.2136        7.3907        6.9634        4.5647        3.1626        1.9522        2.5460        1.5556        1.2179        0.9620        0.8458        0.9293        1.2626        1.2274        1.3172        1.2522        0.7397        0.8835        0.9904        0.4327        0.3027        0.8740        0.8631        1.1697        1.0781        1.8095        2.0876        0.9958        0.8760        0.7485        0.8577        1.4112        1.1256        0.8670        0.6804        0.6823        0.8796        1.3249        8.7368        1.4645        0.9448        0.7500        0.8815        0.8380        0.5923        0.1317        0.2152        1.1384        0.9887        1.3740        1.3534        1.2117        2.3348        1.2025        0.2823        0.8465        1.0629        2.0471        2.4830        3.3302        1.7219        1.7985        1.5698        1.7692        1.8486        1.5738        1.4927        1.2928        0.8657        0.2618        0.1657        0.1693        0.2730        0.7631        0.9725        1.3489        1.8485        2.2950        2.8764        3.4334        3.6499        3.2729        3.4502        0.0000        0.0000        0.0000        0.0000        0.0000        0.0000        3.6786        3.6657        5.7282       12.7994       15.5199        9.9621        8.7964        7.2025        8.9948        8.4749        0.0000        0.0000        0.0000        0.0000        0.0000        0.0000        0.0000        0.0000        0.0000        0.0000        0.0000        0.0000        0.0000        0.0000        0.0000        0.0000        0.0000        0.0000        0.0000        0.0000        0.0000        0.0000        0.0000        0.0000        0.0000        0.0000        0.0000        0.0000        0.0000        0.0000        0.0000        0.0000        0.0000        0.0000        0.0000        0.0000        0.0000        0.0000        0.0000        0.0000        0.0000        0.0000        0.0000        0.0000        0.0000        0.0000        0.0000        0.0000
        3.1233        2.5093        2.2741        4.3799        9.5180        8.5383       14.8580       17.2867       15.1719       18.5879       10.1924        5.6392        0.2353        0.0178        0.0127        0.0000        0.0000        0.0000        0.0000        0.0000        0.0000        0.0000        0.0000        0.0000        0.0000        0.0000        0.0000        0.0000        0.0498        0.1524        0.1651        0.0000        0.0000        0.0000        0.0000        0.0000        0.0000        0.0000        0.0000        0.0000        0.0000        0.0000        0.0000        0.0499        0.0590        0.0619        0.0584        0.0102        0.0096        0.0081        0.0338        0.2662        0.0547        0.0742        0.0893        0.1329        0.1349        0.2864        0.0491        0.4672        0.5898        1.0070        4.8641        6.2807        5.3638        0.8672        0.6586        1.5557        2.3792        2.3968        2.0365        1.8388        2.7005        2.1866        1.6708        1.6421        0.9450        1.0544        0.5144        0.4542        0.6405        0.8202        0.6873        0.7019        0.8414        0.9719        1.1183        1.7129        2.0634        1.8460        1.7856        1.8350        1.7650        1.7847        1.9363        2.4314        2.7596        2.9671        3.5419        3.8553        4.5163        5.9879        5.3781        4.5116        4.7895        4.3672        3.6588        2.3860        2.5359        2.6496        1.6416        1.3637        1.2027        1.1308        1.1368        0.5235        0.4339        0.4850        0.8612        0.4748        0.4206       10.8370        3.5613        0.7198        0.8359        0.7855        0.8373        4.0630        4.8419        0.8494        0.7465        0.6494        1.1162        1.1669        1.7470        1.2949        0.4974        0.4871        0.7740        1.2054        5.0257        1.2349        1.1608        0.7182        0.6396        0.9600        0.4516        0.1501        0.3230        1.4068        1.6390        2.2168        1.7784        1.7285        1.7201        0.8577        0.4834        0.7303        0.6604        1.6161        3.1615        2.0160        0.8978        1.6327        1.3958        1.4559        1.1494        1.0130        0.9828        0.7544        0.5960        0.1989        0.1800        0.3108        0.2770        0.5504        0.6990        1.0033        1.4576        1.8532        2.2817        2.6829        3.0268        2.8480        0.0000        0.0000        0.0000        0.0000        0.0000        0.0000        0.0000        3.7493        3.7217        4.8271        5.8895        8.1686        5.4929        5.9564        6.2396        8.4220        8.1815        0.0000        0.0000        0.0000        0.0000        0.0000        0.0000        0.0000        0.0000        0.0000        0.0000        0.0000        0.0000        0.0000        0.0000        0.0000        0.0000        0.0000        0.0000        0.0000        0.0000        0.0000        0.0000        0.0000        0.0000        0.0000        0.0000        0.0000        0.0000        0.0000        0.0000        0.0000        0.0000        0.0000        0.0000        0.0000        0.0000        0.0000        0.0000        0.0000        0.0000        0.0000        0.0000        0.0000        0.0000        0.0000        0.0000        0.0000        0.0000
       13.7157        5.9249        8.1318       10.0298        7.3606        9.8099       15.6758       17.0226        9.5234        9.2187        1.3400        0.8084        1.0906        0.0550        0.0000        0.0000        0.0000        0.0000        0.0000        0.0000        0.0000        0.0000        0.0000        0.0000        0.0000        0.0000        0.0000        0.0040        0.1026        0.1257        0.0523        0.0128        0.0168        0.0185        0.0180        0.0551        0.0536        0.0525        0.0520        0.0521        0.0715        0.0556        0.0642        0.0850        0.0949        0.1167        0.0909        0.0145        0.1437        0.2604        0.4327        0.3092        0.3837        0.1373        0.2287        0.2881        0.1946        0.0887        0.1604        2.5306        1.4839        3.6106        8.9259        8.2274        3.2605        1.7295        1.4735        1.4733        0.5031        0.5434        0.5017        0.7994        0.8588        0.4642        0.6484        1.0607        0.9153        0.4380        0.4347        0.4255        0.6060        0.6074        0.7270        0.9755        1.5446        1.2851        1.8420        2.4844        3.0124        3.3990        1.4197        1.0143        0.9276        0.7514        0.9525        1.7569        1.9093        2.4705        4.1436        3.3689        3.4724        5.2278        4.1045        5.0765        5.3013        5.0600        4.5671        3.4450        3.1759        2.7792        2.6693        2.5619        2.2912        1.9381        1.5704        1.0292        0.9902        0.8665        0.9110        0.6610        0.5311        0.8106        0.6466        0.4910        0.6012        0.7247        0.7216        0.9515        1.1870        0.7422        0.5237        0.0413        0.0443        0.3477        0.3729        1.2947        0.6443        0.3906        0.4995        0.8058        0.9962        1.5370        1.1452        1.2158        1.0486        0.2799        1.2821        0.5594        0.6726        1.9577        1.2895        1.1793        1.3612        1.5776        1.0971        0.8391        0.2842        0.1396        0.1980        1.5843        1.8202        1.5214        1.3305        2.9660        3.3821        1.3577        0.8365        0.6379        0.4333        0.3591        0.4416        0.1167        0.0736        0.1017        0.1246        0.0000        0.0000        0.0000        0.0000        1.4371        1.8289        2.2055        0.0000        0.0000        0.0000        0.0000        0.0000        0.0000        0.0000        0.0000        0.0000        5.0449        5.0607        5.6371        5.1873        2.3784        0.0000        2.3980        0.0000        0.0000        1.3892        0.0000        0.0000        0.0000        0.0000        0.0000        0.0000        0.0000        0.0000        0.0000        0.0000        0.0000        0.0000        0.0000        0.0000        0.0000        0.0000        0.0000        0.0000        0.0000        0.0000        0.0000        0.0000        0.0000        0.0000        0.0000        0.0000        0.0000        0.0000        0.0000        0.0000        0.0000        0.0000        0.0000        0.0000        0.0000        0.0000        0.0000        0.0000        0.0000        0.0000        0.0000        0.0000        0.0000        0.0000        0.0000        0.0000        0.0000        0.0000
       21.7316       12.8647        7.5828       10.5199       10.6213        9.9486        7.4357       11.9408        9.4591       11.2310        1.1889        0.6260        0.6515        0.1886        0.2233        0.0000        0.0000        0.0000        0.0000        0.0000        0.0000        0.0000        0.0000        0.0000        0.0000        0.0000        0.0000        0.0056        0.0309        0.1454        0.0488        0.0180        0.0234        0.0258        0.0251        0.0770        0.0749        0.0734        0.0728        0.0728        0.1160        0.0951        0.0817        0.1032        0.2018        0.3206        0.1042        0.0166        0.0153        0.1430        0.2242        0.0514        0.0802        0.3313        0.4412        0.2874        0.0980        3.8429        4.0513        2.5392        2.4006        5.8416        8.1070        2.5475        0.9767        0.8101        0.4936        0.3837        0.5956        0.4787        0.6874        0.5099        0.7645        0.6878        0.5252        0.6521        0.3078        1.1922        2.0004        0.7010        0.5203        0.4005        0.4424        0.7304        1.8176        1.9144        1.9879        1.7268        4.1117        4.9974        4.1452        1.0411        0.4488        0.4495        0.4954        1.3133        1.4168        1.7829        2.3022        2.8830        3.4133        3.6944        3.9588        4.9853        5.2204        5.1356        4.9565        3.7146        3.4500        3.2971        3.3262        3.2029        2.9112        2.7278        2.1802        1.4073        1.4930        1.2772        1.2132        0.6835        0.6818        0.6620        0.3852        0.4427        0.6477        0.9998        0.7673        1.0626        1.4800        0.6811        1.0583        0.1412        0.0316        0.4845        0.0361        0.4844        0.8253        0.9246        0.8112        0.8546        1.0818        1.5282        1.1157        0.5076        1.0110        0.5539        0.3135        0.5268        1.0196        1.5110        1.1063        1.2802        1.8996        1.5242        0.8701        2.2887        0.6585        0.2094        0.1733        1.0306        1.2876        1.2696        1.3649        2.6014        1.4354        0.4543        0.5962        0.4026        0.3590        0.2752        0.2334        0.1504        0.1390        0.0850        0.0646        0.0692        0.0000        0.0000        0.0000        0.0000        0.0000        0.0000        0.0000        0.0000        0.0000        0.0000        0.0000        0.0000        0.0000        0.0000        0.0000        5.1405        5.1837        5.2199        0.0000        0.0000        0.0000        0.0000        0.0000        0.0000        0.0000        0.0000        0.0000        0.0000        0.0000        0.0000        0.0000        0.0000        0.0000        0.0000        0.0000        0.0000        0.0000        0.0000        0.0000        0.0000        0.0000        0.0000        0.0000        0.0000        0.0000        0.0000        0.0000        0.0000        0.0000        0.0000        0.0000        0.0000        0.0000        0.0000        0.0000        0.0000        0.0000        0.0000        0.0000        0.0000        0.0000        0.0000        0.0000        0.0000        0.0000        0.0000        0.0000        0.0000        0.0000        0.0000        0.0000        0.0000        0.0000
        0.0000        0.0000       15.2390        9.4297        0.0000        7.0420        3.3669        4.0490        7.4221        7.7572        1.7074        0.9564        2.0714        2.0349        0.2157        0.0000        0.0000        0.0000        0.0000        0.0000        0.0000        0.0000        0.0000        0.0000        0.0000        0.0000        0.0000        0.0104        0.0137        0.0217        0.0422        0.4567        0.0675        0.0322        0.0323        0.1022        0.1025        0.1014        0.0988        0.0975        0.0950        0.0958        0.0993        0.1204        0.1527        0.1235        0.1144        0.0180        0.0164        0.0137        0.2359        0.5102        0.1464        0.2311        0.2313        0.3055        5.9068        8.3716        9.4256        7.2997        6.2911        8.8153        7.2357        2.2147        1.0583        0.3418        0.4019        0.8142        1.4480        1.3424        1.5287        2.0768        1.9508        0.2974        0.0243        0.0741        0.8430        1.8552        3.0235        3.0575        2.7929        1.3575        1.0950        1.2085        1.8126        2.0639        0.9152        1.5178        1.8092        2.9295        2.1918        0.4619        0.3579        0.1418        0.2121        1.7441        2.1543        1.5795        1.7803        2.4895        2.7552        2.9877        3.6878        4.4499        5.0308        5.0063        4.7573        3.6732        4.4711        4.9845        4.1514        4.2303        4.0535        3.7927        3.1776        1.8913        1.8483        1.9245        1.6953        1.1446        0.6447        0.1613        0.1454        0.5573        0.5517        0.9141        0.7025        0.5823        0.7151        1.0801        1.2598        0.0501        0.6820        0.4239        0.4421        1.4564        1.9950        0.6262        0.6739        1.1825        1.8327        1.7653        1.1344        1.0009        0.2453        0.3075        0.3344        0.8204        1.5167        1.4892        1.4315        1.1475        1.2903        1.1607        1.0709        1.4325        0.2731        0.3491        0.4273        0.8571        1.1694        1.1573        1.8345        1.0349        0.3722        0.1950        0.1735        0.2088        0.2010        0.1520        0.1594        0.1068        0.1320        0.0852        0.0605        0.1535        0.0825        0.0000        0.0000        0.7743        0.0000        0.0000        1.1558        0.0000        0.0000        0.0000        0.0000        0.0000        0.0000        0.6627        0.0000        4.8553        0.0000        0.0000        0.0000        0.0000        0.0000        0.0000        0.0000        0.0000        0.0000        0.0000        0.0000        0.0000        0.0000        0.0000        0.0000        0.0000        0.0000        0.0000        0.0000        0.0000        0.0000        0.0000        0.0000        0.0000        0.0000        0.0000        0.0000        0.0000        0.0000        0.0000        0.0000        0.0000        0.0000        0.0000        0.0000        0.0000        0.0000        0.0000        0.0000        0.0000        0.0000        0.0000        0.0000        0.0000        0.0000        0.0000        0.0000        0.0000        0.0000        0.0000        0.0000        0.0000        0.0000        0.0000        0.0000        0.0000        0.0000
        0.0000        0.0000        0.0000        0.0000        0.0000        3.7631        2.3126       10.0076        9.4545        2.5456        2.8355        1.7393        2.2197        1.5944        0.9711        0.0633        0.4533        0.3734        0.9070        0.7527        0.1170        0.1191        0.0000        0.0000        0.0000        0.0000        0.0000        0.0184        0.1080        0.0512        0.0522        0.0606        0.0337        0.0376        0.0395        0.1306        0.1367        0.1366        0.1307        0.1265        0.1209        0.1182        0.6155        0.6192        0.3974        0.1330        0.1211        0.0188        0.1419        1.8508        0.2147        0.8608        0.2960        0.2125        2.7563        7.6762       12.2930       10.6856       14.0546       11.9159        7.0110        5.3666        1.6605        0.2789        1.0755        0.8817        0.3162        0.7901        0.9193        0.6792        0.5891        1.0966        1.2816        0.6644        0.1543        0.4609        1.0443        1.3305        2.0251        2.4034        3.1521        2.5827        2.7916        2.9280        3.9120        2.3210        1.2304        1.7990        0.8519        0.8096        0.9222        0.5846        0.2743        0.1533        0.3231        1.0048        0.9661        1.2445        1.8344        2.2182        2.3343        2.7719        3.1190        3.8483        4.1940        4.0211        4.7629        4.4470        4.9789        5.6567        6.8624        6.2559        5.6561        5.2522        4.7228        3.5646        3.4392        3.5667        2.7971        1.0072        0.7532        0.5095        0.6686        0.9542        0.7013        0.5106        0.6036        0.6126        0.6766        1.1208        1.4172        0.3121        0.2136        0.2731        0.1601        1.0246        1.0765        1.6865        2.0092        2.4168        1.7141        1.0189        1.0685        0.3872        0.4174        0.3534        0.8088        1.8252        1.5439        1.3139        1.4594        1.2381        1.4469        0.7939        0.9199        0.3408        0.3032        0.4995        1.1019        1.4202        1.6789        0.9669        0.7871        0.4622        0.6536        0.1908        0.1858        0.2625        0.3178        0.2236        0.1713        0.1089        0.0993        0.0876        0.5189        0.3695        0.1778        0.0956        0.0000        0.5717        0.7970        1.2757        1.3656        1.3413        0.0000        0.0000        0.0000        0.0000        0.0000        0.0000        0.4518        4.9778        0.0000        0.0000        0.0000        0.0000        0.0000        0.0000        0.0000        0.0000        0.0000        0.0000        0.0000        0.0000        0.0000        0.0000        0.0000        0.0000        0.0000        0.0000        0.0000        0.0000        0.0000        0.0000        0.0000        0.0000        0.0000        0.0000        0.0000        0.0000        0.0000        0.0000        0.0000        0.0000        0.0000        0.0000        0.0000        0.0000        0.0000        0.0000        0.0000        0.0000        0.0000        0.0000        0.0000        0.0000        0.0000        0.0000        0.0000        0.0000        0.0000        0.0000        0.0000        0.0000        0.0000        0.0000        0.0000        0.0000        0.0000
        0.0000        0.0000        0.0000        0.0000        0.0000        3.7890        3.9309        9.8746        4.0756        4.9590        2.2152        4.4160        3.5278        5.0874        2.8818        1.1339        1.6313        1.9381        1.6368        0.1413        0.1314        0.2741        0.1018        0.0157        0.0218        0.0325        0.0480        0.0478        0.2276        0.2051        0.1255        0.0230        0.0271        0.0305        0.0330        0.1978        0.2123        0.2136        0.2029        0.1612        0.1522        0.1452        0.1610        0.5703        0.5231        0.5866        0.6746        0.3401        0.5482        0.0468        0.0745        0.5573        2.3405       10.7588       14.7629       10.6538        9.1266        7.3650        4.6837        1.9465        1.4250        1.2629        0.8740        2.7589        5.2247        2.0493        2.0321        2.2154        1.6762        1.1717        0.6166        1.0666        1.9551        1.3452        0.6033        1.8479        0.5521        0.1860        0.3531        0.9994        1.4325        2.1299        1.9266        1.4643        1.3443        0.7516        0.5916        1.7814        2.0609        1.6314        0.4518        0.2922        0.3985        0.3795        0.2107        0.0209        0.1347        0.2298        0.3378        0.2511        0.2992        0.7226        1.0820        1.3799        1.1583        1.5500        2.6082        3.0714        3.5974        4.2813        5.4158        8.1345        8.6805        7.7044        6.9239        5.7238        5.1946        4.3989        3.7468        3.2727        3.4193        2.9023        2.9650        2.5243        1.8211        1.0244        1.0767        0.7813        1.0288        1.8371        2.4993        1.0448        1.9520        2.3128        2.3988        2.7299        2.8525        2.3633        2.4440        1.6412        2.1819        1.4901        0.7631        0.2048        0.4811        1.7273        1.9284        1.5192        1.3327        1.0567        0.9863        0.6310        0.6052        0.4346        0.2386        0.0601        0.9405        0.2613        0.6935        1.7378        0.9650        0.7743        0.5580        0.4347        0.3007        0.1804        0.1991        0.0945        0.0750        0.0485        0.0711        0.0283        0.0000        0.0458        0.0304        0.0633        0.0000        0.0000        0.0695        0.5409        0.6471        0.8369        0.9956        2.0086        0.0000        0.0000        0.0000        2.0150        2.5685        3.3711        3.8395        4.9366        5.4626        0.0000        0.0000        0.0000        0.0000        0.0000        0.0000        0.0000        0.0000        0.0000        0.0000        0.0000        0.0000        0.0000        0.0000        0.0000        0.0000        0.0000        0.0000        0.0000        0.0000        0.0000        0.0000        0.0000        0.0000        0.0000        0.0000        0.0000        0.0000        0.0000        0.0000        0.0000        0.0000        0.0000        0.0000        0.0000        0.0000        0.0000        0.0000        0.0000        0.0000        0.0000        0.0000        0.0000        0.0000        0.0000        0.0000        0.0000        0.0000        0.0000        0.0000        0.0000        0.0000        0.0000        0.0000        0.0000        0.0000
        0.0000        0.0000        0.0000        0.0000        0.0000        6.4892        7.5817        8.8042        1.2467        2.4076        3.1450        3.6383        4.5086        3.8482        3.7892        3.7548        2.6713        1.8778        0.7490        0.4165        0.4969        0.4206        0.3310        0.1816        0.2692        0.3882        0.1836        0.3546        0.4440        0.3799        0.4018        0.0711        0.0304        0.0343        0.0381        0.2331        0.2557        0.2595        0.2451        0.1920        0.1787        0.1680        0.1806        0.4739        0.6165        0.3130        0.3279        0.3720        0.7121        0.3964        0.3387        2.7174        4.2998        4.2435        2.4027        0.9038        2.6504        3.9015        4.3006        2.3852        1.2145        1.1845        1.5635        1.1850        0.9493        0.6993        0.7460        0.2710        0.3422        0.4994        0.6561        1.4468        1.6912        1.5131        1.3329        3.0069        2.2393        1.5561        1.5390        0.7893        0.7947        0.6735        0.4699        0.6965        1.3800        0.6702        0.3830        0.3965        1.0654        0.7273        0.2031        0.3338        1.1156        0.7897        0.2999        0.3088        0.3017        0.1404        0.1737        0.2503        0.3218        0.8427        1.2327        0.7965        0.9718        1.6932        1.8822        2.5484        3.4293        4.7186        5.1616        7.0525        8.6989        9.2972        9.0716        9.4547        6.7279        5.4130        5.3175        4.4289        4.2083        4.4229        5.2937        3.6019        2.2673        1.7212        1.3601        1.3761        1.3453        4.0829        4.8975        1.5382        1.0379        1.2662        1.5405        2.3858        2.7583        2.8193        3.0819        1.9986        1.4759        1.1513        0.8193        1.1610        1.3437        1.7191        1.3038        1.3076        1.4514        1.1809        1.0439        0.7970        0.9608        0.3129        0.2607        0.2206        0.1218        0.3496        0.4257        1.2026        0.9389        1.0262        0.6005        1.1766        0.5505        0.2731        0.1406        0.1468        0.1182        0.3189        0.0527        0.0310        0.1121        0.0748        0.0000        0.0760        0.0166        0.0180        0.0000        0.0457        0.4023        0.2965        0.4765        1.4388        0.0000        0.0000        1.8859        2.0550        2.2999        4.4210        3.9686        5.7250        5.3654        5.6947        6.2299        5.1499        4.7605        4.7084        0.0000        0.0000        0.0000        0.0000        0.0000        0.0000        0.0000        0.0000        0.0000        0.0000        0.0000        0.0000        0.0000        0.0000        0.0000        0.0000        0.0000        0.0000        0.0000        0.0000        0.0000        0.0000        0.0000        0.0000        0.0000        0.0000        0.0000        0.0000        0.0000        0.0000        0.0000        0.0000        0.0000        0.0000        0.0000        0.0000        0.0000        0.0000        0.0000        0.0000        0.0000        0.0000        0.0000        0.0000        0.0000        0.0000        0.0000        0.0000        0.0000        0.0000        0.0000
        0.0000        0.0000        0.0000        0.0000        4.9416        6.7395        7.1714       11.4343        4.5547        4.9425        5.4634        7.4521        8.5587        6.0673        7.6716        5.1425        2.7245        2.7725        2.9705        2.0098        1.8651        0.6681        0.9882        0.1849        0.5131        0.5025        0.4274        0.4037        0.3513        0.1945        0.1655        0.5492        0.7214        0.7033        0.2819        0.2651        0.4419        0.3281        0.3066        0.2569        0.2058        0.2576        0.4581        0.4043        0.2322        0.7276        0.4497        1.1845        0.6158        4.4500       10.7866       10.9490        6.2551        4.5951        1.7506        1.8284        3.7896        3.5463        5.1098        1.7956        1.3100        0.7290        0.5259        0.5181        0.8579        0.6557        0.7506        0.9321        1.2572        0.6979        0.4005        1.5793        1.5595        1.2538        0.9699        0.9887        1.5136        1.2586        1.0380        0.7321        0.6815        0.6440        0.9224        0.5845        1.5637        1.0577        1.2251        1.8008        1.6294        1.5376        1.0632        0.3629        0.3724        0.2312        0.3423        0.4586        0.6294        0.2367        0.3589        0.7230        0.9581        1.4670        0.9320        0.6578        0.5804        0.6195        0.8024        1.1017        1.4677        2.7299        4.1654        6.4770        7.9891        8.4121        8.2303        7.4032        6.2911        6.4017        5.2718        5.4668        4.5259        3.1256        2.1463        1.6647        2.2962        3.5974        6.2966        4.8981        1.4368        1.1449        1.0130        1.3895        1.3149        1.5441        1.8346        2.7305        3.3022        3.8815        3.5547        2.4968        1.7526        1.6948        1.5799        1.2322        1.7708        1.3862        1.4518        1.4912        1.5217        1.3380        1.0956        1.0756        1.0079        0.6217        0.3507        0.0898        0.1006        0.1213        0.2759        1.3857        1.0424        1.1273        1.1009        1.7070        1.0673        0.0889        0.1324        0.0630        0.0340        0.0671        0.0741        0.0000        0.0232        0.0774        0.0946        0.2085        0.2181        0.3132        0.3952        0.0214        0.0300        0.0796        0.4984        1.1669        0.0000        2.1848        1.9224        2.1354        5.8676        6.0955        6.5008        7.5217        5.9300        6.3509        5.9773        5.2681        4.7632        4.8882        4.9280        0.0000        0.0000        0.0000        0.0000        0.0000        0.0000        0.0000        0.0000        0.0000        0.0000        0.0000        0.0000        0.0000        0.0000        0.0000        0.0000        0.0000        0.0000        0.0000        0.0000        0.0000        0.0000        0.0000        0.0000        0.0000        0.0000        0.0000        0.0000        0.0000        0.0000        0.0000        0.0000        0.0000        0.0000        0.0000        0.0000        0.0000        0.0000        0.0000        0.0000        0.0000        0.0000        0.0000        0.0000        0.0000        0.0000        0.0000        0.0000        0.0000        0.0000
        0.0000        0.0000        0.0000        0.0000        6.2674        6.2600        6.3422       11.3427        2.8919        7.1318        8.4437        7.7069       10.1614        9.9068       11.7769        5.8339        6.3757        5.4740        4.7906        2.6310        2.4041        2.2369        0.5233        0.1360        0.4951        0.1529        0.3190        0.6098        0.2953        0.4453        0.3661        0.7335        0.6365        0.3998        0.4043        0.4638        0.4237        0.3997        0.2957        0.2501        0.2703        0.3130        0.2670        0.7264        1.1391        0.9226        2.0642        2.7478        3.6375        6.0083        5.5539        3.3087        2.4649        2.4561        4.2847        3.2465        2.3626        2.6564        3.0839        4.7723        3.3504        0.8602        1.0831        1.0676        1.9251        1.6167        0.6705        1.2758        2.8504        5.4322        1.7172        0.7541        0.1655        0.7391        1.1658        0.5907        1.6519        2.5802        1.6473        0.9694        1.0294        0.8379        0.5097        0.3077        0.2289        0.1854        0.2785        0.7858        1.4303        1.8397        1.5586        0.6817        0.4470        0.4300        0.5292        1.4125        1.1087        0.9665        1.2793        1.5971        1.6946        2.2290        1.3814        0.8983        0.4067        0.3364        1.1178        1.7509        1.5109        1.6694        2.6626        5.1799        6.2618        7.2889        7.3844        6.3349        5.9963        6.3162        5.6190        4.8085        4.7249        3.5693        2.6114        1.6957        2.3746        1.6708        1.3982        1.3627        1.1068        1.0808        1.0116        1.9031        2.3420        2.0858        2.4616        4.2258        5.3741        5.1436        3.7233        2.8831        2.8570        2.1233        1.7514        1.5281        1.6451        1.9320        1.3302        1.9634        1.6973        1.4239        1.5778        1.0851        1.0020        0.6105        0.6387        0.1464        0.4316        0.2833        0.4971        2.0060        1.9224        1.4501        1.5199        0.7594        0.2123        0.0433        0.0984        0.0817        0.0682        0.0648        0.0961        0.0412        0.0000        0.0466        0.1103        0.0952        0.0000        0.0000        0.1631        0.4824        1.2097        1.3956        1.2353        1.7983        2.6346        3.8316        5.5751        8.0805        5.9613        4.2848        4.5890        6.2638        6.6461        8.8717        7.2124        5.3715        5.0423        5.6049        4.9374        0.0000        0.0000        0.0000        0.0000        0.0000        0.0000        0.0000        0.0000        0.0000        0.0000        0.0000        0.0000        0.0000        0.0000        0.0000        0.0000        0.0000        0.0000        0.0000        0.0000        0.0000        0.0000        0.0000        0.0000        0.0000        0.0000        0.0000        0.0000        0.0000        0.0000        0.0000        0.0000        0.0000        0.0000        0.0000        0.0000        0.0000        0.0000        0.0000        0.0000        0.0000        0.0000        0.0000        0.0000        0.0000        0.0000        0.0000        0.0000        0.0000        0.0000
        0.0000        0.0000        0.0000        0.0000        3.8313        4.5925        7.8110        4.2569        3.4060        3.0687        2.3885        5.9970        8.9159        5.6812        6.9949       10.9355       12.9075        6.1903        6.3531        4.4797        7.0277        7.1213        4.4360        1.1815        2.5763        0.9053        1.1601        0.4547        0.4846        0.1081        0.1358        0.1530        0.4441        2.4360        1.0857        0.5844        0.2453        0.3946        0.1507        0.1275        0.0161        0.2156        0.9132        4.4446        5.5565        7.8868        8.7366        4.1778        2.7822        3.5197        3.6216        2.9771        2.1061        3.0142        3.7592        2.6267        2.1502        3.7285        4.5816        8.7249        6.0259        3.9941        4.1185        5.2181        6.2365        3.6104        5.1608        3.7772        3.4546        5.6771        3.5870        3.4294        1.8808        1.2887        1.5806        1.3123        0.8049        1.6803        0.8134        0.5104        0.3215        0.2291        0.5380        0.3406        0.7854        0.5122        0.9724        0.3948        0.6677        0.7472        1.0261        1.0404        1.2710        1.6310        0.9455        0.9701        1.2134        1.2539        1.0871        1.0934        1.1884        1.3811        1.0374        0.6835        0.4041        0.7740        0.8010        1.2290        0.6491        0.7132        1.2974        2.2558        2.5585        2.7975        3.0456        4.7023        4.7666        4.5877        4.2561        4.8852        5.0634        8.0870        2.3180        1.7364        1.8422        1.6860        1.2333        3.0702        3.1542        3.2387        3.2577        3.5520        3.7619        3.7933        4.2463        3.3097        3.1652        2.8186        2.1287        1.3571        1.3947        3.8514        2.0237        1.7425        1.9569        1.7684        1.3920        1.2904        1.2495        1.2682        1.1540        1.0918        0.9754        0.9240        0.9842        1.2263        1.3657        1.9725        1.6843        2.0137        1.4681        1.3537        0.9960        0.5403        0.2663        0.1215        0.1142        0.0347        0.0042        0.0121        0.0372        0.0361        0.0073        0.0092        0.0115        0.0530        0.0140        0.0177        0.0395        0.6713        0.8441        0.9129        1.2187        2.9371        4.2374        7.0295       11.8668        8.4360        9.5522        4.7894        5.7902        6.7994        6.7742        6.9317        6.9239        5.7138        5.2047        5.3026        4.6006        0.0000        0.0000        0.0000        0.0000        0.0000        0.0000        0.0000        0.0000        0.0000        0.0000        0.0000        0.0000        0.0000        0.0000        0.0000        0.0000        0.0000        0.0000        0.0000        0.0000        0.0000        0.0000        0.0000        0.0000        0.0000        0.0000        0.0000        0.0000        0.0000        0.0000        0.0000        0.0000        0.0000        0.0000        0.0000        0.0000        0.0000        0.0000        0.0000        0.0000        0.0000        0.0000        0.0000        0.0000        0.0000        0.0000        0.0000        0.0000        0.0000        0.0000
        0.0000        0.0000        0.0000        0.0000        0.0000        0.0000        0.0000        0.0000        2.9575        3.7817        2.7595        4.0379        2.0566        2.2568        6.0042       10.5824       14.6660        8.9795        9.3426        4.4336        6.8072        6.0259        5.1364        2.4314        1.3665        1.4024        1.2408        3.8701        6.2421        0.5240        1.1545        1.5230        1.0606        0.7448        0.1996        0.5436        0.8820        1.1899        1.4304        1.8254        2.0132        1.7885        3.3160        2.8951        1.6470        2.1133        5.0461        6.0762        5.2596        4.2615        4.5597        2.4245        1.5116        2.4203        2.6201        3.1757        4.2421        5.2908        6.7732        9.1769        7.7380        9.3496        6.6202        2.8742        3.1760        1.0832        0.9333        2.0544        2.4055        3.1600        3.0262        2.4613        1.4397        1.4839        0.6581        0.9904        0.9227        1.0343        2.0118        1.3294        0.7296        0.7656        0.8082        0.6400        0.5077        0.7329        1.6940        1.6383        1.5181        1.3997        2.2134        2.1385        2.2269        2.8721        1.1032        2.0011        2.2374        2.5374        1.8253        1.3658        2.1323        3.1663        1.6975        0.7787        0.8721        1.1456        2.0986        1.3017        1.9270        2.5604        2.3545        2.0281        2.1613        2.0334        2.4389        4.4133        5.0832        5.0537        4.5465        4.3160        4.2654        4.4782        3.2559        2.4381        1.4730        1.0554        4.9613        7.7398        6.0047        5.8441        6.6182        5.7225        6.6106        6.6959        5.1629        3.3602        3.0467        3.1106        2.7851        1.8245        4.1265        3.5031        1.1810        1.6884        2.0321        1.5815        1.4725        1.4685        1.4498        1.3401        1.2246        1.2634        1.2065        1.2214        1.3087        2.2372        2.2295        2.3717        1.9975        2.5140        1.9636        1.6779        1.2513        1.4783        1.3834        0.2634        0.1037        0.0450        0.0583        0.0536        0.0035        0.0000        0.0160        0.0180        0.0186        0.0259        0.0435        0.1318        0.0961        0.4939        0.8956        0.4912        0.3708        1.0693        1.9148        3.2813        5.6360        4.2789        3.3651        5.7071        4.8667        6.0130        6.9281        7.3323        7.3238        4.8945        4.9077        0.0000        0.0000        0.0000        0.0000        0.0000        0.0000        0.0000        0.0000        0.0000        0.0000        0.0000        0.0000        0.0000        0.0000        0.0000        0.0000        0.0000        0.0000        0.0000        0.0000        0.0000        0.0000        0.0000        0.0000        0.0000        0.0000        0.0000        0.0000        0.0000        0.0000        0.0000        0.0000        0.0000        0.0000        0.0000        0.0000        0.0000        0.0000        0.0000        0.0000        0.0000        0.0000        0.0000        0.0000        0.0000        0.0000        0.0000        0.0000        0.0000        0.0000        0.0000        0.0000
        0.0000        0.0000        0.0000        0.0000        0.0000        0.0000        0.0000        0.0000        0.0000        0.0000        3.4017        2.4122        6.7380       12.0952        7.5761        6.3735        9.2533        9.3093       13.3440        8.0460        3.3613        3.6753        5.8334        3.0456        2.9836        3.1365        1.5621        1.5028        2.3094        1.6632        1.6058        1.1232        0.9256        1.9129        2.5469        4.7039        3.2891        4.1673        3.0057        1.6059        0.4673        1.5951        2.9351        1.5426        1.9907        3.8984        5.1590        5.9349        4.8631        2.0881        3.9294        1.2935        1.0786        1.6995        2.1931        1.4789        3.2549        3.8183        3.0984        5.8347        6.2559        6.8564        4.6122        3.7460        3.5150        3.9707        2.9034        2.1685        2.7376        3.1856        4.6803        4.1969        2.7565        1.0782        0.9631        0.6274        0.9169        1.5596        1.7887        1.9582        1.9316        0.9926        0.6921        0.8423        1.8388        1.4174        1.7368        1.8378        1.8706        1.2103        1.2142        1.4766        1.6428        1.6995        0.9791        2.0022        2.9525        2.6226        1.3692        1.6892        4.4463        8.0315        5.7383        1.3674        2.7638        2.2738        2.5035        2.6832        4.0569        3.4215        2.6371        2.1735        2.5154        2.4325        2.8081        5.3398        6.7116        6.6519        5.8200        3.2246        2.5835        2.3341        2.7977        2.3563        3.1502        2.9464        8.5929       11.8844       10.5227       11.4065        8.4452        7.4242        9.2899        8.4410        6.0854        3.7469        3.3016        3.1225        2.9598        1.8622        1.7787        1.1047        1.1200        1.8651        1.9096        1.5327        1.5025        1.8362        1.7678        1.7033        1.6558        1.7783        1.6506        1.9541        1.7847        2.9020        3.5926        3.6233        3.5865        3.7748        3.0835        2.0340        2.2373        1.4760        1.6159        1.0092        1.0950        0.1023        0.0834        0.0742        0.0484        0.0083        0.0151        0.0203        0.0711        0.0764        0.3102        1.1860        0.1943        1.2373        1.7515        5.2663        1.4338        6.1102       28.8667        3.0264        3.6853        4.5546        3.7064        3.9276        4.7748        5.8966        6.7552        7.5180        0.0000        0.0000        0.0000        0.0000        0.0000        0.0000        0.0000        0.0000        0.0000        0.0000        0.0000        0.0000        0.0000        0.0000        0.0000        0.0000        0.0000        0.0000        0.0000        0.0000        0.0000        0.0000        0.0000        0.0000        0.0000        0.0000        0.0000        0.0000        0.0000        0.0000        0.0000        0.0000        0.0000        0.0000        0.0000        0.0000        0.0000        0.0000        0.0000        0.0000        0.0000        0.0000        0.0000        0.0000        0.0000        0.0000        0.0000        0.0000        0.0000        0.0000        0.0000        0.0000        0.0000        0.0000        0.0000
        0.0000        0.0000        0.0000        0.0000        0.0000        0.0000        0.0000        0.0000        0.0000        0.0000        2.2440       11.7988        8.8218        6.1958        7.1787        5.9754        9.8411        7.3538        9.0031        2.3269        4.6158        2.6257        4.4045        2.4786        5.6894        4.7685        4.0183        5.8869        5.7482        5.9431        3.5840        4.0252        2.0507        0.9903        1.3127        2.6662        3.3430        3.7132        3.6780        2.2784        2.3616        2.6561        2.8370        2.9607        2.2174        2.9969        2.8269        3.4747        0.9392        0.6484        0.5714        1.3512        3.6620        3.6405        2.0284        2.6154        2.6214        4.0691        4.0955        2.7623        2.9725        1.9044        2.4449        4.0602        4.9910        7.3461        3.5962        4.8034        4.5221        1.7111        2.1413        2.6314        3.9184        2.7622        1.9987        1.1853        0.7796        0.5146        0.7828        0.8881        1.0767        0.7548        0.8421        1.4691        1.5057        1.9270        2.3378        2.2137        2.8024        2.6703        2.6158        2.0473        1.3577        2.1334        2.2316        3.7756        3.3276        3.2253        3.2730        2.8433        5.1931        5.0199        6.7924        2.2780        1.6428        2.1636        2.8968        3.2797        2.8443        2.7366        3.4659        3.2050        3.6795        3.1345        3.1198        5.2322        5.5422        4.9350        6.1232        3.0240        3.1375        2.3348        3.3611        4.7192        5.9476        2.7648        3.9679        9.2089       14.0249       14.3162       11.5605       10.6657       10.3120        9.0931        7.6544        4.5026        4.0988        3.6985        3.1469        2.2906        1.7744        1.5132        1.6963        2.2806        2.2039        1.8185        2.1269        3.0411        2.5266        2.6911        2.5129        2.5444        2.2525        2.1171        2.2717        2.9916        3.0998        4.2979        4.0869        4.6457        4.1751        3.9104        3.9491        1.0756        1.3979        0.7920        0.0302        0.1100        0.1351        0.1149        0.0728        0.4836        0.1505        0.0067        0.1105        0.0620        0.0703        0.9132        1.4316        2.2282        6.6148        4.5011        3.0589        2.2612        4.6608        5.3852        2.6491        5.4110        3.6066        4.3518        5.4887        5.7291        6.3905        0.0000        0.0000        0.0000        0.0000        0.0000        0.0000        0.0000        0.0000        0.0000        0.0000        0.0000        0.0000        0.0000        0.0000        0.0000        0.0000        0.0000        0.0000        0.0000        0.0000        0.0000        0.0000        0.0000        0.0000        0.0000        0.0000        0.0000        0.0000        0.0000        0.0000        0.0000        0.0000        0.0000        0.0000        0.0000        0.0000        0.0000        0.0000        0.0000        0.0000        0.0000        0.0000        0.0000        0.0000        0.0000        0.0000        0.0000        0.0000        0.0000        0.0000        0.0000        0.0000        0.0000        0.0000        0.0000        0.0000
        0.0000        0.0000        0.0000        0.0000        0.0000        0.0000        0.0000        0.0000        0.0000        0.0000        8.6989       17.1320       13.7315       21.8574       18.1257       22.0981        9.2159        9.4852        9.6135       13.5833       15.3092       15.1339       18.5809       16.9665        7.7170        9.0268       24.3730       17.6733       14.9909       17.7131       19.2791       20.8514       10.4612        4.5564        7.4677        3.0743        4.5126        5.2544        4.1600        4.2921        2.4655        3.1741        4.8309        4.1503        4.7707        5.1078        2.4177        0.6802        0.4103        0.3958        0.7923        1.3847        2.3272        2.8513        3.2562        4.1124        3.1001        4.8948        3.9264        2.6656        1.7913        2.1792        1.7114        2.4173        3.0823        4.1778        1.5746        1.3888        2.5508        0.4774        0.6892        1.3724        2.7412        1.7329        1.3410        1.2333        0.9052        0.2947        0.2297        0.4875        0.7530        1.0692        1.0900        0.8658        0.8546        0.9505        1.2563        1.7731        1.8567        1.9098        1.7423        1.5871        1.8804        0.7040        2.8911        2.8966        2.5717        6.1778        4.8627        3.5087        2.9213        2.8648        4.9496        3.3260        2.2911        2.3009        3.4434        2.3677        2.6400        2.4545        3.0417        4.0421        4.0117        3.9727        3.9407        3.4128        3.6243        3.5145        3.3026        2.4593        2.4180        2.6271        2.7192        4.7951        8.3666        7.6089        9.1472       15.2503       16.3635       20.5169       19.5572       22.1771       15.1732       13.7196       11.6046       11.0724        9.8651        8.0284        7.5036        7.4741        5.8581        4.6114        5.3257        4.1005        3.7786        4.8478        8.5480        5.2012        4.7118        5.0870        4.9435        3.8821        3.3628        3.3132        3.3491        5.4728        5.2513        5.6970        6.1439        6.5886        4.4315        6.6235        4.2325        3.3472        1.6613        1.0463        0.9938        1.1044        1.2239        1.0516        0.9112        2.1934        0.9577        0.2701        0.0663        0.3635        0.3088        0.2915        1.6719        2.2208        1.8152        2.8518        2.9170        3.0908        5.4783        4.5500        4.9484        4.1564        4.3572        3.2045        0.0000        0.0000        0.0000        0.0000        0.0000        0.0000        0.0000        0.0000        0.0000        0.0000        0.0000        0.0000        0.0000        0.0000        0.0000        0.0000        0.0000        0.0000        0.0000        0.0000        0.0000        0.0000        0.0000        0.0000        0.0000        0.0000        0.0000        0.0000        0.0000        0.0000        0.0000        0.0000        0.0000        0.0000        0.0000        0.0000        0.0000        0.0000        0.0000        0.0000        0.0000        0.0000        0.0000        0.0000        0.0000        0.0000        0.0000        0.0000        0.0000        0.0000        0.0000        0.0000        0.0000        0.0000        0.0000        0.0000        0.0000        0.0000        0.0000
        0.0000        0.0000        0.0000        0.0000        0.0000        0.0000        0.0000        0.0000        0.0000        0.0000        0.0000       13.7749       19.2574       17.1632       17.7243       14.2698        8.7090       10.4435       14.1935       15.0416       12.4213        9.8101       19.5848       16.3050       13.6048        7.4644       16.7270        5.3007        4.2579       12.8018       20.1755       15.2285       12.9321        5.0681        5.1993        3.4055        1.3233        1.7771        2.1376        3.7806        5.3120        4.4590        3.4579        2.9879        3.1012        1.0273        0.5766        0.1948        0.6113        0.8774        1.7422        2.4533        3.3034        2.7471        2.7657        4.2854        4.3601        2.0915        2.1853        1.3175        0.7934        1.6309        1.4067        0.9671        1.0066        1.8426        3.0729        1.9352        1.9428        2.4184        2.8632        2.1903        4.1287        2.2938        1.7700        1.5742        0.5505        0.3359        1.1770        0.8655        0.8127        0.5828        0.5564        0.6088        0.4830        0.4648        1.0797        2.5450        2.6147        2.7605        3.3156        2.3863        2.4905        2.8793        3.5912        3.8647        4.6395        4.8587        4.3328        4.8743        4.4388        3.3028        3.0238        3.0691        3.9218        4.6666        7.2556        2.9505        3.4960        5.2966        5.7780        5.8029        5.2380        5.5083        4.4233        3.6829        3.4203        3.5657        3.4865        2.7848        3.3625        4.2817        4.1406        9.7611       10.0003        9.7223       10.0027       16.2942       14.7713       15.6045       15.5166       22.9616       14.2049       10.6901        9.8953        9.7472        8.3609        8.0834        7.0346        8.0391        8.5235        7.9949        9.0811        6.8109        5.4188        4.5010        4.3203        5.3492        5.0735        5.2171        5.0682        4.0144        3.9943        4.1519        4.3392        5.9857        6.6702        7.6621        7.9710       10.4599        5.3749        5.1829        2.4145        2.1566        1.7960        1.6089        1.4074        1.6493        1.7286        1.4025        0.9822        0.0228        0.0133        0.0564        0.1168        0.2202        0.0634        0.0600        0.5903        3.6468        2.5556        3.2506        3.2995        4.6643        4.1416        5.3899        4.1138        3.3205        2.6923        0.0000        0.0000        0.0000        0.0000        0.0000        0.0000        0.0000        0.0000        0.0000        0.0000        0.0000        0.0000        0.0000        0.0000        0.0000        0.0000        0.0000        0.0000        0.0000        0.0000        0.0000        0.0000        0.0000        0.0000        0.0000        0.0000        0.0000        0.0000        0.0000        0.0000        0.0000        0.0000        0.0000        0.0000        0.0000        0.0000        0.0000        0.0000        0.0000        0.0000        0.0000        0.0000        0.0000        0.0000        0.0000        0.0000        0.0000        0.0000        0.0000        0.0000        0.0000        0.0000        0.0000        0.0000        0.0000        0.0000        0.0000        0.0000        0.0000        0.0000
        0.0000        0.0000        0.0000        0.0000        0.0000        0.0000        0.0000        0.0000        0.0000        0.0000        0.0000        0.0000        0.0000        0.0000       17.4749       19.7652       22.7424       26.0313       23.2733       18.3833       13.4175        3.8907        3.9655        3.5672        6.1529        7.9500       15.4798        7.3584        4.0320       17.5419       25.3126        8.4289        6.6397        8.6375        8.6953        3.3533        2.8837        1.9949        1.7174        0.9717        1.5693        2.3271        2.6557        2.7868        2.8635        1.8018        3.0262        3.1313        2.7485        1.7393        1.0995        2.2974        2.7536        2.7225        2.7600        4.7568        4.0993        2.2920        3.3993        2.2883        0.9949        0.7518        2.5144        2.6374        1.2572        1.0445        2.9432        2.1891        0.3926        3.6254        1.8960        2.1441        3.0598        3.0059        2.2648        1.8341        1.5641        1.2407        0.8078        0.8091        0.7744        1.3521        2.4163        2.4599        3.8165        3.4874        2.9950        5.0275        6.4286        5.9967        5.4252        4.7714        4.9018        4.7168        5.6959        7.0627        7.9765        6.9261        7.6259        7.1334        6.1750        6.6425        6.7136        4.7210        4.3723        5.8933        7.4169        7.0256        8.3416        6.3940        5.9495        5.8516        5.8736        5.8971        5.2716        4.2874        4.3495        3.6989        3.6294        3.1578        3.3525        3.8792        4.2665        8.7881        8.3539        7.0164        7.0781       11.1699       10.4388       11.7841       12.7319       18.5741       12.4350       10.2178        8.9047        8.7419        8.4232        8.5201        9.2960       10.6206       11.7076       10.5387        8.8342        5.7478        6.4551        5.5378        6.2964        6.3059        7.4429        6.4709        6.5993        5.7493        5.0940        4.8827        5.1592        7.3306        6.7780        6.5846        6.4599        5.3649        4.6604        4.5502        2.3953        2.2463        2.0069        1.8096        1.7153        1.6826        2.0049        1.6687        1.2553        0.0276        0.0330        0.0236        0.0206        0.4203        0.6458        0.0970        0.3663        2.8452        4.1490        6.9745        5.3060        5.1081        6.3091        5.1117        0.0000        0.0000        0.0000        0.0000        0.0000        0.0000        0.0000        0.0000        0.0000        0.0000        0.0000        0.0000        0.0000        0.0000        0.0000        0.0000        0.0000        0.0000        0.0000        0.0000        0.0000        0.0000        0.0000        0.0000        0.0000        0.0000        0.0000        0.0000        0.0000        0.0000        0.0000        0.0000        0.0000        0.0000        0.0000        0.0000        0.0000        0.0000        0.0000        0.0000        0.0000        0.0000        0.0000        0.0000        0.0000        0.0000        0.0000        0.0000        0.0000        0.0000        0.0000        0.0000        0.0000        0.0000        0.0000        0.0000        0.0000        0.0000        0.0000        0.0000        0.0000        0.0000        0.0000
        0.0000        0.0000        0.0000        0.0000        0.0000        0.0000        0.0000        0.0000        0.0000        0.0000        0.0000        0.0000        0.0000        0.0000        0.0000        0.0000        0.0000        0.0000       32.9082       17.8514        8.1800        5.2519        1.7003        2.3485        2.9319       18.7103       24.3058        2.2765        2.5740       16.7158       18.2295        5.6908        9.6855       13.5778        5.6547        4.6040        4.0853        2.1727        1.4125        0.2562        0.7244        0.2557        0.0203        2.5601        1.5244        2.6950        2.7194        4.0072        3.9437        5.4668        2.7990        2.4482        1.6357        2.1290        2.3355        2.6861        2.3235        2.8610        1.9737        1.4091        1.0971        2.3160        3.5736        3.8627        1.2690        1.8408        3.2257        1.3963        1.4754        2.6476        2.9282        2.1650        2.1060        2.6199        2.6274        2.0019        2.1017        1.6925        1.5858        1.3672        2.0876        2.7808        2.3882        3.2331        4.7573        6.2581        6.5113        9.2127       10.8283        8.2107        8.0835        9.4042        9.8805       10.6232        8.5930        9.6913       10.0991        7.7469        6.5795        7.3019        6.6963        6.2283        6.5510        6.1659        5.4963        6.2171        7.2051        8.0746        6.6394        6.8315        6.0232        6.2311        6.4937        7.0896        6.2684        5.3185        5.7678        5.1961        5.0047        3.7006        3.8645        3.5568        4.5188        5.6588        6.2821        6.7635        8.0158       11.7298       10.8049       11.2042       11.5573       16.8423       15.9078       12.4079       10.9015        9.8832       10.7598        9.7303        9.5413       13.8320       15.9199       10.1685        6.7560        5.3340        5.7262        5.4297        5.0649        6.2638        6.5260        7.2776        7.4634        6.2730        6.1317        6.1947        5.4981        7.4746        7.0628        6.0638        5.6802        4.7992        5.1609        2.9423        2.3631        2.0855        2.2622        1.9709        1.4573        1.8372        1.8429        1.2696        1.1287        0.0312        0.1110        0.3448        0.0634        0.3276        0.6522        0.6949        0.5662        3.1665        6.7043        8.3933        8.1106        7.2741        7.4717        6.4718        0.0000        0.0000        0.0000        0.0000        0.0000        0.0000        0.0000        0.0000        0.0000        0.0000        0.0000        0.0000        0.0000        0.0000        0.0000        0.0000        0.0000        0.0000        0.0000        0.0000        0.0000        0.0000        0.0000        0.0000        0.0000        0.0000        0.0000        0.0000        0.0000        0.0000        0.0000        0.0000        0.0000        0.0000        0.0000        0.0000        0.0000        0.0000        0.0000        0.0000        0.0000        0.0000        0.0000        0.0000        0.0000        0.0000        0.0000        0.0000        0.0000        0.0000        0.0000        0.0000        0.0000        0.0000        0.0000        0.0000        0.0000        0.0000        0.0000        0.0000        0.0000        0.0000        0.0000
        0.0000        0.0000        0.0000        0.0000        0.0000        0.0000        0.0000        0.0000        0.0000        0.0000        0.0000        0.0000        0.0000        0.0000        0.0000        0.0000        0.0000        0.0000        0.0000       30.0438       17.9445       11.3960        0.3044        7.8479        8.3496       21.4206       47.2663       26.8355       26.8827       42.5235       38.2044       21.4536       16.5607       24.5441       32.8879       17.8342       12.6768        9.6671        5.5523        4.3044        2.0967        2.2103        2.3543        1.7678        3.7518        4.3813        2.4991        3.6119        4.6484        3.2558        6.7342        4.3432        1.3545        3.0777        4.7629        3.0879        3.8219        3.1099        3.9059        3.2643        2.3274        3.2471        5.3380        4.6414        1.5587        0.8891        1.6072        2.8115        2.8073        4.4320        2.2569        1.2888        1.3155        1.7069        1.6549        1.1234        1.0889        1.0248        1.1873        0.7762        1.7648        4.0158        3.2988        4.6486        5.9084        6.8806        6.3695        6.9893        9.1089       10.9790       11.1562        9.8793       10.1038        8.0738        8.9132        7.8823        8.3218        8.7078       10.2986        6.5171        6.0725        5.7891        6.4711        8.1324        7.5194        8.1305        7.1716        6.4107        6.8544        6.5257        6.8621        7.7974        8.1471        8.5242        9.9425        8.2017        7.5786        7.0075        6.3648        5.2641        4.5655        4.5532        5.0586        6.0056        6.5442        7.5297        9.3202        8.9625       10.6799       12.6632       14.5459       13.2257       13.3126       14.3942       14.9380       20.2326       21.9498       15.1930       17.3977       15.8329        9.6431        7.3420        7.4397        6.0595        5.2175        5.0879        3.9110       12.9279       12.4107        9.4414        8.8032        9.3455        9.1427        8.4724        8.1502        9.4797        9.1002        7.8848        7.3358        8.4517        7.3878        5.7683        4.9746        2.2907        2.0163        1.7248        1.3733        1.2862        1.3730        0.7962        0.6826        1.2524        1.2231        1.5736        1.3655        2.0713        0.9451        0.9310        1.4252        3.8950        6.6535        5.9275        6.9225        9.1104        8.9537        6.8014        0.0000        0.0000        0.0000        0.0000        0.0000        0.0000        0.0000        0.0000        0.0000        0.0000        0.0000        0.0000        0.0000        0.0000        0.0000        0.0000        0.0000        0.0000        0.0000        0.0000        0.0000        0.0000        0.0000        0.0000        0.0000        0.0000        0.0000        0.0000        0.0000        0.0000        0.0000        0.0000        0.0000        0.0000        0.0000        0.0000        0.0000        0.0000        0.0000        0.0000        0.0000        0.0000        0.0000        0.0000        0.0000        0.0000        0.0000        0.0000        0.0000        0.0000        0.0000        0.0000        0.0000        0.0000        0.0000        0.0000        0.0000        0.0000        0.0000        0.0000        0.0000        0.0000        0.0000
        0.0000        0.0000        0.0000        0.0000        0.0000        0.0000        0.0000        0.0000        0.0000        0.0000        0.0000        0.0000        0.0000        0.0000        0.0000        0.0000        0.0000        0.0000        0.0000       21.8096       14.1105        7.6100        6.0742        4.5357        9.9011       24.3432       24.3070       22.7690       32.8724       48.4333       76.9904       52.8151       38.9829       38.2266       26.7570       14.2911        9.6760        4.0415        8.6036        4.4019        1.7709        2.2822        4.1294        3.1795        4.1906        2.6835        2.1875        2.7598        2.8488        3.5483        1.8377        3.1477        3.7518        4.0888        5.3670        3.4788        4.8023        3.4460        3.3849        2.1060        1.5138        1.3081        1.3701        1.5499        3.5397        2.6667        3.2714        5.7033        4.7985        4.8177        6.0072        3.2229        3.4036        2.0442        2.2362        0.9711        1.1282        1.2953        2.0482        1.9448        2.9239        3.3237        4.8712        6.5174        7.3821        7.0727        7.3621       10.0868       10.4018       11.2176       10.3745       10.2943        9.8665       10.0006        9.2090        7.7226        7.4575        7.5913        9.8086        6.9697        7.9974        6.6829        7.7003        9.9316        9.8828        8.0145        8.2781        7.1531        7.1858        7.0323        8.7359        9.3374        9.8354        9.5626        9.6862        8.8785        8.2088        7.3374        6.7584        5.6691        5.2713        5.1553        5.7289        6.7290        7.8068       11.9292       10.2966       11.2524       14.5683       24.2592       17.9249       15.0781       14.4609       15.7378       18.8630       18.4897       19.0475       18.4274       18.9396       13.9473       14.4804       12.9545        6.8363        5.1386        5.0388        4.3774        4.3033        9.5906       12.0799       13.6056       11.6346       12.2761       11.4651       10.1045        9.8914       10.2042        8.4571        7.5305        7.1239        8.0995        7.7132        8.3035        4.7376        2.2084        3.1614        1.9012        1.9159        1.4451        1.8790        0.7378        0.7461        0.9943        1.0555        1.2056        1.3375        2.9286        1.3624        1.1796        1.9253        4.7901        5.9901        7.0135        7.9982        9.2499        8.4508        9.8880       12.4246        8.7517        0.0000        0.0000        0.0000        0.0000        0.0000        0.0000        0.0000        0.0000        0.0000        0.0000        0.0000        0.0000        0.0000        0.0000        0.0000        0.0000        0.0000        0.0000        0.0000        0.0000        0.0000        0.0000        0.0000        0.0000        0.0000        0.0000        0.0000        0.0000        0.0000        0.0000        0.0000        0.0000        0.0000        0.0000        0.0000        0.0000        0.0000        0.0000        0.0000        0.0000        0.0000        0.0000        0.0000        0.0000        0.0000        0.0000        0.0000        0.0000        0.0000        0.0000        0.0000        0.0000        0.0000        0.0000        0.0000        0.0000        0.0000        0.0000        0.0000        0.0000        0.0000
        0.0000        0.0000        0.0000        0.0000        0.0000        0.0000        0.0000        0.0000        0.0000        0.0000        0.0000        0.0000        0.0000        0.0000        0.0000        0.0000        0.0000        0.0000        0.0000        0.0000        8.8146       10.6064       10.9025        9.5326       17.9198       19.3847       16.6398       16.1577       58.1609       51.4824       46.3398       18.5745       15.5539       16.3462       14.8852        3.5661        1.8248        0.7409        1.2581        1.8952        0.3170        1.1563        2.1829        0.3889        0.2226        1.3417        2.1557        1.2018        1.8950        1.6661        1.1446        1.5579        2.2193        3.2494        2.5817        2.5986        2.8166        3.6241        2.7249        2.1407        1.6732        2.4115        3.2604        3.8360        2.4605        2.4718        2.8277        3.2320        3.6858        5.6097        4.5585        2.5331        3.1885        2.2158        2.0831        1.2888        3.3412        4.4771        4.9071        6.6166        7.0284        5.8831        6.4642        7.9772       10.1244       10.8226       12.8727       12.2681       10.9333        9.8713        9.8958       10.2541       11.3554        9.7916        9.2481        8.5800        9.8953       10.3026       10.6620        8.7823        7.1237        8.2722        7.7138        9.9701       10.4445       11.1427       12.1779        9.1252        8.7586        9.0501        8.8321       10.4171       11.6178       12.5749       11.7300        9.3146        8.8906        8.3742        7.8035        7.6247        6.9061        6.1550        6.3659        8.6373       12.0328       10.8939       12.9530       17.7684       25.3006       29.6743       24.9871       18.4221       16.7201       16.2129       18.7247       20.5827       23.2106       23.0957       20.6206       15.5640       15.4307       12.6456       10.1576        6.8438        8.4246       10.7462        6.1039        9.8186       11.6479       14.6244       13.9108       13.6930       12.8100       11.3279       11.4583       12.2841        9.5846        8.1067        7.8591        7.8883        8.3634        6.0356        4.2525        3.3555        2.7332        1.4468        1.5127        1.5106        1.9541        0.6654        0.9042        1.5166        1.3562        1.3044        1.3786        3.3386        0.5806        1.0031        2.4052        6.3148        8.0066        9.7762       10.4998       11.9949       11.2889       15.3118       13.5513        8.6055        7.7368        0.0000        0.0000        0.0000        0.0000        0.0000        0.0000        0.0000        0.0000        0.0000        0.0000        0.0000        0.0000        0.0000        0.0000        0.0000        0.0000        0.0000        0.0000        0.0000        0.0000        0.0000        0.0000        0.0000        0.0000        0.0000        0.0000        0.0000        0.0000        0.0000        0.0000        0.0000        0.0000        0.0000        0.0000        0.0000        0.0000        0.0000        0.0000        0.0000        0.0000        0.0000        0.0000        0.0000        0.0000        0.0000        0.0000        0.0000        0.0000        0.0000        0.0000        0.0000        0.0000        0.0000        0.0000        0.0000        0.0000        0.0000        0.0000        0.0000        0.0000
        0.0000        0.0000        0.0000        0.0000        0.0000        0.0000        0.0000        0.0000        0.0000        0.0000        0.0000        0.0000        0.0000        0.0000        0.0000        0.0000        0.0000        0.0000        0.0000        0.0000        0.0000       16.4890       15.4624       15.1333       21.6962       16.0820       31.2191       26.1662       72.2540       32.7859       12.8452        2.0336        2.7260        6.8972        6.0001        0.4637        0.3102        1.4848        0.5097        2.2959        1.7085        0.5419        0.0000        0.0000        0.1963        0.1717        0.4388        4.1333        4.2987        5.3543        5.7676        4.5657        2.3019        2.2829        2.8933        5.5104        5.0595        3.0687        0.8066        1.0223        4.7654        4.0192        3.8493        1.8060        3.4759        4.8351        5.2083        3.5769        2.2678        2.7578        3.2957        2.9003        1.7048        1.7194        1.9895        2.0130        2.9879        4.3738        3.6424        5.7939        4.8285        5.2632        6.9120        9.7898        9.9511       12.5002       13.6061       14.6337       16.7094       13.6892        9.3077       10.9256       10.9180       12.4587       12.9050       11.7399       13.3651       14.2546       11.3174       10.5922        9.4627        9.4435       10.6645       12.6244       12.7287       13.2530       15.8621       10.2374       11.1865       12.5596       10.8949       13.2383       13.6310       12.8690       13.2922       12.7417       12.1025       11.2721       10.7658        8.6662       10.0963        8.9460        9.7103       16.2843       16.4813       16.3525       14.8028       15.7801       15.2722       21.1589       18.2146       18.5138       22.0061       18.9315       25.4665       38.7408       37.7483       25.2847       16.2831       11.1125       12.0870        9.5995        8.4544        8.0042       15.8071        8.1062        7.9615       10.6033       12.1597       14.3920       14.8331       15.7726       14.7806       13.8967       10.5647       10.6784        8.8622        7.6244        7.4042        5.6490        5.3418        4.6341        3.6965        2.4572        1.9020        2.0505        1.5078        1.3343        1.5596        0.5630        0.9387        1.1151        1.1642        1.5840        1.5061        1.1179        1.4832        1.9356        2.8639       22.8664       15.8376       10.4340       13.0683       13.8806       14.4288       17.4545       14.6659        7.8455        6.2003        8.3670        0.0000        0.0000        0.0000        0.0000        0.0000        0.0000        0.0000        0.0000        0.0000        0.0000        0.0000        0.0000        0.0000        0.0000        0.0000        0.0000        0.0000        0.0000        0.0000        0.0000        0.0000        0.0000        0.0000        0.0000        0.0000        0.0000        0.0000        0.0000        0.0000        0.0000        0.0000        0.0000        0.0000        0.0000        0.0000        0.0000        0.0000        0.0000        0.0000        0.0000        0.0000        0.0000        0.0000        0.0000        0.0000        0.0000        0.0000        0.0000        0.0000        0.0000        0.0000        0.0000        0.0000        0.0000        0.0000        0.0000        0.0000        0.0000        0.0000
        0.0000        0.0000        0.0000        0.0000        0.0000        0.0000        0.0000        0.0000        0.0000        0.0000        0.0000        0.0000        0.0000        0.0000        0.0000        0.0000        0.0000        0.0000        0.0000        0.0000        0.0000       19.7011       33.6794       23.7600       17.2883       29.6777       20.4359       21.6575       29.5561       13.4878        3.5816        6.4284       10.5378       10.1214       15.1639       26.0922        7.5589        1.2214        3.0622        1.3742       11.9424       10.5278        2.9491        0.6842        0.6463        1.6989        2.6610        4.3304        3.2978        3.1970        4.6979        4.8438        4.2738        2.4074        6.0501        3.5369        5.4595        6.4922        3.5255        4.5086        6.8329        3.2020        1.1184        1.6918        4.0792        6.1477        7.8751        4.5764        5.0555        2.6919        2.4555        1.9533        1.9317        2.3085        2.9650        3.5451        4.4410        2.4886        4.1698        6.4918        6.1498        7.7323        7.0125        9.1181       13.0858       19.4313       17.6232       14.5636       15.8757       15.3214       13.4458       14.7730       15.7572       14.5222       13.9513       14.1027       15.3198       17.9263       18.8193       17.0080       17.0008       17.5724       14.3760       12.3607       11.9214       11.5160       11.3998       15.5147       18.3856       16.7394       14.0868       13.6244       13.8796       13.2833       14.7797       12.6634       13.4411       12.8894       13.0580       13.7993       13.8202       13.7051       14.8164       12.6993        9.0156        7.9066        7.7576       12.1040       13.5125       25.9518       18.9099       27.8068       32.3849       30.8667       43.5661       50.9828       54.3889       49.6794       31.6106       17.4891       16.9472       14.9048       11.6892        9.6745        9.3194       10.7327       14.1814       13.9691       15.6122       16.3435       15.8437       16.5713       15.2275       14.4746       12.5252        7.8467        6.7320        5.3341        4.6365        2.5374        1.8699        1.5826        1.6166        2.8276        2.8425        3.1829        2.0636        1.2726        1.2421        1.0731        1.3204        1.8207        1.4396        1.5651        2.7939        4.2343        3.4155        3.5026        3.6754        9.0200       10.9277       12.0885       15.9660       12.1553       11.7281       16.6940       13.9698        6.5509        4.5223        5.9862        0.0000        0.0000        0.0000        0.0000        0.0000        0.0000        0.0000        0.0000        0.0000        0.0000        0.0000        0.0000        0.0000        0.0000        0.0000        0.0000        0.0000        0.0000        0.0000        0.0000        0.0000        0.0000        0.0000        0.0000        0.0000        0.0000        0.0000        0.0000        0.0000        0.0000        0.0000        0.0000        0.0000        0.0000        0.0000        0.0000        0.0000        0.0000        0.0000        0.0000        0.0000        0.0000        0.0000        0.0000        0.0000        0.0000        0.0000        0.0000        0.0000        0.0000        0.0000        0.0000        0.0000        0.0000        0.0000        0.0000        0.0000        0.0000        0.0000
        0.0000        0.0000        0.0000        0.0000        0.0000        0.0000        0.0000        0.0000        0.0000        0.0000        0.0000        0.0000        0.0000        0.0000        0.0000        0.0000        0.0000        0.0000        0.0000        0.0000        0.0000       19.1022       37.2122       20.7578       12.0864       17.7439       17.9462       17.0269        9.3548        5.6730        8.5870       17.0627       12.6151        3.2027       11.6394       17.6212       10.9586        4.9823        2.6342        4.5196        3.8381        2.7478        1.3670        0.7227        3.3717        0.9968        0.9356        1.3244        2.3597        3.8164        1.1962        1.7166        1.5097        1.4210        2.3706        2.4618        2.4860        3.3973        4.0697        5.2979        4.0904        4.7893        4.0684        3.5426        4.0857        5.8346        7.4782        4.9813        5.2704        2.0036        0.9410        1.4238        1.3451        2.0637        4.3999        5.0877        6.0465        7.1884        6.6114        6.1597        9.0918       11.0710       10.2402       13.9565       14.9747       15.6808       13.9075       12.6125       13.1004       18.3038       22.8303       18.9785       16.2683       16.0026       19.1733       18.8936       24.7757       21.1127       22.9944       23.4538       27.9894       32.4765       21.0757       15.1530       13.2914       13.1915       14.7419       15.5168       20.1561       21.2608       18.7677       15.7700       15.9605       17.4566       19.7899       16.5171       15.2487       13.5255       12.9154       17.0187       16.4056       16.8179       14.7424       13.4936       10.7040       11.8532       14.2160       12.7000       14.0334       15.8723       20.1274       48.5175       45.3328       23.8077       25.9010       32.7172       37.8735       44.6386       30.6709       22.9902       19.3882       16.5043       13.2026       10.8012       10.3495       10.3786       12.2279       14.8426       16.0843       16.9382       16.6745       17.1694       16.7169       16.7077       13.4262        8.4936        7.3032        6.0533        5.0295        3.2036        1.5027        1.7036        2.3072        2.9943        3.5628        3.2129        3.5903        2.3807        2.4061        2.6212        1.9086        1.4612        1.4295        1.2174        1.2558        1.3457        2.7945        3.3452        5.2801       10.1961       10.9086       11.2683       11.5432       10.2425        9.9930       12.5078       11.5801        7.7878        8.6254        2.8843        0.0000        0.0000        0.0000        0.0000        0.0000        0.0000        0.0000        0.0000        0.0000        0.0000        0.0000        0.0000        0.0000        0.0000        0.0000        0.0000        0.0000        0.0000        0.0000        0.0000        0.0000        0.0000        0.0000        0.0000        0.0000        0.0000        0.0000        0.0000        0.0000        0.0000        0.0000        0.0000        0.0000        0.0000        0.0000        0.0000        0.0000        0.0000        0.0000        0.0000        0.0000        0.0000        0.0000        0.0000        0.0000        0.0000        0.0000        0.0000        0.0000        0.0000        0.0000        0.0000        0.0000        0.0000        0.0000        0.0000        0.0000        0.0000        0.0000
        0.0000        0.0000        0.0000        0.0000        0.0000        0.0000        0.0000        0.0000        0.0000        0.0000        0.0000        0.0000        0.0000        0.0000        0.0000        0.0000        0.0000        0.0000        0.0000        0.0000        0.0000        7.0186       13.1448       13.4386        9.1412        6.6642        5.9574        4.2779        0.7340        7.8430       11.9583       11.8531        5.0576        8.3558       12.1184       20.6332       19.7418       16.4896       18.0807        6.1328        2.8689        2.4268        0.5501        0.0912        0.2445        0.4361        2.0372        2.5274        1.9147        2.1039        0.9656        0.4802        1.8662        1.8717        2.8844        2.7347        3.2940        4.1321        3.7568        4.4418        2.7240        2.6370        2.6735        3.4083        4.6856        7.1815       11.5066        7.2211        8.6418        1.6890        3.3831        4.2082        2.8899        4.1238        6.2571        8.6354       12.6332        8.0825        7.0255        9.4129       11.4195       11.4883       11.4982       15.5668       16.5166       18.5633       20.9830       12.9356       13.2054       15.3027       20.1428       17.6767       20.6011       22.5567       22.5437       20.5615       20.1540       22.7928       25.0160       20.6282       19.9409       25.2367       23.1527       17.7861       19.1329       18.7833       17.8278       16.7572       18.2552       21.4311       25.8597       33.0902       27.6661       25.7138       23.7963       20.5619       20.6757       19.2195       20.3037       23.7414       20.4747       19.3535       17.6860       17.0248       15.5368       12.4162       11.7141       18.4981       22.6068       22.5305       31.5513       35.9905       25.3234       26.6170       29.7885       34.0293       37.1928       33.6106       29.3345       20.1438       17.3241       16.6812       17.7653       14.2099       14.2612       13.6570       14.6405       16.0216       17.8503       18.4200       17.1550       18.2135       18.2601       15.8172       13.7227        9.5246       10.2266        6.5949        4.5515        3.1054        2.2569        1.6451        2.1878        2.6471        5.3996        4.4452        3.9998        1.5250        2.7327        3.2365        1.9419        1.4256        2.2277        2.7764        3.1458        8.5571        7.6567       10.3445        9.0392       12.6454       14.2503       14.4239       12.8367       11.2082       10.7646        9.7739        8.4796        5.2995        5.2672        4.6735        6.1441        0.0000        0.0000        0.0000        0.0000        0.0000        0.0000        0.0000        0.0000        0.0000        0.0000        0.0000        0.0000        0.0000        0.0000        0.0000        0.0000        0.0000        0.0000        0.0000        0.0000        0.0000        0.0000        0.0000        0.0000        0.0000        0.0000        0.0000        0.0000        0.0000        0.0000        0.0000        0.0000        0.0000        0.0000        0.0000        0.0000        0.0000        0.0000        0.0000        0.0000        0.0000        0.0000        0.0000        0.0000        0.0000        0.0000        0.0000        0.0000        0.0000        0.0000        0.0000        0.0000        0.0000        0.0000        0.0000        0.0000        0.0000        0.0000
        0.0000        0.0000        0.0000        0.0000        0.0000        0.0000        0.0000        0.0000        0.0000        0.0000        0.0000        0.0000        0.0000        0.0000        0.0000        0.0000        0.0000        0.0000        0.0000        0.0000        0.0000        0.0000       10.0993        4.3815       15.4550        7.2088        5.2641        5.5208        8.4919        7.6287        5.5211        6.2343        3.2232        8.1156       13.8943       32.2021       22.6204       24.3720       23.2840       11.0813       10.1339        6.6784        0.8823        0.2009        1.2377        1.4703        2.3980        3.4435        1.7435        2.4496        2.0980        0.6620        0.2485        1.2032        5.1196        4.8840        1.6317        2.0190        3.1823        3.2582        7.2988        7.0016        5.3964        2.6148        4.9401        8.4641       10.1698        6.0054        8.3957        4.3665        4.2748        3.4048        4.9048        3.9906        3.9016        6.2439       10.0283        9.4164        8.5859        6.7501        8.0326        9.1245       13.0884       14.3220       16.0931       20.9420       29.4197       18.7958       16.2427       16.5751       19.1929       18.7366       20.0005       21.5245       21.2798       18.5554       21.6980       26.2830       22.4068       18.5567       18.9631       20.3305       24.7116       21.3203       20.8824       21.3923       16.9116       20.5112       23.6349       22.3490       25.0189       40.1736       36.5247       30.7232       27.7523       20.4728       21.4458       19.2734       20.4290       22.3679       23.2031       23.3028       20.1920       13.4411       12.4139       10.1631       10.5495       14.8435       18.5329       27.8909       23.7767       21.4979       24.8151       29.6975       27.8535       24.0690       22.9882       21.3964       28.9457       27.0561       30.5234       24.3757       23.1527       22.4560       21.9785       23.1638       19.6564       18.6062       19.1988       18.6025       17.9370       19.0192       17.1233       16.4000       13.5867        9.2448        6.6102        4.5681        4.1461        3.1506        2.0444        1.7742        2.0916        6.0429        7.5043        4.4395        2.9817        1.0272        2.0796        3.4327        4.6124        4.0144        2.4994        2.8906        3.8377        9.0377        9.6464       11.1865       23.6114       10.4451       10.2481       15.6021       19.6554       14.1735       12.5713       11.1220       10.2676        6.4352        5.3420        5.6225        7.3858        0.0000        0.0000        0.0000        0.0000        0.0000        0.0000        0.0000        0.0000        0.0000        0.0000        0.0000        0.0000        0.0000        0.0000        0.0000        0.0000        0.0000        0.0000        0.0000        0.0000        0.0000        0.0000        0.0000        0.0000        0.0000        0.0000        0.0000        0.0000        0.0000        0.0000        0.0000        0.0000        0.0000        0.0000        0.0000        0.0000        0.0000        0.0000        0.0000        0.0000        0.0000        0.0000        0.0000        0.0000        0.0000        0.0000        0.0000        0.0000        0.0000        0.0000        0.0000        0.0000        0.0000        0.0000        0.0000        0.0000        0.0000        0.0000
        0.0000        0.0000        0.0000        0.0000        0.0000        0.0000        0.0000        0.0000        0.0000        0.0000        0.0000        0.0000        0.0000        0.0000        0.0000        0.0000        0.0000        0.0000        0.0000        0.0000        0.0000       21.5048       23.5562       18.0391       20.0893       27.7179       19.3474       17.3162       17.6046       16.2719        7.4318       12.2931        4.7007       11.1187       18.6605       29.7784       18.7221       13.9959        9.9734        8.8832        8.0925        6.3279        4.0065        4.0828        3.3038        3.3871        4.7904        2.7040        5.1407        4.7947        3.7904        1.7689        1.4252        2.1417        2.3028        2.5567        2.2635        2.2448        2.1606        4.7296        6.4631        6.0499        5.6557        4.2702        6.0301        6.0906        5.6600        3.3584        4.3357        4.4671        3.3469        3.0628        2.8701        1.9056        3.5430        5.3350        6.1053        3.7724        3.5291        7.0488        9.1585       12.0780       12.6033       13.0825       16.4650       22.9888       22.5243       18.1884       21.2258       25.1047       23.5968       22.7053       19.7111       18.9245       22.4794       21.1740       22.9225       36.4626       37.7287       23.0620       15.8910       18.6598       21.6754       19.9201       20.2538       23.5151       23.7592       23.2089       26.9746       24.3130       22.9245       28.6584       33.7734       31.1646       26.1591       26.8226       27.7368       28.8521       29.5749       36.3799       32.9678       34.0347       35.0193       26.2333       20.0639       16.5913       19.7002       27.8764       31.7608       35.6090       33.7988       27.5092       28.7288       36.7427       31.9575       26.7306       25.2385       23.5673       23.8945       20.8337       21.4211       19.2707       16.6462       20.2508       20.3984       20.5001       20.4111       23.0948       23.2976       21.2381       17.8087       16.7343       17.7873       12.3299       11.1322        8.2660        5.1098        5.9288        7.0189        5.3860        4.3773        5.3009        4.9164       10.9285        9.0062        5.6892        5.4955        7.5857       11.5433       10.0449        7.4530        5.9364        4.9801        6.6611        8.3339        9.0629        8.1363        7.1230       14.8234       11.3007       16.2346       15.9472       12.4825       11.0536       14.7827       14.3721       11.6937       11.7686       10.5219       12.2929       14.2899       16.4162        0.0000        0.0000        0.0000        0.0000        0.0000        0.0000        0.0000        0.0000        0.0000        0.0000        0.0000        0.0000        0.0000        0.0000        0.0000        0.0000        0.0000        0.0000        0.0000        0.0000        0.0000        0.0000        0.0000        0.0000        0.0000        0.0000        0.0000        0.0000        0.0000        0.0000        0.0000        0.0000        0.0000        0.0000        0.0000        0.0000        0.0000        0.0000        0.0000        0.0000        0.0000        0.0000        0.0000        0.0000        0.0000        0.0000        0.0000        0.0000        0.0000        0.0000        0.0000        0.0000        0.0000        0.0000        0.0000        0.0000        0.0000
        0.0000        0.0000        0.0000        0.0000        0.0000        0.0000        0.0000        0.0000        0.0000        0.0000        0.0000        0.0000        0.0000        0.0000        0.0000        0.0000        0.0000        0.0000        0.0000        0.0000       32.0145       26.7680       22.8418       14.2577       12.9927        7.6396       26.2437        9.9124       16.4482        8.2940        5.3150        9.2588        9.1553        6.9072       16.5605       13.1489        8.9178        7.9967       10.6500        6.9664        6.8249       10.2148        6.0672        3.2232        8.6051       14.5027        5.5072        4.8511        7.3195        3.7754        2.9532        2.5284        2.2860        1.9972        2.0974        1.9871        3.0148        4.6845        4.8429        4.9021        4.9657        6.8105        4.2162        3.0197        4.5463        2.9458        2.7912        3.1314        3.9863        3.6010        3.7079        1.3534        1.6660        2.5756        4.3731        4.0336        2.1354        1.5174        3.6400       13.0319       14.7210       13.8001       18.7317       19.6347       17.2195       20.2420       26.3738       24.0354       26.1752       24.8298       26.6304       23.9764       20.6105       22.4128       33.4249       32.9043       25.9370       24.2607       29.5397       25.2585       22.6677       23.5481       23.3807       23.3471       26.3393       24.2498       23.5231       29.2841       27.0983       24.3526       20.8511       22.8625       26.6072       33.6750       33.5106       32.5326       36.7986       47.5237       47.1319       39.8536       38.5156       39.3622       42.9535       31.5893       26.7734       26.9518       21.6831       25.8215       33.1562       33.0147       33.5738       31.4395       32.9797       33.9711       31.3021       25.8543       23.6787       25.7630       25.6667       22.4402       19.8236       18.1014       17.2570       19.7967       20.8590       19.0994       18.7948       22.0021       22.1941       21.5496       18.5991       14.3987       14.6037       12.8998       10.4710        8.9989        7.6312        7.6178        8.1883        7.5084        5.5967        4.5454        4.8918       10.0042        7.7334        8.9738       10.0390       10.2730        9.5807       12.5242        8.0025        5.6617        5.0812       10.7567        7.6224        7.9294        7.8732        9.2023        9.5514        9.3984        9.2693       11.4323       11.8878       15.7698       14.4903       17.9529       18.0412       15.5968       16.7473       19.6799       18.9483       21.6169       23.0245        0.0000        0.0000        0.0000        0.0000        0.0000        0.0000        0.0000        0.0000        0.0000        0.0000        0.0000        0.0000        0.0000        0.0000        0.0000        0.0000        0.0000        0.0000        0.0000        0.0000        0.0000        0.0000        0.0000        0.0000        0.0000        0.0000        0.0000        0.0000        0.0000        0.0000        0.0000        0.0000        0.0000        0.0000        0.0000        0.0000        0.0000        0.0000        0.0000        0.0000        0.0000        0.0000        0.0000        0.0000        0.0000        0.0000        0.0000        0.0000        0.0000        0.0000        0.0000        0.0000        0.0000        0.0000        0.0000        0.0000
        0.0000        0.0000        0.0000        0.0000        0.0000        0.0000        0.0000        0.0000        0.0000        0.0000        0.0000        0.0000        0.0000        0.0000        0.0000        0.0000        0.0000        0.0000        0.0000        0.0000       49.0578       44.8401       36.5669       17.9200       12.0280        5.7929       10.8385       12.7438       11.2603        8.8186       27.2619       28.0343       12.7121        4.7765       11.2670       12.6541       14.6051       20.0402       19.3652       19.5007       13.4041       13.5967        9.6835       19.1608       23.7579       19.0845       12.7950        9.3783       11.0196       14.5071       11.6249        7.7549        6.6002        5.5239        7.7366        8.8934        9.0738        9.6367       11.6219       11.8944       12.7915       11.7744       10.8963        7.6852        6.6504        6.0878        4.9869        5.8623        4.1563        2.8089        3.0215        1.2765        1.0576        0.5139        0.4329        1.2670        1.2861        2.1421        6.2866       11.6121       14.6800       12.6787       10.8450       16.9454       18.1367       19.2216       26.0072       22.4481       23.4784       25.4505       25.9747       24.8184       22.4533       27.9101       25.5483       29.3224       28.3866       24.1586       20.3490       17.7210       15.6874       18.5185       17.2271       19.2776       19.3349       20.0821       21.2444       19.0247       22.1549       29.1932       25.3589       25.5805       29.7231       32.3472       33.1655       37.1142       48.0464       55.8801       51.1038       44.9121       45.1888       42.2454       38.1533       29.8813       25.0304       22.8473       25.9367       34.4475       29.1193       25.9701       31.2867       30.7510       38.6782       44.8364       36.8145       31.1997       31.3881       26.4454       25.7204       23.0811       21.3885       20.1986       20.9150       24.5408       23.2253       21.5722       20.6545       22.0449       23.2170       21.6498       18.7154       17.0155       15.0837       13.0010       12.9812       14.8058       10.2576        6.2382        7.6377        7.0196        5.9235        5.1399        8.3285        7.9220        7.7081        9.4566        7.0539        8.4860       11.2664       10.8948        8.8726       10.0469       10.4888       15.6714       16.3769        9.0047        7.8982        8.4895        7.6410        9.4490       12.6323       14.3253       20.4177       17.2039       17.9777       20.2751       17.1121       19.7660       23.5842       27.4001       26.9622       29.2509       27.5414       26.1366        0.0000        0.0000        0.0000        0.0000        0.0000        0.0000        0.0000        0.0000        0.0000        0.0000        0.0000        0.0000        0.0000        0.0000        0.0000        0.0000        0.0000        0.0000        0.0000        0.0000        0.0000        0.0000        0.0000        0.0000        0.0000        0.0000        0.0000        0.0000        0.0000        0.0000        0.0000        0.0000        0.0000        0.0000        0.0000        0.0000        0.0000        0.0000        0.0000        0.0000        0.0000        0.0000        0.0000        0.0000        0.0000        0.0000        0.0000        0.0000        0.0000        0.0000        0.0000        0.0000        0.0000        0.0000        0.0000
        0.0000        0.0000        0.0000        0.0000        0.0000        0.0000        0.0000        0.0000        0.0000        0.0000        0.0000        0.0000        0.0000        0.0000        0.0000        0.0000        0.0000        0.0000        0.0000        0.0000       56.9800       55.7414       41.3976       21.9502       15.0295       11.8648       15.8911        3.7915        4.5666        5.1478       18.5912       19.9165        9.4559        9.8501       14.9091       13.9529       13.5525        5.3285       11.7293       16.5798        9.3599       15.3538       22.7331       24.1144       20.6207       16.5684       17.7387       15.8070       11.7560        8.8923        3.8763        6.9712        5.4152        7.8515        6.8930        7.5257        8.9468       12.5094       12.1992       16.3050       21.1761       17.7736       15.0533       11.3302        8.6273        5.7163        5.8066        4.1953        3.0255        4.4909        1.9227        0.9060        1.8463        0.8096        0.0428        1.5601        0.9510        1.8406        3.4974        7.6366        6.9055        6.2564       13.5269       14.1846       15.7304       18.8781       21.4815       30.8593       35.4518       27.9670       29.4244       29.3065       26.4886       24.4716       21.4692       27.1317       23.0057       20.3048       21.9571       15.6339       16.6306       18.2922       19.4455       22.7282       19.7982       19.3326       20.5872       16.7608       20.2301       33.6315       40.0584       41.4289       37.8194       32.4422       32.6672       37.7012       46.7171       40.0931       36.8787       45.3269       45.1717       40.5289       37.0064       26.8020       28.3264       24.5194       20.2269       34.8767       34.3486       34.5912       34.5566       33.5227       30.9712       32.6636       38.1439       34.9564       34.5751       34.9373       33.5654       28.4129       25.0789       24.9077       26.9802       29.8221       25.4188       22.8729       22.5916       26.1450       26.6765       25.0002       20.8390       18.6852       16.6510       14.8949       14.2997       17.1602       12.5054        9.7790        8.6309        9.3310       12.2451       13.4648       22.8176        9.9984        7.6125        9.2413        8.0923       10.8214       11.0407       11.8538       11.3771       10.7930       13.3089       13.3041       10.6751       18.0950       12.6143       19.0378       30.1531       14.6241       15.1724       16.6317       18.2797       21.3972       15.9667       19.6571       28.6841       23.5923       25.9919       27.3474       29.3515       35.9730       39.3217       34.9673       37.7327        0.0000        0.0000        0.0000        0.0000        0.0000        0.0000        0.0000        0.0000        0.0000        0.0000        0.0000        0.0000        0.0000        0.0000        0.0000        0.0000        0.0000        0.0000        0.0000        0.0000        0.0000        0.0000        0.0000        0.0000        0.0000        0.0000        0.0000        0.0000        0.0000        0.0000        0.0000        0.0000        0.0000        0.0000        0.0000        0.0000        0.0000        0.0000        0.0000        0.0000        0.0000        0.0000        0.0000        0.0000        0.0000        0.0000        0.0000        0.0000        0.0000        0.0000        0.0000        0.0000        0.0000        0.0000
        0.0000        0.0000        0.0000        0.0000        0.0000        0.0000        0.0000        0.0000        0.0000        0.0000        0.0000        0.0000        0.0000        0.0000        0.0000        0.0000        0.0000        0.0000        0.0000        0.0000        0.0000       93.4753       84.9461       94.9906       84.7294       67.4080       60.3647       44.4721       36.1002       37.5341       35.0706       28.6889       22.2942       26.4597       26.7804       19.0379       21.8292       17.7238       22.9133       17.2611       17.1287       22.8802       21.9989       24.9717       19.7721       16.8360       12.9561       10.4597        6.6905        4.7560        3.1959        5.7757        7.0198        5.5270        4.5592        6.7021        9.4623        5.8736        6.0268       10.8877       14.1111       10.7068        8.5410        7.4976        7.5035        6.3118        4.0320        4.6047        3.4552        5.8892        7.9134        8.3134        4.1399        2.1904        1.5479        2.8196        5.6654        5.6730        5.9985        7.1588        6.6969        9.1852        9.6266       15.7102       21.3587       21.1402       23.0842       27.0513       38.0772       31.6807       28.8283       31.5078       31.0283       21.6262       22.2600       20.9460       32.0853       23.8366       19.6599       15.2458       16.9059       23.7141       25.2259       24.2007       29.3225       23.4385       33.2593       23.4201       25.2665       22.6747       25.1017       25.8175       34.8157       31.4433       30.6863       40.1285       44.8149       51.4578       50.2203       55.4197       40.8654       37.6507       35.2209       31.0952       27.9697       31.2727       27.1546       31.0322       33.2446       33.7336       38.0000       57.3469       49.5701       57.0170       58.4758       56.1619       58.6667       53.8982       49.5770       41.7027       40.7401       38.7454       48.1578       62.7799       44.9203       37.3915       37.5388       33.8919       34.3298       32.9797       30.6237       25.5534       25.2064       22.7022       16.9969       13.8236       16.2407       14.4200       14.4201       12.5431       14.9460       19.0662       17.7687       14.2983       11.0573       11.7344       10.9028       13.5293       14.8202       16.8730       15.4970       16.0049       17.8717       18.9674       20.6106       23.7225       27.2697       26.1058       15.9983       17.5704       21.5988       22.3526       23.9188       17.5975       16.7500       17.3371       29.2358       31.5414       34.8428       34.4916       41.0625       48.4292       42.2264       35.5665       31.0648       76.1239        0.0000        0.0000        0.0000        0.0000        0.0000        0.0000        0.0000        0.0000        0.0000        0.0000        0.0000        0.0000        0.0000        0.0000        0.0000        0.0000        0.0000        0.0000        0.0000        0.0000        0.0000        0.0000        0.0000        0.0000        0.0000        0.0000        0.0000        0.0000        0.0000        0.0000        0.0000        0.0000        0.0000        0.0000        0.0000        0.0000        0.0000        0.0000        0.0000        0.0000        0.0000        0.0000        0.0000        0.0000        0.0000        0.0000        0.0000        0.0000        0.0000        0.0000        0.0000        0.0000        0.0000
        0.0000        0.0000        0.0000        0.0000        0.0000        0.0000        0.0000        0.0000        0.0000        0.0000        0.0000        0.0000        0.0000        0.0000        0.0000        0.0000        0.0000        0.0000        0.0000        0.0000        0.0000      110.9798       98.1087      111.5700       99.7860       89.2057       79.6476       58.6658       48.3833       39.4367       47.1823       31.9284       26.8204       25.4319       27.3245       29.3755       37.6647       31.8440       34.3056       24.6286       26.1287       35.0135       45.8342       39.8323       29.1582       12.8486       10.4038        7.6603        2.7362        2.3482        1.4760        4.0864        4.5868        3.7203        4.8598        7.3021       10.7921        5.9184        3.9203        8.2866        8.7806        4.5302        5.6926        6.7303        7.9645        4.2751        2.8740        3.9405        4.6173        3.8492        3.7988        2.1104        4.0496        5.9711        2.0674        2.0897        3.1637        6.8345        6.5315       13.9075       11.7288       12.2347       13.0218       15.3927       21.9421       25.7012       29.0072       28.1694       29.7265       30.7228       33.6492       38.9757       36.0530       23.9734       25.3231       27.7584       41.9626       55.3556       36.1491       15.9531       16.9808       15.2408       21.1974       23.4423       34.4924       34.0659       28.2657       21.9617       20.5844       17.2899       17.8051       23.2107       27.9393       34.3173       26.9258       36.3013       43.8450       47.6917       40.3143       45.9500       44.9838       40.8227       33.3061       35.3485       26.5957       20.1138       19.6021       35.7983       38.9415       37.3221       42.5639       71.7586       71.0642       51.1831       49.5847       47.9244       51.8774       54.9595       54.5326       41.3910       41.2074       46.8772       80.0731       57.8627       47.2364       47.6747       46.8457       44.0150       43.2018       38.5924       33.6168       29.7279       29.4244       27.1968       24.1990       19.5857       16.9118       14.0300       18.7745       16.6498       18.2424       18.5545       15.8794       16.8985       14.3223       19.7940       15.4556       18.2993       18.5960       24.3893       21.9347       23.6334       23.3585       23.8705       30.4257       29.3463       28.4843       29.1603       25.3196       21.9236       24.6971       28.9156       21.0332       22.8988       17.2342       24.6193       25.2151       26.6052       27.0594       37.4975       60.2669       59.2422       54.4168       43.9625       37.2570       59.2780        0.0000        0.0000        0.0000        0.0000        0.0000        0.0000        0.0000        0.0000        0.0000        0.0000        0.0000        0.0000        0.0000        0.0000        0.0000        0.0000        0.0000        0.0000        0.0000        0.0000        0.0000        0.0000        0.0000        0.0000        0.0000        0.0000        0.0000        0.0000        0.0000        0.0000        0.0000        0.0000        0.0000        0.0000        0.0000        0.0000        0.0000        0.0000        0.0000        0.0000        0.0000        0.0000        0.0000        0.0000        0.0000        0.0000        0.0000        0.0000        0.0000        0.0000        0.0000        0.0000        0.0000
        0.0000        0.0000        0.0000        0.0000        0.0000        0.0000        0.0000        0.0000        0.0000        0.0000        0.0000        0.0000        0.0000        0.0000        0.0000        0.0000        0.0000        0.0000        0.0000        0.0000        0.0000      105.5925       95.6558      115.2164      105.7494       96.9697       84.9714       67.7316       55.7616       45.5688       40.5558       27.6271       22.1646       21.2793       24.5662       29.3660       37.1927       32.2556       33.0194       29.4173       30.6866       27.5968       30.9443       25.3624       11.5347        8.1982       10.4174       10.7756        8.5842        9.1841        6.4184        8.3055        9.0146        5.3766        7.6264       12.7136        8.4191        7.4192        6.7292        6.6675        7.6407        7.9819        7.6748        7.5073        4.9297        5.0942        4.5885        5.5611        5.0009        4.6965        7.8975        5.6870        1.3881        1.3150        3.5765        3.8700        2.5423        3.9203        7.9815       14.6383       10.6265        9.9024       13.4865       16.8944       22.2319       23.3287       28.9956       30.7083       35.8391       34.4454       32.0986       33.6953       32.9539       33.9473       31.5690       22.5463       39.2908       57.5931       53.4037       24.3111       32.5798       19.0080       14.8643       20.4950       31.0361       37.7303       40.4215       23.0894       27.4088       24.7464       19.0692       22.9634       35.8399       44.9271       28.3986       32.6324       38.0085       36.9998       45.7255       48.4098       34.9138       32.2098       47.1207       24.0249       19.9444       26.6267       35.4603       51.3346       46.0823       40.4346       43.9531       54.5823       56.5012       60.3361       55.8099       47.3568       53.6640       48.2283       51.4088       47.2598       46.9487       45.0768       49.4650       51.7651       56.9188       57.6903       50.0033       54.0304       54.6761       41.0207       36.5608       32.7754       30.5352       26.6854       23.4972       21.4642       18.3626       17.3914       19.7448       19.6492       18.4717       17.3661       16.2223       15.6092       16.5552       18.8558       15.8452       22.8974       25.1419       25.7258       28.0859       34.7358       27.7412       33.0835       33.8834       29.4405       29.4273       26.5912       30.3192       28.0224       26.3923       32.3908       24.5818       23.3651       20.9041       20.8675       20.1286       25.5286       26.2047       41.3228       58.0557       51.7254       53.9133       36.2821       36.9062       47.9668        0.0000        0.0000        0.0000        0.0000        0.0000        0.0000        0.0000        0.0000        0.0000        0.0000        0.0000        0.0000        0.0000        0.0000        0.0000        0.0000        0.0000        0.0000        0.0000        0.0000        0.0000        0.0000        0.0000        0.0000        0.0000        0.0000        0.0000        0.0000        0.0000        0.0000        0.0000        0.0000        0.0000        0.0000        0.0000        0.0000        0.0000        0.0000        0.0000        0.0000        0.0000        0.0000        0.0000        0.0000        0.0000        0.0000        0.0000        0.0000        0.0000        0.0000        0.0000        0.0000        0.0000
        0.0000        0.0000        0.0000        0.0000        0.0000        0.0000        0.0000        0.0000        0.0000        0.0000        0.0000        0.0000        0.0000        0.0000        0.0000        0.0000        0.0000        0.0000        0.0000        0.0000        0.0000      103.9664       97.0135      114.3450      102.7308       92.2380       80.5890       69.4364       61.3788       51.1497       45.1930       31.4667       24.4607       23.0101       23.2318       28.9360       33.1001       36.1953       31.0498       25.5669       25.0198       22.4052       31.5344       28.0055       13.7978        7.7717        7.8742       10.0653       11.0494       11.2160        9.8295        7.6796       13.7593        6.2436        5.9707        1.9668        2.9812        6.5193        8.6667       10.3833        7.9322        8.0632        8.0004        8.3040        6.5260        3.3022        3.4660        7.6092        9.6981       12.4667       10.1838        6.6960        3.1461        4.3770        3.9395        6.9207        7.8115        9.2694        7.3293       15.2006       14.9295       16.5283       17.0390       23.1953       33.5275       29.6204       28.3377       33.5158       38.1791       38.8917       39.8962       32.8590       34.6349       36.7947       28.9516       20.8954       36.3288       61.8655       56.3242       19.8133       28.1771       21.5188       20.6753       31.5062       40.9406       33.3151       35.9098       21.9237       21.8464       34.6661       22.7888       26.1890       29.3060       26.2473       25.9597       30.6177       33.4585       36.1149       46.7057       41.6725       35.3319       30.7204       29.9350       24.7363       22.2164       26.7480       34.5819       48.5096       52.0963       56.0694       46.7230       69.1871       60.6964       58.1678       68.2002       60.5128       64.2499       70.2786       65.6902       55.4166       54.6448       49.6948       48.9431       50.4518       55.0468       57.8961       62.5612       56.6081       48.9442       44.4763       42.2176       37.4159       32.8241       31.0209       25.3589       20.4699       18.5935       17.3499       19.6210       19.5368       20.4448       17.6335       15.1292       14.2318       14.8299       15.7170       15.9937       25.8610       30.1289       29.6098       31.3496       30.5619       30.3196       35.2391       44.2633       36.6654       36.0808       29.7038       32.3927       36.5828       30.0556       27.5701       28.2024       25.7524       34.7664       28.9743       30.5558       29.5678       27.0669       32.3331       56.2181       49.3973       37.5727       37.4323       40.5368        0.0000        0.0000        0.0000        0.0000        0.0000        0.0000        0.0000        0.0000        0.0000        0.0000        0.0000        0.0000        0.0000        0.0000        0.0000        0.0000        0.0000        0.0000        0.0000        0.0000        0.0000        0.0000        0.0000        0.0000        0.0000        0.0000        0.0000        0.0000        0.0000        0.0000        0.0000        0.0000        0.0000        0.0000        0.0000        0.0000        0.0000        0.0000        0.0000        0.0000        0.0000        0.0000        0.0000        0.0000        0.0000        0.0000        0.0000        0.0000        0.0000        0.0000        0.0000        0.0000        0.0000        0.0000
        0.0000        0.0000        0.0000        0.0000        0.0000        0.0000        0.0000        0.0000        0.0000        0.0000        0.0000        0.0000        0.0000        0.0000        0.0000        0.0000        0.0000        0.0000        0.0000        0.0000        0.0000        0.0000      128.0698      139.0099      131.5754      120.1875      103.3493       79.0203       65.4824       56.2161       50.5705       46.6744       40.9027       39.1263       40.2653       49.6809       51.8680       50.1300       43.8246       34.9624       31.1530       26.4512       21.1307       13.5425        7.1016        6.0820        4.9068        8.4921        8.9517        4.7619        7.3871        6.9875        4.2255        5.0328        5.3178        5.7780        6.0530        5.2068        6.6202        7.6800        6.4428        5.9622        6.4723        4.6096        3.5100        4.1208        6.2545        9.4578        6.6718        7.6566        9.2173        7.1824       10.1088        7.1258        7.4120       13.0837       14.6351       20.0131       17.7035       17.5219       26.1046       26.0528       26.2394       42.5650       43.6890       38.5785       41.7292       47.3177       48.0940       49.0945       43.6583       30.4750       32.2820       47.5590       35.8258       29.5985       16.7952       27.0020       63.5300       26.6500       16.4752       30.5541       28.7192       32.3724       44.6299       42.4482       37.5963       19.2155       33.1721       34.3494       34.8871       27.1306       33.4802       35.9324       36.0198       43.5675       46.7230       45.0690       43.7019       43.3520       41.3030       36.3957       33.4027       27.4935       20.5951       24.3914       24.6522       41.5813       49.0027       62.8706       70.5260       69.6449       86.4733       72.1304       72.9493       89.9982       84.4560       77.9426       85.2509       74.9797       68.6457       59.3513       49.9029       47.8945       55.4962       56.2371       79.2077       75.0836       62.6415       53.6221       53.5501       46.4035       38.4506       37.4548       34.1027       31.3986       30.6811       32.3608       34.3118       31.8824       32.3423       32.7007       31.4229       19.7335       27.6308       22.9013       25.1604       32.0810       39.4206       36.7475       37.4115       35.1199       37.8921       45.4782       49.9703       38.1807       39.3434       39.6994       44.9873       44.2345       32.0679       34.6470       36.4151       32.4406       33.0967       29.6441       26.1855       25.0272       27.1829       31.4980       37.5700       45.4196       38.4771       34.2455       35.5081       39.2666       49.8597       64.6431       73.7307        0.0000        0.0000        0.0000        0.0000        0.0000        0.0000        0.0000        0.0000        0.0000        0.0000        0.0000        0.0000        0.0000        0.0000        0.0000        0.0000        0.0000        0.0000        0.0000        0.0000        0.0000        0.0000        0.0000        0.0000        0.0000        0.0000        0.0000        0.0000        0.0000        0.0000        0.0000        0.0000        0.0000        0.0000        0.0000        0.0000        0.0000        0.0000        0.0000        0.0000        0.0000        0.0000        0.0000        0.0000        0.0000        0.0000        0.0000        0.0000        0.0000        0.0000
        0.0000        0.0000        0.0000        0.0000        0.0000        0.0000        0.0000        0.0000        0.0000        0.0000        0.0000        0.0000        0.0000        0.0000        0.0000        0.0000        0.0000        0.0000        0.0000        0.0000        0.0000        0.0000        0.0000        0.0000        0.0000        0.0000      103.6675       78.2265       64.3453       56.2334       52.6019       49.2363       45.6876       44.9159       46.0809       55.9911       58.0314       56.2084       50.1094       39.7951       34.9933       27.2867       21.9990        6.5934        6.3672        6.2661       11.0174        9.3131        5.0383        5.9193        9.9605        6.4035        3.4464        1.7510        4.3751        3.3892        2.1309        4.2505        5.5264        3.8189        3.2037        3.1819        3.3014        2.9229        2.2990        4.5244        4.1036        7.4752        6.8233        7.3710        7.0584        4.6432        6.3086        8.9484       13.3102       15.8147       11.6587       16.5423       23.8586       23.7204       29.0159       25.8123       27.9798       25.1386       27.3099       35.1741       44.9116       53.1277       66.8192       55.7883       43.9581       42.1892       40.8672       37.0062       55.4107       35.3611       23.7080       14.0973       34.0282       25.1968       18.1665       32.5045       22.0171       24.9615       38.3974       38.5048       35.5727       19.6138       23.9846       32.0153       25.2854       36.4534       37.8360       45.5827       46.1167       44.5594       48.5109       47.7611       45.4413       41.5738       39.1843       40.5828       34.3584       27.2584       25.3526       25.7836       27.1258       53.0981       44.5746       50.5086       53.2583       54.5175       52.4717       58.0612       64.1451       80.3656       74.7622       74.0382       66.3622       62.3298       61.5464       61.0055       57.7493       50.0482       49.3255       54.4921       61.7585       78.9733       72.7612       58.7523       56.1543       49.1525       41.0704       37.6260       38.1942       38.7863       38.2142       37.8866       35.5300       35.9670       30.2974       30.7798       31.8945       24.9963       37.2395       35.8944       33.1777       32.7518       38.4245       36.9802       36.5369       38.4724       34.5236       39.7420       38.2999       40.4741       36.3933       45.9244       48.8821       34.6794       37.6901       36.0514       38.9099       39.8309       41.5072       33.8932       29.7512       23.7889       24.1758       27.8952       30.4085       29.4138       33.5470       32.1275       39.5339       47.9991       52.7415       57.1871       57.2259        0.0000        0.0000        0.0000        0.0000        0.0000        0.0000        0.0000        0.0000        0.0000        0.0000        0.0000        0.0000        0.0000        0.0000        0.0000        0.0000        0.0000        0.0000        0.0000        0.0000        0.0000        0.0000        0.0000        0.0000        0.0000        0.0000        0.0000        0.0000        0.0000        0.0000        0.0000        0.0000        0.0000        0.0000        0.0000        0.0000        0.0000        0.0000        0.0000        0.0000        0.0000        0.0000        0.0000        0.0000        0.0000        0.0000        0.0000        0.0000        0.0000        0.0000
        0.0000        0.0000        0.0000        0.0000        0.0000        0.0000        0.0000        0.0000        0.0000        0.0000        0.0000        0.0000        0.0000        0.0000        0.0000        0.0000        0.0000        0.0000        0.0000        0.0000        0.0000        0.0000        0.0000        0.0000        0.0000        0.0000        0.0000       74.7152       62.6249       56.9990       53.4154       50.5500       48.1846       47.1408       47.9119       57.9112       59.3864       56.9418       51.4149       41.3142       39.1596       29.1039       21.3707        7.9178        3.1625        2.6225        4.1747        6.2245        5.7914        6.0513       10.6889        5.8231        2.4496        4.4801        3.8693        1.9838        2.1354        2.3691        2.1483        2.8683        1.7201        2.2234        1.6653        1.9739        3.2547        4.6526        3.2944        5.6768        7.1000        4.0599        3.6771        4.5602        6.7268       14.3335       16.1676       17.6563       11.4478       16.5028       20.2217       18.2211       21.0172       20.3233       27.1451       31.0924       43.7735       37.8026       45.4409       60.4336       65.9911       56.2439       51.5000       44.4456       35.8801       30.6811       55.6559       36.8659       30.8329       36.8422       25.4685       18.0170       23.2022       34.7132       20.7418       21.0057       23.0746       28.4119       27.5192       24.8194       22.8807       21.1565       26.1369       33.6467       47.9725       44.3829       43.7616       44.4696       49.3457       49.6048       46.0910       42.8456       48.6554       43.5973       41.6203       42.2199       43.1372       30.2595       36.1188       63.7536       46.6098       39.9188       49.2184       55.3127       66.3994       87.1348       95.1041       77.7102       74.9524       74.0530       64.1968       64.9932       65.5092       59.4781       64.3491       56.6800       53.7852       56.3447       62.0671       61.4051       66.2363       58.6664       60.1037       54.6633       46.3515       39.0110       37.5277       36.6600       48.2343       36.0827       46.8552       48.7110       31.8924       30.2399       32.7712       49.3085       45.1068       40.1839       37.4999       40.5831       42.0822       42.7294       41.9990       35.6348       35.8147       36.6715       36.0232       40.7406       42.2225       44.7533       56.0365       42.9020       43.8030       46.2520       48.6745       45.9337       44.4222       40.9377       37.1524       26.2173       28.0128       30.3287       31.7635       32.3181       34.7296       43.5747       42.7898       40.2519       46.2192       49.0356       53.3394       43.8234        0.0000        0.0000        0.0000        0.0000        0.0000        0.0000        0.0000        0.0000        0.0000        0.0000        0.0000        0.0000        0.0000        0.0000        0.0000        0.0000        0.0000        0.0000        0.0000        0.0000        0.0000        0.0000        0.0000        0.0000        0.0000        0.0000        0.0000        0.0000        0.0000        0.0000        0.0000        0.0000        0.0000        0.0000        0.0000        0.0000        0.0000        0.0000        0.0000        0.0000        0.0000        0.0000        0.0000        0.0000        0.0000        0.0000        0.0000        0.0000        0.0000
        0.0000        0.0000        0.0000        0.0000        0.0000        0.0000        0.0000        0.0000        0.0000        0.0000        0.0000        0.0000        0.0000        0.0000        0.0000        0.0000        0.0000        0.0000        0.0000        0.0000        0.0000        0.0000        0.0000        0.0000        0.0000        0.0000        0.0000        0.0000        0.0000        0.0000       52.4605       52.0648       51.7485       50.2348       49.2219       57.6273       55.1407       51.5201       46.5030       36.5354       33.9272       26.8188       18.9849        2.7618        3.9467        1.4674        2.5255        5.5562        4.2364        4.4921        5.0557        3.3960        2.7403        3.6750        2.8368        4.2054        1.6770        2.7110        2.2462        2.0967        2.6052        1.6731        1.4760        2.0513        7.6531        5.2016        4.1645        5.9857        5.5388        2.7431        2.0764        1.8701        5.7413        8.3336        8.3538       18.8533       22.1701       23.0176       19.0564       20.2888       20.6253       24.2724       32.4323       34.3702       38.8667       43.3911       41.8637       56.3669       68.5362       68.3750       61.4821       48.2875       43.1098       38.7093       32.6233       25.3735       28.2465       67.7413       35.6666       16.0254       17.3682       17.1408       15.2936       14.2786       23.7175       22.4940       19.5908       25.6197       28.7579       24.7595       24.1243       29.1927       36.3930       38.0546       44.3798       46.8446       48.9943       45.7787       42.9878       50.3067       50.3123       53.5858       54.4140       42.8542       38.2869       36.9060       36.3179       62.4879       54.3374       43.7821       46.6499       55.7637       65.5004       79.0613       80.7177       76.1477       73.1771       74.6947       84.2759       69.9500       67.8058       58.8623       55.4333       53.7025       56.3901       58.0545       57.1472       65.2970       56.3023       66.3900       59.7884       52.9185       44.3683       43.6473       40.0297       36.9486       38.5247       36.3104       40.8428       35.0577       37.5721       34.5259       42.3742       45.4137       40.9231       42.8048       35.3496       48.7192       52.9815       50.2342       46.9799       37.9768       38.2955       40.2164       41.4955       42.2742       47.6548       57.5585       50.8891       52.3742       53.1281       52.9032       58.6337       54.2418       52.6994       47.1425       43.3474       29.4704       26.9903       30.3610       27.6707       37.2222       33.7333       36.4365       41.4448       49.3073       48.6330       54.5685       65.6825       63.8751        0.0000        0.0000        0.0000        0.0000        0.0000        0.0000        0.0000        0.0000        0.0000        0.0000        0.0000        0.0000        0.0000        0.0000        0.0000        0.0000        0.0000        0.0000        0.0000        0.0000        0.0000        0.0000        0.0000        0.0000        0.0000        0.0000        0.0000        0.0000        0.0000        0.0000        0.0000        0.0000        0.0000        0.0000        0.0000        0.0000        0.0000        0.0000        0.0000        0.0000        0.0000        0.0000        0.0000        0.0000        0.0000        0.0000        0.0000        0.0000        0.0000
        0.0000        0.0000        0.0000        0.0000        0.0000        0.0000        0.0000        0.0000        0.0000        0.0000        0.0000        0.0000        0.0000        0.0000        0.0000        0.0000        0.0000        0.0000        0.0000        0.0000        0.0000        0.0000        0.0000        0.0000        0.0000        0.0000        0.0000        0.0000        0.0000        0.0000        0.0000       65.5364       66.8750        0.0000        0.0000       40.5979       36.9810       33.6582       30.6810       29.5409       26.5421       21.8087       15.8582        0.1748        0.7452        0.6043        0.5130       11.2602       13.6305       13.6472       10.8996        5.6729        4.7478        3.2551        2.5455        1.3420        1.3465        1.2248        1.1346        3.9848        5.8335        2.8230        1.8683        2.2662        3.3372        5.7698        4.3446        4.3410        1.4280        2.0237        1.1035        4.9035        4.8200        3.5878        5.1786       29.8575       28.3837       24.5745       27.1012       30.6844       29.1089       27.2815       33.8290       42.1822       55.6276       51.1861       49.2115       48.8032       55.8658       59.8169       57.3144       53.2210       57.1495       58.4374       80.6875       53.9216       26.0172       23.2889       40.6158       15.2138       12.1852       17.1808       27.5925       19.0576       24.0777       19.3917       16.5244       16.9573       17.4484       21.2657       26.3374       39.7010       40.8103       44.0801       45.3257       44.2015       46.1295       46.5469       45.1727       44.0104       39.0436       37.3178       32.4102       29.0631       39.5726       29.3122       28.1355       30.9936       40.4604       36.2389       41.8736       52.5359       52.4917       87.4702       64.3755       70.5353       75.7847       72.8274       68.7450       69.6434       68.1982       45.5451       45.1059       53.6261       51.3774       44.1365       48.2902       52.6824       47.1055       57.8002       43.9127       54.1303       46.3327       44.7867       37.5200       32.2132       34.5119       34.5301       35.8953       39.8761       39.5799       55.4480       52.2808       50.5887       48.6902       56.3626       52.6519       57.8063       74.9908       78.5730       66.0646       58.2413       50.3512       54.6933       67.8173       53.1432       61.8966       66.1371       56.9657       57.9672       54.9978       55.4177       55.8589       51.4533       49.6233       45.6683       41.1268       34.5739       32.3095       33.5841       34.2884       40.9416       39.7029       41.4703       42.1502       46.1012       42.6402       51.1015        0.0000        0.0000        0.0000        0.0000        0.0000        0.0000        0.0000        0.0000        0.0000        0.0000        0.0000        0.0000        0.0000        0.0000        0.0000        0.0000        0.0000        0.0000        0.0000        0.0000        0.0000        0.0000        0.0000        0.0000        0.0000        0.0000        0.0000        0.0000        0.0000        0.0000        0.0000        0.0000        0.0000        0.0000        0.0000        0.0000        0.0000        0.0000        0.0000        0.0000        0.0000        0.0000        0.0000        0.0000        0.0000        0.0000        0.0000        0.0000        0.0000        0.0000        0.0000
        0.0000        0.0000        0.0000        0.0000        0.0000        0.0000        0.0000        0.0000        0.0000        0.0000        0.0000        0.0000        0.0000        0.0000        0.0000        0.0000        0.0000        0.0000        0.0000        0.0000        0.0000        0.0000        0.0000        0.0000        0.0000        0.0000        0.0000        0.0000        0.0000        0.0000        0.0000        0.0000        0.0000        0.0000        0.0000        0.0000        0.0000       29.6178       27.5472       27.1940       24.9345       21.0121       15.1286        0.1508        0.2163        0.1696        0.1099       13.6804       18.4772       18.9890       15.1497        8.4240        5.3237        3.9186        3.1324        2.4101        2.4481        3.1324        4.8219        3.0879        1.0462        1.2808        1.8892        1.8247        2.9833        2.9416        6.8685        2.4443        2.8983        4.9003        3.2582        7.2082       10.0288       25.4911       38.6585       33.9786       30.3501       38.8730       33.3877       27.3538       36.5219       40.2831       32.7812       25.4432       26.7091       26.0056       29.7053       54.8985       48.9695       58.4556       81.1251       73.9260       69.6334       54.5482       53.6764       69.8811       30.1512       15.3447       21.7634       19.8515        8.6645       12.1777       14.7250       16.2939       18.2090       19.0363       15.2531       22.2829       19.0771       18.9204       23.5070       32.0677       36.3760       40.1543       43.4702       40.4454       45.2549       43.5001       44.3795       50.5472       45.4037       38.2128       36.4523       19.0463       19.9298       33.7401       20.9575       24.1935       35.8727       36.8640       47.8097       57.7420       70.9997       78.9540       81.2642       65.4198       73.3160       70.7399       78.8574       66.5784       64.8435       63.3201       61.8231       52.6981       46.5029       41.5031       42.0314       42.5040       41.8204       41.9249       38.0011       39.8176       36.4894       37.7041       35.0440       32.9881       34.5280       40.7219       49.1232       48.3185       39.3215       40.4282       42.7419       48.0831       50.1663       46.0452       63.6652       80.0846       81.0605       74.5584       76.2902       77.7827       58.3487       54.8056       86.6023       75.9894       78.7912       63.4664       75.2192       62.0660       67.3783       83.6075      101.8884       70.7993       49.6762       46.5434       45.7550       39.9206       37.6161       40.2710       39.9596       43.9946       41.8050       43.0969       43.9908       41.9757       42.6142        0.0000        0.0000        0.0000        0.0000        0.0000        0.0000        0.0000        0.0000        0.0000        0.0000        0.0000        0.0000        0.0000        0.0000        0.0000        0.0000        0.0000        0.0000        0.0000        0.0000        0.0000        0.0000        0.0000        0.0000        0.0000        0.0000        0.0000        0.0000        0.0000        0.0000        0.0000        0.0000        0.0000        0.0000        0.0000        0.0000        0.0000        0.0000        0.0000        0.0000        0.0000        0.0000        0.0000        0.0000        0.0000        0.0000        0.0000        0.0000        0.0000        0.0000        0.0000        0.0000
        0.0000        0.0000        0.0000        0.0000        0.0000        0.0000        0.0000        0.0000        0.0000        0.0000        0.0000        0.0000        0.0000        0.0000        0.0000        0.0000        0.0000        0.0000        0.0000        0.0000        0.0000        0.0000        0.0000        0.0000        0.0000        0.0000        0.0000        0.0000        0.0000        0.0000        0.0000        0.0000        0.0000        0.0000        0.0000        0.0000        0.0000        0.0000        0.0000       29.0952       28.1304       24.8268       19.2284        0.2367        0.1238        0.1800        0.2203       20.4575       25.9943       26.3645       21.5423       10.3263        7.3713        5.3896        4.2199        2.2530        1.0855        1.4226        0.5433        1.1480        1.0744        1.2189        1.2825        1.9472        2.9931        2.2301        3.5064        3.1578        3.9142        1.4556        1.1060        2.1520       10.7247        6.0519       11.5294       11.8018       27.7908       44.1342       30.2283       27.7683       25.0158       34.9915       31.1382       24.8245       25.5595       33.6249       40.8353       58.9547       49.8049       58.2494       91.8205       81.4654      100.4468       69.6217       40.6539       56.7180       57.6827       46.7082       17.1357       23.6179       11.8422        8.0855        7.3922       11.3439       11.2827        9.5060       12.0406       14.7470       15.4010       17.4793       21.5489       30.2021       36.0867       42.0418       40.7848       43.3250       42.9381       46.3049       38.0014       44.4785       44.7169       36.8723       26.0541       16.9417       15.5291       20.2975       20.8380       23.0345       32.2517       34.8772       37.5847       41.9864       51.6381       83.3545       74.4454       60.8247       69.4377       76.1399       63.7043       45.5261       44.5390       46.3640       49.8341       48.8991       46.3615       44.4546       41.1005       44.5550       41.3199       43.4430       39.5381       39.9829       37.6395       36.7173       39.8672       44.4767       44.4490       63.4692      103.0172       70.0779       59.6453       72.3980       85.6945       84.4397       87.6801       82.4225      128.9787      108.2465       89.4589       77.4236       64.8090       76.1516       71.0936       67.0627       77.1319       73.0879       69.1593       67.6311       78.5458       67.6920       73.2497       93.3035      100.8430       61.2015       48.7850       45.1233       43.9785       45.2468       46.8232       47.7456       46.7252       48.0887       50.2828       49.8502       47.4810       51.5337       63.3277        0.0000        0.0000        0.0000        0.0000        0.0000        0.0000        0.0000        0.0000        0.0000        0.0000        0.0000        0.0000        0.0000        0.0000        0.0000        0.0000        0.0000        0.0000        0.0000        0.0000        0.0000        0.0000        0.0000        0.0000        0.0000        0.0000        0.0000        0.0000        0.0000        0.0000        0.0000        0.0000        0.0000        0.0000        0.0000        0.0000        0.0000        0.0000        0.0000        0.0000        0.0000        0.0000        0.0000        0.0000        0.0000        0.0000        0.0000        0.0000        0.0000        0.0000        0.0000        0.0000
        0.0000        0.0000        0.0000        0.0000        0.0000        0.0000        0.0000        0.0000        0.0000        0.0000        0.0000        0.0000        0.0000        0.0000        0.0000        0.0000        0.0000        0.0000        0.0000        0.0000        0.0000        0.0000        0.0000        0.0000        0.0000        0.0000        0.0000        0.0000        0.0000        0.0000        0.0000        0.0000        0.0000        0.0000        0.0000        0.0000        0.0000        0.0000        0.0000        0.0000       36.5304       34.0524       28.6950        0.1318        0.0849        0.0530        0.0175       31.3717       37.0678       36.5530       30.5440       14.2859       11.3377        8.1470        6.5145        2.3104        2.0700        1.0699        1.1627        2.0741        2.2315        2.1445        2.0655        2.3220        2.7788        2.6463        3.5917        2.5277        2.2826        3.6053        2.2908        3.7571        2.9925        2.7692        2.8897        3.9984        6.5361       13.9945       14.5912       20.1037       23.6426       26.2031       30.5672       28.8052       39.1316       31.8631       41.4871       52.7765       59.4314       65.5267       64.7437       60.0043       69.8873       80.1986       56.3225       54.0145       48.2883       40.1236       31.1783       18.2077       23.5569       14.4179       13.4015       12.5287        9.7453        8.6095        9.4894       12.3858       15.4728       16.0003       19.7946       28.2249       33.5102       44.5399       41.9168       45.1958       43.8470       42.6958       34.2669       36.7976       35.2670       28.0410       26.6645       19.5996       14.4192       14.7701       16.0878       24.4113       27.1700       31.0950       31.2599       46.4118       61.2465       67.2942       60.6623       60.3549       56.8833       62.5149       51.1115       39.9181       38.9455       39.7696       43.4663       42.9741       54.6415       50.0867       50.5961       47.8538       47.5322       49.0824       47.6283       47.5241       49.0548       47.0354       59.8993       59.2393       82.2415       72.6161       78.9194       75.7059       71.0407      101.8043       95.5225      110.0740      119.3052      105.2785      130.7483      137.7366       89.4761       80.6817       68.1386       71.3889       78.9956       75.9419       81.6784       81.8461       72.9764       70.7844       81.6776       69.3906       84.6428       86.6467       83.3777       62.7363       53.7964       52.8127       54.4624       56.5922       57.6604       57.9207       52.9748       55.8855       56.0360       53.9381       54.9559       48.5027        0.0000        0.0000        0.0000        0.0000        0.0000        0.0000        0.0000        0.0000        0.0000        0.0000        0.0000        0.0000        0.0000        0.0000        0.0000        0.0000        0.0000        0.0000        0.0000        0.0000        0.0000        0.0000        0.0000        0.0000        0.0000        0.0000        0.0000        0.0000        0.0000        0.0000        0.0000        0.0000        0.0000        0.0000        0.0000        0.0000        0.0000        0.0000        0.0000        0.0000        0.0000        0.0000        0.0000        0.0000        0.0000        0.0000        0.0000        0.0000        0.0000        0.0000        0.0000        0.0000        0.0000
        0.0000        0.0000        0.0000        0.0000        0.0000        0.0000        0.0000        0.0000        0.0000        0.0000        0.0000        0.0000        0.0000        0.0000        0.0000        0.0000        0.0000        0.0000        0.0000        0.0000        0.0000        0.0000        0.0000        0.0000        0.0000        0.0000        0.0000        0.0000        0.0000        0.0000        0.0000        0.0000        0.0000        0.0000        0.0000        0.0000        0.0000        0.0000        0.0000        0.0000        0.0000        0.0000        0.0000       41.6641       35.0461       34.8582       41.1010       56.4338       63.7537       62.5180       52.7319       33.1234       25.5173       19.7810       16.1404        8.8522        6.6106        4.8953        5.0755        7.5339        7.7699        7.2249        6.7685        4.1837        4.3696        4.7376        7.0523       15.7590       18.8301       19.5432       19.3092       17.2786       16.1670       14.5627       13.6443        5.5963        6.5296       12.2050       12.9816       30.5083       29.1529       41.3913       46.0846       75.9233       91.2895       91.3404      114.5389      108.3889       91.6781       75.7352       73.3526       80.1336      102.6358      107.5071       88.9530       48.9444       39.0598       49.2789       60.4809       36.1817       32.0757       31.4479       32.0210       11.9043        8.6710        6.8623        7.0080       11.2706       10.7818       12.3685       15.2334       23.9806       25.6689       36.2470       38.0617       38.4405       43.3309       39.0533       36.2020       37.8726       40.7010       24.1078       31.8572       19.6803       21.4433       19.9280       22.2015       29.2327       29.5959       31.7484       35.3607       79.0735       78.4387       58.9963       56.9722       49.7442       52.6894       51.4931       51.5642       47.9838       50.7677       52.8897       44.0615       44.5122       57.5523       63.2903       55.9829       51.6840       59.6666       60.6951       67.6584       67.8088       67.8086       64.5185       85.7636      121.2004      126.4830      132.8368      119.0683       84.2117      111.6772      109.4383      127.9324      132.8711      133.1871      132.5369      114.5362      123.6196       88.7143       78.4986       86.4680      110.0080      108.9269       98.1383       95.6328       84.0702       81.1280       80.6037       81.0181       85.1519       88.9834       96.1753      100.2427      128.6978       82.6415       77.3838       78.7488       72.2356       80.8359       81.4102       71.7790       60.0219       58.3415       54.3495       48.5081       24.7093        0.0000        0.0000        0.0000        0.0000        0.0000        0.0000        0.0000        0.0000        0.0000        0.0000        0.0000        0.0000        0.0000        0.0000        0.0000        0.0000        0.0000        0.0000        0.0000        0.0000        0.0000        0.0000        0.0000        0.0000        0.0000        0.0000        0.0000        0.0000        0.0000        0.0000        0.0000        0.0000        0.0000        0.0000        0.0000        0.0000        0.0000        0.0000        0.0000        0.0000        0.0000        0.0000        0.0000        0.0000        0.0000        0.0000        0.0000        0.0000        0.0000        0.0000        0.0000        0.0000        0.0000
        0.0000        0.0000        0.0000        0.0000        0.0000        0.0000        0.0000        0.0000        0.0000        0.0000        0.0000        0.0000        0.0000        0.0000        0.0000        0.0000        0.0000        0.0000        0.0000        0.0000        0.0000        0.0000        0.0000        0.0000        0.0000        0.0000        0.0000        0.0000        0.0000        0.0000        0.0000        0.0000        0.0000        0.0000        0.0000        0.0000        0.0000        0.0000        0.0000        0.0000        0.0000        0.0000        0.0000        0.0000       47.5611       47.5839       53.7840       71.5100       78.8415       76.6115       64.8119       41.0943       31.9640       25.1728       20.6759       10.6228        7.6934        6.3145        6.9852        9.7677       10.1736       10.1189        9.2286        5.8349        5.1304        6.5537        9.1734       20.7846       25.7321       28.7213       26.7023       24.9181       23.0140       20.3481       15.7925        4.9007        4.0323        7.8523       15.1023       32.8891       28.2877       42.3878       48.8681       85.1330      101.8124      125.0177      149.7530      145.8234      127.7847       82.2056       82.8687       60.6743      112.3028      127.5691       95.6529       40.6906       45.1903       68.2026       68.3928       49.5071       36.2386       34.6318       35.5611       14.3266        9.9335        7.2374        7.7586       10.2641       10.1555       11.3468       13.2430       19.2887       20.5125       21.6654       21.4027       23.9320       26.3871       34.9868       29.5538       28.6201       35.0006       28.8976       28.7879       22.6302       18.1951       21.4836       25.0834       36.4140       39.3035       42.6327       37.7106       46.9460       45.3578       54.1691       59.2447       48.6062       45.2249       53.7479       47.7040       50.8350       48.6635       59.7496       62.2106       57.8809       80.8547       80.6504       70.5472       59.0005       66.3179       76.0971       83.9523       91.4433       95.1569       90.4091       92.2002       96.3602      119.9181      152.1632       99.3355       79.8373      108.9696      122.3845      152.2101      141.0699      127.4423      126.3534       95.4135       83.1065       76.9257       78.8718       80.2680      113.9318      153.3798       93.7744      117.0512      112.8226       95.1632      101.8348      114.3835      108.3050      104.9864      126.7987      125.3664      116.4010       92.3796       88.4080      122.5278       92.3751       85.0513       80.0088       83.2875       67.9557       58.5934       57.1062       50.5807       33.5405        0.0000        0.0000        0.0000        0.0000        0.0000        0.0000        0.0000        0.0000        0.0000        0.0000        0.0000        0.0000        0.0000        0.0000        0.0000        0.0000        0.0000        0.0000        0.0000        0.0000        0.0000        0.0000        0.0000        0.0000        0.0000        0.0000        0.0000        0.0000        0.0000        0.0000        0.0000        0.0000        0.0000        0.0000        0.0000        0.0000        0.0000        0.0000        0.0000        0.0000        0.0000        0.0000        0.0000        0.0000        0.0000        0.0000        0.0000        0.0000        0.0000        0.0000        0.0000        0.0000        0.0000
        0.0000        0.0000        0.0000        0.0000        0.0000        0.0000        0.0000        0.0000        0.0000        0.0000        0.0000        0.0000        0.0000        0.0000        0.0000        0.0000        0.0000        0.0000        0.0000        0.0000        0.0000        0.0000        0.0000        0.0000        0.0000        0.0000        0.0000        0.0000        0.0000        0.0000        0.0000        0.0000        0.0000        0.0000        0.0000        0.0000        0.0000        0.0000        0.0000        0.0000        0.0000        0.0000        0.0000        0.0000        0.0000        0.0000       55.1666       73.0865       80.2058       78.4500       67.2696       43.3421       34.9395       28.6589       24.5861       13.6163       11.2506        9.7057        9.6614       13.8216       13.5991       13.1826       12.1074        7.8726        8.5011        8.5995       11.3684       25.3268       30.5054       33.1930       31.9011       28.8483       26.0046       23.0572       18.3798        5.6147        4.0423        4.8973        8.7471       19.4281       20.0832       30.3849       44.8520       85.1129      112.1790      133.8646      123.4125       88.3525       87.2133       88.5920       84.6871       79.9336       85.9586      112.2540      141.7464       53.0383       53.4679       46.3554       47.5937       54.3974       55.4414       66.0190       57.7155       18.9616       13.2776        9.7855        8.8053       11.9413       10.6849        9.9015       11.0924       14.3526       15.8728       17.3656       16.4421       15.5105       20.8029       23.7018       21.2940       24.7655       27.9838       27.7434       27.0647       22.7466       32.9041       35.7681       38.5832       60.7249       46.2844       57.0365       43.4522       41.2880       39.5561       37.9081       38.9931       40.7506       48.9289       52.6180       63.5131       57.1175       47.4001       44.9623       54.7128       58.5912       70.3235       69.1580       69.8413       67.4350       77.3620      106.1585      119.2902       95.2325      118.0990      112.9645       89.7128       74.8431       78.5061       84.0347       90.2083      138.2455      144.4472      128.5387      135.9928      138.7832      149.2717      145.2027      108.6237       99.3334       87.3884       79.8333       81.3131      107.4964      103.4829      119.2716      143.3180      132.2960      129.8456      138.3780      130.5493      113.2271      132.5739      135.7731      114.1217      132.5704      128.2061      139.5619      174.4817      116.1346       98.5496       82.5599       79.6466       66.9942       60.0164       62.9332       60.5209       32.4820        0.0000        0.0000        0.0000        0.0000        0.0000        0.0000        0.0000        0.0000        0.0000        0.0000        0.0000        0.0000        0.0000        0.0000        0.0000        0.0000        0.0000        0.0000        0.0000        0.0000        0.0000        0.0000        0.0000        0.0000        0.0000        0.0000        0.0000        0.0000        0.0000        0.0000        0.0000        0.0000        0.0000        0.0000        0.0000        0.0000        0.0000        0.0000        0.0000        0.0000        0.0000        0.0000        0.0000        0.0000        0.0000        0.0000        0.0000        0.0000        0.0000        0.0000        0.0000        0.0000        0.0000
        0.0000        0.0000        0.0000        0.0000        0.0000        0.0000        0.0000        0.0000        0.0000        0.0000        0.0000        0.0000        0.0000        0.0000        0.0000        0.0000        0.0000        0.0000        0.0000        0.0000        0.0000        0.0000        0.0000        0.0000        0.0000        0.0000        0.0000        0.0000        0.0000        0.0000        0.0000        0.0000        0.0000        0.0000        0.0000        0.0000        0.0000        0.0000        0.0000        0.0000        0.0000        0.0000        0.0000        0.0000        0.0000        0.0000        0.0000       60.8718       68.0234       67.5506       59.5967       39.7291       33.4053       29.7509       28.0160       18.1852       16.6492       16.2545       14.4851       18.1922       17.0129       16.4649       15.7488        9.8651        9.5460       12.2290       16.1447       30.3447       37.3185       37.3707       36.3437       30.7364       33.0537       31.2778       24.3629        9.2247        4.1830        5.2218        8.0311       18.2312       25.7186       34.8174       59.9210       87.2545       99.9726       94.3898       92.9027       85.4156       84.0392       70.8266       85.2045      116.5896      157.2676      124.1388      116.7394       53.5358       40.5774       47.8373       55.0293       68.9790       70.4982       74.6113       78.8158       25.8304       18.9429       14.3800       11.9284       13.1853        9.9046        8.6429        9.1541       11.4209       12.3613       12.9306       13.3581       12.5903       13.0850       14.5897       16.6562       17.5396       17.8780       19.4268       20.9487       21.2632       24.1688       24.1422       20.8011       28.3970       28.4741       31.4696       55.1147       38.6608       30.6706       38.2645       46.1719       49.3282       73.0751       65.2871       63.2378       51.7157       41.3557       43.6933       53.7000       55.7104       55.1491       57.3607       70.3790       65.6143       70.1991      123.3963       94.3485      114.1800      113.2370      106.2537       94.8070      103.4746      110.4779      101.8832      102.3650      146.8310      158.9134      131.1327      129.3993      149.2114      175.1120      158.8025      145.0133      133.0368      106.4182      134.4233      111.9328      111.8552      133.5321      153.1293      166.8214      149.4481      166.7450      171.1319      153.2086      151.4128      148.0308      145.4945      128.6033      145.7706      141.9261      126.7447      149.8704       97.0891       87.8725       77.9350       69.3917       64.6406       61.5621       59.6172       64.9277        0.0000        0.0000        0.0000        0.0000        0.0000        0.0000        0.0000        0.0000        0.0000        0.0000        0.0000        0.0000        0.0000        0.0000        0.0000        0.0000        0.0000        0.0000        0.0000        0.0000        0.0000        0.0000        0.0000        0.0000        0.0000        0.0000        0.0000        0.0000        0.0000        0.0000        0.0000        0.0000        0.0000        0.0000        0.0000        0.0000        0.0000        0.0000        0.0000        0.0000        0.0000        0.0000        0.0000        0.0000        0.0000        0.0000        0.0000        0.0000        0.0000        0.0000        0.0000        0.0000        0.0000        0.0000
        0.0000        0.0000        0.0000        0.0000        0.0000        0.0000        0.0000        0.0000        0.0000        0.0000        0.0000        0.0000        0.0000        0.0000        0.0000        0.0000        0.0000        0.0000        0.0000        0.0000        0.0000        0.0000        0.0000        0.0000        0.0000        0.0000        0.0000        0.0000        0.0000        0.0000        0.0000        0.0000        0.0000        0.0000        0.0000        0.0000        0.0000        0.0000        0.0000        0.0000        0.0000        0.0000        0.0000        0.0000        0.0000        0.0000        0.0000        0.0000        0.0000        0.0000       40.4297       35.2724       31.5694       30.1477       30.6363       41.2181       41.6523       40.3281       36.9186       29.0879       25.7595       23.8024       25.2590       24.2271       21.5405       22.3319        0.0000        0.0000       43.7063       43.6875       41.7226       38.2817       39.4370       36.6916       31.7287       26.9921       26.0440       12.9111       16.1622       26.5856       39.8501       48.0608       62.3430       51.5981       60.2960       56.9488       69.6579       60.2326       59.7954        0.0000        0.0000        0.0000        0.0000      192.5419      158.4026       91.5500       70.8611       70.6302        0.0000       98.0008       99.8459       95.5750       86.1667       48.8984       33.3131       25.1306       19.6205       10.9955        9.4202        5.8013        5.6423        2.1714        2.4334        3.3426        3.0659        9.1002       10.6696       15.5102        9.4962       10.9656       13.2369       12.4826       12.1047       13.4501       13.9361       18.9376       20.5923       26.5994       34.3131       33.1318       37.8364       31.7468       28.6587       32.4530       45.3518       50.3409       54.2528       60.1157       45.3382       45.9415       45.0364       52.8885       59.9972       59.2879       61.0046       67.0932       87.5217       74.5352       99.1692       94.8449      101.3590      103.8051      118.3872      101.1645      109.3504      120.4912      119.1320      128.0451      167.8231      143.7199      136.4966      151.9919      154.4158      155.4749      233.4743      236.2371      203.0281      169.2349      196.8049      198.7538      182.7275      158.8775      185.9983      216.3549      234.3165      208.2368      195.2962      181.5589      182.2357      168.6636      166.2433      153.0342      160.8064      135.6356      160.7585      183.2738      169.3950       92.5414       82.7615       74.5663       82.4805       57.9232       51.1011        0.0000        0.0000        0.0000        0.0000        0.0000        0.0000        0.0000        0.0000        0.0000        0.0000        0.0000        0.0000        0.0000        0.0000        0.0000        0.0000        0.0000        0.0000        0.0000        0.0000        0.0000        0.0000        0.0000        0.0000        0.0000        0.0000        0.0000        0.0000        0.0000        0.0000        0.0000        0.0000        0.0000        0.0000        0.0000        0.0000        0.0000        0.0000        0.0000        0.0000        0.0000        0.0000        0.0000        0.0000        0.0000        0.0000        0.0000        0.0000        0.0000        0.0000        0.0000        0.0000        0.0000        0.0000        0.0000        0.0000
        0.0000        0.0000        0.0000        0.0000        0.0000        0.0000        0.0000        0.0000        0.0000        0.0000        0.0000        0.0000        0.0000        0.0000        0.0000        0.0000        0.0000        0.0000        0.0000        0.0000        0.0000        0.0000        0.0000        0.0000        0.0000        0.0000        0.0000        0.0000        0.0000        0.0000        0.0000        0.0000        0.0000        0.0000        0.0000        0.0000        0.0000        0.0000        0.0000        0.0000        0.0000        0.0000        0.0000        0.0000        0.0000        0.0000        0.0000        0.0000        0.0000        0.0000        0.0000        0.0000        0.0000        0.0000        0.0000       47.8781       51.4526       50.5450        0.0000        0.0000        0.0000       26.6151       28.4667       27.2600       24.4343        0.0000        0.0000        0.0000        0.0000        0.0000        0.0000        0.0000       41.5239       38.0543       35.6161       22.3298       16.9766       14.0436       17.3011       24.1535       46.0817       44.6466       60.7604       49.6043       64.5819       66.6743       67.0423       65.1635        0.0000        0.0000        0.0000        0.0000        0.0000        0.0000      232.8303       91.6674        0.0000        0.0000        0.0000       96.0623      118.7200      109.1096       67.8026       51.5613       41.3236       32.2603       24.8756       12.8036        8.4535        5.2055        4.8833        2.2897        2.7955        3.5682        3.5077        5.7868        6.5977        6.9099        6.7396        7.5553        9.2842        9.0409        9.2059       13.5736       14.1179       14.8591       17.5057       24.2051       33.1566       30.3030       32.6823       23.9503       36.4573       33.2572       44.7126       48.3981       54.8809       40.8632       38.1882       38.3707       47.8476       58.1723       59.5431       62.1213       62.3922       70.3874       75.3027       85.1488      108.3293      124.8636      115.3714      117.7301      108.4654      147.3660      118.8497      110.9023      131.8565      143.9734      133.7880      168.3925      189.2842      237.1060      234.6696      273.8943      333.7382      310.0189      300.1027      258.4659      254.9031      210.9843      181.2129      196.6839      265.3896      248.9428      253.7750      216.6697      210.6173      194.3539      201.6763      180.8547      172.4785      176.5031      164.9884      159.3117      203.8999      172.1464      105.6386       88.7737       82.7874       79.0263       72.7791       69.7121       73.1875        0.0000        0.0000        0.0000        0.0000        0.0000        0.0000        0.0000        0.0000        0.0000        0.0000        0.0000        0.0000        0.0000        0.0000        0.0000        0.0000        0.0000        0.0000        0.0000        0.0000        0.0000        0.0000        0.0000        0.0000        0.0000        0.0000        0.0000        0.0000        0.0000        0.0000        0.0000        0.0000        0.0000        0.0000        0.0000        0.0000        0.0000        0.0000        0.0000        0.0000        0.0000        0.0000        0.0000        0.0000        0.0000        0.0000        0.0000        0.0000        0.0000        0.0000        0.0000        0.0000        0.0000        0.0000        0.0000        0.0000
        0.0000        0.0000        0.0000        0.0000        0.0000        0.0000        0.0000        0.0000        0.0000        0.0000        0.0000        0.0000        0.0000        0.0000        0.0000        0.0000        0.0000        0.0000        0.0000        0.0000        0.0000        0.0000        0.0000        0.0000        0.0000        0.0000        0.0000        0.0000        0.0000        0.0000        0.0000        0.0000        0.0000        0.0000        0.0000        0.0000        0.0000        0.0000        0.0000        0.0000        0.0000        0.0000        0.0000        0.0000        0.0000        0.0000        0.0000        0.0000        0.0000        0.0000        0.0000        0.0000        0.0000        0.0000        0.0000        0.0000        0.0000        0.0000        0.0000        0.0000        0.0000       25.2990       25.7411       23.6787       23.6212        0.0000        0.0000        0.0000        0.0000        0.0000        0.0000        0.0000        0.0000       35.9484       30.7752       17.6933       17.2635       15.6145       18.6704       31.5985       34.3316       32.8658       39.6400       45.6921       57.1853        0.0000        0.0000        0.0000        0.0000        0.0000        0.0000        0.0000        0.0000        0.0000        0.0000        0.0000        0.0000        0.0000        0.0000        0.0000       98.8845       93.6494       66.7572       50.4707       39.1413       31.2306       24.8956       10.3773        5.8391        4.1614        4.0977        2.3822        2.8462        3.0364        2.8798        4.1497        4.5514        4.8908        4.6716        8.5032        6.1077        6.8376        8.2810       16.1798       13.8248       13.6933       16.3277       21.9048       26.2240       29.7012       41.0726       37.6481       46.3492       53.8587       43.5499       47.7741       39.6555       39.7312       39.9365       41.9192       44.0522       53.5124       48.7083       56.6783       67.4379       77.2322       82.7428       87.2945      112.4274      130.2975      121.8783      128.7997      144.8520      151.2196      150.6442      154.7084      148.4939      161.3338      191.7050      201.7583      241.1742      245.3720      240.4541      272.4606      366.1189      323.4465      294.4370      259.9335      268.4256      280.4844      241.5615      286.9902      273.0673      265.1264      268.8390      239.2367      227.2873      213.1852      210.6898      174.0293      168.0780      173.6290      168.5250      168.7372      154.2625      134.0557      106.3160       93.2860       82.2643       78.7612       73.9894       67.5896        0.0000        0.0000        0.0000        0.0000        0.0000        0.0000        0.0000        0.0000        0.0000        0.0000        0.0000        0.0000        0.0000        0.0000        0.0000        0.0000        0.0000        0.0000        0.0000        0.0000        0.0000        0.0000        0.0000        0.0000        0.0000        0.0000        0.0000        0.0000        0.0000        0.0000        0.0000        0.0000        0.0000        0.0000        0.0000        0.0000        0.0000        0.0000        0.0000        0.0000        0.0000        0.0000        0.0000        0.0000        0.0000        0.0000        0.0000        0.0000        0.0000        0.0000        0.0000        0.0000        0.0000        0.0000        0.0000        0.0000        0.0000
        0.0000        0.0000        0.0000        0.0000        0.0000        0.0000        0.0000        0.0000        0.0000        0.0000        0.0000        0.0000        0.0000        0.0000        0.0000        0.0000        0.0000        0.0000        0.0000        0.0000        0.0000        0.0000        0.0000        0.0000        0.0000        0.0000        0.0000        0.0000        0.0000        0.0000        0.0000        0.0000        0.0000        0.0000        0.0000        0.0000        0.0000        0.0000        0.0000        0.0000        0.0000        0.0000        0.0000        0.0000        0.0000        0.0000        0.0000        0.0000        0.0000        0.0000        0.0000        0.0000        0.0000        0.0000        0.0000        0.0000        0.0000        0.0000        0.0000        0.0000        0.0000        0.0000       20.1196       20.0365        0.0000        0.0000        0.0000        0.0000        0.0000        0.0000        0.0000        0.0000        0.0000        0.0000       28.2562       19.8038       15.6387       15.3921       16.6393       17.5334       19.6904       26.3321       42.5153       44.9185        0.0000        0.0000        0.0000        0.0000        0.0000        0.0000        0.0000        0.0000        0.0000        0.0000        0.0000        0.0000        0.0000        0.0000        0.0000        0.0000        0.0000      141.6049      104.9923       49.5891       38.1032       29.9876       22.5293       13.6131        5.4080        3.7041        3.6789        2.2750        2.6730        3.0749        2.7746        3.2793        3.6136        4.0696        6.0712        6.4503        5.6822        6.8442        7.3069        8.9893        9.9060       12.1961       15.7075       23.2651       25.2754       31.0400       35.3814       35.1945       37.2012       39.2644       54.5632       58.4409       55.6750       51.0274       52.8978       45.5948       46.0232       50.2480       57.3202       67.8265       80.3671       77.0511       91.4544       92.9842      115.5600      134.9612      132.4535      147.5032      194.7591      163.4906      134.6563      186.8922      174.6653      207.7714      240.3102      201.3269      223.1677      201.4155      246.2656      260.9969      375.9874      227.1932      196.3363      241.7982      231.7893      249.2516      244.0802      231.7851      241.2304      246.2820      280.0340      238.6664      226.2334      219.2980      204.3309      184.9708      186.3054      193.3309      182.3118      164.0576      164.5251      152.5397      115.0581      103.0456       87.1396       90.6274       81.2000        0.0000        0.0000        0.0000        0.0000        0.0000        0.0000        0.0000        0.0000        0.0000        0.0000        0.0000        0.0000        0.0000        0.0000        0.0000        0.0000        0.0000        0.0000        0.0000        0.0000        0.0000        0.0000        0.0000        0.0000        0.0000        0.0000        0.0000        0.0000        0.0000        0.0000        0.0000        0.0000        0.0000        0.0000        0.0000        0.0000        0.0000        0.0000        0.0000        0.0000        0.0000        0.0000        0.0000        0.0000        0.0000        0.0000        0.0000        0.0000        0.0000        0.0000        0.0000        0.0000        0.0000        0.0000        0.0000        0.0000        0.0000        0.0000
        0.0000        0.0000        0.0000        0.0000        0.0000        0.0000        0.0000        0.0000        0.0000        0.0000        0.0000        0.0000        0.0000        0.0000        0.0000        0.0000        0.0000        0.0000        0.0000        0.0000        0.0000        0.0000        0.0000        0.0000        0.0000        0.0000        0.0000        0.0000        0.0000        0.0000        0.0000        0.0000        0.0000        0.0000        0.0000        0.0000        0.0000        0.0000        0.0000        0.0000        0.0000        0.0000        0.0000        0.0000        0.0000        0.0000        0.0000        0.0000        0.0000        0.0000        0.0000        0.0000        0.0000        0.0000        0.0000        0.0000        0.0000        0.0000        0.0000        0.0000        0.0000        0.0000        0.0000        0.0000        0.0000        0.0000        0.0000        0.0000        0.0000        0.0000        0.0000        0.0000        0.0000        0.0000       17.8657        9.1164        9.1169       12.6066       12.0850       17.2800       20.3364       28.7466       33.4743        0.0000        0.0000        0.0000        0.0000        0.0000        0.0000        0.0000        0.0000        0.0000        0.0000        0.0000        0.0000        0.0000        0.0000        0.0000        0.0000        0.0000        0.0000      114.5985      105.9247       66.1362       53.0938       42.8415       31.6356        0.4405        0.9338        1.4119        1.6999        1.4749        1.7079        2.0531        1.8606        1.9871        3.3473        2.3052        2.8383        2.5472        2.1872        2.3752        4.9828       12.4162        9.6486       10.1481       13.1653       21.9204       30.9087       35.8100       32.2870       37.8092       46.3568       55.5727       50.9998       63.6923       68.7783       67.8711       60.6963       44.7634       54.6461       61.6266       61.5014       81.0391       81.9827       85.8577       95.4516      117.6764      130.4752      139.8348      137.3386      129.8877      141.5715      134.9809      126.1890      119.3916      110.6012      130.8479      143.2305      177.9567      189.9758      163.8557      146.2878      174.3491      173.1558      168.0769      154.5996      182.5929      195.6750      227.1888      229.5822      212.4515      231.2290      259.9693      273.5864      239.8751      226.3971      227.0276      223.0191      220.2963      221.5342      220.6812      207.4661      234.7797      175.9982      148.4792      135.6505      101.4811      101.5550      116.5358      104.3632        0.0000        0.0000        0.0000        0.0000        0.0000        0.0000        0.0000        0.0000        0.0000        0.0000        0.0000        0.0000        0.0000        0.0000        0.0000        0.0000        0.0000        0.0000        0.0000        0.0000        0.0000        0.0000        0.0000        0.0000        0.0000        0.0000        0.0000        0.0000        0.0000        0.0000        0.0000        0.0000        0.0000        0.0000        0.0000        0.0000        0.0000        0.0000        0.0000        0.0000        0.0000        0.0000        0.0000        0.0000        0.0000        0.0000        0.0000        0.0000        0.0000        0.0000        0.0000        0.0000        0.0000        0.0000        0.0000        0.0000        0.0000        0.0000
        0.0000        0.0000        0.0000        0.0000        0.0000        0.0000        0.0000        0.0000        0.0000        0.0000        0.0000        0.0000        0.0000        0.0000        0.0000        0.0000        0.0000        0.0000        0.0000        0.0000        0.0000        0.0000        0.0000        0.0000        0.0000        0.0000        0.0000        0.0000        0.0000        0.0000        0.0000        0.0000        0.0000        0.0000        0.0000        0.0000        0.0000        0.0000        0.0000        0.0000        0.0000        0.0000        0.0000        0.0000        0.0000        0.0000        0.0000        0.0000        0.0000        0.0000        0.0000        0.0000        0.0000        0.0000        0.0000        0.0000        0.0000        0.0000        0.0000        0.0000        0.0000        0.0000        0.0000        0.0000        0.0000        0.0000        0.0000        0.0000        0.0000        0.0000        0.0000        0.0000        0.0000        0.0000        0.0000        0.0000        0.0000        0.0000        0.0000        0.0000        0.0000        0.0000        0.0000        0.0000        0.0000        0.0000        0.0000        0.0000        0.0000        0.0000        0.0000        0.0000        0.0000        0.0000        0.0000        0.0000        0.0000        0.0000        0.0000        0.0000        0.0000       69.2875       64.5098       59.0725       50.9808       42.3327       30.9479        0.2706        0.7426        1.2466        1.4904        1.3362        1.5780        1.8127        1.8059        3.4790        3.7777        3.4066        1.9457        1.4210        1.3823        3.8531        4.3734        9.9740        8.9879        9.2182       12.8845       21.3667       26.1498       30.2827       29.1226       36.5760       54.7585       46.4791       48.5670       49.1605       54.0072       52.3292       56.3546       59.9303       58.8948       77.4926       99.7780       92.7406       99.2827       98.9914      111.3255      133.5052      137.9180      139.4003      135.8089      135.2144      126.7148      131.7283      112.8346      110.0866      113.1591      119.9040      116.0297      123.2818      121.5983      128.8958      140.5857      129.6802      151.4271      130.4242      147.3073      185.7518      195.6439      199.7809      199.8979      216.0537      246.4839      273.9011      269.7356      245.9020      247.5065      240.0403      224.2528      221.0627      231.6705      234.9786      223.6069      214.7921      162.6031      146.7811      158.2259      128.0616      112.9303      122.0399        0.0000        0.0000        0.0000        0.0000        0.0000        0.0000        0.0000        0.0000        0.0000        0.0000        0.0000        0.0000        0.0000        0.0000        0.0000        0.0000        0.0000        0.0000        0.0000        0.0000        0.0000        0.0000        0.0000        0.0000        0.0000        0.0000        0.0000        0.0000        0.0000        0.0000        0.0000        0.0000        0.0000        0.0000        0.0000        0.0000        0.0000        0.0000        0.0000        0.0000        0.0000        0.0000        0.0000        0.0000        0.0000        0.0000        0.0000        0.0000        0.0000        0.0000        0.0000        0.0000        0.0000        0.0000        0.0000        0.0000        0.0000        0.0000        0.0000
        0.0000        0.0000        0.0000        0.0000        0.0000        0.0000        0.0000        0.0000        0.0000        0.0000        0.0000        0.0000        0.0000        0.0000        0.0000        0.0000        0.0000        0.0000        0.0000        0.0000        0.0000        0.0000        0.0000        0.0000        0.0000        0.0000        0.0000        0.0000        0.0000        0.0000        0.0000        0.0000        0.0000        0.0000        0.0000        0.0000        0.0000        0.0000        0.0000        0.0000        0.0000        0.0000        0.0000        0.0000        0.0000        0.0000        0.0000        0.0000        0.0000        0.0000        0.0000        0.0000        0.0000        0.0000        0.0000        0.0000        0.0000        0.0000        0.0000        0.0000        0.0000        0.0000        0.0000        0.0000        0.0000        0.0000        0.0000        0.0000        0.0000        0.0000        0.0000        0.0000        0.0000        0.0000        0.0000        0.0000        0.0000        0.0000        0.0000        0.0000        0.0000        0.0000        0.0000        0.0000        0.0000        0.0000        0.0000        0.0000        0.0000        0.0000        0.0000        0.0000        0.0000        0.0000        0.0000        0.0000        0.0000        0.0000        0.0000        0.0000        0.0000       56.8871       45.8135       49.9013       45.4478       38.4748       28.4070        0.0057        0.4849        1.0055        1.2798        1.1349        1.3375        1.5709        1.5214        2.2159        1.2206        2.2313        2.1021        1.2590        1.5010        3.5035        2.8612        5.7491        7.0854       10.5443       15.8102       25.4589       23.6547       27.1095       26.4430       35.3612       39.7061       34.0870       32.0993       38.0208       44.1947       49.7724       75.3044       85.2763       73.5903       74.6158       79.9175       86.8103       98.0364      107.0471      117.3426      120.2192      136.6918      129.0956      121.7941      117.5368      109.7305      111.9958      111.7425      115.5923      110.1473      119.5733      124.4890      129.2993      135.4606      142.7913      178.7838      146.5456      178.4345      164.6807      188.7966      199.7508      209.0102      219.6239      226.2751      218.0273      273.7316      300.5291      272.7525      246.0204      243.7128      243.1494      230.5800      218.2495      219.9329      228.6409      223.8323      221.7399      177.6107      157.1926      169.8890      126.4856      150.5016      141.1461        0.0000        0.0000        0.0000        0.0000        0.0000        0.0000        0.0000        0.0000        0.0000        0.0000        0.0000        0.0000        0.0000        0.0000        0.0000        0.0000        0.0000        0.0000        0.0000        0.0000        0.0000        0.0000        0.0000        0.0000        0.0000        0.0000        0.0000        0.0000        0.0000        0.0000        0.0000        0.0000        0.0000        0.0000        0.0000        0.0000        0.0000        0.0000        0.0000        0.0000        0.0000        0.0000        0.0000        0.0000        0.0000        0.0000        0.0000        0.0000        0.0000        0.0000        0.0000        0.0000        0.0000        0.0000        0.0000        0.0000        0.0000        0.0000        0.0000
        0.0000        0.0000        0.0000        0.0000        0.0000        0.0000        0.0000        0.0000        0.0000        0.0000        0.0000        0.0000        0.0000        0.0000        0.0000        0.0000        0.0000        0.0000        0.0000        0.0000        0.0000        0.0000        0.0000        0.0000        0.0000        0.0000        0.0000        0.0000        0.0000        0.0000        0.0000        0.0000        0.0000        0.0000        0.0000        0.0000        0.0000        0.0000        0.0000        0.0000        0.0000        0.0000        0.0000        0.0000        0.0000        0.0000        0.0000        0.0000        0.0000        0.0000        0.0000        0.0000        0.0000        0.0000        0.0000        0.0000        0.0000        0.0000        0.0000        0.0000        0.0000        0.0000        0.0000        0.0000        0.0000        0.0000        0.0000        0.0000        0.0000        0.0000        0.0000        0.0000        0.0000        0.0000        0.0000        0.0000        0.0000        0.0000        0.0000        0.0000        0.0000        0.0000        0.0000        0.0000        0.0000        0.0000        0.0000        0.0000        0.0000        0.0000        0.0000        0.0000        0.0000        0.0000        0.0000        0.0000        0.0000        0.0000        0.0000        0.0000       46.7775       46.2326       33.8639       40.6842       37.1213       31.6076       23.4907        0.0165        0.3003        0.9128        1.1813        1.3499        1.4353        1.4149        1.4833        1.4889        1.8404        1.8563        3.2148        1.4867        2.3993        2.7042        2.9631        6.4359        9.4728       14.7805       23.2872       28.4469       28.3509       29.1896       28.0199       33.1581       30.0263       30.0594       27.4559       50.1447       55.0964       69.8505       74.7330       69.2524       59.6234       48.5412       76.0864       91.9317      102.1200      108.6829      116.3357      124.0950      141.9790      121.8159      111.7383       98.2348      109.1977      111.6783      124.2844      132.9902      128.5021      141.6152      146.2163      144.2545      156.0193      146.1319      149.1188      127.2411      120.3242      138.9908      139.0309      153.9718      181.1015      215.4012      285.6760      252.1373      313.7664      314.8315      266.3335      238.1416      237.2672      243.2294      230.9712      224.8734      223.1124      224.9770      208.7166      197.1444      181.6623      150.5817      162.6816      168.4410        0.0000        0.0000        0.0000        0.0000        0.0000        0.0000        0.0000        0.0000        0.0000        0.0000        0.0000        0.0000        0.0000      139.1913        0.0000        0.0000        0.0000      127.8355        0.0000        0.0000        0.0000        0.0000        0.0000        0.0000        0.0000        0.0000        0.0000        0.0000        0.0000        0.0000        0.0000        0.0000        0.0000        0.0000        0.0000        0.0000        0.0000        0.0000        0.0000        0.0000        0.0000        0.0000        0.0000        0.0000        0.0000        0.0000        0.0000        0.0000        0.0000        0.0000        0.0000        0.0000        0.0000        0.0000        0.0000        0.0000        0.0000        0.0000        0.0000        0.0000        0.0000
        0.0000        0.0000        0.0000        0.0000        0.0000        0.0000        0.0000        0.0000        0.0000        0.0000        0.0000        0.0000        0.0000        0.0000        0.0000        0.0000        0.0000        0.0000        0.0000        0.0000        0.0000        0.0000        0.0000        0.0000        0.0000        0.0000        0.0000        0.0000        0.0000        0.0000        0.0000        0.0000        0.0000        0.0000        0.0000        0.0000        0.0000        0.0000        0.0000        0.0000        0.0000        0.0000        0.0000        0.0000        0.0000        0.0000        0.0000        0.0000        0.0000        0.0000        0.0000        0.0000        0.0000        0.0000        0.0000        0.0000        0.0000        0.0000        0.0000        0.0000        0.0000        0.0000        0.0000        0.0000        0.0000        0.0000        0.0000        0.0000        0.0000        0.0000        0.0000        0.0000        0.0000        0.0000        0.0000        0.0000        0.0000        0.0000        0.0000        0.0000        0.0000        0.0000        0.0000        0.0000        0.0000        0.0000        0.0000        0.0000        0.0000        0.0000        0.0000        0.0000        0.0000        0.0000        0.0000        0.0000        0.0000        0.0000        0.0000        0.0000       52.1322       43.0238       29.9224       27.2524       22.8175       19.4670       15.2852       87.1666        6.7835        4.2204        5.1337        6.9206        4.0758        1.2570        1.4140        2.2438        3.7172        4.0020        3.3258        3.6047        4.8172        3.7635        5.5740       10.6200       13.1688       20.1153       24.6210       27.9290       31.5367       39.4340       31.8806       31.5197       29.7368       31.3230       41.0286       53.4573       48.2525       54.9895       67.0450       40.5100       31.9775       35.1178       47.6643      108.0057      116.6332      107.2810      135.0180      124.8237      103.6135       96.1545      102.6353      105.2287      135.0117      150.7755      175.4201      152.4995      139.2240      167.2262      173.7137      164.3195      175.9369      166.7428      161.7123      131.3306      128.4758      148.2892      167.9581      180.8798      192.9219      184.1038      203.3347      230.0542      257.6567      227.1812      232.7309      233.2909      240.7542      252.0052      261.2789      249.2100      237.9503      244.2950      222.0538      167.3019      156.0248      140.6480      140.5825      272.2106        0.0000        0.0000        0.0000        0.0000        0.0000        0.0000        0.0000        0.0000        0.0000        0.0000        0.0000        0.0000      169.4633      185.6988      188.6206        0.0000      209.4044      169.5838        0.0000        0.0000        0.0000        0.0000        0.0000        0.0000        0.0000        0.0000        0.0000        0.0000        0.0000        0.0000        0.0000        0.0000        0.0000        0.0000        0.0000        0.0000        0.0000        0.0000        0.0000        0.0000        0.0000        0.0000        0.0000        0.0000        0.0000        0.0000        0.0000        0.0000        0.0000        0.0000        0.0000        0.0000        0.0000        0.0000        0.0000        0.0000        0.0000        0.0000        0.0000        0.0000        0.0000
        0.0000        0.0000        0.0000        0.0000        0.0000        0.0000        0.0000        0.0000        0.0000        0.0000        0.0000        0.0000        0.0000        0.0000        0.0000        0.0000        0.0000        0.0000        0.0000        0.0000        0.0000        0.0000        0.0000        0.0000        0.0000        0.0000        0.0000        0.0000        0.0000        0.0000        0.0000        0.0000        0.0000        0.0000        0.0000        0.0000        0.0000        0.0000        0.0000        0.0000        0.0000        0.0000        0.0000        0.0000        0.0000        0.0000        0.0000        0.0000        0.0000        0.0000        0.0000        0.0000        0.0000        0.0000        0.0000        0.0000        0.0000        0.0000        0.0000        0.0000        0.0000        0.0000        0.0000        0.0000        0.0000        0.0000        0.0000        0.0000        0.0000        0.0000        0.0000        0.0000        0.0000        0.0000        0.0000        0.0000        0.0000        0.0000        0.0000        0.0000        0.0000        0.0000        0.0000        0.0000        0.0000        0.0000        0.0000        0.0000        0.0000        0.0000        0.0000        0.0000        0.0000        0.0000        0.0000        0.0000        0.0000        0.0000        0.0000       31.5628       19.3031       19.2751       21.4338       18.1336       15.5929       13.5025       11.0729       58.5174       11.4985        3.7325        2.8626        0.4855        1.0022        0.9285        0.9950        2.9578        5.0409        4.7743        4.5199        3.5105        4.2759        4.2352        8.6561       13.7245       16.1509       23.8791       23.1977       24.7101       35.7184       41.4233       41.7107       26.2223       31.4463       44.0627       50.7290       49.7170       50.3432       49.8297       42.3726       27.0304       26.8787       32.7402       44.3578       92.6292      108.7065      110.3502      113.7622       95.0380      105.0270      125.3071      121.1734      140.3142      151.0741      147.3939      140.2540      144.5136      167.7229      170.8103      172.0088      144.3578      149.4115      142.4991      144.6886      144.4312      150.1301      171.2935      157.0313      183.1212      212.6039      196.3842      190.8481      196.8918      213.7405      216.3462      208.6937      232.6636      233.9061      232.3890      233.0878      230.8000      215.8716      208.0110      191.8826      156.4279      136.6847      151.5510      137.4678      267.1987        0.0000        0.0000        0.0000        0.0000        0.0000        0.0000      206.5757      144.9893        0.0000        0.0000        0.0000        0.0000      246.5140      193.5304        0.0000        0.0000        0.0000        0.0000        0.0000        0.0000        0.0000        0.0000        0.0000        0.0000        0.0000        0.0000        0.0000        0.0000        0.0000        0.0000        0.0000        0.0000        0.0000        0.0000        0.0000        0.0000        0.0000        0.0000        0.0000        0.0000        0.0000        0.0000        0.0000        0.0000        0.0000        0.0000        0.0000        0.0000        0.0000        0.0000        0.0000        0.0000        0.0000        0.0000        0.0000        0.0000        0.0000        0.0000        0.0000        0.0000        0.0000
        0.0000        0.0000        0.0000        0.0000        0.0000        0.0000        0.0000        0.0000        0.0000        0.0000        0.0000        0.0000        0.0000        0.0000        0.0000        0.0000        0.0000        0.0000        0.0000        0.0000        0.0000        0.0000        0.0000        0.0000        0.0000        0.0000        0.0000        0.0000        0.0000        0.0000        0.0000        0.0000        0.0000        0.0000        0.0000        0.0000        0.0000        0.0000        0.0000        0.0000        0.0000        0.0000        0.0000        0.0000        0.0000        0.0000        0.0000        0.0000        0.0000        0.0000        0.0000        0.0000        0.0000        0.0000        0.0000        0.0000        0.0000        0.0000        0.0000        0.0000        0.0000        0.0000        0.0000        0.0000        0.0000        0.0000        0.0000        0.0000        0.0000        0.0000        0.0000        0.0000        0.0000        0.0000        0.0000        0.0000        0.0000        0.0000        0.0000        0.0000        0.0000        0.0000        0.0000        0.0000        0.0000        0.0000        0.0000        0.0000        0.0000        0.0000        0.0000        0.0000        0.0000        0.0000        0.0000        0.0000        0.0000        6.3632        8.7392       10.7940       10.6236       22.0178       20.6514       13.6678       10.6849        9.7570        8.0773        8.1199       12.2097        3.7817        2.7875        0.3302        2.9321        2.2548        4.7089        4.4006        5.0796        5.4774        5.5256        5.1070        3.9895        5.1055        7.8897       13.3669       17.7791       20.4246       21.1431       23.2577       32.4869       40.9543       47.6559       36.8355       35.6921       47.9740       44.5636       44.8495       46.0243       45.9765       42.2533       26.4158       30.3216       34.6114       44.8343       89.1422       94.1131      101.9873       96.7647       79.9901       89.5657       95.9048      111.3562      133.1319      122.9814      128.5401      155.3166      129.8989      148.3317      159.0062      144.7297      136.9367      137.5021      144.5957      148.7994      164.6145      147.3329      141.6920      179.2073      219.1890      226.3284      208.3385      207.4098      217.7123      211.8535      228.2076      216.0759      221.2670      218.7621      196.2000      207.8944      211.3335      180.8209      174.4827      170.8122      153.5618      157.4560      141.6542      140.3065        0.0000        0.0000        0.0000        0.0000        0.0000      134.2605      133.8044      126.1149       65.0546        0.0000        0.0000        0.0000        0.0000        0.0000        0.0000        0.0000        0.0000        0.0000        0.0000        0.0000        0.0000        0.0000        0.0000        0.0000        0.0000        0.0000        0.0000        0.0000        0.0000        0.0000        0.0000        0.0000        0.0000        0.0000        0.0000        0.0000        0.0000        0.0000        0.0000        0.0000        0.0000        0.0000        0.0000        0.0000        0.0000        0.0000        0.0000        0.0000        0.0000        0.0000        0.0000        0.0000        0.0000        0.0000        0.0000        0.0000        0.0000        0.0000        0.0000        0.0000        0.0000        0.0000
        0.0000        0.0000        0.0000        0.0000        0.0000        0.0000        0.0000        0.0000        0.0000        0.0000        0.0000        0.0000        0.0000        0.0000        0.0000        0.0000        0.0000        0.0000        0.0000        0.0000        0.0000        0.0000        0.0000        0.0000        0.0000        0.0000        0.0000        0.0000        0.0000        0.0000        0.0000        0.0000        0.0000        0.0000        0.0000        0.0000        0.0000        0.0000        0.0000        0.0000        0.0000        0.0000        0.0000        0.0000        0.0000        0.0000        0.0000        0.0000        0.0000        0.0000        0.0000        0.0000        0.0000        0.0000        0.0000        0.0000        0.0000        0.0000        0.0000        0.0000        0.0000        0.0000        0.0000        0.0000        0.0000        0.0000        0.0000        0.0000        0.0000        0.0000        0.0000        0.0000        0.0000        0.0000        0.0000        0.0000        0.0000        0.0000        0.0000        0.0000        0.0000        0.0000        0.0000        0.0000        0.0000        0.0000        0.0000        0.0000        0.0000        0.0000        0.0000        0.0000        0.0000        0.0000        0.0000        0.0000        0.0000        1.0217        6.5670        6.0886        7.9178       13.2280       12.8701        8.9691        8.8588        8.1043        6.4701        5.8492        5.9625        3.3921        3.4094        0.8478        2.6478        5.1030        6.9978        6.2586        6.8140        5.7586        6.4133        5.5259        6.7123        6.0931        7.4834       13.7887       19.7442       20.8056       18.3768       19.8558       25.1615       29.5043       26.1870       29.0092       39.7592       39.5650       39.3892       34.9816       26.8886       24.4871       25.4653       25.4168       29.6956       33.9567       42.3160       71.6512       66.1140       72.7750       74.2120       73.2308       83.1260      101.0390      111.2264      130.9536      128.6910      135.5887      172.9387      155.4553      179.6122      149.8778      128.0938      148.0078      164.6677      156.9186      167.7289      199.0437      186.3200      205.1904      190.7894      221.2004      199.3439      214.8835      231.3683      240.1643      207.7378      216.4251      214.5068      211.7916      224.6422      203.8062      188.8712      194.6924      171.5208      164.4327      161.1618      157.7355      141.4344      155.7294      189.0924        0.0000        0.0000        0.0000       47.7854      120.2315      121.1191      121.7769      125.1339       27.3102        0.0000        0.0000        0.0000        0.0000        0.0000        0.0000        0.0000        0.0000        0.0000        0.0000        0.0000        0.0000        0.0000        0.0000        0.0000        0.0000        0.0000        0.0000        0.0000        0.0000        0.0000        0.0000        0.0000        0.0000        0.0000        0.0000        0.0000        0.0000        0.0000        0.0000        0.0000        0.0000        0.0000        0.0000        0.0000        0.0000        0.0000        0.0000        0.0000        0.0000        0.0000        0.0000        0.0000        0.0000        0.0000        0.0000        0.0000        0.0000        0.0000        0.0000        0.0000        0.0000        0.0000
        0.0000        0.0000        0.0000        0.0000        0.0000        0.0000        0.0000        0.0000        0.0000        0.0000        0.0000        0.0000        0.0000        0.0000        0.0000        0.0000        0.0000        0.0000        0.0000        0.0000        0.0000        0.0000        0.0000        0.0000        0.0000        0.0000        0.0000        0.0000        0.0000        0.0000        0.0000        0.0000        0.0000        0.0000        0.0000        0.0000        0.0000        0.0000        0.0000        0.0000        0.0000        0.0000        0.0000        0.0000        0.0000        0.0000        0.0000        0.0000        0.0000        0.0000        0.0000        0.0000        0.0000        0.0000        0.0000        0.0000        0.0000        0.0000        0.0000        0.0000        0.0000        0.0000        0.0000        0.0000        0.0000        0.0000        0.0000        0.0000        0.0000        0.0000        0.0000        0.0000        0.0000        0.0000        0.0000        0.0000        0.0000        0.0000        0.0000        0.0000        0.0000        0.0000        0.0000        0.0000        0.0000        0.0000        0.0000        0.0000        0.0000        0.0000        0.0000        0.0000        0.0000        0.0000        0.0000        0.0000        4.8010        6.3933        0.9051        3.2256        1.0009        5.8697        4.8305        6.5820        6.8617        7.0640        9.5859        5.0074        3.6072        3.0268        3.5354        4.7268        7.5850        5.2174        3.3392        7.0148       13.9582      106.9815       20.0443       14.0824        7.9184        7.0860        9.6981       15.5384       19.8240       15.8445       14.7848       15.4752       23.7489       24.3966       25.1280       17.9194       24.7670       25.0642       20.3149       12.4106       14.0595       11.7201       12.7845       18.1972       20.2804       25.0163       30.5341       46.7823       55.4794       58.2143       62.9334       73.3050       77.0803       76.9107      120.7426      121.0181      139.3062      143.7959      138.7932      159.4360      173.2443      169.1735      187.1695      192.1198      192.2133      219.3802      203.8606      199.8889      198.7233      210.4960      214.9738      243.3952      225.2505      240.5311      264.1729      255.2047      227.2046      218.0589      214.5329      212.5252      204.8664      199.4966      174.6927      168.4159      171.6950      162.8901      183.2478      205.0633      290.1063      354.4728        0.0000        0.0000        0.0000        0.0000      105.1018       92.7895      105.5123      112.8873      119.8403       43.2488        0.0000        0.0000        0.0000        0.0000        0.0000        0.0000        0.0000        0.0000        0.0000        0.0000        0.0000        0.0000        0.0000        0.0000        0.0000        0.0000        0.0000        0.0000        0.0000        0.0000        0.0000        0.0000        0.0000        0.0000        0.0000        0.0000        0.0000        0.0000        0.0000        0.0000        0.0000        0.0000        0.0000        0.0000        0.0000        0.0000        0.0000        0.0000        0.0000        0.0000        0.0000        0.0000        0.0000        0.0000        0.0000        0.0000        0.0000        0.0000        0.0000        0.0000        0.0000        0.0000        0.0000
        0.0000        0.0000        0.0000        0.0000        0.0000        0.0000        0.0000        0.0000        0.0000        0.0000        0.0000        0.0000        0.0000        0.0000        0.0000        0.0000        0.0000        0.0000        0.0000        0.0000        0.0000        0.0000        0.0000        0.0000        0.0000        0.0000        0.0000        0.0000        0.0000        0.0000        0.0000        0.0000        0.0000        0.0000        0.0000        0.0000        0.0000        0.0000        0.0000        0.0000        0.0000        0.0000        0.0000        0.0000        0.0000        0.0000        0.0000        0.0000        0.0000        0.0000        0.0000        0.0000        0.0000        0.0000        0.0000        0.0000        0.0000        0.0000        0.0000        0.0000        0.0000        0.0000        0.0000        0.0000        0.0000        0.0000        0.0000        0.0000        0.0000        0.0000        0.0000        0.0000        0.0000        0.0000        0.0000        0.0000        0.0000        0.0000        0.0000        0.0000        0.0000        0.0000        0.0000        0.0000        0.0000        0.0000        0.0000        0.0000        0.0000        0.0000        0.0000        0.0000        0.0000        0.0000        0.0000        0.0000       11.9658        6.0307        0.0378        1.6962        1.0010        2.7326        2.3821        4.3178        4.5983        5.8372        3.5387        3.1566        4.8564        4.1713        2.9632        2.7782        3.5382        3.0826        5.7301        5.1200        8.3036       54.0463       57.6590        8.4063        7.6965        8.4808       10.2324       13.4033       13.4167       12.5920       13.7083       16.2764       24.5987       23.0232       22.6559       21.4451       28.6693       15.3681       13.3507       10.2477       11.5957        8.9950       13.2798       17.5734       18.7346       23.1612       28.3679       41.8476       48.0644       55.7591       57.8037       70.6627       94.3779       88.7714      112.9955      124.7639      151.4324      165.7407      164.9445      168.8465      181.3275      211.2741      223.6411      201.3055      189.7263      195.7739      191.0991      187.6377      199.1842      216.6456      213.5370      231.6660      225.7339      234.0343      252.9582      239.8842      222.3568      222.5306      215.1853      197.9997      182.3177      168.6246      157.6430      151.1007      164.5499      177.3918      173.7788        0.0000        0.0000        0.0000        0.0000        0.0000        0.0000      108.6444       99.8009      101.0741      107.6318      101.2722      103.5518        0.0000        0.0000        0.0000        0.0000        0.0000        0.0000        0.0000        0.0000        0.0000        0.0000        0.0000        0.0000        0.0000        0.0000        0.0000        0.0000        0.0000        0.0000        0.0000        0.0000        0.0000        0.0000        0.0000        0.0000        0.0000        0.0000        0.0000        0.0000        0.0000        0.0000        0.0000        0.0000        0.0000        0.0000        0.0000        0.0000        0.0000        0.0000        0.0000        0.0000        0.0000        0.0000        0.0000        0.0000        0.0000        0.0000        0.0000        0.0000        0.0000        0.0000        0.0000        0.0000        0.0000        0.0000
        0.0000        0.0000        0.0000        0.0000        0.0000        0.0000        0.0000        0.0000        0.0000        0.0000        0.0000        0.0000        0.0000        0.0000        0.0000        0.0000        0.0000        0.0000        0.0000        0.0000        0.0000        0.0000        0.0000        0.0000        0.0000        0.0000        0.0000        0.0000        0.0000        0.0000        0.0000        0.0000        0.0000        0.0000        0.0000        0.0000        0.0000        0.0000        0.0000        0.0000        0.0000        0.0000        0.0000        0.0000        0.0000        0.0000        0.0000        0.0000        0.0000        0.0000        0.0000        0.0000        0.0000        0.0000        0.0000        0.0000        0.0000        0.0000        0.0000        0.0000        0.0000        0.0000        0.0000        0.0000        0.0000        0.0000        0.0000        0.0000        0.0000        0.0000        0.0000        0.0000        0.0000        0.0000        0.0000        0.0000        0.0000        0.0000        0.0000        0.0000        0.0000        0.0000        0.0000        0.0000        0.0000        0.0000        0.0000        0.0000        0.0000        0.0000        0.0000        0.0000        0.0000        0.0000        0.0000        0.0000        0.2569        0.6433        3.8114        1.1090        1.8338        2.0602        0.9703        2.0098        3.0793        3.8778        3.2454        2.8287        5.6510        4.9847        4.2330        4.7873        2.8404        2.5254        5.3235        4.9039        6.7042       10.4487       21.7727        7.0501        7.3614        9.3555        9.7575       10.3814       10.9171       11.8435       16.1660       24.2549       23.8745       28.0475       20.6963       17.9326       14.6032       12.7905       12.6411        9.9151        9.7364        9.7253       12.0251       15.8206       19.5053       22.9073       27.8895       42.2990       49.7218       56.6758       62.7028       67.7401       81.1490      110.1518      123.3849      131.7480      141.7605      155.3437      149.5774      157.1009      164.9942      183.3466      187.3982      175.7829      181.0791      184.6431      186.2871      197.1650      203.1837      207.1438      220.1566      232.1266      244.7933      239.3799      243.5083      228.5736      219.3774      220.8411      204.5702      185.2685      162.0711      150.5805      150.9009      165.8650      188.6871      167.5989        0.0000        0.0000        0.0000        0.0000        0.0000        0.0000       81.9637       93.5252      108.7500      107.7122      106.3224       90.8288       76.8384        0.0000        0.0000        0.0000        0.0000        0.0000        0.0000        0.0000        0.0000        0.0000        0.0000        0.0000        0.0000        0.0000        0.0000        0.0000        0.0000        0.0000        0.0000        0.0000        0.0000        0.0000        0.0000        0.0000        0.0000        0.0000        0.0000        0.0000        0.0000        0.0000        0.0000        0.0000        0.0000        0.0000        0.0000        0.0000        0.0000        0.0000        0.0000        0.0000        0.0000        0.0000        0.0000        0.0000        0.0000        0.0000        0.0000        0.0000        0.0000        0.0000        0.0000        0.0000        0.0000        0.0000        0.0000
        0.0000        0.0000        0.0000        0.0000        0.0000        0.0000        0.0000        0.0000        0.0000        0.0000        0.0000        0.0000        0.0000        0.0000        0.0000        0.0000        0.0000        0.0000        0.0000        0.0000        0.0000        0.0000        0.0000        0.0000        0.0000        0.0000        0.0000        0.0000        0.0000        0.0000        0.0000        0.0000        0.0000        0.0000        0.0000        0.0000        0.0000        0.0000        0.0000        0.0000        0.0000        0.0000        0.0000        0.0000        0.0000        0.0000        0.0000        0.0000        0.0000        0.0000        0.0000        0.0000        0.0000        0.0000        0.0000        0.0000        0.0000        0.0000        0.0000        0.0000        0.0000        0.0000        0.0000        0.0000        0.0000        0.0000        0.0000        0.0000        0.0000        0.0000        0.0000        0.0000        0.0000        0.0000        0.0000        0.0000        0.0000        0.0000        0.0000        0.0000        0.0000        0.0000        0.0000        0.0000        0.0000        0.0000        0.0000        0.0000        0.0000        0.0000        0.0000        0.0000        0.0000        0.0000        0.0000        0.0000        0.0000        0.2308        0.0152        0.0922        0.3673        0.5286        0.2850        1.9084        2.8572        3.7616        2.3607        2.8832        4.0169        4.3853        3.4676        3.3864        2.3522        3.7330        4.6246        5.1555        5.5996        6.0549        6.2115        6.3911        7.5905        8.8534        8.9758        9.8520       10.6781       12.0320       22.8671       18.7344       15.7382       25.9755       20.4884       13.9853       12.3773       13.0790       13.6325       10.9670       11.6613       11.3085       13.6624       18.2465       19.9820       23.9345       29.6760       46.1561       53.0148       60.5909       70.7309       80.8298       86.8630       99.5344      120.9953      117.5085      122.2341      120.8385      141.3845      144.7462      156.2488      172.4687      165.0018      175.2074      183.2823      195.3497      197.2070      207.0489      219.0443      228.5062      224.6345      225.5716      239.1947      243.5447      242.3401      230.6724      222.0501      220.8117      210.4388      189.3500      159.8482      147.9881      142.4801      140.3583      165.7407        0.0000        0.0000        0.0000        0.0000        0.0000        0.0000        0.0000       72.5880       65.7303       93.0166      103.0281      107.4207       89.4276       74.5082        0.0000        0.0000        0.0000        0.0000        0.0000        0.0000        0.0000        0.0000        0.0000        0.0000        0.0000        0.0000        0.0000        0.0000        0.0000        0.0000        0.0000        0.0000        0.0000        0.0000        0.0000        0.0000        0.0000        0.0000        0.0000        0.0000        0.0000        0.0000        0.0000        0.0000        0.0000        0.0000        0.0000        0.0000        0.0000        0.0000        0.0000        0.0000        0.0000        0.0000        0.0000        0.0000        0.0000        0.0000        0.0000        0.0000        0.0000        0.0000        0.0000        0.0000        0.0000        0.0000        0.0000        0.0000
        0.0000        0.0000        0.0000        0.0000        0.0000        0.0000        0.0000        0.0000        0.0000        0.0000        0.0000        0.0000        0.0000        0.0000        0.0000        0.0000        0.0000        0.0000        0.0000        0.0000        0.0000        0.0000        0.0000        0.0000        0.0000        0.0000        0.0000        0.0000        0.0000        0.0000        0.0000        0.0000        0.0000        0.0000        0.0000        0.0000        0.0000        0.0000        0.0000        0.0000        0.0000        0.0000        0.0000        0.0000        0.0000        0.0000        0.0000        0.0000        0.0000        0.0000        0.0000        0.0000        0.0000        0.0000        0.0000        0.0000        0.0000        0.0000        0.0000        0.0000        0.0000        0.0000        0.0000        0.0000        0.0000        0.0000        0.0000        0.0000        0.0000        0.0000        0.0000        0.0000        0.0000        0.0000        0.0000        0.0000        0.0000        0.0000        0.0000        0.0000        0.0000        0.0000        0.0000        0.0000        0.0000        0.0000        0.0000        0.0000        0.0000        0.0000        0.0000        0.0000        0.0000        0.0000        0.0000        0.0000        0.4441        0.9112        2.2519        0.6963        0.0000        2.2440        3.3257        3.1877        2.2112        2.5376        2.6413        2.9976        4.0592        3.5285        2.9546        3.3701        3.6801        4.9847        5.0870        2.6807        3.2494        2.7840        3.3484        5.4333        6.0694        7.0508        6.7854        8.4900        9.3281       14.7208       15.7607       18.6421       21.0835       20.0006       19.6511       13.3872       15.5682       16.5573       16.2383       16.5666       20.6936       22.3502       21.8520       20.2998       24.5927       25.6243       33.5516       53.8167       61.6433       68.4561       75.1314       82.5318      102.1205       93.7133      102.4589      111.3198      112.4439      104.9061      130.8442      143.7357      163.6823      190.0700      204.1641      206.9514      201.6431      205.6321      212.9388      240.4451      299.3670      266.6018      268.8417      249.9896      256.8129      252.8965      235.1133      189.5375      196.7791      198.4057      170.4283      158.5419      156.5920      119.6483      128.1903        0.0000        0.0000        0.0000        0.0000        0.0000      298.3259      165.2527        0.0000       73.8998       67.1453       74.1940       94.1192       87.1503       82.9176       83.6425        0.0000        0.0000        0.0000        0.0000        0.0000        0.0000        0.0000        0.0000        0.0000        0.0000        0.0000        0.0000        0.0000        0.0000        0.0000        0.0000        0.0000        0.0000        0.0000        0.0000        0.0000        0.0000        0.0000        0.0000        0.0000        0.0000        0.0000        0.0000        0.0000        0.0000        0.0000        0.0000        0.0000        0.0000        0.0000        0.0000        0.0000        0.0000        0.0000        0.0000        0.0000        0.0000        0.0000        0.0000        0.0000        0.0000        0.0000        0.0000        0.0000        0.0000        0.0000        0.0000        0.0000        0.0000        0.0000
        0.0000        0.0000        0.0000        0.0000        0.0000        0.0000        0.0000        0.0000        0.0000        0.0000        0.0000        0.0000        0.0000        0.0000        0.0000        0.0000        0.0000        0.0000        0.0000        0.0000        0.0000        0.0000        0.0000        0.0000        0.0000        0.0000        0.0000        0.0000        0.0000        0.0000        0.0000        0.0000        0.0000        0.0000        0.0000        0.0000        0.0000        0.0000        0.0000        0.0000        0.0000        0.0000        0.0000        0.0000        0.0000        0.0000        0.0000        0.0000        0.0000        0.0000        0.0000        0.0000        0.0000        0.0000        0.0000        0.0000        0.0000        0.0000        0.0000        0.0000        0.0000        0.0000        0.0000        0.0000        0.0000        0.0000        0.0000        0.0000        0.0000        0.0000        0.0000        0.0000        0.0000        0.0000        0.0000        0.0000        0.0000        0.0000        0.0000        0.0000        0.0000        0.0000        0.0000        0.0000        0.0000        0.0000        0.0000        0.0000        0.0000        0.0000        0.0000        0.0000        0.0000        0.0000        0.0000        0.0000        0.0000        3.5157        0.0000        0.0000        0.0000        0.6632        2.6017        1.6127        2.6595        2.5165        2.6049        2.6037        3.5548        3.5236        4.7618        9.9471        5.9184       12.9987        9.5525        3.1486        2.0296        2.2870        2.9335        4.6669        5.7950        6.4751        6.6302        8.2571       13.5749       14.5262       14.2289       19.4952       21.6972       19.6536       17.1845       13.6213       14.9840       19.1579       19.4921       19.6989       24.2810       22.8539       24.2596       21.2455       23.5938       30.7657       36.3941       61.3147       79.2865       74.7599       85.5456      111.2745      119.7084       93.1847      114.7350      113.8813       96.5312       92.4715      117.1812      144.8599      136.3091      144.6935      139.0776      161.7798      165.3746      183.8317      208.1904      234.3283      252.4112      252.5460      259.0518      237.2510      244.5932      255.6097      228.1940      187.0578      173.5037      171.4568      145.1299      136.1264      139.0557      122.7949      139.6042        0.0000        0.0000        0.0000        0.0000        0.0000      207.6244       39.7102       48.9649       77.1370       69.0316       80.5903       85.3385       67.5879       67.5012       66.6285        0.0000        0.0000        0.0000        0.0000        0.0000        0.0000        0.0000        0.0000        0.0000        0.0000        0.0000        0.0000        0.0000        0.0000        0.0000        0.0000        0.0000        0.0000        0.0000        0.0000        0.0000        0.0000        0.0000        0.0000        0.0000        0.0000        0.0000        0.0000        0.0000        0.0000        0.0000        0.0000        0.0000        0.0000        0.0000        0.0000        0.0000        0.0000        0.0000        0.0000        0.0000        0.0000        0.0000        0.0000        0.0000        0.0000        0.0000        0.0000        0.0000        0.0000        0.0000        0.0000        0.0000        0.0000        0.0000
        0.0000        0.0000        0.0000        0.0000        0.0000        0.0000        0.0000        0.0000        0.0000        0.0000        0.0000        0.0000        0.0000        0.0000        0.0000        0.0000        0.0000        0.0000        0.0000        0.0000        0.0000        0.0000        0.0000        0.0000        0.0000        0.0000        0.0000        0.0000        0.0000        0.0000        0.0000        0.0000        0.0000        0.0000        0.0000        0.0000        0.0000        0.0000        0.0000        0.0000        0.0000        0.0000        0.0000        0.0000        0.0000        0.0000        0.0000        0.0000        0.0000        0.0000        0.0000        0.0000        0.0000        0.0000        0.0000        0.0000        0.0000        0.0000        0.0000        0.0000        0.0000        0.0000        0.0000        0.0000        0.0000        0.0000        0.0000        0.0000        0.0000        0.0000        0.0000        0.0000        0.0000        0.0000        0.0000        0.0000        0.0000        0.0000        0.0000        0.0000        0.0000        0.0000        0.0000        0.0000        0.0000        0.0000        0.0000        0.0000        0.0000        0.0000        0.0000        0.0000        0.0000        0.0000        0.0000        0.0000        0.0000        0.0000        0.0000        0.0000        0.0000        4.5590        7.6967        3.1913        2.9722        2.9746        3.4897        2.9303        3.2232        3.0874        4.7559        2.0640        2.1076        3.0485        3.8100        3.9393        2.1989        2.9061        3.9841        6.1475       14.2960       11.2091        9.1082        9.9357       11.1623       14.8467       16.6112       20.9207       21.5449       19.1564       20.1546       14.1577       13.8490       14.4256       17.0494       20.9653       22.8580       25.1257       26.8492       22.0821       25.8266       28.4644       46.8765       73.4560       88.5660       97.5224      104.5753      122.5560      111.0094      111.1750      133.1276      110.6816       99.9571       90.6277      101.8084      117.5190      120.7987      119.6899      121.5857      145.1785      150.2412      155.8280      163.2272      192.7066      203.5648      213.8519      235.5384      210.7933      201.1566      208.6902      198.2673      159.2883      156.5266      165.0115      153.7954      146.2282      169.7671        0.0000        0.0000        0.0000        0.0000        0.0000        0.0000      302.8322      226.3757       18.7815       40.1941       53.1339       65.0535       67.6707       68.5556       54.3115       55.5893       58.9097        0.0000        0.0000        0.0000        0.0000        0.0000        0.0000        0.0000        0.0000        0.0000        0.0000        0.0000        0.0000        0.0000        0.0000        0.0000        0.0000        0.0000        0.0000        0.0000        0.0000        0.0000        0.0000        0.0000        0.0000        0.0000        0.0000        0.0000        0.0000        0.0000        0.0000        0.0000        0.0000        0.0000        0.0000        0.0000        0.0000        0.0000        0.0000        0.0000        0.0000        0.0000        0.0000        0.0000        0.0000        0.0000        0.0000        0.0000        0.0000        0.0000        0.0000        0.0000        0.0000        0.0000        0.0000        0.0000
        0.0000        0.0000        0.0000        0.0000        0.0000        0.0000        0.0000        0.0000        0.0000        0.0000        0.0000        0.0000        0.0000        0.0000        0.0000        0.0000        0.0000        0.0000        0.0000        0.0000        0.0000        0.0000        0.0000        0.0000        0.0000        0.0000        0.0000        0.0000        0.0000        0.0000        0.0000        0.0000        0.0000        0.0000        0.0000        0.0000        0.0000        0.0000        0.0000        0.0000        0.0000        0.0000        0.0000        0.0000        0.0000        0.0000        0.0000        0.0000        0.0000        0.0000        0.0000        0.0000        0.0000        0.0000        0.0000        0.0000        0.0000        0.0000        0.0000        0.0000        0.0000        0.0000        0.0000        0.0000        0.0000        0.0000        0.0000        0.0000        0.0000        0.0000        0.0000        0.0000        0.0000        0.0000        0.0000        0.0000        0.0000        0.0000        0.0000        0.0000        0.0000        0.0000        0.0000        0.0000        0.0000        0.0000        0.0000        0.0000        0.0000        0.0000        0.0000        0.0000        0.0000        0.0000        0.0000        0.0000        0.0000        0.0000        0.0000        0.0000        0.0000        0.0000        8.8277        3.6531        3.8862        3.3802        4.5524        3.6454        4.2705        4.3689        7.0356        1.9309        3.4053        5.9092        7.2518        5.0725        3.4355        4.2017        5.9788       11.2823       13.7743       12.7060       22.4220       18.6858       18.7082       17.5775       14.6306       19.0471       19.2583       13.2519       13.3723       13.2685       12.8122       13.9055       15.8926       19.8922       24.0495       30.5515       31.5564       23.4627       39.7474       46.0685       51.0558       75.8780       84.4233       95.1942      120.1658      121.8451      109.3447      110.1763      130.4865      105.8871       95.7273      103.7669      112.7830      112.7239      105.8229      116.2312      112.2754      115.6263      117.2435      116.0042      126.7159      153.9228      157.7934      176.9447      178.4222      166.0756      160.6981      174.5305      181.0317      131.7062      132.4985      141.6213      136.4786      154.5158      174.2375        0.0000        0.0000        0.0000        0.0000        0.0000        0.0000        0.0000      208.3502       91.2156        3.8712       37.7149       37.9800       47.4685       43.3758       50.1249       49.3334       52.1296        0.0000        0.0000        0.0000        0.0000        0.0000        0.0000        0.0000        0.0000        0.0000        0.0000        0.0000        0.0000        0.0000        0.0000        0.0000        0.0000        0.0000        0.0000        0.0000        0.0000        0.0000        0.0000        0.0000        0.0000        0.0000        0.0000        0.0000        0.0000        0.0000        0.0000        0.0000        0.0000        0.0000        0.0000        0.0000        0.0000        0.0000        0.0000        0.0000        0.0000        0.0000        0.0000        0.0000        0.0000        0.0000        0.0000        0.0000        0.0000        0.0000        0.0000        0.0000        0.0000        0.0000        0.0000        0.0000
        0.0000        0.0000        0.0000        0.0000        0.0000        0.0000        0.0000        0.0000        0.0000        0.0000        0.0000        0.0000        0.0000        0.0000        0.0000        0.0000        0.0000        0.0000        0.0000        0.0000        0.0000        0.0000        0.0000        0.0000        0.0000        0.0000        0.0000        0.0000        0.0000        0.0000        0.0000        0.0000        0.0000        0.0000        0.0000        0.0000        0.0000        0.0000        0.0000        0.0000        0.0000        0.0000        0.0000        0.0000        0.0000        0.0000        0.0000        0.0000        0.0000        0.0000        0.0000        0.0000        0.0000        0.0000        0.0000        0.0000        0.0000        0.0000        0.0000        0.0000        0.0000        0.0000        0.0000        0.0000        0.0000        0.0000        0.0000        0.0000        0.0000        0.0000        0.0000        0.0000        0.0000        0.0000        0.0000        0.0000        0.0000        0.0000        0.0000        0.0000        0.0000        0.0000        0.0000        0.0000        0.0000        0.0000        0.0000        0.0000        0.0000        0.0000        0.0000        0.0000        0.0000        0.0000        0.0000        0.0000        0.0000        0.0000        0.0000        0.0000        0.0000        0.0000        0.0000        3.9196        5.1943        6.5960        6.5964        4.3412        4.1023        7.4028        7.2588        2.6794        2.8003        7.2543        8.3063       13.8679       22.2758       11.4461       17.6217       25.3765       25.4074       32.1698       33.2662       33.1160       27.6212       26.2403       18.4441        0.0000        0.0000       13.0194        9.6689       10.3713        9.9596       13.1598       14.5033       21.3275       30.2616       39.4832       34.9156       31.7469       44.4819       60.4447       55.0325       67.1849       85.6924      103.4850       90.7616       88.9353      103.8905      138.7318      145.7006      116.2028       99.5625       97.9637      117.2996      108.1798      109.8076      105.0860       94.9909       82.0137       84.6816       97.6829       94.7345       72.8752       66.7310       76.0685       82.6756      105.9166      106.4569      120.0895      123.7057      110.8929      105.2095       95.0933        0.0000        0.0000        0.0000        0.0000        0.0000        0.0000        0.0000        0.0000        0.0000        0.0000        0.0000        0.0000        0.0000       19.2087       19.0099       21.2879       21.9248       32.1238       35.7921        0.0000        0.0000        0.0000        0.0000        0.0000        0.0000        0.0000        0.0000        0.0000        0.0000        0.0000        0.0000        0.0000        0.0000        0.0000        0.0000        0.0000        0.0000        0.0000        0.0000        0.0000        0.0000        0.0000        0.0000        0.0000        0.0000        0.0000        0.0000        0.0000        0.0000        0.0000        0.0000        0.0000        0.0000        0.0000        0.0000        0.0000        0.0000        0.0000        0.0000        0.0000        0.0000        0.0000        0.0000        0.0000        0.0000        0.0000        0.0000        0.0000        0.0000        0.0000        0.0000        0.0000        0.0000        0.0000        0.0000
        0.0000        0.0000        0.0000        0.0000        0.0000        0.0000        0.0000        0.0000        0.0000        0.0000        0.0000        0.0000        0.0000        0.0000        0.0000        0.0000        0.0000        0.0000        0.0000        0.0000        0.0000        0.0000        0.0000        0.0000        0.0000        0.0000        0.0000        0.0000        0.0000        0.0000        0.0000        0.0000        0.0000        0.0000        0.0000        0.0000        0.0000        0.0000        0.0000        0.0000        0.0000        0.0000        0.0000        0.0000        0.0000        0.0000        0.0000        0.0000        0.0000        0.0000        0.0000        0.0000        0.0000        0.0000        0.0000        0.0000        0.0000        0.0000        0.0000        0.0000        0.0000        0.0000        0.0000        0.0000        0.0000        0.0000        0.0000        0.0000        0.0000        0.0000        0.0000        0.0000        0.0000        0.0000        0.0000        0.0000        0.0000        0.0000        0.0000        0.0000        0.0000        0.0000        0.0000        0.0000        0.0000        0.0000        0.0000        0.0000        0.0000        0.0000        0.0000        0.0000        0.0000        0.0000        0.0000        0.0000        0.0000        0.0000        0.0000        0.0000        0.0000        0.0000        0.0000        4.6653        6.5265        7.7094        6.4209        4.8763        4.6482        4.6314        4.5319        3.1739        3.9877        3.9635        7.1034       11.3118       12.8561       11.1175       19.3633       29.9808       30.0355       38.9012       37.1324       31.5860       24.6853       22.6951        0.0000        0.0000        0.0000        0.0000        0.0000        0.0000        9.5807       11.3080       14.5977       25.2951       33.3140       39.5343       42.2283       36.1549       34.9645       45.5054       69.9719      100.8082      103.0665      122.3623      102.2437      122.2471      129.9226      138.7916      147.5580      149.6838      153.2910      113.0336      101.4037      102.7534       99.5238      101.8573       90.2953       73.7968       75.7820       72.4463       68.3055       51.9848       45.7273       45.7777       50.5814       76.0113       90.0810      103.4291      113.8411       83.5363        0.0000        0.0000        0.0000        0.0000        0.0000        0.0000        0.0000        0.0000        0.0000        0.0000        0.0000        0.0000        0.0000        0.0000        0.0000       15.2044       12.7335       12.4564       14.9616       24.1875       27.3041       47.0291        0.0000        0.0000        0.0000        0.0000        0.0000        0.0000        0.0000        0.0000        0.0000        0.0000        0.0000        0.0000        0.0000        0.0000        0.0000        0.0000        0.0000        0.0000        0.0000        0.0000        0.0000        0.0000        0.0000        0.0000        0.0000        0.0000        0.0000        0.0000        0.0000        0.0000        0.0000        0.0000        0.0000        0.0000        0.0000        0.0000        0.0000        0.0000        0.0000        0.0000        0.0000        0.0000        0.0000        0.0000        0.0000        0.0000        0.0000        0.0000        0.0000        0.0000        0.0000        0.0000        0.0000        0.0000        0.0000
        0.0000        0.0000        0.0000        0.0000        0.0000        0.0000        0.0000        0.0000        0.0000        0.0000        0.0000        0.0000        0.0000        0.0000        0.0000        0.0000        0.0000        0.0000        0.0000        0.0000        0.0000        0.0000        0.0000        0.0000        0.0000        0.0000        0.0000        0.0000        0.0000        0.0000        0.0000        0.0000        0.0000        0.0000        0.0000        0.0000        0.0000        0.0000        0.0000        0.0000        0.0000        0.0000        0.0000        0.0000        0.0000        0.0000        0.0000        0.0000        0.0000        0.0000        0.0000        0.0000        0.0000        0.0000        0.0000        0.0000        0.0000        0.0000        0.0000        0.0000        0.0000        0.0000        0.0000        0.0000        0.0000        0.0000        0.0000        0.0000        0.0000        0.0000        0.0000        0.0000        0.0000        0.0000        0.0000        0.0000        0.0000        0.0000        0.0000        0.0000        0.0000        0.0000        0.0000        0.0000        0.0000        0.0000        0.0000        0.0000        0.0000        0.0000        0.0000        0.0000        0.0000        0.0000        0.0000        0.0000        0.0000        0.0000        0.0000        0.0000        0.0000        0.0000        0.0000        6.1355        7.6182        7.9093        8.8877        9.2987        5.5751       10.1795       10.5941       10.5723        8.0046        7.8472       11.7228       10.2277       10.8331        0.0000       21.4823       32.4148        0.0000        0.0000       54.9765       31.6408        0.0000        0.0000        0.0000        0.0000        0.0000        0.0000        0.0000        0.0000       10.7167       13.5266       16.7776       30.5925       32.2713       37.5003       39.8422       46.6596       46.5459       57.5114       60.2377      102.1131      109.2208      139.0671      148.8243      140.4142      152.4791      166.7106      186.2761      150.6397      112.8577       98.5937       96.5016      106.0197       88.4903       81.3682       76.5656       74.4928       65.9037       65.4594       60.4656       38.6554       38.4768       42.3642       50.3672        0.0000        0.0000        0.0000        0.0000        0.0000        0.0000        0.0000        0.0000        0.0000        0.0000        0.0000        0.0000        0.0000        0.0000        0.0000        0.0000        0.0000        0.0000        0.0000        0.0000        9.7158        7.6783        8.8349       11.1712       19.7086        0.0000        0.0000        0.0000        0.0000        0.0000        0.0000        0.0000        0.0000        0.0000        0.0000        0.0000        0.0000        0.0000        0.0000        0.0000        0.0000        0.0000        0.0000        0.0000        0.0000        0.0000        0.0000        0.0000        0.0000        0.0000        0.0000        0.0000        0.0000        0.0000        0.0000        0.0000        0.0000        0.0000        0.0000        0.0000        0.0000        0.0000        0.0000        0.0000        0.0000        0.0000        0.0000        0.0000        0.0000        0.0000        0.0000        0.0000        0.0000        0.0000        0.0000        0.0000        0.0000        0.0000        0.0000        0.0000        0.0000        0.0000
        0.0000        0.0000        0.0000        0.0000        0.0000        0.0000        0.0000        0.0000        0.0000        0.0000        0.0000        0.0000        0.0000        0.0000        0.0000        0.0000        0.0000        0.0000        0.0000        0.0000        0.0000        0.0000        0.0000        0.0000        0.0000        0.0000        0.0000        0.0000        0.0000        0.0000        0.0000        0.0000        0.0000        0.0000        0.0000        0.0000        0.0000        0.0000        0.0000        0.0000        0.0000        0.0000        0.0000        0.0000        0.0000        0.0000        0.0000        0.0000        0.0000        0.0000        0.0000        0.0000        0.0000        0.0000        0.0000        0.0000        0.0000        0.0000        0.0000        0.0000        0.0000        0.0000        0.0000        0.0000        0.0000        0.0000        0.0000        0.0000        0.0000        0.0000        0.0000        0.0000        0.0000        0.0000        0.0000        0.0000        0.0000        0.0000        0.0000        0.0000        0.0000        0.0000        0.0000        0.0000        0.0000        0.0000        0.0000        0.0000        0.0000        0.0000        0.0000        0.0000        0.0000        0.0000        0.0000        0.0000        0.0000        0.0000        0.0000        0.0000        0.0000        0.0000        0.0000        5.9646        7.2341        7.8355        8.9847        7.8485        8.7477        7.5616        9.7508        9.4630        8.8157       13.5694        0.0000        0.0000        0.0000        0.0000        0.0000        0.0000        0.0000        0.0000        0.0000        0.0000        0.0000        0.0000        0.0000        0.0000        0.0000        0.0000        0.0000        0.0000        0.0000       14.8121       16.9551       32.9236       35.5943       48.2499       46.9216       45.8937       48.4989       63.8568       86.4580       95.1375      126.0441      167.5689      149.9795      148.6087      141.2865      151.3931      129.6470      120.1474      110.0600      100.4749       92.0497       98.4192       99.3075      103.0436      100.1671       76.8844       71.9431       58.9694       62.5401       55.1935       44.6120       47.5049        0.0000        0.0000        0.0000        0.0000        0.0000        0.0000        0.0000        0.0000        0.0000        0.0000        0.0000        0.0000        0.0000        0.0000        0.0000        0.0000        0.0000        0.0000        0.0000        0.0000        0.0000        0.0000        8.2310        9.1073       10.0685        0.0000       31.1708       43.8077        0.0000        0.0000        0.0000        0.0000        0.0000        0.0000        0.0000        0.0000        0.0000        0.0000        0.0000        0.0000        0.0000        0.0000        0.0000        0.0000        0.0000        0.0000        0.0000        0.0000        0.0000        0.0000        0.0000        0.0000        0.0000        0.0000        0.0000        0.0000        0.0000        0.0000        0.0000        0.0000        0.0000        0.0000        0.0000        0.0000        0.0000        0.0000        0.0000        0.0000        0.0000        0.0000        0.0000        0.0000        0.0000        0.0000        0.0000        0.0000        0.0000        0.0000        0.0000        0.0000        0.0000        0.0000        0.0000
        0.0000        0.0000        0.0000        0.0000        0.0000        0.0000        0.0000        0.0000        0.0000        0.0000        0.0000        0.0000        0.0000        0.0000        0.0000        0.0000        0.0000        0.0000        0.0000        0.0000        0.0000        0.0000        0.0000        0.0000        0.0000        0.0000        0.0000        0.0000        0.0000        0.0000        0.0000        0.0000        0.0000        0.0000        0.0000        0.0000        0.0000        0.0000        0.0000        0.0000        0.0000        0.0000        0.0000        0.0000        0.0000        0.0000        0.0000        0.0000        0.0000        0.0000        0.0000        0.0000        0.0000        0.0000        0.0000        0.0000        0.0000        0.0000        0.0000        0.0000        0.0000        0.0000        0.0000        0.0000        0.0000        0.0000        0.0000        0.0000        0.0000        0.0000        0.0000        0.0000        0.0000        0.0000        0.0000        0.0000        0.0000        0.0000        0.0000        0.0000        0.0000        0.0000        0.0000        0.0000        0.0000        0.0000        0.0000        0.0000        0.0000        0.0000        0.0000        0.0000        0.0000        0.0000        0.0000        0.0000        0.0000        0.0000        0.0000        0.0000        0.0000        0.0000        0.0000        0.0000        0.0000        7.6410        8.0135        9.5458       13.3941       15.4851       12.6275       13.4042       14.8079       14.9499       17.1855        0.0000        0.0000        0.0000        0.0000        0.0000        0.0000        0.0000        0.0000        0.0000        0.0000        0.0000        0.0000        0.0000        0.0000        0.0000        0.0000        0.0000        0.0000       21.9382       30.5186       32.0126       32.1878       43.5202       53.6905       69.9430       64.5135       70.1126      131.4944      143.1868      181.2532      181.3495      158.1491      149.7354      142.6935      149.6780      138.6963      119.9717      106.7845       94.9463       80.7373       92.8302      109.8994      125.9606      117.9070       88.3562       93.0037       77.7837       69.2807       53.7737       88.2517        0.0000        0.0000        0.0000        0.0000        0.0000        0.0000        0.0000        0.0000        0.0000        0.0000        0.0000        0.0000        0.0000        0.0000        0.0000        0.0000        0.0000        0.0000        0.0000        0.0000        0.0000        0.0000        0.0000        0.0000       10.7787       14.0082        0.0000       30.9395       77.9083        0.0000        0.0000        0.0000        0.0000        0.0000        0.0000        0.0000        0.0000        0.0000        0.0000        0.0000        0.0000        0.0000        0.0000        0.0000        0.0000        0.0000        0.0000        0.0000        0.0000        0.0000        0.0000        0.0000        0.0000        0.0000        0.0000        0.0000        0.0000        0.0000        0.0000        0.0000        0.0000        0.0000        0.0000        0.0000        0.0000        0.0000        0.0000        0.0000        0.0000        0.0000        0.0000        0.0000        0.0000        0.0000        0.0000        0.0000        0.0000        0.0000        0.0000        0.0000        0.0000        0.0000        0.0000        0.0000
        0.0000        0.0000        0.0000        0.0000        0.0000        0.0000        0.0000        0.0000        0.0000        0.0000        0.0000        0.0000        0.0000        0.0000        0.0000        0.0000        0.0000        0.0000        0.0000        0.0000        0.0000        0.0000        0.0000        0.0000        0.0000        0.0000        0.0000        0.0000        0.0000        0.0000        0.0000        0.0000        0.0000        0.0000        0.0000        0.0000        0.0000        0.0000        0.0000        0.0000        0.0000        0.0000        0.0000        0.0000        0.0000        0.0000        0.0000        0.0000        0.0000        0.0000        0.0000        0.0000        0.0000        0.0000        0.0000        0.0000        0.0000        0.0000        0.0000        0.0000        0.0000        0.0000        0.0000        0.0000        0.0000        0.0000        0.0000        0.0000        0.0000        0.0000        0.0000        0.0000        0.0000        0.0000        0.0000        0.0000        0.0000        0.0000        0.0000        0.0000        0.0000        0.0000        0.0000        0.0000        0.0000        0.0000        0.0000        0.0000        0.0000        0.0000        0.0000        0.0000        0.0000        0.0000        0.0000        0.0000        0.0000        0.0000        0.0000        0.0000        0.0000        0.0000        0.0000        0.0000        0.0000        0.0000        9.8800       15.0062       19.6532       14.0763       12.6690       15.8110       17.8278       23.1344       30.9188        0.0000        0.0000        0.0000        0.0000        0.0000        0.0000        0.0000        0.0000        0.0000        0.0000        0.0000        0.0000        0.0000        0.0000        0.0000        0.0000        0.0000        0.0000        0.0000        0.0000       31.6562       33.1981       36.8425       51.6430       59.0938       58.0526       95.3901      132.5547      171.6022      172.1074      168.9104      168.2605      169.0325      157.7746      158.2446      155.0783      111.5889      101.5829       93.8915       79.6226       83.5825       83.3696       90.3389      106.5443       89.7369        0.0000        0.0000      107.2932        0.0000        0.0000        0.0000        0.0000        0.0000        0.0000        0.0000        0.0000        0.0000        0.0000        0.0000        0.0000        0.0000        0.0000        0.0000        0.0000        0.0000        0.0000        0.0000        0.0000        0.0000        0.0000        0.0000        0.0000        0.0000        0.0000       19.9686       16.8018        0.0000        0.0000        0.0000        0.0000        0.0000        0.0000        0.0000        0.0000        0.0000        0.0000        0.0000        0.0000        0.0000        0.0000        0.0000        0.0000        0.0000        0.0000        0.0000        0.0000        0.0000        0.0000        0.0000        0.0000        0.0000        0.0000        0.0000        0.0000        0.0000        0.0000        0.0000        0.0000        0.0000        0.0000        0.0000        0.0000        0.0000        0.0000        0.0000        0.0000        0.0000        0.0000        0.0000        0.0000        0.0000        0.0000        0.0000        0.0000        0.0000        0.0000        0.0000        0.0000        0.0000        0.0000        0.0000        0.0000        0.0000        0.0000
[truncated: 212,709 more chars]
