# Supplementary material for: Multidimensional evaluation of the TRMM 3B43V7 satellite-based precipitation product in mainland China from 1998–2016
Source: PeerJ. 2020 Feb 20;8:e8615. doi: 10.7717/peerj.8615 (PMC7036276; doi:10.7717/peerj.8615)
Supplement: Supplemental Information 2 [file peerj-08-8615-s002.zip › TRMM_3B43 data/TRMM 3B43 data-Year-Month/2006-04.txt]

ncols         249
nrows         175
xllcorner     73.250
yllcorner     6.500
cellsize      0.25000
        0.0000        0.0000        0.0000        0.0000        0.0000        0.0000        0.0000        0.0000        0.0000        0.0000        0.0000        0.0000        0.0000        0.0000        0.0000        0.0000        0.0000        0.0000        0.0000        0.0000        0.0000        0.0000        0.0000        0.0000        0.0000        0.0000        0.0000        0.0000        0.0000        0.0000        0.0000        0.0000        0.0000        0.0000        0.0000        0.0000        0.0000        0.0000        0.0000        0.0000        0.0000        0.0000        0.0000        0.0000        0.0000        0.0000        0.0000        0.0000        0.0000        0.0000        0.0000        0.0000        0.0000        0.0000        0.0000        0.0000        0.0000        0.0000        0.0000        0.0000        0.0000        0.0000        0.0000        0.0000        0.0000        0.0000        0.0000        0.0000        0.0000        0.0000        0.0000        0.0000        0.0000        0.0000        0.0000        0.0000        0.0000        0.0000        0.0000        0.0000        0.0000        0.0000        0.0000        0.0000        0.0000        0.0000        0.0000        0.0000        0.0000        0.0000        0.0000        0.0000        0.0000        0.0000        0.0000        0.0000        0.0000        0.0000        0.0000        0.0000        0.0000        0.0000        0.0000        0.0000        0.0000        0.0000        0.0000        0.0000        0.0000        0.0000        0.0000        0.0000        0.0000        0.0000        0.0000        0.0000        0.0000        0.0000        0.0000        0.0000        0.0000        0.0000        0.0000        0.0000        0.0000        0.0000        0.0000        0.0000        0.0000        0.0000        0.0000        0.0000        0.0000        0.0000        0.0000        0.0000        0.0000        0.0000        0.0000        0.0000        0.0000        0.0000        0.0000        0.0000        0.0000        0.0000        0.0000        0.0000        0.0000        0.0000        0.0000        0.0000        0.0000        0.0000        0.0000        0.0000        0.0000        0.0000        0.0000        0.0000        0.0000        0.0000        0.0000        0.0000        0.0000        0.0000        0.0000        0.0000        0.0000        0.0000        0.0000        0.0000        0.0000       17.2660       17.2259       16.6167        0.0000        0.0000        0.0000       16.2731       16.1640       16.0298       16.4207       15.3084       15.8755       15.3308       17.1789       17.5989       17.5524       18.5295       18.4131       19.7927       22.5337       21.1328       16.9042       20.6563       21.7321       24.0973       27.7125       29.2848       23.1956       23.4960       18.8702       19.8451       18.2653       16.0885       15.4949       15.9021       14.9663       14.1464       16.6387       19.9363       19.7178       21.2726       23.4985       23.4831       23.1407       23.5247       28.5295        0.0000        0.0000        0.0000        0.0000        0.0000        0.0000        0.0000        0.0000        0.0000        0.0000        0.0000        0.0000        0.0000        0.0000        0.0000        0.0000        0.0000        0.0000        0.0000        0.0000        0.0000        0.0000        0.0000        0.0000        0.0000        0.0000        0.0000        0.0000        0.0000        0.0000
        0.0000        0.0000        0.0000        0.0000        0.0000        0.0000        0.0000        0.0000        0.0000        0.0000        0.0000        0.0000        0.0000        0.0000        0.0000        0.0000        0.0000        0.0000        0.0000        0.0000        0.0000        0.0000        0.0000        0.0000        0.0000        0.0000        0.0000        0.0000        0.0000        0.0000        0.0000        0.0000        0.0000        0.0000        0.0000        0.0000        0.0000        0.0000        0.0000        0.0000        0.0000        0.0000        0.0000        0.0000        0.0000        0.0000        0.0000        0.0000        0.0000        0.0000        0.0000        0.0000        0.0000        0.0000        0.0000        0.0000        0.0000        0.0000        0.0000        0.0000        0.0000        0.0000        0.0000        0.0000        0.0000        0.0000        0.0000        0.0000        0.0000        0.0000        0.0000        0.0000        0.0000        0.0000        0.0000        0.0000        0.0000        0.0000        0.0000        0.0000        0.0000        0.0000        0.0000        0.0000        0.0000        0.0000        0.0000        0.0000        0.0000        0.0000        0.0000        0.0000        0.0000        0.0000        0.0000        0.0000        0.0000        0.0000        0.0000        0.0000        0.0000        0.0000        0.0000        0.0000        0.0000        0.0000        0.0000        0.0000        0.0000        0.0000        0.0000        0.0000        0.0000        0.0000        0.0000        0.0000        0.0000        0.0000        0.0000        0.0000        0.0000        0.0000        0.0000        0.0000        0.0000        0.0000        0.0000        0.0000        0.0000        0.0000        0.0000        0.0000        0.0000        0.0000        0.0000        0.0000        0.0000        0.0000        0.0000        0.0000        0.0000        0.0000        0.0000        0.0000        0.0000        0.0000        0.0000        0.0000        0.0000        0.0000        0.0000        0.0000        0.0000        0.0000        0.0000        0.0000        0.0000        0.0000        0.0000        0.0000        0.0000        0.0000        0.0000        0.0000        0.0000        0.0000        0.0000        0.0000        0.0000        0.0000        0.0000        0.0000       13.2595       13.5739       14.6455       13.4500       13.3969       13.4284       13.0200       13.8054       13.6910       14.4382       15.6198       14.7159       15.2654       15.6766       17.0450       16.6230       13.9082       15.4416       15.8308       15.7363       16.5518       15.7127       13.3792       14.6112       18.3453       23.4572       26.5227       23.2459       24.9566       21.0195       18.4016       19.3841       18.5039       14.8043       15.4980       12.8344       15.7085       14.1930       15.0395       18.8080       19.0024       19.1178       20.2755       21.5504       22.1022       23.1933       25.9875       32.6794       35.4404       35.9021       37.1291       37.4760       37.2443       36.7121        0.0000        0.0000        0.0000        0.0000        0.0000        0.0000        0.0000        0.0000        0.0000        0.0000        0.0000        0.0000        0.0000        0.0000        0.0000        0.0000        0.0000        0.0000        0.0000        0.0000        0.0000        0.0000        0.0000
        0.0000        0.0000        0.0000        0.0000        0.0000        0.0000        0.0000        0.0000        0.0000        0.0000        0.0000        0.0000        0.0000        0.0000        0.0000        0.0000        0.0000        0.0000        0.0000        0.0000        0.0000        0.0000        0.0000        0.0000        0.0000        0.0000        0.0000        0.0000        0.0000        0.0000        0.0000        0.0000        0.0000        0.0000        0.0000        0.0000        0.0000        0.0000        0.0000        0.0000        0.0000        0.0000        0.0000        0.0000        0.0000        0.0000        0.0000        0.0000        0.0000        0.0000        0.0000        0.0000        0.0000        0.0000        0.0000       41.2129        0.0000       34.3259       29.9310        0.0000        0.0000        0.0000        0.0000        0.0000        0.0000        0.0000        0.0000        0.0000        0.0000        0.0000        0.0000        0.0000        0.0000        0.0000        0.0000        0.0000        0.0000        0.0000        0.0000        0.0000        0.0000        0.0000        0.0000        0.0000        0.0000        0.0000        0.0000        0.0000        0.0000        0.0000        0.0000        0.0000        0.0000        0.0000        0.0000        0.0000        0.0000        0.0000        0.0000        0.0000        0.0000        0.0000        0.0000        0.0000        0.0000        0.0000        0.0000        0.0000        0.0000        0.0000        0.0000        0.0000        0.0000        0.0000        0.0000        0.0000        0.0000        0.0000        0.0000        0.0000        0.0000        0.0000        0.0000        0.0000        0.0000        0.0000        0.0000        0.0000        0.0000        0.0000        0.0000        0.0000        0.0000        0.0000        0.0000        0.0000        0.0000        0.0000        0.0000        0.0000        0.0000        0.0000        0.0000        0.0000        0.0000        0.0000        0.0000        0.0000        0.0000        0.0000        0.0000        0.0000        0.0000        0.0000        0.0000        0.0000        0.0000        0.0000        0.0000        0.0000        0.0000        0.0000        0.0000        0.0000        0.0000        0.0000        0.0000        0.0000        0.0000        0.0000        0.0000       10.7645       10.8890       12.6118       11.5898       18.1872       37.1154       41.5727       24.6648       15.2726       11.0546       12.1023       12.5566       12.4899       12.0452       11.6405       12.2224       12.2191       12.0483       14.4700       14.4962       14.2570       13.8704       12.9797       13.5350       14.8197       18.3843       19.9796       23.2112       22.2449       23.7898       25.4123       25.0073       19.7469       17.2804       17.9192       16.0674       13.9265       15.4005       14.5565       14.1480       17.2926       18.2632       20.2560       19.0390       20.3972       21.0444       22.5730       24.2770       29.9143       32.0144       32.6130       35.2609       35.7942       37.5164       39.0397       38.1354        0.0000        0.0000        0.0000        0.0000        0.0000        0.0000        0.0000        0.0000        0.0000        0.0000        0.0000        0.0000        0.0000        0.0000        0.0000        0.0000        0.0000        0.0000        0.0000        0.0000        0.0000        0.0000
        0.0000        0.0000        0.0000        0.0000        0.0000        0.0000        0.0000        0.0000        0.0000        0.0000        0.0000        0.0000        0.0000        0.0000        0.0000        0.0000        0.0000        0.0000        0.0000        0.0000        0.0000        0.0000        0.0000        0.0000        0.0000        0.0000        0.0000        0.0000        0.0000        0.0000        0.0000        0.0000        0.0000        0.0000        0.0000        0.0000        0.0000        0.0000        0.0000        0.0000        0.0000        0.0000        0.0000        0.0000        0.0000        0.0000        0.0000        0.0000        0.0000        0.0000        0.0000        0.0000        0.0000       75.1890       64.5012       51.4254       44.2469       40.5067       35.7421       21.9884        0.0000        0.0000        0.0000        0.0000        0.0000        0.0000        0.0000        0.0000        0.0000        0.0000        0.0000        0.0000        0.0000        0.0000        0.0000        0.0000        0.0000        0.0000        0.0000        0.0000        0.0000        0.0000        0.0000        0.0000        0.0000        0.0000        0.0000        0.0000        0.0000        0.0000        0.0000        0.0000        0.0000        0.0000        0.0000        0.0000        0.0000        0.0000        0.0000        0.0000        0.0000        0.0000        0.0000        0.0000        0.0000        0.0000        0.0000        0.0000        0.0000        0.0000        0.0000        0.0000        0.0000        0.0000        0.0000        0.0000        0.0000        0.0000        0.0000        0.0000        0.0000        0.0000        0.0000        0.0000        0.0000        0.0000        0.0000        0.0000        0.0000        0.0000        0.0000        0.0000        0.0000        0.0000        0.0000        0.0000        0.0000        0.0000        0.0000        0.0000        0.0000        0.0000        0.0000        0.0000        0.0000        0.0000        0.0000        0.0000        0.0000        0.0000        0.0000        0.0000        0.0000        0.0000        0.0000        0.0000        0.0000        0.0000        0.0000        0.0000        0.0000        0.0000        0.0000        0.0000        0.0000        0.0000        0.0000        0.0000        0.0000        0.0000        9.7819        9.8696        9.5342       10.9676       21.7697       49.8524       60.6538       65.8305       41.6028       28.5610       10.6700       10.3804       12.2805       12.2413       11.4873       11.4928       12.1246       11.5242       11.1196       12.3485       11.6978       11.9143       12.0634       11.6446       12.0840       14.6857       19.5784       19.0053       20.3672       19.5069       22.3385       25.0936       15.6860       16.6050       17.2824       21.3998       21.2669       17.4804       12.6683       16.4671       14.6182       18.1177       18.7045       20.7844       21.5826       22.7761       24.4402       25.1988       26.5162       35.1212       36.7285       36.3648       32.8584       34.7706       35.9721       36.2040       40.8216       36.9495       36.6223        0.0000        0.0000        0.0000        0.0000        0.0000        0.0000        0.0000        0.0000        0.0000        0.0000        0.0000        0.0000        0.0000        0.0000        0.0000        0.0000        0.0000        0.0000        0.0000        0.0000
        0.0000        0.0000        0.0000        0.0000        0.0000        0.0000        0.0000        0.0000        0.0000        0.0000        0.0000        0.0000        0.0000        0.0000        0.0000        0.0000        0.0000        0.0000        0.0000        0.0000        0.0000        0.0000        0.0000        0.0000        0.0000        0.0000        0.0000        0.0000        0.0000        0.0000        0.0000        0.0000        0.0000        0.0000        0.0000        0.0000        0.0000        0.0000        0.0000        0.0000        0.0000        0.0000        0.0000        0.0000        0.0000        0.0000        0.0000        0.0000        0.0000        0.0000        0.0000        0.0000        0.0000       68.3334       65.9681       67.2819       61.0071       49.6611       42.4816       31.0308        0.0000        0.0000        0.0000        0.0000        0.0000        0.0000        0.0000        0.0000        0.0000        0.0000        0.0000        0.0000        0.0000        0.0000        0.0000        0.0000        0.0000        0.0000        0.0000        0.0000        0.0000        0.0000        0.0000        0.0000        0.0000        0.0000        0.0000        0.0000        0.0000        0.0000        0.0000        0.0000        0.0000        0.0000        0.0000        0.0000        0.0000        0.0000        0.0000        0.0000        0.0000        0.0000        0.0000        0.0000        0.0000        0.0000        0.0000        0.0000        0.0000        0.0000        0.0000        0.0000        0.0000        0.0000        0.0000        0.0000        0.0000        0.0000        0.0000        0.0000        0.0000        0.0000        0.0000        0.0000        0.0000        0.0000        0.0000        0.0000        0.0000        0.0000        0.0000        0.0000        0.0000        0.0000        0.0000        0.0000        0.0000        0.0000        0.0000        0.0000        0.0000        0.0000        0.0000        0.0000        0.0000        0.0000        0.0000        0.0000        0.0000        0.0000        0.0000        0.0000        0.0000        0.0000        0.0000        0.0000        0.0000        0.0000        0.0000        0.0000        0.0000        0.0000        0.0000        0.0000        0.0000        0.0000        0.0000        0.0000        0.0000        0.0000        9.3506        6.4759        6.2187       11.2463       69.7515       74.7130       81.2383       56.6590       37.9547       16.5601       11.7670       11.2907       10.8251       11.1236       11.6027       12.2949       14.0367       11.9875       11.1678       11.1238       10.1042        7.0382        7.6451        8.6451       12.4604       14.1382       15.7433       16.4041       13.9476       15.7529       17.0845       19.6364       17.0981       19.6760       23.9963       22.5323       22.9872       22.8302       17.3195       18.5964       20.4579       22.3375       24.2337       23.7779       25.1026       24.1454       26.0420       27.7964       35.9076       39.4111       35.1605       36.9019       32.1235       31.7492       32.5202       35.8811       35.2691       37.9628       38.8549       44.7592       46.4511        0.0000        0.0000        0.0000        0.0000        0.0000        0.0000        0.0000        0.0000        0.0000        0.0000        0.0000        0.0000        0.0000        0.0000        0.0000        0.0000        0.0000        0.0000
        0.0000        0.0000        0.0000        0.0000        0.0000        0.0000        0.0000        0.0000        0.0000        0.0000        0.0000        0.0000        0.0000        0.0000        0.0000        0.0000        0.0000        0.0000        0.0000        0.0000        0.0000        0.0000        0.0000        0.0000        0.0000        0.0000        0.0000        0.0000        0.0000        0.0000        0.0000        0.0000        0.0000        0.0000        0.0000        0.0000        0.0000        0.0000        0.0000        0.0000        0.0000        0.0000        0.0000        0.0000        0.0000        0.0000        0.0000        0.0000        0.0000        0.0000       79.7967       70.2951       69.0179       64.5416       72.2949       68.7657       61.6416       54.4656       46.3459       33.6569       27.4359       25.3189        0.0000        0.0000        0.0000        0.0000        0.0000        0.0000        0.0000        0.0000        0.0000        0.0000        0.0000        0.0000        0.0000        0.0000        0.0000        0.0000        0.0000        0.0000        0.0000        0.0000        0.0000        0.0000        0.0000        0.0000        0.0000        0.0000        0.0000        0.0000        0.0000        0.0000        0.0000        0.0000        0.0000        0.0000        0.0000        0.0000        0.0000        0.0000        0.0000        0.0000        0.0000        0.0000        0.0000        0.0000        0.0000        0.0000        0.0000        0.0000        0.0000        0.0000        0.0000        0.0000        0.0000        0.0000        0.0000        0.0000        0.0000        0.0000        0.0000        0.0000        0.0000        0.0000        0.0000        0.0000        0.0000        0.0000        0.0000        0.0000        0.0000        0.0000        0.0000        0.0000        0.0000        0.0000        0.0000        0.0000        0.0000        0.0000        0.0000        0.0000        0.0000        0.0000        0.0000        0.0000        0.0000        0.0000        0.0000        0.0000        0.0000        0.0000        0.0000        0.0000        0.0000        0.0000        0.0000        0.0000        0.0000        0.0000        0.0000        0.0000        0.0000        0.0000        0.0000        0.0000        0.0000        0.0000        0.0000       10.3950        9.9141        6.5147        5.4886       12.0757       54.6279       75.8497       41.9130       25.3582       16.8206       12.3804       11.3077       11.2280       10.9910       11.8909       12.5550       13.1513       13.1400       11.7396       12.1805       10.8359        9.2424        6.5918        7.7263        9.4105       13.2357       13.4792       14.8623       13.9905       13.2664       18.2798       20.6876       17.6158       19.9695       21.4755       28.1192       27.7033       25.4740       22.1915       19.9900       21.5856       25.7444       28.4884       26.8661       25.1454       26.4490       26.5347       27.8456       31.3174       29.0812       35.2019       33.5413       32.2631       34.9569       36.5350       35.8505       35.6359       38.7558       37.9991       39.1469       41.5980       44.4780        0.0000        0.0000        0.0000        0.0000        0.0000        0.0000        0.0000        0.0000        0.0000        0.0000        0.0000        0.0000        0.0000        0.0000       48.8597       46.5521       38.8823        0.0000
        0.0000        0.0000        0.0000        0.0000        0.0000        0.0000        0.0000        0.0000        0.0000        0.0000        0.0000        0.0000        0.0000        0.0000        0.0000        0.0000        0.0000        0.0000        0.0000        0.0000        0.0000        0.0000        0.0000        0.0000        0.0000        0.0000        0.0000        0.0000        0.0000        0.0000        0.0000        0.0000        0.0000        0.0000        0.0000        0.0000        0.0000        0.0000        0.0000        0.0000        0.0000        0.0000        0.0000        0.0000        0.0000        0.0000        0.0000        0.0000       68.6236       67.4464       68.5994       65.4861       67.3190       68.1152       57.1549       62.0226       57.4644       56.8840       53.7026       41.4744       35.1818       29.9705       32.1141        0.0000        0.0000        0.0000        0.0000        0.0000        0.0000        0.0000        0.0000        0.0000        0.0000        0.0000        0.0000        0.0000        0.0000        0.0000        0.0000        0.0000        0.0000        0.0000        0.0000        0.0000        0.0000        0.0000        0.0000        0.0000        0.0000        0.0000        0.0000        0.0000        0.0000        0.0000        0.0000        0.0000        0.0000        0.0000        0.0000        0.0000        0.0000        0.0000        0.0000        0.0000        0.0000        0.0000        0.0000        0.0000        0.0000        0.0000        0.0000        0.0000        0.0000        0.0000        0.0000        0.0000        0.0000        0.0000        0.0000        0.0000        0.0000        0.0000        0.0000        0.0000        0.0000        0.0000        0.0000        0.0000        0.0000        0.0000        0.0000        0.0000        0.0000        0.0000        0.0000        0.0000        0.0000        0.0000        0.0000        0.0000        0.0000        0.0000        0.0000        0.0000        0.0000        0.0000        0.0000        0.0000        0.0000        0.0000        0.0000        0.0000        0.0000        0.0000        0.0000        0.0000        0.0000        0.0000        0.0000        0.0000        0.0000        0.0000        0.0000        0.0000        0.0000        0.0000        0.0000        0.0000       11.1073       10.6052        8.8734        6.2053        5.9009        7.6024       11.2963       20.3621       21.1216       13.7826       12.9281       13.1545       11.7810       11.3815       11.5640       13.4137       14.3350       14.8983       15.0841       14.3003       13.7085       12.0545       11.3907        9.8356       12.6247       15.4598        9.9353       10.4926       12.5456       15.5478       15.3464       16.3820       15.4633       18.5251       18.9462       22.6949       21.4160       25.3514       27.4156       24.9858       21.6683       20.6028       22.5965       24.8930       27.3834       26.1963       28.2104       27.7165       28.0932       25.5063       25.8526       30.4085       32.7503       32.2505       35.9808       32.9682       35.0151       35.0284       43.1633       46.6621       40.9961       43.4131       45.1496       48.8757        0.0000        0.0000        0.0000        0.0000        0.0000        0.0000        0.0000        0.0000        0.0000       46.9499       48.0830       54.0144       50.7087       52.4582       45.6531       39.0289       38.9240
        0.0000        0.0000        0.0000        0.0000        0.0000        0.0000        0.0000        0.0000        0.0000        0.0000        0.0000        0.0000        0.0000        0.0000        0.0000        0.0000        0.0000        0.0000        0.0000        0.0000        0.0000        0.0000        0.0000        0.0000        0.0000        0.0000        0.0000        0.0000        0.0000        0.0000        0.0000        0.0000        0.0000        0.0000        0.0000        0.0000        0.0000        0.0000        0.0000        0.0000        0.0000        0.0000        0.0000        0.0000        0.0000        0.0000        0.0000        0.0000       64.4156       62.2184       58.9903       50.7233       49.6355       50.5669       52.1058       54.0091       57.4741       51.3102       55.5002       53.8434       43.7941       38.3046       34.1989       24.7418       17.3484       16.7362       14.6260        0.0000        0.0000        0.0000        0.0000        0.0000        0.0000        0.0000        0.0000        0.0000        0.0000        0.0000        0.0000        0.0000        0.0000        0.0000        0.0000        0.0000        0.0000        0.0000        0.0000        0.0000        0.0000        0.0000        0.0000        0.0000        0.0000        0.0000        0.0000        0.0000        0.0000        0.0000        0.0000        0.0000        0.0000        0.0000        0.0000        0.0000        0.0000        0.0000        0.0000        0.0000        0.0000        0.0000        0.0000        0.0000        0.0000        0.0000        0.0000        0.0000        0.0000        0.0000        0.0000        0.0000        0.0000        0.0000        0.0000        0.0000        0.0000        0.0000        0.0000        0.0000        0.0000        0.0000        0.0000        0.0000        0.0000        0.0000        0.0000        0.0000        0.0000        0.0000        0.0000        0.0000        0.0000        0.0000        0.0000        0.0000        0.0000        0.0000        0.0000        0.0000        0.0000        0.0000        0.0000        0.0000        0.0000        0.0000        0.0000        0.0000        0.0000        0.0000        0.0000        0.0000        0.0000        0.0000        0.0000        0.0000        0.0000        0.0000        0.0000        0.0000       10.3244        9.3835        8.4690        5.9708        5.3653        6.3950        8.4069       10.6256       16.1884       32.5425       26.3923       16.7271       13.9131       13.7476       13.1795       15.5799       15.4958       16.9626       17.4036       16.9444       15.6181       14.8240       14.8009       14.6364       17.9479       13.5812       12.7892       13.1855       16.0530       18.6026       17.5257       19.2592       18.3066       19.6554       21.1595       21.2669       20.1423       22.0391       25.3389       26.2303       18.4669       19.4171       24.7936       28.4952       26.5703       26.1204       31.1392       28.2059       28.1168       25.8566       27.7516       32.6295       31.2754       34.2932       32.8748       32.5867       34.3785       37.1652       42.5237       51.4126       48.3940       47.3946       53.1563        0.0000        0.0000        0.0000        0.0000        0.0000        0.0000       49.6745       45.4931       47.6332       42.3705       45.5601       47.7097       48.8711       48.6963       51.4161       43.4743        0.0000        0.0000
        0.0000        0.0000        0.0000        0.0000        0.0000        0.0000        0.0000        0.0000        0.0000        0.0000        0.0000        0.0000        0.0000        0.0000        0.0000        0.0000        0.0000        0.0000        0.0000        0.0000        0.0000        0.0000        0.0000        0.0000        0.0000        0.0000        0.0000        0.0000        0.0000        0.0000        0.0000        0.0000        0.0000        0.0000        0.0000        0.0000        0.0000        0.0000        0.0000        0.0000        0.0000        0.0000        0.0000        0.0000        0.0000        0.0000        0.0000        0.0000       59.0293       53.8292       51.2060       43.8638       42.6343       40.5846       37.9210       34.1880       36.1620       43.8796       44.2294       43.8507       43.3472       40.6893       32.6627       33.7732       26.7082       21.9901       23.5970       17.5413       14.3512        0.0000        0.0000        0.0000        0.0000        0.0000        0.0000        0.0000        0.0000        0.0000        0.0000        0.0000        0.0000        0.0000        0.0000        0.0000        0.0000        0.0000        0.0000        0.0000        0.0000        0.0000        0.0000        0.0000        0.0000        0.0000        0.0000        0.0000        0.0000        0.0000        0.0000        0.0000        0.0000        0.0000        0.0000        0.0000        0.0000        0.0000        0.0000        0.0000        0.0000        0.0000        0.0000        0.0000        0.0000        0.0000        0.0000        0.0000        0.0000        0.0000        0.0000        0.0000        0.0000        0.0000        0.0000        0.0000        0.0000        0.0000        0.0000        0.0000        0.0000        0.0000        0.0000        0.0000        0.0000        0.0000        0.0000        0.0000        0.0000        0.0000        0.0000        0.0000        0.0000        0.0000        0.0000        0.0000        0.0000        0.0000        0.0000        0.0000        0.0000        0.0000        0.0000        0.0000        0.0000        0.0000        0.0000        0.0000        0.0000        0.0000        0.0000        0.0000        0.0000        0.0000        0.0000        0.0000        0.0000        0.0000        0.0000        0.0000       10.1195        9.1814        8.7396        7.8234        8.5078        9.6016       10.7224       19.7615       93.7591      122.8613       58.5610       34.1271       14.2625       14.8436       13.8001       16.0957       16.8102       19.1835       18.5572       18.1186       18.2153       18.3313       18.3841       17.2850       16.2170       14.7590       11.7971       11.8213       15.3320       17.8694       15.3798       14.4343       14.5205       14.6393       15.3411       24.5360       23.6366       22.4998       22.5047       31.9382       22.0219       21.2647       26.8808       29.2426       27.9853       23.2023       29.7921       31.8413       29.9271       27.0395       29.9211       28.9999       31.3122       27.6000       28.4570       31.7304       28.5330       32.4843       31.4757       38.5318       43.9432       46.8011       44.9238       47.0881       49.8168       50.7550       44.5247       38.5382       41.5128       39.1551       40.5366       42.9732       40.7829       41.9108       41.2181       45.1109       44.5570       43.6051       44.1236        0.0000        0.0000
        0.0000        0.0000        0.0000        0.0000        0.0000        0.0000        0.0000        0.0000        0.0000        0.0000        0.0000        0.0000        0.0000        0.0000        0.0000        0.0000        0.0000        0.0000        0.0000        0.0000        0.0000        0.0000        0.0000        0.0000        0.0000        0.0000        0.0000        0.0000        0.0000        0.0000        0.0000        0.0000        0.0000        0.0000        0.0000        0.0000        0.0000        0.0000        0.0000        0.0000        0.0000        0.0000        0.0000        0.0000        0.0000        0.0000        0.0000        0.0000       51.7885       49.6364       50.7622       39.9095       37.0206       34.8627       35.2248       40.2062       48.8181       41.0491       40.6730       43.3439       40.0397       37.1604       33.1774       35.2021       32.6431       29.9890       31.2764       23.9987       17.5683       15.1291        0.0000        0.0000        0.0000        0.0000        0.0000        0.0000        0.0000        0.0000        0.0000        0.0000        0.0000        0.0000        0.0000        0.0000        0.0000        0.0000        0.0000        0.0000        0.0000        0.0000        0.0000        0.0000        0.0000        0.0000        0.0000        0.0000        0.0000        0.0000        0.0000        0.0000        0.0000        0.0000        0.0000        0.0000        0.0000        0.0000        0.0000        0.0000        0.0000        0.0000        0.0000        0.0000        0.0000        0.0000        0.0000        0.0000        0.0000        0.0000        0.0000        0.0000        0.0000        0.0000        0.0000        0.0000        0.0000        0.0000        0.0000        0.0000        0.0000        0.0000        0.0000        0.0000        0.0000        0.0000        0.0000        0.0000        0.0000        0.0000        0.0000        0.0000        0.0000        0.0000        0.0000        0.0000        0.0000        0.0000        0.0000        0.0000        0.0000        0.0000        0.0000        0.0000        0.0000        0.0000        0.0000        0.0000        0.0000        0.0000        0.0000        0.0000        0.0000        0.0000        0.0000        0.0000        0.0000        0.0000        0.0000        0.0000        0.0000        9.4979        9.3033       10.2501       12.9028       14.8529        0.0000       20.4761       83.1440       85.7122        0.0000        0.0000        0.0000       12.6663       13.1669       14.5169       17.8721       18.9453       19.1063       19.0753       19.8000       19.5968       19.1395       17.3644       18.2136       15.3287       13.6958       12.3464       18.1009       17.0766       13.1659       13.2842       18.8955       16.5392       15.8130       18.7017       22.0181       25.4868       31.9475       32.4361       23.6979       21.9782       23.6404       29.3324       28.9097       25.2668       32.7497       38.4511       28.2114       27.2555       32.6267       21.1617       22.6003       21.0294       24.3534       26.4995       20.9487       24.3105       28.7150       34.3320       40.5142       46.7296       48.1454       50.1442       50.4084       47.0891       39.5074       40.4187       42.1960       39.7228       43.1611       50.7430       49.0575       48.9146       44.6970       44.4925       44.6917       42.6289       38.4905        0.0000        0.0000
        0.0000        0.0000        0.0000        0.0000        0.0000        0.0000        0.0000        0.0000        0.0000        0.0000        0.0000        0.0000        0.0000        0.0000        0.0000        0.0000        0.0000        0.0000        0.0000        0.0000        0.0000        0.0000        0.0000        0.0000        0.0000        0.0000        0.0000        0.0000        0.0000        0.0000        0.0000        0.0000        0.0000        0.0000        0.0000        0.0000        0.0000        0.0000       75.4321       67.9445       58.4405        0.0000        0.0000        0.0000        0.0000        0.0000        0.0000        0.0000       46.9369       44.9470       46.6040       35.1714       33.5835       35.8907       50.5288       71.2525       84.1723       45.9278       35.4874       36.5965       34.6852       31.7402       31.7649       34.8206       35.3825       33.9555       31.5642       26.9889       25.1952       17.2740        0.0000        0.0000        0.0000        0.0000        0.0000        0.0000        0.0000        0.0000        0.0000        0.0000        0.0000        0.0000        0.0000        0.0000        0.0000        0.0000        0.0000        0.0000        0.0000        0.0000        0.0000        0.0000        0.0000        0.0000        0.0000        0.0000        0.0000        0.0000        0.0000        0.0000        0.0000        0.0000        0.0000        0.0000        0.0000        0.0000        0.0000        0.0000        0.0000        0.0000        0.0000        0.0000        0.0000        0.0000        0.0000        0.0000        0.0000        0.0000        0.0000        0.0000        0.0000        0.0000        0.0000        0.0000        0.0000        0.0000        0.0000        0.0000        0.0000        0.0000        0.0000        0.0000        0.0000        0.0000        0.0000        0.0000        0.0000        0.0000        0.0000        0.0000        0.0000        0.0000        0.0000        0.0000        0.0000        0.0000        0.0000        0.0000        0.0000        0.0000        0.0000        0.0000        0.0000        0.0000        0.0000        0.0000        0.0000        0.0000        0.0000        0.0000        0.0000        0.0000        0.0000        0.0000        0.0000        0.0000        0.0000        0.0000        0.0000        0.0000        0.0000        0.0000        0.0000        0.0000        0.0000        0.0000        0.0000        0.0000        0.0000        0.0000        0.0000        0.0000        0.0000       14.9393       18.3586       19.3837       19.8841       20.5341       21.6162       21.8262       21.5971       18.0787       18.9145       17.2306       19.5794       16.5607       18.0622       14.9221       12.4049       17.2232       22.9510       22.9543       16.2742       17.4146       22.3829       24.7222       29.8507       33.0891       27.1422       23.0522       24.9146       30.2296       31.5478       28.4604       26.5203       30.2251       28.9259       31.9888       28.6839       22.8155       17.1607       21.1728       28.2921       33.1584       26.0798       25.6039       25.6778       34.1266       39.9444       51.1769       56.4835       54.0695       42.7237       39.3117       42.9092       41.9583       44.8968       41.7231       41.1729       46.8346       49.9658       51.5686       49.0565       48.4334       46.4330       44.9469        0.0000        0.0000        0.0000
        0.0000        0.0000        0.0000        0.0000        0.0000        0.0000        0.0000        0.0000        0.0000        0.0000        0.0000        0.0000        0.0000        0.0000        0.0000        0.0000        0.0000        0.0000        0.0000        0.0000        0.0000        0.0000        0.0000        0.0000        0.0000        0.0000        0.0000        0.0000        0.0000        0.0000        0.0000        0.0000        0.0000        0.0000        0.0000        0.0000        0.0000        0.0000       97.1532      128.4837      150.2256      122.2077       64.7414       61.7395       55.7898       55.5775       69.7621       84.0369       65.2601       41.7008       35.6812       30.8246       27.9254       27.6630       54.9088       74.4023       41.9806       46.0129       30.1193       26.5380       26.9600       27.3167       30.2939       29.5565       27.8114       26.6290       25.8388       25.1684       22.3436       17.7549       14.5976       10.4274        0.0000        0.0000        0.0000        0.0000        0.0000        0.0000        0.0000        0.0000        0.0000        0.0000        0.0000        0.0000        0.0000        0.0000        0.0000        0.0000        0.0000        0.0000        0.0000        0.0000        0.0000        0.0000        0.0000        0.0000        0.0000        0.0000        0.0000        0.0000        0.0000        0.0000        0.0000        0.0000        0.0000        0.0000        0.0000        0.0000        0.0000        0.0000        0.0000        0.0000        0.0000        0.0000        0.0000        0.0000        0.0000        0.0000        0.0000        0.0000        0.0000        0.0000        0.0000        0.0000        0.0000        0.0000        0.0000        0.0000        0.0000        0.0000        0.0000        0.0000        0.0000        0.0000        0.0000        0.0000        0.0000        0.0000        0.0000        0.0000        0.0000        0.0000        0.0000        0.0000        0.0000        0.0000        0.0000        0.0000        0.0000        0.0000        0.0000        0.0000        0.0000        0.0000        0.0000        0.0000        0.0000        0.0000        0.0000        0.0000        0.0000        0.0000        0.0000        0.0000        0.0000        0.0000        0.0000        0.0000        0.0000        0.0000        0.0000        0.0000        0.0000        0.0000        0.0000        0.0000        0.0000        0.0000        0.0000        0.0000        0.0000        0.0000        0.0000        0.0000       19.4641       20.4160       21.5864       20.5213       22.5641       22.5822       23.7549       22.4904       18.0218       16.1947       30.1079       25.7138       19.2882       14.6358       17.6677       20.9188       19.9215       18.6980       14.7506       17.2845       21.6987       24.9074       27.4924       34.3164       30.8876       26.3780       26.3469       32.8838       31.5246       27.3471       26.5245       31.3637       27.6557       27.8117       21.7947       21.9992       21.3604       19.4695       19.3840       24.4361       25.8210       27.1222       31.4923       40.0080       41.3877       49.0336       50.3102       43.9610       47.2998       45.7915       43.5433       37.8492       41.2840       44.9723       47.1961       50.6459       51.3579       55.6466       55.1080       54.4728       54.8062        0.0000        0.0000        0.0000        0.0000
        0.0000        0.0000        0.0000        0.0000        0.0000        0.0000        0.0000        0.0000        0.0000        0.0000        0.0000        0.0000        0.0000        0.0000        0.0000        0.0000        0.0000        0.0000        0.0000        0.0000        0.0000        0.0000        0.0000        0.0000        0.0000        0.0000        0.0000        0.0000        0.0000        0.0000        0.0000        0.0000        0.0000        0.0000        0.0000        0.0000        0.0000       56.2447       56.1594       61.8321       77.3092       85.3126       64.4631       44.1644       47.3516       51.6813       38.8850       32.4098       24.2009       21.9076       20.6279       19.3935       17.7663       19.9041       16.8225       32.1186       56.1161       17.7457       13.6445       21.2878       35.1166       26.6584       31.3940       30.7919       30.4896       34.7028       27.8242       25.6197       25.1681       22.0905       19.4557       12.1152        0.0000        0.0000        0.0000        0.0000        0.0000        0.0000        0.0000        0.0000        0.0000        0.0000        0.0000        0.0000        0.0000        0.0000        0.0000        0.0000        0.0000        0.0000        0.0000        0.0000        0.0000        0.0000        0.0000        0.0000        0.0000        0.0000        0.0000        0.0000        0.0000        0.0000        0.0000        0.0000        0.0000        0.0000        0.0000        0.0000        0.0000        0.0000        0.0000        0.0000        0.0000        0.0000        0.0000        0.0000        0.0000        0.0000        0.0000        0.0000        0.0000        0.0000        0.0000        0.0000        0.0000        0.0000        0.0000        0.0000        0.0000        0.0000        0.0000        0.0000        0.0000        0.0000        0.0000        0.0000        0.0000        0.0000        0.0000        0.0000        0.0000        0.0000        0.0000        0.0000        0.0000        0.0000        0.0000        0.0000        0.0000        0.0000        0.0000        0.0000        0.0000        0.0000        0.0000        0.0000        0.0000        0.0000        0.0000        0.0000        0.0000        0.0000        0.0000        0.0000        0.0000        0.0000        0.0000        0.0000        0.0000        0.0000        0.0000        0.0000        0.0000        0.0000        0.0000        0.0000        0.0000        0.0000        0.0000       15.8985       15.0334       15.6619       17.7595       16.9303        0.0000       22.1137       23.4559       17.2031       19.8594       19.9698       20.4151       23.1596       19.8471       19.7325       21.2727       21.3532       25.4252       15.5747       15.5790       14.5452       10.6969       11.1084        8.4404       23.4258       29.3646       24.4157       23.6648       24.6959       24.3798       28.5254       31.7767       31.6529       26.2459       22.7665       21.4400       23.8352       23.1089       24.6412       25.1710       21.3263       19.7929       20.1868       21.6553       22.1004       21.3921       25.5849       30.3602       34.9123       38.3962       38.3640       41.3718       46.1827       48.8079       47.6169       45.3160       47.7907       55.5076       57.4566       59.9804       65.1512       69.0996       75.4280       76.8226       55.4586       53.6679        0.0000        0.0000        0.0000        0.0000
        0.0000        0.0000        0.0000        0.0000        0.0000        0.0000        0.0000        0.0000        0.0000        0.0000        0.0000        0.0000        0.0000        0.0000        0.0000        0.0000        0.0000        0.0000        0.0000        0.0000        0.0000        0.0000        0.0000        0.0000        0.0000        0.0000        0.0000        0.0000        0.0000        0.0000        0.0000        0.0000        0.0000        0.0000        0.0000        0.0000        0.0000       53.4230       51.7144       58.3352       58.0890       56.7011       56.5667       70.8813       51.3724       32.6367       28.0062       18.6345       21.5416       21.9390       29.2799       31.3402       18.2633       13.9266       14.6023       21.8142       22.0927       19.4804       15.9998       18.0571       23.8832       22.3318       30.5935       32.0846       32.2193       30.0056       30.0238       29.5562       26.8321       24.2655       20.0175       13.5335        9.3978        0.0000        0.0000        0.0000        0.0000        0.0000        0.0000        0.0000        0.0000        0.0000        0.0000        0.0000        0.0000        0.0000        0.0000        0.0000        0.0000        0.0000        0.0000        0.0000        0.0000        0.0000        0.0000        0.0000        0.0000        0.0000        0.0000        0.0000        0.0000        0.0000        0.0000        0.0000        0.0000        0.0000        0.0000        0.0000        0.0000        0.0000        0.0000        0.0000        0.0000        0.0000        0.0000        0.0000        0.0000        0.0000        0.0000        0.0000        0.0000        0.0000        0.0000        0.0000        0.0000        0.0000        0.0000        0.0000        0.0000        0.0000        0.0000        0.0000        0.0000        0.0000        0.0000        0.0000        0.0000        0.0000        0.0000        0.0000        0.0000        0.0000        0.0000        0.0000        0.0000        0.0000        0.0000        0.0000        0.0000        0.0000        0.0000        0.0000        0.0000        0.0000        0.0000        0.0000        0.0000        0.0000        0.0000        0.0000        0.0000        0.0000        0.0000        0.0000        0.0000        0.0000        0.0000        0.0000        0.0000        0.0000        0.0000        0.0000        0.0000        0.0000        0.0000        7.5263        7.1266        9.6470       10.6660       11.8074       13.7625       15.8833       19.0132       18.6169       21.5793       23.5846       25.0383       20.6204       22.8150       22.2834       19.7408       21.9974       26.7073       24.7899       18.5506       23.4112       12.7264       15.2308       10.9861        8.6396        9.0183        8.9532       10.1166       31.3931       24.6700       13.6621       27.4469       33.1096       38.0459       26.7042       33.1667       29.9572       25.1531       20.6380       20.3376       23.3809       22.1626       22.1378       25.2137       22.7182       20.2006       20.9503       21.4089       20.9302       21.3641       26.4552       28.2331       32.4032       34.1416       38.9489       41.0191       44.9816       46.1271       48.4247       47.4618       51.0941       56.9890       59.9907       60.9045       72.2534       71.1636       76.7072       78.5263       57.9796        0.0000        0.0000        0.0000        0.0000        0.0000
        0.0000        0.0000        0.0000        0.0000        0.0000        0.0000        0.0000        0.0000        0.0000        0.0000        0.0000        0.0000        0.0000        0.0000        0.0000        0.0000        0.0000        0.0000        0.0000        0.0000        0.0000        0.0000        0.0000        0.0000        0.0000        0.0000        0.0000        0.0000        0.0000        0.0000        0.0000        0.0000        0.0000        0.0000        0.0000        0.0000       45.9778       47.3759       47.5853       53.0747       53.5833       51.3891       54.6656       74.4758       35.6652       24.8133       25.4946       24.8472       25.7321        9.1614        9.3539       10.2493        8.3981        9.2338       13.3415       14.3511       13.4501       16.3702       14.7836       15.6560       18.3329       19.4624       19.5366       22.7116       24.3894       26.7851       23.8900       20.0764       17.2731       16.2911       14.1095        9.9894        0.0000        0.0000        0.0000        0.0000        0.0000        0.0000        0.0000        0.0000        0.0000        0.0000        0.0000        0.0000        0.0000        0.0000        0.0000        0.0000        0.0000        0.0000        0.0000        0.0000        0.0000        0.0000        0.0000        0.0000        0.0000        0.0000        0.0000        0.0000        0.0000        0.0000        0.0000        0.0000        0.0000        0.0000        0.0000        0.0000        0.0000        0.0000        0.0000        0.0000        0.0000        0.0000        0.0000        0.0000        0.0000        0.0000        0.0000        0.0000        0.0000        0.0000        0.0000        0.0000        0.0000        0.0000        0.0000        0.0000        0.0000        0.0000        0.0000        0.0000        0.0000        0.0000        0.0000        0.0000        0.0000        0.0000        0.0000        0.0000        0.0000        0.0000        0.0000        0.0000        0.0000        0.0000        0.0000        0.0000        0.0000        0.0000        0.0000        0.0000        0.0000        0.0000        0.0000        0.0000        0.0000        0.0000        0.0000        0.0000        0.0000        0.0000        0.0000        0.0000        0.0000        0.0000        0.0000        0.0000        0.0000        0.0000        0.0000        0.0000        6.7813        7.3903        6.7618        7.0533        8.6069       11.0526       10.4669       11.1451       14.0316       17.1779       18.0684       18.4561       19.4994       20.8436       24.2996       21.0367       21.6425       25.0788       21.5390       22.9437       23.4394       25.0670       14.8510       10.3602       10.6742       10.1022        8.3749        9.6942        8.1736        7.7332        8.0325       25.3323       26.3361       13.9620       31.4518       28.2846       29.9971       28.7585       25.4723       22.3779       20.7288       21.4894       20.4168       20.8368       22.6181       23.6389       28.5317       25.7911       22.5037       23.8332       24.9089       23.3977       21.0579       22.5812       32.8524       42.5363       41.9757       38.9852       40.6063       47.3455       48.2036       53.2796       54.0460       56.1834       57.7837       60.1772       75.4452       90.9478       89.1079       97.4196       98.9733       73.9035        0.0000        0.0000        0.0000        0.0000        0.0000
        0.0000        0.0000        0.0000        0.0000        0.0000        0.0000        0.0000        0.0000        0.0000        0.0000        0.0000        0.0000        0.0000        0.0000        0.0000        0.0000        0.0000        0.0000        0.0000        0.0000        0.0000        0.0000        0.0000        0.0000        0.0000        0.0000        0.0000        0.0000        0.0000        0.0000        0.0000        0.0000        0.0000        0.0000        0.0000       40.7585       38.9814       38.8381       37.8992       43.9404       44.9845       42.3635       38.7175       29.6244       25.0657       24.4965       24.5494       10.0445       10.0650       10.4959       19.3538       30.0689       10.5098       11.9822       10.8191       11.0143       11.2594       12.0447       10.0258       13.5949       15.0448       15.3390       16.5221       18.9339       19.1434       20.3153       19.8525       19.2709       16.4648       13.5316       11.3282        8.4642        0.0000        0.0000        0.0000        0.0000        0.0000        0.0000        0.0000        0.0000        0.0000        0.0000        0.0000        0.0000        0.0000        0.0000        0.0000        0.0000        0.0000        0.0000        0.0000        0.0000        0.0000        0.0000        0.0000        0.0000        0.0000        0.0000        0.0000        0.0000        0.0000        0.0000        0.0000        0.0000        0.0000        0.0000        0.0000        0.0000        0.0000        0.0000        0.0000        0.0000        0.0000        0.0000        0.0000        0.0000        0.0000        0.0000        0.0000        0.0000        0.0000        0.0000        0.0000        0.0000        0.0000        0.0000        0.0000        0.0000        0.0000        0.0000        0.0000        0.0000        0.0000        0.0000        0.0000        0.0000        0.0000        0.0000        0.0000        0.0000        0.0000        0.0000        0.0000        0.0000        0.0000        0.0000        0.0000        0.0000        0.0000        0.0000        0.0000        0.0000        0.0000        0.0000        0.0000        0.0000        0.0000        0.0000        0.0000        0.0000        0.0000        0.0000        0.0000        0.0000        0.0000        0.0000        0.0000        0.0000        0.0000        0.0000        0.0000        6.4584        6.7689        6.8137        6.7282        6.4159        7.9032       11.0115        9.6579        9.3782       12.1668       15.6006       15.4272       14.3662       15.3011       20.7073       20.8719       16.4778       21.5316       18.7680       21.0887       26.6875       30.2273       13.3922        7.1863        8.3647        9.3863        8.3817        6.0978        6.5544        6.2874        7.3646        7.0946       16.7385       24.2075       19.6515       15.4787       27.3112       26.0967       29.2226       25.4461       21.0706       18.2709       18.2197       19.4735       19.6890       19.9119       21.5659       27.9297       26.0560       23.6870       24.9264       28.2839       27.5973       26.6085       30.3418       35.4081       41.5555       44.3464       43.7809       46.3561       51.0492       56.4989       67.2622       71.7721       77.4189       78.7361       77.1806       75.0639       99.1061      105.1862      112.7728      127.0445       93.2969        0.0000        0.0000        0.0000        0.0000        0.0000
        0.0000        0.0000        0.0000        0.0000        0.0000        0.0000        0.0000        0.0000        0.0000        0.0000        0.0000        0.0000        0.0000        0.0000        0.0000        0.0000        0.0000        0.0000        0.0000        0.0000        0.0000        0.0000        0.0000        0.0000        0.0000        0.0000        0.0000        0.0000        0.0000        0.0000        0.0000        0.0000        0.0000        0.0000        0.0000       17.6496       18.7370       39.3500       41.7953       29.6037       26.2779       24.4275       23.8501       15.9699       20.2787       11.2576       12.2381       13.5288        7.5074       85.6296      162.0979      164.1826       76.3583       17.0280       13.7686        3.2401        2.8305        3.1501        2.6175       10.8282       11.8697       12.2569       12.3295       13.7863       13.8040       13.4109       12.6219       16.0257       15.7212       13.3775       11.3547        8.4946        0.0000        0.0000        0.0000        0.0000        0.0000        0.0000        0.0000        0.0000        0.0000        0.0000        0.0000        0.0000        0.0000        0.0000        0.0000        0.0000        0.0000        0.0000        0.0000        0.0000        0.0000        0.0000        0.0000        0.0000        0.0000        0.0000        0.0000        0.0000        0.0000        0.0000        0.0000        0.0000        0.0000        0.0000        0.0000        0.0000        0.0000        0.0000        0.0000        0.0000        0.0000        0.0000        0.0000        0.0000        0.0000        0.0000        0.0000        0.0000        0.0000        0.0000        0.0000        0.0000        0.0000        0.0000        0.0000        0.0000        0.0000        0.0000        0.0000        0.0000        0.0000        0.0000        0.0000        0.0000        0.0000        0.0000        0.0000        0.0000        0.0000        0.0000        0.0000        0.0000        0.0000        0.0000        0.0000        0.0000        0.0000        0.0000        0.0000        0.0000        0.0000        0.0000        0.0000        0.0000        0.0000        0.0000        0.0000        0.0000        0.0000        0.0000        0.0000        0.0000        0.0000        0.0000        0.0000        0.0000        0.0000        0.0000        7.2888        6.7165        6.1078        5.4773        5.1544        4.9915        5.3555        5.2898        5.6936        4.6474        7.1862        9.8718       10.9706        8.9223       11.1427       14.6690       13.5698       18.5456       20.1721       26.3564       30.4443       29.2920       28.2148       22.5576       18.5658       11.0170        8.9295        6.7872        4.5818        5.4917        5.8563        6.5122       18.1052        9.1946        8.6947       10.6770        9.6476        8.2770       10.2494       19.5196       20.4092       14.9114       17.6972       27.5386       32.1406       21.3584       27.1119       15.5277       30.1728       25.2637       27.6759       29.0590       30.1330       28.7206       30.6510       32.6011       37.0316       44.0778       48.2463       48.3240       48.0697       50.1163       52.8181       60.9029       67.9599       83.4866       91.7549       99.0260      100.1712      116.0859      117.6093      107.0714      106.6716        0.0000        0.0000        0.0000        0.0000        0.0000        0.0000
        0.0000        0.0000        0.0000        0.0000        0.0000        0.0000        0.0000        0.0000        0.0000        0.0000        0.0000        0.0000        0.0000        0.0000        0.0000        0.0000        0.0000        0.0000        0.0000        0.0000        0.0000        0.0000        0.0000        0.0000        0.0000        0.0000        0.0000        0.0000        0.0000        0.0000        0.0000        0.0000        0.0000        0.0000        0.0000       18.0083       11.9643       24.3611       23.6254       25.6976       23.1377       30.8097       18.5447       10.8430       13.8257       27.2176       14.8357        9.8799        6.4001       37.7590       49.6994       71.2341       19.5693        9.9576        6.7805        2.8780        2.8609        3.1355        2.5607        9.5276       10.5450       11.4704       11.1264       12.3156       12.1805       11.9721       11.5032       14.2749       13.6969       13.5072       13.5670        0.0000        0.0000        0.0000        0.0000        0.0000        0.0000        0.0000        0.0000        0.0000        0.0000        0.0000        0.0000        0.0000        0.0000        0.0000        0.0000        0.0000        0.0000        0.0000        0.0000        0.0000        0.0000        0.0000        0.0000        0.0000        0.0000        0.0000        0.0000        0.0000        0.0000        0.0000        0.0000        0.0000        0.0000        0.0000        0.0000        0.0000        0.0000        0.0000        0.0000        0.0000        0.0000        0.0000        0.0000        0.0000        0.0000        0.0000        0.0000        0.0000        0.0000        0.0000        0.0000        0.0000        0.0000        0.0000        0.0000        0.0000        0.0000        0.0000        0.0000        0.0000        0.0000        0.0000        0.0000        0.0000        0.0000        0.0000        0.0000        0.0000        0.0000        0.0000        0.0000        0.0000        0.0000        0.0000        0.0000        0.0000        0.0000        0.0000        0.0000        0.0000        0.0000        0.0000        0.0000        0.0000        0.0000        0.0000        0.0000        0.0000        0.0000        0.0000        0.0000        0.0000        0.0000        4.3995        4.8371        0.0000        6.4186        6.2938        5.5160        4.9470        4.7991        4.7640        4.6799       11.2588       49.3019       40.6592       11.5950        3.7668        4.3188        6.8556        8.5324       10.3419       11.5461       10.7838       11.1387       18.5167       17.5605       15.4982       13.6617       14.1616       18.9678       22.5781       12.1142        6.6802        5.8087        5.1813        4.6698        4.8994        3.8742        5.1307       17.8300        6.8946        7.6504       13.8443       16.3723        8.9547        8.4839       11.9013       15.9441        8.2248       18.0552       18.8550       17.5571       19.4216       18.3054       24.6919       23.3368       27.0091       27.4666       34.3340       36.9940       33.2303       29.4347       33.9143       35.0370       46.4237       52.2378       56.8428       60.6500       61.9445       61.0877       70.3976       80.0970      102.6136      114.1987      121.9728      122.9416      134.7767      130.4733      122.6636        0.0000        0.0000        0.0000        0.0000        0.0000        0.0000        0.0000
        0.0000        0.0000        0.0000        0.0000        0.0000        0.0000        0.0000        0.0000        0.0000        0.0000        0.0000        0.0000        0.0000        0.0000        0.0000        0.0000        0.0000        0.0000        0.0000        0.0000        0.0000        0.0000        0.0000        0.0000        0.0000        0.0000        0.0000        0.0000        0.0000       94.1525       92.3797       73.2247       56.1289       43.8088       30.0434       18.2995       12.3839       11.7770       10.3596       17.5810       20.5995       17.6934       18.7369        9.8891        9.1402        9.5411       12.4707       12.0140        9.2881       10.1648       10.7006       11.4131       10.2271        8.5578        6.7933        2.4189        2.1287        2.0675        2.1994        8.1523        9.0589        9.9661       10.3890       11.2925       11.1512       11.0370       10.6422       13.1245       12.9163       17.8796       13.8860        9.7729        7.6282        0.0000        0.0000        0.0000        0.0000        0.0000        0.0000        0.0000        0.0000        0.0000        0.0000        0.0000        0.0000        0.0000        0.0000        0.0000        0.0000        0.0000        0.0000        0.0000        0.0000        0.0000        0.0000        0.0000        0.0000        0.0000        0.0000        0.0000        0.0000        0.0000        0.0000        0.0000        0.0000        0.0000        0.0000        0.0000        0.0000        0.0000        0.0000        0.0000        0.0000        0.0000        0.0000        0.0000        0.0000        0.0000        0.0000        0.0000        0.0000        0.0000        0.0000        0.0000        0.0000        0.0000        0.0000        0.0000        0.0000        0.0000        0.0000        0.0000        0.0000        0.0000        0.0000        0.0000        0.0000        0.0000        0.0000        0.0000        0.0000        0.0000        0.0000        0.0000        0.0000        0.0000        0.0000        0.0000        0.0000        0.0000        0.0000        0.0000        0.0000        0.0000        0.0000        0.0000        0.0000        0.0000        0.0000        0.0000        0.0000        0.0000        0.0000        0.0000        3.7637        3.7913        4.1288        4.9942        5.2228        4.8746        4.5627        4.2149        4.6043        4.1413        4.4080       21.3640       76.9462       54.6295       16.9772        4.0559        4.4876        6.8778       11.8199       12.3355       10.3100       10.5373       10.5081       16.5381       14.3681       10.8846        8.2843       11.4233       13.1370       11.6130       41.0171        6.0365        5.5987        6.5523        5.8304        4.5587        4.6572        5.3229        9.3043       19.9010       11.2171       12.3149       15.2732       21.1252        8.1484       15.6830       19.7293       12.2542       14.4614       14.5091       17.2524       22.9788       26.5091       24.8169       24.9984       28.6905       32.1628       35.3319       35.9472       46.8998       33.5723       41.9334       53.6993       55.4361       58.9583       60.7217       60.9650       54.9493       54.6293       64.4321       68.8882       90.4338       98.9566      108.1916      117.6947      133.3650      135.7241        0.0000        0.0000        0.0000        0.0000        0.0000        0.0000        0.0000        0.0000
        0.0000        0.0000        0.0000        0.0000        0.0000        0.0000        0.0000        0.0000        0.0000        0.0000        0.0000        0.0000        0.0000        0.0000        0.0000        0.0000        0.0000        0.0000        0.0000        0.0000        0.0000        0.0000        0.0000        0.0000        0.0000        0.0000       98.9309      102.0272       87.2685       77.8019       74.5779       44.4026       33.1549       29.6098       26.5650       14.8146       14.7515       17.1583       15.4298       16.8927       16.5759       13.7860       15.8140       13.4131       12.1141       15.8123       15.3612       12.0281        9.0781        9.0574        8.4869       11.7395       13.1838       12.4124        7.9931        3.1368        1.8488        1.7113        1.7822        7.2242        7.9436        8.4169        9.1454       10.6941       10.3637       10.4086       10.1826       12.9241       12.7731       24.1180       19.9308       10.0087        9.7343       10.4278        9.7516        5.0794        4.8852        2.8056        2.6422        0.8909        0.5702        0.4948        0.0000        0.0000        0.0000        0.0000        0.0000        0.0000        0.0000        0.0000        0.0000        0.0000        0.0000        0.0000        0.0000        0.0000        0.0000        0.0000        0.0000        0.0000        0.0000        0.0000        0.0000        0.0000        0.0000        0.0000        0.0000        0.0000        0.0000        0.0000        0.0000        0.0000        0.0000        0.0000        0.0000        0.0000        0.0000        0.0000        0.0000        0.0000        0.0000        0.0000        0.0000        0.0000        0.0000        0.0000        0.0000        0.0000        0.0000        0.0000        0.0000        0.0000        0.0000        0.0000        0.0000        0.0000        0.0000        0.0000        0.0000        0.0000        0.0000        0.0000        0.0000        0.0000        0.0000        0.0000        0.0000        0.0000        0.0000        0.0000        0.0000        0.0000        0.0000        3.4573        3.2911        3.0684        3.1722        3.4606        0.0000        0.0000        0.0000        0.0000        3.3231        3.2232        3.3033        3.4632        3.8956        4.9961        4.9012        4.8103        5.0874        4.7777        4.2142        4.5803        4.8576        3.8670        8.9387        8.2520        4.0679        4.5261        4.9970        8.9283       13.7406       13.3145       14.0109       12.9019       12.0086       13.5105       12.8127       10.7205       11.3010        9.2781        9.0796        9.2801       37.4746        6.3025        6.6044        8.5092        7.9406        7.7707        6.2009        5.6418        9.4429       26.6535       16.8743       12.9415       11.8618        9.4643       18.4958       20.9126       13.1021       18.3049       25.5395       16.2311       17.9620       26.1774       30.9080       27.9700       30.4886       31.1804       30.9681       31.3738       32.2716       47.1596       45.8786       51.8294       51.9805       57.3327       58.6547       58.6126       57.8509       57.5063       57.0975       63.4464       70.4990       97.4015      115.0068      119.3397      122.0820      138.9961      146.3348        0.0000        0.0000        0.0000        0.0000        0.0000        0.0000        0.0000        0.0000
        0.0000        0.0000        0.0000        0.0000        0.0000        0.0000        0.0000        0.0000        0.0000        0.0000        0.0000        0.0000        0.0000        0.0000        0.0000        0.0000        0.0000        0.0000        0.0000        0.0000        0.0000        0.0000        0.0000        0.0000        0.0000      118.2552      100.5413       52.9963       46.3063       37.5873       42.5628       30.5882       26.5456       24.1183       19.8980       17.4429       16.9074       22.4617       28.6848       21.8436       19.9969       14.7185       19.6319       17.1099       21.0171       21.1258       15.6483       12.3586       10.0434       10.0133        9.4033        7.9924        9.6862        8.6019        6.1731       10.4272       10.6601        2.6776        3.4715        6.8316        7.2565        8.1935        8.5970       11.0880       12.0392       10.8095       10.2704       12.5781       13.7957       13.5341       16.6823       10.6648       10.9579        8.1993        7.2259        4.6260        3.9437        3.8839        3.7306        0.9461        0.8895        1.3719        1.3736        0.5837        0.0000        0.0000        0.0000        0.0000        0.0000        0.0000        0.0000        0.0000        0.0000        0.0000        0.0000        0.0000        0.0000        0.0000        0.0000        0.0000        0.0000        0.0000        0.0000        0.0000        0.0000        0.0000        0.0000        0.0000        0.0000        0.0000        0.0000        0.0000        0.0000        0.0000        0.0000        0.0000        0.0000        0.0000        0.0000        0.0000        0.0000        0.0000        0.0000        0.0000        0.0000        0.0000        0.0000        0.0000        0.0000        0.0000        0.0000        0.0000        0.0000        0.0000        0.0000        0.0000        0.0000        0.0000        0.0000        0.0000        0.0000        0.0000        0.0000        0.0000        0.0000        0.0000        0.0000        0.0000        0.0000        0.0000        0.0000        0.0000        2.0104        1.9222        2.0858        2.6513        3.2559        3.7236        3.4041        3.2653        3.1534        2.8481        2.4175        2.1783        1.9421        2.1380        2.4935        3.7200        4.3589        4.1035        4.0821        4.5392        4.4703        5.0521        5.4024        4.9467        4.4328        5.0231        5.6666        7.1259        7.6106       11.1851       13.5836       12.8906       13.3760       11.6091       10.1633       11.9646       13.0492       12.7790       11.6069       15.0997        9.0754        9.8413       10.3164       11.1588       12.0361       12.3101       34.2868        6.7352        5.3764       25.8157       26.4905       11.5910       10.4381       13.4481       12.9139       14.4801       19.5014       23.1419       24.1995       26.7991       22.2739       21.2879       23.6470       37.4218       33.3513       35.4653       40.5923       38.5889       31.6366       34.6571       35.9164       35.7148       38.2436       43.6979       42.3464       52.3292       60.6963       62.2212       66.1846       62.7833       62.2346       69.4575        0.0000        0.0000      122.3123      121.5685      117.5737      113.1104        0.0000        0.0000        0.0000        0.0000        0.0000        0.0000        0.0000        0.0000        0.0000
        0.0000        0.0000        0.0000        0.0000        0.0000        0.0000        0.0000        0.0000        0.0000        0.0000        0.0000        0.0000        0.0000        0.0000        0.0000        0.0000        0.0000        0.0000        0.0000        0.0000        0.0000        0.0000        0.0000        0.0000        0.0000        0.0000       73.9273       58.6076       48.3499       40.5200       38.4611       43.0343       36.9113       20.7492       17.3844       14.9531       16.1515       20.9657       22.9189       20.5404       19.4458       19.7711       20.0789       26.5475       24.3977       22.2405       17.9425       12.9037       11.3646       11.2733       10.4883        7.1150        6.5013        6.4309       10.1118       13.1816       16.5963        3.0204        3.1504        5.4068        6.7704        7.5826        8.5693        8.6478        9.7759       11.3202       10.9977       14.6586       15.2155       14.1430       11.6404        7.5227        7.0479        6.7658        7.0854        4.9187        5.3094        5.2159        5.6439        1.7710        1.6289        1.0416        0.8895        0.6374        0.7209        0.3736        0.0000        0.0000        0.0000        0.0000        0.0000        0.0000        0.0000        0.0000        0.0000        0.0000        0.0000        0.0000        0.0000        0.0000        0.0000        0.0000        0.0000        0.0000        0.0000        0.0000        0.0000        0.0000        0.0000        0.0000        0.0000        0.0000        0.0000        0.0000        0.0000        0.0000        0.0000        0.0000        0.0000        0.0000        0.0000        0.0000        0.0000        0.0000        0.0000        0.0000        0.0000        0.0000        0.0000        0.0000        0.0000        0.0000        0.0000        0.0000        0.0000        0.0000        0.0000        0.0000        0.0000        0.0000        0.0000        0.0000        0.0000        0.0000        0.0000        0.0000        0.0000        0.0000        0.0000        0.0000        0.0000        0.0000        1.2291        1.2244        1.5594        2.3941        3.4540        3.3173        2.8474        2.4948        2.2111        2.0261        1.8639        1.7020        1.6108        1.8275        1.9773        2.7300        3.2432        3.6345        3.7969        4.0537        3.6050        4.1802        5.2428        5.4854        4.9130        5.4117        5.5422        9.5523        9.3145       10.3809       13.2341       11.0439        9.7561        9.3836        8.8099        9.9881       10.5027       11.0372        9.0408        9.2525       14.8944       49.7272       11.3350       12.5570       14.7516       15.1877       12.9239        8.5397        7.4113       18.8685       15.7008       13.4612        9.3191       12.1302       10.7703       13.6657       17.1502       18.8856       23.5804       29.1368       27.5223       26.3069       29.9327       37.8288       34.3065       35.3593       46.8217       51.3331       39.4724       37.9256       39.0660       40.6845       42.1371       38.1981       42.2786       55.9719       63.8706       66.9522       65.8386       63.8970       65.2765        0.0000        0.0000        0.0000        0.0000        0.0000        0.0000        0.0000        0.0000        0.0000        0.0000        0.0000        0.0000        0.0000        0.0000        0.0000        0.0000
        0.0000        0.0000        0.0000        0.0000        0.0000        0.0000        0.0000        0.0000        0.0000        0.0000        0.0000        0.0000        0.0000        0.0000        0.0000        0.0000        0.0000        0.0000        0.0000        0.0000        0.0000        0.0000        0.0000        0.0000        0.0000        0.0000        0.0000       44.3678       43.0472       32.9861       32.2447       34.7326       28.9738       31.0160       48.5575       25.9081       22.8996       23.0699       23.8741       45.9685       38.3023       29.9971       23.2883       23.5093       22.8522       23.2950       23.6841       24.6934       19.6378       18.0703       11.4809        6.3994        6.6544        6.8909        5.9209        7.6486       10.3677        8.1633        3.1754       12.0529       10.1553        8.7952        6.5669        7.4542        9.2503       11.8763       14.1231       12.5123       11.2760        9.6854        9.1345        7.6710        7.4610        6.3833        6.3140        4.7568        4.8081        5.3702        5.0568        1.3213        1.2810        1.1638        0.9915        0.7062        0.5433        0.9886        0.5049        0.0939        0.0000        0.2478        0.0000        0.0000        0.0000        0.0000        0.0000        0.0000        0.0000        0.0000        0.0000        0.0000        0.0000        0.0000        0.0000        0.0000        0.0000        0.0000        0.0000        0.0000        0.0000        0.0000        0.0000        0.0000        0.0000        0.0000        0.0000        0.0000        0.0000        0.0000        0.0000        0.0000        0.0000        0.0000        0.0000        0.0000        0.0000        0.0000        0.0000        0.0000        0.0000        0.0000        0.0000        0.0000        0.0000        0.0000        0.0000        0.0000        0.0000        0.0000        0.0000        0.0000        0.0000        0.0000        0.0000        0.0000        0.0000        0.0000        0.0000        0.0000        0.0000        0.0000        0.0000        0.9780        0.9131        0.8953        0.9913        1.8440        2.4153        1.9365        1.6302        1.9133        1.9865        1.8914        1.6230        1.3964        1.2615        1.3726        1.5694        2.5304        2.8813        3.4081        3.1316        3.1580        3.2704        3.4335        3.8263        4.6695        5.6140        6.0700        6.3760       11.0804       10.8684       12.4874       13.4544       12.6473       12.6538        8.0864        7.1180        5.2717        6.3097        6.7454        7.4495       16.9165       54.8998       19.1487       17.6886       20.7068       27.1002       24.2369       16.1696       14.7591       11.9929       10.0445       10.6255        9.9721       10.6586       47.8644       52.4076       21.7605       21.4566       19.6457       32.5940       37.1501       41.1744       38.4391       40.7490       39.6228       38.1883       35.2987       50.1120       52.0326       37.3208       49.6336       73.9237       66.9286       52.6111       48.3865       53.3172       70.8920       81.7409       79.2617       75.8638       67.5583       68.8598        0.0000        0.0000        0.0000        0.0000        0.0000        0.0000        0.0000        0.0000        0.0000        0.0000        0.0000        0.0000        0.0000        0.0000        0.0000        0.0000
        0.0000        0.0000        0.0000        0.0000        0.0000        0.0000        0.0000        0.0000        0.0000        0.0000        0.0000        0.0000        0.0000        0.0000        0.0000        0.0000        0.0000        0.0000        0.0000        0.0000        0.0000        0.0000        0.0000        0.0000        0.0000        0.0000        0.0000       35.6703       49.5263       38.0353       36.0305       20.6490       22.1311       27.0635       48.1712       53.8910       66.1038       67.9440       71.9156      131.9076      109.8747       79.5623       45.7616       41.4770       29.7859       23.5637       21.5773       21.0144       16.8115       15.6098       19.7197       16.6427       13.7801       10.1225        5.0595        3.1632        2.8318        2.9825        4.0421        9.1962        7.6701       10.7938       11.1394       14.0991       17.8841       11.0475       12.1255       10.8210        9.3442        8.9083        7.9096        6.8966        7.3807        6.6652        6.6097        7.3336        4.3981        4.5559        5.2955        3.5138        3.7607        2.2327        3.0743        0.7290        1.0988        0.9884        0.3482        0.0000        0.0907        0.1769        0.0000        0.0000        0.0000        0.0000        0.0000        0.0000        0.0000        0.0000        0.0000        0.0000        0.0000        0.0000        0.0000        0.0000        0.0000        0.0000        0.0000        0.0000        0.0000        0.0000        0.0000        0.0000        0.0000        0.0000        0.0000        0.0000        0.0000        0.0000        0.0000        0.0000        0.0000        0.0000        0.0000        0.0000        0.0000        0.0000        0.0000        0.0000        0.0000        0.0000        0.0000        0.0000        0.0000        0.0000        0.0000        0.0000        0.0000        0.0000        0.0000        0.0000        0.0000        0.0000        0.0000        0.0000        0.0000        0.0000        0.0000        0.0000        0.0000        0.0000        0.0000        0.0000        0.6842        0.9607        1.4399        1.7526        1.7444        1.8255        1.6344        1.7951        1.7277        1.7555        1.6986        1.5096        1.2643        1.3896        1.6345        2.5027        2.8456        2.8076        2.9842        3.0247        3.5226        3.6671        3.9738        5.6252        6.2306        6.3897        6.8590        9.0769       10.1755        9.8903       10.7785       10.1295        9.0896        7.3876        7.3402        6.0205        6.4243        7.8767        9.0643       19.8375       26.3490       16.6954       16.7868       21.3494       28.9615       35.8154       28.0172       19.1074       11.8991       10.2403       13.2773       14.9047       14.5685       17.2420       32.4709       26.6476       23.6091       24.4405       33.7247       34.9371       31.7034       35.3661       51.4818       52.9706       41.5327       42.4348       63.3240       49.9849       46.0093       63.7110       60.0231       48.6180       47.6132       49.2404       57.1594       69.8363       78.6315       83.9728       76.4426       76.2691       76.1010        0.0000        0.0000        0.0000        0.0000        0.0000        0.0000        0.0000        0.0000        0.0000        0.0000        0.0000        0.0000        0.0000        0.0000        0.0000        0.0000
        0.0000        0.0000        0.0000        0.0000        0.0000        0.0000        0.0000        0.0000        0.0000        0.0000        0.0000        0.0000        0.0000        0.0000        0.0000        0.0000        0.0000        0.0000        0.0000        0.0000        0.0000        0.0000        0.0000        0.0000        0.0000        0.0000        0.0000        0.0000       26.5205       23.7901       22.6522       24.5411       25.7733       25.3460       30.3424       30.0699       31.5804       35.1902       35.5082       57.5992       62.5894       80.6459       78.6682       50.4216       33.7215       28.2511       24.7611       18.7916       17.4554       16.8643       15.1930       20.4023       20.9586       23.5989       16.3644       13.4382        9.8834        8.4415       10.2977       69.2081       70.1686       29.7408        9.6450        9.5831       10.2136        9.4114        8.5179        9.6889        6.7506        6.3501        6.8412        2.3341        2.1791        2.4269        2.6690        7.0801        8.1141       11.5644        7.0569        5.9429        5.7951        5.2308        3.4178        2.4625        1.9273        1.6191        1.6151        0.5291        0.8607        0.9888        1.5927        0.0000        0.0000        0.0000        0.0000        0.0000        0.0000        0.0000        0.0000        0.0000        0.0000        0.0000        0.0000        0.0000        0.0000        0.0000        0.0000        0.0000        0.0000        0.0000        0.0000        0.0000        0.0000        0.0000        0.0000        0.0000        0.0000        0.0000        0.0000        0.0000        0.0000        0.0000        0.0000        0.0000        0.0000        0.0000        0.0000        0.0000        0.0000        0.0000        0.0000        0.0000        0.0000        0.0000        0.0000        0.0000        0.0000        0.0000        0.0000        0.0000        0.0000        0.0000        0.0000        0.0000        0.0000        0.0000        0.0000        0.0000        0.0000        0.0000        0.0000        0.0000        0.0000        0.6701        0.5870        1.0760        1.3780        1.5206        1.0409        1.3894        1.5822        1.8113        1.7481        2.1603        1.8795        2.0165        2.0569        2.8455        3.0312        2.9759        3.1867        3.3371        3.6285        4.8299        5.5665        6.3571        9.2766        6.4753        4.9606        5.2900        6.5824        6.9099        7.6979        8.3520        8.3619        9.0033        9.4392        8.2971        8.9397       10.2541       12.6020       18.3151       22.4066       25.9787       31.0154       31.4787       33.0572       39.6489       30.5370       22.6937       20.3890       18.2518       18.3450       20.0355       22.3575       25.8111       28.7512       31.6584       31.3672       42.4075       50.7640       44.3095       40.6276       36.8942       52.3849       57.5807       69.7487       56.4824       59.1547       68.3427       61.2489       66.3272       62.3661       56.0232       52.8075       57.2465       65.9874       77.4430       77.7970       79.3803       81.3138       91.6472       97.7107        0.0000        0.0000        0.0000        0.0000        0.0000        0.0000        0.0000        0.0000        0.0000        0.0000        0.0000        0.0000        0.0000        0.0000        0.0000        0.0000
        0.0000        0.0000        0.0000        0.0000        0.0000        0.0000        0.0000        0.0000        0.0000        0.0000        0.0000        0.0000        0.0000        0.0000        0.0000        0.0000        0.0000        0.0000        0.0000        0.0000        0.0000        0.0000        0.0000        0.0000        0.0000        0.0000        0.0000        0.0000       31.9470       27.8355       26.2894       30.1338       32.2283       34.4938       39.1708       30.3385       29.1235       30.4856       33.4575       15.9565       14.8228       17.5385       29.4028       38.0028       41.6687       48.0673       35.0403       23.2407       17.1361       15.4811       14.2444       18.7451       17.4600       11.9586       12.6999       17.0204       15.4762       12.3294       11.6172       12.8423       18.8328       32.7282       39.6192       33.1332       21.2983       18.6051       31.7751       35.7702       10.7746        5.8560        5.5074        1.7766        1.6975        1.6249        1.8242        5.5152        9.9295       14.8699       13.5957       13.0602        6.0025        4.9668        3.7153        3.4127        3.4053        3.2781        2.0920        1.0348        2.5912        2.8124        3.2064        0.0000        0.0000        0.0000        0.0000        0.0000        0.0000        0.0000        0.0000        0.0000        0.0000        0.0000        0.0000        0.0000        0.0000        0.0000        0.0000        0.0000        0.0000        0.0000        0.0000        0.0000        0.0000        0.0000        0.0000        0.0000        0.0000        0.0000        0.0000        0.0000        0.0000        0.0000        0.0000        0.0000        0.0000        0.0000        0.0000        0.0000        0.0000        0.0000        0.0000        0.0000        0.0000        0.0000        0.0000        0.0000        0.0000        0.0000        0.0000        0.0000        0.0000        0.0000        0.0000        0.0000        0.0000        0.0000        0.0000        0.0000        0.0000        0.0000        0.0000        0.4596        0.5182        0.4071        0.5045        1.1048        1.2659        1.8119        2.4362        1.9992        1.3879        1.2902        1.4824        1.8769        2.1488        2.0053        2.2772        2.4294        2.5945        3.1174        3.4847        3.9828        4.1899        7.8277        5.3742        7.7134        8.4817        4.8658        4.6045        4.7807        5.4269        6.4723        7.1829        9.0516        9.1964        9.8234       11.7160       10.8630       11.4003       13.4812       16.4095       22.0437       26.8815       44.4182       51.7141       32.5906       36.5330       34.1754       28.9835       23.0469       22.1116       22.4008       26.4482       25.3872       22.4736       24.3994       29.2240       33.2373       50.4325       38.8350       43.4300       40.9585       34.9988       52.5491      104.3678       63.5565       44.0653       45.3857       64.4955       70.6101       73.3469       64.8380       64.2237       58.3550       57.7778       63.4628       70.7175       79.8864       82.2510       87.4823       92.0637       98.6198      103.8433        0.0000        0.0000        0.0000        0.0000        0.0000        0.0000        0.0000        0.0000        0.0000        0.0000        0.0000        0.0000        0.0000        0.0000        0.0000        0.0000
        0.0000        0.0000        0.0000        0.0000        0.0000        0.0000        0.0000        0.0000        0.0000        0.0000        0.0000        0.0000        0.0000        0.0000        0.0000        0.0000        0.0000        0.0000        0.0000        0.0000        0.0000        0.0000        0.0000        0.0000        0.0000        0.0000        0.0000        0.0000      149.7844      112.3684       72.6244       86.2712       57.8025       39.6513       37.3902       37.7231       41.7490       31.0284       22.6091       17.7559       17.4580       12.8732       11.6633       17.1796       18.2783       23.0653       25.1299       18.5834       15.1694       14.1567       14.6330       14.8142       16.7823       16.3675       12.7476       13.7095       13.9838       12.2042        9.9403        6.3144        5.6807        3.2787        4.2438       14.9843       37.7328       46.1191       32.0281       19.3099        5.4668        4.7786        3.2670        0.5921        1.3065        1.8407        1.7473        3.3606        4.4845        4.9955        7.3400       19.6360       15.8714        6.2007       10.4273        9.9136        8.7141        6.6155        4.9961        2.6048        3.5151        3.9351        5.1980        3.4388        0.0000        0.0000        0.0000        0.0000        0.0000        0.0000        0.0000        0.0000        0.0000        0.0000        0.0000        0.0000        0.0000        0.0000        0.0000        0.0000        0.0000        0.0000        0.0000        0.0000        0.0000        0.0000        0.0000        0.0000        0.0000        0.0000        0.0000        0.0000        0.0000        0.0000        0.0000        0.0000        0.0000        0.0000        0.0000        0.0000        0.0000        0.0000        0.0000        0.0000        0.0000        0.0000        0.0000        0.0000        0.0000        0.0000        0.0000        0.0000        0.0000        0.0000        0.0000        0.0000        0.0000        0.0000        0.0000        0.0000        0.0000        0.0000        0.9339        0.7299        0.6272        0.6070        0.5765        0.7885        1.0913        1.4136        1.1339        1.3378        1.7890        1.5872        1.4938       14.0461        2.1678        9.2676       21.9212        2.8754        2.9463        3.3398        3.3163        3.4612       30.0260       51.6545       18.0469        6.5317        5.7295        5.2112        4.2712        4.1799        4.8223        5.8373       16.9218       12.5780       11.6071       18.8617        9.7482        9.6777       10.5468       22.3579       48.4360       25.5258       32.2532       33.3744       33.2872       35.9571       38.2468       35.8101       33.7454       31.0929       24.8359       24.4990       28.3475       30.5571       27.8236       28.3507       40.6376       31.3587       38.9838       44.8450       41.7532       43.8550       43.2908       44.1376       74.2850       44.1524       48.9947       86.2859       73.0195       72.8280       72.1704       68.9392       68.1458       66.3529       65.9982       64.8476       67.6189       80.8793       88.7187       95.2017       99.4978      107.8885      110.1561      111.8556        0.0000        0.0000        0.0000        0.0000        0.0000        0.0000        0.0000        0.0000        0.0000        0.0000        0.0000        0.0000        0.0000        0.0000        0.0000
        0.0000        0.0000        0.0000        0.0000        0.0000        0.0000        0.0000        0.0000        0.0000        0.0000        0.0000        0.0000        0.0000        0.0000        0.0000        0.0000        0.0000        0.0000        0.0000        0.0000        0.0000        0.0000        0.0000        0.0000        0.0000        0.0000        0.0000       40.2787       67.0431       40.5585       30.9712       45.7380       42.4837       40.5596       36.7517       41.1306       34.8046       28.7468       27.3497       29.1221       41.5679       43.1169       25.1428       22.4856       19.0118       17.5442       13.2706       14.8540       16.0825       14.1981       14.2060       14.1759       15.6774       19.3677       20.4223       18.8509       11.6839       10.4925        9.0438        5.3066        3.9379        3.7658        2.8510        5.7163        5.5643        5.1499        4.1465        3.3931        3.1804        3.3594        3.1120        0.6922        2.7256        2.2402        0.5813        2.4903        3.1830        3.5802        4.3434        3.4616        3.6669        4.0161        4.9102       24.5634       16.5799        4.7551        3.3561        1.8701        2.9547        3.9985        4.4278        3.1510        3.0845        0.0000        0.0000        0.0000        0.0000        0.0000        0.0000        0.0000        0.0000        0.0000        0.0000        0.0000        0.0000        0.0000        0.0000        0.0000        0.0000        0.0000        0.0000        0.0000        0.0000        0.0000        0.0000        0.0000        0.0000        0.0000        0.0000        0.0000        0.0000        0.0000        0.0000        0.0000        0.0000        0.0000        0.0000        0.0000        0.0000        0.0000        0.0000        0.0000        0.0000        0.0000        0.0000        0.0000        0.0000        0.0000        0.0000        0.0000        0.0000        0.0000        0.0000        0.0000        0.0000        0.0000        0.0000        0.0000        0.0000        0.6572        0.2471        0.4952        0.7519        0.7164        0.6841        1.2135        1.1112        1.4426        1.2801        1.2120        1.4607        1.4489        1.6793       13.4766        2.6954        2.5542        2.4899        3.4957        3.5708        3.1776        3.6145        4.0012       27.1580       49.1528       32.3010        6.8148        4.1516        3.9336        4.3857        3.5867        3.6399        4.4742       20.5958       16.5844       15.8541       16.1684        8.4013        7.4962        9.0991       11.5961       17.3745       27.6903       31.9374       31.7790       27.9162       29.1574       29.0760       30.9113       28.9591       26.9483       26.4579       29.1383       30.6663       32.0371       27.3865       29.2936       52.4225       31.3855       38.0317       51.2228       52.0398       44.8583       54.4306       50.3748       53.1372       59.6886       70.9568       65.0794       66.9823       70.2953       71.4902       72.7403       68.9809       69.6761       74.7397       72.8519       76.6791       91.8714       95.9623      103.6481      110.2611      115.3654      118.8405        0.0000        0.0000        0.0000        0.0000        0.0000        0.0000        0.0000        0.0000        0.0000        0.0000        0.0000        0.0000        0.0000        0.0000        0.0000        0.0000
        0.0000        0.0000        0.0000        0.0000        0.0000        0.0000        0.0000        0.0000        0.0000        0.0000        0.0000        0.0000        0.0000        0.0000        0.0000        0.0000        0.0000        0.0000        0.0000        0.0000        0.0000        0.0000        0.0000        0.0000        0.0000        0.0000        0.0000       23.4589       21.5826       17.6655       28.1716       28.7982       27.7313       25.6911       24.8503       52.3107       52.9187       38.7887       33.9958       24.3661        9.9586       10.2686       10.6252       14.5712       12.8635       10.2903       10.2425        8.0334        8.2109        7.5621        8.2458       10.4331        9.0711        9.4334        9.6284        7.1903        4.2105        3.0885        3.0336        4.0029        2.8575        3.0551        3.1624        4.0085        3.0218        2.3251        1.9431        2.5856        2.9941        2.0881        0.7649        0.2903        0.4520        0.8897        0.6264        1.5256        1.6512        1.8194        1.8057        0.5864        0.8526        1.8813        1.5265        6.5389        9.2657        3.5773        2.5591        1.9134        2.3059        2.6279        2.4184        1.6929        1.4366        1.9489        2.0081        1.3725        1.3564        1.3884        1.3666        0.2735        0.3006        0.0000        0.0000        0.0000        0.0000        0.0000        0.0000        0.3673        0.3513        0.2825        0.3492        0.0000        0.0000        0.0000        0.0000        0.0000        0.0000        0.0000        0.0000        0.0000        0.0000        0.0000        0.0000        0.0000        0.0000        0.0000        0.0000        0.0000        0.0000        0.0000        0.0000        0.0000        0.0000        0.0000        0.0000        0.0000        0.0000        0.0000        0.0000        0.0000        0.0000        0.0000        0.0000        0.0000        0.0000        0.0000        0.0000        1.5673        2.7079        2.3791        1.5128        1.8840        2.1281        2.1520        2.2675        1.8638        1.3940        1.5459        1.5753        1.2826        1.3259        1.7861        2.0111        2.7211        3.2472        2.8390        3.2954        4.1128        4.3592        3.5963        3.4963        3.5644        4.0249        3.8953        4.7430        4.2866        4.0900        4.0034        4.2066        3.4836        2.1292        2.7322        5.7464        6.5592        4.9018        9.4016        7.7583        6.8404        8.5100       11.6202       16.6272       28.4885       29.3048       29.9567       25.7086       22.6745       23.0143       22.5391       23.9409       32.7815       37.4854       29.0988       28.6048       28.7885       29.5840       29.9674       34.2814       39.1400       42.5476       43.1975       50.4006       48.2306       44.0890       41.1249       43.7486       57.2679       64.0410       66.9520       71.8743       77.2998       78.9029       82.6970       83.8775       88.9758       98.2163       94.4702      101.4169       91.8074       93.0595       97.4815      105.7734      118.1905      128.5667        0.0000        0.0000        0.0000        0.0000        0.0000        0.0000        0.0000        0.0000        0.0000        0.0000        0.0000        0.0000        0.0000        0.0000        0.0000        0.0000
        0.0000        0.0000        0.0000        0.0000        0.0000        0.0000        0.0000        0.0000        0.0000        0.0000        0.0000        0.0000        0.0000        0.0000        0.0000        0.0000        0.0000        0.0000        0.0000        0.0000        0.0000        0.0000        0.0000        0.0000        0.0000        0.0000       29.1762       25.7260       24.3669       23.0593       31.0291       30.8049       40.2947       41.8320       22.3294       19.1559       19.5642       19.7492       17.5726       21.3368       18.2390       22.9095       17.4812       11.4804        9.0374        7.0721        5.4204        7.6467        5.6801        4.2801        4.0062        4.5796        3.4110        3.1739        4.9882        8.2920        6.3681        3.4230        2.4318        3.4151        0.9605        0.7502        1.5433        1.8812        1.0456        1.0448        0.5241        0.2264        0.1464        0.1907        0.2064        0.8368        0.7272        0.0784        0.1865        0.7242        1.0087        1.0528        0.9854        0.3833        0.4727        0.3557        0.6806        3.6846        4.3720        1.9299        2.1220        1.8030        1.8852        2.2903        2.7480        1.7755        1.8280        1.5455        1.9788        1.2664        1.2672        2.1996        1.3633        0.2137        0.2129        0.2136        0.2130        0.0587        0.0586        0.0559        0.0512        0.2718        0.2477        0.2256        0.2058        0.1702        0.1522        0.1440        0.1449        0.0000        0.0000        0.0000        0.0000        0.0000        0.0000        0.0000        0.0000        0.0000        0.0000        0.0000        0.0000        0.0000        0.0000        0.0000        0.0000        0.0000        0.0000        0.0000        0.0000        0.0000        0.2849        0.3093        0.2424        0.1826        0.5306        0.2438        0.6160        1.4088        0.9849        1.3129        1.2859        1.5605        2.0096        2.0317        1.8408        2.6722        3.3386        3.4579        2.8695        1.8063        1.6981        1.7940        2.2188        1.7008        1.7418        1.9642        2.1774        2.4598        2.8871        3.1531        3.2454        3.9608       15.3582        4.1452        3.9726        3.7678        3.9192        3.9046        4.0511        4.3928        4.1694        6.6215        5.6458        5.1032        3.4332        2.2168        2.4175        3.2621        3.9764       22.2108       17.9507        7.1868        7.3217        9.1557       13.2639       21.2045       25.9519       23.3884       22.2100       29.3515       24.5582       24.5829       26.3747       44.6170       52.2960       30.9565       31.5505       40.3406       37.2728       39.0563       41.6607       43.0919       45.1778       41.3119       46.9519       51.5649       47.7267       46.1444       50.3283       62.2347       68.1310       74.5173       81.4898       88.6750       91.2880       94.6308       94.5134      100.3966      109.1863      108.5684      106.5739       99.2449      101.3247      100.8477      108.7781        0.0000        0.0000        0.0000        0.0000        0.0000        0.0000        0.0000        0.0000        0.0000        0.0000        0.0000        0.0000        0.0000        0.0000        0.0000        0.0000        0.0000        0.0000
        0.0000        0.0000        0.0000        0.0000        0.0000        0.0000        0.0000        0.0000        0.0000        0.0000        0.0000        0.0000        0.0000        0.0000        0.0000        0.0000        0.0000        0.0000        0.0000        0.0000        0.0000        0.0000        0.0000        0.0000        0.0000        0.0000       21.8446       24.4391       22.0880       23.2247       23.7069       25.5289       21.0240       24.2071       13.9186       10.3154        9.0550        7.6839        6.5265        5.5526        8.7740       11.8811       12.3360       22.3599       12.9567       10.4962        7.6120        5.2595        3.3424        2.8967        2.5946        3.5773        3.6925        3.0696        3.2482        3.3659        2.9713        2.6574        1.4272        2.3830        1.4423        2.2688        0.5631        0.5508        0.7162        0.3427        0.1602        0.0135        0.2513        0.8322        0.4892        0.0588        0.3151        1.0179        0.0272        0.4098        0.5702        0.6554        0.7889        0.1452        0.6452        0.3517        0.3590        1.8176        2.4822        1.7318        1.7949        2.0028        2.5697        2.7782        2.9400        1.7051        1.6169        1.5973        1.8364        1.2144        1.1914        1.2564        2.3812        0.1780        0.1670        0.1675        0.1785        0.0523        0.0551        0.0544        0.0498        0.2640        0.2407        0.2113        0.2020        0.2018        0.1295        0.1167        0.0592        0.0113        0.0073        0.0064        0.0000        0.0000        0.0000        0.0000        0.0000        0.0000        0.0000        0.0000        0.0000        0.0000        0.0000        0.0000        0.0000        0.0212        0.0623        0.0667        0.1456        0.1260        0.1284        0.1583        0.4972        0.8298        0.7303        0.4089        0.6366        1.0448        1.3094        1.5702        1.7159        2.0545        2.2071        2.3582        2.4321        3.1629        3.2663        3.8053        3.2720        2.0798        1.7521        1.5682        1.8716        1.6841        2.0271        2.3793        2.1333        3.2062        3.6111        3.5762        3.5714        4.1378        4.8567        3.9874        3.9222        3.9457        4.0576        4.1157        4.2679        5.4743        4.9466        4.1028        4.1296        3.8130        5.6683        4.5387        2.7571        3.0052        3.3985        4.9413        5.8578        8.1337       11.1774       11.7013       15.6707       21.7200       23.4010       23.5279       25.6160       24.9921       25.2329       26.0508       28.9106       33.3171       36.5861       35.2091       39.8583       34.4480       33.8184       46.9739       54.0501       51.1615       49.8812       47.7451       51.9948       55.7142       51.8810       56.0148       56.4923       67.0729       72.9218       77.9659       85.5448       90.6393      101.3198      102.6767      104.5586      106.0413      107.2306      108.9268      111.4112        0.0000      105.4911      103.9887      117.9791        0.0000        0.0000        0.0000        0.0000        0.0000        0.0000        0.0000        0.0000        0.0000        0.0000        0.0000        0.0000        0.0000        0.0000        0.0000        0.0000        0.0000        0.0000
        0.0000        0.0000        0.0000        0.0000        0.0000        0.0000        0.0000        0.0000        0.0000        0.0000        0.0000        0.0000        0.0000        0.0000        0.0000        0.0000        0.0000        0.0000        0.0000        0.0000        0.0000        0.0000        0.0000        0.0000        0.0000       21.2681       18.3625       18.2550       13.7950       10.5940       10.3551       10.0655        7.6921        7.0148        8.8738        8.1139        7.2043        5.9437        5.4322        6.1151        5.6563        4.6370        5.0820        4.7676        4.8224        5.3203        4.5040        5.7792        3.0850        2.8204        2.7513        2.2134        1.0398        0.9363        1.0886        1.3836        1.0787        3.2369        0.8108        0.9928        1.4535        1.6422        0.6667        0.3629        0.1925        0.4661        0.2113        0.1350        0.2019        0.8378        0.8668        0.0515        0.2886        0.4750        0.4013        0.3276        0.4488        0.4867        0.8719        0.1018        0.6706        1.7930        1.7829        1.9921        1.5782        1.9476        1.9788        2.4619        2.2865        2.2413        2.5141        1.6248        1.5679        1.7423        1.8669        1.1940        1.2634        1.2685        1.2982        0.1694        0.1624        0.1709        0.1949        0.0601        0.0665        0.0664        0.0604        0.3150        0.2817        0.2398        0.1894        0.1667        0.1216        0.0835        0.0422        0.0080        0.0052        0.0074        0.0234        0.0162        0.0216        0.0000        0.0000        0.0000        0.0000        0.0000        0.0000        0.0000        0.0000        0.0688        0.0616        0.1441        0.1904        0.2187        0.5512        0.9598        0.4961        0.5601        0.9150        0.8614        1.0257        1.5227        1.7228        2.2434        2.4666        2.2600        2.1637        2.4249        2.4574        2.5337        2.6124        3.2296        2.9624        2.9862        2.7242        2.0485        1.5908        1.4863        1.7564        2.1221        2.3490        2.4167        2.9916        4.0131        4.0149        3.4094        3.3332        4.0742        4.2754        4.4189        5.0552        4.8293        4.3976        4.0224        4.6777        4.9869        4.1557        3.9775        5.5992        5.3355        6.2433        5.6682        7.2619        5.8045        6.2373        7.6634       16.4721       20.0069       22.1608       21.4998       26.2656       29.0301       31.9185       25.6429       28.0632       28.9730       27.7245       31.9902       35.4223       38.1340       40.9014       41.2973       42.5912       36.9497       38.5419       47.6760       52.7743       56.5489       59.0111       53.9171       56.2363       55.7182       59.8656       65.4106       62.0284       74.3770       80.8567       83.0619      139.2563      144.1502      115.2359      111.7973      108.6735      114.9343      120.1849        0.0000        0.0000        0.0000        0.0000        0.0000        0.0000        0.0000        0.0000        0.0000        0.0000        0.0000        0.0000        0.0000        0.0000        0.0000        0.0000        0.0000        0.0000        0.0000        0.0000        0.0000        0.0000        0.0000        0.0000
        0.0000        0.0000        0.0000        0.0000        0.0000        0.0000        0.0000        0.0000        0.0000        0.0000        0.0000        0.0000        0.0000        0.0000        0.0000        0.0000        0.0000        0.0000        0.0000        0.0000        0.0000        0.0000       26.4020       15.0243       13.5512       12.7779       12.8308       10.9724        7.5096        7.6142        6.0704        2.8337        2.1183        2.2275        2.3565        3.7251        3.6692        3.2473        3.1527        3.4389        4.7190        4.1108        2.3893        2.0163        2.2421        2.3490        2.1105        1.7246        0.6445        0.8114        0.8193        1.5331        0.9291        0.5720        0.3287        0.3420        0.2589       11.2411        0.4406        0.5676        0.5528        0.5779        0.5708        0.4782        0.4133        0.3872        0.3176        0.1814        2.3352        0.4347        0.0650        0.0000        0.0000        0.0000        0.0000        0.1209        0.1594        0.1858        0.1680        0.0145        0.0137        0.4533        0.4497        0.8790        0.8666        0.8471        0.7520        0.9940        0.9857        1.0901        1.3836        1.0563        1.1407        1.2180        1.4609        1.1087        0.9083        0.4887        0.5092        0.2697        0.2642        0.2919        0.3527        0.1155        0.1315        0.1338        0.1206        0.3455        0.3038        0.2520        0.2064        0.0385        0.1837        0.0790        0.0884        0.0718        0.0920        0.1340        0.0214        0.2002        0.2474        0.3283        0.3952        0.5288        0.5606        0.5542        0.4735        0.3323        0.2421        0.2034        0.2453        0.4793        0.7412        0.6675        1.0610        0.8707        0.8530        1.3427        1.4152        1.3447        1.2541        1.1583        0.7367        1.8243        2.2135        2.3764        2.5625        3.0981        3.8548        3.9846        3.0227        2.0463        2.2323        2.1304        1.6062        0.8724        0.8846        0.8579        1.1053        2.1620        2.5210        2.9396        3.3954        4.0134        4.1971        4.3173        4.2410        4.0804        4.3236        4.3755        4.8270        5.3490        5.6649        6.3177        7.0417        5.8313        5.8082        6.3142        5.4447        6.4997        8.4672       14.8406       14.7142       11.3396       14.2759       19.5795       24.4473       29.9532       24.7631       25.6735       34.9968       33.7667       33.5306       28.0754       30.7865       28.8111       27.9858       30.2039       32.9567       38.0467       40.2276       38.7079       40.8223       40.9607       49.4227       55.8966       59.1696       68.3193       71.5816       69.2729       66.8109       70.2283       71.3053       70.9791       73.3547       74.9132       81.5169       89.7189      161.4458      161.9950      117.2077      121.4611      118.4998      153.4141        0.0000        0.0000        0.0000        0.0000        0.0000        0.0000        0.0000        0.0000        0.0000        0.0000        0.0000        0.0000        0.0000        0.0000        0.0000        0.0000        0.0000        0.0000        0.0000        0.0000        0.0000        0.0000        0.0000        0.0000        0.0000
        0.0000        0.0000        0.0000        0.0000        0.0000        0.0000        0.0000        0.0000        0.0000        0.0000        0.0000        0.0000        0.0000        0.0000        0.0000        0.0000        0.0000        0.0000       19.7692       20.5465       19.6651       19.1812       19.9901       10.6349        9.1703        6.9075        6.7772        9.4972        9.7254        6.1365        4.4275        0.9641        1.0367        1.1615        1.2938        2.0773        2.3518        2.3208        2.1049        2.5547        1.5620        0.9379        1.1129        0.5888        0.4955        0.3730        0.2601        0.4292        0.2777        0.4975        0.7369        0.8665        0.4847        0.4645        0.2510        0.4027        0.5840        2.0893        0.6767        0.7650        0.7503        0.6465        0.6432        0.4549        0.4720        0.5828        0.4400        0.4211        0.7059        0.1921        0.1060        0.1770        0.1885        0.0000        0.0144        0.0799        0.0991        0.1202        0.1128        0.0139        0.4728        0.4450        0.0130        1.0284        0.8487        0.7293        0.9540        0.8812        1.0509        1.3961        1.6540        1.1786        0.6324        0.6785        0.8120        0.6583        0.6864        0.6672        0.6237        0.2562        0.2574        0.2990        0.3804        0.1291        0.1505        0.1539        0.1382        0.4076        0.3559        0.2757        0.2004        0.0948        0.3616        0.6807        0.4580        0.1267        0.0000        0.0000        0.0000        0.3844        0.4537        0.4006        0.5713        0.7842        1.6359        1.5659        1.1175        0.4712        0.3310        0.3031        0.2973        0.4819        1.1300        1.1958        1.4240        1.2030        0.7418        0.6351        0.7210        0.4606        0.6423        0.7226        0.4821        1.8421        2.5674        3.0126        3.1414        3.5176        3.8136        3.8032        3.5831        2.0960        1.7896        1.3416        1.0538        0.9261        0.7890        0.9240        1.0945        2.2546        2.6900        3.2834        3.7989        4.3427        4.5142        4.8205        4.9300        4.8759        4.9339        5.3735        6.6013        9.8141        7.6689        6.8409        7.0762        6.9599        6.3072        6.2267        6.2786        6.6275       12.1491       14.0881       13.0611       14.5381       17.5676       18.1821       18.3888       19.4042       18.9501       27.0748       33.8898       28.7466       29.3402       26.4943       26.0553       26.8195       28.9180       34.4282       32.8188       36.4628       39.7926       42.0538       41.5464       41.1582       48.7515       58.1042       66.4819       73.4701       73.9299       75.1472       72.6386       74.5183       73.7781       70.0132       73.9832       76.5577       83.0373       88.4260       96.8783       94.7623       99.1666        0.0000        0.0000        0.0000        0.0000        0.0000        0.0000        0.0000        0.0000        0.0000        0.0000        0.0000        0.0000        0.0000        0.0000        0.0000        0.0000        0.0000        0.0000        0.0000        0.0000        0.0000        0.0000        0.0000        0.0000        0.0000        0.0000        0.0000        0.0000
        0.0000        0.0000        0.0000        0.0000        0.0000        0.0000        0.0000        0.0000        0.0000        0.0000        0.0000        0.0000        0.0000        0.0000        0.0000       17.5657       14.5475       16.8768       18.0381       21.8096       18.2681       14.2121       12.9581       10.2021        6.4888        6.6671        7.4379        6.6607        2.9465        2.1056        1.1394        0.3663        0.4725        0.6188        0.8199        1.4386        1.6901        1.7153        1.5667        1.0872        0.8149        0.7504        0.7028        0.2050        0.2574        0.1483        0.1038        0.2456        0.1649        0.1768        0.1319        0.2266        0.2578        0.3151        0.1882        0.3537        0.3624        0.6278        0.7243        1.1293        0.8584        0.5080        0.5334        0.3734        0.6201        0.6154        0.3508        0.2777        0.2604        0.1760        0.1433        0.0000        0.1458        1.1455        2.1265        0.1384        0.1011        0.0768        0.6450        0.0339        0.0132        0.0128        0.0065        1.0435        1.0353        0.8640        1.1944        1.1338        1.1507        1.1738        1.5017        0.7517        0.8000        0.8431        1.0077        0.7881        0.7939        0.8264        0.7896        0.2446        0.2459        0.3238        0.4395        0.2001        0.1522        0.1575        0.1434        0.4307        0.3842        0.3197        0.2762        0.3909        0.4717        0.9850        1.0860        0.5304        0.7176        1.1619        0.9809        1.5029        1.5562        1.1271        1.0573        1.1779        1.7093        1.5720        1.2548        0.9273        0.6531        0.7903        1.1535        0.9627        0.9552        0.6225        0.5219        0.6083        0.5248        0.5328        0.8334        0.4040        0.8212        1.5106        1.9189        3.2775        3.3786        3.4920        3.5194        3.9056        4.5718        4.6493        3.7579        1.8750        1.6463        1.4875        1.4556        0.9612        0.7515        0.7996        1.2214        2.4569        3.0267        3.8808        4.5387        4.8253        5.0200        5.1329        5.1865        5.0143        7.0834       10.6466       11.3353        8.5867        7.2228        8.2462        9.9487        9.4205        8.4342        7.5736        8.3437       11.3347       15.1471       12.6344       11.3871       12.6810       12.3862       15.1916       16.8628       18.4470       18.9748       21.2132       20.7747       22.6788       24.1080       23.5115       25.3966       30.2286       35.6002       37.5574       36.2242       40.1858       39.0538       42.5401       48.1057       53.5059       55.3619       58.6319       64.6110       74.7450       75.1064       72.9507       74.4274       76.9532       77.8805       84.3070        0.0000       78.9399       84.8106       84.3898       89.5919       97.3015      113.5436        0.0000        0.0000        0.0000        0.0000        0.0000        0.0000        0.0000        0.0000        0.0000        0.0000        0.0000        0.0000        0.0000        0.0000        0.0000        0.0000        0.0000        0.0000        0.0000        0.0000        0.0000        0.0000        0.0000        0.0000        0.0000        0.0000        0.0000        0.0000
        0.0000        0.0000        0.0000        0.0000        0.0000        0.0000        0.0000        0.0000        0.0000        0.0000        0.0000        0.0000        0.0000       27.2585       29.5370       19.5055       24.6539       21.1128       14.8272       15.8978       14.6760       16.0949        7.0977        3.9473        3.3132        2.8260        2.1227        1.2744        1.1829        1.1025        1.4742        0.3426        0.3949        0.4931        0.6623        1.1503        1.3687        1.4228        1.3408        0.8306        0.7375        0.6661        0.5888        0.1503        0.1348        0.1912        0.1922        0.2611        0.2456        0.3158        0.1067        0.1323        0.1213        0.2654        0.3180        0.2837        0.4081        0.4260        0.4085        0.5846        0.6294        0.4010        0.3958        0.2951        0.3159        0.3321        0.3409        0.2884        0.3750        0.2572        0.2410        0.0118        0.6832        0.6820        1.6703        0.6529        0.5228        1.2661        1.2790        0.0382        0.0062        0.0061        0.0124        1.1465        1.1502        1.5228        1.1764        1.1364        1.4456        1.2632        1.7871        0.8532        1.0207        1.1194        1.1463        0.8391        0.8116        0.8648        0.9042        0.2349        0.2294        0.2644        0.3402        0.1162        0.1375        0.1442        0.1367        0.4596        0.4350        0.3502        0.8279        1.4583        0.8880        1.2030        2.2010        2.1519        1.9651        1.3209        1.1074        1.3927        2.2379        1.7397        1.2484        1.2802        1.3334        1.0846        0.8143        0.6137        0.5799        0.6866        0.9847        1.0869        0.7885        0.1766        0.1600        0.7820        0.8928        1.4847        1.7280        0.9865        2.1504        1.8630        1.4544        3.1506        3.5573        3.3956        3.3664        3.7664        3.7413        3.5890        3.0067        2.1483        1.8628        1.6959        2.1724        1.3839        1.1789        1.0695        1.2573        2.5453        3.1319        3.7145        3.9318        4.3081        4.6915        4.5842        5.2169        8.5052       11.4721       11.9501        7.4864        7.4292        8.2103        8.1234       10.5208       11.9437        9.6720        9.5709       11.0861       12.6926       12.8523       13.1106       10.7520       10.7896       12.4186       14.8968       17.8742       19.6744       18.0670       18.1065       18.6411       20.6487       21.4522       22.6813       23.5231       25.8834       29.4732       35.5104       35.4905       41.1017       42.7325       47.4082       53.0295       51.5825       59.8089       67.0956       80.6682       81.7652       77.4401       76.9406       76.7711       79.8219       84.5818        0.0000        0.0000        0.0000        0.0000        0.0000        0.0000        0.0000        0.0000        0.0000        0.0000        0.0000        0.0000        0.0000        0.0000        0.0000        0.0000        0.0000        0.0000        0.0000        0.0000        0.0000        0.0000        0.0000        0.0000        0.0000        0.0000        0.0000        0.0000        0.0000        0.0000        0.0000        0.0000        0.0000        0.0000        0.0000        0.0000
        0.0000        0.0000        0.0000        0.0000        0.0000        0.0000        0.0000        0.0000        0.0000       25.8811        0.0000        0.0000       19.2954       27.1997       29.9261       20.0263       22.1880       21.4854       18.7615        9.0760        9.1994        6.9139        5.4927        4.0456        2.9297        2.4920        1.9641        2.2239        1.3459        0.2754        0.3260        0.2829        0.2987        0.3647        0.4858        0.9141        1.0891        1.7825        1.2521        1.0254        1.1867        0.9547        0.7184        0.3129        0.4123        0.4774        0.9699        0.7179        0.1572        0.0877        0.0646        0.1235        0.3301        0.3441        0.2588        0.2532        0.2219        0.1714        0.1813        0.4318        0.4586        0.1475        0.0865        0.0966        0.1067        0.1239        2.4224       26.5705       25.6369        1.5182        0.0971        0.1032        0.1628        0.1347        0.1219        0.0666        0.2929        1.7216        1.7816        2.0492        0.8724        1.3281        1.6721        1.6072        1.6295        1.2280        1.2899        0.8860        0.9994        1.2470        1.5546        1.0709        1.1625        1.3576        1.2450        0.9581        1.0407        1.0914        0.8602        0.1794        0.1345        0.1514        0.1937        0.2705        0.3156        0.3372        0.3208        0.5093        0.4737        0.4770        2.2900        2.6802        2.0868        2.5854        2.5841        1.4156        0.4904        0.3352        0.5601        0.9535        1.3576        1.2347        1.3022        1.4089        1.3897        1.2867        1.0908        0.9429        0.9796        0.9320        0.9928        1.1994        0.9161        0.8263        0.8418        0.6894        0.7061        0.7856        1.0058        1.3975        1.6314        1.9703        2.7173        5.0421        5.5785        4.5450        3.7400        3.5098        3.3524        3.3631        2.4457        1.6561        1.2673        1.0493        2.7139        5.0132        3.5773        1.8165        2.0217        5.9957        6.6866        3.4850        3.7277        4.4665        4.5223        4.7287        5.3614        9.9454       10.4897        7.5255        6.8450        6.6425        7.6291        6.7649        8.0173       11.2700       11.3612       13.1246       14.0037       14.8291       14.4616       14.3554       14.2581       14.1379       14.2258       17.5045       19.0171       16.9299       18.4219       20.1743       21.4501       19.9991       17.6089       18.0167       20.1546       27.0984       27.9966       28.0220       35.0758       44.1185       46.0964       51.8663       55.8491       59.6290       67.4239       75.5507       81.8367       79.3906       75.6622       77.5563       84.5568       94.3856        0.0000        0.0000        0.0000        0.0000        0.0000        0.0000        0.0000        0.0000        0.0000        0.0000        0.0000        0.0000        0.0000        0.0000        0.0000        0.0000        0.0000        0.0000        0.0000        0.0000        0.0000        0.0000        0.0000        0.0000        0.0000        0.0000        0.0000        0.0000        0.0000        0.0000        0.0000        0.0000        0.0000        0.0000        0.0000        0.0000        0.0000
        0.0000        0.0000        0.0000        0.0000        0.0000       31.3804       26.0579       21.3924       21.1276       17.5585       13.1736       12.3512       15.7174       20.6260       23.5775       17.1109       19.1170       17.1319       14.8710        7.5740        6.4952        5.4858        4.5831        3.4903        2.5902        2.1978        1.8520        0.7361        1.8577        1.6583        0.2437        0.2599        0.2265        0.2550        0.3441        1.3072        0.7814        0.8868        0.8814        0.7828        1.5055        0.7444        0.8855        1.3831        1.4632        1.3435        0.9399        0.7510        0.1337        0.0584        0.0501        0.4619        0.6824        0.3515        0.3743        0.5726        0.2372        0.2185        0.1535        0.3223        0.3090        0.3584        0.3672        0.4826        0.3009        0.2292        5.2450       18.1025       20.5931       16.2414        0.1315        0.1314        0.1324        0.1408        0.1383        0.0629        0.0489        0.0496        0.0650        2.5033        2.1945        1.5616        2.5651        1.6468        1.8731        1.6908        1.7658        1.4757        1.4571        2.8122        3.5676        1.8520        2.2163        2.3793        1.5516        1.1733        1.2007        0.8932        0.8898        0.1377        0.1244        0.1357        0.1716        0.2576        0.2972        0.5054        1.8723        1.3925        0.7212        0.8751        2.4888        2.8869        4.5738        4.5982        1.8028        0.8593        0.4545        0.2054        1.8982        2.3401        1.1006        1.2940        2.1261        2.7027        1.8736        1.8509        1.7916        1.9213        1.4351        1.2045        1.1605        1.2210        1.0562        0.9406        0.9168        0.7457        0.7580        0.9783        1.1220        1.9003        2.4632        3.4590        3.3247        4.7334        4.4569        5.0464        4.6905        9.9468        3.0646        2.6682        2.2826        1.2230        0.7799        1.1118        2.5918        4.9974        7.0682        6.9278        6.7623        4.7159        3.1779        3.5526        3.8705        5.2047        5.8031        5.2820        4.8430        4.6523        6.4716        5.6573        3.8304        4.5331        5.0817        6.0855        9.6221       10.4878       12.9182       14.1359       14.2451       15.4126       14.4867       15.5057       17.2432       17.3787       18.0295       19.2662       19.2588       15.2077       20.9368       20.3410       21.4362       18.0671        0.0000        0.0000       23.4091       24.1655       28.4738       31.5513       36.9184       49.9188       56.1901       60.7395       58.6152       66.0363       72.9674       80.9476       86.4743       77.1535       76.1674       79.6696       85.6732        0.0000        0.0000        0.0000        0.0000        0.0000        0.0000        0.0000        0.0000        0.0000        0.0000        0.0000        0.0000        0.0000        0.0000        0.0000        0.0000        0.0000        0.0000        0.0000        0.0000        0.0000        0.0000        0.0000        0.0000        0.0000        0.0000        0.0000        0.0000        0.0000        0.0000        0.0000        0.0000        0.0000        0.0000        0.0000        0.0000        0.0000        0.0000
        0.0000        0.0000        0.0000        0.0000       27.4304       26.5754       23.2720       24.2264       20.3373       17.9950       17.0524       16.3400       12.5174       19.5125       22.0739       12.5573        9.3856        9.1125        8.6338        6.4068        6.0550        5.2776        4.5959        3.6509        2.8405        2.3431        1.9936        2.4336        2.1079        0.3723        0.2987        0.2726        0.1841        1.6935        0.8992        0.4507        0.7654        0.8536        0.6070        1.1113        0.4804        0.4644        0.8520        0.8927        0.2592        0.7547        1.2935        0.5722        0.5459        0.0837        0.0437        0.3779        0.3647        0.1526        0.2517        0.5854        0.7476        0.4221        0.2334        0.5350        0.5384        0.3258        0.3059        0.0615        0.1718        0.3153        1.2405       17.2589        5.7223        5.1739        0.2918        0.2382        0.1966        0.2410        0.2374        0.1930        1.0541        0.6089        0.2890        1.6869        1.5615        2.6004        3.6252        2.6874        2.8976        2.3741        2.4623        1.7614        1.9029        3.3827        3.8352        2.3241        2.3949        2.5345        2.6984        1.9079        1.9969        1.2897        1.3504        0.2267        0.2179        0.2239        0.2444        0.3336        0.4556        0.7749        2.2844        3.4061        4.2695        2.6003        4.6674        2.3624        1.6823        2.0216        2.5495        4.4979        2.7510        0.4222        2.3622        3.4862        2.8954        3.3667        2.0590        2.1770        1.9134        1.9869        2.1301        1.5618        1.2346        1.0441        1.0935        1.2631        1.0755        1.0063        1.1181        0.9547        0.9656        1.7791        1.7544        3.2726        6.2281        8.5265        6.5257        5.7494        5.4573        5.1967        4.0546       12.1229        5.9185        2.7804        2.3285        1.0573        0.7398        0.9724        2.0791        4.5443        4.4987        7.8365        7.2949        4.1321        3.8706        3.6082        4.5359        8.5313        9.8551        8.4699        7.4160        4.0170        4.8179        9.5495        8.4744        3.6831        3.5899        4.8882       10.5418       10.3064       11.7587       12.8463       13.7526       14.4556       14.7035       17.2289       19.0577       21.0229       21.5382       19.0792       19.0929       20.9768       16.7799       24.8141       19.5892        0.0000        0.0000        0.0000       33.8030       32.9384       40.9265       41.2768       46.6126       56.2628       58.4661       58.9767       59.0193       64.9184       76.9243       79.6762       77.3310       79.8979        0.0000        0.0000        0.0000        0.0000        0.0000        0.0000        0.0000        0.0000        0.0000        0.0000        0.0000        0.0000        0.0000        0.0000        0.0000        0.0000        0.0000        0.0000        0.0000        0.0000        0.0000        0.0000        0.0000        0.0000        0.0000        0.0000        0.0000        0.0000        0.0000        0.0000        0.0000        0.0000        0.0000        0.0000        0.0000        0.0000        0.0000        0.0000        0.0000        0.0000        0.0000
        0.0000        0.0000       57.8895       34.3414       27.2623       27.9225       29.4441       27.6080       18.5925       14.3346       15.6715        9.5547        9.3158       11.8389       10.3027       11.3742       10.7227        8.7719        8.5787        6.1480        6.1298        5.6761        5.3303        4.0182        3.6481        3.2230        2.6193        1.0718        0.7556        0.6419        4.7271        5.6930        5.9829        3.5296        0.3251        0.4741        0.4330        0.4571        0.9261        0.9245        0.8854        1.3599        0.7765        0.7196        0.6865        0.6401        0.5908        0.0882        0.4358        0.0668        0.0590        0.7379        0.2849        0.2237        0.2810        0.2692        0.0770        0.3893        0.7124        1.0363        1.0200        1.1518        1.2203        0.7276        0.3737        0.1496        0.3323        7.7903        1.3443        1.4775        0.7068        0.6083        0.2103        0.5527        0.7242        0.5401        0.5754        1.0510        0.9613        2.2428        2.2671        2.9444        3.5783        2.5875        2.7189        4.2481        3.9656        2.8252        3.1717        3.4091        3.2550        2.3329        2.4318        2.6258        2.6103        1.9857        1.8650        1.4802        1.6476        0.4108        0.4145        0.4327        0.5630        1.1689        1.6461        1.6111        1.2550        2.1188        1.6044        2.9094        2.5756        2.4877        3.0796        3.2170        3.2393        5.0826        1.8682        0.4129        0.9019        3.3342        2.0532        1.6171        2.3944        2.5087        1.8891        1.9286        1.9455        1.9584        1.2427        1.2204        1.2340        1.4989        3.7652        1.2844        1.4193        1.1155        1.5698        1.8942        2.4134        4.4087        5.7271        4.7391        4.0035        4.4791        5.6573        5.5850        4.8639        3.7092        3.2875        3.5133        2.7401        1.3478        1.1898        1.3383        3.6333        6.4050        5.1085        4.7775        4.5553        4.7237        4.7778        5.5528        6.2357        7.6086        8.7731        7.5709        8.9264        8.0411        5.8958        6.5096        3.8069        4.2040        3.1354        3.4356        4.6998        8.5494       11.9622       12.6051       12.8417       13.1679       14.7110       15.1513       21.3412       20.8719       21.0658       21.3307       20.8116       19.3014       20.1187       25.8891        0.0000        0.0000        0.0000       35.3726       41.8188       42.6894       48.0536       42.9345       53.2518       62.2640       57.6063       61.8108       56.5923       61.0226       69.5596       74.1291       77.8347        0.0000        0.0000        0.0000        0.0000        0.0000        0.0000        0.0000        0.0000        0.0000        0.0000        0.0000        0.0000        0.0000        0.0000        0.0000        0.0000        0.0000        0.0000        0.0000        0.0000        0.0000        0.0000        0.0000        0.0000        0.0000        0.0000        0.0000        0.0000        0.0000        0.0000        0.0000        0.0000        0.0000        0.0000        0.0000        0.0000        0.0000        0.0000        0.0000        0.0000        0.0000        0.0000
        0.0000       41.4709       34.3821       29.1624       32.6105       26.3735       28.0673       28.4767       17.2654       10.6132       10.5520        7.9736        8.0218        9.4213        5.4936       10.1406        9.6062        7.0571        9.0649       10.3877       10.6159        9.1793        7.6380        5.7322        5.4150        8.3906        7.3887        4.5112        5.3285        3.5334        1.1200        0.6202        0.3584        0.0000        0.0591        0.1288        0.0690        0.0000        0.4848        0.0000        0.0000        0.0000        0.4255        1.2477        0.0000        0.0000        0.0000        0.0244        0.0761        0.9098        0.8010        1.5205        1.4075        0.2603        0.0310        0.0118        0.2298        0.5189        0.3242        0.1988        0.1440        0.3793        0.2118        1.7950        2.1068        1.3700        0.9297        1.3209        3.0146        2.1249        1.8219        1.4188        1.5692        1.6765        1.6811        1.4089        1.6700        2.2483        3.0472        1.6820        2.8708        2.9355        2.7610        1.7769        2.2347        2.7693        3.6665        3.3963        3.0225        4.7208        4.9689        3.9965        4.3445        9.8183        4.9212        3.8881        4.8906        2.7239        2.4321        2.7503        2.8521        2.9268        2.2968        1.3208        1.2691        1.2252        1.1792        1.5690        1.9210        1.4503        1.0504        5.5286        6.6239        4.0556        3.3900        2.8679        0.4116        0.6003        1.4655        3.0161        2.0374        1.4199        1.5608        3.0198        3.1690        2.1289        1.9431        1.9749        1.7316        5.8489        5.5655        0.9316        0.9289        9.1697        7.1708        1.3169        1.8171        2.0419        3.1329        3.8659        3.8236        3.7697        4.2886        3.9648        3.5951        3.3755        3.4182        3.3312        3.2935        3.8832        4.7393        3.0730        2.7172        4.4545        9.8758        9.3889        6.8430        6.7587        6.2972        7.3060        9.6734       11.6457       12.0081       10.1963        9.3451       11.8695       12.1934        9.0124        8.1855        7.4847        6.2488        5.7336        4.3987        2.8514        3.5600        5.7383        6.9939        8.2994        8.7751       12.2191       14.9577       16.3992       15.5100       16.2874       16.6952       21.5864       24.2860       30.0307        0.0000        0.0000        0.0000        0.0000       53.7273       45.0079       53.4364       49.3203       64.6734       67.6207       64.2952       54.0277       48.8939       51.7721       55.2359       61.7095       65.7641       71.4707        0.0000        0.0000        0.0000        0.0000        0.0000        0.0000        0.0000        0.0000        0.0000        0.0000        0.0000        0.0000        0.0000        0.0000        0.0000        0.0000        0.0000        0.0000        0.0000        0.0000        0.0000        0.0000        0.0000        0.0000        0.0000        0.0000        0.0000        0.0000        0.0000        0.0000        0.0000        0.0000        0.0000        0.0000        0.0000        0.0000        0.0000        0.0000        0.0000        0.0000        0.0000        0.0000        0.0000
        0.0000       29.9911       25.9589       31.3004       34.5976       26.3099       22.8888       17.4083       16.7040        9.0812        6.3303        4.5345        5.7355        3.8303        4.7075        5.2126        5.5227        6.1723        7.9372        9.6403       12.5703       11.0829        8.6255        7.6722       10.0977        6.8106        4.7307        2.3081        1.8390        1.4250        1.1478        0.3073        0.3946        0.2123        0.9361        0.0526        0.0000        0.0000        0.0000        0.0000        0.0000        0.0000        0.0000        0.6918        1.7274        0.9091        0.5414        0.0390        0.8196        0.4631        0.7109        0.6606        0.6606        1.4499        0.4639        0.0623        0.0498        0.0381        0.0478        0.0993        0.1725        0.1780        0.2613        0.7000        1.4728        1.1183        1.6353        1.7942        1.4647        2.7657        3.2244        1.6294        1.5258        1.7827        1.7625        1.2459        1.6592        2.2487        2.8720        1.9463        2.4648        2.2408        1.6282        1.3975        1.5233        2.0463        4.9219        7.5565        6.7502        6.0448       11.6287        9.4281       10.4334       13.0666       14.8589        7.7929        6.7941        3.2785        2.9525        3.3791        3.4118        2.7784        2.8447        1.3915        1.5006        1.5579        1.1730        0.8642        1.0905        1.0330        0.6347        4.7372        5.4437        1.9369        1.6832        0.5675        1.2184        0.9362        0.8020        1.2791        1.2697        1.3795        1.5681        9.8613       10.6858       48.1114       15.5517        2.1724        1.7361        7.3880        6.3315        0.9095        0.6248        4.7777        6.0998        1.3162        1.8505        2.3156        3.0384        3.6758        3.7542        3.9110        4.3890        4.1996        4.3055        3.7243        4.6547        3.5522        3.1253        3.1349        3.5798        4.7158        5.4650        8.6901       11.0456       10.7622        7.0145        7.4133        9.2655       12.1690       14.1572       18.5518       17.8550       13.2129       15.2303       15.5244       10.7777        9.9254        8.0856        7.8880        6.6603        3.7146        3.1046        2.9803        3.2648        5.2647        6.2856        7.3954        8.1857       11.0852       15.1590       17.3614       15.1997       11.7788       13.3429       19.8702        0.0000        0.0000        0.0000        0.0000        0.0000       32.7117       39.0948       50.4330       54.6670       55.5602       50.1254       61.3628       59.7594       47.6771       48.7196       52.6490       51.4889       61.5542        0.0000        0.0000        0.0000        0.0000        0.0000        0.0000        0.0000        0.0000        0.0000        0.0000        0.0000        0.0000        0.0000        0.0000        0.0000        0.0000        0.0000        0.0000        0.0000        0.0000        0.0000        0.0000        0.0000        0.0000        0.0000        0.0000        0.0000        0.0000        0.0000        0.0000        0.0000        0.0000        0.0000        0.0000        0.0000        0.0000        0.0000        0.0000        0.0000        0.0000        0.0000        0.0000        0.0000        0.0000        0.0000
       21.4299       22.8369       23.4217       29.6209       28.7889       20.4801       13.9124       13.6021       11.8207       12.8649        5.8732        4.8943        4.2655        4.2998        3.1176        4.3067        4.5106        5.3966        7.2692        7.9928        7.7927        7.4890        7.5294        7.6162        6.3611        5.8615        4.9211        2.2326        1.7974        4.3258        5.0224        2.7153        2.5153        3.1250        2.6033        0.5933        0.5359        0.4743        0.0000        0.0000        0.0000        0.0000        0.0000        0.0000        0.2558        0.7560        0.0078        0.0112        0.0168        0.0000        0.0112        0.6602        0.4284        0.2097        0.2095        0.0268        0.0625        0.1153        0.0665        4.1275        6.0037        0.3728        0.6830        0.7893        1.2596        1.0716        1.0153        1.8795        2.0911        2.3442        2.1523        1.9646        2.0412        2.0072        1.7904        1.6121        2.3505        3.3165        4.7780        3.5828        4.5137        3.1586        4.7688        3.5693        3.7291        4.9429        5.3934        7.3786        4.8007        5.7237        6.1271       10.2294        9.1408        8.1288        6.1044        6.0879       14.1724       10.0934       13.8724        7.1095        5.3330        5.5004        3.8707        1.9035        1.8424        1.8035        1.5884        3.2044       24.5299        1.1825        0.8381        0.7312        0.6187        0.6281        0.5901        0.9451        1.0776        1.0544        1.3149        1.2693        1.2995        1.3724        1.5958        3.9543        3.3862        4.4330        5.2251        6.6922        6.9691        2.1758        3.7160        2.3782        2.0108        3.7506        4.5268        1.3325        1.7826        1.9710        2.3272        3.0303       29.1312        3.6602        3.7342        3.8986        3.5727        4.1349        3.7714        3.4893        3.8681        4.8899        4.4355        6.2716        6.9510       10.2778       13.1397       12.1612        9.3875       10.5322       14.0472       16.7619       20.3485       19.4553       13.8594       12.0516       11.6456       12.4436       11.2366        9.0818        9.0559        7.8322        6.1817        3.8214        3.2946        3.8569        5.0080        5.5660        6.2035        7.3722        9.5415       15.2507       18.7057       16.4966       15.5572       16.7104       15.5723        0.0000        0.0000        0.0000        0.0000        0.0000        0.0000       33.5965       28.2392       31.8075       41.0353       34.6717       29.9100       40.8457       64.5565       60.7787       59.4281        0.0000        0.0000        0.0000        0.0000        0.0000        0.0000        0.0000        0.0000        0.0000        0.0000        0.0000        0.0000        0.0000        0.0000        0.0000        0.0000        0.0000        0.0000        0.0000        0.0000        0.0000        0.0000        0.0000        0.0000        0.0000        0.0000        0.0000        0.0000        0.0000        0.0000        0.0000        0.0000        0.0000        0.0000        0.0000        0.0000        0.0000        0.0000        0.0000        0.0000        0.0000        0.0000        0.0000        0.0000        0.0000        0.0000        0.0000        0.0000
       18.4790       18.5910       19.2376       28.4430       20.8178       17.5373       15.1977        7.6429        7.1775        6.4845        6.7617        3.8528        3.4888        2.6760        2.6169        3.7063        4.6764        8.6395        6.6898        6.2236        6.5731        7.8263        7.7649        9.8600        8.3624        5.4544        8.6934        5.2240        4.5706        5.7635        3.5549        2.2760        1.9882        1.7670        0.7463        0.0000        0.0000        0.0000        0.0000        0.0000        0.0000        0.0000        0.0000        0.0000        0.0214        0.0271        0.0000        0.0000        0.0000        0.0112        0.0280        0.0116        0.0000        0.0000        0.0462        0.0852        0.0868        0.1474        0.1475        0.5173        0.2985        0.2862        0.4779        0.6722        0.8087        1.0737        1.2878        2.1367        2.4519        2.2364        2.4155        2.7887        2.8882        4.1751        6.1100        6.2502        4.4849        4.5861        4.1670        2.7048        2.4143        1.6814        1.7412        1.5917        2.9611        2.7794        3.0408        5.0485        9.4828        6.0808        6.3863        5.9745        6.3614        9.1391        9.8733       10.6309       12.8050        5.7887        8.5555        7.8353        5.6835        9.1055        6.5036        3.4614        3.3264        3.0590        2.4131        3.6306       16.0542       10.6142        1.2795        1.1205        1.1398        1.2187        1.0813        1.1626        0.9536        0.7757        0.8196        1.5584        1.3995       63.7221       18.4359        7.1731        7.7893        7.2387        4.0653       17.9073       20.7818        2.2682        1.3982        1.5504        0.7640        1.4863        2.9824        1.8092        1.6385        1.9477        2.0860        2.9763       11.4339        3.5610        3.4238        3.2064        3.8325        3.4425        3.5474        3.8651        4.1310        6.0943        6.4449        8.5243       10.3357       11.1816       11.7451       12.4776       13.1270       14.6734       15.2054       19.2630       21.6853       19.0695       14.6378       14.7829       12.1871       14.6502       10.4423        9.2128        8.5182        7.3159        6.6346        4.4779        3.4503        3.1840        3.7403        6.9560        8.2037       10.0786       10.7621       16.5255       15.3265       14.2491       15.0167       13.5332        0.0000        0.0000        0.0000        0.0000        0.0000        0.0000       43.2600       39.4996       37.4335       31.3720       31.2298       27.6575       27.0930       31.6483       39.2071       46.1740       48.5965        0.0000        0.0000        0.0000        0.0000        0.0000        0.0000        0.0000        0.0000        0.0000        0.0000        0.0000        0.0000        0.0000        0.0000        0.0000        0.0000        0.0000        0.0000        0.0000        0.0000        0.0000        0.0000        0.0000        0.0000        0.0000        0.0000        0.0000        0.0000        0.0000        0.0000        0.0000        0.0000        0.0000        0.0000        0.0000        0.0000        0.0000        0.0000        0.0000        0.0000        0.0000        0.0000        0.0000        0.0000        0.0000        0.0000        0.0000        0.0000
       27.1665       19.7834       18.9188       19.0517       16.6093       17.3734       15.9757        5.9121        7.8578        8.7318        8.1194        3.5019        2.5443        2.3441       12.2151        5.2156       10.9747       10.1609        5.0224        3.8499        4.7323        4.8184        6.0482        7.5045        8.8967       10.2308       11.1339        7.4623        5.2430        5.7810        5.0232        0.2007        0.1418        0.0982        0.0713        0.0108        0.0039        0.0003        0.0002        0.0000        0.0000        0.0000        0.0263        0.0744        0.0416        0.0196        0.0000        0.0000        0.0000        0.0113        0.0170        0.0229        0.0000        0.0114        0.2287        0.1927        0.2389        0.7486        0.6085        1.0959        3.2335        2.9820        1.1852        1.4975        1.4766        1.7225        2.0266        2.1777        1.7284        1.7584        1.6322        1.7286        1.8626        2.8264        2.1302        2.4070        1.6473        1.5579        2.4063        3.1902        4.6631        3.0673        3.7450        3.0059        3.9006        5.2989        6.8354        7.0231        7.7734        9.3519       11.6125       11.6974       12.5888       13.0670       13.1767       13.9651       14.5729       11.2150       11.5999       10.3807        8.7153       10.8132       12.2047       11.8204       11.2322        8.4097        7.1688        4.3988        4.9133        3.6680        3.2657        3.3808        2.8404        2.5444        2.3175        1.5501        1.4211        1.4027        1.3396        1.1474        1.2395        3.8041        4.0084        4.8188        5.8559        5.9771        3.5021        3.3911        2.9793        2.9153        2.0909        1.2219        0.5886        2.1589        3.5135        2.3132        1.3965        1.4687        1.8986        2.5055        2.9093        3.9534        3.4387        3.3656        4.4216        3.0603        3.1803        4.5624        5.0292        7.4291        7.7734       10.0471       12.0829       13.6274       13.5772       15.1192       15.1858       16.3383       15.9961       18.7735       18.4820       16.5941       15.1480       18.1221       19.7064       12.7534       10.7023       11.6281       11.3117        9.9187        9.2010        6.0951        4.8837        4.0755        5.3182        7.1300        8.0980        9.9192       10.2282       10.9033       10.1346       10.8970        0.0000        0.0000        0.0000        0.0000        0.0000        0.0000        0.0000        0.0000       49.3200       31.6101       28.5074       25.0882       29.1382       25.1700        0.0000       21.5400       24.7800       28.4400       20.7000        0.0000        0.0000        0.0000        0.0000        0.0000        0.0000        0.0000        0.0000        0.0000        0.0000        0.0000        0.0000        0.0000        0.0000        0.0000        0.0000        0.0000        0.0000        0.0000        0.0000        0.0000        0.0000        0.0000        0.0000        0.0000        0.0000        0.0000        0.0000        0.0000        0.0000        0.0000        0.0000        0.0000        0.0000        0.0000        0.0000        0.0000        0.0000        0.0000        0.0000        0.0000        0.0000        0.0000        0.0000        0.0000        0.0000        0.0000        0.0000
       17.3627        6.9836       12.4697       14.9514        9.6284       12.3129       17.1780        8.9156       15.6471       17.5501       31.3044        7.7768       10.6019       15.3461        7.4602        4.9696        6.1236        3.4385        4.6354        4.5143        4.3635        3.8285        3.8853        9.8844       11.9167       11.7422       13.0935       11.2977        7.4331        6.2289        4.0237        0.2308        0.1798        0.1355        0.0984        0.0151        0.0054        0.0005        0.0003        0.0000        0.0000        0.0678        0.7050        0.2720        0.3056        0.7295        1.0028        0.7021        0.1188        0.2093        0.0000        0.0057        0.1200        0.2000        0.2113        0.2082        0.1262        0.3140        0.7240        0.8263        0.8304        1.1879        1.7849        1.4923        1.7776        2.2684        1.8135        1.4819        1.5809        1.9099        2.0904        2.8589        2.9855        1.8466        1.3531        1.6264        2.0715        1.9248        2.9614        4.3559        5.7545        6.2570        5.1813        3.4766        4.6722        7.0470        8.5570        7.8827        7.9038       10.8852       11.8723       11.8213       13.3089       14.8018       15.5692       15.5844       14.1433       12.6999       12.3859       11.3976       11.3773       12.3749       10.0238       10.5395       10.2544       12.6940        8.1929        7.0835        6.9138        6.7380        5.9489        5.3231        3.0284        3.7565        2.5560        1.8790        1.6994        1.7587        2.2788        2.9471        3.8443        4.8527        5.3047        4.3752        2.5614        1.8491        1.6120        2.4959        3.4425        3.8195        3.2002        0.2854        0.1007        2.0026        1.2318        2.4151        1.9870        1.8897        1.8581        2.6897        3.0894        2.9767        3.1762        3.0851        2.2843        3.6297        4.3114        4.5905        4.9359        7.8060        8.0256       10.9790       14.7749       16.5727       18.3290       22.2630       18.8569       17.5255       16.8388       17.6904       16.8389       16.0896       16.0470       17.9970       16.3891       12.7652       12.1184       14.2214       14.7076       12.7734       10.5011        7.9179        6.4028        4.6399        5.0570        6.8619        8.1757        9.7632       10.8365        0.0000        0.0000        0.0000        0.0000        0.0000        0.0000        0.0000        0.0000        0.0000        0.0000        0.0000       15.6300       23.9652       32.3427       31.7773        0.0000        0.0000        0.0000        0.0000        0.0000        0.0000        0.0000        0.0000        0.0000        0.0000        0.0000        0.0000        0.0000        0.0000        0.0000        0.0000        0.0000        0.0000        0.0000        0.0000        0.0000        0.0000        0.0000        0.0000        0.0000        0.0000        0.0000        0.0000        0.0000        0.0000        0.0000        0.0000        0.0000        0.0000        0.0000        0.0000        0.0000        0.0000        0.0000        0.0000        0.0000        0.0000        0.0000        0.0000        0.0000        0.0000        0.0000        0.0000        0.0000        0.0000        0.0000        0.0000        0.0000        0.0000        0.0000
        0.0000        0.0000        6.8874       11.2600        0.0000        7.0591        9.8640       15.0815       40.3338       25.7515       17.5083       11.8250       11.8602       13.9646       10.8348        2.0497        2.4838        5.7345        9.6172        4.8556        3.3159        3.3284        4.7351       11.7647       12.1195       12.2151       13.3476       10.3606        9.3197        4.7695        1.3683        0.2611        0.2200        0.1782        0.1355        0.0231        0.0117        0.0052        0.0038        0.0000        0.0000        0.0724        0.5364        0.7098        0.2666        0.0274        0.3419        0.3168        0.2941        0.2827        0.1243        0.3028        0.4104        0.3806        0.3392        0.1219        0.2896        0.5601        0.8192        1.3877        0.8667        1.2072        2.1981        1.9484        2.2812        1.8569        1.8712        1.5424        2.0723        2.0197        2.0252        2.4481        2.8662        2.4743        1.5879        1.2634        1.3848        3.0629        4.6226        4.3426        3.6218        3.8161        2.9331        3.8855        4.8815        6.3510        8.1706        8.3521       11.4288       13.4988       15.3320       13.0138       14.4147       13.6625       14.6640       14.7644       14.2408       15.0892       13.6376       12.4460       11.6594       11.1265        9.6739       10.7726       10.3884       10.9981       11.3758       16.8394       28.7933       13.8358        7.5530        7.4977        6.7691        5.2713        5.2029        4.2660        4.5877        4.7319        3.5715        2.2590        2.0936        1.7840        1.8586        3.3908        3.0392        2.2213        2.5966        2.3603        3.2744        2.1725        1.3685        0.8755        4.2592        0.8507        1.0288        2.6592        2.3974        1.9896        2.0920        2.8000        3.2109        4.0246        3.8151        3.7739        2.6312        2.6808        3.0087        4.6724        6.8962        8.9709        9.7025       14.2550       16.4364       17.9317       19.5681       21.3774       18.9182       19.4718       19.3247       18.4396       18.1581       17.5405       19.4021       16.9205       14.8466       13.1913       13.2156       14.2438       13.2302       12.3793       10.9318        8.0708        6.3924        5.2620        5.4786        7.3750        8.9741        9.2673       14.6967       19.6101        0.0000        0.0000       17.5778        0.0000        0.0000        0.0000        0.0000        0.0000        0.0000       20.6700       16.4400       22.3771        0.0000        0.0000        0.0000        0.0000        0.0000        0.0000        0.0000        0.0000        0.0000        0.0000        0.0000        0.0000        0.0000        0.0000        0.0000        0.0000        0.0000        0.0000        0.0000        0.0000        0.0000        0.0000        0.0000        0.0000        0.0000        0.0000        0.0000        0.0000        0.0000        0.0000        0.0000        0.0000        0.0000        0.0000        0.0000        0.0000        0.0000        0.0000        0.0000        0.0000        0.0000        0.0000        0.0000        0.0000        0.0000        0.0000        0.0000        0.0000        0.0000        0.0000        0.0000        0.0000        0.0000        0.0000        0.0000        0.0000        0.0000
        0.0000        0.0000        0.0000        0.0000        0.0000       22.1852       27.4957       20.7034       35.9370       28.4745       15.8537       10.2642        7.2270        6.8785        5.0481        3.3055        4.9298        5.4831        3.9867        3.0506        3.3884        4.9295        6.5460       12.0534       10.5199       12.0492        9.3442        4.0225        1.7621        1.5858        1.4568        0.2918        0.2628        0.2264        0.1817        0.0888        0.0227        0.0147        0.0282        0.4450        0.2056        0.0238        0.0207        0.0226        0.1718        0.0509        0.0195        0.0226        0.1300        0.1356        0.9824        1.7046        1.3513        1.7352        0.7115        0.9135        1.9369        1.4543        1.9758        2.7457        2.2706        1.1996        1.7022        1.8963        1.6386        1.7679        1.7113        1.5131        1.9332        4.1695        3.4763        3.1510        2.0439        2.2383        1.6528        1.4273        1.6304        3.1119        3.3394        2.5266        4.2375        3.6772        3.8108        4.9412        5.2693        6.1731        7.2012        7.0480        7.9482       10.3948       10.0749       10.8013       12.2593       12.1237       11.6715       12.5564       13.8581       14.4756       15.5491       11.6091       12.3050       14.0536       11.3154       12.5731       12.6509       12.3965       12.6090        9.6349       13.8871       11.4324        9.9536        9.4832       10.5968       10.7402        9.2319        7.6959        6.1180        4.9347        4.4964        6.5281        4.3212        3.0431        2.8556        4.4905        4.0899        2.9967        1.8825        2.3624        2.3446        0.9607        0.8906        0.1767        0.3582        1.2305        0.5844        2.7377        3.6520        2.5856        2.6147        3.5663        4.2301        4.8140        5.1590        3.0987        2.4748        2.7900        4.2316        7.1321        8.5728       11.4853       13.0584       16.2250       19.6558       21.4104       23.2769       20.9494       19.6526       19.4748       19.7056       20.8340       20.0477       19.8433       19.4513       18.7696       17.9723       13.8755       13.4515       14.2957       13.7761       12.4739       10.7811        7.3487        6.1514        6.2154        8.0743        9.9192       10.0877       12.0711       13.1078       10.4005       13.1728       14.7183       18.1796       21.0532        0.0000        0.0000        0.0000        0.0000       22.9500        6.2700       25.5300       22.5266        0.0000        0.0000        0.0000        0.0000        0.0000        0.0000        0.0000        0.0000        0.0000        0.0000        0.0000        0.0000        0.0000        0.0000        0.0000        0.0000        0.0000        0.0000        0.0000        0.0000        0.0000        0.0000        0.0000        0.0000        0.0000        0.0000        0.0000        0.0000        0.0000        0.0000        0.0000        0.0000        0.0000        0.0000        0.0000        0.0000        0.0000        0.0000        0.0000        0.0000        0.0000        0.0000        0.0000        0.0000        0.0000        0.0000        0.0000        0.0000        0.0000        0.0000        0.0000        0.0000        0.0000        0.0000        0.0000        0.0000        0.0000
        0.0000        0.0000        0.0000        0.0000        0.0000       21.7343       18.2581       20.5021       22.6881       23.9563       24.2582        8.2299       13.8699        6.6679        5.3998        5.6098        3.3587        3.4575        3.8135        3.8722        3.6288        3.7714        3.8406        5.7501        4.2357        3.5391        2.8389        1.7536        1.7323        1.5774        1.4999        0.2849        0.2696        0.2422        0.2016        0.7152        0.5832        0.4489        0.3693        0.1456        0.1793        0.0625        0.0641        0.0855        0.1424        0.0594        0.0475        0.3240        1.4006        1.4873        0.6661        0.7221        2.7133        4.6117        5.1041        5.1669        7.0999        5.1646        4.7001        4.4394        1.3201        0.3992        0.6251        1.5084        1.9308        1.7525        1.3752        1.6918        2.1160        2.6268        3.4723        3.1844        2.0090        1.9054        2.0312        2.0725        1.3692        1.3626        1.1470        2.1850        3.2579        4.1309        4.6941        5.3497        5.7956        7.0081        8.5707        8.9277        9.1922       11.9598       11.7869       10.8576       10.6791       12.9542       15.2079       16.8587       15.4930       17.1743       17.2551       15.2957       16.3612       18.1051       15.8131       15.7464       15.1594       20.9874       16.2314       10.9473       10.5616       11.4416       13.1597       25.0165       31.4625       24.7585       17.8405       13.9093       12.6459       11.3830        8.8603       11.4846       10.1384        7.5041        5.7407        3.6341        2.8483        1.7277        1.1964        0.6196        0.5405        0.4692        1.9331        1.6075        1.7837        2.7563        3.1571        2.9796        3.7171        4.5361        3.8765        4.5905        4.9029        4.9529        4.5820        2.8577        3.1835        4.1791        6.4338        8.7084        8.9220        9.9050       12.6135       19.8397       24.4085       23.4516       22.7496       21.9514       25.9122       23.5975       22.3084       19.3656       17.6709       17.0216       15.3842       16.3991       16.9321       14.9733       14.3565       15.3354       13.4242       11.8755       10.0924        8.9809        7.8208        8.1821       10.8501       12.9654       11.3179       11.0414       11.4151       10.7742       11.4770       13.0851       15.4784       22.9492        0.0000        0.0000        0.0000       26.6233       24.0507       20.0482       21.0654       20.8971       17.2049        0.0000        0.0000        0.0000        0.0000        0.0000        0.0000        0.0000        0.0000        0.0000        0.0000        0.0000        0.0000        0.0000        0.0000        0.0000        0.0000        0.0000        0.0000        0.0000        0.0000        0.0000        0.0000        0.0000        0.0000        0.0000        0.0000        0.0000        0.0000        0.0000        0.0000        0.0000        0.0000        0.0000        0.0000        0.0000        0.0000        0.0000        0.0000        0.0000        0.0000        0.0000        0.0000        0.0000        0.0000        0.0000        0.0000        0.0000        0.0000        0.0000        0.0000        0.0000        0.0000        0.0000        0.0000        0.0000        0.0000
        0.0000        0.0000        0.0000        0.0000        0.0000        7.3712       19.1701       20.7007       12.2266       25.1542       30.1331       12.9643       14.4818        5.9532       14.4765        3.0478        3.4838        4.2077        8.6844        4.2041        4.3466        4.4887        4.4741        4.8865        4.4265        4.0794        3.4075        2.4711        1.6091        1.6126        1.5847        0.3103        0.3049        0.2825        0.2400        0.8876        0.7922        0.6074        0.4722        0.1617        0.2359        0.2617        0.3108        0.2298        0.2686        0.3198        0.1630        0.4023        4.1741        3.5020        4.0551        1.5409        2.0605        1.8039        2.9437        1.6848        2.4075        1.6982        2.4801        1.9095        0.6836        0.3445        1.2603        1.5584        1.3310        1.4786        1.6682        2.1969        2.6132        2.9475        3.2619        3.4330        2.7088        2.2957        2.1550        1.4890        1.5381        1.6282        2.0508        3.0676        3.8618        6.4046        4.5838        5.0797        5.9569        8.0208        9.0876        8.8758       10.2976       13.1557       13.7390       12.1834       14.1022       16.4289       20.9368       23.4693       24.4612       21.7175       18.8720       16.9546       16.3174       15.3721       16.6184       15.4906       12.7133       12.9747       12.4885       10.6064       12.0809       13.2874       16.8206       25.2548       30.1741       39.8337       35.9468       33.6428       20.5209       14.1873       13.5328        9.5189        8.5476        7.1746        5.9383        3.3191        2.5541        1.8176        1.6550        0.7856        0.5199        2.8076        3.1179        2.2009        2.2976        3.0819        3.7582        3.5821        4.5025        4.5356        5.4313        5.9776        5.8921        5.7917        5.4512        3.7356        5.2020        6.7202        7.1783        9.1644       10.9514       13.7143       17.0649       21.4415       26.4003       24.8331       24.0011       24.7478       25.2291       24.3954       23.7442       20.9834       18.5348       17.9464       17.7173       19.3271       16.5829       14.5618       14.3563       14.7818       13.7054       13.1791       13.0415       10.2246        8.7828       10.3919       12.4080       14.6535       16.3945       13.2202       10.6014       10.6952       11.3962       16.1049       21.9297       25.2913        0.0000        0.0000       31.4638       28.5082       28.0299       20.9481       19.8879       18.0683       17.0271       16.0424       17.0934       14.9249       13.8548       11.3145        0.0000        0.0000        0.0000        0.0000        0.0000        0.0000        0.0000        0.0000        0.0000        0.0000        0.0000        0.0000        0.0000        0.0000        0.0000        0.0000        0.0000        0.0000        0.0000        0.0000        0.0000        0.0000        0.0000        0.0000        0.0000        0.0000        0.0000        0.0000        0.0000        0.0000        0.0000        0.0000        0.0000        0.0000        0.0000        0.0000        0.0000        0.0000        0.0000        0.0000        0.0000        0.0000        0.0000        0.0000        0.0000        0.0000        0.0000        0.0000        0.0000        0.0000        0.0000
        0.0000        0.0000        0.0000        0.0000        9.6522       10.9509       14.9115       15.2022       16.6050       27.3745       19.0790       10.2106       13.7593       17.9972       14.5963        4.3788       10.7351       11.7829       24.8299        5.4676        5.2463        9.3308        5.3041        5.2015        4.7966        4.6135        3.7595        2.9466        2.0230        1.6640        1.6664        0.3320        0.4415        0.7137        0.6087        1.0361        0.8925        0.7654        0.6261        0.2445        0.2861        0.2301        0.2880        0.2944        0.2533        0.0998        0.1419        0.4671        1.2194        2.3334        3.6217        3.7355        2.0237        1.0013        1.0528        1.4215        2.4303        3.5224        2.9044        2.9319        1.0715        0.3741        1.1813        1.6726        2.3253        2.1558        2.6943        1.9683        2.2978        2.5166        2.7391        3.7465        3.0616        2.2119        1.6499        2.1937        1.9102        1.3148        2.5279        4.0997        4.6296        6.5129        6.4920        6.3902        6.6844        7.4434        9.4107        9.7179       11.5547       15.4991       15.6481       11.7867       13.0761       13.9121       14.7587       16.4872       16.5937       15.7640       17.2522       16.5804       16.9715       18.7835       13.0361       12.4941       10.9526       10.2526       10.9986       11.3640       13.1805       14.1610       14.7690       24.9240       27.7193       27.4050       26.0347       28.0906       32.1670       25.5259       15.2989       13.7845       12.0773        8.7847        6.5533        3.1683        2.8059        4.3078        9.0606        7.0031        1.8503        0.9125        0.9267        3.3074        3.7815        3.7474        3.5211        3.6310        4.2342        4.2905        4.7885        5.7604        6.3971        6.9529        7.1075        6.3907        6.6883        7.9898        9.6496       11.7270       12.3309       14.3471       17.3849       22.0016       28.0688       27.6891       24.6181       25.1492       25.7855       26.3163       24.9412       21.9018       20.3901       19.7332       18.5745       19.9253       17.9354       14.3653       13.1689       14.5738       12.7572       19.0112       16.9557       11.5753       10.7836       12.2375       12.2145       15.5071       19.5160       13.9781       13.8380       12.3575       13.3602       15.6286       19.3912       18.6143        0.0000       24.7547       26.6546       29.2614       28.4075       21.2855       20.7304       20.0267       18.0293       17.8209       17.5308       13.6030       12.7730       11.1027       11.2803        0.0000        0.0000        0.0000        0.0000        0.0000        0.0000        0.0000        0.0000        0.0000        0.0000        0.0000        0.0000        0.0000        0.0000        0.0000        0.0000        0.0000        0.0000        0.0000        0.0000        0.0000        0.0000        0.0000        0.0000        0.0000        0.0000        0.0000        0.0000        0.0000        0.0000        0.0000        0.0000        0.0000        0.0000        0.0000        0.0000        0.0000        0.0000        0.0000        0.0000        0.0000        0.0000        0.0000        0.0000        0.0000        0.0000        0.0000        0.0000        0.0000        0.0000
        0.0000        0.0000        0.0000        0.0000       16.1483       13.7837       28.0951       32.9160       33.0678       30.1910       40.1634       21.6031       16.7211       20.4944       13.4409       21.6472       20.2417       24.9138       21.1944        8.8762        6.5377        9.6311        6.4407        5.9007        5.3676        5.5624        4.6376        3.5723        2.5392        1.7411        1.7438        0.3499        0.4643        0.5843        1.0169        1.3725        1.0099        0.8942        0.7721        0.2953        0.4772        0.6533        0.2998        0.2508        0.3587        0.3947        1.2381        4.4391        6.1634        4.0074        2.2736        2.2452        1.6831        0.8068        0.8860        2.0309        5.9141        5.2469        4.8433        5.3958        1.5554        0.9655        1.6880        2.1826        2.1392        2.4323        2.0197        4.0468        5.5426        4.6111        2.6364        2.1585        2.5195        3.9746        2.0309        1.9001        2.5391        2.2578        2.3342        3.8947        4.9346        6.5572        6.3802        6.4830        5.8924        6.4058        7.7808       10.2435        8.6862       11.7251       12.1425        9.4094        9.7159       15.0983       19.9252       15.8632       14.7450       14.9445       17.7903       17.6401       18.4846       18.4324       13.2555       16.8209       16.2994       11.8743       11.6534       11.5225       11.7088       11.8651       14.1987       22.7761       23.7713       24.2739       22.0955       19.7569       22.1684       26.2961       19.2031       17.7707       13.8939        9.3599        7.7546        3.4690        3.2815        2.8455        2.1434        1.5884        1.3394        1.8567        2.8068        3.7994        3.3938        3.1555        3.4679        4.7428        5.8690        5.3695        6.0424        6.8905        7.9468        8.1951        8.1299        8.6319       10.2826       11.4407       11.4986       12.1343       12.9570       14.2505       17.2171       27.5186       27.9479       28.5896       26.1256       26.8002       27.2760       27.1633       25.7294       22.8215       23.1096       20.4067       19.1351       20.7295       17.3958       15.4344       13.3387       14.3151       13.4320       20.4114       15.8631       14.8114       15.2649       18.9976       20.2761       23.5595       20.8003       18.6378       16.0201       14.1422       15.4590       15.8661       17.7361       19.1242       21.0031       21.0905       21.9419       25.9920       30.4034       29.7619       24.2206       21.0385       17.5006       17.5212       18.4021       14.8615       13.5559       12.3899       13.1390        0.0000        0.0000        0.0000        0.0000        0.0000        0.0000        0.0000        0.0000        0.0000        0.0000        0.0000        0.0000        0.0000        0.0000        0.0000        0.0000        0.0000        0.0000        0.0000        0.0000        0.0000        0.0000        0.0000        0.0000        0.0000        0.0000        0.0000        0.0000        0.0000        0.0000        0.0000        0.0000        0.0000        0.0000        0.0000        0.0000        0.0000        0.0000        0.0000        0.0000        0.0000        0.0000        0.0000        0.0000        0.0000        0.0000        0.0000        0.0000        0.0000        0.0000
        0.0000        0.0000        0.0000        0.0000       11.9485       13.9503       21.3902       25.0716       28.2376       32.3322       39.3426       37.3862       42.7549       42.4797       34.2244       32.6742       36.8812       25.6381       38.0739       27.8844       24.6392       19.9253       12.4066       11.3165       19.3248       11.2789        7.6157        4.7228        3.9589        2.7459        1.8859        0.5069        0.2425        0.2325        0.3576        0.9613        1.6894        1.7094        1.1811        0.5153        0.5879        0.6572        1.6735        1.6260        4.6857        7.8445        6.3693        5.4628        6.5356        5.3979        5.0215        6.7573        6.2223        3.7069        6.5729       10.2557       10.0106        5.4030        2.6594        3.8395        2.5834        3.0409        1.1939        1.2045        2.2067        3.6490        4.4943        5.8349        7.2042        6.1047        2.4572        2.5343        1.3312        2.0175        2.9704        3.3347        2.7974        2.0240        2.3233        3.9067        5.2741        6.9301        7.6508        7.4183        5.5312        6.7952       10.3061       10.5140       10.8148        7.4788        9.9233       12.2948       14.0521       15.3506       18.9109       14.5496       15.6193       18.3384       21.4832       21.3536       19.0104       20.3706       18.7329       17.2903       14.7371       13.9194       13.3862       13.2665       14.1432       15.3182       15.9725       18.2448       15.8148       17.8543       17.6091       20.3905       21.4906       18.1648       23.4075       12.8217       13.0074       10.7473        9.0041        3.7669        3.8235        2.4271        2.1724        3.9176        4.1608        4.2887        4.1584        3.6306        3.4997        3.3230        3.2295        4.2276        3.8190        3.8373        2.9598        5.6222        7.1545        8.3910        9.0909       13.4474       16.7213       12.4822       13.9202       11.5869       14.3137       18.4846       22.8867       27.4232       30.4309       30.7768       29.3962       27.0122       24.6335       24.3089       23.5760       26.3522       24.7318       22.6414       23.5317       22.0064       20.5075       17.2326       15.5234       13.5400       13.9257       14.0563       13.6640       14.5174       16.5968       17.6565       18.3520       23.5174       22.2011       20.4586       21.5427       22.5836       27.6279       28.8588       26.1817       25.3656       28.0403       26.9417       28.8385       27.5364       33.6991       32.8218       34.6358       20.9713       19.6760       16.6447       16.9394       11.8137       10.9554       12.1056       12.4149        0.0000        0.0000        0.0000        0.0000        0.0000        0.0000        0.0000        0.0000        0.0000        0.0000        0.0000        0.0000        0.0000        0.0000        0.0000        0.0000        0.0000        0.0000        0.0000        0.0000        0.0000        0.0000        0.0000        0.0000        0.0000        0.0000        0.0000        0.0000        0.0000        0.0000        0.0000        0.0000        0.0000        0.0000        0.0000        0.0000        0.0000        0.0000        0.0000        0.0000        0.0000        0.0000        0.0000        0.0000        0.0000        0.0000        0.0000        0.0000        0.0000        0.0000
        0.0000        0.0000        0.0000        0.0000        0.0000        0.0000        0.0000        0.0000       35.4869       43.4845       47.2317       44.2135       49.9572       52.4887       52.3441       48.1105       63.9133       57.6639       50.5271       35.5326       16.4012       14.3201       15.0612       14.2909       12.4417       11.6431       10.5544       24.3314       29.3212        2.8037        2.7292        0.4559        0.2949        0.3079        0.3060        0.1395        0.8734        1.1120        1.0778        1.2333        2.7376        2.6258        4.9488        4.4108        2.0443        0.4478        2.2995        5.1143        3.7918        3.6405        5.0502        7.0153        4.9576        3.9617        9.8063        7.9004        6.8342        5.4105        8.3203        2.2575        1.6235        5.9206        3.6010        1.3166        0.9385        3.7384        5.6804        7.4357        9.6000        9.3030        5.0133        2.3944        2.0069        2.4831        1.9712        1.9802        2.4233        3.5837        5.0106        6.1164        4.1493        5.9219        6.5390        5.7758        7.4029        7.7384       10.8149       10.4622       10.5137        9.7031       11.9792       17.6510       13.9107       10.6266       12.5066       14.6411       15.8329       16.3513       24.9582       33.7713       27.6673       21.1944       18.5000       17.8637       19.9350       16.7682       13.2840       12.2365       13.9585       14.3853       15.8174       15.7459       15.0342       14.6204       16.0023       20.1428       17.4738       14.9070       17.0999       10.4289       12.9905       14.7859        8.9842        4.4392        3.6216        2.8507        3.6133        6.8317        6.8129        7.0548        6.1919        4.8849        4.5316        4.5501        4.0294        3.8970        3.9146        4.5615        4.0928        5.6847        7.0931        8.7666       11.4862       16.0091       11.8657       11.7249       12.7609       15.4525       18.4268       19.9429       22.9278       28.6466       32.7031       33.7000       30.7708       26.5387       25.7181       26.0949       26.0832       25.3260       23.2060       25.6527       22.2869       21.6450       21.5619       20.2575       19.5365       13.2016       13.1245       11.5540       11.6378       16.0501       17.4075       18.5882       20.0532       21.4728       22.6586       24.4020       29.2606       32.2572       37.3181       34.0664       33.0989       39.1160       42.8566       45.6362       49.6819       46.3455       25.1549       26.6458       26.6397       19.3530       16.6990       15.6187       15.8537       12.5751       11.6245        0.0000        0.0000        0.0000        0.0000        0.0000        0.0000        0.0000        0.0000        0.0000        0.0000        0.0000        0.0000        0.0000        0.0000        0.0000        0.0000        0.0000        0.0000        0.0000        0.0000        0.0000        0.0000        0.0000        0.0000        0.0000        0.0000        0.0000        0.0000        0.0000        0.0000        0.0000        0.0000        0.0000        0.0000        0.0000        0.0000        0.0000        0.0000        0.0000        0.0000        0.0000        0.0000        0.0000        0.0000        0.0000        0.0000        0.0000        0.0000        0.0000        0.0000        0.0000        0.0000
        0.0000        0.0000        0.0000        0.0000        0.0000        0.0000        0.0000        0.0000        0.0000        0.0000       58.1902       59.8110       65.6497       62.3975       57.5877       46.6840       46.3522       50.2946       35.6797       16.2467       17.9286       20.5246       20.9491       12.8010       11.8647       11.5958        8.5761        9.3348        9.5843        5.8680        8.2258        3.5673        5.4628        5.6208        2.3229        5.9905        8.0738        8.5896        8.2764        9.7696        7.7025        9.0800        5.8424        3.4850        2.8750        1.4454        0.3609        5.0137        5.9406        4.3798        2.8152        1.2841        0.8784        0.6294        4.0229        6.4518        4.1009        4.8873        6.6292        2.0402        5.6713        6.2815        1.8381        0.8657        0.6476        8.3280       11.5057        9.2704        8.6776        5.4236        3.4404        3.2504        2.6724        2.4614        2.7300        3.6225        4.4211        4.3105        5.3928        8.2944        6.8175        7.2772        7.0872        7.0083        6.0372        6.1466        8.2297       13.8415       11.2282       11.1357       10.7881       11.6325       10.2143        9.4091       10.4557       13.9866       17.1891       18.4220       21.4701       28.9780       23.0792       18.1832       18.5526       19.7397       18.6856       16.4719       17.4379       13.6297       12.9890       12.8711       12.9118       23.2434       17.5083       14.9245       16.0198       24.3371       22.7527       14.6220        9.4674       12.4419       10.1614       12.6733       11.1115        5.1953        5.9796        5.6861       11.6331       16.3478       13.5391        9.1465        7.1996        5.7558        5.7993        5.3309        4.4515        4.0598        4.6976        4.2352        4.3861        9.2468       10.1532        8.4283       19.6772       38.3016       24.9769       20.7452       25.6080       29.0596       31.8866       33.0375       28.1014       31.0652       32.9380       34.0149       32.2319       28.9980       27.3900       26.9842       28.0982       27.1933       25.0518       22.1927       22.5014       22.7660       21.3281       20.8067       21.5595       17.2974       13.8844       13.4263       14.7586       18.7908       19.6007       20.9382       21.8485       29.5143       28.1384       30.2418       33.3980       35.0351       41.3067       43.4605       45.7348       48.8699       82.6800       56.2872       55.2615       51.2087       33.0950       28.0104       22.2955       17.7255       17.7213       16.6787        0.0000        0.0000        0.0000        0.0000        0.0000        0.0000        0.0000        0.0000        0.0000        0.0000        0.0000        0.0000        0.0000        0.0000        0.0000        0.0000        0.0000        0.0000        0.0000        0.0000        0.0000        0.0000        0.0000        0.0000        0.0000        0.0000        0.0000        0.0000        0.0000        0.0000        0.0000        0.0000        0.0000        0.0000        0.0000        0.0000        0.0000        0.0000        0.0000        0.0000        0.0000        0.0000        0.0000        0.0000        0.0000        0.0000        0.0000        0.0000        0.0000        0.0000        0.0000        0.0000        0.0000        0.0000        0.0000
        0.0000        0.0000        0.0000        0.0000        0.0000        0.0000        0.0000        0.0000        0.0000        0.0000       71.7388       76.8380       76.3124       78.7521       80.7660       98.4220       75.3815       32.7494       22.8086       17.2965       14.6965        9.3636       10.8494       15.4573       33.3952       27.2741       19.6608       26.0150       23.9448       12.8643       16.4625       32.6299       20.3754       19.2365       10.8394       10.1387       10.1439       12.3228       12.9412       13.0777       11.1115        4.1318        8.2187        2.0408        5.5015        0.2636        0.3628        0.0463        1.0544        1.1881        0.3937        0.0463        0.3646        1.6626        3.6533        6.8938        3.6359        3.6793        5.3559        2.7876        6.1752        5.6064        4.5419        3.2070        3.8285        8.7726       13.6420        9.5318        6.7416        4.0143        2.6176        1.0148        0.8651        1.0964        1.5304        4.1146        4.2560        4.6227        5.0723        4.6394        4.9966        7.0300        8.2569        8.5839        9.6490        8.5284        8.2093        9.6393       10.3931        9.9958       11.5816       12.1852       10.5758       16.0580       17.3571       16.1231       16.2160       19.0731       19.9999       23.2749       17.5128       17.8618       22.3017       16.9648       17.1342       18.5244       15.5975       12.2055       11.5640       13.5994       12.8748       14.0953       13.3228       14.1186       14.0203       25.4989       38.9682       18.1915       11.2019       10.6493       12.0002       11.7256       11.0467        8.0611       14.2020        8.5083       11.1054       11.9501       11.8861       12.1662        8.6009        7.3812        6.6873        6.6088        5.5837        5.9013        5.7615        5.3412        5.4269        9.2876        8.2406       10.5617       17.7158       35.7908       37.3242       29.5893       29.3188       28.9922       33.3423       39.5820       31.3933       30.1006       32.6327       32.7268       32.3297       29.8254       28.6634       26.4207       27.4305       25.9266       26.7843       25.0993       22.7542       21.7928       21.6351       23.7508       25.7313       18.5651       17.5799       19.4015       23.1285       30.8227       22.9671       24.0253       25.4415       31.1975       34.1335       37.4474       36.6534       36.9047       42.4348       53.2440       47.8903       49.7829       37.3655       31.5682       30.5079       30.5572       29.1189       27.2843       24.6800       20.6225       23.2729        0.0000        0.0000        0.0000        0.0000        0.0000        0.0000        0.0000        0.0000        0.0000        0.0000        0.0000        0.0000        0.0000        0.0000        0.0000        0.0000        0.0000        0.0000        0.0000        0.0000        0.0000        0.0000        0.0000        0.0000        0.0000        0.0000        0.0000        0.0000        0.0000        0.0000        0.0000        0.0000        0.0000        0.0000        0.0000        0.0000        0.0000        0.0000        0.0000        0.0000        0.0000        0.0000        0.0000        0.0000        0.0000        0.0000        0.0000        0.0000        0.0000        0.0000        0.0000        0.0000        0.0000        0.0000        0.0000        0.0000
        0.0000        0.0000        0.0000        0.0000        0.0000        0.0000        0.0000        0.0000        0.0000        0.0000       90.2641       66.2211       72.3269       92.5839       84.0974       60.4212       51.9121       41.1837       23.0953       14.6042       15.0263       44.8086       13.8520       35.8473       23.5418       12.7754       44.7602       35.5658       29.0768       13.5631       28.2378        0.7313        7.3605       22.1429       20.2737       22.9514       26.1080       21.5378       10.3151        5.4354        7.8022        7.8396        6.2346        6.9030        5.5236        2.2713        2.4199        1.1440        0.4185        0.9553        1.9234        2.1358        0.7311        2.2177        6.9049       10.7937       11.6131       11.4979       10.0622        7.8525        7.2915        5.4789        7.8221       10.4635       11.9662       14.3280       10.8770        4.3514        7.8190        2.7307        2.0738        3.8460        3.4265        3.3826        2.8162        3.0810        3.6127        3.6175        3.9770        3.9213        5.3898        4.1930        4.4741        5.0344        7.0204        8.8362        7.3692        9.3189        9.1948        9.8982        9.4943        9.7742       12.1470       12.8690       14.1044       18.2499       22.5896       24.8284       25.7370       21.4447       20.0113       16.4304       17.7675       15.6241       17.3361       16.9438       13.7255       14.3057       13.6085       13.7069       13.7466       15.9047       16.0256       18.2678       18.6500       19.9133       18.2219       17.6205       17.4860       14.8571       16.0621       16.2356       16.6030       13.8113       13.7822       14.1287       14.4184       16.2527       17.7264       15.7941       12.7021       14.1222       10.2886        9.2206        8.7561        8.2495        7.6539        8.6272        8.9578       13.1528       18.0329       19.8166       25.7807       37.5779       33.9647       25.9532       21.7762       27.7461       28.2079       25.7156       23.0334       22.2957       26.9106       26.4098       27.2161       28.8647       27.5823       23.5373       23.4598       25.8940       26.9855       24.5490       24.9686       24.6819       25.1340       27.5929       28.0382       23.6033       24.3758       23.4978       25.8531       49.5768       31.2994       31.0262       30.7031       44.4847       41.1880       42.4922       41.2875       39.6362       43.0170       48.9310       47.6910       50.1033       50.8056       38.3870       35.5102       33.6281       28.2756       28.6447        0.0000        0.0000        0.0000        0.0000        0.0000        0.0000        0.0000        0.0000        0.0000        0.0000        0.0000        0.0000        0.0000        0.0000        0.0000        0.0000        0.0000        0.0000        0.0000        0.0000        0.0000        0.0000        0.0000        0.0000        0.0000        0.0000        0.0000        0.0000        0.0000        0.0000        0.0000        0.0000        0.0000        0.0000        0.0000        0.0000        0.0000        0.0000        0.0000        0.0000        0.0000        0.0000        0.0000        0.0000        0.0000        0.0000        0.0000        0.0000        0.0000        0.0000        0.0000        0.0000        0.0000        0.0000        0.0000        0.0000        0.0000        0.0000        0.0000
        0.0000        0.0000        0.0000        0.0000        0.0000        0.0000        0.0000        0.0000        0.0000        0.0000        0.0000       80.9505       87.4655       93.8195       91.1020       57.3956       54.3705       42.7044       39.8966       16.4058       12.4977       15.9089       13.6832       15.7695       28.0815       62.2227       52.8818       17.0963       36.7245       31.6107        1.9188        2.7512        1.3526       14.6696       26.6770       20.8329       25.9454       18.3992        8.2750       12.7392       13.0556       10.4224        7.9901        7.1168        2.6181        0.3649        0.3581        0.9144        0.4187        0.8553        0.5131        0.7078        1.5281        3.8859        3.6970        1.8094        7.8037        6.4219        2.2788        6.3096        4.4700        6.0850        7.1310        7.7824        6.1119        7.6308        6.1186        7.5334        6.4158        4.6462        5.3449        5.6972        3.7898        3.3247        4.0549        3.2426        3.5672        2.9314        3.0206        3.6690        4.4687        4.0850        3.9998        4.1333        4.9787        6.3378        6.4700        9.0165        8.3333        7.1734       10.2591       15.5030       16.8859       18.8206       15.7372       16.9684       18.9029       20.9976       19.1143       17.6626       17.1197       15.5580       14.7799       16.1475       18.5566       17.5182       16.6736       14.5332       15.6372       15.4355       14.7668       17.2876       28.9444       25.1792       20.1082       26.6886       30.2024       28.3870       21.2017       17.7155       19.6444       19.3435       21.2273       19.8680       18.8455       16.3882       22.8671       19.2531       16.5316       14.6299       13.5400       12.8355       15.2261       14.3270        9.0756        9.8933        7.7645        9.3390       11.7590       17.4508       20.3383       26.1516       34.3320       28.0635       22.2803       23.0590       21.3565       28.3753       23.6300       20.8406       21.9474       21.0692       22.3529       25.6159       24.4186       25.0200       26.9982       25.0304       25.3965       27.1604       27.2738       29.9689       28.6870       27.7748       30.0335       32.3159       30.3341       25.7465       26.3821       27.3384       30.1062       30.6606       29.6519       37.6323       44.8850       64.2686       54.4730       37.5543       37.5237       41.1397       45.8330       49.2960       51.3597       44.6202       47.5405       42.7185       42.5052       37.2307       34.0281        0.0000        0.0000        0.0000        0.0000        0.0000        0.0000        0.0000        0.0000        0.0000        0.0000        0.0000        0.0000        0.0000        0.0000        0.0000        0.0000        0.0000        0.0000        0.0000        0.0000        0.0000        0.0000        0.0000        0.0000        0.0000        0.0000        0.0000        0.0000        0.0000        0.0000        0.0000        0.0000        0.0000        0.0000        0.0000        0.0000        0.0000        0.0000        0.0000        0.0000        0.0000        0.0000        0.0000        0.0000        0.0000        0.0000        0.0000        0.0000        0.0000        0.0000        0.0000        0.0000        0.0000        0.0000        0.0000        0.0000        0.0000        0.0000        0.0000        0.0000
        0.0000        0.0000        0.0000        0.0000        0.0000        0.0000        0.0000        0.0000        0.0000        0.0000        0.0000        0.0000        0.0000        0.0000       98.2188       62.1425       62.6176       63.8617       38.0724       18.0286       16.5564       19.1328       21.6303       24.2081       41.1770       33.8936       26.1508       15.1680       32.2427       35.2831        7.5376        1.1925        3.2978        3.3710       14.1703       19.5537        9.6602       11.3221        3.9657        1.8027        1.6336        3.3404        9.6664        7.6397        0.9737        0.4013        0.7373        1.9242        0.6135        5.3301        3.8333        1.4575        1.4636        5.1005        4.2308        2.7336        2.8537        0.8950        4.2387        0.5070        1.1154        1.8999        4.9255        6.3828        5.7758        8.3115        9.8656        3.3516        1.8346        4.6122        3.7788        3.5333        2.6839        2.3933        3.6478        3.4537        3.9803        3.6177        3.6478        3.8503        3.5913        4.2709        4.8290        6.6638        6.4825        6.7642        6.7558        6.9168        8.2248       10.8679       12.3382       18.4089       16.7060       19.6314       21.3850       19.9879       14.4824       15.9804       14.3361       13.2927       14.8698       14.9511       13.8951       12.7983       13.6299       16.9557       16.6465       20.7944       20.4397       22.0820       17.3414       19.6196       23.7535       23.4622       21.1813       35.5733       40.8458       37.9334       34.3485       28.4705       28.6347       25.5319       25.7270       20.1876       19.9867       21.0042       20.3290       22.8788       15.7586       13.6412       16.2904       17.5125       19.2747       19.3449       15.2966       13.9941       12.9094       17.4586       19.2168       24.3657       21.5924       24.3830       23.1609       25.3070       26.5230       23.7315       23.1784       27.3275       25.0777       23.9072       22.2584       23.3109       25.4791       26.1586       24.4916       28.4716       33.6506       33.8843       33.8153       37.3785       36.6910       30.3394       27.9081       30.9112       33.6321       38.1018       36.3132       27.2088       27.7130       28.2765       30.4645       33.6024       34.2920       44.6870       48.9195       64.9179       52.9539       40.4685       39.1382       44.9648       54.0444       59.1026       56.1729       49.7104       52.2109       54.1862        0.0000        0.0000        0.0000        0.0000        0.0000        0.0000        0.0000        0.0000        0.0000        0.0000        0.0000        0.0000        0.0000        0.0000        0.0000        0.0000        0.0000        0.0000        0.0000        0.0000        0.0000        0.0000        0.0000        0.0000        0.0000        0.0000        0.0000        0.0000        0.0000        0.0000        0.0000        0.0000        0.0000        0.0000        0.0000        0.0000        0.0000        0.0000        0.0000        0.0000        0.0000        0.0000        0.0000        0.0000        0.0000        0.0000        0.0000        0.0000        0.0000        0.0000        0.0000        0.0000        0.0000        0.0000        0.0000        0.0000        0.0000        0.0000        0.0000        0.0000        0.0000        0.0000        0.0000
        0.0000        0.0000        0.0000        0.0000        0.0000        0.0000        0.0000        0.0000        0.0000        0.0000        0.0000        0.0000        0.0000        0.0000        0.0000        0.0000        0.0000        0.0000       42.5639       35.4516       31.9473       22.6723       17.6155       15.4002       14.6154        8.9464       13.7665       45.2387       28.2426       23.6743        7.8312       11.5861       10.6258        9.1569       10.5983        7.2611        4.9951        2.6824        2.4329        5.2544        2.7862        0.8338        0.1727        0.5230        0.0648        0.2158        1.8640        0.4660        0.0118        0.3657        0.5898        0.1533        0.5250        3.1418        4.1474        4.1387        1.8710        0.4802        1.5230        0.8192        2.7807        4.0504        4.6385        6.4462        9.5193       13.6152        9.7623        5.2143        6.3900        5.6846        3.8137        5.0509        3.1223        2.5773        3.2998        3.5389        3.3324        4.2675        5.4623        3.9856        4.1876        4.3380        6.9557        7.0490        7.8597        7.4020        7.7365        6.8324        9.3145       11.5264       13.7186       13.9522       11.3738       13.9389       14.1067       12.5023       14.3744       14.4248       13.8240       14.2941       11.8818       12.3595       13.6401       15.1513       16.4008       15.9288       17.9309       17.9368       22.7163       31.3448       20.4018       19.4961       21.3888       22.1671       25.8931       39.8609       41.9954       40.3131       34.9728       34.3043       31.5245       25.5238       26.6016       30.5247       24.7400       24.8260       19.7270       20.2867       19.9764       17.6170       17.6559       19.7370       18.8429       19.2670       22.3427       23.5162       22.1895       22.8971       23.7007       24.6825       22.4023       19.3406       19.6709       23.6750       24.0764       23.6194       23.2876       26.0828       27.1429       30.8301       29.4170       29.8384       32.3731       28.7766       26.9118       31.5635       38.4466       40.3445       32.3180       33.5567       32.2550       31.8888       29.3514       27.9860       26.8266       28.4399       27.4509       25.7483       29.4453       30.3296       32.6271       35.2244       41.4550       50.4073       47.2593       44.8040       50.0072       46.5745       41.3839       48.0392       53.6447       61.3922       66.0191       63.7616       69.6887       52.7921        0.0000        0.0000        0.0000        0.0000        0.0000        0.0000        0.0000        0.0000        0.0000        0.0000        0.0000        0.0000        0.0000        0.0000        0.0000        0.0000        0.0000        0.0000        0.0000        0.0000        0.0000        0.0000        0.0000        0.0000        0.0000        0.0000        0.0000        0.0000        0.0000        0.0000        0.0000        0.0000        0.0000        0.0000        0.0000        0.0000        0.0000        0.0000        0.0000        0.0000        0.0000        0.0000        0.0000        0.0000        0.0000        0.0000        0.0000        0.0000        0.0000        0.0000        0.0000        0.0000        0.0000        0.0000        0.0000        0.0000        0.0000        0.0000        0.0000        0.0000        0.0000        0.0000        0.0000
        0.0000        0.0000        0.0000        0.0000        0.0000        0.0000        0.0000        0.0000        0.0000        0.0000        0.0000        0.0000        0.0000        0.0000        0.0000        0.0000        0.0000        0.0000        0.0000       35.2593       38.4295       19.3075       13.5709       11.0623        8.4357        5.5439        5.0261       16.9003       29.8674        1.9610       43.1593       61.0666       59.4172       31.6302        7.7827       17.3657       13.4659        1.9921        2.0267        7.6480       13.1456        7.8287        1.6681        0.3646        0.6290        0.7560        0.4620        0.3600        1.3020        2.7660        2.0700        3.5880        2.1780        4.6920        6.9960        5.7790        4.8896        6.3634        5.5098        6.9393        6.2988        8.6999       11.5164        9.8936       17.6195       19.1274       13.2057       13.2207       19.0092       13.3437        6.2404        5.2534        2.6263        2.0428        2.4266        2.5713        3.0444        3.9492        4.2933        3.1544        3.6967        4.0099        4.0037        5.6637        5.7819        7.9753        9.2017        9.4428        9.4514       11.1117       11.5087       12.6557       13.4220       14.2546       16.8560       17.5289       13.9743       16.8326       19.0129       13.4766       13.2429       14.4201       17.1689       16.7320       17.4122       19.0157       22.7242       19.8948       15.6798       18.8394       23.4054       27.1584       27.3506       27.5763       30.6528       33.2772       39.5864       38.8597       37.7031       39.9709       44.3890       40.9085       41.6730       32.9700       31.2023       32.9498       29.7365       28.3914       28.8832       28.8045       28.6692       33.6116       32.8872       30.9958       33.4759       35.8406       34.8240       36.0289       30.1183       26.4969       22.1446       18.9195       15.8658       20.6815       29.4084       30.3538       24.5193       35.8966       43.4026       38.9488       33.6624       35.8491       35.2759       34.2402       37.7000       36.3538       35.7945       33.9872       38.7808       35.4724       36.2602       32.3217       26.6074       22.6194       21.5925       25.6216       24.7689       32.4175       39.7633       37.6953       40.3563       57.0735       61.1019       62.0878       51.7488       63.2947       94.8067       56.7871       33.6554       44.4713       52.5569       66.2068       81.4299       64.5871       76.2125       67.0840        0.0000        0.0000        0.0000        0.0000        0.0000        0.0000        0.0000        0.0000        0.0000        0.0000        0.0000        0.0000        0.0000        0.0000        0.0000        0.0000        0.0000        0.0000        0.0000        0.0000        0.0000        0.0000        0.0000        0.0000        0.0000        0.0000        0.0000        0.0000        0.0000        0.0000        0.0000        0.0000        0.0000        0.0000        0.0000        0.0000        0.0000        0.0000        0.0000        0.0000        0.0000        0.0000        0.0000        0.0000        0.0000        0.0000        0.0000        0.0000        0.0000        0.0000        0.0000        0.0000        0.0000        0.0000        0.0000        0.0000        0.0000        0.0000        0.0000        0.0000        0.0000        0.0000        0.0000
        0.0000        0.0000        0.0000        0.0000        0.0000        0.0000        0.0000        0.0000        0.0000        0.0000        0.0000        0.0000        0.0000        0.0000        0.0000        0.0000        0.0000        0.0000        0.0000       37.2113       53.4885       28.3045       12.9754       12.8221       15.0539        9.9372        6.2917        5.2668        6.6045       57.4336       74.1113       70.2618       64.8259       32.1047       24.1829       23.9442        9.3794       13.9917        9.4433       14.9677       14.0690        4.4380        1.6585        1.4500        2.3173        1.9260        4.2000        4.9740        4.6080        5.9580        1.2000        0.7500        1.5060        1.5600        8.1300        7.5913        6.4004        8.4676        6.8965        5.4109        5.3915        1.3226        6.1397        7.6855       13.7807       15.5314       12.3113       18.4556       16.2506       10.7772        5.2045        2.5384        2.2660        2.1023        2.2974        2.3815        2.8551        2.2621        2.4922        4.5759        4.4127        4.0429        4.0692        6.3622        7.3221        9.3155       15.0516       11.3880       10.3091       11.7049       10.1824       12.1569       13.0412       13.6309       16.0324       18.2125       19.5803       19.6576       16.0933       13.3141       16.3783       16.0340       15.7646       15.8736       18.0806       17.7544       15.5579       15.1678       15.2663       16.1027       19.9546       31.3176       29.5012       29.1203       32.1876       31.8761       34.0309       32.4499       33.3531       38.6368       44.7243       44.9363       39.3750       35.2090       34.2163       37.2806       35.0259       30.5478       30.3089       33.3768       31.5920       33.7780       36.0315       35.7570       37.6081       43.3849       44.5770       38.2710       35.5437       35.7324       35.4075       36.0875       31.6799       39.3739       41.5859       36.8407       32.3491       38.5028       42.7536       40.3639       38.3519       38.7163       44.4405       43.5156       42.4376       35.5513       36.5714       33.8304       33.9814       38.2678       33.9053       29.2638       26.8599       26.2287       28.0182       28.3755       30.1975       35.2067       41.9370       41.9668       40.5631       43.4280       47.9424       72.0991       91.9765      141.5090       66.5950       55.0022       39.8045       49.2614       62.0684       72.0518       72.0587       68.0218       79.3373       60.4964       54.7073       47.9802        0.0000        0.0000        0.0000        0.0000        0.0000        0.0000        0.0000        0.0000        0.0000        0.0000        0.0000        0.0000        0.0000        0.0000        0.0000        0.0000        0.0000        0.0000        0.0000        0.0000        0.0000        0.0000        0.0000        0.0000        0.0000        0.0000        0.0000        0.0000        0.0000        0.0000        0.0000        0.0000        0.0000        0.0000        0.0000        0.0000        0.0000        0.0000        0.0000        0.0000        0.0000        0.0000        0.0000        0.0000        0.0000        0.0000        0.0000        0.0000        0.0000        0.0000        0.0000        0.0000        0.0000        0.0000        0.0000        0.0000        0.0000        0.0000        0.0000        0.0000        0.0000
        0.0000        0.0000        0.0000        0.0000        0.0000        0.0000        0.0000        0.0000        0.0000        0.0000        0.0000        0.0000        0.0000        0.0000        0.0000        0.0000        0.0000        0.0000        0.0000        0.0000       26.8115       19.2894       12.9951       17.6225       12.0665       14.1920        8.4699       18.3806       62.1030       26.7141       34.2472       38.3201       45.1372       12.2001        4.1515        5.0062        2.8501        6.4542        4.2480        6.1965        3.5581        6.5020        5.8267        4.8887        9.4950        3.8340        4.6740        2.2740        2.2080        1.7400        0.8940        3.2400        1.5900        2.7000        5.4780        4.8832        4.3196        7.7031        7.1387       11.5995        5.1048        3.4490        3.7335       10.1344       15.7946       12.8819       13.2670       17.6897       11.9822        5.8519        5.4339        4.7478        3.5925        2.2819        4.1155        4.7242        3.5212        3.1348        3.8677        4.8211        4.9257        4.8756        6.4016       10.3495        7.9734       10.1026       13.4601       13.1138       10.1494       11.0179       10.7910       12.4148       12.3389       12.7909       14.0722       14.2427       15.9759       15.0604       12.7573       13.7176       15.0436       16.3689       15.5491       14.3533       15.8987       18.9237       18.5634       17.5449       15.9086       17.7326       22.7766       30.5986       24.8943       25.1724       27.3118       29.5913       31.9954       34.7279       35.8116       42.7695       49.6469       40.9517       47.2027       35.1079       43.7663       41.2297       43.5778       39.9871       38.0241       37.9555       37.1183       42.3444       44.9474       45.7056       48.3212       55.0071       62.4546       57.1845       46.9570       35.5705       32.3708       28.1422       28.4320       38.4360       45.4530       43.5598       47.8704       54.2354       51.4400       58.9649       56.4624       54.2564       55.6860       51.4869       50.9256       44.5420       40.2148       38.9349       34.9141       38.3371       38.9305       36.0607       37.1248       33.0018       34.1215       32.3474       36.9351       39.4409       41.7240       47.8125       47.5775       63.9187       55.9577       53.3231       47.8931       68.1732       57.7992       45.1468       44.3439       55.7299       66.8298       68.5065       68.0399       61.0532       65.5336       57.7713       54.5629       47.5498       41.0070        0.0000        0.0000        0.0000        0.0000        0.0000        0.0000        0.0000        0.0000        0.0000        0.0000        0.0000        0.0000        0.0000        0.0000        0.0000        0.0000        0.0000        0.0000        0.0000        0.0000        0.0000        0.0000        0.0000        0.0000        0.0000        0.0000        0.0000        0.0000        0.0000        0.0000        0.0000        0.0000        0.0000        0.0000        0.0000        0.0000        0.0000        0.0000        0.0000        0.0000        0.0000        0.0000        0.0000        0.0000        0.0000        0.0000        0.0000        0.0000        0.0000        0.0000        0.0000        0.0000        0.0000        0.0000        0.0000        0.0000        0.0000        0.0000        0.0000        0.0000
        0.0000        0.0000        0.0000        0.0000        0.0000        0.0000        0.0000        0.0000        0.0000        0.0000        0.0000        0.0000        0.0000        0.0000        0.0000        0.0000        0.0000        0.0000        0.0000        0.0000        0.0000       16.8964       11.4057        8.9595       18.6104        5.7710       15.3997       23.6202       29.4945       14.8115       12.9226       10.3663        7.9667        2.9869        3.1451        2.0460        0.8863        4.2534        2.0581        2.3311        0.7143        2.6867        4.0188        3.5137        2.1838        0.7143        0.6660        1.3740        3.5700        2.9220        3.7860        7.3920        5.3220        4.1400        3.4620        3.9095        7.3726       12.0123        7.0465        4.7659        5.5508        5.0670        8.0642        6.6282        8.2336       15.2894       13.4804       11.1972        7.9540        2.6294        2.9727        3.1018        2.8148        4.0330        6.5681        5.2659        4.1184        4.5463        5.3589        4.8101        4.7578        5.9067        7.2827       11.6539       11.5891       11.4392       15.1966       13.6118       12.0421       11.9305       11.2983       13.1824       12.8717       10.8135       10.7454       10.4837       11.4784       12.9053       12.7303       13.9404       15.1414       15.5183       15.5020       14.2450       16.5274       16.2520       16.1840       17.5642       16.9109       19.1662       24.4182       28.8962       29.4381       30.0411       32.5659       31.7859       29.0916       31.3104       31.8632       35.4051       52.9935       45.4304       42.7718       42.9201       54.6050       55.2664       41.8938       38.1228       40.1904       41.5051       43.5348       45.1951       46.0876       52.3308       55.2928       62.2237       66.4584       63.0518       57.3670       57.3837       46.8836       39.8619       44.2012       56.5140       77.5376       73.0607       66.4957       60.0896       61.1194       76.5701       62.2972       60.1837       68.0276       66.0221       61.4379       54.0457       46.4811       41.1383       42.6255       43.2275       45.4988       39.2920       40.3919       36.5141       38.3290       34.2740       37.6167       44.5047       45.7548       45.4391       50.8178       62.6390       49.1526       71.8440       63.4876       88.9365       80.8718       60.0589       53.0650       82.7031       65.4518       61.4003       60.6198       58.5155       61.9384       57.4442       54.3538       45.3654       42.9822       43.2014        0.0000        0.0000        0.0000        0.0000        0.0000        0.0000        0.0000        0.0000        0.0000        0.0000        0.0000        0.0000        0.0000        0.0000        0.0000        0.0000        0.0000        0.0000        0.0000        0.0000        0.0000        0.0000        0.0000        0.0000        0.0000        0.0000        0.0000        0.0000        0.0000        0.0000        0.0000        0.0000        0.0000        0.0000        0.0000        0.0000        0.0000        0.0000        0.0000        0.0000        0.0000        0.0000        0.0000        0.0000        0.0000        0.0000        0.0000        0.0000        0.0000        0.0000        0.0000        0.0000        0.0000        0.0000        0.0000        0.0000        0.0000        0.0000        0.0000
        0.0000        0.0000        0.0000        0.0000        0.0000        0.0000        0.0000        0.0000        0.0000        0.0000        0.0000        0.0000        0.0000        0.0000        0.0000        0.0000        0.0000        0.0000        0.0000        0.0000        0.0000       24.8855       36.8652       15.2920       12.1432       13.3382        9.0391        9.6635        7.6950        7.2377        5.7471        5.9445        8.4104       10.4925        8.9014       14.7330       12.0962        6.4157        3.5341        2.5900        3.3689        3.0334        4.6992        2.1502        1.5753        0.8298        1.8828        4.6948        2.6394        8.2067        2.4493        4.4671        6.4552        7.0650        5.7210        7.1617       12.2748       13.6519        8.7064        7.8155        9.5145        3.9710        5.5215       12.8115       12.8454       13.3652       18.4539       14.2887       10.3233        3.9616        6.0933        8.4359        8.2105        8.0671       10.8171        5.8857        6.0004        7.9554        7.9886        6.6446        8.0389        8.0279        8.8682       10.0450       16.4468       21.7887       19.2182       11.2579       10.6349       10.8898        9.8379       12.6949       12.5215       11.8479       11.3895       10.8129       11.1808       15.4505       13.3614       14.7356       17.5995       14.3984       13.8978       11.6709       13.8855       13.1634       13.6051       18.3474       21.2222       22.3139       25.6872       26.3505       26.9843       27.3509       27.0745       32.6737       30.4185       31.4298       30.5848       33.7369       40.1897       44.2219       45.9426       51.6043       58.7834       54.6189       47.1694       39.1962       41.8530       50.9789       46.0716       56.2470       69.2969       71.2395       88.7829       86.0578       92.8740      130.4854      116.4589       83.0949       96.4382       79.1557       93.1219       95.6173      117.0627       83.3109       71.7189       69.2549       75.9824       82.2772       65.1490       77.7953       78.5150       76.0935       70.9798       55.8111       47.6222       45.1835       44.6016       51.0222       50.9935       52.1799       49.1951       54.0768       54.8268       50.3148       54.1444       46.9186       56.1273       56.9710       57.7228       55.1346       50.8512       72.5587       73.9151       75.5743       74.5725       70.8462       61.8381       58.2446       52.0602       56.3051       52.1752       49.1654       56.1111       60.5508       65.3577       48.1105       70.5055       55.0299        0.0000        0.0000        0.0000        0.0000        0.0000        0.0000        0.0000        0.0000        0.0000        0.0000        0.0000        0.0000        0.0000        0.0000        0.0000        0.0000        0.0000        0.0000        0.0000        0.0000        0.0000        0.0000        0.0000        0.0000        0.0000        0.0000        0.0000        0.0000        0.0000        0.0000        0.0000        0.0000        0.0000        0.0000        0.0000        0.0000        0.0000        0.0000        0.0000        0.0000        0.0000        0.0000        0.0000        0.0000        0.0000        0.0000        0.0000        0.0000        0.0000        0.0000        0.0000        0.0000        0.0000        0.0000        0.0000        0.0000        0.0000        0.0000        0.0000
        0.0000        0.0000        0.0000        0.0000        0.0000        0.0000        0.0000        0.0000        0.0000        0.0000        0.0000        0.0000        0.0000        0.0000        0.0000        0.0000        0.0000        0.0000        0.0000        0.0000        0.0000       16.0119       15.2460       16.9471       13.4985       13.8692        6.9993        9.0012        5.3977        4.8057        4.1049        5.7362        6.6575        6.6036        6.7329       16.3358       15.6899        3.6486        1.5295        4.3639        2.0353        3.8150        2.2046        2.2734        0.2492        0.5438        0.7499        0.7342        1.6436        4.3753        3.4373        5.0584        7.9705        9.2390        8.3807       10.3433        7.7210       11.9467       13.8810        6.6595        6.8277        8.1704        5.3636       12.8759       12.9166       13.1117       19.1371       20.0124        9.6584        5.9409        6.3482        5.6099        7.3711        6.0479       10.3145        7.8523        8.7081        5.0815        7.2172        7.0368        7.4221        6.9885        7.7841       12.0206       13.6994       18.7722       25.4562       16.2467       14.8106       11.6548       10.7336       12.0322       10.8943       10.2750       14.7528       12.5977       17.7349       15.1257       13.3922       17.3936       20.1176       19.0720       14.0762       11.9374       11.9223       13.5200       13.9454       18.1372       21.5303       25.3042       25.2149       26.7096       27.1968       29.1377       31.0070       29.9386       32.1201       30.9741       31.8160       38.3757       46.6003       57.4546       60.4919       71.9927       64.7124       55.7642       47.9912       40.4779       51.0326       77.8157       62.4428       60.7030       53.8515       53.2724       67.3114       78.6838       78.2023      131.9685      132.7749       94.6978       91.9471       74.4313       82.6161      109.3939      126.4744      101.7293       91.6310       93.0105       88.3766       76.6769       71.7539       70.4539       72.9730       73.8892       74.5690       56.4663       49.5753       42.9790       43.5855       49.5462       53.9716       58.7082       57.2323       53.2575       55.6287       54.9570       57.3956       55.4633       59.6718       59.2767       57.2582       59.7024       62.5573       77.0547       76.8698       90.0408       81.3654       71.0458       69.5347       64.8792       65.6918       65.0549       61.7266       56.3085       62.9326       53.1429       53.5196       50.8591       58.8975       48.6780        0.0000        0.0000        0.0000        0.0000        0.0000        0.0000        0.0000        0.0000        0.0000        0.0000        0.0000        0.0000        0.0000        0.0000        0.0000        0.0000        0.0000        0.0000        0.0000        0.0000        0.0000        0.0000        0.0000        0.0000        0.0000        0.0000        0.0000        0.0000        0.0000        0.0000        0.0000        0.0000        0.0000        0.0000        0.0000        0.0000        0.0000        0.0000        0.0000        0.0000        0.0000        0.0000        0.0000        0.0000        0.0000        0.0000        0.0000        0.0000        0.0000        0.0000        0.0000        0.0000        0.0000        0.0000        0.0000        0.0000        0.0000        0.0000        0.0000
        0.0000        0.0000        0.0000        0.0000        0.0000        0.0000        0.0000        0.0000        0.0000        0.0000        0.0000        0.0000        0.0000        0.0000        0.0000        0.0000        0.0000        0.0000        0.0000        0.0000        0.0000       36.7509       47.9203       48.7111       17.0994       11.4808       10.0122        9.2809        4.7488        5.9512        8.5481       19.1061       10.7549       10.3921        5.1668        8.2197        3.9020        3.9797       15.1189        6.1491        2.2175        1.3880        0.4995        0.2941        1.0671        1.0402        0.5311        2.5097        2.3361        1.3983        1.9168        2.4307        3.0628        5.6682        7.9609       11.1556       10.4804        8.3511       11.2463       12.3324       10.7556       12.0575        7.6442        8.3156        8.4755       11.8985       15.1399        9.6913        7.2360        6.5840        7.7492        7.9285        5.4978        4.8260        7.5761        8.3136        7.0288        5.2297        6.8883        8.6999        7.6922        7.2537        9.4332       12.7207       16.0566       14.6564       12.9412       14.6736       13.8426       12.8274       11.4784        9.6034        8.8364       10.0335       11.6715       14.6222       23.9408       18.7645       18.4121       15.3410       14.4558       13.2077       19.5029       16.8873       13.5923       15.2284       22.7363       21.1737       21.6752       24.6299       27.4635       29.9290       31.4943       32.0035       31.4404       29.9857       30.0775       32.4967       32.3494       39.4875       58.4783       60.0247       64.8808       59.1476       56.7435       51.4332       40.8694       38.5018       49.9353       52.4542       50.8679       52.7052       42.5292       50.5830       67.1491       84.5285       74.8181      104.0762       91.3802       93.5359      115.1764      105.6191      114.8342      127.8760      141.7729      105.2418       91.4025       89.0147       87.0316       82.7469       73.8866       75.6886       73.8236       74.8470       70.2130       54.7904       48.8436       48.2744       48.1294       52.1758       58.4522       61.9772       64.9212       66.0436       71.4749       81.2659       71.4020       74.4642       75.6501       78.4853       79.6506       93.5362       82.3109       97.1650       94.9576      124.4141       89.2502       87.3508       87.5889       77.3426       72.2280       76.8273       73.4297       63.3748       60.8084       71.0456       54.3044       54.3776       50.9142       53.2267       69.2368        0.0000        0.0000        0.0000        0.0000        0.0000        0.0000        0.0000        0.0000        0.0000        0.0000        0.0000        0.0000        0.0000        0.0000        0.0000        0.0000        0.0000        0.0000        0.0000        0.0000        0.0000        0.0000        0.0000        0.0000        0.0000        0.0000        0.0000        0.0000        0.0000        0.0000        0.0000        0.0000        0.0000        0.0000        0.0000        0.0000        0.0000        0.0000        0.0000        0.0000        0.0000        0.0000        0.0000        0.0000        0.0000        0.0000        0.0000        0.0000        0.0000        0.0000        0.0000        0.0000        0.0000        0.0000        0.0000        0.0000        0.0000        0.0000
        0.0000        0.0000        0.0000        0.0000        0.0000        0.0000        0.0000        0.0000        0.0000        0.0000        0.0000        0.0000        0.0000        0.0000        0.0000        0.0000        0.0000        0.0000        0.0000        0.0000        0.0000        0.0000       49.3014       52.0810       26.5795       14.1428       10.0254        9.5487        4.4243        7.0733        7.8900        6.3782        6.4879        7.3429        5.5419        5.7855        1.4100        6.0397        9.8053        4.2022        4.2897        1.2733        2.6204        3.8620        0.4549        2.7844        6.5959        4.3189        1.4167        0.1213        1.4757        1.2200        2.9282        2.8542        6.7214        9.7289        7.9500        7.0266       11.9831        4.2958        5.3306        6.4438        5.6731        4.6231        5.4688        7.2866        4.2331        7.5276       11.2551        8.8409        8.9173        7.5681        7.0523        5.6855        5.1959        7.6986        6.7424        4.2282        5.5396       10.4292        8.8337        8.1982        8.0259       12.7312       14.2269       14.0398       13.1520       12.6528       11.7985       11.7644       10.4461        9.0742        7.6333        9.5960       12.4384       14.5185       22.9134       22.6071       20.0586       13.5459       15.2561       15.7933       21.6348       21.9490       19.9467       20.1400       21.9466       22.9356       23.3826       21.7520       25.0527       33.7620       33.4692       34.9803       33.6763       33.2023       34.2707       38.1022       39.9502       56.3724       67.7538       71.3977       61.0559       53.0998       48.7737       44.9042       45.1485       47.3251       52.9953       45.4547       52.2735       40.3859       44.8546       62.1510       95.6751       96.7921       93.0077       96.8525       88.4790      103.8049      145.4840      165.9972      163.4734      150.7551      130.9817       85.9337       74.1228       74.4589       79.7377       76.3839       81.2756       84.3688       81.0374       76.4071       70.5905       56.0181       51.1813       50.8471       54.5916       63.3677       66.8151       68.1170       74.6227       85.0022       81.8010       92.3753       92.8881       92.4626       97.4915       81.8421       83.8792      100.1453       86.4185       90.3699      112.7411       88.0730       90.7130      105.3865      103.0325      100.4731       97.1909       90.5470       97.3598       84.5729      100.4051       84.7532       67.1596       52.7903       53.1821       58.7775       64.8804        0.0000        0.0000        0.0000        0.0000        0.0000        0.0000        0.0000        0.0000        0.0000        0.0000        0.0000        0.0000        0.0000        0.0000        0.0000        0.0000        0.0000        0.0000        0.0000        0.0000        0.0000        0.0000        0.0000        0.0000        0.0000        0.0000        0.0000        0.0000        0.0000        0.0000        0.0000        0.0000        0.0000        0.0000        0.0000        0.0000        0.0000        0.0000        0.0000        0.0000        0.0000        0.0000        0.0000        0.0000        0.0000        0.0000        0.0000        0.0000        0.0000        0.0000        0.0000        0.0000        0.0000        0.0000        0.0000        0.0000        0.0000        0.0000
        0.0000        0.0000        0.0000        0.0000        0.0000        0.0000        0.0000        0.0000        0.0000        0.0000        0.0000        0.0000        0.0000        0.0000        0.0000        0.0000        0.0000        0.0000        0.0000        0.0000        0.0000       26.7336       38.5295       26.3858       19.4706        9.3848        5.3786       13.8090       11.8636        5.4685        8.4708       22.5226       20.1558       18.0080       16.4445        8.2334       13.7052       20.6471       22.6833       17.6942        7.8932       18.6519       12.5352       13.4455        5.7831        2.6156        1.3732        2.9217        2.0882        1.1917        0.6097        0.6456        0.6950        0.9152        5.0066       10.2548        8.5575        7.9886        8.8261       13.3060       17.3029       14.9207        2.2946        3.1344        2.9060        5.5708        4.2688        4.5875        5.7386       11.3839       12.1099       10.3550        6.9677        6.0100        6.8758        8.0591        8.0995       11.1204       15.0393       14.0112       12.6011       11.7352       12.7234       15.8798       17.1173       16.1459       13.7160       12.0594       10.3655       11.2927       10.6063        7.1838        7.5850       12.3002       16.7755       18.0936       18.4483       29.4937       26.2404       20.7521       21.5252       23.2540       24.1046       26.1043       29.6033       27.2496       24.4142       28.6177       30.5993       32.7442       35.9272       29.1147       27.4514       29.1892       32.9005       40.9179       50.0680       50.0854       59.5285       71.4205       66.3003       68.5045       75.4871       49.4379       55.3138       59.2677       50.7761       53.8858       42.7537       41.6529       42.7482       45.2934       56.2931       69.3430       78.3037       96.7671      137.8595      134.9352      120.1433      123.4352      134.3761      130.8654      136.2568      127.0736      116.7776       76.7070       75.5083       87.6500       89.4288       85.5719       84.2251       89.3089       91.2505       88.6137       82.2898       70.2066       63.1733       62.0533       67.7651       72.5553       78.3937       83.9520       87.5816       91.4966      100.6920       98.5517       97.0041       98.3465       94.1413       97.0665       99.2913       96.9936       99.0246      109.7789      114.6285      116.2779      124.9188      120.0611      131.5379      136.5798      125.5220      126.8946      152.1187      183.8002      154.0606      131.9808      101.3050       70.9858       71.2540       70.5706       80.2636       71.4055        0.0000        0.0000        0.0000        0.0000        0.0000        0.0000        0.0000        0.0000        0.0000        0.0000        0.0000        0.0000        0.0000        0.0000        0.0000        0.0000        0.0000        0.0000        0.0000        0.0000        0.0000        0.0000        0.0000        0.0000        0.0000        0.0000        0.0000        0.0000        0.0000        0.0000        0.0000        0.0000        0.0000        0.0000        0.0000        0.0000        0.0000        0.0000        0.0000        0.0000        0.0000        0.0000        0.0000        0.0000        0.0000        0.0000        0.0000        0.0000        0.0000        0.0000        0.0000        0.0000        0.0000        0.0000        0.0000        0.0000        0.0000
        0.0000        0.0000        0.0000        0.0000        0.0000        0.0000        0.0000        0.0000        0.0000        0.0000        0.0000        0.0000        0.0000        0.0000        0.0000        0.0000        0.0000        0.0000        0.0000        0.0000       37.0864       31.5384       21.7648       29.9842       31.7559       26.3820       15.7082        7.5409        6.1241        7.5481        5.3796        7.7601        6.2897        9.1413       15.7163       11.8088       25.5439       25.0766       28.6356       39.3265       34.2571       25.5109       38.5084       24.6340       12.5713        7.3239        6.5081        2.9917        2.5276        1.1077        3.2849        1.8714        0.7866        1.7513        5.2377        4.1909        9.1774       11.2443       10.0283       16.5980       16.1275        7.2506        1.7290        3.0755        2.3919        2.0050        2.3428        3.4083        4.2905       11.0886       12.2651        9.2589        6.2777        6.7032        8.6713       11.1767       10.6974       11.4044       16.7014       22.4392       17.9405       23.3287       21.1296       18.6068       16.5651       14.2218       13.6216       13.8838       11.2061       13.1683       13.5634        9.0172       11.1553       17.9817       22.2514       24.9168       20.4249       20.0134       28.1027       30.3272       28.4627       35.6856       32.8278       35.6592       42.4326       34.8283       33.9402       34.9845       34.8595       34.8903       35.0256       27.4203       29.1718       33.1853       32.9118       47.5983       54.5878       65.7675       62.7417       63.3302       64.8366       75.7864       67.1550       53.6707       52.4456       53.6968       49.1114       46.1219       38.5945       40.5898       48.8289       48.6000       50.1919       62.2881       81.7506      131.8704      167.2489      164.0061      158.2102      152.9055      141.1581      150.9896      130.3076      120.5302      100.9161       85.8761       75.1242       91.3865      106.4609       98.6270      101.2886       99.5378      103.0708       95.4788       90.6206       83.5757       76.7977       74.5574       74.1049       83.2806       94.2330       95.1837       95.2361      102.5231      110.1541      109.7556      103.7687      112.8730      111.0277      106.6571       99.0840      100.3407      120.5271      124.1953      135.8862      134.2146      121.6209      122.2296      126.3963      143.8918      133.1473      120.4054      117.0977      143.9381      140.9690      122.2104      112.6059       85.0903       83.5914       79.0059       79.2422       65.1633       79.4730        0.0000        0.0000        0.0000        0.0000        0.0000        0.0000        0.0000        0.0000        0.0000        0.0000        0.0000        0.0000        0.0000        0.0000        0.0000        0.0000        0.0000        0.0000        0.0000        0.0000        0.0000        0.0000        0.0000        0.0000        0.0000        0.0000        0.0000        0.0000        0.0000        0.0000        0.0000        0.0000        0.0000        0.0000        0.0000        0.0000        0.0000        0.0000        0.0000        0.0000        0.0000        0.0000        0.0000        0.0000        0.0000        0.0000        0.0000        0.0000        0.0000        0.0000        0.0000        0.0000        0.0000        0.0000        0.0000        0.0000
        0.0000        0.0000        0.0000        0.0000        0.0000        0.0000        0.0000        0.0000        0.0000        0.0000        0.0000        0.0000        0.0000        0.0000        0.0000        0.0000        0.0000        0.0000        0.0000        0.0000       33.1287       23.9571       23.2517       30.8446       36.2179       32.1995       11.6552        8.5428        7.7810        8.4316        5.4613        7.4720       12.0916       11.3717       11.4534       33.9072       47.2819       39.9199       22.9326       38.4664       20.4999       11.6365       15.2217       15.5028       10.3639       14.1180        3.1177       12.1500       26.4330       13.6766       11.5839       11.6069        7.6427        6.5660       11.8119        9.2785       14.1243       11.9497        9.6526       11.6816       12.4843        4.8895        5.2766        4.5617        3.1032        3.8862        4.8948        5.3136        5.4327        9.8027       13.7087        7.9527        6.1607        8.6254       10.5246       11.0686       10.3952       10.1048       15.7682       18.4833       18.5721       19.4298       24.1226       31.2900       24.3728       17.2327       19.4924       17.4651       12.0659       11.7172       12.7476        9.7084        9.5548       14.2837       14.3704       20.9019       24.7634       30.1408       28.7092       35.2105       39.8659       42.2225       40.4431       38.0982       36.3635       33.3400       33.5257       32.4753       36.5092       38.7599       35.7253       30.9459       34.0255       33.0948       31.7019       52.4459       57.7218       63.3386       54.6694       57.0437       59.6470       66.5619       63.3548       53.8676       51.4353       46.5190       41.5545       35.1649       41.1110       38.0823       41.1747       44.3767       64.1574       80.3942      103.8442      137.5581      143.0655      166.4165      164.4317      135.6498      150.4487      152.1415      129.0864      124.1730      113.8037      105.0993       84.0734       99.2507      102.8025      102.9792       98.7664      100.7324      101.9054       98.9464      107.9885       96.2354       84.8009       72.4503       78.4596       93.0365      102.7560      103.5596      106.3901      108.7400      114.4944      108.0210      110.2174      118.5685      120.2908      118.0104      119.9032      125.3028      117.3418      138.8269      152.0429      118.1142      108.0177      119.0414      153.2281      160.7177      136.2869      119.4654      115.7353      120.1644      119.0167      144.0981      115.7745       88.0895       83.4861       88.3235       84.6688       67.0485       70.9882       72.3428        0.0000        0.0000        0.0000        0.0000        0.0000        0.0000        0.0000        0.0000        0.0000        0.0000        0.0000        0.0000        0.0000        0.0000        0.0000        0.0000        0.0000        0.0000        0.0000        0.0000        0.0000        0.0000        0.0000        0.0000        0.0000        0.0000        0.0000        0.0000        0.0000        0.0000        0.0000        0.0000        0.0000        0.0000        0.0000        0.0000        0.0000        0.0000        0.0000        0.0000        0.0000        0.0000        0.0000        0.0000        0.0000        0.0000        0.0000        0.0000        0.0000        0.0000        0.0000        0.0000        0.0000        0.0000        0.0000
        0.0000        0.0000        0.0000        0.0000        0.0000        0.0000        0.0000        0.0000        0.0000        0.0000        0.0000        0.0000        0.0000        0.0000        0.0000        0.0000        0.0000        0.0000        0.0000        0.0000       26.2542       38.5588       44.2370       36.0171       30.1434       29.0842       25.4764       14.1804       12.0434        9.9548        9.9209       15.7575       19.2730       14.5339       24.7734       41.3767       34.3115       20.3439       17.0718       34.6443       16.6143        6.2772        2.2527        4.4157        5.8683       12.9510       13.3273       28.1049       29.6953       22.5795       14.0540       12.8679       12.5716        9.6281       10.7084        5.3651        4.9853        5.9591       11.3062       12.1739       10.2823        7.0154        4.1888        5.2171        5.8262        4.7771        6.1307        6.1551        7.4801        8.0343       14.2312        4.9290        8.9431       12.1897        9.9172        8.9078        9.9402       11.2957       17.0019       25.5878       23.1442       25.4756       22.4770       24.1775       25.1483       31.1084       27.7433       20.9527       17.1742       13.8343       11.8219       12.6924       14.6016       18.4893       19.8762       25.2983       23.3135       29.6718       33.3949       39.9671       43.4392       44.7999       46.4393       43.2500       38.9144       40.3197       37.1471       33.2363       42.3034       65.3817       59.2369       53.8475       41.6300       34.9353       31.8447       47.4237       59.7298       53.4510       48.3776       57.8734       62.8450       68.6177       62.5225       50.5494       46.6239       32.2239       30.2430       26.6136       36.9854       38.3041       42.4470       38.0086       60.0383       78.7227      100.5016      117.7273      136.8422      141.3215      141.9006      131.3331      142.1689      139.6872      118.8762      105.7704      100.4880       96.5574       97.1725      102.9394       94.7703       95.4009       88.2970       91.8996      100.5274       97.6502      100.8857       83.3906       85.3955       76.4009       71.4463       92.5721      102.0749      111.0872      114.0153      105.3240      105.5737      108.6770      113.1152      118.9210      124.4372      116.6433      125.6006      118.5574      132.9962      144.8590      131.9067      110.2815      107.7337      110.2212      126.3145      143.1275      138.4558      141.2503      104.8613      103.2484      105.1626      111.4120      124.8245       98.6920      105.2826      110.7505       94.6469       82.2825       77.9100       68.2343       78.8178        0.0000        0.0000        0.0000        0.0000        0.0000        0.0000        0.0000        0.0000        0.0000        0.0000        0.0000        0.0000        0.0000        0.0000        0.0000        0.0000        0.0000        0.0000        0.0000        0.0000        0.0000        0.0000        0.0000        0.0000        0.0000        0.0000        0.0000        0.0000        0.0000        0.0000        0.0000        0.0000        0.0000        0.0000        0.0000        0.0000        0.0000        0.0000        0.0000        0.0000        0.0000        0.0000        0.0000        0.0000        0.0000        0.0000        0.0000        0.0000        0.0000        0.0000        0.0000        0.0000        0.0000        0.0000
        0.0000        0.0000        0.0000        0.0000        0.0000        0.0000        0.0000        0.0000        0.0000        0.0000        0.0000        0.0000        0.0000        0.0000        0.0000        0.0000        0.0000        0.0000        0.0000        0.0000        0.0000       60.4144       54.6415       52.1742       44.2940       45.7555       45.4665       43.9664       43.5211       36.4106       30.3486        9.0721        8.5109        9.4712        8.6229       15.4093        5.4694        2.2737        2.4498       12.1275        6.5503        5.2882        6.1002        4.0675        6.0471        9.9330       15.8706       20.4621       19.2155       13.4676        8.2547        9.6052       10.5301        7.2098        7.6965       10.0697       11.6930       11.2251       17.1327       12.4046       17.6004        8.2133        6.8719        8.7950        7.2044        6.4333        7.3259        6.5590        8.8313        8.0796        7.7458        6.9482       10.4949       11.3315       11.6550       11.5433       14.8849       18.0251       22.3749       28.5381       28.2064       30.6847       19.7728       23.6996       29.1943       33.4012       29.0489       31.4917       36.1023       31.5147       23.8750       22.9767       27.6859       31.8935       39.3451       51.5646       49.6305       26.9783       25.1896       33.5967       38.4742       50.7873       72.4720       55.0625       49.7234       51.6838       54.9147       45.0797       42.6535       36.4013       42.3138       60.9605       64.1030       60.1931       47.4140       58.9682       77.8005       80.7922       83.7493       69.0503       58.0594       65.9983       50.8777       34.6509       28.7421       25.1563       24.3066       35.0659       40.6410       31.3214       35.6503       42.0540       45.0962       51.4618       64.7279       89.4317      122.5430      117.3356      133.3354      148.7612      148.6641      143.1846      135.4190      107.3205      101.4270       93.4108       94.9101       97.4782       95.1676       96.2885       97.8313       88.3973       94.1505       87.9588       85.4727       79.4013       79.2490       83.9655       77.7627       88.2739       96.2183       98.3650      107.9144      112.0031      101.7910       99.3293       98.4989      113.7224      137.3864      125.1788      129.6351      106.5590      123.2593      123.6128      111.8000      117.2366      129.4049      132.4642      126.6060      110.9802      110.3849      106.2262      100.0795       96.9415       94.7446      103.4414      118.7364      107.4546      110.9503      109.4325      113.8588       99.3934       91.5671       88.5343       93.9566       54.8700        0.0000        0.0000        0.0000        0.0000        0.0000        0.0000        0.0000        0.0000        0.0000        0.0000        0.0000        0.0000        0.0000        0.0000        0.0000        0.0000        0.0000        0.0000        0.0000        0.0000        0.0000        0.0000        0.0000        0.0000        0.0000        0.0000        0.0000        0.0000        0.0000        0.0000        0.0000        0.0000        0.0000        0.0000        0.0000        0.0000        0.0000        0.0000        0.0000        0.0000        0.0000        0.0000        0.0000        0.0000        0.0000        0.0000        0.0000        0.0000        0.0000        0.0000        0.0000        0.0000        0.0000
        0.0000        0.0000        0.0000        0.0000        0.0000        0.0000        0.0000        0.0000        0.0000        0.0000        0.0000        0.0000        0.0000        0.0000        0.0000        0.0000        0.0000        0.0000        0.0000        0.0000        0.0000       58.3939       44.2676       50.9947       48.6017       47.8720       43.7862       39.4311       40.4230       40.6163       35.6496       16.7525       10.1677        8.5936        6.0046        7.0441        3.4463        3.8708        3.6489        2.3562        2.8446        2.8701        5.4940        7.1561        6.8306        3.5357       11.5427       10.8441        6.9038       10.9902        3.5997        7.0165        6.7840       20.6209       15.8229       17.3309       10.5664       13.4199       13.0049       13.5739       14.1765        8.7533        8.3070        7.7079        5.5179        6.2329        4.6205        6.0208        7.0739        9.9655        6.0743        7.2383       15.4694       11.3746       10.4823       12.4992       14.8382       21.3168       22.8675       22.4790       27.8910       24.1467       19.0687       27.0469       26.8176       27.6112       33.0556       29.6157       29.3209       39.1379       37.9277       30.7349       34.4849       38.7035       31.1830       40.2351       47.4091       43.2066       27.7957       37.0432       36.6543       42.4556       49.1857       51.7949       65.5481       56.9874       48.8193       52.3122       43.6478       38.1762       39.6301       52.2303       54.9877       55.0123       39.5898       69.3608       87.4432       86.9291       79.9581       66.5733       59.1058       51.7839       49.6663       30.2111       20.3712       15.7577       16.6557       21.4105       22.9325       22.5329       24.8647       27.6368       37.5972       48.8755       49.4682       82.9781      146.1440      108.9482      159.4400      155.1121      143.5406      144.6791      122.7715      125.4530      136.0821      112.7277      103.4090      108.9031      110.4330      111.3834      102.9599       93.9654       87.9509       88.2689       89.9151       93.0801       91.4858       88.4058       86.5173       97.5995       99.9414      108.2722      108.6503      106.3532       98.5515       98.4658      106.5190      118.0703      141.7931      150.1215      125.5645      110.4241      107.3197      117.8927      108.7558      132.8863      156.9185      155.9543      145.0720      115.6298      110.2259      118.3073      107.6237       91.1334       91.5023      112.5140       99.8154      105.9797      116.0963      105.7294      103.1440      107.6585      100.9070       97.1353      105.5457      122.6400        0.0000        0.0000        0.0000        0.0000        0.0000        0.0000        0.0000        0.0000        0.0000        0.0000        0.0000        0.0000        0.0000        0.0000        0.0000        0.0000        0.0000        0.0000        0.0000        0.0000        0.0000        0.0000        0.0000        0.0000        0.0000        0.0000        0.0000        0.0000        0.0000        0.0000        0.0000        0.0000        0.0000        0.0000        0.0000        0.0000        0.0000        0.0000        0.0000        0.0000        0.0000        0.0000        0.0000        0.0000        0.0000        0.0000        0.0000        0.0000        0.0000        0.0000        0.0000        0.0000        0.0000
        0.0000        0.0000        0.0000        0.0000        0.0000        0.0000        0.0000        0.0000        0.0000        0.0000        0.0000        0.0000        0.0000        0.0000        0.0000        0.0000        0.0000        0.0000        0.0000        0.0000        0.0000       53.4413       44.7519       52.7952       52.3322       50.8017       48.7161       45.8099       42.0629       48.5948       42.4476       22.8375       14.2309        2.8883        1.3744        1.7521        2.9834        2.9002        3.1087        5.7014        4.7827        3.1623        6.1615        6.6640        8.1312        2.5329        7.2155        9.9577       18.4222       11.5854        7.9221        8.4045        8.6851       11.1933       12.1079       15.4304       11.9600       12.8620       15.1622       12.2944       18.8151       10.4826        6.5925        7.6119        8.6511        6.3016        8.0900        9.8321        7.1718       10.7924        8.0866        9.7433       10.4816       17.1120       19.0309       16.2847       15.1247       20.7943       32.9871       33.3192       30.2783       26.1636       26.9300       30.0238       26.0701       30.3741       33.5354       30.1470       27.3141       23.7318       22.4972       27.1562       36.9869       47.8750       43.4703       34.2180       47.8499       44.5001       36.1770       35.6444       36.1854       34.7695       46.4010       47.8317       49.7215       52.5440       51.9413       50.4314       43.4758       30.7641       29.7982       59.4743       57.2934       53.2642       37.9170       63.9079       74.2787       99.3611       75.0901       46.8625       44.2105       41.1730       37.8202       19.1602       18.5507       19.6367       16.1865       21.6113       20.7887       16.9678       20.4488       29.3580       35.4169       41.2074       43.6332       67.8529       99.0960      109.7676      110.6089      120.3077      133.3362      145.0222      131.5783      131.8450      122.5372      142.6511       94.6454       97.2100      105.9362      116.5745      106.8792       98.5077       96.8239       91.5471       89.0770       87.0300       91.5865       98.3250       96.2576      117.5761      117.6985      110.7725      100.5281       98.5449       97.4936       99.1071      104.2003      119.2874      126.4134      123.9402      117.8301      117.6625      123.0741      123.8743      117.0568      117.3244      137.2657      144.0190      157.5553      134.5075      113.1590      134.7332      116.8784       94.1531       81.1277       92.8905       90.2724       90.3038       85.9745      100.4207       94.8168       94.7784      103.0568      102.2657      105.2377       77.7900        0.0000        0.0000        0.0000        0.0000        0.0000        0.0000        0.0000        0.0000        0.0000        0.0000        0.0000        0.0000        0.0000        0.0000        0.0000        0.0000        0.0000        0.0000        0.0000        0.0000        0.0000        0.0000        0.0000        0.0000        0.0000        0.0000        0.0000        0.0000        0.0000        0.0000        0.0000        0.0000        0.0000        0.0000        0.0000        0.0000        0.0000        0.0000        0.0000        0.0000        0.0000        0.0000        0.0000        0.0000        0.0000        0.0000        0.0000        0.0000        0.0000        0.0000        0.0000        0.0000        0.0000
        0.0000        0.0000        0.0000        0.0000        0.0000        0.0000        0.0000        0.0000        0.0000        0.0000        0.0000        0.0000        0.0000        0.0000        0.0000        0.0000        0.0000        0.0000        0.0000        0.0000        0.0000       50.2393       43.0398       54.0759       54.2592       55.9605       51.6550       51.5218       49.4254       44.6682       37.3293       15.7748        5.7801        3.7089        2.8849        1.0395        0.9672        1.8035        5.1359        6.4553        6.9283        2.5917        0.9847        7.6911        5.4404        7.1705        6.9569        6.9942        7.6239        8.7215        8.7322       21.1697       21.4155       10.7297       11.6122        3.8590        4.2281        7.9112       11.5199       10.2233        5.8586        6.9667       10.3713       10.3408       11.8245        5.7381        6.7577       10.4035        7.8385       14.5814       13.4350       19.0593       15.1651       13.9597       16.5108       15.1031       22.1020       24.7901       33.4110       47.4089       47.6141       35.2694       44.6285       33.9115       28.3335       23.9308       25.1126       26.0362       21.6801       29.0145       31.8463       38.7466       45.3255       35.9863       34.2391       26.0183       39.8432       55.0772       56.2840       35.3536       42.1955       34.9699       41.6307       41.2758       45.4991       42.7304       47.6071       35.1845       29.7791       36.5635       29.9750       61.9663       52.3524       38.3785       39.9350       51.6114       53.1392       76.6409       72.6407       44.5743       42.7415       34.7603       25.7506       20.0301       19.6907       15.9014       18.3769       19.7479       22.9858       22.6033       23.7058       40.3593       32.2293       34.9897       41.2533       58.0875       80.2571       71.3240       68.9082       86.5322      112.4514      103.3804       93.3994       84.5415       88.0173       94.0797       97.8263       91.3899       89.7597       88.1667       91.8364       90.4500       85.9823       82.5231       89.6468       92.7254       99.6385      102.1770      101.3475      114.2789      109.7474       98.8985       97.2413       94.1296       94.6757       99.2833      105.7186      113.3007      114.2019      120.0047      120.3602      140.3029      139.4420      126.6757      121.5672      121.9857      128.3707      142.9320      147.2678      117.5091      110.0524      106.6483      107.8150       93.0897       87.1830       95.9896       94.4867       94.3346       96.5935      111.7933      113.7900      100.4796       99.0513      116.8757       92.3766        0.0000        0.0000        0.0000        0.0000        0.0000        0.0000        0.0000        0.0000        0.0000        0.0000        0.0000        0.0000        0.0000        0.0000        0.0000        0.0000        0.0000        0.0000        0.0000        0.0000        0.0000        0.0000        0.0000        0.0000        0.0000        0.0000        0.0000        0.0000        0.0000        0.0000        0.0000        0.0000        0.0000        0.0000        0.0000        0.0000        0.0000        0.0000        0.0000        0.0000        0.0000        0.0000        0.0000        0.0000        0.0000        0.0000        0.0000        0.0000        0.0000        0.0000        0.0000        0.0000        0.0000        0.0000
        0.0000        0.0000        0.0000        0.0000        0.0000        0.0000        0.0000        0.0000        0.0000        0.0000        0.0000        0.0000        0.0000        0.0000        0.0000        0.0000        0.0000        0.0000        0.0000        0.0000        0.0000        0.0000       33.2349       60.4331       65.9502       70.0417       69.3518       78.0508       79.0386       71.2166       53.5327       10.9443        5.2339        2.4867        2.7491        9.4303       10.8582       11.3464       10.9539       12.5098       12.0045       10.0156        7.4428        4.5561        4.0102        2.2027        1.3368       21.4382       26.8649       27.8838       23.0673       13.8066        8.3955        4.2823        6.9873        6.8035        4.6912        5.4044        5.8422        7.8477        6.7027       10.4447       12.5128       14.6890       12.0849        9.0316        7.7420       12.8467       10.1993       12.3797       17.0863       19.4736       22.9687       19.9496       22.7042       23.1720       35.8336       43.1133       50.0894       40.4459       39.9093       41.8540       45.7727       50.3559       48.1709       43.8162       45.4158       48.9531       39.4604       46.3074       52.1948       57.1482       63.5467       66.5830       57.9718       35.9342       28.9601       50.0709       61.0451       26.6553       26.4706       36.9866       38.3649       41.0123       46.7690       33.9386       29.6606       26.5647       31.4740       34.9370       33.3233       66.5470       74.7273       53.4171       49.0944       81.9242       70.6974       61.7720       65.7670       46.4187       40.1143       30.1260       22.7769       13.3830       18.6630       20.0005       21.4571       20.9824       25.9684       27.2920       35.5545       31.8411       32.1785       41.8637       45.6280       44.7109       47.7028       50.6768       49.4193       58.9728       65.3581       64.3201       71.7876       80.5912       90.5664       90.8290       80.1775       88.2559       91.1511       90.6679       90.5442       93.6419       84.5722       81.6058       94.4038      124.2168      131.1833      136.9535      129.1378      130.4240      122.2691       98.3504       88.0445       85.6971       94.6180      117.9919      112.4571      108.6633      115.8948      127.8698      130.1446      120.8833      111.9926      110.9093      110.6575      139.8168      138.0824      117.3867      115.7977      116.3190      115.0549      119.2843      117.8077      108.7412      113.3034      112.2317      106.0388       98.9922      110.4694      106.7959       98.7710       97.3716      115.5340       95.4203       97.1666       74.0059       69.5654       70.3457       79.0020        0.0000        0.0000        0.0000        0.0000        0.0000        0.0000        0.0000        0.0000        0.0000        0.0000        0.0000        0.0000        0.0000        0.0000        0.0000        0.0000        0.0000        0.0000        0.0000        0.0000        0.0000        0.0000        0.0000        0.0000        0.0000        0.0000        0.0000        0.0000        0.0000        0.0000        0.0000        0.0000        0.0000        0.0000        0.0000        0.0000        0.0000        0.0000        0.0000        0.0000        0.0000        0.0000        0.0000        0.0000        0.0000        0.0000        0.0000        0.0000        0.0000        0.0000
        0.0000        0.0000        0.0000        0.0000        0.0000        0.0000        0.0000        0.0000        0.0000        0.0000        0.0000        0.0000        0.0000        0.0000        0.0000        0.0000        0.0000        0.0000        0.0000        0.0000        0.0000        0.0000        0.0000        0.0000        0.0000        0.0000       74.8214       84.7976       88.5099       80.3611       59.5934       12.1048        6.1130        3.3131        3.7052       13.4359       15.9146       16.1530       15.4154       17.3136       16.5965       15.6537       11.3534        2.7549        0.9643        1.7091        2.4908       29.0015       37.6503       37.5152       29.3480        9.3458        7.4034        3.8103        4.3500        4.8017        6.1458        8.1920       12.1960       14.3576       11.2090       11.7449       10.2245       11.8743       13.7141       15.5360       16.8365       21.6502       21.9493       21.7459       23.4146       24.0785       27.2417       28.8362       35.4736       33.8284       32.4706       39.6219       50.0446       32.4537       27.6658       34.8899       34.1857       40.7109       50.7400       65.7540       66.1205       87.0899       86.7329       85.3934       71.7709       60.1482       53.4738       53.8053       63.4451       45.4228       28.7044       25.8126       31.6509       27.5563       26.1652       40.9695       33.8932       35.5537       37.5288       35.9150       35.9237       26.0668       31.3798       32.3184       31.5684       60.4658       59.3737       70.2061       64.8849      104.8737       82.5094       70.4643       70.7740       45.8698       42.9986       28.4200       22.8142       15.4937       12.9061       20.6206       27.8900       33.2081       30.5915       27.6301       25.3206       30.0241       33.8517       41.3126       42.7609       41.2714       42.4535       43.1493       51.7581       57.0480       61.7144       75.2558       68.2420       73.5406       72.9576       79.0097       84.2205      104.9296       92.5212       98.4619      105.5848      112.7027       98.5346      101.0843      113.0347      134.4987      133.7382      138.0909      136.8101      140.8272      122.5923       99.8035       96.8785      112.4936      157.8439      158.8091      156.2880      129.0799      136.1476      142.4549      140.8128      117.9959      108.0185      120.0236      125.6229      141.4677      132.6750      123.9961      132.9413      148.9167      137.8768      141.8499      150.5016      151.5210      128.7791      117.3410      119.2899      107.4249      117.4605      110.4424      105.2719       96.3918      107.9258      111.0006      100.0567       82.0989       65.7764       62.2577       64.9626        0.0000        0.0000        0.0000        0.0000        0.0000        0.0000        0.0000        0.0000        0.0000        0.0000        0.0000        0.0000        0.0000        0.0000        0.0000        0.0000        0.0000        0.0000        0.0000        0.0000        0.0000        0.0000        0.0000        0.0000        0.0000        0.0000        0.0000        0.0000        0.0000        0.0000        0.0000        0.0000        0.0000        0.0000        0.0000        0.0000        0.0000        0.0000        0.0000        0.0000        0.0000        0.0000        0.0000        0.0000        0.0000        0.0000        0.0000        0.0000        0.0000        0.0000
        0.0000        0.0000        0.0000        0.0000        0.0000        0.0000        0.0000        0.0000        0.0000        0.0000        0.0000        0.0000        0.0000        0.0000        0.0000        0.0000        0.0000        0.0000        0.0000        0.0000        0.0000        0.0000        0.0000        0.0000        0.0000        0.0000        0.0000       85.0066       93.3127       86.5240       68.2744       15.3935        9.8656        6.4295        7.3572       20.1936       20.8594       20.4552       18.6592       19.6825       18.4008       19.5612       18.7840        8.2419        1.7899        1.0649        2.9169       37.1659       47.8957       49.7626       38.4313       13.3598        6.7285        3.5676        5.3172        5.0518        6.9306        8.0559       11.4943        8.7859       11.0186        9.9727       10.9827       14.3459       17.6358       14.0165       13.7082       23.0212       34.9201       36.3126       21.0380       22.9656       32.5404       35.0628       46.7141       49.5577       42.9324       41.0156       43.2251       40.5349       40.9860       39.6229       38.4706       42.4141       47.5396       48.9982       51.7649       79.7564       82.9482      107.6982       96.6127       74.0643       59.1612       55.4626       78.4965       63.0280       48.6878       46.6888       33.2131       23.3348       22.5698       28.9449       27.3018       30.8477       30.6057       32.5640       29.9334       28.4110       23.0278       25.3690       31.3442       63.1319       58.7316       76.7055       62.9235       71.1591       70.2422       57.7350       55.0776       41.0448       38.8241       31.3809       25.6031       22.5384       18.3710       22.1402       24.3922       33.8686       32.4596       31.1061       29.8341       35.9410       41.2807       46.8998       44.1495       45.3759       47.9966       47.3405       50.0315       57.6042       80.1161       79.2737       74.3763       78.4214       76.0167       86.2055       91.8402       99.5429      104.3467      116.9003      114.7975      126.1517      118.0761      117.9874      121.8322      134.3673      139.3174      146.7551      152.4260      146.6341      136.1346      109.1436      114.4317      163.4004      161.5695      149.0842      175.8212      154.4214      181.1913      178.9460      146.5266      114.1215      118.0838      140.1089      157.9075      148.6696      146.2971      151.3914      160.6928      177.8343      165.0944      172.2026      172.8772      179.1681      150.5250      141.1000      139.5158      124.2896      124.0735      106.7100      109.5680      104.8922       98.7484      101.9801       88.1105       63.6148       59.6763       59.9353       67.3749       62.1000        0.0000        0.0000        0.0000        0.0000        0.0000        0.0000        0.0000        0.0000        0.0000        0.0000        0.0000        0.0000        0.0000        0.0000        0.0000        0.0000        0.0000        0.0000        0.0000        0.0000        0.0000        0.0000        0.0000        0.0000        0.0000        0.0000        0.0000        0.0000        0.0000        0.0000        0.0000        0.0000        0.0000        0.0000        0.0000        0.0000        0.0000        0.0000        0.0000        0.0000        0.0000        0.0000        0.0000        0.0000        0.0000        0.0000        0.0000        0.0000        0.0000
        0.0000        0.0000        0.0000        0.0000        0.0000        0.0000        0.0000        0.0000        0.0000        0.0000        0.0000        0.0000        0.0000        0.0000        0.0000        0.0000        0.0000        0.0000        0.0000        0.0000        0.0000        0.0000        0.0000        0.0000        0.0000        0.0000        0.0000        0.0000        0.0000        0.0000       75.1872       20.5298       15.7846       12.6294       11.6478       28.7431       26.4606       22.7658       19.8655       20.1685       17.0943       17.8944       18.2059        2.3361        1.8725        2.0042        2.1763       49.8519       63.9436       63.0477       46.0591       15.0526       10.7436        5.4686        4.5886        5.6762        8.7626        9.5158       12.6104       14.6297       11.4381       11.9949       20.1959       28.2155       26.1121       22.1799       20.6098       34.1797       34.2062       29.4736       34.2147       36.3880       29.6253       28.8530       29.6697       32.4333       32.1515       32.2773       29.1627       34.0614       45.0714       47.3155       38.2652       41.4602       50.5561       53.9544       57.7899       74.7126       72.7075       61.4151       66.0789       65.9220       69.2619       62.8433       54.4817       33.2155       32.2294       61.8660       42.4981       25.1427       21.0363       21.6333       25.9318       23.8408       30.4611       35.0784       25.3399       24.2514       23.2254       23.7496       28.0068       44.2038       48.5628       65.7908       66.4016       67.3786       52.0781       59.0876       53.9553       45.0594       41.2031       38.3751       38.1559       31.7816       27.3804       27.5545       29.2215       36.7402       32.9825       31.9503       36.5597       42.4542       45.6937       50.9566       49.2426       61.8303       64.7126       59.6433       68.9067      103.6434       88.2341       69.2933       65.1506       74.4793       79.2028       93.1301       96.4014      102.5885      116.0273      129.9302      115.7433      113.5888      109.8624      117.4378      124.6622      127.2798      120.3419      136.5964      149.8416      160.9026      140.3663      133.7205      146.0490      155.4495      138.9939      142.2206      185.5428      243.5644      208.9859      167.8995      153.8747      154.0454      157.6008      169.8943      179.9681      185.3879      183.6620      191.8691      192.6268      205.4485      178.2457      168.4815      183.9682      164.7374      155.7329      138.6762      124.3362      107.6647      115.3683      109.1233      102.1783       88.1869       81.7843       80.8259       84.5461       54.0567       56.2901       53.0977       70.1961       59.6100        0.0000        0.0000        0.0000        0.0000        0.0000        0.0000        0.0000        0.0000        0.0000        0.0000        0.0000        0.0000        0.0000        0.0000        0.0000        0.0000        0.0000        0.0000        0.0000        0.0000        0.0000        0.0000        0.0000        0.0000        0.0000        0.0000        0.0000        0.0000        0.0000        0.0000        0.0000        0.0000        0.0000        0.0000        0.0000        0.0000        0.0000        0.0000        0.0000        0.0000        0.0000        0.0000        0.0000        0.0000        0.0000        0.0000        0.0000        0.0000        0.0000
        0.0000        0.0000        0.0000        0.0000        0.0000        0.0000        0.0000        0.0000        0.0000        0.0000        0.0000        0.0000        0.0000        0.0000        0.0000        0.0000        0.0000        0.0000        0.0000        0.0000        0.0000        0.0000        0.0000        0.0000        0.0000        0.0000        0.0000        0.0000        0.0000        0.0000        0.0000       80.0661       70.2458        0.0000        0.0000       30.3330       24.6416       20.2248       17.2477        5.8931        4.6296        5.2109        6.8497       21.7470       26.7562       37.2790       53.3934       98.8682      120.9893      116.7877       86.9088       16.5809        9.1360        4.8874        4.8779        6.1223        5.6666        3.3334        6.3293       22.1509       22.1167       13.3458       18.3747       33.4157       28.9280       36.7420       39.3691       48.5544       41.8878       47.3428       46.4752       49.7000       27.1316       21.4653       25.8391       35.9981       37.8212       40.9688       46.6235       54.9947       48.4081       44.5149       46.4436       64.8263       86.2234       93.5598       74.8462       58.4437       68.2753       73.1417       70.8544       79.9466      135.0090      119.3445      125.4187       72.0708       41.4877       37.6352       51.8021       28.7098       21.2669       22.3216       28.6562       15.5769       20.7488       21.7314       17.1409       18.4211       18.8442       21.4524       24.7099       52.1125       50.2781      106.6883       94.8069       67.0231       52.7730       53.8139       61.2279       64.7214       53.7036       45.2154       56.0498       49.4148       57.2870       43.4836       49.9777       42.8770       32.8973       35.1679       38.1744       63.4852       77.5161       68.4249       67.0319       85.6767       93.9696      106.7166      142.1134      116.0673      104.2955       85.1857       87.5080      123.6822       91.6772       83.8292       84.8613      100.9614      117.5146      125.1735      102.6738      126.7402      110.8496      102.4548      107.7604      125.3067      110.7374      124.4688      152.7964      185.2071      166.0227      140.5811      152.0347      171.2771      194.1893      212.7830      230.7180      260.0417      270.1517      235.3594      229.2786      251.2743      250.9841      234.8177      258.3611      266.0446      236.6199      239.4112      267.8370      245.9402      180.3981      198.2159      189.6706      157.0653      150.7866      145.8125      140.8559      132.0173      132.0406      140.2294      110.5897       84.3251       71.5976       76.1533       69.7168       64.1593       60.9464       57.9029        0.0000        0.0000        0.0000        0.0000        0.0000        0.0000        0.0000        0.0000        0.0000        0.0000        0.0000        0.0000        0.0000        0.0000        0.0000        0.0000        0.0000        0.0000        0.0000        0.0000        0.0000        0.0000        0.0000        0.0000        0.0000        0.0000        0.0000        0.0000        0.0000        0.0000        0.0000        0.0000        0.0000        0.0000        0.0000        0.0000        0.0000        0.0000        0.0000        0.0000        0.0000        0.0000        0.0000        0.0000        0.0000        0.0000        0.0000        0.0000        0.0000        0.0000        0.0000
        0.0000        0.0000        0.0000        0.0000        0.0000        0.0000        0.0000        0.0000        0.0000        0.0000        0.0000        0.0000        0.0000        0.0000        0.0000        0.0000        0.0000        0.0000        0.0000        0.0000        0.0000        0.0000        0.0000        0.0000        0.0000        0.0000        0.0000        0.0000        0.0000        0.0000        0.0000        0.0000        0.0000        0.0000        0.0000        0.0000        0.0000       22.8328       18.3798        6.3195        4.8812        5.3108        8.2702       28.5797       37.0824       50.4228       67.2409      120.6433      145.4521      139.4603      104.2466       20.0798       10.7898        6.9751        5.6900        6.4210        8.7109        5.7665       10.0526       14.5723       10.6447       15.3491       16.6379       21.0517       29.1219       34.5045       52.0157       35.7341       46.3480       62.2393       44.8370       34.6276       44.9178       47.1332       52.3682       64.3883       50.5995       77.4005       70.7097       61.7864       65.1384       64.0484       50.3899       59.6443       60.5050       67.9646       65.4370       78.4317       61.1488       93.6292      112.7119      107.1010      101.0450       93.2804      113.7383       89.7446       52.8456       32.5354       48.5421       33.9992       20.7380       19.4644       19.9234       15.2319       12.5377       12.3337       13.4086       16.8629       18.4289       20.8180       25.1226       55.3934       54.7051       89.8564       81.7071       63.9479       48.3914       51.5721       52.3812       61.5440       55.5340       55.8481       52.5985       57.5308       62.1807       39.7874       49.4864       41.3883       33.8949       31.4111       38.1890       74.0268       82.6847      101.2367      113.5214      104.8185      123.2609      115.3473      142.9608      132.4268      119.9675      109.5463       97.2603      136.2278       95.9567       89.4952       91.4925      107.0589      137.4608      114.4431      104.3529      100.1676       98.2653       87.2491       93.4722      117.7650      124.1497      138.5481      179.5361      184.7782      163.9169      130.2903      143.0727      197.8846      216.2151      292.7534      272.3150      261.7007      268.1570      237.9049      260.7132      258.7545      215.0264      243.0639      293.1008      265.1649      253.5651      254.2627      288.1444      261.2405      216.3957      230.2878      254.7836      183.0839      178.9755      177.3343      164.3052      151.8375      131.2632      127.6279      115.5213       85.2962       70.7084       69.1743       67.3748       58.1253       56.4700        0.0000        0.0000        0.0000        0.0000        0.0000        0.0000        0.0000        0.0000        0.0000        0.0000        0.0000        0.0000        0.0000        0.0000        0.0000        0.0000        0.0000        0.0000        0.0000        0.0000        0.0000        0.0000        0.0000        0.0000        0.0000        0.0000        0.0000        0.0000        0.0000        0.0000        0.0000        0.0000        0.0000        0.0000        0.0000        0.0000        0.0000        0.0000        0.0000        0.0000        0.0000        0.0000        0.0000        0.0000        0.0000        0.0000        0.0000        0.0000        0.0000        0.0000        0.0000        0.0000
        0.0000        0.0000        0.0000        0.0000        0.0000        0.0000        0.0000        0.0000        0.0000        0.0000        0.0000        0.0000        0.0000        0.0000        0.0000        0.0000        0.0000        0.0000        0.0000        0.0000        0.0000        0.0000        0.0000        0.0000        0.0000        0.0000        0.0000        0.0000        0.0000        0.0000        0.0000        0.0000        0.0000        0.0000        0.0000        0.0000        0.0000        0.0000        0.0000        8.7442        7.4660        8.4245       12.0098       39.9257       49.3061       61.8403       76.7917      131.2221      153.4521      149.3000      110.6483       21.1302       13.1916        6.0356        5.1010        6.4747        5.3188        4.6190        4.7396        8.6606        8.5697       10.2039       10.7443       16.8843       21.6085       19.6845       30.1903       32.5506       37.8882       30.3645       30.7121       30.8559       39.3393       44.2763       40.9996       41.4498       57.3597       80.7172       59.1600       63.8698       53.9416       49.7915       62.7555       65.9535       44.0882       51.5564       71.7981       70.5725      104.3292      106.1072      133.8440      119.4473      122.7978      142.5155      127.6876       96.5339       83.3577       60.8284       57.5871       51.9369       28.3809       21.8355       23.5142       15.6594       12.5637       12.1754       13.0486       16.2564       17.2963       19.8052       23.9311       54.5567       74.6387       86.9975       64.4784       51.5188       49.0627       51.6109       51.3711       48.3392       52.9785       51.7405       44.2385       42.0662       41.5708       34.3953       35.0703       29.6434       28.7086       43.2693       38.2000       59.9130      109.8210      111.9913      119.3665      112.8612       92.5423       99.4972      122.4035      132.0839       90.6950       78.1324       92.5454       99.7008       95.7198      100.4262       95.0515      134.5492      106.1239      113.5201      106.4029      107.7511       97.1186       90.9266      111.3492      125.5244      113.6303      151.7561      200.4507      208.1917      169.4991      149.8171      168.7990      209.6090      228.4111      253.9377      287.0315      314.5674      349.5984      275.0604      288.1710      268.8769      226.1601      299.4179      351.9583      299.7880      285.6584      295.3587      289.6381      266.5737      244.9821      245.9888      229.2501      184.6591      194.7023      199.0156      168.4398      157.6241      143.7379      139.3503      118.9792       86.1359       68.9979       67.1801       63.3083       57.3485       70.0649        0.0000        0.0000        0.0000        0.0000        0.0000        0.0000        0.0000        0.0000        0.0000        0.0000        0.0000        0.0000        0.0000        0.0000        0.0000        0.0000        0.0000        0.0000        0.0000        0.0000        0.0000        0.0000        0.0000        0.0000        0.0000        0.0000        0.0000        0.0000        0.0000        0.0000        0.0000        0.0000        0.0000        0.0000        0.0000        0.0000        0.0000        0.0000        0.0000        0.0000        0.0000        0.0000        0.0000        0.0000        0.0000        0.0000        0.0000        0.0000        0.0000        0.0000        0.0000        0.0000
        0.0000        0.0000        0.0000        0.0000        0.0000        0.0000        0.0000        0.0000        0.0000        0.0000        0.0000        0.0000        0.0000        0.0000        0.0000        0.0000        0.0000        0.0000        0.0000        0.0000        0.0000        0.0000        0.0000        0.0000        0.0000        0.0000        0.0000        0.0000        0.0000        0.0000        0.0000        0.0000        0.0000        0.0000        0.0000        0.0000        0.0000        0.0000        0.0000        0.0000       13.2569       14.3632       18.0411       54.1509       62.9801       71.9667       81.9794      131.3171      147.7266      140.6026      110.1069       27.9283       19.7370        9.8863        9.5513        9.0154        7.6028        6.5933        6.5875       11.8319       12.0450       12.4770       12.0897       12.0813       13.2639       19.1002       28.5245       37.9840       33.5740       24.0644       23.2055       32.3498       33.2430       33.6203       29.9455       31.7007       45.3688       38.6465       45.8748       39.1046       41.4981       45.1359       51.9892       52.4114       73.3923       89.6856       77.2587       98.2804       91.5563      102.7237      114.3799      132.8401      152.5014      140.3875      134.0851      117.4543      101.7615       86.3454       52.6666       47.4679       59.2119       33.7135       24.9116       20.8605       17.0995       15.1491       15.5772       17.7119       17.3795       18.9366       22.1597       55.6266       61.3170       68.7416       59.5797       53.0764       50.3640       51.1671       56.3052       54.8076       48.5873       50.4767       46.7749       33.6045       28.8678       31.6116       32.2427       28.6051       31.1061       42.0337       36.3212       51.8689       91.1564      104.5114       94.9286      120.9344       91.5642       97.7294       91.8573       84.6642       92.7310       87.6643       82.6985       84.0471      105.0958      111.1563      102.3703      113.6707      119.5064      129.2498      114.3425      121.7147      119.2856      130.6774      145.1997      150.5888      190.7274      171.1243      202.3734      241.9433      244.2195      214.7542      228.3208      240.5961      271.0036      346.8779      362.9606      382.4621      358.2645      318.4316      291.3401      263.5943      243.4708      276.5817      337.9645      271.3890      345.8371      350.0884      317.4749      323.1301      289.6877      250.2591      208.8076      179.9188      197.4800      183.5342      164.7890      167.7771      162.6960      163.7045      125.0289       75.3284       63.0061       63.1196       64.8842       59.1296        0.0000        0.0000        0.0000        0.0000        0.0000        0.0000        0.0000        0.0000        0.0000        0.0000        0.0000        0.0000        0.0000        0.0000        0.0000        0.0000        0.0000        0.0000        0.0000        0.0000        0.0000        0.0000        0.0000        0.0000        0.0000        0.0000        0.0000        0.0000        0.0000        0.0000        0.0000        0.0000        0.0000        0.0000        0.0000        0.0000        0.0000        0.0000        0.0000        0.0000        0.0000        0.0000        0.0000        0.0000        0.0000        0.0000        0.0000        0.0000        0.0000        0.0000        0.0000        0.0000        0.0000
        0.0000        0.0000        0.0000        0.0000        0.0000        0.0000        0.0000        0.0000        0.0000        0.0000        0.0000        0.0000        0.0000        0.0000        0.0000        0.0000        0.0000        0.0000        0.0000        0.0000        0.0000        0.0000        0.0000        0.0000        0.0000        0.0000        0.0000        0.0000        0.0000        0.0000        0.0000        0.0000        0.0000        0.0000        0.0000        0.0000        0.0000        0.0000        0.0000        0.0000        0.0000        0.0000        0.0000       87.8746       99.5207      108.1879      113.9646      102.1290      107.1985      100.3001       82.0061       57.5959       40.9224       31.1760       28.3484       24.7040       21.3082       20.0008       19.4918       20.5340       20.6195       20.2426       20.6491       22.5025       24.3952       27.1765       34.6241       55.6592       62.8164       62.3203       62.9646       56.4576       57.6379       53.8785       49.8422       33.2514       36.0106       43.6013       46.8012       85.1496      104.0741      114.3524      127.0895      157.7385      183.2309      192.5179      205.8714      200.9190      181.2997      164.9905      186.4154      228.8966      224.7343      247.5600      238.6056      196.2991      150.9376      120.3958      130.4228      104.4719       75.2903       64.9261       84.1877       36.1369       29.4012       26.3964       24.9952       19.3254       16.0717       16.9803       20.6535       35.1126       41.8162       45.2558       46.0097       50.7180       49.9467       50.5070       58.6574       49.0789       47.8428       45.0274       45.8583       45.2919       38.5856       36.7926       36.3276       35.4755       37.5336       41.2868       46.0617       69.6400       67.3282       94.7206      115.3024       85.7375       80.3503      105.7993      107.4848       81.6872       93.9631      115.2556      129.3839      140.9989      161.9806      150.0579      130.9268      124.3734      129.3234      156.1119      167.2696      161.9824      152.4648      155.1355      173.0193      177.1287      177.5512      199.6253      223.3199      250.3420      262.4160      248.6707      253.0308      291.5970      360.7019      376.2405      404.1294      379.6682      301.5642      312.8332      284.6802      276.5057      254.5319      236.3259      285.4646      280.8286      305.2868      300.4034      316.4912      302.6945      266.6151      233.0500      209.5596      176.5193      166.5297      154.1565      149.4201      148.4689      127.1395      128.6177      117.3002       71.1458       73.3636       66.6520       92.1664       53.9700        0.0000        0.0000        0.0000        0.0000        0.0000        0.0000        0.0000        0.0000        0.0000        0.0000        0.0000        0.0000        0.0000        0.0000        0.0000        0.0000        0.0000        0.0000        0.0000        0.0000        0.0000        0.0000        0.0000        0.0000        0.0000        0.0000        0.0000        0.0000        0.0000        0.0000        0.0000        0.0000        0.0000        0.0000        0.0000        0.0000        0.0000        0.0000        0.0000        0.0000        0.0000        0.0000        0.0000        0.0000        0.0000        0.0000        0.0000        0.0000        0.0000        0.0000        0.0000        0.0000        0.0000
        0.0000        0.0000        0.0000        0.0000        0.0000        0.0000        0.0000        0.0000        0.0000        0.0000        0.0000        0.0000        0.0000        0.0000        0.0000        0.0000        0.0000        0.0000        0.0000        0.0000        0.0000        0.0000        0.0000        0.0000        0.0000        0.0000        0.0000        0.0000        0.0000        0.0000        0.0000        0.0000        0.0000        0.0000        0.0000        0.0000        0.0000        0.0000        0.0000        0.0000        0.0000        0.0000        0.0000        0.0000      117.7972      122.6425      121.0833      101.7780      100.2788       92.9503       79.4869       59.4803       47.1862       39.5425       36.3792       31.5401       28.7202       26.7578       25.1920       25.6796       25.0260       24.8353       25.6835       28.4836       30.7022       33.2057       39.9972       65.9108       74.5943       81.1144       83.8161       85.6725       74.9795       64.1272       53.6717       31.9487       28.1038       37.9920       56.7977      103.3478      117.7672      123.8082      130.7557      189.8288      221.1578      249.9957      280.6584      247.9906      252.5290      212.2024      244.4584      224.1023      274.8766      256.7126      194.6391      134.2591      143.1029      155.9590      144.4791       90.2841       69.4195       72.3499       83.6857       40.0216       31.8561       27.4854       32.8286       20.5305       16.1482       17.4414       17.4029       26.7060       32.6809       32.0849       35.0494       43.1077       44.3937       46.6254       48.6830       47.3965       44.4224       52.8287       44.7227       46.9269       39.8776       38.3305       41.9246       42.0701       46.1587       48.7116       56.7434       63.4905       57.4700       60.4844       64.0128       68.4214       73.7188       81.8930       83.5469       80.0042       90.6499      118.9190      134.9324      201.8934      165.6889      135.1897      142.8391      152.4639      171.1788      165.7390      167.1472      212.5729      210.2474      191.9462      204.6579      175.5224      215.3114      264.8493      293.6341      301.0224      279.3079      271.0208      326.5596      327.9280      376.1489      367.5854      369.7635      333.3290      315.8851      286.7039      274.0444      336.6038      336.5764      344.0173      309.4875      286.0122      303.8511      321.1958      333.5203      323.1438      287.4651      236.8164      217.2444      180.1381      176.0618      166.0994      156.1650      153.3985      119.9236      107.0507       89.1649       91.1801       94.0016       95.2477       90.4669       63.9600        0.0000        0.0000        0.0000        0.0000        0.0000        0.0000        0.0000        0.0000        0.0000        0.0000        0.0000        0.0000        0.0000        0.0000        0.0000        0.0000        0.0000        0.0000        0.0000        0.0000        0.0000        0.0000        0.0000        0.0000        0.0000        0.0000        0.0000        0.0000        0.0000        0.0000        0.0000        0.0000        0.0000        0.0000        0.0000        0.0000        0.0000        0.0000        0.0000        0.0000        0.0000        0.0000        0.0000        0.0000        0.0000        0.0000        0.0000        0.0000        0.0000        0.0000        0.0000        0.0000        0.0000
        0.0000        0.0000        0.0000        0.0000        0.0000        0.0000        0.0000        0.0000        0.0000        0.0000        0.0000        0.0000        0.0000        0.0000        0.0000        0.0000        0.0000        0.0000        0.0000        0.0000        0.0000        0.0000        0.0000        0.0000        0.0000        0.0000        0.0000        0.0000        0.0000        0.0000        0.0000        0.0000        0.0000        0.0000        0.0000        0.0000        0.0000        0.0000        0.0000        0.0000        0.0000        0.0000        0.0000        0.0000        0.0000        0.0000      123.8962      102.7896       99.4530       92.8686       82.6100       65.3048       56.0655       49.9261       47.4274       42.0711       39.8619       37.1658       34.7033       34.4421       32.4664       31.4004       32.9348       31.2091       31.9340       37.1246       46.7009       76.4753       86.0365       92.1179       94.6799       85.7549       83.0601       76.6315       67.2850       33.9730       28.0140       34.7070       49.1887       88.2377      107.9467      126.4379      138.8854      235.7172      268.2394      287.9043      282.0269      269.0683      295.2056      288.3963      305.5183      312.3232      316.7956      315.8210      251.4236      170.4847      175.7417      146.9874      126.6479      100.2865       80.7581      104.0255       89.3919       48.7347       33.3281       25.3862       26.5990       22.2864       19.0951       13.5003       14.4660       19.2913       23.3713       26.9478       31.1338       33.8706       38.7414       40.1154       42.8163       47.8337       46.3029       50.8580       40.5189       45.1684       42.1851       40.1681       41.6843       43.1227       58.1174       58.3647       46.3604       68.9800       54.9563       46.4062       46.7195       61.8310       73.2969       83.2151       92.9751       87.5107      114.8152      144.7330      164.7535      212.9980      189.8968      159.2453      185.4709      279.0521      297.3847      241.3481      233.0749      266.6199      278.5910      236.8230      228.7415      200.7154      211.6766      288.5818      316.5955      270.8834      287.2534      333.5619      318.1891      359.6798      388.6265      348.9197      352.3320      362.0423      321.4795      273.3593      294.1154      350.9118      345.2153      423.7094      305.6400      314.4257      340.8117      366.0472      356.0892      296.9554      278.6663      253.4888      232.9988      183.9720      181.3613      164.8123      152.5520      140.4410      112.7721       99.0634       88.0918      102.0627      105.8806       97.7702      113.6200      154.9200        0.0000        0.0000        0.0000        0.0000        0.0000        0.0000        0.0000        0.0000        0.0000        0.0000        0.0000        0.0000        0.0000        0.0000        0.0000        0.0000        0.0000        0.0000        0.0000        0.0000        0.0000        0.0000        0.0000        0.0000        0.0000        0.0000        0.0000        0.0000        0.0000        0.0000        0.0000        0.0000        0.0000        0.0000        0.0000        0.0000        0.0000        0.0000        0.0000        0.0000        0.0000        0.0000        0.0000        0.0000        0.0000        0.0000        0.0000        0.0000        0.0000        0.0000        0.0000        0.0000        0.0000
        0.0000        0.0000        0.0000        0.0000        0.0000        0.0000        0.0000        0.0000        0.0000        0.0000        0.0000        0.0000        0.0000        0.0000        0.0000        0.0000        0.0000        0.0000        0.0000        0.0000        0.0000        0.0000        0.0000        0.0000        0.0000        0.0000        0.0000        0.0000        0.0000        0.0000        0.0000        0.0000        0.0000        0.0000        0.0000        0.0000        0.0000        0.0000        0.0000        0.0000        0.0000        0.0000        0.0000        0.0000        0.0000        0.0000        0.0000      103.9482      103.1590       99.2857       91.3143       75.5152       67.5661       62.7502       61.6225       57.5285       55.9317       53.1933       48.4840       46.0150       42.0965       41.1415       41.6983       41.8627       39.4554       43.7056       52.2155       86.4698       99.6495      105.0947      105.9294       95.2807      104.6299       95.9821       83.5445       42.5514       35.2122       50.3625       65.3095       98.5197      132.2195      159.3211      188.3303      231.8230      242.2567      265.4754      279.9970      280.3784      294.2666      305.8459      265.1216      236.4707      301.7674      310.7974      273.1910      179.4732      148.3574      134.3664      140.4760      103.4613       91.9322       95.8716       81.1730       51.1488       37.8143       29.8406       29.4312       21.2646       16.0519       12.1017       12.4099       16.0624       19.3763       21.7287       25.3500       25.6228       30.2046       30.5797       32.9865       36.8958       42.0554       39.1608       45.9993       48.4808       53.5716       44.8376       43.3438       43.5473       61.2486       41.0665       42.5852       38.4119       43.1293       35.7466       47.3928       92.2140       95.8615      104.5963      105.7639      104.9419      134.9715      159.8742      260.9413      275.1202      195.3507      163.3597      185.1260      292.7868      269.2684      264.0814      314.9658      277.3386      270.7832      293.4597      243.5410      216.4035      237.1175      324.8192      310.5223      288.7038      242.2652      243.8967      277.5671      319.3399      333.1954      332.4278      345.3092      359.4534      317.4215      286.4459      305.4866      330.6541      365.0930      417.4404      355.3007      328.0158      355.8119      354.9939      322.1363      279.1277      287.4863      246.2632      227.9602      181.7779      165.8867      164.8231      156.4455      145.6811      118.8518      113.5859      102.6036       85.4149       82.4171       84.1024       99.4761        0.0000        0.0000        0.0000        0.0000        0.0000        0.0000        0.0000        0.0000        0.0000        0.0000        0.0000        0.0000        0.0000        0.0000        0.0000        0.0000        0.0000        0.0000        0.0000        0.0000        0.0000        0.0000        0.0000        0.0000        0.0000        0.0000        0.0000        0.0000        0.0000        0.0000        0.0000        0.0000        0.0000        0.0000        0.0000        0.0000        0.0000        0.0000        0.0000        0.0000        0.0000        0.0000        0.0000        0.0000        0.0000        0.0000        0.0000        0.0000        0.0000        0.0000        0.0000        0.0000        0.0000        0.0000
        0.0000        0.0000        0.0000        0.0000        0.0000        0.0000        0.0000        0.0000        0.0000        0.0000        0.0000        0.0000        0.0000        0.0000        0.0000        0.0000        0.0000        0.0000        0.0000        0.0000        0.0000        0.0000        0.0000        0.0000        0.0000        0.0000        0.0000        0.0000        0.0000        0.0000        0.0000        0.0000        0.0000        0.0000        0.0000        0.0000        0.0000        0.0000        0.0000        0.0000        0.0000        0.0000        0.0000        0.0000        0.0000        0.0000        0.0000        0.0000        0.0000        0.0000      113.7570      103.1620       94.6987       91.4665       92.5615      105.4426      106.3318      101.9758       91.8983       66.5797       57.8566       53.8582       54.5349       53.5639       53.5345       58.2477        0.0000        0.0000      100.1720      105.4103      106.9920      113.2064      120.7645      120.3138      111.7200       94.0310       90.5218       94.1748      109.5111      134.4247      163.9318      206.0209      219.5520      201.5749      200.9918      230.0744      231.1935      235.2591      231.3674        0.0000        0.0000        0.0000        0.0000      274.7099      256.0817      213.1246      197.0630      191.6058        0.0000      181.1857      139.8903      117.9018       89.1039       52.7748       38.2256       31.9056       28.0602       15.1525       12.4047        7.3580        6.3520        9.6144       12.6413       12.3987       14.2070       20.6534       21.7998       23.4570       23.2036       28.8146       30.7944       31.0090       42.1214       40.8706       42.7618       44.1215       41.4434       50.6316       56.2827       48.9094       62.6033       56.8044       69.8506       63.2043       75.6041       88.1923      109.0511      117.6966      116.5791      143.3660      204.8324      200.3321      245.3726      169.0785      165.8911      146.1938      157.2121      235.3288      242.8825      211.9430      213.5481      230.3810      288.7895      315.4200      280.3346      227.1626      250.0772      284.5046      302.9273      319.7084      294.4484      265.1299      280.0867      313.6331      312.7098      305.9758      334.4302      318.6053      286.8062      287.3329      301.7304      315.4917      329.4581      330.4552      346.4547      344.7110      358.8431      363.7365      320.5904      285.4955      281.9785      248.8620      219.1785      193.4377      174.2136      179.8277      170.5962      148.0260      126.1214      117.7623      117.7962      103.2520       81.8205        0.0000        0.0000        0.0000        0.0000        0.0000        0.0000        0.0000        0.0000        0.0000        0.0000        0.0000        0.0000        0.0000        0.0000        0.0000        0.0000        0.0000        0.0000        0.0000        0.0000        0.0000        0.0000        0.0000        0.0000        0.0000        0.0000        0.0000        0.0000        0.0000        0.0000        0.0000        0.0000        0.0000        0.0000        0.0000        0.0000        0.0000        0.0000        0.0000        0.0000        0.0000        0.0000        0.0000        0.0000        0.0000        0.0000        0.0000        0.0000        0.0000        0.0000        0.0000        0.0000        0.0000        0.0000        0.0000        0.0000
        0.0000        0.0000        0.0000        0.0000        0.0000        0.0000        0.0000        0.0000        0.0000        0.0000        0.0000        0.0000        0.0000        0.0000        0.0000        0.0000        0.0000        0.0000        0.0000        0.0000        0.0000        0.0000        0.0000        0.0000        0.0000        0.0000        0.0000        0.0000        0.0000        0.0000        0.0000        0.0000        0.0000        0.0000        0.0000        0.0000        0.0000        0.0000        0.0000        0.0000        0.0000        0.0000        0.0000        0.0000        0.0000        0.0000        0.0000        0.0000        0.0000        0.0000        0.0000        0.0000        0.0000        0.0000        0.0000      127.1667      130.8436      125.1355        0.0000        0.0000        0.0000       63.7506       64.6500       63.5967       60.8467        0.0000        0.0000        0.0000        0.0000        0.0000        0.0000        0.0000      126.2717      131.4838      125.5552      105.8464      104.9722      113.1334      134.2295      156.4210      182.8408      187.4104      216.8680      202.6366      215.6765      222.4741      191.8603      213.7914        0.0000        0.0000        0.0000        0.0000        0.0000        0.0000      367.3569      184.5022        0.0000        0.0000        0.0000      150.7950      125.4138      102.8317       79.7707       52.1392       42.5138       29.5779       24.8636       13.3265        8.8651        6.0523        5.5406        9.3564       10.4771        9.4638       10.9505       17.3507       22.0005       24.8257       23.6844       24.5919       25.5294       27.6861       34.8952       34.9844       43.8288       40.8192       40.4840       52.0746       52.7937       57.7176       82.8498       74.4882       80.9080       95.2808       94.0175      105.6887      108.1820      116.7850      110.1816      213.9879      165.6616      194.9445      183.3020      170.4565      148.2944      170.5491      203.7859      198.3396      205.2879      201.2124      210.7185      257.6665      264.7632      266.8802      236.3664      221.6273      239.7358      229.7542      216.8908      254.4687      240.5848      274.9503      282.3028      326.9449      322.2224      301.5488      320.7673      356.0634      318.6428      359.7814      332.8812      289.0724      302.1860      318.7406      376.1680      349.0217      349.9984      333.0379      300.5410      279.3178      269.7813      249.1848      218.2422      185.4840      164.6324      161.1988      163.8603      154.1923      138.4815      119.3585      121.1871      104.5581       91.2956        0.0000        0.0000        0.0000        0.0000        0.0000        0.0000        0.0000        0.0000        0.0000        0.0000        0.0000        0.0000        0.0000        0.0000        0.0000        0.0000        0.0000        0.0000        0.0000        0.0000        0.0000        0.0000        0.0000        0.0000        0.0000        0.0000        0.0000        0.0000        0.0000        0.0000        0.0000        0.0000        0.0000        0.0000        0.0000        0.0000        0.0000        0.0000        0.0000        0.0000        0.0000        0.0000        0.0000        0.0000        0.0000        0.0000        0.0000        0.0000        0.0000        0.0000        0.0000        0.0000        0.0000        0.0000        0.0000        0.0000
        0.0000        0.0000        0.0000        0.0000        0.0000        0.0000        0.0000        0.0000        0.0000        0.0000        0.0000        0.0000        0.0000        0.0000        0.0000        0.0000        0.0000        0.0000        0.0000        0.0000        0.0000        0.0000        0.0000        0.0000        0.0000        0.0000        0.0000        0.0000        0.0000        0.0000        0.0000        0.0000        0.0000        0.0000        0.0000        0.0000        0.0000        0.0000        0.0000        0.0000        0.0000        0.0000        0.0000        0.0000        0.0000        0.0000        0.0000        0.0000        0.0000        0.0000        0.0000        0.0000        0.0000        0.0000        0.0000        0.0000        0.0000        0.0000        0.0000        0.0000        0.0000       67.4560       69.3636       67.1197       67.5881        0.0000        0.0000        0.0000        0.0000        0.0000        0.0000        0.0000        0.0000      150.1294      145.1066      122.2107      118.3952      128.3629      149.4535      182.9306      198.2478      197.4223      215.3645      187.8555      201.8082        0.0000        0.0000        0.0000        0.0000        0.0000        0.0000        0.0000        0.0000        0.0000        0.0000        0.0000        0.0000        0.0000        0.0000        0.0000      129.8379      118.8694       78.5250       51.8592       36.8085       29.8252       22.8198       13.4218        6.5897        4.2830        5.7712       11.0980        8.0059        8.3387       12.4732       20.3279       22.8426       22.5718       18.8197       20.9249       23.2253       27.5891       32.2460       33.0562       31.1215       34.5223       40.4572       59.8348       55.2835       61.6082       98.1995       79.6867       93.9929       98.1334      110.0086      112.3605      102.7721      106.6546      110.6301      157.2100      192.9143      211.9924      202.6610      179.0063      164.2291      188.6665      195.0672      209.0219      197.9641      221.6182      239.2262      241.6131      241.4124      239.6015      222.4757      227.2240      228.3481      219.0457      226.5889      240.4920      243.6578      309.9204      289.5470      275.1833      272.8860      271.1237      286.1897      312.0263      298.4850      300.9164      305.6756      277.0537      304.7615      325.6925      344.7417      306.5348      302.7252      308.7985      304.7197      272.9693      249.0898      241.2210      225.7481      188.7619      158.9585      158.9695      162.9914      160.3957      148.0470      135.2804      144.3600      122.7273        0.0000        0.0000        0.0000        0.0000        0.0000        0.0000        0.0000        0.0000        0.0000        0.0000        0.0000        0.0000        0.0000        0.0000        0.0000        0.0000        0.0000        0.0000        0.0000        0.0000        0.0000        0.0000        0.0000        0.0000        0.0000        0.0000        0.0000        0.0000        0.0000        0.0000        0.0000        0.0000        0.0000        0.0000        0.0000        0.0000        0.0000        0.0000        0.0000        0.0000        0.0000        0.0000        0.0000        0.0000        0.0000        0.0000        0.0000        0.0000        0.0000        0.0000        0.0000        0.0000        0.0000        0.0000        0.0000        0.0000        0.0000
        0.0000        0.0000        0.0000        0.0000        0.0000        0.0000        0.0000        0.0000        0.0000        0.0000        0.0000        0.0000        0.0000        0.0000        0.0000        0.0000        0.0000        0.0000        0.0000        0.0000        0.0000        0.0000        0.0000        0.0000        0.0000        0.0000        0.0000        0.0000        0.0000        0.0000        0.0000        0.0000        0.0000        0.0000        0.0000        0.0000        0.0000        0.0000        0.0000        0.0000        0.0000        0.0000        0.0000        0.0000        0.0000        0.0000        0.0000        0.0000        0.0000        0.0000        0.0000        0.0000        0.0000        0.0000        0.0000        0.0000        0.0000        0.0000        0.0000        0.0000        0.0000        0.0000       71.1474       77.5124        0.0000        0.0000        0.0000        0.0000        0.0000        0.0000        0.0000        0.0000        0.0000        0.0000      170.2661      142.9541      137.9194      130.7393      141.3900      168.8824      176.9988      212.8780      220.6288      209.2298        0.0000        0.0000        0.0000        0.0000        0.0000        0.0000        0.0000        0.0000        0.0000        0.0000        0.0000        0.0000        0.0000        0.0000        0.0000        0.0000        0.0000      145.9517       97.9249       56.5940       42.2724       35.4265       23.7488       17.9029        6.4081        5.0140        5.4367       12.0512       11.2709       11.5945       11.2294       20.7066       23.1006       19.2967       17.6552       21.0942       22.4901       24.4597       25.8315       24.7981       32.2990       38.7807       41.1624       58.5560       60.7372       62.6135       80.0525       81.0921       88.5820       75.8971       93.3515      115.0860      113.3311      119.8085      141.1923      190.1357      202.5413      181.1184      201.1093      217.0776      188.8711      191.8510      182.8306      202.1590      200.0578      212.1226      202.8201      200.9100      250.3526      234.0035      187.0395      197.6553      194.6905      196.8264      214.0656      220.7245      229.7634      256.1774      262.7944      245.1850      261.6688      266.1553      287.8544      276.1803      277.9246      263.1659      258.9464      278.3184      313.6834      311.9624      348.1138      311.6760      301.1890      299.9168      289.8016      242.8691      222.1550      226.9208      198.4156      173.6872      165.4399      156.1055      159.2980      148.7266      148.3799      123.3424      120.0459        0.0000        0.0000        0.0000        0.0000        0.0000        0.0000        0.0000        0.0000        0.0000        0.0000        0.0000        0.0000        0.0000        0.0000        0.0000        0.0000        0.0000        0.0000        0.0000        0.0000        0.0000        0.0000        0.0000        0.0000        0.0000        0.0000        0.0000        0.0000        0.0000        0.0000        0.0000        0.0000        0.0000        0.0000        0.0000        0.0000        0.0000        0.0000        0.0000        0.0000        0.0000        0.0000        0.0000        0.0000        0.0000        0.0000        0.0000        0.0000        0.0000        0.0000        0.0000        0.0000        0.0000        0.0000        0.0000        0.0000        0.0000        0.0000
        0.0000        0.0000        0.0000        0.0000        0.0000        0.0000        0.0000        0.0000        0.0000        0.0000        0.0000        0.0000        0.0000        0.0000        0.0000        0.0000        0.0000        0.0000        0.0000        0.0000        0.0000        0.0000        0.0000        0.0000        0.0000        0.0000        0.0000        0.0000        0.0000        0.0000        0.0000        0.0000        0.0000        0.0000        0.0000        0.0000        0.0000        0.0000        0.0000        0.0000        0.0000        0.0000        0.0000        0.0000        0.0000        0.0000        0.0000        0.0000        0.0000        0.0000        0.0000        0.0000        0.0000        0.0000        0.0000        0.0000        0.0000        0.0000        0.0000        0.0000        0.0000        0.0000        0.0000        0.0000        0.0000        0.0000        0.0000        0.0000        0.0000        0.0000        0.0000        0.0000        0.0000        0.0000      157.5541      150.2029      134.3143      136.0778      148.8637      131.0880      148.0260      191.0886      179.0173        0.0000        0.0000        0.0000        0.0000        0.0000        0.0000        0.0000        0.0000        0.0000        0.0000        0.0000        0.0000        0.0000        0.0000        0.0000        0.0000        0.0000        0.0000      118.9315      123.3209       94.4109       67.1075       44.3879       31.4105       15.7896       10.9311        4.8538        6.0553       10.2147       13.2529       17.1893       18.1301       21.0609       19.9106       19.8033       18.6116       20.8634       17.8377       21.6324       20.7452       18.9367       21.0796       25.3334       29.8063       41.5672       47.8356       48.5888       53.8680       56.0249       61.6912       68.0043       91.5593      132.7685      130.4434      124.5077      135.0609      131.7422      126.2152      164.6500      181.9272      184.9660      167.5125      174.0262      184.1138      219.9120      178.3836      182.9568      172.2893      158.2763      165.7841      162.3321      163.5221      174.3205      174.0538      169.1651      154.4514      159.2500      165.5147      182.2901      209.0267      204.3874      212.0239      213.8686      220.8215      230.6708      213.3542      234.8669      248.5007      285.8201      304.6204      309.0919      341.1902      307.8375      309.6154      273.9164      252.6721      239.3925      214.9906      205.9870      184.0174      166.7698      165.1620      164.6471      142.2855      118.4706      132.2721      140.1248      155.1894        0.0000        0.0000        0.0000        0.0000        0.0000        0.0000        0.0000        0.0000        0.0000        0.0000        0.0000        0.0000        0.0000        0.0000        0.0000        0.0000        0.0000        0.0000        0.0000        0.0000        0.0000        0.0000        0.0000        0.0000        0.0000        0.0000        0.0000        0.0000        0.0000        0.0000        0.0000        0.0000        0.0000        0.0000        0.0000        0.0000        0.0000        0.0000        0.0000        0.0000        0.0000        0.0000        0.0000        0.0000        0.0000        0.0000        0.0000        0.0000        0.0000        0.0000        0.0000        0.0000        0.0000        0.0000        0.0000        0.0000        0.0000        0.0000
        0.0000        0.0000        0.0000        0.0000        0.0000        0.0000        0.0000        0.0000        0.0000        0.0000        0.0000        0.0000        0.0000        0.0000        0.0000        0.0000        0.0000        0.0000        0.0000        0.0000        0.0000        0.0000        0.0000        0.0000        0.0000        0.0000        0.0000        0.0000        0.0000        0.0000        0.0000        0.0000        0.0000        0.0000        0.0000        0.0000        0.0000        0.0000        0.0000        0.0000        0.0000        0.0000        0.0000        0.0000        0.0000        0.0000        0.0000        0.0000        0.0000        0.0000        0.0000        0.0000        0.0000        0.0000        0.0000        0.0000        0.0000        0.0000        0.0000        0.0000        0.0000        0.0000        0.0000        0.0000        0.0000        0.0000        0.0000        0.0000        0.0000        0.0000        0.0000        0.0000        0.0000        0.0000        0.0000        0.0000        0.0000        0.0000        0.0000        0.0000        0.0000        0.0000        0.0000        0.0000        0.0000        0.0000        0.0000        0.0000        0.0000        0.0000        0.0000        0.0000        0.0000        0.0000        0.0000        0.0000        0.0000        0.0000        0.0000        0.0000        0.0000      105.3770       96.4059       83.3199       61.7890       45.7745       32.0156       15.7191       11.4512        8.4331       12.9853       24.4192       25.6508       20.9178       29.4028       21.9537       21.3367       26.7998       25.3333       18.5994       17.1644       18.1946       22.4853       18.7670       19.5961       21.6419       27.5829       38.9568       44.1983       49.4883       55.4362       68.0280       85.2623       79.4411      101.4397      100.2935      126.0976      145.2586      162.3362      143.4909      168.1892      191.9539      180.3229      196.0761      185.6546      165.6906      167.8065      173.4573      186.8002      175.4738      161.0938      161.8950      159.1865      153.3610      169.1188      152.0166      112.1443      119.8625      116.6950      131.7896      145.7956      164.1088      188.2300      183.6924      197.6132      194.4448      171.1568      204.3845      226.3203      242.3982      259.6015      306.0165      348.8391      312.1798      324.2994      306.2057      299.0853      267.6093      246.4954      228.9462      203.5189      195.9181      186.9489      181.0201      168.4424      163.0168      148.7195      125.7680      150.6581      172.5320        0.0000        0.0000        0.0000        0.0000        0.0000        0.0000        0.0000        0.0000        0.0000        0.0000        0.0000        0.0000        0.0000        0.0000        0.0000        0.0000        0.0000        0.0000        0.0000        0.0000        0.0000        0.0000        0.0000        0.0000        0.0000        0.0000        0.0000        0.0000        0.0000        0.0000        0.0000        0.0000        0.0000        0.0000        0.0000        0.0000        0.0000        0.0000        0.0000        0.0000        0.0000        0.0000        0.0000        0.0000        0.0000        0.0000        0.0000        0.0000        0.0000        0.0000        0.0000        0.0000        0.0000        0.0000        0.0000        0.0000        0.0000        0.0000        0.0000
        0.0000        0.0000        0.0000        0.0000        0.0000        0.0000        0.0000        0.0000        0.0000        0.0000        0.0000        0.0000        0.0000        0.0000        0.0000        0.0000        0.0000        0.0000        0.0000        0.0000        0.0000        0.0000        0.0000        0.0000        0.0000        0.0000        0.0000        0.0000        0.0000        0.0000        0.0000        0.0000        0.0000        0.0000        0.0000        0.0000        0.0000        0.0000        0.0000        0.0000        0.0000        0.0000        0.0000        0.0000        0.0000        0.0000        0.0000        0.0000        0.0000        0.0000        0.0000        0.0000        0.0000        0.0000        0.0000        0.0000        0.0000        0.0000        0.0000        0.0000        0.0000        0.0000        0.0000        0.0000        0.0000        0.0000        0.0000        0.0000        0.0000        0.0000        0.0000        0.0000        0.0000        0.0000        0.0000        0.0000        0.0000        0.0000        0.0000        0.0000        0.0000        0.0000        0.0000        0.0000        0.0000        0.0000        0.0000        0.0000        0.0000        0.0000        0.0000        0.0000        0.0000        0.0000        0.0000        0.0000        0.0000        0.0000        0.0000        0.0000        0.0000      108.2025      103.1672       73.1757       58.0882       42.8052       30.8574       16.3731       13.1814       15.9189       18.9416       27.2611       23.5926       28.0426       26.0816       23.6589       25.5377       33.4767       31.6383       20.4023       20.5611       24.1308       19.0449       18.4615       19.9377       22.5503       28.2012       41.2632       45.2012       50.2055       55.3535       78.2115       70.8146       81.6208       84.3855      101.6577      126.1691      143.7370      172.3740      198.8866      178.3682      188.2666      185.9452      196.7445      192.0131      188.1716      197.5970      186.9320      177.4495      167.8463      183.8753      171.6175      177.6030      147.7071      129.4576      100.2930       88.6716      110.9398      123.1585      118.7823      131.8057      153.2104      163.8962      178.8951      179.9548      205.5377      201.5634      216.7326      215.4468      244.4681      280.8148      298.1838      301.5807      292.6401      304.3292      307.8084      279.1074      249.7865      238.5563      231.3161      213.7870      196.3481      190.4432      179.4768      165.3807      155.1879      147.6915      141.8315      132.0505      190.5726        0.0000        0.0000        0.0000        0.0000        0.0000        0.0000        0.0000        0.0000        0.0000        0.0000        0.0000        0.0000        0.0000        0.0000        0.0000        0.0000        0.0000        0.0000        0.0000        0.0000        0.0000        0.0000        0.0000        0.0000        0.0000        0.0000        0.0000        0.0000        0.0000        0.0000        0.0000        0.0000        0.0000        0.0000        0.0000        0.0000        0.0000        0.0000        0.0000        0.0000        0.0000        0.0000        0.0000        0.0000        0.0000        0.0000        0.0000        0.0000        0.0000        0.0000        0.0000        0.0000        0.0000        0.0000        0.0000        0.0000        0.0000        0.0000        0.0000
        0.0000        0.0000        0.0000        0.0000        0.0000        0.0000        0.0000        0.0000        0.0000        0.0000        0.0000        0.0000        0.0000        0.0000        0.0000        0.0000        0.0000        0.0000        0.0000        0.0000        0.0000        0.0000        0.0000        0.0000        0.0000        0.0000        0.0000        0.0000        0.0000        0.0000        0.0000        0.0000        0.0000        0.0000        0.0000        0.0000        0.0000        0.0000        0.0000        0.0000        0.0000        0.0000        0.0000        0.0000        0.0000        0.0000        0.0000        0.0000        0.0000        0.0000        0.0000        0.0000        0.0000        0.0000        0.0000        0.0000        0.0000        0.0000        0.0000        0.0000        0.0000        0.0000        0.0000        0.0000        0.0000        0.0000        0.0000        0.0000        0.0000        0.0000        0.0000        0.0000        0.0000        0.0000        0.0000        0.0000        0.0000        0.0000        0.0000        0.0000        0.0000        0.0000        0.0000        0.0000        0.0000        0.0000        0.0000        0.0000        0.0000        0.0000        0.0000        0.0000        0.0000        0.0000        0.0000        0.0000        0.0000        0.0000        0.0000        0.0000       83.9213       81.3058       64.8481       63.2902       47.3816       40.6255       34.4501       24.9712       19.9912       21.5406       25.2967       28.2757       25.1650       25.4589       28.0307       29.6924       33.7405       41.2417       40.5252       29.8339       30.1886       29.7933       23.2881       19.4184       20.7391       23.1428       27.3566       35.5858       41.1833       50.7203       55.9354       62.5431       73.7185       98.8240       93.3851      113.9633      148.2346      200.2373      191.8961      176.8348      179.3610      176.1973      148.4546      159.1800      191.0671      187.7416      169.2962      184.4011      177.9961      192.3222      172.3673      176.4499      172.0570      138.1575      125.1235       97.4236       89.8160      100.4274      106.1422      110.3415      115.0363      143.7000      158.2619      175.0497      185.1969      219.9814      218.1092      215.6799      210.4787      221.6366      247.8154      266.3238      262.8889      291.0484      311.3249      276.1321      259.9401      247.8947      235.8929      225.2882      211.9293      196.8466      187.3047      169.1286      155.2001      154.2440      152.9556      165.3829        0.0000        0.0000        0.0000        0.0000        0.0000        0.0000        0.0000        0.0000        0.0000        0.0000        0.0000        0.0000        0.0000      319.9500        0.0000        0.0000        0.0000      299.5200        0.0000        0.0000        0.0000        0.0000        0.0000        0.0000        0.0000        0.0000        0.0000        0.0000        0.0000        0.0000        0.0000        0.0000        0.0000        0.0000        0.0000        0.0000        0.0000        0.0000        0.0000        0.0000        0.0000        0.0000        0.0000        0.0000        0.0000        0.0000        0.0000        0.0000        0.0000        0.0000        0.0000        0.0000        0.0000        0.0000        0.0000        0.0000        0.0000        0.0000        0.0000        0.0000        0.0000
        0.0000        0.0000        0.0000        0.0000        0.0000        0.0000        0.0000        0.0000        0.0000        0.0000        0.0000        0.0000        0.0000        0.0000        0.0000        0.0000        0.0000        0.0000        0.0000        0.0000        0.0000        0.0000        0.0000        0.0000        0.0000        0.0000        0.0000        0.0000        0.0000        0.0000        0.0000        0.0000        0.0000        0.0000        0.0000        0.0000        0.0000        0.0000        0.0000        0.0000        0.0000        0.0000        0.0000        0.0000        0.0000        0.0000        0.0000        0.0000        0.0000        0.0000        0.0000        0.0000        0.0000        0.0000        0.0000        0.0000        0.0000        0.0000        0.0000        0.0000        0.0000        0.0000        0.0000        0.0000        0.0000        0.0000        0.0000        0.0000        0.0000        0.0000        0.0000        0.0000        0.0000        0.0000        0.0000        0.0000        0.0000        0.0000        0.0000        0.0000        0.0000        0.0000        0.0000        0.0000        0.0000        0.0000        0.0000        0.0000        0.0000        0.0000        0.0000        0.0000        0.0000        0.0000        0.0000        0.0000        0.0000        0.0000        0.0000        0.0000       90.8735       75.6524       58.5317       51.6748       48.7010       40.5302       37.6586       44.8095       25.2139       20.6114       27.8224       35.4451       34.8152       44.6360       46.0983       34.5100       37.4777       37.6136       42.2910       32.1257       33.8861       33.0133       28.0362       20.2252       21.9976       21.3085       23.1023       32.2852       30.4332       38.2389       47.8198       85.7233       84.7066       92.9139      129.3088      150.9191      192.9173      218.2915      207.3138      162.5122      159.1248      169.7004      152.1453      172.5305      180.8993      178.4283      182.2382      254.2759      266.1658      219.8663      222.3331      195.5951      173.6575      146.9811      145.6096      104.2312      100.2756      100.0337      102.5056       97.7810       99.6559      125.7890      122.1641      157.0762      196.5343      207.1443      200.5698      186.8961      202.8116      203.5026      212.5467      242.6358      250.5749      277.9243      270.9755      269.7563      262.7101      257.7868      256.5291      211.7914      217.0476      191.6410      193.9735      192.4217      155.2923      145.1497      146.1209      234.5337        0.0000        0.0000        0.0000        0.0000        0.0000        0.0000        0.0000        0.0000        0.0000        0.0000        0.0000        0.0000      269.1600      342.3300      356.1300        0.0000      321.2700      322.6801        0.0000        0.0000        0.0000        0.0000        0.0000        0.0000        0.0000        0.0000        0.0000        0.0000        0.0000        0.0000        0.0000        0.0000        0.0000        0.0000        0.0000        0.0000        0.0000        0.0000        0.0000        0.0000        0.0000        0.0000        0.0000        0.0000        0.0000        0.0000        0.0000        0.0000        0.0000        0.0000        0.0000        0.0000        0.0000        0.0000        0.0000        0.0000        0.0000        0.0000        0.0000        0.0000        0.0000
        0.0000        0.0000        0.0000        0.0000        0.0000        0.0000        0.0000        0.0000        0.0000        0.0000        0.0000        0.0000        0.0000        0.0000        0.0000        0.0000        0.0000        0.0000        0.0000        0.0000        0.0000        0.0000        0.0000        0.0000        0.0000        0.0000        0.0000        0.0000        0.0000        0.0000        0.0000        0.0000        0.0000        0.0000        0.0000        0.0000        0.0000        0.0000        0.0000        0.0000        0.0000        0.0000        0.0000        0.0000        0.0000        0.0000        0.0000        0.0000        0.0000        0.0000        0.0000        0.0000        0.0000        0.0000        0.0000        0.0000        0.0000        0.0000        0.0000        0.0000        0.0000        0.0000        0.0000        0.0000        0.0000        0.0000        0.0000        0.0000        0.0000        0.0000        0.0000        0.0000        0.0000        0.0000        0.0000        0.0000        0.0000        0.0000        0.0000        0.0000        0.0000        0.0000        0.0000        0.0000        0.0000        0.0000        0.0000        0.0000        0.0000        0.0000        0.0000        0.0000        0.0000        0.0000        0.0000        0.0000        0.0000        0.0000        0.0000      120.6041       92.2202       69.1773       59.2365       55.7955       50.6356       40.6847       36.0053       48.1984       29.7244       25.6972       36.1658       37.1958       41.8533       51.7626       43.8372       43.5133       45.3857       44.6738       43.0413       26.7640       26.9092       27.2117       22.0395       17.3178       19.5075       21.8574       21.6430       23.9636       25.3436       33.9832       60.5352       83.1582      100.6271      127.9216      136.8257      153.0259      176.6742      185.9748      177.2990      162.2746      164.8035      158.2952      164.7666      178.0165      189.4768      206.3894      199.8121      277.6943      255.8670      233.0045      215.2635      179.6581      164.2323      163.8911      142.0434      120.0896      110.8962      106.4397      112.8924       96.4168       99.1789      107.7065      111.3335      147.8444      175.0805      175.8166      167.4105      165.6524      183.0908      188.2719      211.3077      247.8883      237.2792      235.7488      254.7356      276.9140      277.3024      283.7188      273.1350      210.7852      204.9612      190.9435      188.2286      163.0526      147.6893      148.3107      190.8145      269.9532        0.0000        0.0000        0.0000        0.0000        0.0000        0.0000      322.5254      176.1600        0.0000        0.0000        0.0000        0.0000      234.5100      242.3400        0.0000        0.0000        0.0000        0.0000        0.0000        0.0000        0.0000        0.0000        0.0000        0.0000        0.0000        0.0000        0.0000        0.0000        0.0000        0.0000        0.0000        0.0000        0.0000        0.0000        0.0000        0.0000        0.0000        0.0000        0.0000        0.0000        0.0000        0.0000        0.0000        0.0000        0.0000        0.0000        0.0000        0.0000        0.0000        0.0000        0.0000        0.0000        0.0000        0.0000        0.0000        0.0000        0.0000        0.0000        0.0000        0.0000        0.0000
        0.0000        0.0000        0.0000        0.0000        0.0000        0.0000        0.0000        0.0000        0.0000        0.0000        0.0000        0.0000        0.0000        0.0000        0.0000        0.0000        0.0000        0.0000        0.0000        0.0000        0.0000        0.0000        0.0000        0.0000        0.0000        0.0000        0.0000        0.0000        0.0000        0.0000        0.0000        0.0000        0.0000        0.0000        0.0000        0.0000        0.0000        0.0000        0.0000        0.0000        0.0000        0.0000        0.0000        0.0000        0.0000        0.0000        0.0000        0.0000        0.0000        0.0000        0.0000        0.0000        0.0000        0.0000        0.0000        0.0000        0.0000        0.0000        0.0000        0.0000        0.0000        0.0000        0.0000        0.0000        0.0000        0.0000        0.0000        0.0000        0.0000        0.0000        0.0000        0.0000        0.0000        0.0000        0.0000        0.0000        0.0000        0.0000        0.0000        0.0000        0.0000        0.0000        0.0000        0.0000        0.0000        0.0000        0.0000        0.0000        0.0000        0.0000        0.0000        0.0000        0.0000        0.0000        0.0000        0.0000        0.0000       71.9219       79.5921       92.1855       80.2555       71.9855       66.0920       56.2447       52.4706       40.0006       38.0945       37.9489       34.0149       31.1413       42.7093       47.6604       49.1437       49.1760       48.1952       43.2226       38.7258       39.0603       38.2913       27.3897       26.3888       23.6444       23.0705       20.3066       21.3683       20.4353       21.7342       25.8327       30.6072       36.3832       50.1931       76.7907       88.4464      103.2857      114.4269      128.5615      165.9982      161.7053      146.4198      134.3002      142.4647      141.6602      143.7847      172.1095      182.4976      195.1031      201.9393      239.8062      220.8438      232.1310      216.4625      184.2415      167.5597      183.1255      170.2218      146.6891      119.7315      124.3153      112.9650      104.6503      111.5706      125.3386      141.4898      166.0707      178.1808      175.3859      172.5813      185.7501      196.2823      213.9442      217.2313      255.4214      255.2750      262.2793      271.8886      277.2224      276.5659      288.5164      242.9625      206.3266      201.9932      185.1230      174.6625      154.6748      164.9573      180.7935      183.4942        0.0000        0.0000        0.0000        0.0000        0.0000      228.1768      213.5912      194.9546       86.4300        0.0000        0.0000        0.0000        0.0000        0.0000        0.0000        0.0000        0.0000        0.0000        0.0000        0.0000        0.0000        0.0000        0.0000        0.0000        0.0000        0.0000        0.0000        0.0000        0.0000        0.0000        0.0000        0.0000        0.0000        0.0000        0.0000        0.0000        0.0000        0.0000        0.0000        0.0000        0.0000        0.0000        0.0000        0.0000        0.0000        0.0000        0.0000        0.0000        0.0000        0.0000        0.0000        0.0000        0.0000        0.0000        0.0000        0.0000        0.0000        0.0000        0.0000        0.0000        0.0000        0.0000
        0.0000        0.0000        0.0000        0.0000        0.0000        0.0000        0.0000        0.0000        0.0000        0.0000        0.0000        0.0000        0.0000        0.0000        0.0000        0.0000        0.0000        0.0000        0.0000        0.0000        0.0000        0.0000        0.0000        0.0000        0.0000        0.0000        0.0000        0.0000        0.0000        0.0000        0.0000        0.0000        0.0000        0.0000        0.0000        0.0000        0.0000        0.0000        0.0000        0.0000        0.0000        0.0000        0.0000        0.0000        0.0000        0.0000        0.0000        0.0000        0.0000        0.0000        0.0000        0.0000        0.0000        0.0000        0.0000        0.0000        0.0000        0.0000        0.0000        0.0000        0.0000        0.0000        0.0000        0.0000        0.0000        0.0000        0.0000        0.0000        0.0000        0.0000        0.0000        0.0000        0.0000        0.0000        0.0000        0.0000        0.0000        0.0000        0.0000        0.0000        0.0000        0.0000        0.0000        0.0000        0.0000        0.0000        0.0000        0.0000        0.0000        0.0000        0.0000        0.0000        0.0000        0.0000        0.0000        0.0000        0.0000      110.4204       80.7484       66.6041       76.4638       74.9202       69.2946       62.9304       54.8545       51.5658       44.0431       39.0442       31.1926       33.9811       44.1546       54.7228       43.5944       41.4008       44.3804       48.8922       47.6073       36.9477       36.7112       28.5269       30.6075       28.5490       28.9811       23.6759       24.2168       23.9172       26.5929       28.4913       39.3315       41.0683       51.2218       78.5675       93.3208      125.2632      131.1080      117.0415      116.0727      118.3700      138.7244      149.0629      148.5603      125.6486      141.5837      163.1277      180.1850      175.8373      173.7860      222.2556      226.2213      233.4342      220.0729      207.2321      178.3200      179.8083      164.3851      150.4742      129.0187      128.3804      133.6325      109.7370      117.9959      134.7379      142.6776      185.5454      205.9576      198.5190      219.4272      237.2133      254.9665      245.3085      264.7877      258.0739      274.9102      275.5056      279.3664      277.6571      262.3727      254.2115      233.2184      184.6091      161.3864      160.7961      179.0981      168.0937      185.3763      214.1925      229.9393        0.0000        0.0000        0.0000      129.0000      215.2078      228.3168      202.1397      197.2013       80.7900        0.0000        0.0000        0.0000        0.0000        0.0000        0.0000        0.0000        0.0000        0.0000        0.0000        0.0000        0.0000        0.0000        0.0000        0.0000        0.0000        0.0000        0.0000        0.0000        0.0000        0.0000        0.0000        0.0000        0.0000        0.0000        0.0000        0.0000        0.0000        0.0000        0.0000        0.0000        0.0000        0.0000        0.0000        0.0000        0.0000        0.0000        0.0000        0.0000        0.0000        0.0000        0.0000        0.0000        0.0000        0.0000        0.0000        0.0000        0.0000        0.0000        0.0000        0.0000        0.0000        0.0000
        0.0000        0.0000        0.0000        0.0000        0.0000        0.0000        0.0000        0.0000        0.0000        0.0000        0.0000        0.0000        0.0000        0.0000        0.0000        0.0000        0.0000        0.0000        0.0000        0.0000        0.0000        0.0000        0.0000        0.0000        0.0000        0.0000        0.0000        0.0000        0.0000        0.0000        0.0000        0.0000        0.0000        0.0000        0.0000        0.0000        0.0000        0.0000        0.0000        0.0000        0.0000        0.0000        0.0000        0.0000        0.0000        0.0000        0.0000        0.0000        0.0000        0.0000        0.0000        0.0000        0.0000        0.0000        0.0000        0.0000        0.0000        0.0000        0.0000        0.0000        0.0000        0.0000        0.0000        0.0000        0.0000        0.0000        0.0000        0.0000        0.0000        0.0000        0.0000        0.0000        0.0000        0.0000        0.0000        0.0000        0.0000        0.0000        0.0000        0.0000        0.0000        0.0000        0.0000        0.0000        0.0000        0.0000        0.0000        0.0000        0.0000        0.0000        0.0000        0.0000        0.0000        0.0000        0.0000        0.0000      129.8144      114.9514       85.1611       71.3912       77.7652       80.6636       70.8451       61.6275       67.8475       56.9795       47.8825       46.4206       46.1192       52.9167       51.4090       56.6868       55.4857       61.4464       59.4632       59.1144       64.9581      180.6828       51.0552       38.7403       40.2192       35.9063       32.0597       40.7067       38.9811       39.8420       41.4365       40.0884       43.7972       52.6371       60.9831       69.5384       82.2446       89.8641      106.6854       92.0109      100.2016      110.2828      122.3770      142.6472      133.7244      119.9509      140.7498      151.4837      151.7880      154.5056      146.7229      187.0854      192.1629      223.4271      193.9292      179.4595      154.5262      141.5768      145.9080      156.9586      171.1185      166.7313      163.6098      160.4556      168.9169      182.2715      206.5219      236.0949      272.0934      274.5656      278.7248      249.9150      261.1453      259.0965      283.7809      243.3814      225.3036      234.3693      221.8454      228.1967      226.1981      205.1441      186.9376      165.2938      157.6165      166.3016      169.2402      155.4342      249.8693      264.5965        0.0000        0.0000        0.0000        0.0000      226.5483      245.6213      268.9890      217.6292      195.6092       91.3500        0.0000        0.0000        0.0000        0.0000        0.0000        0.0000        0.0000        0.0000        0.0000        0.0000        0.0000        0.0000        0.0000        0.0000        0.0000        0.0000        0.0000        0.0000        0.0000        0.0000        0.0000        0.0000        0.0000        0.0000        0.0000        0.0000        0.0000        0.0000        0.0000        0.0000        0.0000        0.0000        0.0000        0.0000        0.0000        0.0000        0.0000        0.0000        0.0000        0.0000        0.0000        0.0000        0.0000        0.0000        0.0000        0.0000        0.0000        0.0000        0.0000        0.0000        0.0000        0.0000        0.0000
        0.0000        0.0000        0.0000        0.0000        0.0000        0.0000        0.0000        0.0000        0.0000        0.0000        0.0000        0.0000        0.0000        0.0000        0.0000        0.0000        0.0000        0.0000        0.0000        0.0000        0.0000        0.0000        0.0000        0.0000        0.0000        0.0000        0.0000        0.0000        0.0000        0.0000        0.0000        0.0000        0.0000        0.0000        0.0000        0.0000        0.0000        0.0000        0.0000        0.0000        0.0000        0.0000        0.0000        0.0000        0.0000        0.0000        0.0000        0.0000        0.0000        0.0000        0.0000        0.0000        0.0000        0.0000        0.0000        0.0000        0.0000        0.0000        0.0000        0.0000        0.0000        0.0000        0.0000        0.0000        0.0000        0.0000        0.0000        0.0000        0.0000        0.0000        0.0000        0.0000        0.0000        0.0000        0.0000        0.0000        0.0000        0.0000        0.0000        0.0000        0.0000        0.0000        0.0000        0.0000        0.0000        0.0000        0.0000        0.0000        0.0000        0.0000        0.0000        0.0000        0.0000        0.0000        0.0000        0.0000      178.8386      131.7580       82.8933       75.4562       69.1899       71.8948       71.8098       62.2974       57.4264       51.9368       51.8574       51.7856       44.9425       48.4038       56.7597       59.0764       65.2137       70.9008       66.0676       58.6964       52.4780       88.1908       85.4481       49.6730       50.3645       45.7517       42.7780       47.1107       44.0233       44.3781       47.3120       46.2205       52.0892       78.7751       70.8259       75.8100       87.6086       91.9500      103.2575      101.2624      109.0055      117.2044      108.1379      102.6483      104.2061      114.4956      120.2778      124.6922      125.3544      153.1921      133.2087      168.3346      166.9675      190.9145      197.1113      146.7957      132.7662      144.0603      172.8671      173.9759      178.7305      173.2146      194.4606      206.8522      241.3244      237.2044      241.3875      279.6666      301.7288      281.2514      279.0055      244.0430      253.3403      311.6984      274.1064      251.5526      259.2452      212.7032      215.3543      251.0596      212.8797      182.2022      184.0614      168.7446      165.1338      181.0839      184.5668        0.0000        0.0000        0.0000        0.0000        0.0000        0.0000      268.2450      241.4223      290.0188      238.6156      175.1734      173.0285        0.0000        0.0000        0.0000        0.0000        0.0000        0.0000        0.0000        0.0000        0.0000        0.0000        0.0000        0.0000        0.0000        0.0000        0.0000        0.0000        0.0000        0.0000        0.0000        0.0000        0.0000        0.0000        0.0000        0.0000        0.0000        0.0000        0.0000        0.0000        0.0000        0.0000        0.0000        0.0000        0.0000        0.0000        0.0000        0.0000        0.0000        0.0000        0.0000        0.0000        0.0000        0.0000        0.0000        0.0000        0.0000        0.0000        0.0000        0.0000        0.0000        0.0000        0.0000        0.0000        0.0000        0.0000
        0.0000        0.0000        0.0000        0.0000        0.0000        0.0000        0.0000        0.0000        0.0000        0.0000        0.0000        0.0000        0.0000        0.0000        0.0000        0.0000        0.0000        0.0000        0.0000        0.0000        0.0000        0.0000        0.0000        0.0000        0.0000        0.0000        0.0000        0.0000        0.0000        0.0000        0.0000        0.0000        0.0000        0.0000        0.0000        0.0000        0.0000        0.0000        0.0000        0.0000        0.0000        0.0000        0.0000        0.0000        0.0000        0.0000        0.0000        0.0000        0.0000        0.0000        0.0000        0.0000        0.0000        0.0000        0.0000        0.0000        0.0000        0.0000        0.0000        0.0000        0.0000        0.0000        0.0000        0.0000        0.0000        0.0000        0.0000        0.0000        0.0000        0.0000        0.0000        0.0000        0.0000        0.0000        0.0000        0.0000        0.0000        0.0000        0.0000        0.0000        0.0000        0.0000        0.0000        0.0000        0.0000        0.0000        0.0000        0.0000        0.0000        0.0000        0.0000        0.0000        0.0000        0.0000        0.0000        0.0000      156.3292       95.5488       93.9174       71.3375       71.7735       78.2457       93.9462       68.3535       64.0039       59.9782       49.3938       56.0349       49.7592       53.3900       53.6316       71.1188       73.9894       71.4414       70.9311       62.6443       55.7893       57.8371       70.9529       61.5049       60.3724       57.7962       50.8413       49.9573       48.4694       47.1789       55.2153       65.3717       66.1070       68.6520       72.6462       82.5565       89.0081       94.0052       92.6773       84.8254       88.3645       88.2247      104.1710       88.9316      102.3371      108.6002      106.1025      115.9769      117.7212      120.4760      123.5890      151.1049      158.6470      157.7321      159.4696      147.4976      134.2013      154.2768      172.7741      188.2157      190.6255      209.3405      230.7045      241.6488      268.5374      240.5260      254.5538      264.2008      272.7357      275.3047      264.6846      225.7728      225.5307      242.3725      236.7804      227.0263      232.1224      215.1177      225.1263      220.1118      197.9781      203.9285      203.7090      182.6165      172.1942      187.7454        0.0000        0.0000        0.0000        0.0000        0.0000        0.0000      228.0872      228.7213      247.0833      248.4725      220.9202      178.1731      165.8916        0.0000        0.0000        0.0000        0.0000        0.0000        0.0000        0.0000        0.0000        0.0000        0.0000        0.0000        0.0000        0.0000        0.0000        0.0000        0.0000        0.0000        0.0000        0.0000        0.0000        0.0000        0.0000        0.0000        0.0000        0.0000        0.0000        0.0000        0.0000        0.0000        0.0000        0.0000        0.0000        0.0000        0.0000        0.0000        0.0000        0.0000        0.0000        0.0000        0.0000        0.0000        0.0000        0.0000        0.0000        0.0000        0.0000        0.0000        0.0000        0.0000        0.0000        0.0000        0.0000        0.0000        0.0000
        0.0000        0.0000        0.0000        0.0000        0.0000        0.0000        0.0000        0.0000        0.0000        0.0000        0.0000        0.0000        0.0000        0.0000        0.0000        0.0000        0.0000        0.0000        0.0000        0.0000        0.0000        0.0000        0.0000        0.0000        0.0000        0.0000        0.0000        0.0000        0.0000        0.0000        0.0000        0.0000        0.0000        0.0000        0.0000        0.0000        0.0000        0.0000        0.0000        0.0000        0.0000        0.0000        0.0000        0.0000        0.0000        0.0000        0.0000        0.0000        0.0000        0.0000        0.0000        0.0000        0.0000        0.0000        0.0000        0.0000        0.0000        0.0000        0.0000        0.0000        0.0000        0.0000        0.0000        0.0000        0.0000        0.0000        0.0000        0.0000        0.0000        0.0000        0.0000        0.0000        0.0000        0.0000        0.0000        0.0000        0.0000        0.0000        0.0000        0.0000        0.0000        0.0000        0.0000        0.0000        0.0000        0.0000        0.0000        0.0000        0.0000        0.0000        0.0000        0.0000        0.0000        0.0000        0.0000        0.0000        0.0000      113.7895       94.1554       85.7477       85.6605       72.5545       69.6224       65.9101       62.5156       66.0917       55.8970       55.1984       50.2097       58.4364       60.5365       66.9785       69.1454       65.7413       74.1589       70.1534       64.0415       68.6937       74.4541       68.3545       59.6407       61.9096       52.3360       54.5635       53.0218       53.3865       76.8187       64.9083       78.6333       62.4212       74.8815       84.9703       96.8634      104.9382       91.2399       83.3774       92.0294       85.1194       97.0960       75.7980       76.3612       80.5954       84.2128       98.4412       96.6090       96.2774       97.0850      137.1269      144.5960      111.3594      119.0664      134.3089      144.9075      163.3568      186.7065      195.9645      217.3150      237.2554      222.4669      205.9477      202.1016      206.5180      192.3716      224.8428      229.2690      235.4479      237.6506      215.2619      220.6452      232.7060      218.6394      220.6035      218.8534      226.5219      223.0561      216.3210      217.3835      239.8876      221.7321      197.3297      203.7341        0.0000        0.0000        0.0000        0.0000        0.0000        0.0000        0.0000      187.2314      219.8479      227.1124      225.9109      184.5997      161.7542      155.5140        0.0000        0.0000        0.0000        0.0000        0.0000        0.0000        0.0000        0.0000        0.0000        0.0000        0.0000        0.0000        0.0000        0.0000        0.0000        0.0000        0.0000        0.0000        0.0000        0.0000        0.0000        0.0000        0.0000        0.0000        0.0000        0.0000        0.0000        0.0000        0.0000        0.0000        0.0000        0.0000        0.0000        0.0000        0.0000        0.0000        0.0000        0.0000        0.0000        0.0000        0.0000        0.0000        0.0000        0.0000        0.0000        0.0000        0.0000        0.0000        0.0000        0.0000        0.0000        0.0000        0.0000        0.0000
        0.0000        0.0000        0.0000        0.0000        0.0000        0.0000        0.0000        0.0000        0.0000        0.0000        0.0000        0.0000        0.0000        0.0000        0.0000        0.0000        0.0000        0.0000        0.0000        0.0000        0.0000        0.0000        0.0000        0.0000        0.0000        0.0000        0.0000        0.0000        0.0000        0.0000        0.0000        0.0000        0.0000        0.0000        0.0000        0.0000        0.0000        0.0000        0.0000        0.0000        0.0000        0.0000        0.0000        0.0000        0.0000        0.0000        0.0000        0.0000        0.0000        0.0000        0.0000        0.0000        0.0000        0.0000        0.0000        0.0000        0.0000        0.0000        0.0000        0.0000        0.0000        0.0000        0.0000        0.0000        0.0000        0.0000        0.0000        0.0000        0.0000        0.0000        0.0000        0.0000        0.0000        0.0000        0.0000        0.0000        0.0000        0.0000        0.0000        0.0000        0.0000        0.0000        0.0000        0.0000        0.0000        0.0000        0.0000        0.0000        0.0000        0.0000        0.0000        0.0000        0.0000        0.0000        0.0000        0.0000      134.7145      107.1334       99.4347       58.2757        0.0000       83.7032       82.0885       74.9431       62.0796       62.3064       58.3134       54.3239       51.4979       53.2916       54.8761       63.8722       69.0673       71.4327       73.8983       77.9582       80.9693       77.5552       75.3083       65.4719       62.1875       54.4402       56.1888       66.8939       64.6997       71.5660       66.4995       55.7989       58.1250       63.5681       92.2227      102.4040      115.0233       75.5269       84.0341      115.1594      104.5907       95.8243      122.4254       97.4085       78.2846      102.8669      139.0577      100.7338       84.4254       70.4454       80.1124       86.9892       90.5576       94.4791       99.0038      116.9427      120.1625      137.4244      140.2457      139.0945      143.5769      180.0000      159.7678      173.8841      185.4473      196.9103      202.8041      196.9989      206.7573      196.7487      199.5702      200.7942      197.7000      205.3198      212.2060      202.2648      202.8530      203.0049      203.6284      199.5200      210.8448      209.5829      211.0560        0.0000        0.0000        0.0000        0.0000        0.0000      167.5800      103.1700        0.0000      194.4368      202.1414      221.0405      221.3543      211.4041      167.9608      154.7586        0.0000        0.0000        0.0000        0.0000        0.0000        0.0000        0.0000        0.0000        0.0000        0.0000        0.0000        0.0000        0.0000        0.0000        0.0000        0.0000        0.0000        0.0000        0.0000        0.0000        0.0000        0.0000        0.0000        0.0000        0.0000        0.0000        0.0000        0.0000        0.0000        0.0000        0.0000        0.0000        0.0000        0.0000        0.0000        0.0000        0.0000        0.0000        0.0000        0.0000        0.0000        0.0000        0.0000        0.0000        0.0000        0.0000        0.0000        0.0000        0.0000        0.0000        0.0000        0.0000        0.0000        0.0000        0.0000
        0.0000        0.0000        0.0000        0.0000        0.0000        0.0000        0.0000        0.0000        0.0000        0.0000        0.0000        0.0000        0.0000        0.0000        0.0000        0.0000        0.0000        0.0000        0.0000        0.0000        0.0000        0.0000        0.0000        0.0000        0.0000        0.0000        0.0000        0.0000        0.0000        0.0000        0.0000        0.0000        0.0000        0.0000        0.0000        0.0000        0.0000        0.0000        0.0000        0.0000        0.0000        0.0000        0.0000        0.0000        0.0000        0.0000        0.0000        0.0000        0.0000        0.0000        0.0000        0.0000        0.0000        0.0000        0.0000        0.0000        0.0000        0.0000        0.0000        0.0000        0.0000        0.0000        0.0000        0.0000        0.0000        0.0000        0.0000        0.0000        0.0000        0.0000        0.0000        0.0000        0.0000        0.0000        0.0000        0.0000        0.0000        0.0000        0.0000        0.0000        0.0000        0.0000        0.0000        0.0000        0.0000        0.0000        0.0000        0.0000        0.0000        0.0000        0.0000        0.0000        0.0000        0.0000        0.0000        0.0000        0.0000       82.5038        0.0000        0.0000        0.0000       60.5663       61.3696       65.6241       60.7967       55.8634       50.7209       52.4006       50.2691       54.8879       57.7105       68.5505       73.2056       78.2495       81.7148       85.1654       83.5466       85.0572       80.9212       77.2476       73.3277       60.3255       64.1579       80.1367       79.0976       67.7323       62.7395       73.0162       67.8285       77.3238       79.6920       80.8249       80.9637       65.2284       96.3571      109.7618       69.4641       56.8503       86.9472       80.4826       88.7010       94.4118      103.4079       83.4703       60.1363       60.1139       64.7570       67.3870       85.8339      118.4110       95.4411      109.9014      128.0936      137.9923      124.9561      108.2623      111.6351      125.5317      123.5863      163.3574      189.8529      212.9373      222.2382      191.3571      186.2957      184.5433      189.4266      204.4951      214.6129      211.4237      221.3189      205.3240      199.0884      204.8945      218.8467      224.8710      199.8120      246.3045      176.8759        0.0000        0.0000        0.0000        0.0000        0.0000      135.2700       80.6700       85.3200      211.4405      233.1905      222.4768      215.5907      175.9359      161.1314      147.8737        0.0000        0.0000        0.0000        0.0000        0.0000        0.0000        0.0000        0.0000        0.0000        0.0000        0.0000        0.0000        0.0000        0.0000        0.0000        0.0000        0.0000        0.0000        0.0000        0.0000        0.0000        0.0000        0.0000        0.0000        0.0000        0.0000        0.0000        0.0000        0.0000        0.0000        0.0000        0.0000        0.0000        0.0000        0.0000        0.0000        0.0000        0.0000        0.0000        0.0000        0.0000        0.0000        0.0000        0.0000        0.0000        0.0000        0.0000        0.0000        0.0000        0.0000        0.0000        0.0000        0.0000        0.0000        0.0000
        0.0000        0.0000        0.0000        0.0000        0.0000        0.0000        0.0000        0.0000        0.0000        0.0000        0.0000        0.0000        0.0000        0.0000        0.0000        0.0000        0.0000        0.0000        0.0000        0.0000        0.0000        0.0000        0.0000        0.0000        0.0000        0.0000        0.0000        0.0000        0.0000        0.0000        0.0000        0.0000        0.0000        0.0000        0.0000        0.0000        0.0000        0.0000        0.0000        0.0000        0.0000        0.0000        0.0000        0.0000        0.0000        0.0000        0.0000        0.0000        0.0000        0.0000        0.0000        0.0000        0.0000        0.0000        0.0000        0.0000        0.0000        0.0000        0.0000        0.0000        0.0000        0.0000        0.0000        0.0000        0.0000        0.0000        0.0000        0.0000        0.0000        0.0000        0.0000        0.0000        0.0000        0.0000        0.0000        0.0000        0.0000        0.0000        0.0000        0.0000        0.0000        0.0000        0.0000        0.0000        0.0000        0.0000        0.0000        0.0000        0.0000        0.0000        0.0000        0.0000        0.0000        0.0000        0.0000        0.0000        0.0000        0.0000        0.0000        0.0000        0.0000       59.1667       86.0107       64.6066       56.1479       55.6038       52.2471       53.5282       51.1741       57.7819       59.9528       69.1172       70.1332       74.0609       78.2973       83.8496       90.6380       96.4370       97.4878       95.9852       82.5442       84.3180       86.0155       79.8888       71.3843       71.2243       74.4715       81.3409       90.6513       76.1981       63.6943       83.9753       72.5526       57.7441       54.9223       60.5730       50.7285       58.7107       64.0492       59.7937       63.4910       44.5709       49.1644       49.8764       46.6305       52.5846       49.8230       60.2150       74.5050       99.5069       86.4253       99.4485      115.1441      133.6980      123.5016      110.6096       97.9715       93.6669      108.0870      153.1827      171.6384      195.3760      206.9544      188.8651      194.6875      189.0182      201.8527      224.5492      238.8354      242.8186      242.7733      216.7018      210.5393      235.9142      293.6188      290.4885      185.7424        0.0000        0.0000        0.0000        0.0000        0.0000        0.0000      134.1000      134.6400       70.2000       66.2700      214.9972      199.6936      198.5975      191.9496      173.8219      152.5668      134.7757        0.0000        0.0000        0.0000        0.0000        0.0000        0.0000        0.0000        0.0000        0.0000        0.0000        0.0000        0.0000        0.0000        0.0000        0.0000        0.0000        0.0000        0.0000        0.0000        0.0000        0.0000        0.0000        0.0000        0.0000        0.0000        0.0000        0.0000        0.0000        0.0000        0.0000        0.0000        0.0000        0.0000        0.0000        0.0000        0.0000        0.0000        0.0000        0.0000        0.0000        0.0000        0.0000        0.0000        0.0000        0.0000        0.0000        0.0000        0.0000        0.0000        0.0000        0.0000        0.0000        0.0000        0.0000        0.0000
        0.0000        0.0000        0.0000        0.0000        0.0000        0.0000        0.0000        0.0000        0.0000        0.0000        0.0000        0.0000        0.0000        0.0000        0.0000        0.0000        0.0000        0.0000        0.0000        0.0000        0.0000        0.0000        0.0000        0.0000        0.0000        0.0000        0.0000        0.0000        0.0000        0.0000        0.0000        0.0000        0.0000        0.0000        0.0000        0.0000        0.0000        0.0000        0.0000        0.0000        0.0000        0.0000        0.0000        0.0000        0.0000        0.0000        0.0000        0.0000        0.0000        0.0000        0.0000        0.0000        0.0000        0.0000        0.0000        0.0000        0.0000        0.0000        0.0000        0.0000        0.0000        0.0000        0.0000        0.0000        0.0000        0.0000        0.0000        0.0000        0.0000        0.0000        0.0000        0.0000        0.0000        0.0000        0.0000        0.0000        0.0000        0.0000        0.0000        0.0000        0.0000        0.0000        0.0000        0.0000        0.0000        0.0000        0.0000        0.0000        0.0000        0.0000        0.0000        0.0000        0.0000        0.0000        0.0000        0.0000        0.0000        0.0000        0.0000        0.0000        0.0000        0.0000       64.8010       59.6381       58.9509       58.8810       54.5002       55.3827       54.2650       55.9525       57.2552       68.0186       73.9866       72.6971       75.1730       80.5628       93.0603      116.7177      123.2626      125.9512       97.4236       92.5190       95.6722       92.3471       82.8155       86.8558       95.6607       72.0890       76.7052       67.9486       67.7763       64.0691       57.9446       55.8215       54.4794       54.6825       55.7540       55.0436       58.2275       52.5792       46.3429       40.7009       36.7521       49.8652       47.7256       47.5257       48.1482       58.8114       66.4272       83.0547       80.7894       92.2195       90.6492      107.3374      117.2241       92.3478       77.9424       84.1395       90.9168      129.5822      150.0694      168.8564      176.0874      182.2638      182.7495      172.0999      193.8821      237.8010      253.0228      284.4615      268.1732      238.5930      236.9312      233.9651      238.1667      184.4245      185.0830        0.0000        0.0000        0.0000        0.0000        0.0000        0.0000        0.0000      114.6600       82.5600       70.7100      182.0316      194.3683      175.6529      156.9482      138.2667      119.3490      110.9928        0.0000        0.0000        0.0000        0.0000        0.0000        0.0000        0.0000        0.0000        0.0000        0.0000        0.0000        0.0000        0.0000        0.0000        0.0000        0.0000        0.0000        0.0000        0.0000        0.0000        0.0000        0.0000        0.0000        0.0000        0.0000        0.0000        0.0000        0.0000        0.0000        0.0000        0.0000        0.0000        0.0000        0.0000        0.0000        0.0000        0.0000        0.0000        0.0000        0.0000        0.0000        0.0000        0.0000        0.0000        0.0000        0.0000        0.0000        0.0000        0.0000        0.0000        0.0000        0.0000        0.0000        0.0000        0.0000
        0.0000        0.0000        0.0000        0.0000        0.0000        0.0000        0.0000        0.0000        0.0000        0.0000        0.0000        0.0000        0.0000        0.0000        0.0000        0.0000        0.0000        0.0000        0.0000        0.0000        0.0000        0.0000        0.0000        0.0000        0.0000        0.0000        0.0000        0.0000        0.0000        0.0000        0.0000        0.0000        0.0000        0.0000        0.0000        0.0000        0.0000        0.0000        0.0000        0.0000        0.0000        0.0000        0.0000        0.0000        0.0000        0.0000        0.0000        0.0000        0.0000        0.0000        0.0000        0.0000        0.0000        0.0000        0.0000        0.0000        0.0000        0.0000        0.0000        0.0000        0.0000        0.0000        0.0000        0.0000        0.0000        0.0000        0.0000        0.0000        0.0000        0.0000        0.0000        0.0000        0.0000        0.0000        0.0000        0.0000        0.0000        0.0000        0.0000        0.0000        0.0000        0.0000        0.0000        0.0000        0.0000        0.0000        0.0000        0.0000        0.0000        0.0000        0.0000        0.0000        0.0000        0.0000        0.0000        0.0000        0.0000        0.0000        0.0000        0.0000        0.0000        0.0000        0.0000       67.4009       65.6716       64.0256       62.2883       59.6223       64.7741       59.4080       60.2581       62.3191       68.2550       71.1140       73.6046       95.2677      109.1540      135.3198      148.4388      163.6475      176.2143      140.6894      130.7389      124.3455      109.9754      102.7344       90.0894        0.0000        0.0000       61.4224       56.7599       59.0557       60.5345       60.5131       57.1210       83.0443       59.1796       57.2200       62.5280       62.4444       55.7254       67.7703       52.3759       64.5214       64.8936       63.9191       67.0531       63.3289       66.4891       70.0031       72.3892       60.4798       63.8325       75.4393       72.3818       85.9853       82.2243       76.2907       73.0844      120.1342      133.6327      152.3546      176.4142      183.6703      177.1774      184.1558      191.8934      245.5726      276.8598      291.9971      285.1480      202.8752      196.0615      175.5930        0.0000        0.0000        0.0000        0.0000        0.0000        0.0000        0.0000        0.0000        0.0000        0.0000        0.0000        0.0000        0.0000      133.5592      130.4492      117.6814      104.8736       88.9198       80.0061        0.0000        0.0000        0.0000        0.0000        0.0000        0.0000        0.0000        0.0000        0.0000        0.0000        0.0000        0.0000        0.0000        0.0000        0.0000        0.0000        0.0000        0.0000        0.0000        0.0000        0.0000        0.0000        0.0000        0.0000        0.0000        0.0000        0.0000        0.0000        0.0000        0.0000        0.0000        0.0000        0.0000        0.0000        0.0000        0.0000        0.0000        0.0000        0.0000        0.0000        0.0000        0.0000        0.0000        0.0000        0.0000        0.0000        0.0000        0.0000        0.0000        0.0000        0.0000        0.0000        0.0000        0.0000        0.0000        0.0000
        0.0000        0.0000        0.0000        0.0000        0.0000        0.0000        0.0000        0.0000        0.0000        0.0000        0.0000        0.0000        0.0000        0.0000        0.0000        0.0000        0.0000        0.0000        0.0000        0.0000        0.0000        0.0000        0.0000        0.0000        0.0000        0.0000        0.0000        0.0000        0.0000        0.0000        0.0000        0.0000        0.0000        0.0000        0.0000        0.0000        0.0000        0.0000        0.0000        0.0000        0.0000        0.0000        0.0000        0.0000        0.0000        0.0000        0.0000        0.0000        0.0000        0.0000        0.0000        0.0000        0.0000        0.0000        0.0000        0.0000        0.0000        0.0000        0.0000        0.0000        0.0000        0.0000        0.0000        0.0000        0.0000        0.0000        0.0000        0.0000        0.0000        0.0000        0.0000        0.0000        0.0000        0.0000        0.0000        0.0000        0.0000        0.0000        0.0000        0.0000        0.0000        0.0000        0.0000        0.0000        0.0000        0.0000        0.0000        0.0000        0.0000        0.0000        0.0000        0.0000        0.0000        0.0000        0.0000        0.0000        0.0000        0.0000        0.0000        0.0000        0.0000        0.0000        0.0000       65.9519       64.9638       65.1261       63.6814       61.7054       61.0390       60.6649       63.5111       64.2503       68.5094       73.1942       79.3445      111.6936      127.2359      158.5761      182.6112      220.9047      215.6048      188.1605      165.4387      156.3797      119.2181      109.1722        0.0000        0.0000        0.0000        0.0000        0.0000        0.0000       57.7265       54.9033       53.7853       52.7265       54.0474       49.7367       59.0478       53.2029       54.1061       55.6291       59.8186       65.3785       69.4044       67.6117       63.9365       59.1811       60.6663       58.6805       74.6123       59.3462       54.5338       52.5895       62.6810       66.8389       66.1167       70.4080       70.8150       98.9018      105.5462      124.6795      156.4093      149.2093      136.3524      155.7527      183.1488      249.7109      294.1841      303.5998      275.2840      176.6633        0.0000        0.0000        0.0000        0.0000        0.0000        0.0000        0.0000        0.0000        0.0000        0.0000        0.0000        0.0000        0.0000        0.0000        0.0000       97.5809       83.9296       82.2939       78.4844       73.6537       63.8287       90.5079        0.0000        0.0000        0.0000        0.0000        0.0000        0.0000        0.0000        0.0000        0.0000        0.0000        0.0000        0.0000        0.0000        0.0000        0.0000        0.0000        0.0000        0.0000        0.0000        0.0000        0.0000        0.0000        0.0000        0.0000        0.0000        0.0000        0.0000        0.0000        0.0000        0.0000        0.0000        0.0000        0.0000        0.0000        0.0000        0.0000        0.0000        0.0000        0.0000        0.0000        0.0000        0.0000        0.0000        0.0000        0.0000        0.0000        0.0000        0.0000        0.0000        0.0000        0.0000        0.0000        0.0000        0.0000        0.0000
        0.0000        0.0000        0.0000        0.0000        0.0000        0.0000        0.0000        0.0000        0.0000        0.0000        0.0000        0.0000        0.0000        0.0000        0.0000        0.0000        0.0000        0.0000        0.0000        0.0000        0.0000        0.0000        0.0000        0.0000        0.0000        0.0000        0.0000        0.0000        0.0000        0.0000        0.0000        0.0000        0.0000        0.0000        0.0000        0.0000        0.0000        0.0000        0.0000        0.0000        0.0000        0.0000        0.0000        0.0000        0.0000        0.0000        0.0000        0.0000        0.0000        0.0000        0.0000        0.0000        0.0000        0.0000        0.0000        0.0000        0.0000        0.0000        0.0000        0.0000        0.0000        0.0000        0.0000        0.0000        0.0000        0.0000        0.0000        0.0000        0.0000        0.0000        0.0000        0.0000        0.0000        0.0000        0.0000        0.0000        0.0000        0.0000        0.0000        0.0000        0.0000        0.0000        0.0000        0.0000        0.0000        0.0000        0.0000        0.0000        0.0000        0.0000        0.0000        0.0000        0.0000        0.0000        0.0000        0.0000        0.0000        0.0000        0.0000        0.0000        0.0000        0.0000        0.0000       67.9704       66.4389       63.4261       61.1580       67.3567       64.5340       65.8199       70.2551       69.1613       74.5371       76.6905       89.6573      132.8795      155.3575        0.0000      225.7907      247.6339        0.0000        0.0000      172.9496      141.4628        0.0000        0.0000        0.0000        0.0000        0.0000        0.0000        0.0000        0.0000       59.0058       60.5674       49.1964       43.5444       37.0864       37.8199       37.4378       45.5696       48.1632       57.9905      115.5032      101.6003       66.4395       75.1986       72.2763       59.6293       57.3792       67.9395       74.6534       53.2142       43.8148       43.1695       44.4371       47.6707       47.9974       54.9115       78.1205       97.2534      100.3577      115.6416      123.5983      130.6326      175.6254      197.3084      225.0026        0.0000        0.0000        0.0000        0.0000        0.0000        0.0000        0.0000        0.0000        0.0000        0.0000        0.0000        0.0000        0.0000        0.0000        0.0000        0.0000        0.0000        0.0000        0.0000        0.0000       71.4638       71.2124       72.4440       67.6126       61.8977        0.0000        0.0000        0.0000        0.0000        0.0000        0.0000        0.0000        0.0000        0.0000        0.0000        0.0000        0.0000        0.0000        0.0000        0.0000        0.0000        0.0000        0.0000        0.0000        0.0000        0.0000        0.0000        0.0000        0.0000        0.0000        0.0000        0.0000        0.0000        0.0000        0.0000        0.0000        0.0000        0.0000        0.0000        0.0000        0.0000        0.0000        0.0000        0.0000        0.0000        0.0000        0.0000        0.0000        0.0000        0.0000        0.0000        0.0000        0.0000        0.0000        0.0000        0.0000        0.0000        0.0000        0.0000        0.0000        0.0000        0.0000
        0.0000        0.0000        0.0000        0.0000        0.0000        0.0000        0.0000        0.0000        0.0000        0.0000        0.0000        0.0000        0.0000        0.0000        0.0000        0.0000        0.0000        0.0000        0.0000        0.0000        0.0000        0.0000        0.0000        0.0000        0.0000        0.0000        0.0000        0.0000        0.0000        0.0000        0.0000        0.0000        0.0000        0.0000        0.0000        0.0000        0.0000        0.0000        0.0000        0.0000        0.0000        0.0000        0.0000        0.0000        0.0000        0.0000        0.0000        0.0000        0.0000        0.0000        0.0000        0.0000        0.0000        0.0000        0.0000        0.0000        0.0000        0.0000        0.0000        0.0000        0.0000        0.0000        0.0000        0.0000        0.0000        0.0000        0.0000        0.0000        0.0000        0.0000        0.0000        0.0000        0.0000        0.0000        0.0000        0.0000        0.0000        0.0000        0.0000        0.0000        0.0000        0.0000        0.0000        0.0000        0.0000        0.0000        0.0000        0.0000        0.0000        0.0000        0.0000        0.0000        0.0000        0.0000        0.0000        0.0000        0.0000        0.0000        0.0000        0.0000        0.0000        0.0000        0.0000       73.6701       83.8904       69.8868       71.0257       69.9988       71.8920       77.3698       81.2454       82.8513       80.9494       91.0335        0.0000        0.0000        0.0000        0.0000        0.0000        0.0000        0.0000        0.0000        0.0000        0.0000        0.0000        0.0000        0.0000        0.0000        0.0000        0.0000        0.0000        0.0000        0.0000       53.4605       51.2084       40.6608       32.5445       34.4886       39.0502       50.4761       56.1544       61.9206      129.2403       90.3052       73.0326       76.6796       63.9034       56.6248       69.8196       63.0791       61.8503       42.4670       37.5996       46.4769       37.2824       40.0122       44.6809       53.7078       79.3643      110.4369      115.3384      128.8777      142.8680      151.9398      150.2173      213.7292        0.0000        0.0000        0.0000        0.0000        0.0000        0.0000        0.0000        0.0000        0.0000        0.0000        0.0000        0.0000        0.0000        0.0000        0.0000        0.0000        0.0000        0.0000        0.0000        0.0000        0.0000        0.0000       75.0221       64.7862       65.2464        0.0000       59.5184       69.6614        0.0000        0.0000        0.0000        0.0000        0.0000        0.0000        0.0000        0.0000        0.0000        0.0000        0.0000        0.0000        0.0000        0.0000        0.0000        0.0000        0.0000        0.0000        0.0000        0.0000        0.0000        0.0000        0.0000        0.0000        0.0000        0.0000        0.0000        0.0000        0.0000        0.0000        0.0000        0.0000        0.0000        0.0000        0.0000        0.0000        0.0000        0.0000        0.0000        0.0000        0.0000        0.0000        0.0000        0.0000        0.0000        0.0000        0.0000        0.0000        0.0000        0.0000        0.0000        0.0000        0.0000        0.0000        0.0000
        0.0000        0.0000        0.0000        0.0000        0.0000        0.0000        0.0000        0.0000        0.0000        0.0000        0.0000        0.0000        0.0000        0.0000        0.0000        0.0000        0.0000        0.0000        0.0000        0.0000        0.0000        0.0000        0.0000        0.0000        0.0000        0.0000        0.0000        0.0000        0.0000        0.0000        0.0000        0.0000        0.0000        0.0000        0.0000        0.0000        0.0000        0.0000        0.0000        0.0000        0.0000        0.0000        0.0000        0.0000        0.0000        0.0000        0.0000        0.0000        0.0000        0.0000        0.0000        0.0000        0.0000        0.0000        0.0000        0.0000        0.0000        0.0000        0.0000        0.0000        0.0000        0.0000        0.0000        0.0000        0.0000        0.0000        0.0000        0.0000        0.0000        0.0000        0.0000        0.0000        0.0000        0.0000        0.0000        0.0000        0.0000        0.0000        0.0000        0.0000        0.0000        0.0000        0.0000        0.0000        0.0000        0.0000        0.0000        0.0000        0.0000        0.0000        0.0000        0.0000        0.0000        0.0000        0.0000        0.0000        0.0000        0.0000        0.0000        0.0000        0.0000        0.0000        0.0000        0.0000        0.0000       68.0309       71.2449       75.2988      101.8135       84.2938       97.1081       94.6554       98.3998      106.7940      115.2879        0.0000        0.0000        0.0000        0.0000        0.0000        0.0000        0.0000        0.0000        0.0000        0.0000        0.0000        0.0000        0.0000        0.0000        0.0000        0.0000        0.0000        0.0000       50.4233       46.8715       37.2105       35.0213       36.8629       39.5171       62.4190       71.6839       69.3552       91.2898       55.8055       46.9914       69.9548       76.2684       52.1949       76.1428       75.5931       50.4803       28.5522       23.9783       20.7803       21.1792       31.0809       38.2156       43.3239       57.1685       85.6163      101.8688      116.4272      124.9878      293.0700      298.0800        0.0000        0.0000        0.0000        0.0000        0.0000        0.0000        0.0000        0.0000        0.0000        0.0000        0.0000        0.0000        0.0000        0.0000        0.0000        0.0000        0.0000        0.0000        0.0000        0.0000        0.0000        0.0000        0.0000        0.0000       50.3427       46.1097        0.0000       30.8700       56.1000        0.0000        0.0000        0.0000        0.0000        0.0000        0.0000        0.0000        0.0000        0.0000        0.0000        0.0000        0.0000        0.0000        0.0000        0.0000        0.0000        0.0000        0.0000        0.0000        0.0000        0.0000        0.0000        0.0000        0.0000        0.0000        0.0000        0.0000        0.0000        0.0000        0.0000        0.0000        0.0000        0.0000        0.0000        0.0000        0.0000        0.0000        0.0000        0.0000        0.0000        0.0000        0.0000        0.0000        0.0000        0.0000        0.0000        0.0000        0.0000        0.0000        0.0000        0.0000        0.0000        0.0000        0.0000        0.0000
        0.0000        0.0000        0.0000        0.0000        0.0000        0.0000        0.0000        0.0000        0.0000        0.0000        0.0000        0.0000        0.0000        0.0000        0.0000        0.0000        0.0000        0.0000        0.0000        0.0000        0.0000        0.0000        0.0000        0.0000        0.0000        0.0000        0.0000        0.0000        0.0000        0.0000        0.0000        0.0000        0.0000        0.0000        0.0000        0.0000        0.0000        0.0000        0.0000        0.0000        0.0000        0.0000        0.0000        0.0000        0.0000        0.0000        0.0000        0.0000        0.0000        0.0000        0.0000        0.0000        0.0000        0.0000        0.0000        0.0000        0.0000        0.0000        0.0000        0.0000        0.0000        0.0000        0.0000        0.0000        0.0000        0.0000        0.0000        0.0000        0.0000        0.0000        0.0000        0.0000        0.0000        0.0000        0.0000        0.0000        0.0000        0.0000        0.0000        0.0000        0.0000        0.0000        0.0000        0.0000        0.0000        0.0000        0.0000        0.0000        0.0000        0.0000        0.0000        0.0000        0.0000        0.0000        0.0000        0.0000        0.0000        0.0000        0.0000        0.0000        0.0000        0.0000        0.0000        0.0000        0.0000        0.0000       70.0202       82.3340       94.0819      115.9597      125.0026      108.6936      111.2169      122.5420      120.9739        0.0000        0.0000        0.0000        0.0000        0.0000        0.0000        0.0000        0.0000        0.0000        0.0000        0.0000        0.0000        0.0000        0.0000        0.0000        0.0000        0.0000        0.0000        0.0000        0.0000       35.1897       34.2238       32.6141       38.5706       71.1846       79.3851       70.5110       70.1200       53.0594       58.3481       47.4313       52.5749       45.3264       62.5439       57.4210       39.1350       17.6662       14.0905       16.1445       18.8565       29.9991       34.6340       40.0820       44.5175       67.9717        0.0000        0.0000      126.1633        0.0000        0.0000        0.0000        0.0000        0.0000        0.0000        0.0000        0.0000        0.0000        0.0000        0.0000        0.0000        0.0000        0.0000        0.0000        0.0000        0.0000        0.0000        0.0000        0.0000        0.0000        0.0000        0.0000        0.0000        0.0000        0.0000       32.8666       39.0799        0.0000        0.0000        0.0000        0.0000        0.0000        0.0000        0.0000        0.0000        0.0000        0.0000        0.0000        0.0000        0.0000        0.0000        0.0000        0.0000        0.0000        0.0000        0.0000        0.0000        0.0000        0.0000        0.0000        0.0000        0.0000        0.0000        0.0000        0.0000        0.0000        0.0000        0.0000        0.0000        0.0000        0.0000        0.0000        0.0000        0.0000        0.0000        0.0000        0.0000        0.0000        0.0000        0.0000        0.0000        0.0000        0.0000        0.0000        0.0000        0.0000        0.0000        0.0000        0.0000        0.0000        0.0000        0.0000        0.0000        0.0000        0.0000
[truncated: 212,709 more chars]
